# Supplementary material for: PATH-SURVEYOR: pathway level survival enquiry for immuno-oncology and drug repurposing
Source: BMC Bioinformatics. 2023 Jun 28;24:266. doi: 10.1186/s12859-023-05393-y (PMC10303868; doi:10.1186/s12859-023-05393-y)
Supplement: Supplementary file 8 — Additional file 8. Supplementary Table S1–S4. [file 12859_2023_5393_MOESM8_ESM.xlsx]

## Sheet: S1
	Supplementary Table S1
	Speed comparison between the systematic screening analysis and the preranked hazard ratio GSEA analysis. The result is based on the iATLAS melanoma dataset with (n = 313),
		Number of Gene Sets	Hazard Ratio GSEA Run Time	PATH-SURVEYOR ssGSEA Pipeline Run Time
	MSigDB Hallmark	50	18 seconds	2 minutes
	KEGG	186	20 seconds	15 minutes
	MSigDB Canonical Pathways	2922	40 seconds	~7 Hours

## Sheet: S2
	Supplementary Table S2
	Prioritized Genes predictive of better outcome in Skin Cancer Patients with ICI Treatment
	variable	Hazard_Ratio	ci	p.value	Concordance	Likelihood_Ratio_Pval	Wald_Test_Pval	Logrank_Test_Pval	Likelihood_Ratio_AdjPval_BH	Wald_Test_AdjPval_BH	Logrank_Test_AdjPval_BH	Criteria	var_label	var_type	reference_row	row_type	header_row	N_obs	N_event	N
	OR2T10	0.4	0.26, 0.60	<0.001	0.568	2e-06	1e-05	6e-06	6e-06	1e-05	9e-06	High_AboveMedian	OR2T10.BIN	dichotomous	FALSE	level	FALSE	313	164	313
	PIK3CD	0.44	0.32, 0.60	<0.001	0.591	2e-07	5e-07	2e-07	3e-07	5e-07	3e-07	High_AboveMedian	PIK3CD.BIN	dichotomous	FALSE	level	FALSE	313	164	313
	AMY1B	0.45	0.26, 0.80	0.007	0.534	0.002	0.007	0.005	0.006	0.007	0.007	High_AboveMedian	AMY1B.BIN	dichotomous	FALSE	level	FALSE	313	164	313
	BLK	0.45	0.33, 0.62	<0.001	0.594	7e-07	1e-06	7e-07	1e-06	1e-06	1e-06	High_AboveMedian	BLK.BIN	dichotomous	FALSE	level	FALSE	313	164	313
	OR5AN1	0.46	0.27, 0.78	0.004	0.537	0.001	0.004	0.003	0.003	0.004	0.004	High_AboveMedian	OR5AN1.BIN	dichotomous	FALSE	level	FALSE	313	164	313
	BANK1	0.46	0.33, 0.63	<0.001	0.6	7e-07	1e-06	7e-07	1e-06	1e-06	1e-06	High_AboveMedian	BANK1.BIN	dichotomous	FALSE	level	FALSE	313	164	313
	TNFAIP3	0.47	0.34, 0.65	<0.001	0.581	3e-06	4e-06	3e-06	4e-06	4e-06	4e-06	High_AboveMedian	TNFAIP3.BIN	dichotomous	FALSE	level	FALSE	313	164	313
	COL4A4	0.47	0.34, 0.65	<0.001	0.593	2e-06	4e-06	2e-06	3e-06	4e-06	3e-06	High_AboveMedian	COL4A4.BIN	dichotomous	FALSE	level	FALSE	313	164	313
	LILRA4	0.47	0.34, 0.65	<0.001	0.592	2e-06	3e-06	2e-06	3e-06	3e-06	3e-06	High_AboveMedian	LILRA4.BIN	dichotomous	FALSE	level	FALSE	313	164	313
	PLCL2	0.47	0.34, 0.65	<0.001	0.584	2e-06	4e-06	2e-06	3e-06	4e-06	3e-06	High_AboveMedian	PLCL2.BIN	dichotomous	FALSE	level	FALSE	313	164	313
	OR2G6	0.48	0.31, 0.75	0.001	0.544	0.0005	0.001	0.001	0.001	0.001	0.001	High_AboveMedian	OR2G6.BIN	dichotomous	FALSE	level	FALSE	313	164	313
	DNTT	0.48	0.31, 0.74	<0.001	0.563	0.0003	0.0008	0.0006	0.0008	0.0008	0.0008	High_AboveMedian	DNTT.BIN	dichotomous	FALSE	level	FALSE	313	164	313
	CHIT1	0.48	0.35, 0.66	<0.001	0.589	4e-06	6e-06	4e-06	6e-06	6e-06	6e-06	High_AboveMedian	CHIT1.BIN	dichotomous	FALSE	level	FALSE	313	164	313
	TPO	0.48	0.35, 0.65	<0.001	0.594	3e-06	5e-06	3e-06	4.5e-06	5e-06	4.5e-06	High_AboveMedian	TPO.BIN	dichotomous	FALSE	level	FALSE	313	164	313
	PTPRC	0.49	0.36, 0.67	<0.001	0.583	8e-06	1e-05	8e-06	1e-05	1e-05	1e-05	High_AboveMedian	PTPRC.BIN	dichotomous	FALSE	level	FALSE	313	164	313
	CDH23	0.49	0.35, 0.67	<0.001	0.582	6e-06	9e-06	6e-06	9e-06	9e-06	9e-06	High_AboveMedian	CDH23.BIN	dichotomous	FALSE	level	FALSE	313	164	313
	CNR2	0.49	0.36, 0.67	<0.001	0.593	6e-06	9e-06	5e-06	9e-06	9e-06	9e-06	High_AboveMedian	CNR2.BIN	dichotomous	FALSE	level	FALSE	313	164	313
	DMRTC1	0.5	0.30, 0.83	0.007	0.541	0.003	0.007	0.006	0.007	0.007	0.007	High_AboveMedian	DMRTC1.BIN	dichotomous	FALSE	level	FALSE	313	164	313
	DPEP2	0.5	0.37, 0.69	<0.001	0.585	1e-05	2e-05	1e-05	1.5e-05	2e-05	1.5e-05	High_AboveMedian	DPEP2.BIN	dichotomous	FALSE	level	FALSE	313	164	313
	IRF8	0.5	0.37, 0.69	<0.001	0.577	1e-05	2e-05	1e-05	1.5e-05	2e-05	1.5e-05	High_AboveMedian	IRF8.BIN	dichotomous	FALSE	level	FALSE	313	164	313
	PTGDR	0.5	0.37, 0.69	<0.001	0.585	1e-05	2e-05	1e-05	1.5e-05	2e-05	1.5e-05	High_AboveMedian	PTGDR.BIN	dichotomous	FALSE	level	FALSE	313	164	313
	RUNX3	0.5	0.37, 0.68	<0.001	0.595	1e-05	1e-05	1e-05	1e-05	1e-05	1e-05	High_AboveMedian	RUNX3.BIN	dichotomous	FALSE	level	FALSE	313	164	313
	CD79A	0.5	0.36, 0.68	<0.001	0.588	9e-06	1e-05	8e-06	1e-05	1e-05	1e-05	High_AboveMedian	CD79A.BIN	dichotomous	FALSE	level	FALSE	313	164	313
	DOCK11	0.51	0.37, 0.70	<0.001	0.572	3e-05	3e-05	2e-05	3e-05	3e-05	3e-05	High_AboveMedian	DOCK11.BIN	dichotomous	FALSE	level	FALSE	313	164	313
	MS4A1	0.51	0.37, 0.69	<0.001	0.589	2e-05	2e-05	2e-05	2e-05	2e-05	2e-05	High_AboveMedian	MS4A1.BIN	dichotomous	FALSE	level	FALSE	313	164	313
	MYB	0.51	0.37, 0.70	<0.001	0.576	2e-05	3e-05	2e-05	3e-05	3e-05	3e-05	High_AboveMedian	MYB.BIN	dichotomous	FALSE	level	FALSE	313	164	313
	NIBAN3	0.51	0.38, 0.70	<0.001	0.596	2e-05	3e-05	2e-05	3e-05	3e-05	3e-05	High_AboveMedian	NIBAN3.BIN	dichotomous	FALSE	level	FALSE	313	164	313
	PTPN6	0.51	0.37, 0.69	<0.001	0.575	2e-05	2e-05	2e-05	2e-05	2e-05	2e-05	High_AboveMedian	PTPN6.BIN	dichotomous	FALSE	level	FALSE	313	164	313
	SH2D3C	0.51	0.37, 0.69	<0.001	0.589	2e-05	2e-05	2e-05	2e-05	2e-05	2e-05	High_AboveMedian	SH2D3C.BIN	dichotomous	FALSE	level	FALSE	313	164	313
	STAT4	0.51	0.37, 0.70	<0.001	0.582	2e-05	3e-05	2e-05	3e-05	3e-05	3e-05	High_AboveMedian	STAT4.BIN	dichotomous	FALSE	level	FALSE	313	164	313
	WNT10A	0.51	0.38, 0.70	<0.001	0.59	2e-05	3e-05	2e-05	3e-05	3e-05	3e-05	High_AboveMedian	WNT10A.BIN	dichotomous	FALSE	level	FALSE	313	164	313
	CLEC17A	0.52	0.38, 0.72	<0.001	0.574	4e-05	5e-05	4e-05	5e-05	5e-05	5e-05	High_AboveMedian	CLEC17A.BIN	dichotomous	FALSE	level	FALSE	313	164	313
	DAZL	0.52	0.38, 0.71	<0.001	0.585	4e-05	5e-05	3e-05	5e-05	5e-05	5e-05	High_AboveMedian	DAZL.BIN	dichotomous	FALSE	level	FALSE	313	164	313
	DENND2D	0.52	0.38, 0.72	<0.001	0.576	4e-05	5e-05	4e-05	5e-05	5e-05	5e-05	High_AboveMedian	DENND2D.BIN	dichotomous	FALSE	level	FALSE	313	164	313
	EPB41L3	0.52	0.38, 0.72	<0.001	0.581	4e-05	5e-05	4e-05	5e-05	5e-05	5e-05	High_AboveMedian	EPB41L3.BIN	dichotomous	FALSE	level	FALSE	313	164	313
	CR2	0.52	0.38, 0.71	<0.001	0.589	3e-05	4e-05	3e-05	4e-05	4e-05	4e-05	High_AboveMedian	CR2.BIN	dichotomous	FALSE	level	FALSE	313	164	313
	PKHD1L1	0.52	0.38, 0.71	<0.001	0.587	3e-05	4e-05	3e-05	4e-05	4e-05	4e-05	High_AboveMedian	PKHD1L1.BIN	dichotomous	FALSE	level	FALSE	313	164	313
	GP1BA	0.53	0.39, 0.73	<0.001	0.569	8e-05	0.0001	7e-05	0.0001	0.0001	0.0001	High_AboveMedian	GP1BA.BIN	dichotomous	FALSE	level	FALSE	313	164	313
	DOCK8	0.53	0.39, 0.73	<0.001	0.577	7e-05	9e-05	7e-05	9e-05	9e-05	9e-05	High_AboveMedian	DOCK8.BIN	dichotomous	FALSE	level	FALSE	313	164	313
	NCKAP1L	0.53	0.39, 0.73	<0.001	0.574	7e-05	8e-05	6e-05	8e-05	8e-05	8e-05	High_AboveMedian	NCKAP1L.BIN	dichotomous	FALSE	level	FALSE	313	164	313
	PTK2B	0.53	0.39, 0.73	<0.001	0.569	7e-05	9e-05	7e-05	9e-05	9e-05	9e-05	High_AboveMedian	PTK2B.BIN	dichotomous	FALSE	level	FALSE	313	164	313
	SLAMF7	0.53	0.39, 0.73	<0.001	0.577	7e-05	9e-05	7e-05	9e-05	9e-05	9e-05	High_AboveMedian	SLAMF7.BIN	dichotomous	FALSE	level	FALSE	313	164	313
	ACE	0.53	0.39, 0.73	<0.001	0.567	6e-05	8e-05	6e-05	8e-05	8e-05	8e-05	High_AboveMedian	ACE.BIN	dichotomous	FALSE	level	FALSE	313	164	313
	BLNK	0.53	0.39, 0.72	<0.001	0.574	6e-05	7e-05	5e-05	7e-05	7e-05	7e-05	High_AboveMedian	BLNK.BIN	dichotomous	FALSE	level	FALSE	313	164	313
	CCR4	0.53	0.39, 0.73	<0.001	0.579	6e-05	7e-05	6e-05	7e-05	7e-05	7e-05	High_AboveMedian	CCR4.BIN	dichotomous	FALSE	level	FALSE	313	164	313
	CMIP	0.53	0.38, 0.72	<0.001	0.571	6e-05	8e-05	6e-05	8e-05	8e-05	8e-05	High_AboveMedian	CMIP.BIN	dichotomous	FALSE	level	FALSE	313	164	313
	DPT	0.53	0.39, 0.72	<0.001	0.576	6e-05	7e-05	5e-05	7e-05	7e-05	7e-05	High_AboveMedian	DPT.BIN	dichotomous	FALSE	level	FALSE	313	164	313
	GIMAP7	0.53	0.39, 0.72	<0.001	0.577	6e-05	7e-05	5e-05	7e-05	7e-05	7e-05	High_AboveMedian	GIMAP7.BIN	dichotomous	FALSE	level	FALSE	313	164	313
	LGALS2	0.53	0.39, 0.72	<0.001	0.587	6e-05	7e-05	5e-05	7e-05	7e-05	7e-05	High_AboveMedian	LGALS2.BIN	dichotomous	FALSE	level	FALSE	313	164	313
	LY75.CD302	0.53	0.39, 0.73	<0.001	0.573	6e-05	8e-05	6e-05	8e-05	8e-05	8e-05	High_AboveMedian	LY75.CD302.BIN	dichotomous	FALSE	level	FALSE	313	164	313
	NUGGC	0.53	0.39, 0.73	<0.001	0.579	6e-05	7e-05	6e-05	7e-05	7e-05	7e-05	High_AboveMedian	NUGGC.BIN	dichotomous	FALSE	level	FALSE	313	164	313
	CLEC4C	0.53	0.39, 0.72	<0.001	0.586	5e-05	6e-05	5e-05	6e-05	6e-05	6e-05	High_AboveMedian	CLEC4C.BIN	dichotomous	FALSE	level	FALSE	313	164	313
	LAX1	0.53	0.38, 0.72	<0.001	0.584	5e-05	6e-05	4e-05	6e-05	6e-05	6e-05	High_AboveMedian	LAX1.BIN	dichotomous	FALSE	level	FALSE	313	164	313
	NCF1	0.53	0.38, 0.72	<0.001	0.565	5e-05	7e-05	5e-05	7e-05	7e-05	7e-05	High_AboveMedian	NCF1.BIN	dichotomous	FALSE	level	FALSE	313	164	313
	PLA2G2D	0.53	0.39, 0.72	<0.001	0.586	5e-05	6e-05	5e-05	6e-05	6e-05	6e-05	High_AboveMedian	PLA2G2D.BIN	dichotomous	FALSE	level	FALSE	313	164	313
	BATF	0.54	0.40, 0.74	<0.001	0.577	0.0001	0.0001	9e-05	0.0001	0.0001	0.0001	High_AboveMedian	BATF.BIN	dichotomous	FALSE	level	FALSE	313	164	313
	ERAP2	0.54	0.40, 0.74	<0.001	0.57	0.0001	0.0001	0.0001	0.0001	0.0001	0.0001	High_AboveMedian	ERAP2.BIN	dichotomous	FALSE	level	FALSE	313	164	313
	GNLY	0.54	0.39, 0.74	<0.001	0.57	0.0001	0.0001	0.0001	0.0001	0.0001	0.0001	High_AboveMedian	GNLY.BIN	dichotomous	FALSE	level	FALSE	313	164	313
	ICOS	0.54	0.40, 0.74	<0.001	0.584	0.0001	0.0001	0.0001	0.0001	0.0001	0.0001	High_AboveMedian	ICOS.BIN	dichotomous	FALSE	level	FALSE	313	164	313
	IGLL5	0.54	0.40, 0.74	<0.001	0.572	0.0001	0.0001	0.0001	0.0001	0.0001	0.0001	High_AboveMedian	IGLL5.BIN	dichotomous	FALSE	level	FALSE	313	164	313
	OTOF	0.54	0.40, 0.74	<0.001	0.563	0.0001	0.0002	0.0001	0.00015	0.0002	0.00015	High_AboveMedian	OTOF.BIN	dichotomous	FALSE	level	FALSE	313	164	313
	PRF1	0.54	0.39, 0.74	<0.001	0.576	0.0001	0.0001	0.0001	0.0001	0.0001	0.0001	High_AboveMedian	PRF1.BIN	dichotomous	FALSE	level	FALSE	313	164	313
	TDRD1	0.54	0.40, 0.74	<0.001	0.562	0.0001	0.0001	0.0001	0.0001	0.0001	0.0001	High_AboveMedian	TDRD1.BIN	dichotomous	FALSE	level	FALSE	313	164	313
	FUT7	0.54	0.39, 0.74	<0.001	0.576	9e-05	0.0001	8e-05	0.0001	0.0001	0.0001	High_AboveMedian	FUT7.BIN	dichotomous	FALSE	level	FALSE	313	164	313
	BIRC3	0.54	0.39, 0.74	<0.001	0.585	8e-05	0.0001	8e-05	0.0001	0.0001	0.0001	High_AboveMedian	BIRC3.BIN	dichotomous	FALSE	level	FALSE	313	164	313
	CIITA	0.54	0.39, 0.73	<0.001	0.572	8e-05	0.0001	8e-05	0.0001	0.0001	0.0001	High_AboveMedian	CIITA.BIN	dichotomous	FALSE	level	FALSE	313	164	313
	FCMR	0.54	0.39, 0.73	<0.001	0.581	8e-05	0.0001	8e-05	0.0001	0.0001	0.0001	High_AboveMedian	FCMR.BIN	dichotomous	FALSE	level	FALSE	313	164	313
	IL10RA	0.54	0.39, 0.73	<0.001	0.574	8e-05	0.0001	8e-05	0.0001	0.0001	0.0001	High_AboveMedian	IL10RA.BIN	dichotomous	FALSE	level	FALSE	313	164	313
	BRDT	0.55	0.36, 0.85	0.007	0.542	0.004	0.007	0.006	0.007	0.007	0.007	High_AboveMedian	BRDT.BIN	dichotomous	FALSE	level	FALSE	313	164	313
	ABCB11	0.55	0.40, 0.76	<0.001	0.564	0.0002	0.0002	0.0002	0.0002	0.0002	0.0002	High_AboveMedian	ABCB11.BIN	dichotomous	FALSE	level	FALSE	313	164	313
	C12orf42	0.55	0.40, 0.75	<0.001	0.576	0.0002	0.0002	0.0002	0.0002	0.0002	0.0002	High_AboveMedian	C12orf42.BIN	dichotomous	FALSE	level	FALSE	313	164	313
	CTDP1	0.55	0.40, 0.75	<0.001	0.569	0.0002	0.0002	0.0002	0.0002	0.0002	0.0002	High_AboveMedian	CTDP1.BIN	dichotomous	FALSE	level	FALSE	313	164	313
	CXCR5	0.55	0.40, 0.75	<0.001	0.578	0.0002	0.0002	0.0001	0.0002	0.0002	0.0002	High_AboveMedian	CXCR5.BIN	dichotomous	FALSE	level	FALSE	313	164	313
	EPB41	0.55	0.40, 0.75	<0.001	0.563	0.0002	0.0002	0.0002	0.0002	0.0002	0.0002	High_AboveMedian	EPB41.BIN	dichotomous	FALSE	level	FALSE	313	164	313
	FO681492.1	0.55	0.40, 0.75	<0.001	0.57	0.0002	0.0002	0.0002	0.0002	0.0002	0.0002	High_AboveMedian	FO681492.1.BIN	dichotomous	FALSE	level	FALSE	313	164	313
	HLA.DPA1	0.55	0.40, 0.75	<0.001	0.577	0.0002	0.0002	0.0001	0.0002	0.0002	0.0002	High_AboveMedian	HLA.DPA1.BIN	dichotomous	FALSE	level	FALSE	313	164	313
	MRC1	0.55	0.40, 0.76	<0.001	0.564	0.0002	0.0002	0.0002	0.0002	0.0002	0.0002	High_AboveMedian	MRC1.BIN	dichotomous	FALSE	level	FALSE	313	164	313
	MYO1F	0.55	0.40, 0.76	<0.001	0.565	0.0002	0.0002	0.0002	0.0002	0.0002	0.0002	High_AboveMedian	MYO1F.BIN	dichotomous	FALSE	level	FALSE	313	164	313
	NCF4	0.55	0.40, 0.75	<0.001	0.569	0.0002	0.0002	0.0002	0.0002	0.0002	0.0002	High_AboveMedian	NCF4.BIN	dichotomous	FALSE	level	FALSE	313	164	313
	SLC12A3	0.55	0.40, 0.75	<0.001	0.574	0.0002	0.0002	0.0002	0.0002	0.0002	0.0002	High_AboveMedian	SLC12A3.BIN	dichotomous	FALSE	level	FALSE	313	164	313
	TBX21	0.55	0.40, 0.75	<0.001	0.581	0.0002	0.0002	0.0001	0.0002	0.0002	0.0002	High_AboveMedian	TBX21.BIN	dichotomous	FALSE	level	FALSE	313	164	313
	TJP3	0.55	0.41, 0.76	<0.001	0.571	0.0002	0.0002	0.0002	0.0002	0.0002	0.0002	High_AboveMedian	TJP3.BIN	dichotomous	FALSE	level	FALSE	313	164	313
	AKNA	0.55	0.40, 0.75	<0.001	0.574	0.0001	0.0002	0.0001	0.00015	0.0002	0.00015	High_AboveMedian	AKNA.BIN	dichotomous	FALSE	level	FALSE	313	164	313
	C16orf54	0.55	0.40, 0.75	<0.001	0.579	0.0001	0.0002	0.0001	0.00015	0.0002	0.00015	High_AboveMedian	C16orf54.BIN	dichotomous	FALSE	level	FALSE	313	164	313
	CCR7	0.55	0.40, 0.75	<0.001	0.579	0.0001	0.0002	0.0001	0.00015	0.0002	0.00015	High_AboveMedian	CCR7.BIN	dichotomous	FALSE	level	FALSE	313	164	313
	HTRA4	0.55	0.40, 0.75	<0.001	0.569	0.0001	0.0002	0.0001	0.00015	0.0002	0.00015	High_AboveMedian	HTRA4.BIN	dichotomous	FALSE	level	FALSE	313	164	313
	ITGAL	0.55	0.40, 0.75	<0.001	0.574	0.0001	0.0002	0.0001	0.00015	0.0002	0.00015	High_AboveMedian	ITGAL.BIN	dichotomous	FALSE	level	FALSE	313	164	313
	JAK1	0.55	0.40, 0.75	<0.001	0.568	0.0001	0.0002	0.0001	0.00015	0.0002	0.00015	High_AboveMedian	JAK1.BIN	dichotomous	FALSE	level	FALSE	313	164	313
	KCNQ1	0.55	0.40, 0.75	<0.001	0.57	0.0001	0.0002	0.0001	0.00015	0.0002	0.00015	High_AboveMedian	KCNQ1.BIN	dichotomous	FALSE	level	FALSE	313	164	313
	MTM1	0.55	0.40, 0.75	<0.001	0.572	0.0001	0.0002	0.0001	0.00015	0.0002	0.00015	High_AboveMedian	MTM1.BIN	dichotomous	FALSE	level	FALSE	313	164	313
	POU2AF1	0.55	0.40, 0.75	<0.001	0.58	0.0001	0.0001	0.0001	0.0001	0.0001	0.0001	High_AboveMedian	POU2AF1.BIN	dichotomous	FALSE	level	FALSE	313	164	313
	AC058822.1	0.56	0.41, 0.77	<0.001	0.556	0.0003	0.0004	0.0003	0.0004	0.0004	0.0004	High_AboveMedian	AC058822.1.BIN	dichotomous	FALSE	level	FALSE	313	164	313
	ADA2	0.56	0.41, 0.77	<0.001	0.566	0.0003	0.0003	0.0003	0.0003	0.0003	0.0003	High_AboveMedian	ADA2.BIN	dichotomous	FALSE	level	FALSE	313	164	313
	AHNAK	0.56	0.41, 0.77	<0.001	0.567	0.0003	0.0003	0.0003	0.0003	0.0003	0.0003	High_AboveMedian	AHNAK.BIN	dichotomous	FALSE	level	FALSE	313	164	313
	IL32	0.56	0.41, 0.77	<0.001	0.577	0.0003	0.0003	0.0002	0.0003	0.0003	0.0003	High_AboveMedian	IL32.BIN	dichotomous	FALSE	level	FALSE	313	164	313
	ITGB2	0.56	0.41, 0.77	<0.001	0.564	0.0003	0.0003	0.0002	0.0003	0.0003	0.0003	High_AboveMedian	ITGB2.BIN	dichotomous	FALSE	level	FALSE	313	164	313
	PATL2	0.56	0.41, 0.77	<0.001	0.569	0.0003	0.0003	0.0003	0.0003	0.0003	0.0003	High_AboveMedian	PATL2.BIN	dichotomous	FALSE	level	FALSE	313	164	313
	PIK3CG	0.56	0.41, 0.77	<0.001	0.562	0.0003	0.0004	0.0003	0.0004	0.0004	0.0004	High_AboveMedian	PIK3CG.BIN	dichotomous	FALSE	level	FALSE	313	164	313
	SNX29	0.56	0.41, 0.77	<0.001	0.558	0.0003	0.0004	0.0003	0.0004	0.0004	0.0004	High_AboveMedian	SNX29.BIN	dichotomous	FALSE	level	FALSE	313	164	313
	ZNF831	0.56	0.41, 0.77	<0.001	0.578	0.0003	0.0003	0.0003	0.0003	0.0003	0.0003	High_AboveMedian	ZNF831.BIN	dichotomous	FALSE	level	FALSE	313	164	313

## Sheet: S3
	Supplementary Table S3
	Prioritized Immune Signature Prioritized based on HR GSEA
	ID	Description	setSize	enrichmentScore	NES	pvalue	p.adjust	qvalues	rank	leading_edge	core_enrichment
	Module4.TcellBcell.score	Module4.TcellBcell.score	77	-0.855677	-3.67169	1e-10	5.78571e-10	1.2782e-10	1749	tags=88%, list=9%, signal=80%	GPR171/PTGDS/IL21R/BCL11B/CTSW/SH2D1A/TNFRSF1B/CD69/PPP1R16B/PTPRCAP/CD8A/CRTAM/SIRPG/TNFRSF17/FLI1/STAP1/IPCEF1/IL2RG/KLRK1/PRKCB/CXCL9/SEMA4D/CD7/EVI2B/CD96/CD37/LTB/TRAT1/CD27/CXCL13/GZMB/PSTPIP1/SELL/SLAMF1/TRAF3IP3/IL7R/UBASH3A/CD52/FCN1/ITK/CCL19/CCR2/IL2RB/CD247/VNN2/CD2/LCK/SP140/TCL1A/CYTIP/DOCK2/GZMK/CD19/CCDC69/CD3G/KLRB1/CCR7/POU2AF1/NCF4/ICOS/PRF1/LAX1/LGALS2/MS4A1/CD79A/PTPRC/PLCL2/…
	Immune.cell.Cluster.21214954	Immune.cell.Cluster.21214954	72	-0.837264	-3.56612	1e-10	5.78571e-10	1.2782e-10	2872	tags=99%, list=15%, signal=84%	LAPTM5/BTN3A2/GPR65/LST1/CD48/CXCL11/SRGN/FGL2/SLA/PLAC8/GZMA/AIF1/CASP1/RNASE6/TNFRSF1B/PSMB9/CCL5/MNDA/PTPRCAP/TFEC/CD53/GIMAP4/SLAMF8/SIRPG/CXCL10/SPOCK2/FCER1G/GMFG/IDO1/CD86/TYROBP/ARHGAP15/TAP1/STAT1/CXCL9/TNFAIP8/SEMA4D/LCP2/EVI2B/ARHGAP25/LTB/CTSS/GZMB/CSF2RB/SELL/THEMIS2/CD74/SLC7A7/C1QA/IL7R/CD52/GBP1/LAMP3/LYN/ADAMDEC1/CD3D/CD2/LCK/HCLS1/CYTIP/GZMK/IRF1/PLEK/LYZ/ITGB2/CCR7/IL10RA/NCKAP…
	Module5.TcellBcell.score	Module5.TcellBcell.score	75	-0.825732	-3.54971	1e-10	5.78571e-10	1.2782e-10	2204	tags=85%, list=12%, signal=76%	PIM2/PLAC8/NPL/PTPN7/GPR171/ZBED2/CLEC7A/PSMB9/CD69/CCL5/SEL1L3/RTP4/TFEC/CRTAM/SLAMF8/TNFRSF17/CXCL10/CD38/CD8B/IDO1/CCL18/CD86/IGSF6/IFNG/UBD/IL2RG/GZMH/TAP1/CXCL9/CYBB/LILRB2/TRAT1/CTSS/CXCL13/GZMB/SAMSN1/SELL/FCN1/GBP1/ITK/LAMP3/CCL19/LAG3/LYN/ADAMDEC1/ISG20/VNN2/PLA2G7/LCK/SP140/CYTIP/GZMK/IRF1/CD19/CD3G/IL32/CCR7/POU2AF1/BIRC3/GNLY/ICOS/SLAMF7/CD79A/RUNX3
	CSF1.response	CSF1.response	101	-0.758638	-3.44044	1e-10	5.78571e-10	1.2782e-10	3207	tags=75%, list=17%, signal=63%	RASSF2/RASSF4/AMPD3/LAPTM5/FCGR2B/LST1/CD48/CD33/FGL2/IL18/SLC1A3/GPNMB/NPL/FNBP1/IFI30/WIPF1/CASP1/FCGR1A/DAPK1/RNASE6/OSBPL3/TNFRSF1B/CCL5/MNDA/CD8A/SAMHD1/CD53/CSF1R/GIMAP4/ADCY7/FLI1/FCER1G/CD86/HCK/IKZF1/TBXAS1/CD163/ARHGAP15/B2M/CD84/LAIR1/CYBB/LCP2/EVI2B/MPP1/CTSS/BTK/SAMSN1/SELL/SLC7A7/IL7R/CD52/CORO1A/NCF2/FMNL1/LYN/FGR/SELPLG/LCP1/SP140/SYK/HCLS1/LILRB4/DOCK2/PLCG2/PLEK/ARRB2/LYZ/ITGB2/…
	LCK.19272155	LCK.19272155	46	-0.867557	-3.34688	1e-10	5.78571e-10	1.2782e-10	2527	tags=100%, list=13%, signal=87%	SRGN/FGL2/SLA/PLAC8/GZMA/SH2D1A/LPXN/CCL5/CD53/GIMAP4/GMFG/GIMAP5/RAC2/IL2RG/ARHGAP15/KLRK1/PRKCB/SASH3/LCP2/EVI2B/ARHGAP25/LTB/CD27/CSF2RB/SAMSN1/SELL/SLAMF1/IL7R/CORO1A/ITK/CD247/CD3D/SELPLG/CD2/LCK/INPP5D/HCLS1/GZMK/CCR7/IL10RA/NCKAP1L/STAT4/IRF8/PTPRC/PIK3CD
	TRMeffector.Anadon.35427494.SupplTable4	TRMeffector.Anadon.35427494.SupplTable4	190	-0.647946	-3.22133	1e-10	5.78571e-10	1.2782e-10	3352	tags=55%, list=18%, signal=46%	CBLB/CMPK2/GOLGA4/PARP9/PPM1K/SYNE1/ANKRD36C/DDX60L/EIF2AK2/HELZ2/PCSK7/SAT1/TNFSF10/ARID4B/BDP1/EML4/PML/DYNC1H1/FOS/XRN1/NKTR/RBL2/ANKRD12/GOLGB1/LNPEP/IFIT1/MAP4/TGFBR2/CAST/IFIT3/KLRC3/CTSA/UTRN/FNBP1/SAMD9L/MACF1/SPATA13/NCR3/ZNFX1/ROCK1/PARP8/CD69/RNF213/TYMP/SAMHD1/ARAP2/MX1/CD38/FCRL6/SAMD9/OAS2/ZNF683/OAS3/TPR/OASL/PARP12/SYNE2/HERC2/ADAM8/MYH9/KLF6/TYROBP/PTPN22/EPSTI1/MATK/STAT1/SEMA4D…
	STAT1.score	STAT1.score	82	-0.724088	-3.13	1e-10	5.78571e-10	1.2782e-10	3346	tags=74%, list=18%, signal=61%	CCRL2/IFI44L/ZC3HAV1/LAPTM5/ETV7/BTN3A2/HERC6/CD48/CXCL11/FGL2/IL18/PIM2/PLAC8/TRAF3/IFIT3/KLRC3/PTPN7/IFI30/GPR171/TRIM22/CLEC4A/SH2D1A/RFX5/CD69/CCL5/IFIT5/RTP4/TFEC/MX1/CXCL10/SPOCK2/FASLG/PSME1/IGSF6/UBD/ARHGAP15/SECTM1/TAP1/KLRK1/STAT1/CXCL9/VAV1/LAMP3/LAG3/ADAMDEC1/RSAD2/PLA2G7/CD2/CD40LG/SP140/HCLS1/P2RX5/GZMK/IRF1/CD3G/LYZ/ITGB2/BIRC3/STAT4/IRF8/LILRA4
	Terminal.Tex.inLCMV.Cheng.34270940.Immunity.SuppleTableOf.Miller.NatImmunol.	Terminal.Tex.inLCMV.Cheng.34270940.Immunity.SuppleTableOf.Miller.NatImmunol.	90	-0.637758	-2.80925	1e-10	5.78571e-10	1.2782e-10	2606	tags=57%, list=14%, signal=49%	DUSP2/GIMAP6/TAP2/CCL4/CCL3/PLAC8/GZMA/IFIT3/PTGER4/LRRK1/FYN/TAPBPL/DAPK2/PDCD1/IL21R/TAPBP/RGS1/KIAA1671/TNFRSF1B/GIMAP1/CCL5/CD8A/RTP4/FASLG/HCST/PSME1/CCL18/PTPN22/AL669918.1/STAT1/CD7/STK17B/CST7/PSMB8/ARHGAP9/CCL4L2/ZBP1/CD27/GZMB/UCP2/CD3E/ITK/LAG3/PRKCH/PSMB10/GZMK/CD3G/AKNA/LAX1/GIMAP7/RUNX3
	Minterferon.Cluster.21214954	Minterferon.Cluster.21214954	47	-0.704427	-2.73818	1e-10	5.78571e-10	1.2782e-10	1510	tags=89%, list=8%, signal=82%	ADAR/ISG15/NMI/DDX60/STAT2/DDX58/IFI44/IFIT2/BATF2/IFI35/PARP9/ZC3HAV1/HELZ2/SLFN13/IFIT1/GBP4/PSMB9/CCL5/RTP4/IRGM/IRF9/MX1/CXCL10/CD274/OAS2/OASL/PARP12/UBA7/EPSTI1/STAT1/CXCL9/B2M/IL18BP/PSMB8/ZBP1/XAF1/PARP14/IFIH1/GBP1/RSAD2/SP100/IRF1
	ICR.SCORE	ICR.SCORE	20	-0.860167	-2.719	1e-10	5.78571e-10	1.2782e-10	2643	tags=100%, list=14%, signal=86%	GZMA/PDCD1/CCL5/CD8A/CXCL10/CD8B/CD274/IDO1/IFNG/GZMH/STAT1/CXCL9/CTLA4/GZMB/IL12B/IRF1/TBX21/GNLY/PRF1
	ICR.ACT.SCORE	ICR.ACT.SCORE	16	-0.88739	-2.63103	2.34972e-10	1.26885e-09	2.80318e-10	2129	tags=100%, list=11%, signal=89%	PDCD1/CCL5/CD8A/CXCL10/CD8B/IFNG/GZMH/STAT1/CXCL9/GZMB/IL12B/IRF1/TBX21/GNLY/PRF1
	Tcells	Tcells	16	-0.882947	-2.61786	3.86439e-10	1.95635e-09	4.32202e-10	1634	tags=88%, list=9%, signal=80%	BCL11B/SH2D1A/GIMAP5/CD28/CD96/PRKCQ/TRAT1/SKAP1/CD3E/CD3D/CD2/LCK/CD6/CD3G
	Tcell.21978456	Tcell.21978456	20	-0.824952	-2.60768	2.29982e-09	1.0958e-08	2.42086e-09	1230	tags=90%, list=7%, signal=84%	LAPTM5/CD48/PLAC8/CD53/EVI2B/ARHGAP25/CD27/SAMSN1/SELL/CD52/CORO1A/ITK/CD3D/CD2/LCK/GZMK/IL10RA/PTPRC
	T.cell.PCA.16704732	T.cell.PCA.16704732	161	-0.524079	-2.55136	1e-10	5.78571e-10	1.2782e-10	2680	tags=40%, list=14%, signal=35%	TNFRSF25/CCND2/DOCK9/DUSP2/GALT/RORA/LPAR2/BUB1B/GBP2/TSEN54/DUSP16/PCSK5/FYN/CDC14A/BCL11B/CTSW/SH2D1A/FBLN5/MAL/RNF213/CCL5/ITGA6/ADA/SPOCK2/ARL4C/TXK/SYNE2/PTGER2/NELL2/CD28/DNASE1L3/TNFSF8/KLRG1/LCP2/PRKCQ/TRAT1/CD5/JAKMIP1/TRABD2A/CD3E/TESPA1/DPP4/GATA3/IL7R/SLFN5/GBP1/ITK/TNIK/IL18R1/BIN2/CD247/CD3D/ZAP70/SELPLG/CD2/LCK/CD6/MPP7/GZMK/CD3G/KLRB1/FLT3LG/IL32/STAT4/TNFAIP3
	B.cell.PCA.16704732	B.cell.PCA.16704732	252	-0.492676	-2.54553	1e-10	5.78571e-10	1.2782e-10	2815	tags=48%, list=15%, signal=41%	HVCN1/KLHL14/SMC6/ZNF154/IGLL1/ATP6V0A1/COL14A1/DTX1/FIG4/SYNGR2/SYT17/TFEB/TUBB6/ARHGEF3/EPHX1/GM2A/RAB30/BRD4/CD180/CTSZ/GRAMD1C/IRF4/PLEKHO1/ACTA2/AIM2/CD83/HECW2/RGS13/GLDC/FCGR2B/PSEN2/ZCCHC7/CD1D/STAG3/CD79B/FNBP4/TAP2/RHOH/UROS/CD72/EML6/CYB561A3/IFIT3/POU2F2/MYO1E/FOXP1/WIPF1/SUN2/RNASE6/TRIO/VPREB3/CPSF2/RFX5/TLR1/ABCA1/KYNU/PIK3C2B/SEL1L3/BCL11A/SPIB/FCRLA/KLF1/TNFRSF17/TLR7/CD38/MAP3K8…
	TAMsurr.TcClassII.ratio	TAMsurr.TcClassII.ratio	15	-0.868309	-2.53381	6.55772e-09	2.65588e-08	5.86744e-09	1323	tags=87%, list=7%, signal=81%	CD8A/TNF/CXCL10/IFNG/GZMH/GZMB/CD74/LAMP3/ZAP70/CD2/CD3G/CIITA/PRF1
	TcClassII.score	TcClassII.score	11	-0.930117	-2.45852	4.97387e-09	2.12044e-08	4.68453e-09	1323	tags=100%, list=7%, signal=93%	TNF/IFNG/GZMH/GZMB/CD74/ZAP70/CD2/CD3G/CIITA/PRF1
	LIexpression.score	LIexpression.score	13	-0.870215	-2.43865	1.04575e-07	3.68285e-07	8.13625e-08	1353	tags=85%, list=7%, signal=79%	CCL5/CD8A/CD37/LTB/CD3E/CD3D/LCK/CD19/CD3G/MS4A1/CD79A
	Cytotoxiccells	Cytotoxiccells	16	-0.810377	-2.40269	6.42368e-07	1.9271e-06	4.25741e-07	2606	tags=81%, list=14%, signal=70%	DUSP2/KLRF1/RORA/GZMA/CTSW/GZMH/KLRK1/ZBTB16/KLRD1/APOL3/KLRB1/GNLY/RUNX3
	Bcells	Bcells	25	-0.717825	-2.38327	4.85979e-07	1.57457e-06	3.47859e-07	3311	tags=68%, list=18%, signal=56%	DTNB/QRSL1/SCN3A/GLDC/CD72/PNOC/BCL11A/SPIB/TNFRSF17/BACH2/FCRL2/TCL1A/CD19/BLNK/CR2/MS4A1/BLK
	CD8.PCA.16704732	CD8.PCA.16704732	17	-0.782	-2.35494	1.17294e-06	3.39316e-06	7.49625e-07	1353	tags=71%, list=7%, signal=66%	CCL5/CD8A/TSPAN32/GZMH/KLRG1/CST7/KLRC1/IL2RB/ADRB2/TBX21/GNLY/PRF1
	Precursor.Tex.inLCMV.Cheng.34270940.Immunity.SupplTableOf.Yao.NatImmunol	Precursor.Tex.inLCMV.Cheng.34270940.Immunity.SupplTableOf.Yao.NatImmunol	157	-0.486196	-2.35283	1e-10	5.78571e-10	1.2782e-10	1989	tags=31%, list=11%, signal=28%	MYO1E/PLXDC2/KIF1B/ABCA3/TLR1/EVL/PARP8/TCP11L2/CRTAM/ZHX2/XCL1/MX1/CXCL10/SPOCK2/TLR7/GALM/CCR6/ABCG1/IL23R/BTLA/LTA/TNFRSF10C/CD22/RAB37/TNFSF8/TNFSF11/LTB/ARL5C/IL1R2/ADK/SAMD3/SELL/BACH2/DTHD1/TESPA1/CD9/IL7R/SLAMF6/SLFN5/AICDA/RSAD2/SCML4/CCDC141/XCL2/DNAH8/FCRL1/ZNF831/CCR7/CXCR5
	LYM	LYM	10	-0.91525	-2.33739	7.20567e-08	2.653e-07	5.86107e-08	1601	tags=100%, list=9%, signal=92%	CCR5/CD53/SASH3/LCP2/ARHGAP30/ITGAL/MYO1F/IL10RA/NCKAP1L
	Precursor.Tex.inTumor.Cheng.34270940.Immunity.SuppleTableOf.Miller.NatImmunol	Precursor.Tex.inTumor.Cheng.34270940.Immunity.SuppleTableOf.Miller.NatImmunol	178	-0.468541	-2.30288	1e-10	5.78571e-10	1.2782e-10	3127	tags=37%, list=17%, signal=31%	ABCC9/AQP3/C1QC/IL1RL1/KCNK12/LIPG/CA2/TNFRSF25/SLC15A1/CD33/IL18/GZMM/CHST15/SLC1A2/CACNA1F/AC020909.1/SYNPO/FCGR1A/CLEC4A/PLD4/KCNMB1/CRTAM/SLAMF8/SPIB/ZHX2/XCL1/MX1/TLR7/CCR6/NLRP1/ACVRL1/TREML2/SGIP1/EMB/DNASE1L3/TNFRSF10C/CD22/AC034228.3/RAB37/TNFSF8/TNFSF11/DSCAML1/HEMGN/CXCL13/RIMBP3/S1PR1/SAMD3/TSHZ2/SELL/BACH2/TESPA1/IL2/SLAMF6/COLQ/TNFRSF13B/TNFSF14/CD40LG/XCL2/MPEG1/CCR7/CXCR5/CLEC4C/C…
	Module3.IFN.score	Module3.IFN.score	24	-0.70118	-2.29112	2.87822e-06	7.52051e-06	1.66145e-06	5180	tags=92%, list=28%, signal=66%	IFI6/ISG15/DDX60/DDX58/IFI44/IFIT2/IFI44L/HERC6/IFIT1/IFIT3/RTP4/MX1/CXCL10/SAMD9/OAS2/OAS3/OASL/OAS1/TAP1/STAT1/IFIH1/RSAD2
	Interferon.Cluster.21214954	Interferon.Cluster.21214954	35	-0.630367	-2.28888	4.0319e-06	1.01706e-05	2.24693e-06	5180	tags=77%, list=28%, signal=56%	IFI6/ISG15/NMI/DDX60/DDX58/IFI44/PSME2/MX2/IFI44L/HERC6/IFIT1/IFIT3/PLSCR1/IFIT5/SP110/RTP4/IRF9/MX1/PSME1/SAMD9/OAS2/OAS3/PARP12/OAS1/XAF1/ISG20/RSAD2
	STAT1.19272155	STAT1.19272155	10	-0.86623	-2.2122	4.1436e-06	1.01706e-05	2.24693e-06	1408	tags=100%, list=8%, signal=93%	PSMB9/CXCL10/IDO1/TAP1/STAT1/CXCL9/IFIH1/GBP1/IRF1
	Bcell.receptors.score	Bcell.receptors.score	14	-0.772779	-2.20653	2.30004e-05	5.4795e-05	1.21055e-05	3344	tags=86%, list=18%, signal=70%	CD83/FCGR2B/CD1D/CD79B/CD72/CD38/CD86/CD22/CD74/CD1C/CD19/CD79A
	CD8.CART.DOWN.inTumor.Cheng.34270940.Immunity.SuppleTableOf.Chen.Nature	CD8.CART.DOWN.inTumor.Cheng.34270940.Immunity.SuppleTableOf.Chen.Nature	100	-0.48705	-2.20029	2.00682e-07	6.77301e-07	1.49631e-07	2680	tags=37%, list=14%, signal=32%	TNFRSF25/CD300LF/IL6R/CD33/KLK1/PRSS12/GZMM/CEACAM7/AC020909.1/GABRR2/CTSH/NTRK3/PLD4/TLR1/ABCA1/TCP11L2/PDE2A/HAVCR1/SPIB/C1orf162/CD209/TREML2/TYROBP/CYBB/TNFSF8/SAMD3/CSF2RB/SELL/BACH2/IL7R/SIGLEC6/SYK/MPEG1/MZB1/CCR7/CXCR5/BLNK
	IL12.score.21050467	IL12.score.21050467	20	-0.674996	-2.13367	7.44248e-05	0.000167456	3.69948e-05	2380	tags=80%, list=13%, signal=70%	MAP2K6/CXCR3/IL12A/IL18/JUN/JAK2/TYK2/CCR5/IL12RB1/IFNG/IL12B/CD3E/IL18R1/CD3D/CD3G/STAT4
	Chemokine12.score	Chemokine12.score	12	-0.780905	-2.13278	9.50692e-05	0.000208124	4.59794e-05	4123	tags=100%, list=22%, signal=78%	CCL2/CCL4/CXCL11/CCL3/CCL5/CCL21/CXCL10/CCL18/CXCL9/CXCL13/CCL19
	Lung.CD4.CD69pos.Tmem.TableS6.Kumar.28930685.CellReport	Lung.CD4.CD69pos.Tmem.TableS6.Kumar.28930685.CellReport	88	-0.482018	-2.11758	2.34952e-06	6.3437e-06	1.40147e-06	2528	tags=39%, list=13%, signal=34%	CCL4/MSC/GFI1/CPNE7/GZMA/IFIT3/DAPK2/IL21/ZBED2/RGS1/IFNGR1/CRTAM/GFOD1/XCL1/FASLG/TMEM200A/OASL/CDHR1/CLU/IFNG/IL10/MYO7A/RGS9/ARHGAP18/TOX2/PPARG/CXCL13/GZMB/GADD45G/AOAH/IL2/IKZF3/XCL2/PTGDR
	CD103neg.mean.25446897	CD103neg.mean.25446897	16	-0.705615	-2.09208	0.00022472	0.000466726	0.00010311	1513	tags=69%, list=8%, signal=63%	APOE/TMEM119/C1QC/ABCC3/STAB1/TMEM37/TLR7/C1QB/C1QA/SIGLEC1/MRC1
	TRMstem.Anadon.35427494.SupplTable4	TRMstem.Anadon.35427494.SupplTable4	69	-0.485624	-2.05553	3.01078e-05	6.9678e-05	1.53934e-05	1960	tags=36%, list=10%, signal=33%	FOS/CD48/GZMM/TXNIP/HSPA1B/DUSP1/IFNGR1/GIMAP4/XCL1/SPOCK2/CD8B/TC2N/ZFP36/KLRG1/LTB/EPHA1/SELL/IL7R/LY9/GZMK/FLT3LG/CCR7/FCMR/NCF1/GIMAP7
	Terminal.Tex.inTumor.Cheng.34270940.Immunity.SuppleTableOf.Miller.NatImmunol	Terminal.Tex.inTumor.Cheng.34270940.Immunity.SuppleTableOf.Miller.NatImmunol	186	-0.412511	-2.03894	5.41811e-08	2.08984e-07	4.61693e-08	3863	tags=39%, list=21%, signal=31%	B3GALT5/CEACAM3/LAT2/P2RY14/PLXND1/RGS8/SLC5A5/TLR4/TMEM119/ASB2/TFCP2L1/APOL2/CCRL2/C3orf62/CCL3L3/P2RY13/JAM2/CCL4/CTNND2/FGL2/CCL3/CEACAM7/ULBP1/CCL23/TMPRSS6/VIPR2/ITGAM/ENTPD1/C17orf107/IL21/LGI2/EMILIN2/KIAA1671/TGFB3/CCR5/GP5/HTRA3/CCL5/EPAS1/FILIP1/SBK2/SYTL1/FCRL6/HAVCR2/FCER1G/CCL18/OIT3/NEB/ADAM8/CHN2/IL10/SFRP4/ALOX5/GZMH/LTF/SYNPO2/SPECC1/APOL1/CEACAM4/DSC2/CCL4L2/SMOC1/IL1R2/GZMB/AO…
	IFN.21978456	IFN.21978456	13	-0.723479	-2.02744	0.000437111	0.000885149	0.00019555	3277	tags=92%, list=17%, signal=76%	ISG15/IFI44/IFI44L/HERC6/IFIT1/IFIT3/MX1/OAS2/OAS3/OASL/OAS1/RSAD2
	MDACC.FNA.1.20805453	MDACC.FNA.1.20805453	17	-0.668483	-2.01309	0.000663901	0.00131161	0.000289764	4205	tags=76%, list=22%, signal=59%	IGLL1/APOE/CCL2/PECAM1/SLCO2B1/GPNMB/VCAM1/PTGDS/CD163/C1QB/CD74/C1QA/TMEM176B
	CROWL.Residency.TableS8.Crowl.35761084.NatImmunol	CROWL.Residency.TableS8.Crowl.35761084.NatImmunol	288	-0.376937	-1.99164	3.36753e-09	1.51539e-08	3.34784e-09	3710	tags=36%, list=20%, signal=29%	RGS16/SULT2B1/ASB2/BHLHE40/BTG2/EYA2/IRF4/JUNB/MICAL2/PNRC1/PPP1R15A/TOX/CBLB/CORO2A/DENND4A/FRMD4B/MTHFR/SIK1/ACTN2/FAM110A/NFKBID/PIP5K1B/POLG2/TNFRSF9/FOS/FOSL2/GALNS/HK2/TUBB2A/DUSP2/CCL4/GCH1/RNF19B/SLC25A25/SRGN/TINF2/GSN/FGL2/JUN/CCL3/TMEM273/UBC/NABP1/TIPARP/PLAC8/PLK3/CSRNP1/PTGER4/PVRIG/DTX4/MYO6/HSPA1B/PDCD1/GPR171/IL21R/IRAK2/P2RY10/RAMP3/DUSP10/CEMIP2/RGS1/GPR132/TNFRSF1B/DUSP1/CD69/…
	Interferon.19272155	Interferon.19272155	13	-0.695996	-1.95043	0.00129605	0.00233289	0.000515389	5180	tags=92%, list=28%, signal=67%	IFI6/ISG15/DDX60/IFI44/IFI44L/IFIT1/IFIT3/MX1/OAS2/OAS3/OAS1/RSAD2
	IL2.score.21050467	IL2.score.21050467	22	-0.604711	-1.94798	0.000933447	0.00175835	0.00038846	3026	tags=55%, list=16%, signal=46%	IL2RA/JAK3/FOS/JUN/MAP2K1/STAT5B/IL2RG/IL2/IL2RB/LCK/SYK/JAK1
	IFIT3	IFIT3	10	-0.724482	-1.8502	0.00290282	0.00489851	0.00108219	5180	tags=100%, list=28%, signal=72%	IFI44/IFIT2/CMPK2/IFI44L/IFIT1/IFIT3/MX1/OAS2/RSAD2
	MILNER.RESIDENCY.TableS8.Crowl.35761084.NatImmunol	MILNER.RESIDENCY.TableS8.Crowl.35761084.NatImmunol	113	-0.400363	-1.8444	0.000101303	0.000215935	4.7705e-05	3710	tags=36%, list=20%, signal=29%	RGS16/BHLHE40/BTG2/IRF4/JUNB/PPP1R15A/DENND4A/SIK1/TNFRSF9/FOS/FOSL2/CCL4/FGL2/JUN/TIPARP/PLK3/RNF149/PDCD1/GPR171/IL21R/P2RY10/RGS1/PLSCR1/TNFRSF1B/DUSP1/CD69/TNF/XCL1/TIGIT/HAVCR2/CD244/IFNG/CHN2/SLC16A6/STK17B/ADAM19/CTLA4/GZMB/ISG20/ICOS/TNFAIP3
	IFNG.score.21050467	IFNG.score.21050467	57	-0.447913	-1.80274	0.00109538	0.0020165	0.00044549	3545	tags=35%, list=19%, signal=29%	EPS15/IFI35/SF3A1/PML/IL6/IFIT3/PARP1/PYHIN1/TRIM21/CASP8/PSME1/MAP3K10/TAP1/STAT1/PSMB8/C1S/GBP1/PSMB10/IRF1/IL15RA
	TGFB.SIGNATURE.TableS8.Crowl.35761084.NatImmunol	TGFB.SIGNATURE.TableS8.Crowl.35761084.NatImmunol	323	-0.331685	-1.77309	1.47922e-06	4.13163e-06	9.1277e-07	4945	tags=40%, list=26%, signal=30%	GLRX/JUP/MICAL3/NBEAL1/PRKCZ/QPCT/SBK1/TNFRSF13C/TRAPPC10/ACSBG1/EGR2/FAM124B/FMNL3/INPP4B/KIT/TET3/GPRIN3/H6PD/NBAS/SORL1/TFR2/UBLCP1/ATP6V0A1/EHD1/LDLRAP1/RREB1/ZFR2/BMPR2/CELSR1/RGS16/SLC27A6/ST8SIA6/USP11/CD160/EGLN3/IRF4/NRP1/PLEKHO1/ABI3/AIM2/CD83/CORO2A/DOK3/FNDC3A/FRMD4B/PPM1N/AQP3/TTC39C/VASP/NT5E/GCNT4/SLC9A3R1/DUSP2/RHOH/RNF19B/SLC41A2/MSC/ARHGEF5/CD33/GFI1/LNPEP/MAPKAPK3/PPIP5K1/ANP32…
	Neutrophils	Neutrophils	26	-0.527384	-1.76653	0.00469515	0.00776137	0.00171466	5773	tags=58%, list=31%, signal=40%	MGAM/PDE4B/BST1/HPSE/TECPR2/FPR1/KCNJ15/SIGLEC5/CEACAM3/VNN3/TNFRSF10C/CRISPLD2/LILRB2/CSF3R/DYSF
	Mastcells	Mastcells	28	-0.512994	-1.75998	0.00596515	0.00929187	0.00205278	4903	tags=54%, list=26%, signal=40%	MAOB/KIT/PRG2/CMA1/VWA5A/CPA3/MS4A2/MLPH/CTSG/TPSB2/ADCYAP1/TPSAB1/SLC24A3/HDC/SIGLEC6
	Eosinophils	Eosinophils	26	-0.509334	-1.70607	0.00777585	0.0114517	0.00252994	2216	tags=42%, list=12%, signal=37%	TIPARP/CYSLTR2/LRP5L/CLC/THBS1/IL5RA/MYO15B/SMPD3/ACACB/CCR3/CAT
	iDC	iDC	29	-0.49423	-1.69873	0.00559232	0.00905955	0.00200146	2081	tags=34%, list=11%, signal=31%	TACSTD2/GUCA1A/HS3ST2/MS4A6A/CSF1R/PPARG/CD1C/CD1B/CD1E/CLEC10A
	Tfhcells	Tfhcells	27	-0.496778	-1.68609	0.00694863	0.0104229	0.00230267	4457	tags=70%, list=24%, signal=54%	CHGB/ICA1/STK39/ST8SIA1/ZNF764/KCNK5/PVALB/SMAD1/POMT1/TOX/MAF/MYO6/PDCD1/PASK/CHI3L2/TSHR/SIRPG/MYO7A/CXCL13
	UpInTRM.Mackay.28628092.SupplTable10	UpInTRM.Mackay.28628092.SupplTable10	78	-0.38277	-1.64576	0.00256228	0.00441585	0.000975561	3583	tags=38%, list=19%, signal=31%	BTG2/EYA2/IRF4/JUNB/PNRC1/PPP1R15A/ABI3/FRMD4B/SIK1/NFKBID/FOS/FOSL2/GPR55/JUN/MAPKAPK3/PLK3/CSRNP1/RNF149/GPR171/P2RY10/DUSP1/CD69/PPP1R16B/XCL1/CD244/IFNG/KLF6/ZFP36/ISG20/TNFAIP3
	Th1cells	Th1cells	25	-0.484908	-1.60996	0.0177527	0.0235733	0.00520787	2765	tags=40%, list=15%, signal=34%	GGT1/CCL4/EGFL6/ZBTB32/CD38/CSF2/IFNG/LTA/CTLA4/DPP4
	MCD3.CD8.21214954	MCD3.CD8.21214954	42	-0.420668	-1.58875	0.0171111	0.0231	0.00510331	5351	tags=52%, list=29%, signal=38%	GPX3/SEMA3G/MEOX1/C7/CD36/ADIPOQ/CIDEA/LDB2/PECAM1/CD34/ITM2A/SLIT2/JAM2/RBP4/ADH1B/TSPAN7/CFD/AOC3/GPD1/VWF/CDH5/PLIN1
	Angiogenesis	Angiogenesis	38	-0.430446	-1.58862	0.0220011	0.0287434	0.00635007	4484	tags=53%, list=24%, signal=40%	TIE1/ENG/ZNF423/CALCRL/LDB2/PECAM1/ECSCR/PTPRB/JAM2/KDR/TEK/COL15A1/ACVRL1/VWF/CLEC3B/CDH5/EBF1/ADCY4/S1PR1/GIMAP8
	Tcmcells	Tcmcells	31	-0.451085	-1.57487	0.0122063	0.0173458	0.00383209	5659	tags=58%, list=30%, signal=41%	ATF7IP/PSPC1/MAP3K1/ATM/INPP4B/POLR2J2/PHC3/USP9Y/AQP3/DOCK9/REPS1/FOXP1/CDC14A/CASP8/TXK/CYLD/TRAF3IP3/FAM153B
	TGFB.PCA.17349583	TGFB.PCA.17349583	14	-0.54801	-1.56474	0.0282141	0.0362753	0.00801403	4265	tags=57%, list=23%, signal=44%	TAGLN/SERPINE1/TGFB1I1/TGFB1/TGFB3/THBS1/COL1A1/MMP9
	GRANS.PCA.16704732	GRANS.PCA.16704732	329	-0.280234	-1.50313	0.000787447	0.00151865	0.000335504	4371	tags=33%, list=23%, signal=25%	FPR1/IFIT2/PRSS50/RAD50/SEC14L1/SH3GLB1/UBXN6/AGO4/AOC1/CPQ/LGALS3/LIMK2/MX2/NDE1/PIP/SERPINE1/SIGLEC5/CD46/CCDC91/CPVL/GLIPR1/GRN/PDK1/TIAM2/ACOX1/C20orf194/CHI3L1/KCNJ2/MFSD1/ART4/MYCN/RASSF2/ST14/LMO2/ABHD5/CA2/S100A11/TBX19/CELF2/DNASE1/PAK1/CD48/ICAM3/SLC31A2/SRGN/GSN/CDA/FGL2/SLA/IMPA2/TSPAN2/LRRK2/BEST1/NPL/SOD2/IQSEC1/CHST15/PPP1R18/TPPP2/ELF4/TSPAN7/GMPR/RPS6KA5/TLR1/ABTB1/PSMB9/NBPF12/C…
	Macrophages	Macrophages	32	-0.428479	-1.49939	0.0170498	0.0231	0.00510331	4142	tags=44%, list=22%, signal=34%	APOE/ATG7/GM2A/CHI3L1/DNASE2B/MARCO/MS4A4A/PTGDS/CD68/CD163/MSR1/CD84/CYBB/CHIT1
	Terminal.Tex.inLCMV.Cheng.34270940.Immunity.SupplTableOf.Yao.NatImmunol	Terminal.Tex.inLCMV.Cheng.34270940.Immunity.SupplTableOf.Yao.NatImmunol	246	-0.278378	-1.4379	0.00895121	0.0129473	0.00286035	3843	tags=27%, list=20%, signal=22%	CENPF/GLIPR1/LAT2/PLXND1/STIL/CLSPN/TMEM163/CORO2A/FRMD4B/ST14/ARHGAP11A/CA5B/CMKLR1/IL2RA/ILDR1/P2RY13/GGT1/GPR55/MASTL/AC092143.1/CCL4/BUB1B/FGL2/CCL3/MAF/IRAK3/DGKH/GZMA/ULBP1/CACNA1I/LRRK1/SYTL2/ITGAM/ENTPD1/BSPRY/HID1/SEMA4A/CCR5/C12orf75/IFNGR1/CCL5/EPAS1/FILIP1/FASLG/HAVCR2/FCER1G/CCL18/NEB/ADAM8/CHN2/IL10/PRDM1/LAIR1/KLRG1/CCL4L2/ERMN/GZMB/SLFN12L/PIK3AP1/SNX9/CCR2/ITGAX/KLRB1/MYO1F/PRF1/…
	Troester.WoundSig.19887484	Troester.WoundSig.19887484	107	-0.311393	-1.41957	0.0288382	0.0364983	0.0080633	4432	tags=36%, list=24%, signal=28%	ADH1A/FPR1/F3/COL17A1/PPP6R1/TP63/TREM1/CCL2/JAKMIP3/CLEC4M/IL1B/TNS4/BMPR1B/DICER1/CACHD1/TMC5/PML/CCBE1/FRZB/DMBT1/EGFL6/TIPARP/PDGFRL/FBLN1/LUM/CXCL14/ZBED2/THBS1/LTBP2/SULF1/LAMA3/PER2/IDO1/CD86/EFEMP1/HDC/UGT2B17/ABI3BP/LAMC2
	UP.IN.TEM.VS.TCM.TableS8.Crowl.35761084.NatImmunol	UP.IN.TEM.VS.TCM.TableS8.Crowl.35761084.NatImmunol	247	-0.262308	-1.35431	0.015971	0.0223043	0.00492752	4160	tags=29%, list=22%, signal=23%	ADAM15/ASPM/CDKL2/GRB7/HSPA2/LGALS3/ORAI1/EPHX1/PHLDB3/RD3/ASB2/BHLHE40/CD160/CTSF/MICAL2/CCRL2/CORO2A/FRMD4B/IL1RL1/IL2RA/MACROD1/MED16/LHPP/CALR3/GPR55/DUSP2/PERM1/GCH1/LPAR2/FGL2/GPNMB/HIC1/RASL11A/DNAJB5/GZMA/MYO6/IQCG/CHST15/CRYBG2/PLEKHF1/LRRC27/ABCA3/HMOX1/RGS1/OSBPL3/CSGALNACT2/CACNA1C/MUC1/ADA/CXCL10/FAM20A/BIK/CITED2/RIPOR3/CD86/KRT83/ADAM8/CHN2/CRB2/MATK/CD22/KLRG1/GZMB/IRF5/NHSL2/PDCD…
	Spleen.CD4.CD69pos.Tmem.TableS6.Kumar.28930685.CellReport	Spleen.CD4.CD69pos.Tmem.TableS6.Kumar.28930685.CellReport	305	0.272452	1.4624	0.00142997	0.00251799	0.000556282	3316	tags=24%, list=18%, signal=20%	OR10H5/SLC22A9/SLC22A7/GDNF/CERS1/C9orf50/APOC3/B3GNT6/PRAMEF12/ST8SIA3/PCDHB6/CDH7/CLCNKB/GPRASP2/PADI3/DLX1/TMEM98/MAGEL2/DCAF4L2/GPR37/HNF4A/MTNR1B/TMEM82/DMRT1/HOXB9/C8A/NGB/TEX101/HAND1/FABP6/VAX1/SLURP1/USH1G/LIPI/RASGEF1C/LRAT/KLK3/EPHA6/CMTM5/TSPAN11/SLC6A18/HAS2/HBQ1/HOXD9/IGSF5/PSORS1C2/TAS2R42/PCDHB13/NPAS3/CLVS2/PCDHB11/PCDHB16/KCNK15/MDGA2/PRSS55/UGT2B4/RALYL/F7/OR2B6/CCDC33/KRT222/P…
	CHANG.CORE.SERUM.RESPONSE.UP	CHANG.CORE.SERUM.RESPONSE.UP	195	0.289366	1.468	0.00596462	0.00929187	0.00205278	6016	tags=42%, list=32%, signal=29%	MCTS1/NUTF2/KRR1/SRM/PGM2/SNRPE/FARSB/TOMM40/UQCR10/MET/PLOD2/SPRYD7/CBX1/RBM14/NCLN/PAICS/HAS2/HAUS1/UAP1/EMP2/TRA2B/POLR3K/EIF4EBP1/ACTL6A/MRPL37/CENPO/GGH/APOO/COTL1/RPP40/MRTO4/NUDT1/PFN1/EIF2AK1/HNRNPR/COPS6/SAR1A/UBE2J1/ALKBH7/MRPL12/MRPS28/NRIP3/PSMD12/RNF41/SLC25A40/MFSD11/GNG11/MRPS16/NUDT15/NUP35/TPRKB/VTA1/NOP16/PDIA4/PPIH/PSMA7/MKKS/PNO1/CENPN/CDCA4/COX17/PDLIM7/RMND5B/CHEK1/TNFRSF12A…
	Precursor.Tex.inLCMV.Cheng.34270940.Immunity.SuppleTableOf.Miller.NatImmunol.	Precursor.Tex.inLCMV.Cheng.34270940.Immunity.SuppleTableOf.Miller.NatImmunol.	97	0.342073	1.56698	0.00671641	0.0102647	0.00226771	3218	tags=41%, list=17%, signal=34%	RPL30/RPL22L1/RPS21/RPL23/RPS15A/NEK7/RPL24/RPL15/RPL28/RPS27/MIF/RPL37/RPS8/RPL22/RPL6/RPS23/RPS2/RPS10/RPL41/RPS3/RPL35A/RPS6/RPL26/RPL13/RPL4/RPS3A/RPL29/WDR89/RPS7/RPL37A/RPS16/RPS14/RPL18A/EEF1B2/RPL35/RPL12/RPL11/LY6E/RPLP2/RPS18
	Module11.Prolif.score	Module11.Prolif.score	116	0.449431	2.11808	5.25716e-07	1.63781e-06	3.61829e-07	5948	tags=52%, list=32%, signal=36%	CCNE2/RAD54B/MTFR1/DONSON/SQLE/DSCC1/HSPA4L/SPC25/CCNA2/RAD21/SOX11/NMU/ACTR3B/TRIP13/UBE2C/CDC6/DEPDC1/PBK/PIR/EIF4EBP1/PRAME/ACTL6A/CIAPIN1/FBXO5/GGH/PRC1/NCAPG/OIP5/RAD51AP1/RACGAP1/C1orf112/GINS2/ATAD2/CRABP1/AURKB/HJURP/TAF2/FEN1/TK1/ZWINT/CENPN/ESPL1/PHLDA2/MAD2L1/CCNB2/CHEK1/ECT2/KIF15/KIF23/KIF2C/NEK2/SHCBP1/SKP2/CDC45/PLK1/RFC4/AURKA/CENPA/HMMR/RFC3

## Sheet: S4
	Supplementary Table S4
	Summary Statistics Derived from the hazard assumption model test
	Figure	Feature	Chisq of Hazard Assumption	Degrees of Freedom from Hazard Assumption	Global Hazard Assumption
	2A	PRF1 Expression	0.0178	1	0.89
	2B	HLA-DPA1 Expression	0.492	1	0.48
	3B & S3A	Hallmark Interferon Gamma Signature	0.851	1	0.36
	3C & S3B	LCK PMID 19272155	0.437	1	0.51
	3D & S3C	Cytotoxic Cells	1.04	1	0.31
	4A	Immune Score Ccell * Macrophage M2 Cibersort	0.0914	3	0.99
	6B	HDAC Inhibitor: Vorinostat	3.17	1	0.075
	6C	HDAC Inhibitor: Vorinostat	0.451	1	0.5
	6E	ATPase Inhibitor: Thapsigargin	0.918	1	0.34
	6F	ATPase Inhibitor: Thapsigargin	1.22	1	0.27
	S6B	HDAC Inhibitor: Vorinostat	2.52	1	0.11
	S6C	ATPase Inhibitor: Thapsigargin	0.716	1	0.4
