# Supplementary material for: PATH-SURVEYOR: pathway level survival enquiry for immuno-oncology and drug repurposing
Source: BMC Bioinformatics. 2023 Jun 28;24:266. doi: 10.1186/s12859-023-05393-y (PMC10303868; doi:10.1186/s12859-023-05393-y)
Supplement: Supplementary file 10 — Additional file 10. PATH-SURVEYOR-Suite-main.zip. [file 12859_2023_5393_MOESM10_ESM.zip]

Archive with 224 entries (159 files):
- PATH-SURVEYOR-Suite-main/
- PATH-SURVEYOR-Suite-main/1-Getting_Started/
- PATH-SURVEYOR-Suite-main/1-Getting_Started/1-R_Package_Installation/
- PATH-SURVEYOR-Suite-main/1-Getting_Started/1-R_Package_Installation/R_Package_Installation.R
- PATH-SURVEYOR-Suite-main/1-Getting_Started/2-FilePrep/
- PATH-SURVEYOR-Suite-main/1-Getting_Started/2-FilePrep/DRPPM_FilePrep_Script.R
- PATH-SURVEYOR-Suite-main/1-Getting_Started/2-FilePrep/Example_Input_Files/
- PATH-SURVEYOR-Suite-main/1-Getting_Started/2-FilePrep/Example_Input_Files/Clinical_Data.txt
- PATH-SURVEYOR-Suite-main/1-Getting_Started/2-FilePrep/Example_Input_Files/Expression_Data.txt
- PATH-SURVEYOR-Suite-main/1-Getting_Started/2-FilePrep/Example_UI_Screenshots/
- PATH-SURVEYOR-Suite-main/1-Getting_Started/2-FilePrep/Example_UI_Screenshots/PATH_SURVEYOR_FilePrepApp1.PNG
- PATH-SURVEYOR-Suite-main/1-Getting_Started/2-FilePrep/Example_UI_Screenshots/PATH_SURVEYOR_FilePrepApp2.PNG
- PATH-SURVEYOR-Suite-main/1-Getting_Started/2-FilePrep/README.md
- PATH-SURVEYOR-Suite-main/1-Getting_Started/2-FilePrep/app.R
- PATH-SURVEYOR-Suite-main/1-Getting_Started/3-Immune_Deconvolution/
- PATH-SURVEYOR-Suite-main/1-Getting_Started/3-Immune_Deconvolution/Immune_Deconvolution.R
- PATH-SURVEYOR-Suite-main/1-Getting_Started/3-Immune_Deconvolution/README.md
- PATH-SURVEYOR-Suite-main/1-Getting_Started/3-Immune_Deconvolution/Test_Input_Data/
- PATH-SURVEYOR-Suite-main/1-Getting_Started/3-Immune_Deconvolution/Test_Input_Data/Clinical_Data.txt
- PATH-SURVEYOR-Suite-main/1-Getting_Started/3-Immune_Deconvolution/Test_Input_Data/Clinical_Parameters.txt
- PATH-SURVEYOR-Suite-main/1-Getting_Started/3-Immune_Deconvolution/Test_Input_Data/Expression_Data.zip
- PATH-SURVEYOR-Suite-main/1-Getting_Started/3-Immune_Deconvolution/Test_Output_Data/
- PATH-SURVEYOR-Suite-main/1-Getting_Started/3-Immune_Deconvolution/Test_Output_Data/PANICI_Melanome_VanAllen_Clinical_ImmDeconv.txt
- PATH-SURVEYOR-Suite-main/1-Getting_Started/3-Immune_Deconvolution/Test_Output_Data/PANICI_Melanome_VanAllen_Clinical_Params_ImmDeconv.txt
- PATH-SURVEYOR-Suite-main/1-Getting_Started/3-Immune_Deconvolution/Test_Output_Data/PANICI_Melanome_VanAllen_ImmuneDeconvolution.txt
- PATH-SURVEYOR-Suite-main/2-PATH-SURVEYOR-Interactive-App/
- PATH-SURVEYOR-Suite-main/2-PATH-SURVEYOR-Interactive-App/App_Demo_Pictures/
- PATH-SURVEYOR-Suite-main/2-PATH-SURVEYOR-Interactive-App/App_Demo_Pictures/ExampleData.png
- PATH-SURVEYOR-Suite-main/2-PATH-SURVEYOR-Interactive-App/App_Demo_Pictures/FlowChart_InteractiveMode.png
- PATH-SURVEYOR-Suite-main/2-PATH-SURVEYOR-Interactive-App/App_Demo_Pictures/MainPanel_BivarAdd_Survival.png
- PATH-SURVEYOR-Suite-main/2-PATH-SURVEYOR-Interactive-App/App_Demo_Pictures/MainPanel_Bivar_Inter_Survival.png
- PATH-SURVEYOR-Suite-main/2-PATH-SURVEYOR-Interactive-App/App_Demo_Pictures/MainPanel_Feature_Boxplot.png
- PATH-SURVEYOR-Suite-main/2-PATH-SURVEYOR-Interactive-App/App_Demo_Pictures/MainPanel_Feature_Heatmap.png
- PATH-SURVEYOR-Suite-main/2-PATH-SURVEYOR-Interactive-App/App_Demo_Pictures/MainPanel_MetaTable.png
- PATH-SURVEYOR-Suite-main/2-PATH-SURVEYOR-Interactive-App/App_Demo_Pictures/MainPanel_Multivar_Survival.png
- PATH-SURVEYOR-Suite-main/2-PATH-SURVEYOR-Interactive-App/App_Demo_Pictures/MainPanel_RiskStrat_BoxPlot.png
- PATH-SURVEYOR-Suite-main/2-PATH-SURVEYOR-Interactive-App/App_Demo_Pictures/MainPanel_RiskStrat_Heatmap.png
- PATH-SURVEYOR-Suite-main/2-PATH-SURVEYOR-Interactive-App/App_Demo_Pictures/MainPanel_SurvivalPlot.png
- PATH-SURVEYOR-Suite-main/2-PATH-SURVEYOR-Interactive-App/App_Demo_Pictures/MainPanel_Univar_Survival.png
- PATH-SURVEYOR-Suite-main/2-PATH-SURVEYOR-Interactive-App/App_Demo_Pictures/MainPanel_ssGSEA_Density.png
- PATH-SURVEYOR-Suite-main/2-PATH-SURVEYOR-Interactive-App/App_Demo_Pictures/Main_schematic.PNG
- PATH-SURVEYOR-Suite-main/2-PATH-SURVEYOR-Interactive-App/App_Demo_Pictures/PATH_SURVEYOR_Main_schematic.PNG
- PATH-SURVEYOR-Suite-main/2-PATH-SURVEYOR-Interactive-App/App_Demo_Pictures/SideBar_FigureParamaters.png
- PATH-SURVEYOR-Suite-main/2-PATH-SURVEYOR-Interactive-App/App_Demo_Pictures/SideBar_SampleParameters.png
- PATH-SURVEYOR-Suite-main/2-PATH-SURVEYOR-Interactive-App/App_Demo_Pictures/SideBar_SurvivalParameters.png
- PATH-SURVEYOR-Suite-main/2-PATH-SURVEYOR-Interactive-App/App_Markdowns/
- PATH-SURVEYOR-Suite-main/2-PATH-SURVEYOR-Interactive-App/App_Markdowns/PurposeAndMethods.Rmd
- PATH-SURVEYOR-Suite-main/2-PATH-SURVEYOR-Interactive-App/Example_Data/
- PATH-SURVEYOR-Suite-main/2-PATH-SURVEYOR-Interactive-App/Example_Data/Clinical_Data.txt
- PATH-SURVEYOR-Suite-main/2-PATH-SURVEYOR-Interactive-App/Example_Data/Clinical_Parameters.txt
- PATH-SURVEYOR-Suite-main/2-PATH-SURVEYOR-Interactive-App/Example_Data/Expression_Data.zip
- PATH-SURVEYOR-Suite-main/2-PATH-SURVEYOR-Interactive-App/GeneSet_Data/
- PATH-SURVEYOR-Suite-main/2-PATH-SURVEYOR-Interactive-App/GeneSet_Data/GeneSet_CatTable.zip
- PATH-SURVEYOR-Suite-main/2-PATH-SURVEYOR-Interactive-App/GeneSet_Data/GeneSet_List.RData
- PATH-SURVEYOR-Suite-main/2-PATH-SURVEYOR-Interactive-App/Immune_Deconvolution/
- PATH-SURVEYOR-Suite-main/2-PATH-SURVEYOR-Interactive-App/Immune_Deconvolution/Immune_Deconvolution.R
- PATH-SURVEYOR-Suite-main/2-PATH-SURVEYOR-Interactive-App/Immune_Deconvolution/README.md
- PATH-SURVEYOR-Suite-main/2-PATH-SURVEYOR-Interactive-App/Immune_Deconvolution/Test_Input_Data/
- PATH-SURVEYOR-Suite-main/2-PATH-SURVEYOR-Interactive-App/Immune_Deconvolution/Test_Input_Data/Clinical_Data.txt
- PATH-SURVEYOR-Suite-main/2-PATH-SURVEYOR-Interactive-App/Immune_Deconvolution/Test_Input_Data/Clinical_Parameters.txt
- PATH-SURVEYOR-Suite-main/2-PATH-SURVEYOR-Interactive-App/Immune_Deconvolution/Test_Input_Data/Expression_Data.zip
- PATH-SURVEYOR-Suite-main/2-PATH-SURVEYOR-Interactive-App/Immune_Deconvolution/Test_Output_Data/
- PATH-SURVEYOR-Suite-main/2-PATH-SURVEYOR-Interactive-App/Immune_Deconvolution/Test_Output_Data/PANICI_SkinCancer_ImmuneDeconvolution.txt
- PATH-SURVEYOR-Suite-main/2-PATH-SURVEYOR-Interactive-App/Immune_Deconvolution/Test_Output_Data/PANICI_SkinCancer_Meta_ImmDeconv.txt
- PATH-SURVEYOR-Suite-main/2-PATH-SURVEYOR-Interactive-App/Immune_Deconvolution/Test_Output_Data/PANICI_SkinCancer_Meta_Params_ImmDeconv.txt
- PATH-SURVEYOR-Suite-main/2-PATH-SURVEYOR-Interactive-App/README.md
- PATH-SURVEYOR-Suite-main/2-PATH-SURVEYOR-Interactive-App/app.R
- PATH-SURVEYOR-Suite-main/3-PATH-SURVEYOR-Pipeline/
- PATH-SURVEYOR-Suite-main/3-PATH-SURVEYOR-Pipeline/CommandLine_Scripts/
- PATH-SURVEYOR-Suite-main/3-PATH-SURVEYOR-Pipeline/CommandLine_Scripts/DRPPM_Coxh_Ranking.R
- PATH-SURVEYOR-Suite-main/3-PATH-SURVEYOR-Pipeline/Example_Run_Files/
- PATH-SURVEYOR-Suite-main/3-PATH-SURVEYOR-Pipeline/Example_Run_Files/BLANK_Parameter_File.txt
- PATH-SURVEYOR-Suite-main/3-PATH-SURVEYOR-Pipeline/Example_Run_Files/Clinical_Data_PAN_ICI_iAtlas_SkinCancer.txt
- PATH-SURVEYOR-Suite-main/3-PATH-SURVEYOR-Pipeline/Example_Run_Files/Expression_Data_PAN_ICI_iAtlas_SkinCancer.zip
- PATH-SURVEYOR-Suite-main/3-PATH-SURVEYOR-Pipeline/Example_Run_Files/PAN_ICI_Pipeline_Example1/
- PATH-SURVEYOR-Suite-main/3-PATH-SURVEYOR-Pipeline/Example_Run_Files/PAN_ICI_Pipeline_Example1/Input/
- PATH-SURVEYOR-Suite-main/3-PATH-SURVEYOR-Pipeline/Example_Run_Files/PAN_ICI_Pipeline_Example1/Input/PAN_ICI_iAtlas_Skin_OS_MSigDBHallmark_Params.txt
- PATH-SURVEYOR-Suite-main/3-PATH-SURVEYOR-Pipeline/Example_Run_Files/PAN_ICI_Pipeline_Example1/Output/
- PATH-SURVEYOR-Suite-main/3-PATH-SURVEYOR-Pipeline/Example_Run_Files/PAN_ICI_Pipeline_Example1/Output/Pan_ICI_iAtlas_Skin_OS_MSigDB.Hallmark_BIN.txt
- PATH-SURVEYOR-Suite-main/3-PATH-SURVEYOR-Pipeline/Example_Run_Files/PAN_ICI_Pipeline_Example1/Output/Pan_ICI_iAtlas_Skin_OS_MSigDB.Hallmark_coxh.txt
- PATH-SURVEYOR-Suite-main/3-PATH-SURVEYOR-Pipeline/Example_Run_Files/PAN_ICI_Pipeline_Example1/Output/Pan_ICI_iAtlas_Skin_OS_MSigDB.Hallmark_coxh_ranked.txt
- PATH-SURVEYOR-Suite-main/3-PATH-SURVEYOR-Pipeline/Example_Run_Files/PAN_ICI_Pipeline_Example1/Output/Pan_ICI_iAtlas_Skin_OS_MSigDB.Hallmark_ssGSEA_score.txt
- PATH-SURVEYOR-Suite-main/3-PATH-SURVEYOR-Pipeline/Example_Run_Files/PAN_ICI_Pipeline_Example2/
- PATH-SURVEYOR-Suite-main/3-PATH-SURVEYOR-Pipeline/Example_Run_Files/PAN_ICI_Pipeline_Example2/Input/
- PATH-SURVEYOR-Suite-main/3-PATH-SURVEYOR-Pipeline/Example_Run_Files/PAN_ICI_Pipeline_Example2/Input/PAN_ICI_iAtlas_Skin_OS_MSigDBHallmark_withGenes_Params.txt
- PATH-SURVEYOR-Suite-main/3-PATH-SURVEYOR-Pipeline/Example_Run_Files/PAN_ICI_Pipeline_Example2/Output/
- PATH-SURVEYOR-Suite-main/3-PATH-SURVEYOR-Pipeline/Example_Run_Files/PAN_ICI_Pipeline_Example2/Output/Pan_ICI_iAtlas_Skin_OS_Genes_BIN.zip
- PATH-SURVEYOR-Suite-main/3-PATH-SURVEYOR-Pipeline/Example_Run_Files/PAN_ICI_Pipeline_Example2/Output/Pan_ICI_iAtlas_Skin_OS_Genes_coxh.txt
- PATH-SURVEYOR-Suite-main/3-PATH-SURVEYOR-Pipeline/Example_Run_Files/PAN_ICI_Pipeline_Example2/Output/Pan_ICI_iAtlas_Skin_OS_Genes_coxh_ranked.txt
- PATH-SURVEYOR-Suite-main/3-PATH-SURVEYOR-Pipeline/Example_Run_Files/PAN_ICI_Pipeline_Example2/Output/Pan_ICI_iAtlas_Skin_OS_MSigDB.Hallmark_BIN.txt
- PATH-SURVEYOR-Suite-main/3-PATH-SURVEYOR-Pipeline/Example_Run_Files/PAN_ICI_Pipeline_Example2/Output/Pan_ICI_iAtlas_Skin_OS_MSigDB.Hallmark_coxh.txt
- PATH-SURVEYOR-Suite-main/3-PATH-SURVEYOR-Pipeline/Example_Run_Files/PAN_ICI_Pipeline_Example2/Output/Pan_ICI_iAtlas_Skin_OS_MSigDB.Hallmark_coxh_ranked.txt
- PATH-SURVEYOR-Suite-main/3-PATH-SURVEYOR-Pipeline/Example_Run_Files/PAN_ICI_Pipeline_Example2/Output/Pan_ICI_iAtlas_Skin_OS_MSigDB.Hallmark_ssGSEA_score.txt
- PATH-SURVEYOR-Suite-main/3-PATH-SURVEYOR-Pipeline/Example_Run_Files/PAN_ICI_Pipeline_Example3/
- PATH-SURVEYOR-Suite-main/3-PATH-SURVEYOR-Pipeline/Example_Run_Files/PAN_ICI_Pipeline_Example3/Input/
- PATH-SURVEYOR-Suite-main/3-PATH-SURVEYOR-Pipeline/Example_Run_Files/PAN_ICI_Pipeline_Example3/Input/PAN_ICI_iAtlas_Skin_OS_MSigDBHallmark_ResponderCovariate_Params.txt
- PATH-SURVEYOR-Suite-main/3-PATH-SURVEYOR-Pipeline/Example_Run_Files/PAN_ICI_Pipeline_Example3/Output/
- PATH-SURVEYOR-Suite-main/3-PATH-SURVEYOR-Pipeline/Example_Run_Files/PAN_ICI_Pipeline_Example3/Output/Pan_ICI_iAtlas_Skin_OS_MSigDB.Hallmark_BIN.txt
- PATH-SURVEYOR-Suite-main/3-PATH-SURVEYOR-Pipeline/Example_Run_Files/PAN_ICI_Pipeline_Example3/Output/Pan_ICI_iAtlas_Skin_OS_MSigDB.Hallmark_Responder_Additive_coxh.txt
- PATH-SURVEYOR-Suite-main/3-PATH-SURVEYOR-Pipeline/Example_Run_Files/PAN_ICI_Pipeline_Example3/Output/Pan_ICI_iAtlas_Skin_OS_MSigDB.Hallmark_Responder_Additive_coxh_ranked.txt
- PATH-SURVEYOR-Suite-main/3-PATH-SURVEYOR-Pipeline/Example_Run_Files/PAN_ICI_Pipeline_Example3/Output/Pan_ICI_iAtlas_Skin_OS_MSigDB.Hallmark_Responder_Interactive_coxh.txt
- PATH-SURVEYOR-Suite-main/3-PATH-SURVEYOR-Pipeline/Example_Run_Files/PAN_ICI_Pipeline_Example3/Output/Pan_ICI_iAtlas_Skin_OS_MSigDB.Hallmark_Responder_Interactive_coxh_ranked.txt
- PATH-SURVEYOR-Suite-main/3-PATH-SURVEYOR-Pipeline/Example_Run_Files/PAN_ICI_Pipeline_Example3/Output/Pan_ICI_iAtlas_Skin_OS_MSigDB.Hallmark_ssGSEA_score.txt
- PATH-SURVEYOR-Suite-main/3-PATH-SURVEYOR-Pipeline/GeneSets/
- PATH-SURVEYOR-Suite-main/3-PATH-SURVEYOR-Pipeline/GeneSets/CellMarker/
- PATH-SURVEYOR-Suite-main/3-PATH-SURVEYOR-Pipeline/GeneSets/CellMarker/CellMarker_GS_HS.RData
- PATH-SURVEYOR-Suite-main/3-PATH-SURVEYOR-Pipeline/GeneSets/CellMarker/CellMarker_GS_MM.RData
- PATH-SURVEYOR-Suite-main/3-PATH-SURVEYOR-Pipeline/GeneSets/ER_Stress/
- PATH-SURVEYOR-Suite-main/3-PATH-SURVEYOR-Pipeline/GeneSets/ER_Stress/ERstress_GeneSet.RData
- PATH-SURVEYOR-Suite-main/3-PATH-SURVEYOR-Pipeline/GeneSets/GeneSetRDataListGen.R
- PATH-SURVEYOR-Suite-main/3-PATH-SURVEYOR-Pipeline/GeneSets/ImmuneSig/
- PATH-SURVEYOR-Suite-main/3-PATH-SURVEYOR-Pipeline/GeneSets/ImmuneSig/ImmuneSignatures.RData
- PATH-SURVEYOR-Suite-main/3-PATH-SURVEYOR-Pipeline/GeneSets/LINCS_L1000/
- PATH-SURVEYOR-Suite-main/3-PATH-SURVEYOR-Pipeline/GeneSets/LINCS_L1000/LINCS_L1000_DN_GeneSet.RData
- PATH-SURVEYOR-Suite-main/3-PATH-SURVEYOR-Pipeline/GeneSets/LINCS_L1000/LINCS_L1000_UP_GeneSet.RData
- PATH-SURVEYOR-Suite-main/3-PATH-SURVEYOR-Pipeline/GeneSets/MSigDB/
- PATH-SURVEYOR-Suite-main/3-PATH-SURVEYOR-Pipeline/GeneSets/MSigDB/MSigDB_HS_GeneSet.RData
- PATH-SURVEYOR-Suite-main/3-PATH-SURVEYOR-Pipeline/GeneSets/MSigDB/MSigDB_Hallmark_GeneSets.txt
- PATH-SURVEYOR-Suite-main/3-PATH-SURVEYOR-Pipeline/GeneSets/MSigDB/MSigDB_MM_GeneSet.RData
- PATH-SURVEYOR-Suite-main/3-PATH-SURVEYOR-Pipeline/README.md
- PATH-SURVEYOR-Suite-main/3-PATH-SURVEYOR-Pipeline/RStudio_Scripts/
- PATH-SURVEYOR-Suite-main/3-PATH-SURVEYOR-Pipeline/RStudio_Scripts/DRPPM_Coxh_Ranking.R
- PATH-SURVEYOR-Suite-main/4-Pathway-Connectivity-App/
- PATH-SURVEYOR-Suite-main/4-Pathway-Connectivity-App/Example_File_Inputs/
- PATH-SURVEYOR-Suite-main/4-Pathway-Connectivity-App/Example_File_Inputs/Pan_ICI_iAtlas_Skin_OS_Genes_coxh_ranked_ForAnnotationInput.txt
- PATH-SURVEYOR-Suite-main/4-Pathway-Connectivity-App/Example_File_Inputs/Pan_ICI_iAtlas_Skin_OS_MSigDB.Hallmark_Responder_Additive_coxh_ranked.txt
- PATH-SURVEYOR-Suite-main/4-Pathway-Connectivity-App/Example_File_Inputs/Pan_ICI_iAtlas_Skin_OS_MSigDB.Hallmark_Responder_Interactive_coxh_ranked.txt
- PATH-SURVEYOR-Suite-main/4-Pathway-Connectivity-App/Example_File_Inputs/Pan_ICI_iAtlas_Skin_OS_MSigDB.Hallmark_coxh_ranked.txt
- PATH-SURVEYOR-Suite-main/4-Pathway-Connectivity-App/Example_Input_Files/
- PATH-SURVEYOR-Suite-main/4-Pathway-Connectivity-App/Example_Input_Files/Gene_Annoation.txt
- PATH-SURVEYOR-Suite-main/4-Pathway-Connectivity-App/Example_Input_Files/Pathways_Of_Interest.txt
- PATH-SURVEYOR-Suite-main/4-Pathway-Connectivity-App/GeneSet_Data/
- PATH-SURVEYOR-Suite-main/4-Pathway-Connectivity-App/GeneSet_Data/GeneSet_List_HS.RData
- PATH-SURVEYOR-Suite-main/4-Pathway-Connectivity-App/README.md
- PATH-SURVEYOR-Suite-main/4-Pathway-Connectivity-App/app.R
- PATH-SURVEYOR-Suite-main/5-PreRanked-HazardRatio-GSEA-App/
- PATH-SURVEYOR-Suite-main/5-PreRanked-HazardRatio-GSEA-App/App_Pictures/
- PATH-SURVEYOR-Suite-main/5-PreRanked-HazardRatio-GSEA-App/App_Pictures/FlowChart_PreRankedGSEA.png
- PATH-SURVEYOR-Suite-main/5-PreRanked-HazardRatio-GSEA-App/App_Pictures/PreRankGSEA_FirstTab.png
- PATH-SURVEYOR-Suite-main/5-PreRanked-HazardRatio-GSEA-App/App_Pictures/PreRankGSEA_SecondTab.png
- PATH-SURVEYOR-Suite-main/5-PreRanked-HazardRatio-GSEA-App/Example_Input_File/
- PATH-SURVEYOR-Suite-main/5-PreRanked-HazardRatio-GSEA-App/Example_Input_File/PreRanked_GeneList.txt
- PATH-SURVEYOR-Suite-main/5-PreRanked-HazardRatio-GSEA-App/GeneSet_Data/
- PATH-SURVEYOR-Suite-main/5-PreRanked-HazardRatio-GSEA-App/GeneSet_Data/GeneSet_CatCountTable.zip
- PATH-SURVEYOR-Suite-main/5-PreRanked-HazardRatio-GSEA-App/GeneSet_Data/GeneSet_gsNsym.zip
- PATH-SURVEYOR-Suite-main/5-PreRanked-HazardRatio-GSEA-App/README.md
- PATH-SURVEYOR-Suite-main/5-PreRanked-HazardRatio-GSEA-App/app.R
- PATH-SURVEYOR-Suite-main/6-PATH-SURVEYOR-UserInput-App/
- PATH-SURVEYOR-Suite-main/6-PATH-SURVEYOR-UserInput-App/App_Markdowns/
- PATH-SURVEYOR-Suite-main/6-PATH-SURVEYOR-UserInput-App/App_Markdowns/PurposeAndMethods.Rmd
- PATH-SURVEYOR-Suite-main/6-PATH-SURVEYOR-UserInput-App/Example_Data/
- PATH-SURVEYOR-Suite-main/6-PATH-SURVEYOR-UserInput-App/Example_Data/Clinical_Data.txt
- PATH-SURVEYOR-Suite-main/6-PATH-SURVEYOR-UserInput-App/Example_Data/Clinical_Parameters.txt
- PATH-SURVEYOR-Suite-main/6-PATH-SURVEYOR-UserInput-App/Example_Data/Expression_Data.txt
- PATH-SURVEYOR-Suite-main/6-PATH-SURVEYOR-UserInput-App/GeneSet_Data/
- PATH-SURVEYOR-Suite-main/6-PATH-SURVEYOR-UserInput-App/GeneSet_Data/GeneSet_CatTable.zip
- PATH-SURVEYOR-Suite-main/6-PATH-SURVEYOR-UserInput-App/GeneSet_Data/GeneSet_List_HS.RData
- PATH-SURVEYOR-Suite-main/6-PATH-SURVEYOR-UserInput-App/app.R
- PATH-SURVEYOR-Suite-main/7-PATH-SURVEYOR-Docker/
- PATH-SURVEYOR-Suite-main/7-PATH-SURVEYOR-Docker/Docker_PATH-SURVEYOR-App/
- PATH-SURVEYOR-Suite-main/7-PATH-SURVEYOR-Docker/Docker_PATH-SURVEYOR-App/Dockerfile
- PATH-SURVEYOR-Suite-main/7-PATH-SURVEYOR-Docker/Docker_PATH-SURVEYOR-App/app/
- PATH-SURVEYOR-Suite-main/7-PATH-SURVEYOR-Docker/Docker_PATH-SURVEYOR-App/app/App_Markdowns/
- PATH-SURVEYOR-Suite-main/7-PATH-SURVEYOR-Docker/Docker_PATH-SURVEYOR-App/app/App_Markdowns/PurposeAndMethods.Rmd
- PATH-SURVEYOR-Suite-main/7-PATH-SURVEYOR-Docker/Docker_PATH-SURVEYOR-App/app/Example_Data/
- PATH-SURVEYOR-Suite-main/7-PATH-SURVEYOR-Docker/Docker_PATH-SURVEYOR-App/app/Example_Data/Clinical_Data.txt
- PATH-SURVEYOR-Suite-main/7-PATH-SURVEYOR-Docker/Docker_PATH-SURVEYOR-App/app/Example_Data/Clinical_Parameters.txt
- PATH-SURVEYOR-Suite-main/7-PATH-SURVEYOR-Docker/Docker_PATH-SURVEYOR-App/app/Example_Data/Expression_Data.txt
- PATH-SURVEYOR-Suite-main/7-PATH-SURVEYOR-Docker/Docker_PATH-SURVEYOR-App/app/GeneSet_Data/
- PATH-SURVEYOR-Suite-main/7-PATH-SURVEYOR-Docker/Docker_PATH-SURVEYOR-App/app/GeneSet_Data/GeneSet_CatTable.zip
- PATH-SURVEYOR-Suite-main/7-PATH-SURVEYOR-Docker/Docker_PATH-SURVEYOR-App/app/GeneSet_Data/GeneSet_List_HS.RData
- PATH-SURVEYOR-Suite-main/7-PATH-SURVEYOR-Docker/Docker_PATH-SURVEYOR-App/app/app.R
- PATH-SURVEYOR-Suite-main/7-PATH-SURVEYOR-Docker/Docker_PATH-SURVEYOR-App/step1_build_the_docker.sh
- PATH-SURVEYOR-Suite-main/7-PATH-SURVEYOR-Docker/Docker_PATH-SURVEYOR-App/step2_run_the_docker_image.sh
- PATH-SURVEYOR-Suite-main/7-PATH-SURVEYOR-Docker/Docker_PATH-SURVEYOR-App/step3_access_shiny_app_thru_a_webbrowser.sh
- PATH-SURVEYOR-Suite-main/7-PATH-SURVEYOR-Docker/Docker_PATH-SURVEYOR-App/step4_saving_the_docker_image.sh
- PATH-SURVEYOR-Suite-main/7-PATH-SURVEYOR-Docker/Docker_PATH-SURVEYOR-App/step5_load_and_run_the_tar_image.sh
- PATH-SURVEYOR-Suite-main/7-PATH-SURVEYOR-Docker/Docker_PATH-SURVEYOR-App/step6_access_shiny_app_thru_a_webbrowser.sh
- PATH-SURVEYOR-Suite-main/7-PATH-SURVEYOR-Docker/Docker_PATH-SURVEYOR-FilePrep-App/
- PATH-SURVEYOR-Suite-main/7-PATH-SURVEYOR-Docker/Docker_PATH-SURVEYOR-FilePrep-App/Dockerfile
- PATH-SURVEYOR-Suite-main/7-PATH-SURVEYOR-Docker/Docker_PATH-SURVEYOR-FilePrep-App/app/
- PATH-SURVEYOR-Suite-main/7-PATH-SURVEYOR-Docker/Docker_PATH-SURVEYOR-FilePrep-App/app/Example_Input_Files/
- PATH-SURVEYOR-Suite-main/7-PATH-SURVEYOR-Docker/Docker_PATH-SURVEYOR-FilePrep-App/app/Example_Input_Files/Clinical_Data.txt
- PATH-SURVEYOR-Suite-main/7-PATH-SURVEYOR-Docker/Docker_PATH-SURVEYOR-FilePrep-App/app/Example_Input_Files/Expression_Data.txt
- PATH-SURVEYOR-Suite-main/7-PATH-SURVEYOR-Docker/Docker_PATH-SURVEYOR-FilePrep-App/app/app.R
- PATH-SURVEYOR-Suite-main/7-PATH-SURVEYOR-Docker/Docker_PATH-SURVEYOR-FilePrep-App/step1_build_the_docker.sh
- PATH-SURVEYOR-Suite-main/7-PATH-SURVEYOR-Docker/Docker_PATH-SURVEYOR-FilePrep-App/step2_run_the_docker_image.sh
- PATH-SURVEYOR-Suite-main/7-PATH-SURVEYOR-Docker/Docker_PATH-SURVEYOR-FilePrep-App/step3_access_shiny_app_thru_a_webbrowser.sh
- PATH-SURVEYOR-Suite-main/7-PATH-SURVEYOR-Docker/Docker_PATH-SURVEYOR-FilePrep-App/step4_saving_the_docker_image.sh
- PATH-SURVEYOR-Suite-main/7-PATH-SURVEYOR-Docker/Docker_PATH-SURVEYOR-FilePrep-App/step5_load_and_run_the_tar_image.sh
- PATH-SURVEYOR-Suite-main/7-PATH-SURVEYOR-Docker/Docker_PATH-SURVEYOR-FilePrep-App/step6_access_shiny_app_thru_a_webbrowser.sh
- PATH-SURVEYOR-Suite-main/7-PATH-SURVEYOR-Docker/Docker_Pathway-Connectivity-App/
- PATH-SURVEYOR-Suite-main/7-PATH-SURVEYOR-Docker/Docker_Pathway-Connectivity-App/Dockerfile
- PATH-SURVEYOR-Suite-main/7-PATH-SURVEYOR-Docker/Docker_Pathway-Connectivity-App/app/
- PATH-SURVEYOR-Suite-main/7-PATH-SURVEYOR-Docker/Docker_Pathway-Connectivity-App/app/Example_Input_Files/
- PATH-SURVEYOR-Suite-main/7-PATH-SURVEYOR-Docker/Docker_Pathway-Connectivity-App/app/Example_Input_Files/Gene_Annoation.txt
- PATH-SURVEYOR-Suite-main/7-PATH-SURVEYOR-Docker/Docker_Pathway-Connectivity-App/app/Example_Input_Files/Pathways_Of_Interest.txt
- PATH-SURVEYOR-Suite-main/7-PATH-SURVEYOR-Docker/Docker_Pathway-Connectivity-App/app/GeneSet_Data/
- PATH-SURVEYOR-Suite-main/7-PATH-SURVEYOR-Docker/Docker_Pathway-Connectivity-App/app/GeneSet_Data/GeneSet_List_HS_v5.RData
- PATH-SURVEYOR-Suite-main/7-PATH-SURVEYOR-Docker/Docker_Pathway-Connectivity-App/app/app.R
- PATH-SURVEYOR-Suite-main/7-PATH-SURVEYOR-Docker/Docker_Pathway-Connectivity-App/app/factoextra_1.0.7.tar.gz
- PATH-SURVEYOR-Suite-main/7-PATH-SURVEYOR-Docker/Docker_Pathway-Connectivity-App/step1_build_the_docker.sh
- PATH-SURVEYOR-Suite-main/7-PATH-SURVEYOR-Docker/Docker_Pathway-Connectivity-App/step2_run_the_docker_image.sh
- PATH-SURVEYOR-Suite-main/7-PATH-SURVEYOR-Docker/Docker_Pathway-Connectivity-App/step3_access_shiny_app_thru_a_webbrowser.sh
- PATH-SURVEYOR-Suite-main/7-PATH-SURVEYOR-Docker/Docker_Pathway-Connectivity-App/step4_saving_the_docker_image.sh
- PATH-SURVEYOR-Suite-main/7-PATH-SURVEYOR-Docker/Docker_Pathway-Connectivity-App/step5_load_and_run_the_tar_image.sh
- PATH-SURVEYOR-Suite-main/7-PATH-SURVEYOR-Docker/Docker_Pathway-Connectivity-App/step6_access_shiny_app_thru_a_webbrowser.sh
- PATH-SURVEYOR-Suite-main/7-PATH-SURVEYOR-Docker/Docker_PreRanked-HazardRatio-GSEA-App/
- PATH-SURVEYOR-Suite-main/7-PATH-SURVEYOR-Docker/Docker_PreRanked-HazardRatio-GSEA-App/Dockerfile
- PATH-SURVEYOR-Suite-main/7-PATH-SURVEYOR-Docker/Docker_PreRanked-HazardRatio-GSEA-App/app/
- PATH-SURVEYOR-Suite-main/7-PATH-SURVEYOR-Docker/Docker_PreRanked-HazardRatio-GSEA-App/app/Example_Input_File/
- PATH-SURVEYOR-Suite-main/7-PATH-SURVEYOR-Docker/Docker_PreRanked-HazardRatio-GSEA-App/app/Example_Input_File/PreRanked_GeneList.txt
- PATH-SURVEYOR-Suite-main/7-PATH-SURVEYOR-Docker/Docker_PreRanked-HazardRatio-GSEA-App/app/GeneSet_Data/
- PATH-SURVEYOR-Suite-main/7-PATH-SURVEYOR-Docker/Docker_PreRanked-HazardRatio-GSEA-App/app/GeneSet_Data/GeneSet_CatCountTable.zip
- PATH-SURVEYOR-Suite-main/7-PATH-SURVEYOR-Docker/Docker_PreRanked-HazardRatio-GSEA-App/app/GeneSet_Data/GeneSet_gsNsym.zip
- PATH-SURVEYOR-Suite-main/7-PATH-SURVEYOR-Docker/Docker_PreRanked-HazardRatio-GSEA-App/app/app.R
- PATH-SURVEYOR-Suite-main/7-PATH-SURVEYOR-Docker/Docker_PreRanked-HazardRatio-GSEA-App/step1_build_the_docker.sh
- PATH-SURVEYOR-Suite-main/7-PATH-SURVEYOR-Docker/Docker_PreRanked-HazardRatio-GSEA-App/step2_run_the_docker_image.sh
- PATH-SURVEYOR-Suite-main/7-PATH-SURVEYOR-Docker/Docker_PreRanked-HazardRatio-GSEA-App/step3_access_shiny_app_thru_a_webbrowser.sh
- PATH-SURVEYOR-Suite-main/7-PATH-SURVEYOR-Docker/Docker_PreRanked-HazardRatio-GSEA-App/step4_saving_the_docker_image.sh
- PATH-SURVEYOR-Suite-main/7-PATH-SURVEYOR-Docker/Docker_PreRanked-HazardRatio-GSEA-App/step5_load_and_run_the_tar_image.sh
- PATH-SURVEYOR-Suite-main/7-PATH-SURVEYOR-Docker/Docker_PreRanked-HazardRatio-GSEA-App/step6_access_shiny_app_thru_a_webbrowser.sh
- PATH-SURVEYOR-Suite-main/7-PATH-SURVEYOR-Docker/README.md
- PATH-SURVEYOR-Suite-main/README.md
