# Supplementary material for: PATH-SURVEYOR: pathway level survival enquiry for immuno-oncology and drug repurposing
Source: BMC Bioinformatics. 2023 Jun 28;24:266. doi: 10.1186/s12859-023-05393-y (PMC10303868; doi:10.1186/s12859-023-05393-y)
Supplement: Supplementary file 10 — Additional file 10. PATH-SURVEYOR-Suite-main.zip. [file 12859_2023_5393_MOESM10_ESM.zip › PATH-SURVEYOR-Suite-main/1-Getting_Started/1-R_Package_Installation/R_Package_Installation.R]

####----PATH - SURVEYOR - Suite R Package Installation----####
# author: Alyssa Obermayer (alyssa.obermayer@moffitt.org)

# Documentation
#' R script for installation of all R packages needed to run the PATH-SURVEYOR suite of tools

##--This Will install immunedeconv package--##
##---R Version 4.1 or greater is required---##

R.major <- as.numeric(R.Version()$major)
R.minor <- as.numeric(R.Version()$minor)

if (R.major >= 4 & R.minor >= 1) {
  
  install.packages("remotes")
  library(remotes)
  remotes::install_github("omnideconv/immunedeconv")
  library(immunedeconv)
  
}


##--Other R packages--##

## Check if packages are installed
packages <- c("shiny","shinythemes","shinyjqui","gtsummary","tidyr","RColorBrewer",
              "dplyr","DT","ggplot2","ggpubr","tibble","survival","pheatmap","stringr",
              "plotly","readr","shinycssloaders","survminer","gridExtra","viridis",
              "ggdendro","factoextra","reshape2","stringr","shinyjs")
installed_packages <- packages %in% rownames(installed.packages())
if (any(installed_packages == FALSE)) {
  install.packages(packages[!installed_packages])
}
invisible(lapply(packages, library, character.only = TRUE))


##--Bioconductor Packages--##

## Check if Bioconductor specific packages are installed
bioCpacks <- c("GSVA","clusterProfiler","enrichplot")
installed_packages_BIOC <- bioCpacks %in% rownames(installed.packages())
if (any(installed_packages_BIOC == FALSE)) {
  BiocManager::install(bioCpacks[!installed_packages_BIOC], ask = F)
}
invisible(lapply(bioCpacks, library, character.only = TRUE))
