# Supplementary material for: PATH-SURVEYOR: pathway level survival enquiry for immuno-oncology and drug repurposing
Source: BMC Bioinformatics. 2023 Jun 28;24:266. doi: 10.1186/s12859-023-05393-y (PMC10303868; doi:10.1186/s12859-023-05393-y)
Supplement: Supplementary file 10 — Additional file 10. PATH-SURVEYOR-Suite-main.zip. [file 12859_2023_5393_MOESM10_ESM.zip › PATH-SURVEYOR-Suite-main/1-Getting_Started/2-FilePrep/Example_Input_Files/Expression_Data.txt]

genes	VanAllen_antiCTLA4_2015.p002.ar.689710	VanAllen_antiCTLA4_2015.p004.ar.689711	VanAllen_antiCTLA4_2015.p004.ar.780275	VanAllen_antiCTLA4_2015.p006.ar.774280	VanAllen_antiCTLA4_2015.p008.ar.778361	VanAllen_antiCTLA4_2015.p014.ar.771207	VanAllen_antiCTLA4_2015.p015.ar.669446	VanAllen_antiCTLA4_2015.p016.ar.780299	VanAllen_antiCTLA4_2015.p019.ar.774182	VanAllen_antiCTLA4_2015.p020.ar.672095	VanAllen_antiCTLA4_2015.p025.ar.755094	VanAllen_antiCTLA4_2015.p027.ar.771617	VanAllen_antiCTLA4_2015.p028.ar.660032	VanAllen_antiCTLA4_2015.p029.ar.681702	VanAllen_antiCTLA4_2015.p033.ar.779097	VanAllen_antiCTLA4_2015.p036.ar.777976	VanAllen_antiCTLA4_2015.p037.ar.778466	VanAllen_antiCTLA4_2015.p038.ar.778056	VanAllen_antiCTLA4_2015.p039.ar.665516	VanAllen_antiCTLA4_2015.p040.ar.751521	VanAllen_antiCTLA4_2015.p041.ar.083584	VanAllen_antiCTLA4_2015.p043.ar.771286	VanAllen_antiCTLA4_2015.p044.ar.780123	VanAllen_antiCTLA4_2015.p045.ar.777065	VanAllen_antiCTLA4_2015.p046.ar.777217	VanAllen_antiCTLA4_2015.p047.ar.771707	VanAllen_antiCTLA4_2015.p049.ar.778078	VanAllen_antiCTLA4_2015.p050.ar.700736	VanAllen_antiCTLA4_2015.p079.ar.753064	VanAllen_antiCTLA4_2015.p080.ar.674135	VanAllen_antiCTLA4_2015.p081.ar.661579	VanAllen_antiCTLA4_2015.p083.ar.778609	VanAllen_antiCTLA4_2015.p085.ar.779183	VanAllen_antiCTLA4_2015.p086.ar.775133	VanAllen_antiCTLA4_2015.p088.ar.712420	VanAllen_antiCTLA4_2015.p090.ar.757338	VanAllen_antiCTLA4_2015.p091.ar.701663	VanAllen_antiCTLA4_2015.p098.ar.083781	VanAllen_antiCTLA4_2015.p118.ar.772780	VanAllen_antiCTLA4_2015.p119.ar.770872	VanAllen_antiCTLA4_2015.p123.ar.779596	VanAllen_antiCTLA4_2015.p126.ar.675767
A1BG	503.045530275839	84.0298718908745	241.249785619266	199.558510638298	444.220112314749	174.295918367347	246.847401874094	182.71835443038	239.636457537797	170.087106002738	325.120751341682	245.046436756797	128.462276942567	134.747317518212	183.964504849245	219.645176702635	126.096439837765	135.672307692308	95.7519630596487	254.361797752809	223.587551756378	33.6581560283688	319.993457563709	344.962852897474	176.029261500947	314.979135246167	183.699663299663	481.112469437653	482.509339975093	363.834197847481	227.527750339134	63.7981200382154	192.036079078333	184.221817166124	131.886051838243	268.163509444593	99.5284569290284	368.107308971176	26.2719405889552	43.6775481552506	55.1159618008186	52.6441724057968
A1CF	0	5.61064788756101	1.18483307034976	1.06382978723404	3.61663979804683	1.02040816326531	1.37517911708	0	10.971791133147	0	6.26118067978533	9.27554611885853	3.958867368046	1.00036613400505	4.39840777638495	0	0	1.53846153846154	0	0	0	0	1.03519561573953	0	2.5640992767958	0	0.673400673400673	2.44498777506113	1.2453300124533	0	0	1.88997867159069	1.90612205900258	0	0	0	18.9628580819701	0	0	0	0	0
A2M	85014.9553304369	60383.1767929176	47630.4114658666	107607.674468085	104764.664344181	70342.5765306123	100094.10625734	11594.4651898734	82713.9759851003	121056.653340616	36605.6547406082	57335.766337188	27011.1729134295	70775.7409211772	34137.2193266038	6399.9610659818	62166.9607931501	51948.4284615385	69295.8538662878	141627.119101124	34125.8180846801	63943.5914893617	14401.0316759506	17733.6166419019	128456.027620477	237632.198956917	45852.3111111111	28531.9535452323	29776.4084682441	64745.0325042219	110981.496924905	357562.769499146	47576.1899622183	667868.392090464	56189.0649109437	45966.315538338	123658.601552426	137924.212661137	66876.4863584959	15841.5170835707	13097.3642564802	72644.1091146465
A2ML1	1.78571109694447	7046.97454829776	2.36966614069952	6.38297872340426	2.71247984853513	1.02040816326531	15.12697028788	7.91139240506329	0	1.29347741378245	187.83542039356	6.74585172280621	15.835469472184	19.0069565460959	31.8884563787909	18.7752879659792	2.70392068499324	2.30769230769231	0	46.0674157303371	0	2.83687943262411	1.03519561573953	7.4294205052006	0	7.71055204468419	49.1582491582492	18.3374083129584	4.9813200498132	0.838926878294361	1.22100271184702	5.66993601477207	1.90612205900258	4.60727315658682	8.87372316509323	17.765666468415	3.79257161639402	3.23974431937831	32.1697231701493	0	0	5.62588003267933
A3GALT2	5.35713329083341	4.00760563397215	1.18483307034976	10.6382978723404	17.1790390407225	1.02040816326531	1.37517911708	0	1.56739873330671	0	10.7334525939177	9.27554611885853	2.9691505260345	1.00036613400505	0	0.98817305084101	3.60522757999099	0.769230769230769	0.862125449598422	0	0	0	0	0	1.2820496383979	1.54211040893684	0	4.88997555012225	0	0.838926878294361	1.22100271184702	0	0.95306102950129	4.60727315658682	0	2.53807321325991	0	0	0	0	2.18281036834925	0.703235004084916
A4GALT	1491.06876594863	1110.90828173708	101.895644050079	474.468085106383	174.50287025576	529.591836734694	60.50788115152	26.8987341772152	534.48296805759	59.4999610339929	61.7173524150268	390.416168457409	18.8046199982185	231.084576955166	64.876514701678	51.3849986437325	111.762054979721	174.615384615385	820.743428017698	277.528089887641	0	626.950354609929	99.3787791109947	37.147102526003	162.820304076533	43.1790914502315	1996.63367003367	77.0171149144254	68.4931506849315	161.073960632517	133.089295591326	194.667803173841	329.759116207446	78.3236436619759	27.9863576745248	75.2961719933773	376.728780561806	102.59190344698	277.731943368956	35.3718912213282	14.7339699863574	105.485250612737
A4GNT	16.0713998725002	21.6410704234496	8.29383149244832	21.2765957446809	15.370719141699	6.12244897959184	6.8758955854	1.58227848101266	15.6739873330671	5.17390965512982	0.894454382826476	10.1187775842093	7.91773473609201	13.0047597420656	8.7968155527699	6.91721135588707	15.3222172149617	5.38461538461539	73.2806632158659	43.8202247191011	0	58.1560283687943	9.31676054165575	26.7459138187221	23.0768934911622	4.62633122681052	24.2424242424242	12.2249388753056	8.7173100871731	11.7449762961211	8.54701898292916	10.3948826937488	29.54489191454	4.60727315658682	5.46075271698045	14.3824148751395	10.1135243103841	8.63931818500884	2.14464821134329	0.842187886222101	0.545702592087312	0
AAAS	5937.48939734036	3682.18645345136	4024.88030964428	5031.9170212766	4399.64141016402	3230.61224489796	4465.20659315876	2344.93987341772	3175.5498336794	3425.12689821853	6341.6824686941	7024.11810637196	4376.52787537486	4980.82098047886	5042.77231642146	4761.01973529809	2831.00495718792	4170.00076923077	3611.44264624234	4355.05617977528	1335.64845732603	2317.7304964539	3765.00541924905	3184.24665676077	3785.892582189	4055.74729128307	4069.3595959596	4536.67359413203	3724.78206724782	3056.21061762636	5135.53862703129	4158.89901182465	3363.35142004902	2061.75588939089	3645.05243858445	3427.2457083297	3873.48107506763	4507.56318311359	1478.19877966836	1848.6032524454	2339.9721691678	2477.49621615616
AACS	499.997321433355	2098.38230994782	1118.48241841017	848.936170212766	996.384264361903	664.284693877551	584.449749579883	498.417721518987	680.252617653847	1135.673169301	791.593023255814	635.796524874485	548.303130474371	1367.50150555103	1706.5833168393	520.767197793212	1212.25687246507	985.384615384615	898.335580607005	868.539325842697	200.347268598905	591.487943262411	782.606850303468	826.151560178306	610.2556278774	586.001955395999	1000	1649.14303178484	1175.5902864259	779.362231008583	835.168296908787	953.494239817504	752.917260244989	443.450041321481	436.859534764346	624.366856486342	518.318120907183	358.530624763094	588.169771960896	351.193190742502	649.931241473397	542.193484914467
AADAC	0	133.052507047875	0	12.7659574468085	10.8499193941405	28.5714285714286	4.12553735124	3.16455696202532	10.971791133147	0	3.5778175313059	4.21615732675388	0	0	5.49800972048119	1.97634610168202	0	0.769230769230769	124.146064742173	5.61797752808989	0	0	2.07039123147906	0	3.8461489151937	0	2.69360269360269	3.66748166259169	0	11.7449762961211	0	0	12.3897933835168	1.1518182891467	0	0	34.1331445475462	1.07991477312611	226.796548349552	12.6328182933315	0.545702592087312	17.5808751021229
AADACL2	0	1078.8474366653	7.10899842209856	5.31914893617021	28.9331183843747	7.14285714285714	4.12553735124	4.74683544303798	4.70219619992014	0	15.2057245080501	7.58908318815698	8.90745157810351	0	6.59761166457742	12.8462496609331	37.8548895899054	2.30769230769231	118.111186594984	7.86516853932584	0	0	2.07039123147906	29.7176820208024	2.5640992767958	0	20.8754208754209	2.44498777506113	6.2266500622665	5.87248814806053	0	1.88997867159069	3.81224411800516	4.60727315658682	5.46075271698045	0	3.79257161639402	2.15982954625221	3.21697231701493	0	0	0
AADACL4	0	0.80152112679443	0	0	0	0	1.37517911708	0	3.13479746661343	0	0	0	0	0	2.19920388819247	0.98817305084101	2.70392068499324	0	0	0	0	15.6028368794326	0	0	0	3.08422081787368	0.673400673400673	0	0	0.838926878294361	2.44200542369405	0	1.90612205900258	0	0.682594089622556	0	0	0	0	0	0	0.703235004084916
AADAT	180.356820791391	332.632069140815	17.7724960552464	88.2978723404255	327.306805883188	146.938775510204	288.788989765917	63.2911392405063	172.413860663739	451.423617410077	96.6010733452594	260.55852279339	349.37004523006	161.058947574812	191.330738272745	479.26392965789	520.0540784137	251.538461538462	118.111186594984	167.415730337079	66.7824228663016	446.807092198582	326.086618957951	897.473997028232	1311.53678008105	235.944434677745	182.492255892256	266.503667481663	257.784557907846	231.543818409244	229.54850982724	229.632408598269	236.35913531632	643.866423633008	365.187837948068	236.040808833172	538.545169527951	91.7927557157189	132.432027050448	165.068825699532	225.920873124147	142.756002594234
AAGAB	530.354410081411	1436.32666073675	1310.42537580683	1189.36170212766	1216.0960362532	1065.30612244898	1404.05787853868	1134.49367088608	1130.09291931541	2154.93337136157	3240.60912343471	1541.42796189268	1487.54441354329	1498.54846873956	1907.80937300697	1126.51727795875	2009.91347453808	4426.92307692308	677.63060338436	1549.43820224719	333.912114331508	1160.28226950355	728.777713480628	815.750371471025	787.17847797631	1059.42985093961	1142.08754208754	2411.9804400978	1176.83810709838	932.047761785035	687.423305767162	1158.55692568509	1264.71198614821	2072.12110217492	1847.78220060826	1306.26252644884	790.119086748755	1692.22644948861	1315.20551560627	773.970667438111	989.358253751705	1209.56420702606
AAK1	4817.84675384508	3341.54077608485	2650.47157837241	4776.59468085106	2295.66120765028	3166.32551020408	2390.06130548504	2224.68196202532	2960.81620721638	1782.41316966964	2620.75044722719	3166.33415239216	1952.71132928869	4062.48586982836	3354.88443183568	2154.21626266035	3388.91392519153	2983.07692307692	4223.55257758267	3887.6404494382	667.824228663016	4147.51773049645	2043.47614546983	1947.9955423477	4021.78843360457	2610.79138021966	4030.97643097643	2568.45965770171	2861.76836861768	2887.58631508919	3113.55691520991	3745.93867208209	5543.956008609	3068.44277046853	3394.54040769297	1489.00295177915	2155.44360446006	3116.63511515671	2562.31845050239	2323.59637808678	1651.2965893588	1548.52418222999
AAMDC	185.713954082225	235.647211277563	183.650310737283	121.239361702128	161.843726802646	270.408163265306	123.7661205372	156.645569620253	189.655246730112	346.651946893698	286.638640429338	172.863293628374	314.730945476499	208.051146719699	534.405445228827	302.380953557349	201.892744479495	189.231538461538	87.936795859039	75.2730337078652	0	184.397163120567	257.763708319143	212.481426448737	1109.76267979144	242.111334203084	266.666666666667	310.513447432763	506.848069738481	95.6368251986789	350.874665292632	257.982088672129	117.225553567629	346.297624086824	182.935216018845	232.657557239896	201.007559859422	111.198824188795	122.781110099403	224.021977735079	199.727148703956	261.603421519589
AAMP	3035.7088648056	3411.2739156371	2887.43819244236	4279.78723404255	2270.3456332239	2786.73367346939	3827.12348283364	2753.16613924051	2601.88346468788	3096.5849285952	3247.76386404293	2852.65289051314	3546.15544492721	3206.17245912004	4152.09694090739	3134.48392909463	2146.91482649842	2979.99923076923	1573.37894551712	2870.78651685393	1068.51876586083	1500.70780141844	3366.45510718933	3534.91679049034	2367.94696417056	2808.1861388948	2471.38047138047	2460.88019559902	3295.14196762142	3689.60124966548	4109.89512807708	2902.06225022751	3593.04103428089	3893.14581731586	2602.0479870471	2161.59319931743	2649.74463351116	4042.11991589624	1307.69978302862	1349.18499372781	1461.93669849932	1422.64441326379
AANAT	26.7856664541671	7.21369014114987	4.73933228139904	13.8297872340426	9.04159949511708	9.18367346938776	1.37517911708	0	6.26959493322686	0	5.36672629695886	3.3729258614031	4.9485842100575	6.00219680403028	2.19920388819247	0	1.80261378999549	6.15384615384615	5.17275269759053	2.24719101123596	0	0	4.14078246295811	2.97176820208024	3.8461489151937	3.08422081787368	8.08080808080808	6.11246943765281	0	8.38926878294361	3.66300813554107	2.83496800738604	19.0612205900258	2.30363657829341	15.0170699716962	10.1522928530396	1.26419053879801	7.55940341188273	0	0	0	0
AAR2	921.425140312249	1088.46569018684	873.221972847773	784.042553191489	968.35530592704	1296.93775510204	1614.46028345192	819.618670886076	827.588098584678	777.379925683255	2350.62701252236	1023.68131247291	1630.06462850978	850.312214270423	1111.6975654813	870.579469617879	527.263632266787	1083.84692307692	526.758649704636	931.460674157303	267.129691465206	624.113475177305	1104.55475718969	1341.75334323923	1046.15378698232	914.471472499545	884.847811447811	726.160146699267	1372.35367372354	923.658493002091	1105.00745422156	1070.67197246679	692.875368447437	1006.68918471422	1084.64269100433	1313.87674608862	716.79603549847	956.804488989729	702.908451267762	792.499643122883	1877.21691678035	902.249807005944
AARD	0	0	1.18483307034976	0	34.3580780814449	2.04081632653061	1.37517911708	12.6582278481013	9.40439239984028	3.88043224134736	17.8890876565295	1.68646293070155	6.9280178940805	17.0062242780858	1.09960194409624	0.98817305084101	0	0.769230769230769	0	12.3595505617978	66.7824228663016	0	0	7.4294205052006	30.7691913215496	0	5.38720538720539	2.44498777506113	0	2.51678063488308	0	0.944989335795346	10.4836713245142	31.099093806961	1.36518817924511	10.9983172574596	0	2.15982954625221	0	6.73750308977681	0	3.51617502042458
AARS1	9567.84184313957	7462.16569806178	13835.2945776411	15205.3180851064	11835.4537391083	11384.693877551	28764.6160912459	4058.54430379747	12963.9533557811	8377.85191559154	13088.5509838998	15955.6257873674	14453.8257504528	9095.32889037388	26405.8399859251	28726.1905879481	17880.1279855791	20393.8453846154	6615.95070021829	12053.9314606742	4340.8574863096	8985.8170212766	37818.8035002034	16283.8023774146	11151.2677547849	20491.5631139527	11630.3016835017	14288.5097799511	11749.6861768369	21753.3731152459	20068.4005719177	16064.8187085209	11840.829277463	15375.6234936376	18821.1668331627	7884.10311683851	32187.5553083361	24379.0760033218	11485.664032011	3519.50486089793	22062.2095497954	11393.8142394188
AARS2	2051.64812205692	1789.17068813194	2109.97798283947	2319.65957446809	4068.00910308237	1748.20816326531	4452.62232905836	1567.97626582279	3475.38067217111	2526.16138911713	7916.39713774598	3300.34724271743	4016.27688318372	2207.77704639898	1671.5302060654	2150.82188823071	1666.45786390266	1493.74076923077	901.783220279949	2923.34157303371	1402.43088019233	913.475177304965	3586.43728112083	5248.01485884101	2528.10829729706	3145.64307546163	2635.1595959596	1967.77872860636	2254.98505603985	3272.12606721986	1959.06710508804	1789.78712225233	1875.832826424	2854.33011688076	2668.28009156317	3403.51218571251	1889.59191929408	4141.61354385912	1354.88150751612	509.523671164371	1114.32469304229	555.555653227084
AARSD1	1047.56241506712	1280.08133836395	998.970676270134	946.292553191489	1431.23999207956	1297.92142857143	872.540148354323	574.207278481013	876.175891918453	1417.97978876867	1652.52415026834	836.314437640504	1377.18405764111	1599.46640470412	1103.47254293946	2276.65880904396	635.840468679585	878.357692307692	622.86494632407	1144.13370786517	1219.64738880727	656.736170212766	1066.44610098747	1791.97473997028	1310.63934533417	775.562793193742	1047.2936026936	1379.90586797066	1345.32378580324	940.596426674855	1463.94562142323	1523.48723744653	868.283391744061	1392.89961615656	731.643253120564	858.43727448162	614.32454299512	954.330404244497	372.758088641259	857.615926109804	645.015006821283	492.002899437922
AASDH	314.285153062227	1258.38816906726	736.966169757551	1085.10638297872	1797.46907546933	647.960204081633	1025.88224616256	1946.20253164557	816.616307451531	873.097254303157	1627.01252236136	953.695630543193	1414.30536723443	1044.380243169	1588.92370961712	1275.73140863574	662.460567823344	1086.92307692308	1073.34618475004	1794.38314606742	400.69453719781	1032.62411347518	1195.64990098354	1416.04754829123	889.743731097781	1059.43293516043	1298.99057239057	1282.39608801956	920.300124533001	858.222196495131	810.745800666423	1733.11044184866	831.068264664095	1401.76170607325	5771.33302775871	989.003374791349	785.059796212485	1606.91426232642	1211.19007735612	805.130777040442	1164.52933151432	1007.0325258496
AASDHPPT	164.633634582795	573.678326728465	259.478442406597	517.021276595745	906.873333520193	761.901020408163	482.46646625723	556.431962025317	490.11617951261	615.424912180968	927.974060822898	413.365556018396	1153.77824404438	520.944665747664	866.486331947835	683.461985229778	976.11536728256	461.538461538462	381.929333301147	759.549438202247	400.69453719781	548.936170212766	1398.39089193489	683.506686478455	394.293084239636	552.073984288979	422.317845117845	548.034229828851	320.049813200498	532.765547622104	1065.85478126347	559.8258573652	298.309055294933	1271.40927847223	710.580447297081	1191.71928233442	249.058178048596	561.556761940348	748.481689596754	744.494091420337	1352.25102319236	872.011405065296
AASS	1144.6425988525	3703.82832539594	3015.39897920707	3680.85106382979	4680.83696278206	1304.0806122449	4536.71865760515	11643.9873417722	1753.92074996895	2857.29290052286	10379.2495527728	4753.29577018232	3436.29588574709	5441.99376971972	5808.09746871633	6298.61403788754	176.655250112663	2123.07615384615	3385.566640573	16621.3494382022	1001.73634299452	3556.02695035461	6013.45133183092	8540.8603268945	7365.37645464557	3977.10274464811	4388.55286195286	4671.14914425428	3633.87422166874	3019.29783498141	2572.65393486439	3156.26343656712	2158.68323182042	9876.84298125128	4884.6439879331	4158.20994772415	2250.25915906045	2257.02403566311	4638.33845524474	4903.21871577296	4064.3929058663	3421.9415298772
AATF	2423.21174426474	2756.43035352492	2569.90174475556	2492.55319148936	3857.145440457	3128.57244897959	1751.97957033904	1803.79905063291	1899.68726476774	2787.44382670119	3703.93649373882	1726.93635457546	3767.85201753778	2776.01702223014	3180.04772272437	3492.20356167213	2371.34024335286	2735.38307692308	1418.19550246395	3155.05730337079	467.476960064111	1631.20425531915	3575.56772715556	3101.04309063893	2448.71352729035	3189.08432568138	2629.62962962963	2364.30317848411	2962.6400996264	2369.97010903533	2739.93130638743	2793.38847661104	3484.39207691774	3305.71848985104	2892.15184032486	2108.29281581457	3748.32621172663	2626.35164832791	2110.86946585258	2552.67148313919	3541.60982264666	3215.19114191124
AATK	202.733566547203	210.57643195256	220.639614360532	231.86914893617	325.383657670577	116.528571428571	418.450503178039	228.64082278481	127.153654840774	58.2232988265896	510.489266547406	181.836962882637	646.645354764002	1001.79365647827	192.237909876625	129.610753694408	458.125281658405	478.28	84.4882940606454	853.266292134832	66.7824228663016	79.5914893617021	145.62821363539	388.252600297177	133.2703419611	343.040918357591	137.925925925926	1423.27139364303	1862.50062266501	123.719063522704	169.806068139277	211.215511432953	1046.64495117111	308.868136962713	423.101850888004	339.4647542003	2469.11456094663	799.76976217037	38.0675057513433	16.0015698382199	42.5653478854025	21.0970501225475
ABAT	510.754445081348	495.340056358958	127.960786764704	538.964893617021	626.587365811361	150	26.12840322452	149.208860759494	355.799512460624	165.565108964154	604.333631484794	372.708307685043	184.279337681489	709.258588643444	323.583162895032	229.25911231426701	68.4993240198288	339.230769230769	275.880143871495	155.119101123596	66.7824228663016	408.529078014184	444.388773924665	1080.67607726597	707.734990083346	222.063898886905	793.265993265993	134.474327628362	102.117061021171	182.886059468171	290.599866422303	423.458226273917	678.129608198993	435.652231503958	245.105885701668	226.735386408956	185.836009203307	295.937684597932	328.131176335523	41.267206424883	496.043656207367	222.222964525838
ABCA1	29123.1622800674	26261.0381982927	4152.83991157591	19248.9361702128	14861.677090124	8826.52857142857	2190.66033350844	1571.20253164557	16689.6617122499	4313.74717496449	14243.2915921288	21413.863062583	11543.0675283801	10206.7356652535	5705.83448791538	9125.77812451672	17330.3289770167	20052.3076923077	27343.1707594636	21775.2808988764	2938.42660611727	24299.2893617021	661.489998457559	4586.92421991085	21552.5364711071	7223.24361334974	20729.9656565657	8610.02322738386	11742.2166874222	17644.310104287	9376.07982427329	20812.4451315567	30162.4754616568	8821.77627657461	8454.61039406498	21982.2521000441	16358.6255720462	14657.6832156406	20146.8252973588	7215.02446345263	1437.38062755798	4924.05079536758
ABCA10	269.642375638615	842.398704260947	132.701303879173	1513.82978723404	548.824185193658	493.877551020408	116.8902249518	648.73417721519	416.928063059586	241.880276377319	437.388193202147	133.238160608611	334.524292599887	343.125583963731	182.533922719975	844.886970296012	98.2424515547544	67.6915384615385	2428.57032012442	185.393258426966	0	1073.76028368794	270.186055708017	469.539375928678	489.742961867998	123.368832714947	1383.16565656566	154.034229828851	204.235367372354	117.449762961211	275.947833880139	324.130397188468	176.317243518768	246.490265695684	301.196007234132	351.100127834288	453.843139237946	603.672358177493	1738.23737529373	1263.28182933315	302.865484311051	274.261651593117
ABCA12	10.7142665816668	13675.5526638454	1.18483307034976	55.3191489361702	60.5787166172845	6.12244897959184	42.63055262948	14.2405063291139	28.2131771995209	90.5434189647718	82.2898032200358	26.9834068912248	13.856035788161	15.0054920100757	134.151437179741	61.2667291521426	31.5457413249211	60	25.8637634879527	10.1123595505618	66.7824228663016	0	118.012300194306	62.407132243685	49.9999358975181	33.9264289966104	82.8282828282828	114.914425427873	14.9439601494396	306.208310577442	39.0720867791047	8.50490402215811	14.2959154425193	55.2872778790418	37.5426749292406	104.907026148076	44.2466688579303	8.63931818500884	11.7955651623881	0	20.1909959072306	12.6582300735285
ABCA13	17.8571109694447	564.270873263279	48.5781558843402	182.977659574468	547.016769454584	19.3877551020408	10059.4352414402	58.5443037974684	139.498487264298	82.7825544820771	917.710196779964	988.267277391109	38.5989568384485	52.0190389682624	81.3705438631216	675.91036677525	3370.88778729157	4830	275.880143871495	3130.33595505618	0	52.4822695035461	115.941908962827	2181.27786032689	215.384339250847	263.700879928199	523.232323232323	248.167481662592	64.7571606475716	20.1342450790647	10.9890244066232	23.6247333948836	89.5877367731212	3013.15664440778	180.204839660355	115.905343405536	2145.33260853076	59.3953125219358	107.232410567164	76.6390976462112	102.592087312415	353.727207054713
ABCA2	7116.06050703481	5531.29649448724	6953.78410504967	6442.55106382979	5166.3717598298	4195.91836734694	1542.95371972199	1621.83386075949	3399.68628514353	785.14079016595	1702.1457960644	4495.26862824792	3264.08812438761	5054.8500751275	4057.53117371512	902.201007244791	4560.6119873817	4898.46076923077	3196.7603049855	1311.23707865169	333.912114331508	3080.85106382979	11820.8987361297	1852.89747399703	4141.01904997558	4135.94165887901	9128.61885521886	860.636919315404	4393.52428393524	3200.50520176611	4040.30041550722	4949.85319590668	9658.32237908813	2304.78609294598	4313.99396382047	5137.06018363806	4701.52461378979	7825.06352598653	1815.44417474004	1470.46004934379	2476.39836289222	3052.04062096354
ABCA3	2246.42455995614	1607.05066074396	6390.98958146661	796.809574468085	320.071717967195	6203.06020408163	627.08167738848	719.938291139241	1448.27799697414	3456.17294310413	5203.04114490161	1048.13671143101	497.827571531785	3621.32440473213	7640.03430758066	188.741052710633	3667.41865705273	1067.69230769231	1041.44754311489	553.931460674157	1736.40977694671	408.510638297872	12741.1876385221	3270.4309063893	1329.48547501862	1734.87421005394	1547.47474747475	5988.99755501223	3698.62889165629	218.959915234828	2782.66518029937	770.166308673207	1125.56507584102	1595.26833046819	1683.95961909885	4555.84226382594	1155.47141665192	9431.9756284834	524.366487673433	1471.30223723001	4341.06466575716	24573.1407477392
ABCA4	76.7855771686122	130.647943667492	7.10899842209856	48.9372340425532	23.5081586873044	656.122448979592	12.37661205372	0	50.1567594658149	27.1630256894315	89.4454382826476	18.5510922377171	12.8663189461495	251.091899635267	204.5259616019	23.7161532201842	46.8679585398828	23.8461538461538	18.1046344415669	166.292134831461	0	58.1560283687943	10.3519561573953	34.1753343239227	271.794523340355	87.9002933093998	16.8350168350168	14.6699266503667	18.6799501867995	15.1006838092985	3.66300813554107	9.44989335795346	15.2489764720206	171.620925082859	176.10859252853	5.92217083093979	45.5108593967283	18.3585511431438	23.5911303247761	5.89531520355471	6.54843110504775	21.0970501225475
ABCA5	235.71386479667	5904.8069426157	2104.2623481081	2327.6585106383	4229.66024381577	1074.48979591837	1376.55429619708	17079.1155063291	1579.93792317317	3191.0074863239	3661.89713774598	1709.23102349749	1856.70780589673	3016.10389402521	2818.27978271866	1373.560540669	77.5123929698062	1646.92307692308	3970.08769540073	4015.73033707865	534.259382930413	1310.63829787234	5389.22837553998	3123.32838038633	516.664722224715	2117.31913358069	4192.59326599327	3834.96332518337	3220.42341220423	2015.94212746823	4363.86369214126	2042.12100966441	1189.42016481761	3258.49393999603	2835.4958482921	1952.62432540129	1175.69720108215	5244.06721821514	6500.42819241945	15563.6329795723	293.587994542974	1002.10988082101
ABCA6	1430.35458865252	6098.77345225769	699.051511506358	7840.42553191489	3963.83631449938	1101.0193877551	96.2611630164829	514.240506329114	1694.35646330582	726.934306545739	825.58228980322	640.856756898055	247.429210502875	661.242014577335	170.43830133491701	7130.65574669567	503.830554303741	454.616153846154	14625.0969891131	1914.60561797753	133.564845732603	7351.77163120567	759.833581952814	1193.16493313522	7015.37690336294	330.011627512483	8362.29023569024	414.426650366748	283.935242839352	607.383059885117	383.394851519965	799.460978082862	1357.15985907087	3026.97846387754	210.92157369337	540.609594424361	1699.07208414452	666.307415018807	7780.24862102471	1115.89979143217	598.089495225102	1293.24917251216
ABCA7	2458.92596620363	1814.64383106259	2110.18769829292	4423.40425531915	1975.58948968308	1240.81530612245	391.924673188683	721.518987341772	1374.61025650872	470.827072094227	1334.52683363148	1091.98474762925	1784.46045586358	2467.90025149205	848.894900046183	214.433552032499	1101.39882830104	1624.61538461538	1181.97312927399	1320.22359550562	400.69453719781	950.353191489362	311.592845141982	1823.17979197623	448.718655488903	1646.97391674454	3454.54478114478	1968.21515892421	3631.38231631382	1084.73161470773	1045.17710033834	1559.23334905166	4242.07368924921	338.634577009131	1451.87762862718	813.876323076416	867.234709615433	1915.77096735526	463.779639540933	249.286772133856	530.969167803547	655.414320572138
ABCA8	862.496674113082	2859.02585927573	33.1741411367229	1486.16808510638	3530.42000942135	643.380612244898	82.5987584882931	261.075949367089	1427.90494823862	315.608488962919	4132.00626118068	172.861607165444	300.873919971496	1367.49950481876	645.465241582547	12722.7260532319	210.00540784137	2353.84615384615	6256.44438773575	5430.33595505618	1202.08361159343	2255.31914893617	26729.7859940104	3334.32540861813	15179.4664365815	16.9632144983052	3812.12121212121	619.805623471883	72.2303860523039	94.7987372472628	262.51558304711	6876.6892865614	724.32638242098	9860.56894064392	27.3037635849023	264.805638583451	1524.6137897904	254.859886457761	4391.70391094027	464.8877131946	20098.1860845839	996.484000788327
ABCA9	1358.92614477474	1736.0787302142	148.10413379372	4220.19255319149	1696.47531326882	753.502040816327	928.148266311687	348.101265822785	749.19308353961	715.277488092732	2349.21019677996	687.231114566486	264.255386533913	428.15670535416	70.2788590530228	2419.85397766828	223.524109959441	380	7999.73532748697	1711.23707865169	0	4207.06524822695	293.995554870026	566.121842496285	2983.88848219425	154.211040893684	6123.83501683502	515.809290953545	214.196762141968	373.322460840991	186.814635915306	701.114047927969	850.13043831515	1644.9439496425	1425.2564591319	349.408079025448	1108.69510252585	548.597784662834	3881.81326253135	724.281582151007	132.09931787176	617.441036821561
ABCB1	650.655980971463	817.824868034556	11520.0537440281	699.994680851064	275.36281678374	212.833673469388	74.398565413145107	310.381329113924	377.672561783919	316.900672899288	127.736135957066	202.297131157909	547.752847910213	404.144917039636	1707.24197840382	42.4894648400617	106.354213609734	463.875384615385	621.178628944655	271.9	66.7824228663016	948.93475177305	25.876784806641	153.057949479941	118.140874178366	50.9467015800463	1534.54343434343	140.586797066015	133.775840597758	533.920749933515	146.630215665709	611.412825206268	1790.09736233212	436.763736152985	890.491088904809	209.814898320557	321.106925235772	157.667556876411	366.782026400351	155.005522647064	81.3096862210096	235.402994972397
ABCB10	1066.06952487585	991.48163384471	802.131988626788	836.170212765958	831.826249390822	1405.02244897959	1113.8950848348	946.20253164557	1213.1666195794	1774.65101170953	1608.22629695886	1055.72579461917	1069.88390621443	1478.54214642559	940.159662202283	1170.98605341965	1356.46687697161	1205.38461538462	987.133639790193	1106.74269662921	667.824228663016	839.716312056738	1805.37908345851	950.965824665676	1139.74212853573	1273.78319778183	948.148821548821	2128.36185819071	1470.73599003736	973.994105699753	866.911925411386	2642.22987243589	874.910025082184	1697.78015820224	1529.01007816044	1292.72528995371	653.58650855857	839.093778718983	735.614336490747	1615.31636577399	578.443110504775	797.468494632295
ABCB11	17.8571109694447	73.7391421439608	2.36966614069952	51.0638297872341	14.4665591921873	2.04081632653061	6.8758955854	1.58227848101266	56.4263543990417	2.58695482756491	6.26118067978533	0	50.4755589425865	14.0051258760706	5.49800972048119	1.97634610168202	7.21045515998197	2.30769230769231	81.0397922622517	11.2359550561798	0	4.25531914893617	7.2463693101767	0	1.2820496383979	0	57.9124579124579	0	3.7359900373599	0.838926878294361	0	13.2298507011348	5.71836617700774	14.9736377589072	8.19112907547068	1.69204880883994	61.9453364011024	11.8790625043872	27.8804267474627	17.6859456106641	0	14.7679350857832
ABCB4	579.69717911218	1220.44335740368	136.331632406725	385.110638297872	339.465044724272	120.840816326531	1148.13566967097	4159.55696202532	634.865452533485	82.7838479594909	301.602862254025	8277.23764117803	812.117103296747	769.283557782148	2404.17079017396	61.2687054982443	48.6705723298783	3183.81692307692	846.15802414641	1806.75168539326	601.041805796714	540.425531914894	49.6935303379603	383.347696879643	593.397957182106	1744.07135653284	898.453198653199	244.498777506113	107.818181818182	4635.54667411634	1502.94444803962	1092.40294723274	1422.67136811673	2237.75717942737	564.117598674948	468.698366073068	3136.45419837678	292.657983431948	300.20356732741	1154.5966404283	16.9167803547067	2190.05383088148
ABCB5	174.999687500558	595.530998729389	17.7724960552464	30.85	29.8372783338864	1.02040816326531	998.38003900008	371.835443037975	1111.28570191446	2101.90079739649	1626.11806797853	2113.13805216904	6150.10144597631	2863.04887588858	838.997382947373	1706.57387062937	15.3222172149617	54.6153846153846	403.474710412061	13117.9775280899	1602.77814879124	120.567375886525	183.229623985897	15468.0534918276	19.2307445759685	2431.9096570038	43.7710437710438	4154.03300733496	5468.24408468244	1410.23608241282	960.929134223607	8349.92671607701	60.9959058880825	93.297281420883	10204.7816398572	2398.47918653061	3749.58913807489	24968.7105493634	78.2796597140299	2011.9868601846	21255.6611186903	4667.3714253466
ABCB6	400.056428470663	670.809061436795	1172.73710953456	1021.23723404255	777.467249066229	2538.80612244898	4142.25402858722	569.20253164557	832.114746126468	1951.55991759255	2942.93649373882	805.011999183752	1178.34598521363	2071.99735103048	2299.75698797036	1327.87038331727	2959.30148715638	1985.56846153846	481.066863001369	953.110112359551	605.048751168692	524.71914893617	1875.29826573679	1834.60029717682	1072.019138437	1089.79708911239	985.009427609428	1434.56112469438	1223.31755915318	1239.62520102785	1861.62376266638	2554.03023776877	845.280310736018	951.103585898289	859.29312603861	1046.50934560858	2642.66895906551	1712.73187120073	608.638830652009	616.873150081671	475.139427012278	515.782791101053
ABCB7	778.570038267789	2236.24474527759	1353.07936633943	1669.14787234043	2283.00477667701	1042.85816326531	1133.14896765304	3460.44462025316	1420.06325237588	3859.73530924943	3487.47584973166	2043.14984054493	2938.46732449846	1680.61410476234	1746.16678762288	2982.30824378427	2293.82514646237	1387.69230769231	1227.66664022815	2220.22359550562	267.129691465206	1713.47517730496	3067.28357424061	2221.39821693908	2124.35625082532	1367.85193272698	2169.02491582492	2506.11124694376	1728.52054794521	1362.41725035004	2029.30650708975	1875.80288656443	1673.57421474323	2055.99564612687	2024.5740698205	2320.64578734838	1868.47361634346	1954.64465944348	1850.83140638926	1923.55713213128	2587.17598908595	1993.67123658074
ABCB8	983.58395788579	891.508705220768	781.98390226549	1032.69468085106	1091.2035182672	1032.49693877551	1988.08269777138	1040.73259493671	778.99873785217	509.630101030287	2682.53398926655	1041.17414922161	861.999821850969	1568.47406150651	740.032108376768	650.681320614229	771.068048670572	823.846923076923	513.82676796066	1595.15280898876	267.129691465206	412.085106382979	377.754267335127	948.075780089153	605.682556817235	630.723157255167	1110.92390572391	988.90586797066	1007.4595267746	717.894058635955	836.385636612499	986.567921581005	1021.86536440408	1121.83991453508	1114.50413464305	1032.99072165036	1186.85368258704	1191.87277740041	269.153350523582	412.67206424883	205.184174624829	383.96560899536
ABCB9	144.578313253012	219.963847389576	430.093219703893	267.677659574468	348.441544703024	123.469387755102	437.30695923144	42.7199367088608	175.548658130352	146.30393679552	317.499105545617	129.85764566402	306.055087639426	314.114966077584	252.908447142135	120.326867881757	518.250563316809	199.230769230769	81.9019177118501	540.73595505618	400.69453719781	68.6312056737589	460.59890207153	164.934621099554	123.502405766146	271.456153174743	168.350841750842	349.634474327628	474.775840597758	156.66539988708	242.829356324	146.138820823407	181.885026053115	95.7909680168857	228.669020023556	143.43074740334	439.1886425122	245.356636454251	28.9527508531344	51.3734610595482	99.318417462483	67.510560392152
ABCC1	7237.48350449374	4040.4671986496	540.285064912561	4598.93510638298	3103.07604256423	4960.20306122449	171.897389635	531.647151898734	3130.09527041351	1991.95651070239	5417.70930232558	5684.22330792958	4139.98555013411	5961.18379326834	5107.64883112313	4642.43600467801	2164.93916178459	4305.38538461538	5705.54622544236	2433.70786516854	801.389074395619	3926.23971631206	3362.3163951176	5298.66121842496	4314.09575115929	2999.40628749256	5282.15488215488	2877.75183374083	1112.0797011208	3640.10288599235	2137.97696944685	5080.26266923578	5758.39569330782	2474.10568508712	4616.38382811735	3201.35550030076	3025.20795934363	1389.8503130133	2882.40826836948	1509.20069211001	2193.724420191	1334.74074098818
ABCC10	3283.92270728088	1797.01116779424	1524.88016154014	2476.59680851064	2188.9703336079	1084.69183673469	1388.9309082508	1143.98734177215	1789.96935343627	1499.13902909645	4041.14490161002	1892.21140824714	2482.21082948169	1961.7179887839	1341.51547139935	1744.12444656133	731.86300135196	1280.76923076923	1309.56942006545	2371.91011235955	934.953920128222	1178.72340425532	926.501111282493	3307.5765230312	1664.10043064047	2797.38982392183	2144.78114478114	1429.09413202934	2474.47073474471	1354.86690844539	1588.52452811298	1408.03411033507	2328.32809507165	960.616453148351	1933.1050966229	2733.50315863211	1718.03494222649	2014.03997196541	789.766167665112	679.646466369122	1108.86766712142	923.347560363495
ABCC11	13.6589041805283	120.422137131849	43.9383495808505	72.3404255319149	727.739356003034	26.6755102040816	143.095638206876	51.9778481012658	131.310396281503	110.029656203404	6657.49284436494	55.0756631593859	662.786646740368	185.338834013249	61.7855336368235	452.601044400098	11.7169896349707	46.38	324.159169049007	432.770786516854	328.435955656471	11.4056737588653	30.8747092394314	64.2704309063893	26.4409917423183	48.8879841841156	75.6740740740741	62.0513447432763	50.1021170610212	41.9018807901684	48.2393751396522	5182.05503050898	9.87275920460386	278.241288654302	396.495015868606	127.989955998271	1606.75836262041	1529.10316317836	19.8379959549254	115.379740412428	7.63929058663029	16.173701858949
ABCC12	0	0.80152112679443	0	3.19148936170213	2.71247984853513	0	1.37517911708	1.58227848101266	6.26959493322686	1.29347741378245	443.650268336315	0	14.8457526301725	2.00073226801009	2.19920388819247	2.96451915252303	1.80261378999549	0.769230769230769	29.3122652863464	2.24719101123596	0	1.41843971631206	0	0	0	0	0	0	1.2453300124533	0	0	530.139017381189	0	0	19.1126345094316	1.69204880883994	24.0196202371621	24.8380397819004	0	1.6843757724442	0	0
ABCC2	282.140567606129	748.619930904871	4395.72950616454	593.617021276596	838.157177357303	172.447959183673	4034.77690469184	8384.49367088608	332.288531461023	5273.50741599107	8370.30411449016	5486.06391357215	5939.28977919417	2628.96220016526	4902.02326757714	120.558100375654	6299.23298783236	378.461538461538	1141.45409526831	5830.33820224719	5209.02898357152	231.205673758865	1659.41857203046	120.35661218425	239.742000330769	11747.7970952808	250.50505050505	1017.11613691932	295.14196762142	978.188740091225	115.996478628179	200.336794199277	245.889745611333	195.80910915494	2054.60820976389	2746.19521674722	27223.0777982858	2390.9313077012	297.569939323881	5990.48159250992	186.085129604366	22019.6951511419
ABCC3	10103.5533865118	2138.45756476641	120.852973175676	1544.68191489362	372.513899198824	418.367346938776	28.87876145868	120.254746835443	1442.00996943964	150.042086521351	24.150268336314905	1622.37902579782	125.695028652303	1459.53418951336	222.120692309384	67.1947792841378	2136.09643983776	1605.38615384615	530.20628937758	771.910112359551	133.564845732603	804.252482269504	14.4927386203534	28.2317979197623	1219.23048816604	249.821886247768	668.012794612795	317.849633251834	150.684931506849	810.403364432353	174.603387794124	299.560674457789	2152.96391258238	115.18298073296	198.635562674254	190.354644970089	743.345301003767	776.458721877669	264.32789204806	47.1625216284377	57.8444747612551	255.978947956918
ABCC4	907.137665825597	1215.90754934715	458.529213392287	1191.48829787234	2443.04108774059	1726.52857142857	556.950292775634	170.884493670886	865.202533386573	1852.25965653647	110.912343470483	1358.4458906801	483.972525460466	1260.46132884636	681.751006135779	151.189488605624	5712.48400180261	1541.53923076923	2125.13923326011	468.539325842697	200.347268598905	1540.42553191489	1199.79171864211	1234.77265973254	725.640095333211	305.339403079903	3464.64713804714	513.448655256724	423.412204234122	1332.21504380457	1746.03387794124	3025.85490822736	1055.99257374846	942.189664158582	1008.87474705623	2648.0555398101	1444.96978584612	990.281846956638	1456.75229755493	4156.19637631818	365.620190995907	202.531681176456
ABCC5	7548.20437820647	2544.82797453006	5821.08487462837	4185.10638297872	3569.62348067222	4356.12346938776	2688.4751738914	3931.96202531646	4463.95159245752	4969.54022375219	5663.68425760286	3340.88306571977	3332.37759676956	4174.52787720306	8120.56145675266	3757.03295112447	2358.71924290221	3615.38384615385	4966.70557726196	2652.81011235955	1335.64845732603	5232.62553191489	2304.34337024496	3069.83655274889	4660.251717626	3045.66805765026	2380.47070707071	2360.63569682152	4836.86176836862	4017.6208201517	9510.39012257646	4375.30156972179	3752.20222620761	1374.11921895202	2875.08425770794	8456.86079260642	3951.85962428257	5307.78003000003	3498.45685859168	3821.84862767589	1569.9863574352	3533.05266052262
ABCC6	1307.43695100544	29.19220095898	3.55449921104928	87.2340425531915	27.1247984853513	114.95306122449	5.50071646832	1.58227848101266	266.503239225407	6.46738706891227	35.628801431127	16.8646293070155	58.0983580597591	21.007688814106	79.8256031316663	23.3426238069663	35.1509689049121	25.1892307692308	291.398401964267	98.6528089887641	0	40.2028368794326	18.6335210833115	19.3164933135215	60.2563330047013	43.1790914502315	51.8511784511785	2.44498777506113	6.2266500622665	26.0067332271252	17.0940379658583	21.734754723293	391.323046469111	9.21454631317363	38.2245864247735	29.1810737572536	306.275441834593	17.2786363700177	87.8233442545075	10.9484425208873	3.81991814461119	17.9648414143533
ABCC8	5.35713329083341	123.435055047469	4.73933228139904	26.5957446808511	80.4711396664916	70.4081632653061	0	0	1.56739873330671	12.9347741378245	8.94454382826476	5.05938879210466	15.834479755342	4.00146453602018	17.5936311055398	13.8344227117741	52.2757999098693	16.9230769230769	0	7.86516853932584	0	32.6241134751773	0	0	261.538126233172	0	0.673400673400673	0	0	0	2.44200542369405	22.6806890484241	221.110158844299	5.75909144573352	3.41297044811278	1.69204880883994	11.3777148491821	3.23974431937831	11.2594031095522	0	0	1.40647000816983
ABCC9	2899.99482143782	5858.31791574049	400.473577778219	1225.5329787234	1205.24611685906	9286.73571428572	5016.65341910784	784.810126582279	4910.66023144993	2242.88983549878	601.966905187835	1647.67512652688	237.53303179960201	1068.39103111739	650.964350904973	574.127554365576	1292.47318611987	1452.30846153846	15068.2286080812	3771.91011235955	534.259382930413	11424.1120567376	461.698279815445	17488.8543833581	464.10196910004	552.075526399388	589.225589225589	1195.59902200489	481.94396014944	1109.06049417827	341.880759317166	929.86950642262	1424.82623910443	5279.9338856302	298.97621125468	773.266305639853	4294.45526029683	1030.23977347708	9556.01573153079	1002.2035846043	637.926330150068	1452.18028343535
ABCD1	1966.06791773586	743.010084538437	3675.35218422496	1589.36170212766	1454.79335876434	474.489795918367	649.083168082643	704.113924050633	1257.05378411198	262.575914997838	2187.83542039356	4494.42371031964	3469.94823780916	1599.58444790793	714.741263662554	836.982574062335	1814.33077963046	1506.15384615385	397.439832264873	2313.48314606742	667.824228663016	398.581560283688	732.918495943586	1071.32243684993	1914.09882807843	7422.17894032341	2232.32323232323	2480.44009779951	4511.83063511831	1118.28952876638	559.219242025937	2375.70224520016	2830.59125761883	848.890079101121	8481.91415764988	1184.43416618796	1474.04616823848	2830.45662036352	382.283543671941	342.770469692395	392.905866302865	1662.44754965674
ABCD2	66.0713105869454	24.8471549306273	59.241653517488	392.553191489362	96.7451145977528	68.3673469387755	2.75035823416	151.898734177215	315.047145394649	51.7390965512982	71.5563506261181	37.1021844754341	153.406110511783	136.049794224686	28.5896505465022	17.7871149151382	27.9405137449302	287.692307692308	741.427886654643	28.0898876404494	0	663.829787234043	42.4430202453207	13.3729569093611	26.9230424063559	27.7579873608631	449.83164983165	42.7872860635697	59.7758405977584	62.0805889937827	8.54701898292916	263.652024686901	695.734551535941	20.7327292046407	402.730512877308	93.0626844861967	132.740006573791	63.7149716144402	547.421455945374	42.1093943111051	32.7421555252387	57.6652703349631
ABCD3	939.284036992791	6858.61708350107	9112.55114406	2550.97872340426	5436.7137764139	1946.9387755102	3832.62419930196	5697.78639240506	3221.0043969453	7919.96220458997	7011.62790697674	3829.11324092641	6211.46389018102	3048.11561031338	10478.108024895	6782.81982097269	7698.06219017576	2822.30692307692	2183.7637638328	7923.59550561798	2270.60237745425	2341.84539007092	5748.44228939722	4739.97028231798	4651.27737015722	4285.52482643547	4207.40740740741	4497.55501222494	4062.26774595268	4723.99725167555	3981.68984333314	3875.40126609671	3195.61363191782	5085.2777465827	5547.44216636251	3799.49644627449	4272.96402113727	4381.21423457261	5136.43246616717	7369.14400444338	4780.35416098227	10284.8119347419
ABCD4	3814.2735459401	2090.367900201	1996.44253870628	1911.66063829787	2174.50467857566	2750.00204081633	1492.07209239003	2329.11708860759	1625.39562123653	1568.98810291812	3607.32915921288	2238.77869727484	2142.7369629549	1391.50929240102	2724.81251786853	1381.46691324878	1394.32266786841	1731.51615384615	1541.48116600743	1900	667.824228663016	1329.07659574468	1834.24965398587	2713.22585438336	2430.76611440242	1503.55610660301	1696.9696969697	1946.21149144254	2165.62764632628	1476.51130579808	1732.60406911364	2517.45253554814	2221.58430670648	1616.00221149112	1470.9909457307	2676.75353363243	1618.16262547091	1482.67546725212	922.51024103031	386.564239775944	1049.75934515689	688.193510582544
ABCE1	667.768450413482	2259.69885648985	1666.66202607047	1888.53829787234	2022.64920673527	2973.85408163265	2849.35875397771	2990.36075949367	2131.19989467081	4514.60740211852	2317.7656529517	2739.27789030233	2885.48679222874	2717.66066380295	2642.63486617844	3995.54926857901	3001.81252816584	3079.47461538462	1056.96666333312	3729.26179775281	868.238279684787	2101.38581560284	2768.58719607951	3458.83209509658	1554.33390470012	2080.28843633089	2200.61279461279	3287.63202933985	2653.48194271482	3304.7334771254	1510.23627623477	3135.5417104118	1699.79006448173	3998.66849805775	1752.09274815452	2278.24558227207	3078.6478217997	3320.20552937962	3442.35500603115	4706.42888333887	5533.62892223738	4195.41423970011
ABCF1	3498.20803891422	4264.0931960675	3496.44239060214	4213.82872340426	4361.66759644448	4477.55102040816	5515.844813787	3172.46835443038	3445.14241580816	6172.47421856987	9957.06618962433	6599.12944783517	6947.81223092073	5166.89108213606	12405.7080336918	7237.3804125326	3479.9459215863	4348.46076923077	1858.7424693342	5966.29213483146	1803.12541739014	2655.31914893617	3557.96733129676	7973.25408618128	5691.01706279864	6498.45326325984	4123.232996633	3694.37652811736	7104.60896637609	5551.17999260067	4849.82277145638	4440.50488890233	4170.59411203661	4547.3774537329	6539.9346552678	3774.96089252191	3604.20722611312	5131.75608181002	2573.04169155911	2849.12161908937	5526.8758526603	4384.67025046945
ABCF2	91.7962646495274	183.485017866908	137.883763728883	167.1	148.562521304269	232.812244897959	352.553295066683	260.126582278481	150.659933644175	73.9041255138743	272.163685152057	299.371623912021	153.486277575986	373.238605329551	101.692287391964	275.581700418541	190.304641730509	143.993846153846	352.958469692842	248.966292134831	0	53.5929078014184	135.596132923258	241.488855869242	125.451121216511	259.561855590613	206.494276094276	47.5085574572127	213.681195516812	244.340809010746	176.157724246306	156.743491149702	97.1026229907389	336.586644091028	174.638284859483	233.504427668721	126.936107810169	369.112709624956	84.1206091176234	23.0557355732162	83.6889495225102	59.4571131253715
ABCF2-H2BE1	1626.05781061105	2304.43736122413	2133.44123213161	2524.38936170213	2109.25959245894	4067.18673469388	4962.51399244752	3499.3670886076	2256.8645207149402	2796.32225566939	4014.95527728086	3594.67128307786	3013.60761686082	4679.61073752994	3433.52796287744	5024.97854429263	4027.81162685895	3136.77538461538	1290.25263724175	8383.6191011236	1001.73634299452	1305.27234042553	2192.55880687494	2820.91679049034	1852.75275288109	2480.76988320056	2464.88552188552	1980.60880195599	2836.13200498132	2904.15176522799	2335.44485402302	2475.04613910432	1866.20309778192	4946.80269640662	3283.38337316839	3478.83966060885	2559.47005132614	5523.9822073242	1805.31446507581	1562.784054183	1733.50068212824	1560.09310128219
ABCF3	2717.85228954948	2759.6364380321	2265.40083050874	2387.23510638298	2710.6715286361	2393.87755102041	2892.00030804012	2814.87658227848	2067.40049663029	1814.74881153678	2614.49016100179	1467.22274971035	3795.5640891141	2708.99049051953	3699.06203954169	2601.85964286438	1509.68995042812	1934.61538461538	1388.02197385346	1606.74382022472	667.824228663016	1675.17446808511	2628.35959797143	1471.02526002972	1798.71692472189	2604.62293858391	1774.4101010101	1122.25183374083	3361.14570361146	2078.02271646201	2478.63428404675	2027.94616962748	2685.72693419566	1280.82308934942	2735.83642861312	2806.26379548544	1638.39093828222	3185.74966063678	1217.62402199015	1603.52573536688	2043.1105047749	1869.90187586179
ABCG1	735.712971941122	1725.67498598841	252.368259151429	1886.17021276596	1429.47778433796	4152.04183673469	834.73372406756	134.493670886076	855.801275784199	182.38160882074	3404.15563506261	1061.62757164516	431.516543117014	2277.83368712949	232.016010204306	171.942110846336	1850.38305543037	1510.76846153846	987.995765239792	1983.14494382022	534.259382930413	1160.28226950355	46.5838027082788	179.793462109955	582.049253783008	402.490816732515	1507.74478114478	223.716381418093	965.13200498132	700.503943375792	214.895256282364	2407.30079861049	3076.48005016913	1595.26948228647	519.454102202765	1184.43332016355	872.290207580087	721.384148363011	714.168390539367	112.853176753762	133.696589358799	291.139291691155
ABCG2	119.64264349528	244.463943672301	17.7724960552464	72.3404255319149	239.602386620603	264.286734693878	44.00573174656	1693.03797468354	222.570620129553	85.369509309642	280.858676207513	268.990837446898	129.652906303507	149.053553600618	217.721184931055	1033.6290111797	22.5326723749437	86.1538461538462	52.5896524255037	530.337078651685	0	207.09219858156	14.4927386203534	527.487369985141	123.076765286198	214.353346842221	274.747474747475	136.919315403423	77.2104607721046	75.5025801196142	244.200542369405	85.9940295573765	43.8408073570593	403.136401201347	1001.36552947629	203.045857060793	109.984576875427	198.704318255203	139.938295790149	30.3187639039956	96.043656207367	33.0520451919911
ABCG4	5.35713329083341	14.4273802822997	11.8483307034976	6.38297872340426	4.52079974755854	12.2448979591837	0	1.58227848101266	0	6.46738706891227	4.47227191413238	21.0807866337694	4.9485842100575	13.0047597420656	1.09960194409624	1.97634610168202	0	3.84615384615385	6.89700359678738	10.1123595505618	0	12.7659574468085	6.21117369443717	13.3729569093611	7.6922978303874	41.6369810412946	1.34680134680135	1.22249388753056	0	4.19463439147181	23.1990515250934	8.50490402215811	3.81224411800516	1.1518182891467	4.09556453773534	35.5321789612343	12.6419053879801	1.07991477312611	11.7955651623881	1.6843757724442	0	1.40647000816983
ABCG5	0	10.4197746483276	15.4028299145469	9.57446808510638	16.2748790912108	6.12244897959184	1.37517911708	0	14.1065885997604	0	9.83899821109123	111.306553426302	3.958867368046	9.00329520604541	9.89641749686614	18.7752879659792	35.1509689049121	3.84615384615385	25.0016380383542	19.1011235955056	0	0	5.17597807869764	16.3447251114413	7.6922978303874	3.08422081787368	8.75420875420875	25.6723716381418	27.3972602739726	6.71141502635489	4.88401084738809	10.3948826937488	0	8.06272802402693	15.6996640613188	43.9932690298384	17.6986675431721	41.036761378792	15.012537479403	0	0	2.10970501225475
ABCG8	0	2.40456338038329	1.18483307034976	0	4.52079974755854	2.04081632653061	0	0	12.5391898664537	0	0.894454382826476	0.843231465350776	5.938301052069	2.00073226801009	4.39840777638495	12.8462496609331	0	0.769230769230769	0	4.49438202247191	0	0	2.07039123147906	1.48588410104012	1.2820496383979	0	0.673400673400673	0	0	2.51678063488308	0	2.83496800738604	0	0	0.682594089622556	0	20.2270486207681	4.31965909250442	5.36162052835821	0	0	2.10970501225475
ABHD1	58.9266804880706	40.0760563397215	66.3506519395866	74.4670212765958	48.8246372736323	33.6734693877551	27.5035823416	18.9873417721519	54.858955665735	20.6956386205193	115.384615384615	30.3563327526279	10.8868852621265	70.0256293803532	41.784873875657	15.8107688134562	26.1378999549347	30.7692307692308	141.388573734141	13.4831460674157	0	58.1560283687943	48.6541939397578	56.4635958395245	57.6922337279055	13.8789936804315	63.2996632996633	108.80195599022	27.3972602739726	38.5906364015406	61.0501355923512	26.4606463916055	66.7142720650903	26.4918206503742	23.8907931367895	39.763993032143	26.5480013147582	43.1965909250442	3.21697231701493	5.89531520355471	8.18553888130969	4.2194100245095
ABHD10	133.926546559738	484.119562104963	715.640359324325	513.828723404255	734.177879003507	559.182653061225	660.0859761984	457.280063291139	493.730600991615	898.966802578806	536.672629695886	470.524000897198	556.221854927305	457.167323240306	987.442545798421	1215.45285253444	872.465074357819	742.307692307692	300.881781909849	452.808988764045	66.7824228663016	577.306382978723	990.682204262728	325.408618127786	397.435387903349	410.19982666679	630.30303030303	468.215158924205	703.611457036115	468.122037015132	609.280353211664	422.411178089855	328.806055177945	528.684594718337	669.624801919728	1039.76399303214	284.444135420091	624.190738866889	661.623973199404	662.80270864468	529.87721691678	604.782806748032
ABHD11	242.854923473351	225.227436629235	137.441820993643	222.339361702128	181.736149851853	279.592857142857	594.07737857856	112.341772151899	172.416995461205	135.816421924572	405.187835420394	372.709994147974	301.863636813508	515.187558646465	222.117393503552	105.734516439988	281.207751239297	261.537692307692	164.665098747849	135.956179775281	133.564845732603	107.8	282.608403096891	315.005943536404	206.408709732423	180.42691784561	290.236363636364	429.097799511002	231.631382316314	366.611045814636	251.526558640487	207.89670888564	249.701036668308	503.34459235711	205.4601383823	478.002942472879	323.631513741751	305.616960709461	64.8756083931344	87.5875401670985	76.9440654843111	138.536592569724
ABHD12	3719.63442922423	4563.86129596749	6369.66258620031	3717.02127659575	5562.39200939603	2082.65204081633	7724.38247581748	2118.67088607595	4614.42187085497	3123.74795428463	7620.74955277281	6514.8063013001	4740.74466295193	5012.83369713315	3860.70242572189	3393.38625658803	3234.78954484002	6632.30769230769	2028.58118290509	7782.02247191011	1602.77814879124	2774.46666666667	5412.00371428187	2340.26745913819	3219.22664201713	3758.12306657908	3983.16498316498	7547.67726161369	2722.2901618929	4118.29120662014	4010.99390841747	4915.83546979672	3998.09197181894	4322.77519098587	5846.41769502311	4925.55323650866	3744.5323759197	4440.60954709454	2355.89552399855	3894.27594370311	2364.52933151433	3701.12582649892
ABHD12B	19.6428220663892	319.005408464183	3.55449921104928	8.51063829787234	292.947823641794	3.06122448979592	0	0	3.13479746661343	3.88043224134736	376.565295169946	4.21615732675388	239.511475766783	69.0252632463482	0	2.96451915252303	5.40784136998648	1.53846153846154	57.7624051230943	97.752808988764	0	1.41843971631206	0	16.3447251114413	15.3845956607748	0	14.8148148148148	47.6760391198044	3.7359900373599	1.67785375658872	0	3.77995734318138	4.76530514750645	8.06272802402693	0.682594089622556	11.8443416618796	15.1702864655761	15.1188068237655	0.536162052835821	0	0	1.40647000816983
ABHD13	96.4283992350014	481.714197203453	443.12756831081	332.978723404255	495.479652332416	313.265306122449	347.92031662124	450.949367088608	384.012689660145	1096.86884688752	727.191413237925	501.722721883712	474.074367323509	318.116430613605	332.079787117064	516.814505589848	627.309598918432	544.615384615385	526.758649704636	521.348314606742	200.347268598905	504.964539007092	408.902268217114	408.61812778603303	503.845507890375	325.385296285673	602.693602693603	940.097799511002	296.388542963885	324.664701899918	442.002981688622	359.095947602231	348.820336797472	471.093680261002	509.215190858427	872.251160956989	412.12611564815103	413.607358107298	1159.71852028388	1714.6945363482	972.442019099591	741.209694305502
ABHD14A	199.149644375635	88.6706792150143	125.00107375497	159.540425531915	572.055670936411	104.80612244898	295.054305823334	143.082278481013	116.106628568428	86.8893452708364	236.321109123435	185.531159932339	251.195083086729	184.710604081094	191.482483341031	137.643612424695	216.995944118973	234.517692307692	131.75087333308	214.632584269663	333.912114331508	125.744680851064	231.675743606891	98.8543833580981	103.116534465981	153.359795947951	216.251178451178	251.200488997555	219.019925280199	139.811358902147	131.965973096426	173.174965720512	121.744968969524	244.077206379922	217.286080985011	373.278657596157	222.769335794291	205.910589536274	68.8437437461723	82.455247188461	56.0032742155525	108.258809468848
ABHD14A-ACY1	241.360283285208	145.785471668132	127.785431470292	136.914893617021	177.829274710013	202.709183673469	566.313887383832	108.254746835443	197.923275048305	119.536715194706	421.409660107335	309.857207183658	363.816941972902	227.111122670898	125.241362626729	162.229357929619	100.707525912573	137.66	0	271.865168539326	279.083745158274	65.1617021276596	188.097113771104	169.416047548291	224.547148016477	258.824726815141	270.892255892256	187.838630806846	160.956413449564	414.522159834027	149.135713230419	204.829273501649	112.738542240737	85.8127661780078	113.316762224151	476.00294078083	212.155192030543	177.751811827011	219.53959496442	60.9819826534561	66.8944065484311	159.793980273203
ABHD14B	283.206637131005	198.912696515447	201.352901641379	258.982978723404	332.625978866165	170.565306122449	195.952022750963	183.360759493671	238.222663880354	190.141179826021	439.533989266547	210.796061097179	495.243420857293	290.636372912486	319.085790943678	203.702980873417	179.382604776927	200	214.824419530935	213.03595505618	333.912114331508	136.28085106383	242.665380263582	214.566121842496	113.543444175072	434.750224377065	306.396632996633	178.398533007335	355.302615193026	158.993421974347	114.337135942779	393.17037307234	145.703017129128	303.301399171267	235.494278325692	260.251489214458	198.235190007838	287.128819793542	108.304734672836	208.019565708973	190.995907230559	207.45432620505
ABHD15	326.944059028466	148.28140845697	110.517674303015	355.170212765957	192.062560635227	102.211224489796	148.064160356886	47.4683544303798	177.556495907718	79.3250893550366	230.769230769231	180.346129651897	146.606755807164	192.030283083609	104.95810516593	127.258901833407	74.7534925642181	230.769230769231	190.529724361251	295.185393258427	133.564845732603	153.09219858156	88.3560161946002	135.537890044577	136.228030476884	187.941621868359	286.195286195286	313.233496332518	217.227895392279	109.52609859572	117.957408983405	249.543333903477	406.692108630849	214.462806347671	164.505175599036	133.360518917529	192.84847412202	135.154573601051	127.606568574926	46.3203337422156	48.5675306957708	82.9817304820201
ABHD16A	2792.85572704335	1571.28678806639	1342.41586870628	2059.57340425532	2711.72939577703	1730.61224489796	2306.17400416404	1553.79746835443	1865.20292523626	1470.68381947065	3607.33542039356	2553.30487708215	2667.28589950415	3306.20907252054	2158.51531745508	2297.5013550323	1971.4772420009	2093.03230769231	1306.12005614161	2296.62808988764	1135.30118872713	1110.63829787234	994.822986725687	2731.05497771174	2810.25152531856	2075.67906831858	2175.75824915825	1928.16136919315	3139.47696139477	1668.62556092748	1509.15813084021	2886.94147586545	2546.58002388848	1773.79901346764	3101.02563174936	1857.86959210625	1524.6137897904	1557.23710284784	560.288809051381	389.090803434611	637.381173260573	514.765913285147
ABHD16B	184.496099114109	0	61.5662960015142	45.5606382978723	103.13842960075	36.6959183673469	111.141976242406	18.8180379746835	89.286868842817	29.859926097168	0	64.8360673708212	70.1976464533497	17.5574260179226	52.3817378109125	31.9673981947067	11.4673276250563	0	7.68153775592194	28.1595505617978	0	0	0	52.9583952451709	75.5960569281321	33.790723280624	0	30.200488997555	35.5205479452055	56.7936718067717	53.053788832465	6.48357183289187	0	45.9391206443272	47.9911426590931	36.3062912912786	83.1104144016586	28.0021900671599	0.536162052835821	1.6843757724442	9.82264665757162	2.10970501225475
ABHD17A	3166.23184601456	2644.12602236524	3332.68779678217	2485.74574468085	1911.23138447684	1941.85816326531	2417.58414033428	1512.12974683544	2208.78769936822	1066.1875626326	2550.0053667263	1675.18470985249	3300.86501251992	2349.584948091	2871.06507444305	1909.61279921262	671.682739972961	2192.90615384615	923.824319524383	1903.75842696629	723.787899024977	770.021276595745	2345.68494235513	2645.4249628529	1456.85326044454	2479.78447464925	2403.75824915825	1844.52078239609	3327.58281444583	1742.01320638692	2912.39183442226	1725.07708750507	2229.04677456747	2694.98181566876	1996.56109097648	3035.03387058703	2024.9235164724	1760.8258756219	461.324017338945	536.342302213228	1205.53396998636	1200.81104093021
ABHD17B	171.428265306669	723.773577495371	204.976121170508	280.851063829787	226.944147327439	1353.0612244898	382.29979454824	371.835443037975	319.74934159457	638.977842408533	888.193202146691	392.945862853462	617.583309415176	661.242014577335	495.920476787403	449.618738132659	621.000450653448	616.923076923077	501.757011666282	655.056179775281	0	428.368794326241	846.790013674934	255.5720653789	314.102161407485	181.969028254547	469.360269360269	387.530562347188	215.442092154421	289.429773011555	252.747561352334	916.639655721485	338.336665472958	313.294574647904	386.348254726367	1110.83004300342	429.824783191323	599.352699084988	567.795613953135	324.242336195509	849.113233287858	540.084483137216
ABHD17C	319.64228635306	509.767436641258	2482.22528238275	181.914893617021	170.886230457713	548.979591836735	160.89595669836	71.2025316455696	238.244607462621	82.7825544820771	1230.76923076923	248.753282278479	254.357228396956	556.20457087294	173.737107167205	626.5017142332	190.175754844525	340.769230769231	93.971674006228	221.348314606742	200.347268598905	144.68085106383	215.320688073822	156.017830609213	135.897261670177	269.869321563947	288.215488215488	143.031784841076	653.798256537983	143.456496188336	150.183333557184	205.06268586759	181.081595605245	526.380958140044	256.655377698081	156.514514817694	185.836009203307	118.790625043872	223.579576032538	131.381310250648	166.43929058663	123.769360718945
ABHD18	276.785220026393	630.797126787217	412.323093314787	599.998936170213	607.595486071868	337.755102040816	291.53797282096	602.848101265823	355.799512460624	513.511826749048	543.828264758497	464.620537408278	432.506259959026	402.148186236162	577.289921048581	351.788617926349	386.660657954033	490.768461538462	908.681086002186	594.380898876405	0	790.070921985816	615.941391365019	588.408618127786	302.563714661904	306.88151348884	688.215488215488	797.066014669927	392.27895392279	533.556655668335	343.101762029013	551.873772104482	713.842711096466	387.009793335003	369.966679169515	480.541861710543	264.217086799322	476.242414948612	788.694915883546	710.806575971453	643.929604365621	566.807413292443
ABHD2	2953.47686879131	4601.84458064515	6841.84937039452	1938.9085106383	1791.97268713625	2288.23673469388	2487.63438937922	1587.15664556962	2946.86008889502	1118.9873106632	3415.83184257603	3504.70017218787	870.611348093311	2471.12843300648	6554.12570649425	1879.73933971265	5641.47363677332	5484.42615384616	1301.18697431901	2233.28988764045	667.824228663016	1754.9475177305	1534.86383554468	1283.04903417533	1327.32137522901	3900.09283504662	1674.28215488216	1719.41320293399	801.367372353674	1389.95502513005	3527.77598019045	1032.52369797007	2039.54393170555	7292.32284314827	2078.43620424444	1276.42747582697	1093.71950140325	1821.48252859884	2662.58129054474	2534.98553752852	2105.32114597544	3057.66579776122
ABHD3	391.070730230839	210.800857868062	334.124110671703	567.021276595745	209.766012446666	308.163265306122	158.144223285083	367.088607594937	291.537731793782	342.770221174937	330.05366726297	296.817475803473	323.636417620919	501.184433502662	493.720173297266	260.877685422027	537.178909418657	555.384615384615	685.389732430746	404.494382022472	66.7824228663016	785.814184397163	222.568092579614	120.35661218425	243.588149245963	235.942892567336	383.838383838384	490.220048899756	179.326276463263	325.502789851334	299.145664402521	968.615014179565	840.599828020137	284.499117419236	523.55034933459	308.798907613289	369.143637329018	790.497613928309	256.285461255523	174.332892447975	178.444747612551	238.396666384787
ABHD4	517.856218113896	488.126366217808	600.724584664172	350.001063829787	518.991427659519	262.244897959184	232.40527078652	492.096518987342	332.370036195155	486.346214104789	550.983899821109	541.411940494842	379.097180296717	468.399434192915	985.303820017154	411.277623760028	796.774222622803	670.771538461539	500.894024091234	529.213483146067	333.912114331508	462.411347517731	599.377226317571	393.75780089153	257.690695268339	442.585687364873	335.354208754209	531.784841075795	494.39601494396	205.537085182118	488.202061296778	861.359669556129	387.896792068054	385.859126864146	417.934613629561	631.135051721702	374.201663674749	1410.48748432774	325.986528124179	501.10179230215	628.649386084584	338.256740199849
ABHD5	430.356374363617	2486.31613075294	937.204143479731	522.340425531915	550.63431341258	475.510204081633	452.435304698437	982.594936708861	1023.51137284928	266.455053761772	686.045617173524	627.364210220977	696.760656776096	681.25033762357	1078.70950715841	488.15847528851	892.293826047769	807.693076923077	831.088933412879	1212.3595505618	267.129691465206	541.843971631206	634.575947643947	295.690936106984	425.641761997741	576.750835052787	649.158249158249	449.877750611247	546.699875466999	696.308470057441	728.938618972673	344.920162575965	506.074453604155	488.370954598203	989.761429952707	860.406819295109	605.547268084246	988.123097325159	642.322139297314	1235.48878689994	1242.56425648022	793.953022846875
ABHD6	271.428086735559	559.462548023639	579.383371401033	172.339361702128	274.864624651559	162.244897959184	297.03868928928	454.113924050633	188.087847996806	85.369509309642	313.953488372093	524.489971448183	221.696572610576	643.235424165245	744.431615755097	137.3560540669	314.556106354214	466.923846153846	145.699200982133	356.179775280899	0	195.744680851064	434.782158610602	117.384843982169	138.462642996612	510.440087468502	331.313131313131	235.942542787286	716.064757160648	200.502684985474	280.830623724815	174.823027122139	203.001999283775	123.244556938697	523.549666740501	255.499370134831	225.025915906045	431.965909250442	101.871326200859	223.179789848857	585.538881309686	542.194891384475
ABHD8	351.665443454565	181.09408034568	317.993793251961	217.26170212766	193.22259785045	136.101020408163	186.884091652938	67.7104430379747	192.750859228393	100.864075249342	193.010733452594	123.745060771692	151.401933906709	263.653497179968	397.399441402212	261.573359249819	154.051374493015	127.835384615385	112.076308447795	99.2943820224719	0	123.341843971631	186.289662226023	345.487369985141	262.411202036921	107.643932875018	190.259932659933	118.596577017115	148.002490660025	158.727482153928	264.872118280975	57.141615156873	281.232107768329	110.074666620594	120.107208227716	188.49254525596	233.641374427954	91.7484792100207	25.1996164832836	26.1078244728851	31.6507503410641	23.2067551348022
ABI1	2176.78361288641	4036.46039453675	1824.64174350556	2447.87127659574	2261.30493788873	1914.28469387755	1415.05931147532	2422.4667721519	1880.87691256932	1699.62932171015	2728.97853309481	4092.20230134732	2539.61440631835	3430.25347277103	1961.69096786963	1620.60479155231	1028.39116719243	2239.23076923077	1772.52992437436	3466.29213483146	1202.08361159343	2826.94893617021	2689.43924488691	1830.60921248143	1671.79272847086	3276.98307688037	4810.10033670034	1546.45476772616	3026.15317559153	2651.8470233616	2673.99715994769	5204.0572172143	3026.92278275713	1824.48017000838	3638.22649768823	4216.58478560473	1913.98321154964	2701.94460253197	1802.0406595812	4012.18308996209	3169.98690313779	3047.82191417404
ABI2	1603.70070767731	1049.07252984714	1335.38743893296	1827.51808510638	1085.24962499966	1213.58673469388	1096.81398502155	1218.02056962025	1201.0490599722	1860.81342267382	1389.11270125224	669.948242452657	715.954235493225	1090.02294839911	1613.31288073717	2168.4291556506	2076.1793600721	1246.96923076923	1316.69574903183	1669.70112359551	801.389074395619	874.679432624114	1978.91617089423	1317.82169390788	2601.50179294642	757.168500235943	860.284175084175	2257.03056234719	1313.64134495641	1642.35959929497	2973.07566920106	1385.63313813004	846.406828872889	1525.14563302493	1789.52620802942	666.099548307571	2446.47670096837	1574.70796404748	1696.41619901049	1400.55929697524	1476.67121418827	1366.386316172
ABI3	1039.28207271058	134.655549301464	94.7866456279808	471.276595744681	144.665591921873	421.427551020408	23.37804499036	120.253164556962	451.410835192334	62.0869158615578	101.967799642218	247.910050813128	259.305812607013	373.136567983882	57.1793010930043	22.7279801693432	45.9666516448851	439.230769230769	358.644187032944	150.561797752809	133.564845732603	187.234042553192	9.31676054165575	13.3729569093611	523.076252466343	95.610845354084	594.612794612795	66.0146699266504	68.4931506849315	220.637768991417	173.383606084989	265.542948347828	1380.98543174737	231.515476118488	268.942071311287	93.9087088906166	367.880710980759	201.944062574582	67.5564186573135	12.6328182933315	39.2905866302865	80.8720254697654
ABI3BP	9485.69556125793	23244.9158012075	959.712417317165	24788.2989361702	7288.43516133378	3572.45	77.0114057355971	219.939873417722	15846.4011937309	265.164163302817	447.225402504472	8213.91939044484	129.653896020349	2828.0360611984	1172.1734732027	607.727414440272	507.435781883731	4505.38538461538	19896.9941134074	1176.40224719101	66.7824228663016	15960.2836879433	1801.24140658239	252.60029717682	905.125762659279	243.651902501612	4709.76296296296	1019.55990220049	1194.27148194272	2022.65438142146	1145.30054371251	1218.08936386153	8013.33713604684	618.52642127178	109.215054339609	2874.79177224346	6104.7735834745	2349.8945463224	14287.1107580782	1374.45063031447	141.337517053206	11843.8846420332
ABITRAM	55.3552582941816	231.63960564359	86.4928141355325	96.8085106382979	103.074234244335	173.469387755102	136.14273259092	136.075949367089	125.391898664537	129.347741378245	116.279069767442	178.765070654365	101.940834727185	217.079451079095	200.126454223571	92.8882667790549	314.556106354214	178.461538461538	24.1395125887558	130.337078651685	0	103.54609929078	114.907748542703	84.6953937592868	116.66523504457	47.805422677042	181.144781144781	128.361858190709	118.307596513076	113.255128569739	122.100271184702	178.60298446532	116.274398660187	64.5018241922154	86.0068552924421	205.584776298457	115.041339030619	242.980823953374	256.28492509347	180.229049839416	207.912141882674	199.718741160116
ABL1	4055.34990116089	2754.82811279246	1392.17885766097	2756.3829787234	2961.12383465085	2120.40816326531	2629.34247185696	2338.60759493671	2144.20146716358	931.303737923367	2181.57423971377	3867.90273156401	2012.09433980938	1883.6894303315	4302.74240724858	2338.01743828983	1799.0085624155	2326.15384615385	2119.96648056252	1800	801.389074395619	2346.09929078014	3389.23044593122	1924.21991084695	3019.22689842705	2021.7067461162	4104.3771043771	1069.68215158924	1924.03486924035	1666.1087802926	5004.89011586095	4700.37695624605	2677.14843186912	1766.88925555104	2035.49557525446	3192.05007787655	3059.34110389118	2286.17957470796	2533.36569964926	1291.07402957848	4410.91405184175	2369.90196376617
ABL2	3330.35119580144	3297.45711411116	5222.74417410174	4758.51063829787	2967.45295429743	2080.61326530612	2685.72619083636	9056.96202531646	5462.38615297263	5057.49539441198	8033.09570661896	5351.14603588456	7312.02703906412	5152.88695662613	4783.26625761474	3208.59690790771	1288.86885984678	3916.92230769231	2352.74035195409	5562.9191011236	1402.43088019233	1963.12056737589	3288.81543600887	2704.31054977712	3624.35432775086	7912.56850825492	3453.19932659933	5904.64547677262	9663.75840597758	6479.87204687252	4240.54241824471	5563.15127483786	3624.49204825443	2947.50415374471	5071.67476848968	6428.09257875853	2998.66122221941	10536.7295213062	3465.21641980202	4194.09567338606	7055.38881309686	4689.17100723822
ABLIM1	2008.92319835143	6871.43981848753	428.910756299683	1800.00106382979	953.889650894802	3814.28571428571	1622.7113581544	1908.22784810127	2040.75315076534	161.684676722807	2763.86404293381	1066.68696043727	971.903918288978	3820.39726539914	2095.84240504937	64.2312483046656	119.8738170347	1577.69307692308	3935.60353954225	1077.52808988764	1535.99572592494	1554.61134751773	98.3435834952552	589.894502228826	220.512537804439	63.2265267664104	1521.88552188552	577.017114914425	679.951432129514	265.100893541018	1358.97601828574	711.576024864559	913.031513201206	1240.50714559271	257.337971787704	1348.56205462103	1778.71482389826	2476.24457477816	1702.85014364452	2421.28933070065	105.866848567531	397.327777307978
ABLIM2	366.072560584713	574.690647911607	135.070970019873	195.743617021277	62.3870365163079	117.345918367347	42.6319278085971	22.1518987341772	258.622358394341	156.510767067677	305.904293381038	159.370746951297	22.7634873662645	151.054285868628	659.761166457742	30.6333645760713	104.550698512844	46.9230769230769	225.014742345188	44.9438202247191	267.129691465206	120.567375886525	149.068168666492	53.4918276374443	65.3870956575697	32.3843185876736	102.356902356902	15.8924205378973	46.0784557907846	41.9455049878398	51.282113897575	110.563752288055	66.7133190040608	79.4754619511226	20.4778226886767	101.522928530396	83.4365755606685	43.1965909250442	65.4117704459702	1.6843757724442	12.5511596180082	44.3031020223456
ABLIM3	1733.92547513308	1494.83609995049	778.434142386722	3444.68191489362	1429.47778433796	3709.18367346939	133.39237435676	186.708860759494	1647.33606870536	726.934306545739	543.828264758497	470.523157665733	211.799404190461	939.344800196872	181.436519979767	90.9119206773729	667.87021180712	356.923076923077	2545.85731478959	1155.05730337079	200.347268598905	648.22695035461	1296.06387571027	772.659732540862	849.997628208169	1719.45156385417	691.583164983165	616.136919315404	2392.27895392279	480.704262335791	7012.21857413745	193.72186884871	2322.60877583361	10025.4252369146	1084.64200841024	2113.36896224109	1475.31035877728	1987.04318255203	1536.64044342746	1193.38023477672	120.600272851296	395.921307299808
ABO	0	69.7323380311155	1.18483307034976	26.5957446808511	20.7956788387693	195.918367346939	2.75035823416	3.16455696202532	26.6457784662141	3.88043224134736	24.150268336314905	35.4157215447326	1.979433684023	22.008054948111	23.091640826021	0.98817305084101	0.901306894997747	6.92307692307692	68.9700359678738	29.2134831460674	0	29.7872340425532	4.14078246295811	7.4294205052006	21.7948438527643	3.08422081787368	53.1986531986532	0	11.2079701120797	0.838926878294361	2.44200542369405	17.9547973801116	34.3101970620464	16.1254560480539	6.82594089622556	6.76819523535976	27.8121918535562	8.63931818500884	21.9826441662687	1.6843757724442	9.27694406548431	9.14205505310391
ABR	8474.98665180955	6317.58871987258	5240.51667015699	6229.78617021277	8311.94332002109	1927.55102040816	8213.94074078149	3775.31803797468	5354.2372077732	3524.7272460346	9863.14758497317	11211.6047200725	14004.4933144627	6045.21154742636	14786.3473422621	5164.19335186817	7467.32852636323	6936.92230769231	3723.52067894103	3417.97865168539	2337.38480032056	2973.04680851064	8436.84426827715	3099.55572065379	4583.32745727249	9408.41868914447	8837.71043771044	6410.75794621027	5805.7297633873	5683.72876151742	8572.66492388879	24336.3122547162	7964.73102354228	7345.14407807024	7497.61279782007	10851.1107031393	8339.86498445046	11245.1525325621	2589.66271519702	3467.2866853885	2285.94815825375	5509.84625700532
ABRA	3.57142219388894	12.0228169019165	2.36966614069952	14.8936170212766	37.9747178794918	12.2448979591837	2.75035823416	3.16455696202532	4.70219619992014	0	22.3613595706619	10.1187775842093	8.90745157810351	9.00329520604541	2.19920388819247	3.95269220336404	0.901306894997747	3.84615384615385	0	3.37078651685393	0	0	11.3871517731348	11.887072808321	5.1281985535916	3.08422081787368	17.5084175084175	4.88997555012225	3.7359900373599	3.35570751317744	3.66300813554107	37.7995734318138	3.81224411800516	17.2772743372006	19.7952285990541	49.9154398607782	3.79257161639402	15.1188068237655	0	1.6843757724442	0	0.703235004084916
ABRACL	180.356820791391	218.013746488085	124.407472386725	176.595744680851	216.094227933298	95.9183673469388	134.76755347384	93.3544303797468	152.037677130751	147.4564251712	64.4007155635063	373.551539150394	106.889418937242	197.072128398994	347.474214334411	91.9000937282139	319.062640829202	293.076923076923	60.3487814718895	70.7865168539326	0	260.992907801418	61.0765413286322	84.6953937592868	98.7178221566383	97.1529557630208	121.212121212121	144.254278728606	136.986301369863	217.28206147824	194.139431183677	121.9036243176	189.659144870757	42.6172766984281	159.727016971678	135.363904707195	123.890672802205	79.9136932113318	267.008702312239	201.282904807082	280.491132332879	417.72159242644
ABRAXAS1	101.796246792416	439.833916807317	189.223765500208	349.124468085106	315.707337890902	287.94693877551	211.894474255272	517.898734177215	205.025158708918	1018.07667022696	584.127906976744	392.867442327184	413.889686160789	303.565104828367	395.544412922522	475.891295035369	596.01442091032	176.763076923077	694.753276938834	421.640449438202	0	595.344680851064	739.34913110856	364.500742942051	376.907209093322	312.968223272913	378.838383838384	1183.03422982885	476.72104607721	529.235343318241	250.575397527958	604.533302841678	266.900929067718	302.81072458009	178.471733266803	382.751592852447	245.443857298172	404.438881683457	725.427257486866	788.279439625024	866.030013642565	1096.97768934207
ABRAXAS2	416.070685588061	743.811605665232	637.440191848171	548.936170212766	444.846695159761	471.428571428571	396.05158571904	617.088607594937	452.97823392564	580.771358788322	617.173524150268	502.565953349062	603.727273627015	601.220046537033	813.705438631216	474.323064403685	493.014871563768	586.923076923077	575.037674882148	567.415730337079	200.347268598905	614.184397163121	707.038605550098	588.410104011887	523.076252466343	730.960333836061	555.555555555556	537.897310513448	564.134495641345	799.497315014526	428.571951858305	933.649463765802	710.983528007962	365.126397659505	646.416602872561	596.447205116079	869.763090693029	703.024517305094	717.920988747165	1191.69585900427	1244.20190995907	1018.28428591496
ABT1	216.071042730281	286.944563392406	214.454785733307	230.851063829787	232.369107024509	287.755102040816	250.28259930856	248.417721518987	233.5424112627	214.717250687887	772.808586762075	320.427956833295	495.848137847762	316.115698345595	565.195399265466	363.647682709491	139.702568724651	263.846153846154	80.1776668126533	246.067415730337	133.564845732603	119.148936170213	269.150860092277	435.364041604755	364.102097305003	411.743479186136	247.811447811448	172.371638141809	447.073474470735	302.852603064264	249.084553216793	171.988059114753	214.43873163779	236.122749275074	278.498388566003	323.181322488429	149.174483578165	224.62227281023	86.3220905065673	107.800049436429	278.308321964529	139.943765812898
ABTB1	1671.42737245112	1036.3668169452	1109.00612351352	1354.25638297872	1615.73382977742	827.552040816327	445.560784292154	607.59335443038	857.367107118773	388.043224134736	669.945438282648	686.390412795532	367.183958669425	1247.45656910429	788.414593917002	713.459954534158	231.635872014421	539.230769230769	708.666257444453	826.967415730337	467.476960064111	721.985815602837	741.200060869502	411.589895988113	667.946579555667	565.951435859002	900.337373737374	227.385085574572	1463.26276463263	460.570017256726	1107.44823864254	684.17227911583	1133.188611016	423.869130405987	634.129226665265	1361.25157466292	634.6236504766	869.332472281288	375.849599037911	330.979839285286	463.846657571624	253.868539709659
ABTB2	183.92824298528	688.506647916416	1022.51093971184	1941.48936170213	1660.0376673035	82.6530612244898	2124.6517358886	1974.6835443038	401.254075726519	1180.94487878338	1652.0572450805	708.314430894652	1635.012223003	550.201373702775	102.26298080095	2187.815134562	460.567823343849	678.461538461538	92.2474231070312	1016.85393258427	133.564845732603	139.007092198582	833.33247067032	1842.49628528975	393.589238988155	1192.05134610818	934.006734006734	2425.42787286064	1471.9800747198	3932.05027856567	9260.08456664782	1732.16545251287	227.781586050808	2075.57655704236	2806.82689652795	994.078675193465	1371.64673459584	867.171562820262	483.082009605075	848.08320142565594	722.510231923602	161.744050939531
AC000093.1	614.92033049941	2337.04163761988	85.2060854211326	226.625531914894	54.6166859102043	1386.85204081633	108.674904906364	0	319.476614214974	92.4707003113077	667.940966010733	177.054997242633	51.1010599867378	307.080391423261	354.484176728024	58.0126752957231	432.14781433078	246.521538461538	486.268065838796	332.957303370787	0	408.462411347518	127.976057995799	262.060921248143	4522.00189486937	351.963569183699	120.853872053872	82.8630806845966	469.188044831881	103.531127123429	95.979360170159	214.180887968679	253.049140064946	7.33477886528621	232.56936265166	473.321043418819	418.425577102981	407.91944699724303	23.5203569338018	7.79108013544066	21.1721691678035	58.1512057227858
AC000120.3	323.547636522078	0	1106.08669482817	2179.35	2014.7296697375	1758.37448979592	3060.26172408956	4290.00949367089	989.127346836735	2258.68966210813	0	2001.40229392688	1462.91432021299	1706.09042909705	1621.29709045326	2539.3754845136	3503.22397476341	0	915.321176214993	904.108988764045	429.744891144651	2094.05673758865	1267.09082081696	1884.65230312036	1779.7425900736	923.423423423423	0	2817.08190709046	1707.75591531756	1945.63669935965	1140.08808313563	1751.62467291557	1790.2098235336	3133.8199765605	0	1701.41345297246	1015.85421354707	1428.60845422079	0	2652.34863041301	0	0
AC001226.2	9.96605363204709	200.257648966208	21.7227295117925	62.3648936170213	104.671884875122	65.3265306122449	67.8073319049806	106.70253164557	83.829186453443	29.1187635390706	94.6681574239714	88.8808126052985	53.8544522412138	41.9173417470794	34.6253656176464	47.5805323979946	19.8494817485354	31.6430769230769	162.10889678979	16.5078651685393	0	107.329078014184	45.720449564752	83.8246656760773	49.1230139448539	49.2411274677622	119.418855218855	85.0195599022005	73.546699875467	48.1183289583297	54.9744260982004	51.5151486515475	36.8691659262574	90.6941720874115	69.043709571232	77.9442283792118	74.6504513160224	84.8521434688374	90.5379327280153	51.2597656949082	64.281036834925	74.1216726655543
AC002310.4	0	0	0	0	0	0	0	0	150.026704555919	0	0	0	0	137.15219770436	0	0	0	0	0	127.795505617978	0	0	0	0	0	131.902871718004	0	0	0	121.130135176288	0	0	0	0	0	0	0	0	0	0	0	0
AC002985.1	7.70712909441233	1.59101943668694	1.7263017834996	0	4.01627849573101	6.58571428571429	1.79048321043816	0	11.4341737594725	10.042558640607	6.66726296958855	0	6.26688704361682	0	15.8177739658244	1.46150794219385	3.2410995944119	0	0	1.5685393258427	0	2.18723404255319	1.42546436287333	0	2.39358667488888	0	0	0	0	1.17281977585552	1.78632696743219	10.2928238454829	5.20276016004754	1.49621195760157	5.86348322985776	0	1.65482541528659	0	0	0	0	0
AC002996.1	578.60432392085	2779.09416490616	59.004686903418	793.818085106383	258.477629726609	204.561224489796	210.186501791858	54.2262658227848	1451.22313919402	123.576245157948	96.5348837209302	1471.05607995183	618.952087807678	874.625112791282	124.739944140221	290.282750895902	255.979269941415	666.389230769231	1336.46342346568	973.36404494382	0	715.679432624114	34.5444776972281	267.81426448737	268.720168307477	136.135964790535	757.524579124579	112.651589242054	105.280199252802	399.905536833504	101.997682536853	1011.01290571936	1135.92675535376	159.779081252142	250.217832838851	116.632078368933	668.622790827033	156.063883438319	1467.61547690743	73.7192322446792	0	0
AC003002.3	0	10.1127920567653	5.65639307784975	47.9	2.07323876423035	0	0	5.43512658227848	4.57053470632238	0	29.2692307692308	3.2649922338382	1.1965676619919	6.47136852087864	24.7498405577181	3.86770932099171	0	6.05076923076923	0	1.33707865168539	66.7824228663016	1.51063829787234	1.4565202313455199	3.87815750371471	14.7717759336206	0	5.9010101010101	1.37163814180929	8.14445828144458	6.8733279138657	3.4664266989337	1.65278634830606	5.4658050041899	6.63677698206331	0.876450811075362	16.2352083208192	15.358650855857	1.36825201755077	3.01054992667314	1.8216523978984	5.70259208731241	0.96694813061676
AC003005.1	0	3.47940321141462	1.66232079770071	0	0.992767624563856	0	0	10.9414556962025	0	0	6.23881932021467	6.00380803329752	2.52278823028732	0	8.98924589298674	2.34197013049319	0	11.3230769230769	0	5.07752808988764	0	1.59858156028369	8.02173082636561	0	1.68204912557804	0	2.1973063973064	1.30929095354523	1.47073474470735	0.99077264326564	0	0	2.1396220112304	7.75173708595732	0	0	0	1.2948178129782	0	0	8.03765347885402	0
AC003006.1	19.9196072864156	30.2678423111381	30.5201150591395	40.1329787234043	36.1736312600644	23.4775510204082	13.8975601572105	27.2943037974684	55.7116205766538	89.0649742808185	112.997316636852	53.885863561776	42.4539039380833	17.6854728830752	85.7832464647798	52.4067695783021	0	62.17	25.6723716381418	71.0910112359551	0	51.7219858156028	90.332204625047	70.2808320950966	85.1524549327501	21.0806492901666	35.1016835016835	55.4034229828851	32.803237858032404	60.6560911544389	17.6544782105961	41.8290079596452	21.4372017365725	47.5032898809884	0	36.4577296596698	38.7044575358398	64.6458581488749	0.548493780051045	25.0651958697422	2.76289222373806	0
AC003688.1	31.0338731537979	0	0	0	0	0	6.80438627131184	7.68670886075949	0	0	0	0	0	0	0	0	1.24831004957188	0	0	0	0	4.81843971631206	0	2.56760772659733	0	0	4.54343434343434	0	0	0	0	0	0	1.33035012396444	0	0	0	7.92549451997248	0	0	0	0
AC004076.1	11.7178362181496	17.4499164514415	40.41347119656	27.4893617021277	42.7504907328126	5.61734693877551	18.2596283165882	61.9541139240506	46.0031528225521	26.0519285909924	118.59481216458	42.7493055988883	32.9239204663546	11.5612314106963	23.9988124299004	35.2817306072274	7.35105903560162	35.9938461538462	2.61051586138402	43.3483146067416	0	31.4241134751773	42.8985063162461	54.0326894502229	54.0396743081099	22.4978487559795	8.93670033670034	108.658924205379	77.9526774595268	31.056234107579	11.0427485259445	64.2167503139727	13.0941054843182	37.4893816751469	20.0129761136437	80.6202035703922	31.7147480468256	50.1922788253551	15.7878278078036	31.2274846332293	61.4291950886767	19.8874859155214
AC004080.3	19.6410363552922	0	0	0	27.3625925520728	6.94795918367347	0	0	15.6692851368672	0	7.82737030411449	0	0	14.9294641838913	0	0	0	0	0	0	0	0	0	0	4.34614827416888	0	0	0	0	12.4681312652108	0	0	0	0	0	7.19036141316532	8.47260499102425	0	0	51.3641969927997	0	0
AC004223.3	59.0177517540147	20.5630245079111	19.7499824496601	38.8574468085106	25.3264243457725	27.9244897959184	0	0	76.6269892738986	37.5160189093463	5.78443649373882	34.7723359366699	45.7595581904017	37.1175850361232	15.7353038200172	64.968425400593	23.0878774222623	33.2330769230769	0	9.74044943820225	0	0	80.3104758690726	44.4309063893016	48.1704510635243	52.6939126733718	37.2774410774411	35.619804400978	44.2316313823163	15.8532012191285	0	36.3480698120322	50.6694896334361	46.2051906691201	11.832768543607	0	28.9310004803924	20.5799358314642	0	0	19.7151432469304	7.40436135801008
AC004556.3	0	338.971299732633	33.7440458435612	174.423404255319	0	177.517346938776	0	160.596518987342	287.55967380865	0	0	337.850805370373	0	321.55468901618	0	0	0	386.01	0	0	0	0	378.430250072205	147.433878157504	0	290.115689122878	1.23838383838384	0	0	0	480.183736488079	0	0	306.99528042456	0	0	0	0	0	0	0	0
AC004593.2	0	0	1.81160976456478	6.28404255319149	3.4285745285484	0	0	0	0	0	6.71735241502683	0	0	0	0	0	0	0	0	2.55168539325843	0	0	0	0	0	0	69.5824915824916	0	0	0	1.86202913556671	1.66790617767879	1.56492621044112	0	14.6361824696869	0	2.42471745341458	0	21.3322795961788	0	4.80982264665757	11.0295378040678
AC004687.2	0	13.8631094090365	3.28080277179849	11.157446808510599	2.43309442413601	9.64081632653061	0	0	0	3.11340013497437	0	0	15.5088629143202	5.70608842836478	10.0283697301577	0	0	9.62461538461539	0	2.67303370786517	0	4.18439716312057	5.4968887195769	23.0698365527489	7.74101571664652	0	0	7.3679706601467	6.79078455790785	2.01006880039329	3.0354127416517	0	0	2.44415840956931	16.4061489440781	1.87055995817255	0	0	0	21.3587269824787	3.06139154160982	16.1856568540184
AC004691.2	804.88606270346	4352.82719545153	176.299606368833	245.23829787234	345.799589330551	510.084693877551	131.11782809711	72.172468354430407	761.624122893465	0	0	1032.46862757333	104.612080483774	479.275414801818	154.47757911636	50.2229071359435	49.9179810725552	0	687.468316889727	196.908988764045	462.80219046347	422.802836879433	50.0165113700711	203.644873699851	193.36770081064	76.2049279680228	762.093602693603	51.5550122249389	117.513075965131	109.602440941645	2681.80058827911	224.402837613978	98.4273778217457	81.7652767099462	0	205.830969400143	787.468079188895	98.8823962012918	0	0	35.6862210095498	380.364342539441
AC004706.3	0	3.37680850718494	3.74288766923489	2.26276595744681	8.55787392212832	0	0	1.62341772151899	4.91536242764985	4.09644296944903	15.1368515205725	6.26268009316021	8.30867288868655	13.6579988275709	2.31686129621077	6.22845473945088	11.3555655700766	3.27461538461538	0	2.37865168539326	0	16.2822695035461	9.70702928878956	3.09509658246657	6.72178625412019	9.63356372462843	3.48821548821549	15.5611246943765	3.85429638854296	6.2189649487961	1.25274878235505	3.96612024233307	3.94567266213534	1.17600647321879	8.00478088900372	7.97039591404054	1.30843720765594	3.42872940467538	0.558680859054926	1.77027893683886	6.38635743519782	1.47679350857832
AC004805.1	2.94463759886143	768.988185778971	63.6598960368223	4.44468085106383	34.9141364503946	7.22551020408163	7.86327419146344	0	0	9.01683105147749	36.9722719141324	3.60312805144387	0	13.3548878889674	728.934925556948	0	0	0	0	0	0	0	18.9761708321213	0	29.8012438445592	0	0	0	6.46699875466999	0	4.81441369281281	42.6502036924513	6.07767018512972	7.11362975377005	0	26.2724418548578	0	0	54.191507166275	0	0	140.900165418454
AC004832.3	0	1.16220563385192	56.623172432015	0	60.8119898842585	126.882653061225	216.39268514724	4.56329113924051	0	81.3299793463994	4.304114490161	53.6809583156957	55.64583972525461	100.068625116793	31.3463526203514	51.7140602696626	459.85038305543	189.751538461538	109.249399098562	4.10674157303371	0	32.1007092198582	27.5641536602964	2.04606240713224	32.6614965878249	1.94768544648723	0	97.8056234718827	30.3897882938979	0	4.87057981755778	105.597833328451	16.4498333691923	68.2866990903515	2.14948878822143	82.900239340304	47.1770625268641	87.35754574249	67.4255951164216	105.096626321656	7.25020463847203	0
AC004922.1	1135.71404336778	305.913362379123	394.220028832913	1032.37340425532	365.588033985564	667.309183673469	1847.13783970362	346.438291139241	594.758853745632	772.674254851915	522.367620751342	826.896385404001	424.900286028167	1539.68852600052	481.126432231532	517.112933851202	3307.20234339793	1642.45538461538	246.753235556812	514.310112359551	0	167.655319148936	288.893075680046	530.307578008915	404.558455694288	383.913012636053	324.158249158249	3432.2848410758	1009.98630136986	418.991962241579	151.572834643266	346.643823124456	672.404570594779	621.807951577559	292.44651619335	298.231216777679	559.947915349802	362.387000417927	1537.50634514279	1633.01999733026	786.555525238745	2754.94000614276
AC004997.1	212.858548466878	225.022247220776	317.173888767279	138.055319148936	102.684541306095	232.385714285714	251.426748333971	64.8037974683544	122.410706273788	103.419986618976	72.721824686941	43.9804235383004	31.9094607032928	121.943631369081	28.6314354203778	190.060263733506	179.290671473637	110.035384615385	95.3760763636238	125.956179775281	0	102.995744680851	95.3694664912355	266.833580980684	43.3409700756794	49.1085059725936	127.572390572391	149.951100244499	131.663760896638	33.1317392044792	52.4506134928126	127.558440502999	140.884340563969	136.864808207857	87.9365487838051	217.493415815073	254.817830143359	54.0302959290453	41.9927481401544	36.0776446699824	46.6979536152797	40.3783474645477
AC005020.2	29.0106624809599	14.5516160569529	18.8187036563652	15.6468085106383	0	6.67755102040816	38.6989155337483	6.13607594936709	33.0752480702383	0	92.195885509839	54.0722177156185	0	17.7024791073533	17.0559257548767	8.42812795062297	0	0	0	4.42584269662921	0	0	110.57131410837	16.3150074294205	13.542290330397	0	2.94882154882155	98.6711491442543	9.88667496886675	8.83557788219621	0	11.9238754390657	0	106.358900819807	0	0	0	28.6134218287493	0.785477407404478	19.0140759072364	46.1778990450205	16.1751083289572
AC005041.1	0	3.24295447901027	1.44194184661566	0	0	0	0	0	0	0	0	0	0	1.2484569352383	0	0	0	0	0	0	0	1.67375886524823	0	0	3.25512403189227	0	2.70976430976431	1.53300733496333	0	0	0	0	1.1856079206996	0	0	0	0	2.73974377942093	0	0	0	0
AC005154.5	29.7249469197376	59.3630592137759	25.6824416329014	47.6074468085106	47.5877464627002	24.7295918367347	57.6158794683008	113.838607594937	64.0689906226452	158.52600487835	96.1869409660108	33.2882485576526	41.5136729381724	22.3181684496526	156.26553187746	21.1923592483363	259.551149166291	51.8784615384615	163.259834265004	48.0449438202247	0	47.1333333333333	0	13.6225854383358	27.6076569132604	11.9189713506728	54.6464646464647	207.411980440098	73.4283935242839	68.4706950257509	35.4603607574612	32.2146864572633	37.9766228425379	0	0	35.6083211576321	38.8586887815732	56.7862384300631	0	337.521112597573	207.466302864939	421.677289324418
AC005192.1	42.6106381952889	421.737172806552	3.37440458435612	28.4797872340426	15.363485862103	19.7612244897959	182.989584393367	29.9414556962025	0	28.3646662068354	19.8363148479428	47.8685638250328	9.67448213066242	37.279644349832	25.2875459083812	0	46.9445696259577	0	125.86859139047	11.161797752809	0	0	2.52070132432575	41.5898959881129	31.0756011851267	0	12.3555555555556	109.59413202934	24.2204234122042	56.7827657573538	8.76679947106162	42.3478071049968	7.51679233967667	40.8953083561537	25.832090727676	77.3850062478902	0	20.1220519676587	14.0549520530382	7.29840022200073	11.5590723055935	36.3080232609042
AC005258.1	0	0	0	0	15.3906106605883	0	0	0	0	0	0	0	0	0	16.0816784324075	0	0	0	0	0	0	61.6950354609929	0	0	0	0	0	0	0	0	0	0	93.0073197469718	0	0	0	0	111.038996802372	0	0	0	0
AC005324.3	48.1677711289801	0	91.7120038104232	305.152127659575	378.83578556581	439.621428571429	166.252279359387	536.772151898734	263.76969583452	669.998017745863	707.41771019678	407.304408245455	388.303526361108	325.731217625651	370.705504607332	888.157091846238	877.916178458765	288.384615384615	528.152706556637	325.883146067416	0	483.758865248227	387.635209487361	321.615156017831	1220.39330718807	256.212391782402	3.47138047138047	547.563569682152	376.885429638854	212.134406153025	397.703782300101	279.60060970712	344.297109151459	429.170949990929	273.034222878574	700.229864830681	260.064220879371	387.547934716992	387.952921218627	1047.91754306844	910.618826739427	578.417823209885
AC005520.1	27.9285215562115	61.9375450730396	44.8838463709896	50.1053191489362	133.464858467322	42.9581632653061	95.1527686481164	139.335443037975	43.6489199251254	0	59.3363148479428	79.9872503402439	32.5745504211245	28.8185475884174	71.9161663477821	57.2784627189483	117.669220369536	20.6869230769231	0	96.8314606741573	0	0	138.422216954227	47.7147102526003	41.2819983564124	28.6817114958163	50.3124579124579	49.5745721271394	101.232876712329	51.5000432047342	33.6728127873172	61.7720629022702	35.5158192643656	33.4683840277358	23.0853321110349	91.4983853624242	28.9992667694875	48.9892537680926	107.334281357203	42.1506615175299	73.4886766712142	109.84812057808
AC005670.2	637.554218653181	1244.70940951738	660.116711981595	1571.60531914894	1749.85782084794	885.185714285714	743.850886577977	1037.98259493671	905.005056820163	1040.03862323558	1672.5831842576	652.232792597102	1265.37277684854	1228.16550857614	1737.9857491588	1969.93582310121	481.014871563768	0	232.144519813367	912.815730337079	400.69453719781	650.903546099291	926.565293410669	1545.5720653789	1363.09184218995	705.584907057006	1272.76767676768	1537.18948655257	786.271481942715	600.473658115485	995.693523435316	1063.06575330297	1002.96330500598	1639.97155008826	1088.8740917659	762.346668652004	544.877499936791	1035.54539475745	906.850555953135	677.128324589318	1123.90559345157	1066.54730424531
AC005726.1	7.26248703127316	1.01793183102893	0	0	2.29656627175974	2.4469387755102	0	0	2.6144210871556	0	2.26207513416816	0	0	3.38223789907106	3.26361857007763	0	1.02478593961244	0.953846153846154	0	1.29887640449438	0	0	0	0	0	0	1.0026936026936	0	0	0	3.6898701952017	0	6.57040273738189	0	0.823208472084803	2.35787001511846	3.38170969128467	1.3401742334495	0	0	0	0
AC005832.4	149.692589834661	260.930393701166	150.862425181494	218.668085106383	183.756947339012	198.15612244898	59.1533297211962	88.0332278481013	133.595663634664	117.234325398173	221.054561717352	372.354150469596	114.310315818644	0	234.763915462603	185.801237884381	283.372690401082	0	0	224.594382022472	0	0	258.815467064734	141.243684992571	128.381886689889	102.294351866416	25.1050505050505	291.462102689487	78.0348692403487	336.037194662076	116.726638249864	148.082663887138	264.600239742502	204.795595446862	0	95.5719928697063	350.352709160325	152.156751789149	0	413.321391109107	404.234652114598	538.4635264528
AC005833.1	181.669318447646	509.629575007449	330.230749202533	422.005319148936	415.542871196086	396.614285714286	405.533445731307	712.120253164557	644.530033123054	542.838840151738	671.535778175313	886.01955959707	1042.80426370016	446.469407803256	538.521255305579	465.128114165609	598.295628661559	887.554615384616	118.412930502343	415.359550561798	133.564845732603	581.106382978723	544.911444191052	517.102526002972	318.839334821366	612.806918524139	790.417508417508	618.044009779951	189.488169364882	711.825261598374	231.295764707893	702.966227026128	490.575775142405	1189.38023537407	565.708042903769	371.83787803543	583.322798412177	328.756294553234	569.131193626749	633.679009351233	530.754160982265	787.556397249718
AC005837.2	38.8338592252514	0	3.71800617475755	21.0723404255319	39.0958762168863	17.4428571428571	19.3075148038032	52.9762658227848	14.5987518020187	23.943560406527	0	8.6422792883801	8.06916141291977	32.2558056248587	43.8356315013965	13.5063492588949	14.6056782334385	18.9607692307692	0	29.3573033707865	0	0	20.7608480736562	0	22.576894132187	0	0	80.8777506112469	7.31755915317559	24.7936449611115	8.39439364394828	13.0625875886991	4.46604398424304	2.93252936416751	55.5536025780214	11.8815667356741	55.0681398700412	15.2635154033644	45.4649335943192	55.5844004906587	31.8444747612551	0
AC005943.1	1996.0821498533	1017.26817153594	1571.71305831186	1213.19574468085	1060.68179085153	1453.7887755102	1494.83345205713	1116.89082278481	1439.52250764989	656.685548203214	1911.21824686941	1009.20302821284	1079.00711606409	1132.13136007779	2582.22163576785	1944.59906607765	584.054979720595	0	437.336411695939	887.247191011236	374.916521971417	559.812765957447	938.593231269947	1632.41307578009	1745.24135225468	1073.52474007729	1154.39124579125	1028.77506112469	1488.89414694894	1607.48457003739	1160.1613677184	1514.42762468426	1263.20424359954	1219.73410274795	724.049393873513	1215.49933629385	969.436929534019	1359.29304459292	0	258.459040402701	466.716507503411	0
AC006030.1	6.87320201213927	68.334485185986	25.1077975937818	9.27765957446809	58.8915541514956	17.2959183673469	3.62222179438872	16.868670886076	15.7147397001331	0	18.5608228980322	3.16464768946146	27.0539098763844	18.9679422668697	7.655428734798	14.4431373110922	13.1365479945922	0	0	3.98426966292135	221.049819687458	0	11.6117892217503	0	20.2986919247539	54.2838285049857	40.4976430976431	56.6870415647922	47.4844333748443	9.23994063753409	107.299276311693	11.7103078491759	19.8713224651019	4.46329587044348	123.152943055612	9.667520869307	14.2663902303355	10.302386935623	0	51.695176832085	0	35.3467010103202
AC006059.2	40.0267142380103	60.2976328476182	140.062671745256	56.2882978723404	98.1935788368706	48.030612244898	169.681976077384	39.5126582278481	73.6160163072164	24.4040383658336	537.124329159213	54.2906146651444	86.4349409633904	56.0605181496428	156.287523916342	33.8429506452029	73.8233438485804	82.7476923076923	27.9173463088961	124.713483146067	0	45.2070921985816	59.586894837583	55.3744427934621	69.708884988609	37.3776720918111	55.7575757575758	83.4914425427873	66.1855541718555	81.8599680033289	63.8730938621415	67.8993737555672	39.3261572603117	61.4725420917596	106.9529375266	80.3494757609778	119.785846122728	101.22041168511	50.775618727658	146.606382857771	9.48703956343793	9.37974848448461
AC006064.6	1194.05858203825	1009.98234449338	1267.66001096563	1847.15106382979	1188.413371079	744.998979591837	1430.56170566216	621.776898734177	1049.83426717644	527.604263172208	0	1841.77183168425	1309.33599897069	1185.48988929948	1360.99491983902	853.87242784731	1005.50968904912	710.264615384615	780.665802242216	1590.80112359551	0	907.238297872341	1706.82639044887	1807.61069836553	1500.41217895875	944.821747457831	102.051178451178	1520.87163814181	937.379825653798	2286.50443498694	601.166790191441	1564.01783005879	1880.13399085014	1385.42892273315	1986.83480779345	1510.53765696925	1244.78268564638	991.478392525262	1872.28217779911	461.710138299884	1222.34979536153	2544.6790690364
AC006254.1	309.254804902134	302.46602001278	49.4217570304292	278.008510638298	315.425239986655	57.8275510204082	6.14980101158176	76.1756329113924	96.4780942312282	32.7120437945583	193.358676207513	103.045414760261	71.4892269321747	171.784873263615	192.637065382332	71.2719812919078	25.9666516448851	66.7161538461539	11.2076308447795	42.4898876404494	0	262.160283687943	28.8125995728783	21.0861812778603	161.353639290206	64.9043428913337	380.935353535354	26.3936430317848	104.047322540473	43.992486570878	330.095641142419	50.0362403410278	389.622785592481	19.5325345473498	96.9686337776907	98.0313858133552	78.282470733989	156.502328836208	37.9726050679914	58.6348050145551	3.25020463847203	20.190580202282
AC006486.1	80.1730711195159	0	273.965396357764	246.052127659575	386.367437945242	372.960204081633	305.457535844044	241.931962025316	381.178832750326	101.284455408821	0	300.741875043216	324.57664862083	392.08650366034	1095.4465483495	495.858319700663	249.85759351059	0	110.535690269362	482.504494382023	190.930946974756	181.693617021277	336.840231014254	368.029717682021	273.43041867895	227.131273690671	0	407.595354523227	440.413449564135	590.199320637014	334.032153885414	396.837876684562	265.86590478968	409.766267273675	0	584.61639984467	219.337058481454	520.934687834436	0	227.402519910374	0	0
AC006538.2	0	2.25307588741914	0	0	0	0	0	2.23417721518987	0	2.42397667342832	0	0	0	3.20717382562018	0	0	0	0	0	0	0	0	1.48447051297048	0	1.8948693655521	0	1.19057239057239	0	0	0	0	1.36834455823166	1.56302008838211	4.73973225983869	0	1.52030585474269	0	1.5140405119228	0	0	0	0
AC007040.2	0	0	0	0	0	0	0	1.72626582278481	0	0	19.9159212880143	0	0	0	0	0	0	0	1.93719588524765	0	0	1.54609929078014	0	0	1.56281850920704	0	0	0	0	0	0	1.03665330136749	0	1.1690955634839	1.23344751994796	0	0	12.5950459989698	1.14792295512149	1.89155399245484	2.46821282401091	0
AC007192.1	32.4767277201291	4200.27127482536	152.33872718715	1034.98191489362	494.542038464773	76.8408163265306	87.3335001883996	98.253164556962	446.260362954688	0	3419.771019678	1030.64218821938	2385.52242203506	0	138.535550130853	35.2501090696005	251.580892293826	11449.1792307692	229.602973987951	24.9865168539326	0	202.249645390071	0	0	335.455980184641	467.939524598203	6578.77171717172	116.235941320293	27.2017434620174	1519.5977513404	9.07449215444707	574.853077783017	839.840238379625	55.1559705940791	4357.97281842076	40.6455504615486	236.619807337362	357.188290700098	2408.94554215433	0	1723.12633015007	3373.7903259125
AC007325.1	2.36963862564531	4.00439954946497	3.63862235904411	6.92872340425532	5.91772686955413	4.40102040816327	0	0	0	0	2.02325581395349	0	0	4.8977925920887	3.09427987068681	1.08303766372175	0	2.68384615384615	0	3.14494382022472	0	0	1.88923199872464	0	5.15640364563635	0	8.15622895622896	4.33496332518337	5.14072229140722	3.3615800013255	0	0	6.43888031531071	0	1.66757736094791	1.91539925160681	0	0	2.51299154164149	0	0	0
AC007325.2	0	1114.99603948373	4.56990115233902	22.3329787234043	40.7803262028266	11.4163265306122	21.727830049864	327.650316455696	19.3354307740716	78.5994485259046	46.0089445438283	99.891729079849	4.63187482061382	76.1168587703099	556.329308790218	0	4.50653447498873	75.5961538461538	0	0	0	75.2921985815603	52.9647484836972	32.6255572065379	32.8563681328614	163.998815659206	374.904377104377	48.5464547677262	25.5716064757161	6.64765658360452	297.911230660843	54.1743486424756	15.1765438337785	0	1178.83931018407	142.497582485264	4.25905792521049	178.080105918041	0	0	43.1175989085948	40.6026794308508
AC007325.4	0	4.55744912695313	0	0	5.84087327384564	7.02857142857143	0	0	0	0	6.13685152057245	0	0	0	0	0	0	0	0	0	0	0	0	5.86924219910847	50.8601912048831	10.4570506830007	7.48080808080808	0	0	0	74.196671790808	6.36355818724586	0	21.8626629462936	19.1761157597665	0	0	0	0	14.3719362783802	0	0
AC007326.4	0	0	0	0	0	0	0	0	0	0	0	0	0	1.81266343481714	0	1.91310302642819	1.45380802163137	0	0	0	0	0	1.68219287557673	2.99405646359584	0	0	4.24444444444444	3.38997555012225	4.65130759651308	0	0	0	0	0	0	0	2.05557381608556	3.75270383661321	0	1.6498460691091	0	0
AC007731.4	67.6516649077412	42.0077222552961	113.599425118994	0	0	63.0591836734694	158.760303529535	0	54.0250995396158	0	0	21.0656084673931	21.2155702253585	68.0298989430131	63.1138527852917	148.898903473774	25.8584948174854	0	188.826164472845	41.8415730337079	0	21.136170212766	0	0	327.293170136961	0	22.6249158249158	72.9254278728606	0	65.3079406945811	25.3504583033679	75.7049856692367	65.6039559657213	0	0	0	0	34.0939893023643	0	17.4366579963424	0	61.5499404975282
AC007906.2	0	0	0	0	0	0	0	0	0	0	0	0	0	0	0	0	0	0.769230769230769	0	0	0	0	0	0	0	0	0	0	1.2453300124533	0	0	0	0	0	0	0	0	0	0	0	0	0
AC007998.2	0	0.812742422569552	0	0	0	0	0	0	0	0	0	0	0	0	0	0.98817305084101	0	0	0	0	0	0	0	0	0	0	0	0	0	0	0	0	0	0	0	0	0	0	0	0	0	0.71097058912985
AC008012.1	219.394251081695	317.245268069743	319.186920153803	530.281914893617	418.168551689468	325.482653061225	399.878709201874	567.082278481013	691.271430748993	279.329034461149	947.359570661896	1014.30795150407	611.035342788428	489.138024516973	397.067361615095	112.781178465535	321.80531771068	1010.50846153846	835.501291463924	952.585393258427	133.564845732603	441.470921985816	161.941861343829	197.417533432392	272.112471650677	312.453158396329	819.23569023569	540.468215158924	271.310087173101	695.545046598194	196.696210862284	496.213900226136	589.653140586271	610.328930507923	513.953759028587	342.064587195082	489.762585016814	504.861236351227	1138.84036994646	534.976273461775	972.992087312415	785.329955226785
AC008073.3	2.67678093431976	3.86733943678313	2.78672738146264	0	2.91772415707428	6.6765306122449	1.46869129704144	6.33544303797468	2.65987565042149	5.14286619719904	8.94007155635063	0	2.24665723136611	1.12541190075568	15.6704273053155	6.18596329826472	10.416403785489	0	81.1803187105362	12.1550561797753	0	0	7.15320170476014	15.3670133729569	2.1333305982941	4.47828862755258	6.07205387205387	10.8178484107579	4.17185554171856	0	3.3211273762239	4.08235393063589	3.31569932163499	8.71465717568396	1.79044429707997	2.7918805345859	3.72304113676013	3.91469105258213	6.11921750901523	0	2.57517053206003	9.36990319442743
AC008397.2	0	0	0	0	0	0	0	0	0	0	0	0	0	0	2.81388137494227	0	0	0	0	0	0	0	0	4.88558692421991	0	0	0	0	0	0	0	0	0	0	0	0	0	0	0	0	0	0
AC008481.3	0	0	0	0	0	0	0	0	0	0	0	0	0	0	0	0	0	0	0	0	0	0	0	0	0	0	0	0	0	0	0	0	0	0	0	0	0	0	0	0	0	0
AC008575.1	70.490945551883	0	94.9311952625635	0	0	79.1857142857143	69.0642456179918	156.680379746835	0	254.434768155492	0	0	0	0	0	40.3945379722788	0	0	144.03271248806	0	269.400293842661	173.380141843972	0	91.3060921248143	0	31.7088742285593	0	0	0	0	0	0	122.752354477707	0	0	0	0	224.803698492115	110.840781182749	492.087013168029	0	523.318657404827
AC008581.2	0	1262.48073594067	388.505578934616	510.321276595745	1631.10002811937	654.102040816327	352.188872600656	2229.0917721519	607.860739757343	2347.69254947309	1300.82737030411	931.141718539456	974.099110244559	567.34964997189	1034.74962063733	1189.74058975156	2286.69130238846	0	1152.29618492246	1645.81011235955	0	1706.28794326241	835.617147394257	482.060921248143	749.049039680718	1296.7806903103	1118.19663299663	1624.94009779951	851.586550435866	682.438491978601	728.801866668946	842.087557041919	853.892170198592	1092.6113736297	1053.70889205082	841.582776296765	693.446436246871	776.906886508517	0	3605.2850658612	0	0
AC008676.3	6.26070310588731	0	0	15.8691489361702	3.12296846561344	1.67244897959184	0	0	2.47335520115799	4.6591056444444	22.3613595706619	0	3.700551272281	7.25265447153658	1.21615975017044	0	0	16.1623076923077	1.29318817439763	0	0	4.99716312056738	1.54968783676207	2.97473997028232	13.3422905868069	0	7.27474747474748	0	0	1.30201451511285	0	6.52515136366686	10.5513386576088	6.71510062572529	30.036870319751	0	1.93547571489975	0	0	0	1.63710777626194	0.703235004084916
AC008687.4	0	2.40456338038329	0	1.06382978723404	0.904159949511708	3.06122448979592	4.12553735124	0	0	2.58695482756491	8.05008944543828	5.05938879210466	2.9691505260345	1.00036613400505	0	0	3.60522757999099	1.53846153846154	0	3.37078651685393	0	0	3.10558684721859	0	1.2820496383979	0	3.36700336700337	17.1149144254279	1.2453300124533	10.9060494178267	0	2.83496800738604	0.95306102950129	0	0	6.76819523535976	2.52838107759602	15.1188068237655	0	0	0	2.81294001633967
AC008750.7	6.01248926341203	10.878244732854	18.8613576468978	19.4223404255319	7.29837911245851	13.1051020408163	6.82913949541928	3.61075949367089	48.0924953340499	0	5.72361359570662	31.2375096339195	4.58040954482923	2.39287579254007	8.99034549493084	19.6705727500411	3.58990536277603	25.5376923076923	0	0	0	33.9219858156028	9.15423482998465	11.7503714710253	8.80127076760158	3.59620147364071	14.0053872053872	6.96821515892421	4.40722291407223	24.0444832587947	4.38706274366635	14.9393364095886	42.2692097194117	1.32574285080786	7.75699923447073	14.5203168530599	12.4927309044019	1.21814386408625	0	0	7.51214188267394	5.27707547065321
AC008758.1	0	0	3.82701081722972	0	97.6311913482743	0	0	0	0	19.4344981420814	228.752236135957	0	38.1684300121735	0	0	0	0	0	199.417375621161	10.7887640449438	133.564845732603	0	77.6075801163767	0	0	0	0	0	0	0	0	0	0	0	0	23.8054346915691	0	48.1426005859618	497.190577863397	104.950085629453	441.260572987722	218.514806349298
AC008758.5	0	5.92163808475725	2.90284102235691	4.67021276595745	16.3327453279795	12.95	0	0	0	0	3.13685152057245	3.53904246007721	2.72469046605766	15.4886688528001	36.8476611466649	0	0	3.42076923076923	0	46.5955056179775	0	22.2028368794326	0	2.32838038632987	2.18974078238361	0	3.63636363636364	0	5.39850560398506	1.56459862801898	0	0	3.00690754807657	0	0	7.68782376296427	7.68880685696948	0	4.92840158966687	0	1.15361527967258	22.0590756081357
AC008758.6	20.130321195855	25.0820006207781	5.34478198034777	13.9095744680851	30.4774235781407	22.0581632653061	0	9.28322784810127	12.2805690754581	0	44.0724508050089	16.8663157699462	14.4419481586318	13.3438838614933	6.43487057685118	30.4465998694623	0	0	72.1728320131319	0	0	22.2411347517731	44.6086494734478	41.6359583952452	19.0217704849096	14.4942957335973	5.41346801346801	18.039119804401	6.17310087173101	2.68121030302878	16.913329564505	13.7902293772615	23.6216176161895	30.3734482847986	10.5385701496826	20.5059395143312	0	10.7926682426223	0	0	30.562619372442	0
AC008763.2	0	1.03476377469161	11.158757856554	0	0	0	0	0	0	47.1407843453016	43.1171735241503	0	0	0	0	1.29944756185593	0	0	0	0	344.196607452918	0	23.3353795700004	0	0	0	7.85521885521886	204.848410757946	0	0	0	0	9.69548985311662	0	104.616417957822	16.9120278443552	0	1.49568196077966	0	88.5510031089366	13.081036834925	270.087951843873
AC008763.3	0	0	78.1918736446621	97.3468085106383	0	78.1081632653061	0	0	0	85.9787371715335	0	0	0	0	0	0	0	0	0	0	0	48.0170212765957	0	0	100.131922907791	0	0	0	0	0	0	0	222.67508505474	0	0	0	0	0	0	0	0	32.9240564212476
AC008764.1	0	1.08045047891889	5.13625135996621	2.45425531914894	0	0	0	0	0	0	0	0	0	0	0	0	0	0	0	0	0	0	0	0	0	0	1.95016835016835	0	4.77210460772105	4.89933296923907	7.67644404938223	0	0	0	0	0	0	2.07991585304088	0	0	0	0
AC008764.4	307.594093581976	472.063081315721	295.249737633527	464.848936170213	374.547354925276	332.601020408163	256.424149245439	279.829113924051	326.39981441999	693.275437284292	569.703041144902	442.915759490149	473.286552717268	317.797313816857	544.236986210992	558.201169305171	317.084272194682	451.407692307692	221.300705908318	537.380898876404	267.129691465206	365.170212765957	443.254199529814	338.94353640416	313.495751928523	312.070715014912	0	909.798288508557	412.306351183064	234.825700357131	375.178724271947	481.868962108763	348.543949098917	714.436026572448	465.966711934031	631.240804772255	592.776415261308	347.212038025959	51.6222186090857	346.557788616736	0	103.489469671144
AC008770.1	0	0	0	0	0	0	0	0	0	0	0	0	0	0	0	0	0	0	0	0	0	0	0	0	0	2.04946473347706	0	0	0	0	0	0	0	0	0	0	0	0	0	0	3.54815825375171	0
AC008770.2	32.1017283897707	10.0911509863419	7.20141540158584	48.8202127659575	163.862715969906	7.69081632653061	24.3447959096672	54.6044303797468	1.62382508770576	0	109.787119856887	47.3921380471097	37.7992656301032	1.55056750770782	52.913945151855	28.5265796316783	20.0712032447048	37.8161538461539	34.3255247757612	42.1101123595506	0	144.224113475177	45.1883590182619	2.518573551263	22.1217665105558	3.14436312382221	27.5569023569024	34.9511002444988	3.99377334993773	3.27600945973948	52.5849237911158	24.777620384554	1.98617918548069	40.2491382959424	6.02457543500868	113.25136484887	71.7099441227782	10.7321930153272	47.0283821403884	16.8681811731425	6.87476125511596	18.045010204819
AC008770.4	0	0	6.17298029652225	223.631914893617	297.08435541081	135.607142857143	30.7682575655479	317.621835443038	104.938912593618	21.392822946548	299.907871198569	671.685299271279	183.288631122636	0	245.377273427019	188.332937240635	72.401982875169	117.493846153846	232.946296481494	10.5112359550562	147.923066648858	152.868085106383	52.222513227212	28.1961367013373	213.975366698248	138.487683164164	0	0	111.496886674969	41.4228535426624	27.5067490924897	80.3789029240805	69.107408310168	37.2244634686432	68.336542094383	635.476848965185	132.722307906248	155.250707614155	974.971553252084	51.2353422462077	0	0
AC008878.1	284.803062851673	83.614683947195	72.2250543023807	38.6968085106383	48.9051075091388	112.813265306122	48.7996061487009	0	96.9357746613537	197.035414441481	266.538461538462	95.7135171690359	71.9217331921337	44.7203676545616	455.601372303226	236.424355105915	129.422262280306	116.73	424.555401905642	71.8651685393258	0	159.083687943262	199.894203008071	33.9524517087667	144.85750659294	65.4379130928258	0	214.650366748166	97.6911581569116	86.1737300115185	56.2271748805554	98.5472678940818	85.381878449932	66.9068207799538	0	180.955313836983	57.7027129528963	103.317606174521	139.34476439766	212.228820764311	182.987721691678	0
AC008878.2	23.1785300383392	15.405236056989	75.6065678851589	33.736170212766	50.5687618162403	31.2295918367347	0	10.9604430379747	24.7931131634456	56.9634518255655	59.3944543828265	36.0928364114093	17.8752758835697	63.2121356416448	57.1617074618988	19.5836135215671	0	92.0430769230769	0	55.2134831460674	0	0	20.2970804378049	13.8841010401189	52.9448039169181	32.4876399850724	47.6377104377104	0	32.1419676214197	62.6988781030857	51.241820808084	57.4581865843644	41.2932752252024	21.3466483527559	13.5194585390643	41.3765155469675	36.4895957118657	22.7419252072626	3.83034170545911	10.5307173293212	9.74242837653479	10.1153322987574
AC008982.1	0	8.18513374682472	7.02606010717408	0	0	4.4530612244898	0	0	0	0	0	0	0	0	0	5.18494399776278	0	0	0	0	364.56524642714	0	0	0	0	0	0	0	0	0	4.58974919383296	0	9.52965723398339	0	0	3.28680481117158	0	0	0	0	9.78117326057299	0
AC009070.1	0	0	0	0	0.927668108199013	0	0	0	0	0	0	0	0	0	0	0	0	0	0	0	0	0	0	0	0	0	0	0	1.26899128268991	0.866611465278075	0	0	0.981652860386328	0	0	0	0	0	0.548493780051045	0	0	0
AC009133.6	1189.18537645469	686.514066395205	866.326244378337	889.96170212766	464.921758518769	704.564285714286	624.292814139042	537.667721518987	568.240034576816	306.580016614717	795.028622540251	416.691260917739	419.134195706608	719.647390945086	715.472498955378	793.104726085842	378.528165840469	563.993846153846	315.627575599781	748.369662921348	66.7824228663016	527.96595744680906	518.923893453527	568.151560178306	1162.75491954498	471.288988406414	631.344781144781	460.414425427873	874.73599003736	1079.42036864125	504.067770534518	448.890724268177	824.520735391421	630.174759629921	408.747579777331	822.774807762105	800.443730879118	493.357984187888	372.616005697258	159.742829507063	358.141882673943	353.396686602793
AC009163.3	5.35713329083341	0	33.6445198656518	12.7765957446809	63.6148857277448	21.5765306122449	10.8597894875808	7.91139240506329	19.1990670842739	1.2973578460238	33.4901610017889	15.178166376314	19.5647225328833	12.0574130131628	14.613709837039	7.92712421384658	0.901306894997747	0	2.58637634879527	2.24719101123596	0	11.5304964539007	17.5879735114146	33.1441307578009	56.8473630162013	10.7947728625579	0	10.8691931540342	28.7322540473225	10.145981666092	10.7777909374737	20.1178779697471	22.873464708031	26.1036578869318	3.41979638900901	20.3883421221169	17.8238224065131	30.7300547840764	0	0	3.84829467939973	5.19901638519979
AC009163.5	52.3016923184066	11.1732045075144	11.4691841209857	26.9148936170213	14.7739735750213	25.9438775510204	7.90315438585876	5.87341772151899	7.73824754633525	6.77911512563384	0	1.4714389070371	7.81579390136482	11.9513742029583	13.0071913967144	13.0745176356774	2.29472735466426	23.3338461538462	8.93679241053724	10.6438202247191	133.564845732603	12.7730496453901	6.85195978057994	16.3060921248143	11.1653703008073	6.32419478704997	18.3878787878788	7.39731051344743	0	18.268471701738	8.69476031106265	7.15829421864974	19.4405388797673	9.27098540934182	8.69010535498476	4.43485992796948	16.5545751055599	7.55724358233648	0	0	5.931241473397	3.08860813794095
AC009690.1	54.3302601245355	76.0811868764541	51.3696225980842	32.3042553191489	29.4276938767576	7.82040816326531	20.0157320490994	108.98417721519	24.2743041827211	0	295.745974955277	84.5786456690789	429.597482160354	43.5489389116417	147.545688460777	27.4682462942275	9.26543488057684	75.8838461538462	19.6012842220697	16.6393258426966	0	8.9531914893617	5.79191947006266	13.8647845468054	62.6678683745277	16.4882444923527	37.8296296296296	37.0232273838631	81.134495641345	27.7449897189511	11.820527253391	43.7823009167342	65.2751499105433	32.9569767073547	171.407567033299	34.1472370111988	43.2365806174307	57.7927189986166	0	0	19.3162346521146	19.7524647947371
AC009690.3	110.467659879179	0	100.031901630419	183.207446808511	57.8526743695067	26.1826530612245	0	332.979430379747	121.174028673209	75.6257439516188	1006.36493738819	179.963302566628	756.177317669415	86.6807251454032	518.752611554617	59.0759494984281	30.9265434880577	0	79.7845376076364	61.9528089887641	0	186.530496453901	23.0196449071999	86.8350668647846	88.8973219265104	62.0483544139826	0	119.284841075795	224.515566625156	42.5663108777776	57.2088610608804	236.70281880869	203.598615488242	90.1608802195366	0	35.8079829170752	110.298096129049	160.255032672821	0	13.9752657839695	46.3825375170532	62.1047929157512
AC009779.3	76.8409342126175	169.936104739575	299.02106129645	400.260638297872	215.75697627213	18.9132653061224	84.0138177997684	70.797468354430407	222.224225009493	95.4482853178349	474.627012522361	439.087488637456	269.254446302913	326.816614881046	41.9487145653274	67.4556569695598	115.337539432177	145.057692307692	132.656105055159	221.668539325843	183.918792573795	45.9460992907802	274.804063349831	60.1203566121843	104.735763159278	135.813663715067	218.859932659933	178.588019559902	365.393524283935	160.29040292819	149.045359029742	72.5817959144331	78.7800246985766	43.936108639501	98.1529345231858	166.659193451094	173.360976966448	440.402203458103	89.7122431666482	1.16053490721406	23.1809004092769	22.0070362178334
AC009879.2	0	1.78258298599081	3.23814878126589	0	0	0	1.68734477665716	0	0	0	2.70035778175313	0	0	0	0	0	1.31680937359171	0	0	0	0	0	0	0	0	0	2.03232323232323	0	0	0	1.4358991891321	0	0	0	0	1.10829196979016	2.06695153093474	0	0	0	0.865484311050478	0
AC009879.3	12.6410488552699	23.7362466488903	14.4194184661566	1.33404255319149	39.5542853112887	0	12.0561953194404	0	27.1567504532721	50.6228255432039	13.6180679785331	14.7599235695	100.869961104128	16.3019665197462	5.24180246750676	2.42695301286552	9.81973862100045	41.48	52.123242557271	33.1550561797753	66.7824228663016	14.7290780141844	2.12525659911325	12.1723625557207	3.8461489151937	3.47591686174363	18.7649831649832	5.70048899755501	0	1.67785375658872	15.8815822729942	62.0300449909423	10.4074264421541	1.40867376762642	42.9317552668107	27.6759963417905	50.0050567621552	296.826454456214	6.76261197241822	1.71132578480331	0	6.32067621671523
AC010132.3	274.562009710697	800.435065667624	670.9058019202	717.690425531915	1554.73558294357	700.744897959184	1000	1123.81170886076	859.48936500367	949.095519749945	2334.74418604651	895.434238907712	828.266313007848	496.982895739841	1216.78652327857	1402.08020308933	2549.33934204597	1258.77923076923	307.665847072739	584.744943820225	78.8700414051022	742.577304964539	1726.46819206191	823.67161961367	615.904338584181	657.904395323088	934.42962962963	2020.03178484108	321.889165628892	810.127357489394	1008.37363659785	862.04951177126	480.311307854676	657.455575808361	1100.56215036251	892.561668833899	406.580111754444	723.047217113625	943.055434732926	1214.34902876788	794.831105047749	1391.58041342834
AC010197.2	0	2.90150647899584	7.26302672124403	19.481914893617	14.5877166254219	4.07959183673469	13.6981591852339	82.2610759493671	0	17.1437496422727	24.8363148479428	10.4012601251018	5.20294143845446	32.0967474095519	9.58852895251919	6.13359012657015	0	7.42615384615385	45.7167883413051	9.31685393258427	0	28.3687943262411	1.1759822194801	40.0936106983655	12.6307530374961	1.75646375577906	3.87340067340067	4.89119804400978	6.07970112079701	6.19966963059533	11.9121024567796	46.0398804399492	17.0016557052735	14.1178367700712	5.88259586436719	6.46954862059951	31.3569821243458	6.69007201951622	82.5839686741959	15.5905821497435	5.52196452933151	7.2967664023850896
AC010323.1	0	20.2720723388847	67.4655798587857	23.1117021276596	0	0	192.581458735	281.148734177215	102.241419373597	0	86.288908765653	49.1359407174551	94.1755163847623	56.6227239169536	65.6770249169801	57.8407331848768	0	93.2553846153846	28.4501398367479	0	0	0	0	219.756315007429	44.3089175526698	178.601059121429	49.9670033670034	0	73.8007471980075	16.7575643939299	80.9915518822368	163.256357652004	0	195.382936387955	67.3010468604256	64.4670596168017	48.5702005006195	146.465600934774	29.3344982347535	38.8130709244318	0	0
AC010326.2	0	1.30086878878736	0	0	0	12.9530612244898	0	0	3.0109729666822	0	3.47763864042934	1.48998999927482	1.76367541246449	0	0	2.16409898134181	0	10.6030769230769	6.14523020473755	11.0943820224719	0	0	0	2.21693907875186	5.7397362311074	6.99038648371069	4.17239057239057	0	10.854296388543	0	0	4.96119401292557	5.21133770931305	0	0	0	0	0	0	0	0.941882673942701	0
AC010422.3	271.86022882102	289.698589984072	104.594693784336	380.879787234043	144.189099628481	77.1520408163265	132.27160337634	8.4098101265822809	248.89978405164	48.4782399911526	354.950805008945	166.422691696025	104.417106265897	130.730847490181	764.690681973126	180.984882434582	157.537629562866	116.688461538462	274.004158893169	28.4977528089888	253.105382663283	121.289361702128	183.281383766684	132.396731054978	116.21779972077	29.8830155043781	127.361616161616	583.338630806846	212.962640099626	85.3733937696257	194.469101915875	83.9065481146045	80.546999847272	96.0109653101127	199.92566550364	100.975550740737	144.42618391444	62.0238250797247	158.734528876415	145.767563723094	307.646384720327	186.182170566486
AC010422.6	0	0	0	0	0	0	0	0	0	0	0	5.63362942000853	0	2.1617912155849	0	0	0	0	0	0	0	0	2.25569124669643	0	0	0	0	0	0	0	0	0	1.97188327003817	0	0	0	0	0	0	2.58383243492941	0	8.9796077671603
AC010422.8	225.128169413983	425.741572356017	297.888360881196	199.842553191489	318.743507001363	201.012244897959	193.881003000641	186.792721518987	258.009505489618	106.05091967861	682.91771019678	190.911819912742	180.943991923911	204.468835593827	266.799718501902	255.845908247144	132.618296529968	233.946923076923	153.123825354075	215.142696629213	0	76.7815602836879	165.047448191047	335.317979197623	311.366267479144	191.053600673594	231.455892255892	155.81173594132	380.302615193026	177.257699041694	187.285942962079	210.674032543543	186.640800590326	206.630441981473	118.582293031499	533.698421064654	252.259108492832	221.727021303479	35.7239414183979	55.7713662014	99.3620736698499	70.5640067798887
AC010463.1	0	0	0	0	16.6311181113184	0	0	21.4794303797468	3.91222723833356	0	0	0	0	0	0	20.3958917693584	0	0	0	0	0	0	0	0	0	0	1.67676767676768	0	0	0	0	0	0	0	6.27713524816903	0	4.92907891077343	7.63715727554781	0	0	0	0
AC010522.1	71.0534445474205	25.5677224236155	44.0947475461367	92.7872340425532	77.685422862046	29.4112244897959	51.0810283039366	124.93670886076	40.9702354899042	125.151700647935	104.567978533095	39.2659164155242	47.2015756292125	51.9950301810463	65.9365309757868	101.708699430862	18.1207751239297	20.2576923076923	156.008497108431	52.285393258427	0	7.03262411347518	25.1293735720771	84.6433878157504	91.1883446303274	41.8174079591402	53.7353535353535	60.9657701711492	88.1917808219178	116.041204732554	51.7668519741782	59.6411119500517	46.1195762785969	50.6304765360217	30.7215121916424	54.9856641164671	43.0608581325377	64.7300915011787	35.8107996709573	34.2189360050902	11.8908594815825	24.4050675817629
AC010531.1	0	0	0	3.30425531914894	0	0	23.9955004139289	2.98101265822785	0	0	22.7227191413238	6.52998446767641	2.50695276081513	0	34.1624331991819	0	0	22.4053846153846	0	0	0	0	0	0	5.21281382972586	7.568677887062	7.11649831649832	7.88141809290954	17.6911581569116	0	5.94262019855946	4.26851682978758	7.37573930731048	0	0	0	0	11.3661029871523	0	7.03563760149943	4.81800818553888	2.71870652579229
AC010542.3	14.9606875702008	2.4037618592565	0	5.57127659574468	1.8300197378117	1.15408163265306	3.34031007538732	1.84018987341772	0	0	3.71198568872988	0	1.99230000296915	5.55003131145999	1.42288491566053	5.97844695758811	4.17305092383957	0	0	0	0	0	0	5.73848439821694	7.8717847797631	3.4157745557951	0.692929292929293	5.71515892420538	2.86301369863014	4.01510403951681	0	1.90698847963501	4.30211748716882	1.30385830331407	0	1.02284350494374	2.68766908548456	5.06372037118831	2.14679285955463	0	2.93697135061392	0.797468494632295
AC010547.4	0	30.3936811280448	12.6883773503756	3.0936170212766	51.4810592052977	11.5479591836735	15.9245741757864	12.3101265822785	20.3228919760549	0	42.1261180679785	12.3929728462604	28.2395906531142	16.2909624922722	10.0701546040333	18.4630252819134	0	68.7084615384615	0	0	0	0	35.4761537513936	0	22.6012530753166	12.5759103848799	38.9616161616162	38.9303178484108	33.9838107098381	12.7240039630906	42.1148255370275	19.0802796790438	7.0202475433065	38.157436282852	0	27.4763345823474	32.1837627367197	12.451417334144	32.0458697359442	4.08292687240475	29.6283765347885	6.97820094553463
AC010616.1	0	0	0	0	0	0	17.1086033955923	0	43.0768193874684	0	0	0	0	0	0	0	0	0	0	0	0	0	0	0	0	0	6.04915824915825	0	0	0	7.92919161073457	0	0	0	0	0	0	0	0	0	0	0
AC010619.1	12.6321202997852	0	0	1.43617021276596	0	2.56836734693878	0	0	0	0	0	0.96718649075734	0	0	0	0	0	0	0	0	0	0	0	0	0	0	0.78047138047138	0	0	0	1.39682710235299	0	0	0	0	1.0296117001791	0	0	0	0	0	0
AC011005.1	107.910521588354	21.8013746488085	9.51539438797892	18.3063829787234	11.815562220219	13.3438775510204	8.33771098685604	14.2816455696203	37.6113000044279	9.10866794785604	31.474060822898	12.699909099648	32.616118528489	35.1968820588335	48.1504695300301	26.1767041167783	20.8589454709329	14.7692307692308	84.1408575044572	13.5494382022472	0	10.0028368794326	38.1045154197563	5.97473997028232	16.7538246745838	0	6.75555555555556	16.0721271393643	11.2515566625156	17.0503498744546	18.4078368838057	22.8479521608599	43.0507197636027	24.2768740803451	7.5474428489566	14.5939209762445	24.0866223357184	6.84018017298075	9.4745196356618	8.57515705751343	11.0090040927694	15.0182867472375
AC011043.1	0	0	0	0	0	0	0	0	0	0	1.11449016100179	0	0	0	0	0	0	0	0	0	0	0	0	0	1.7102542176228	0	0	1.22249388753056	0	0	0	0	0.95306102950129	0	0	0	0	0	0	0	0	0
AC011330.3	94.3266172738977	62.1323147068507	5.03672538205683	456.734042553192	17.6003775771949	0	0	8.58860759493671	0	68.4133138923678	187.3228980322	5.58134906915679	108.037490473975	14.0261335648847	426.673044357942	0	0	3.87384615384615	0	4.84044943820225	0	40.0014184397163	100.156211018415	27.4962852897474	23.6974055161468	2.97935731006597	6.11111111111111	0	27.6376089663761	0	0	0	32.2134627971436	0	36.7993299656416	44.2225416434362	0	0	0	2.93923572291513	0	0
AC011448.1	45.3927760843284	26.275465578575	32.8589755400099	24.6648936170213	67.2143464867509	13.9163265306122	45.5335557456359	17.574367088607602	26.772737763612	8.82151596199634	66.5760286225403	11.8111431351683	29.349063233009	37.6257710321978	49.0895295902883	64.8765253068648	6.86705723298783	41.9976923076923	0	29.1224719101124	0	14.0695035460993	45.0071997855075	13.9227340267459	41.0473832725856	15.2005823008904	36.5925925925926	140.88141809291	94.6214196762142	200.76526909838	69.2308537617262	15.0555700978914	61.0197324138201	27.0930697973088	22.7843081175113	49.6413279537462	232.908143915451	34.3952855240664	13.2909211277472	10.2536375147541	39.3664392905866	32.2651252224201
AC011455.2	296.963755421865	45.6586509878447	0	37.3159574468085	0	302.733673469388	0	0	287.017353846926	131.511729091504	219.673524150268	94.4368647304948	59.3424321301676	60.6872115194161	302.813881374942	278.832789755808	120.591257323119	60.3830769230769	0	0	0	146.141843971631	267.994546589496	176.205052005944	73.9063155047237	124.864679811616	0	548.210268948655	0	332.480983624986	0	82.8680048345654	71.4557506868592	0	36.2996710920379	0	0	264.794022455748	35.4354862339723	83.4717679671311	127.493587994543	122.760218488083
AC011462.1	484.372349335091	121.987507892478	0	2.57021276595745	0	16.7020408163265	0	0	0	0	0	18.63035599546	0	0	74.4122627608806	0	0	0	0	0	0	217.709219858156	0	0	0	0	0	0	27.3536737235367	0.923658493002091	0	0	1.03883652215641	5.23731776075006	0	0	0	0	0	0	0	24.2426202958193
AC011479.1	0	2.39414360573496	0	0	1.03887978198895	0	0	0	0	0	0	0	0	0	0	0	0	0	0	0	0	0	0	0	0	0	0.853198653198653	0	1.88044831880448	0	1.3943850969293	0	0	0	0	0	0	0	0	0	0	0
AC011498.4	0	4.59592214103926	0	2.51170212765957	0	58.3642857142857	0	0	5.40439083244155	2.58695482756491	9.27906976744186	0	0	0	1.09960194409624	0	0	0	0	0	0	0	0	0	0	0	8.96363636363636	0	0	0	1.22100271184702	0	0	0	0	2.88748129228536	1.40198730752699	1.07991477312611	5.20345272277165	0	0	0
AC011499.1	0	0	0	0	0	0	0	7.08544303797468	0	0	3.29695885509839	0	0	2.76401162825594	0	2.96451915252303	3.60522757999099	0	16.6433318044975	2.13932584269663	0	0	7.28881233042202	0	0	0	0	0	0	0	0	2.68187973498719	0	0	1.95017131405164	0	0	2.85745448969167	0	0	0	0
AC011511.1	2.82142353317226	0	4.00473577778219	0	9.03436621552099	0	0	0	0	2.14458555205131	12.6413237924866	0	11.3906511347104	7.43772220632752	11.6799718501902	6.04070185979109	13.5087877422262	20.6515384615385	0	0	0	0	0	4.88261515601783	2.41666356838004	0	3.81683501683502	11.1479217603912	6.25404732254047	2.88506953445431	16.8937935211154	1.38913432361916	7.69215556910491	3.6178612462098	0.96928360726403	9.00592978505058	4.11873277540391	9.88985949228887	12.8073029560893	0	4.51896316507503	4.28129470486897
AC011511.4	0	0	0	0	0	0	0	0	0	0	0	0	0	0	0	0	0	0	0	0	0	0	0	0	0	0	0	86.8080684596577	0	0	0	0	0	0	0	0	0	0	37.6428654054974	51.4627329754877	0	0
AC011530.1	0	6.82896000028855	0	4.68617021276596	3.77758026905992	0	1.37517911708	0	0	0	14.6144901610018	2.92516995330184	0	3.41524998149323	8.96065624244024	0	0	0	68.4053437983868	3.34606741573034	0	0	2.28260633270566	0	0	1.54211040893684	0	8.41442542787286	0	0	0	0	1.81653432222946	1.78416652988824	0	1.40101641371947	0	8.85422122486093	0	0	0	0
AC012184.2	104.546241881711	546.521187910416	220.269946442583	145.867021276596	311.195579742839	243.192857142857	260.523558193455	146.170886075949	235.31043703387	104.480638098278	608.816636851521	320.911128462941	349.393798434268	207.72402699388	429.600184733127	528.503604608246	344.657954033348	978.02	0	376.773033707865	182.9170562308	531.371631205674	292.994520709606	282.683506686478	293.479110924217	273.471691479223	429.807407407407	364.847188264059	258.383561643836	409.75453838468	194.658357336212	256.660993580687	178.26244107998	364.735931259485	488.898460374901	144.099952707236	90.9850572678314	371.647269597483	544.290269556812	246.320586398581	1227.24693042292	176.855867942312
AC012254.2	281.738782609317	488.689034048818	827.724382946342	307.76170212766	411.134187282267	360.587755102041	448.495416528003	503.473101265823	403.015831902755	529.283196855298	77.5939177101968	933.415913801507	532.916002731619	344.25199623062	1341.38791757384	277.188469799208	650.793150067598	751.22	312.197178435829	679.258426966292	0	298.251063829787	699.165942892399	336.701337295691	426.930221884331	584.577045378141	355.424915824916	1738.74938875306	853.800747198008	991.674489659807	560.496410862529	1078.60232297279	273.039595158736	557.71617469628	0	871.975357001148	1344.08232408789	708.581758727601	0	965.700635051776	873.079945429741	22.7545750271756
AC012309.1	117.055148115807	6.29755149322384	0	8.0531914893617	1.45660167866336	0	0	0	19.5125468309353	0	22.6762075134168	2.91926733304439	15.7711378774533	0	1.38659805150536	3.23330222235178	0	44.9238461538462	0	23.7842696629214	0	6.9758865248227	17.0983259851698	29.0891530460624	6.56665824787404	0	6.18451178451178	23.359413202934	0	18.0763574466086	0	23.4073858476507	0	32.2854666447821	2.45529094037234	0	0	3.25594304097521	13.213177630086	0	4.01746248294679	0
AC012531.3	0	0	36.28077344718	0	0	0	6.78238340543856	0	0	38.8702897615765	0	0	20.480210611744	11.2741263302369	15.8771524708056	0	31.504281207751198	10.4192307692308	35.1402333256317	18.0393258426966	0	25.5758865248227	0	0	22.8307399605898	0	0	24.6552567237164	0	8.17450350210025	0	3.47661576639108	15.0583642661204	0	0	16.0482369274424	0	0	0	31.7883817654532	0	0
AC012651.1	1963.30720837999	1737.63929184807	762.148611834765	2501.07021276596	3174.87357583506	385.294897959184	1486.89454301423	11405.7943037975	911.182175228125	1397.5234434697	3789.6198568873	1505.95827353417	7066.71384316947	1653.29410564267	488.961096083218	2406.22805947023	915.062640829202	2085.58076923077	1335.36938627014	2204	1162.81554694804	1472.27517730496	795.473296611494	2062.45913818722	658.603001791023	1388.50079110264	2253.14882154882	1202.97432762836	19797.5877957659	315.620231225026	477.393745291508	2374.95759360356	1834.17166964141	672.090578990258	9653.67291934229	1972.71740500626	1889.83337968699	9304.62775877728	1387.0292480421	13053.5197768876	8337.85811732606	951.356004106189
AC013271.1	0	2.70112619729723	0	1.76702127659574	1.40687288144022	20.9255102040816	8.46285228651032	0	0	4.95789892702815	0	0	0	0	0	0	8.82739972960793	0	0	4.75505617977528	0	5.23262411347518	0	0	0	0	0.989225589225589	0	0	0	4.17216626638128	0	0	5.27647958258105	0	0	0	0	0	0	0	1.07946573127035
AC013394.1	206.871059158823	926.059074912369	119.728566591914	270.01914893617	165.37356724554	187.234693877551	249.234712821345	150.518987341772	214.120773558297	197.000490551309	887.527728085868	263.646436419504	132.714100495848	282.866529149669	168.696531855468	233.416356339155	80.9580892293826	596.495384615385	90.8826785203168	266.774157303371	0	400.825531914894	132.530918705053	323.673105497771	211.059985820531	161.408070172192	503.642424242424	389.585574572127	149.481942714819	158.25432739457	101.544690530758	211.39600439609	283.724362360475	168.178140216599	118.61710533007	366.198279355566	265.530580769134	190.197829587289	135.11337347668	123.903524008882	247.413915416098	119.258108167741
AC013470.2	0	0	0	0	0	0	0	0	0	0	0	0	0	0	0	0	0	0	0	0	0	0	0	0	0	0	0	0	0	0	0	0	0	0	0	0	0	0	1.07232410567164	0	0	0
AC013489.1	0	9.86993115534662	3.74762700151629	0	11.3083284885429	15.2173469387755	0	5.06803797468354	5.04545652251431	12.0655573157627	48.5509838998211	32.4036987504996	33.3118894684231	33.3482054431922	20.5031778496184	41.2443667960021	19.2266786840919	0	0	10.8966292134831	66.7824228663016	0	10.5186226515293	0	0	4.77900015729526	14.2875420875421	13.7970660146699	4.09090909090909	0	3.64225108943967	13.3460843894377	0	10.0691954837205	23.0307245838651	21.3773446508838	4.54602917751764	16.1630844093784	64.5919786671842	36.7025480815592	2.3399727148704	16.6188496165347
AC013717.1	0	0	0	4.47765957446808	0	0	8.48898068973484	0	0	0	0	1.48493061048272	0	0	4.63922060214203	0	0	0	0	9.13820224719101	0	2.02978723404255	0	2.76820208023774	0	3.62704368181944	0	0	0	3.76090919539362	2.23687696810375	0	0	2.35201294643757	0	1.78511149332614	0	0	0	21.1717612717374	5.3893587994543	0
AC015688.4	45.1052765977204	0	0	21.9840425531915	11.7567918235007	11.5234693877551	0	0	0	0	0	9.68282691662296	0	0	7.37612984099756	0	0	8.47	29.5648680430787	0	0	46.6156028368794	0	0	13.8807514349341	0	3.71582491582492	0	4.58530510585305	0	0	14.7767982438318	23.4128972507287	0	0	0	0	6.36717750235151	20.6438475203376	22.0872195040608	33.2278308321965	0
AC015802.6	8.32855655614901	363.790401423822	62.3008925051311	46.7648936170213	312.428853913973	4.0969387755102	225.357477811485	244.221518987342	17.9717938760948	144.419340203639	337.435599284437	20.9838150152541	236.187016894467	180.188949155391	122.240548921291	4.10289450709187	32.795853988283	40.2176923076923	20.7453246936868	43.3089887640449	0	5.40283687943262	231.52771063384	285.316493313522	21.5204852301471	54.4580869811955	203.16632996633	319.550122249389	100.433374844334	56.0117919562013	127.416516992084	132.135968845592	24.1276930228546	118.069437365561	822.325195332831	16.8629584288988	184.640084953604	267.305904218039	15.4328885288263	58.050326621517	60.2914051841746	30.1230713999774
AC015813.2	0	0	0	0	0	0	0	0	0	0	0	0	0	0	0	0	0	0	0	0	0	0	0	0	0	0	0	12.8044009779951	0	0	0	9.30342001090518	2.41505664875627	2.90949299838458	0	0	0	0	0	0	6.98826739427012	0
AC017083.3	357.990432159943	232.476393699964	264.102845880173	240.437234042553	180.078824664398	285.582653061225	282.223884660977	251.697784810127	242.18818267562	266.36192338798	294.110912343471	264.871651738659	121.529310464276	230.984540341765	229.27360295573	90.7014398175437	109.94952681388	75.2707692307692	114.930805811415	115.822471910112	0	206.93475177305	200.31966840614	251.019316493314	233.812520753179	191.781476786612	153.802693602694	255.976772616137	209.037359900374	354.173115917044	161.818268398374	266.971772223551	193.36083390934	157.481203765294	308.75914974715	104.563540239882	92.0242218907234	308.175278806997	352.400015495083	187.403648442142	1059.89522510232	1204.50654087668
AC018362.3	0	0	13.4751065090878	9.39148936170213	16.2703582914632	7.15918367346939	8.59624466086708	0	6.81034749621767	0	77.58228980322	2.21095290214973	8.01274755292511	2.76501199438995	5.63436036154912	7.57039374249297	0	0	0	0	0	0	9.08177113688288	7.4591381872214	5.95896671927344	2.85444636694209	49.8228956228956	0	15.6064757160648	2.69714991371637	6.24420786838568	5.87310872196807	5.19132342769352	11.1069837622417	27.7242415441097	6.6641342336161	7.80131981492251	0	3.2673715499815	0	0	0
AC018512.1	0	2.59452388743357	3.89099180302861	0	0	0	0	0	0	0	0	0	0	5.99819533949426	0	0	9.79269941415052	0	0	0	0	0	0	0	0	0	0	0	10.3636363636364	0	0	0	0	0	14.1105850206775	2.1099848646234	0	2.77538096693409	18.0804567457296	0	0	7.61392538922739
AC018523.2	35.6213649618483	9.10047087362396	9.1149208102007009	38.9468085106383	41.3996757682421	16.619387755102	39.898071723842	11.3465189873418	18.5721075909513	44.2809057834285	63.9830053667263	67.0436473471095	40.8099842635022	7.87888367142374	20.9485166369774	62.2539140299328	0	18.6061538461538	0	0	0	0	3.48239805134777	25.9806835066865	9.35768031066627	20.7676008771524	24.4558922558923	69.6295843520782	20.2988792029888	68.8624738779143	62.1905521252163	11.2718327973669	2.49130153111637	64.1689487066521	23.712636079398	50.1743233285307	0	32.4060825119682	231.700822646842	46.9073386989124	25.3162346521146	2.91420585692789
AC018630.2	67.178451467051	57.9002831573761	29.5414429430306	104.16170212766	115.302093401531	51.0877551020408	81.3157163720575	42.871835443038	44.6724312979747	82.6079350312165	199.647584973166	127.78245302779099	93.4767762943022	61.4805018636821	52.7819929185635	123.426766742245	35.202343397927	39.0946153846154	0	14.3685393258427	0	90.1290780141844	98.3446186908709	143.127786032689	148.190835652775	36.8410176695011	95.3723905723906	136.123471882641	22.5118306351183	153.314725935173	47.2601309647509	143.122414863548	70.4521774227943	183.712713482321	28.5269721935059	149.102495010571	90.8978281206543	43.4168935387619	37.4289367464159	12.0609727185867	64.6957708049113	64.3424866987494
AC018755.2	162.890780552178	51.283726255688	0	105.567021276596	0	24.05	0	0	136.717921911411	0	6.45885509838998	67.35732945222	0	0	0	0	0	179.047692307692	0	28.9494382022472	66.7824228663016	138.557446808511	10.3519561573953	0	0	24.0923909188202	0	33.4559902200489	18.5678704856787	81.3557729494739	92.0843615193669	0	161.055877253364	0	141.0778638491	34.3130577944651	135.268387651387	0	75.065904369332	3.7687907908439	24.5795361527967	0
AC018809.3	140.080106999809	3.98516304242191	17.452591126252	56.2925531914894	10.2115824697852	35.1795918367347	10.7800290987901	47.0712025316456	16.429473522521	0	7.37030411449016	0	0	97.742773855231	65.3130566734842	28.21135242846	21.5457413249211	56.4276923076923	1.22766664022815	26.0662921348315	0	29.1985815602837	5.32504624736413	23.6731054977712	14.8999808974604	0	10.2686868686869	0	2.71232876712329	4.51594338585855	48.2503641640588	2.29065414996792	21.4657935674575	0	106.840992095902	15.1243782778158	129.905691385806	25.4503514582629	0	8.13721935667794	7.10450204638472	1.5991563992891
AC020907.6	0	204.229987670601	78.8186503388771	50.8202127659575	85.1772922037	0	231.768562855312	0	137.661495948862	723.425102322148	84.8872987477639	0	10.1911143221924	13.3008681177311	6.91209782058895	5.79464677013168	52.788643533123	207.873076923077	0	132.695505617978	0	0	16.3364220119855	68.5066864784547	92.2909073193496	0	47.6794612794613	440.211491442543	253.973848069739	0	0	0	41.2732609435828	96.6628944617697	0	65.1921025313896	23.9248059467523	0	15.3465664383197	30.6404796765325	0	6.05274368015888
AC020909.1	0	0.848009352148507	0	78.1595744680851	18.4032716123613	8.33265306122449	0	0	17.702201293966	0	0	0	1.32622056829541	62.3278119791844	2.5411800928064	1.03560535728138	2.05948625506985	0	42.3467399588249	0	0	12.0496453900709	0	0	0	0	0	5.87897310513448	10.93399750934	6.31208583228677	0	0	0	0	0	0	1.58023817349751	9.58532352626731	3.35315747843523	8.22143814530015	0	0
AC020915.4	578.748966519703	676.858942901839	298.523431406903	696.173404255319	956.810991691674	535.474489795918	233.039228359494	523.371835443038	553.265107078804	836.242202352253	908.695885509839	716.788907121427	410.268312235869	392.374609106933	596.486771788613	921.232232030938	250.586750788644	263.032307692308	198.012111138316	617.062921348315	252.237211166021	474.448226950355	378.070001997928	817.509658246657	1318.11113062676	299.056845273894	511.62760942761	460.166259168704	1094.40597758406	1106.55797530032	551.332785510117	138.347383749774	535.786131198858	361.159535471684	429.986494875937	615.352466457247	662.544562716493	435.202413825501	699.878599507187	447.650653727292	864.536971350614	461.639321666547
AC020922.1	0	6.41216901435544	0	0	0	0	0	1.58227848101266	1.56739873330671	0	0.894454382826476	0	0	0	0	0	0	0	0	1.12359550561798	0	0	0	0	4.47050708909348	0	14.9555555555556	0	0	0	0	0	0	0	0.682594089622556	0	1.26419053879801	0	0	0	0	0
AC021087.5	523.968707198737	104.556026426953	72.033111344984	101.910638297872	97.4910465561	40.6204081632653	93.718456829002	172.162974683544	55.8824670385843	25.4996137353073	90.8202146690519	74.2886920974034	118.514632963509	60.5221511073053	115.182204042137	31.9347884840289	11.3582694907616	46.5076923076923	105.229308127084	39.2752808988764	0	6.10354609929078	115.728658665985	97.8202080237742	82.1011767933631	106.222107077978	102.343434343434	0	116.382316313823	32.2886176917934	213.896476064073	226.007429506158	113.737350199654	31.4319692925244	26.5556404626759	90.6591291532395	27.2470986827135	33.6793020294838	0	54.0937279320456	130.646111869031	146.425482845549
AC022137.3	0	0	0	3.19148936170213	0	0	1.37517911708	0	0	1.29347741378245	0	1.68646293070155	0	1.00036613400505	1.09960194409624	0.98817305084101	0	0	0	1.12359550561798	0	0	0	0	1.2820496383979	0	0	2.44498777506113	0	0.838926878294361	0	0	0.95306102950129	0	1.36518817924511	0.84602440441997	0	3.23974431937831	0	0	0	0
AC022384.1	2923.6162078282	1833.80178903523	1349.93481937072	2224.72872340426	1982.98009311039	2080.62448979592	1266.4450794716	1381.80537974684	1413.64318716426	1177.48612017893	1450.30143112701	876.607409980825	1565.38465345065	2179.5127016488	2897.44122627609	1391.51860952194	1142.34339792699	0	1596.72530269225	1456.21797752809	333.912114331508	1834.62269503546	1834.51673445473	1075.46656760773	1492.31090729371	1176.15064568163	1887.11515151515	880.072127139364	1340.01120797011	1424.07334234341	1270.08091584971	1181.54284628898	2493.70419797174	819.124790872992	1696.68590330577	2121.4307287908	2078.35958635686	1740.75241981903	1242.76519680968	1069.2771122388	1319.08431105048	1283.50444506056
AC022400.5	1730.77548075807	1019.6062086628	583.190240056066	1624.7	772.207750639919	592.30612244898	525.27579217193	540.976265822785	616.68989682206	364.47606565562	1099.6976744186	419.812903802468	689.875196706222	967.508107967516	749.167601328319	244.474012778066	556.223524109959	668.794615384616	2471.91884985568	540.062921348315	845.999732870309	786.205673758865	632.040753581001	441.393759286776	916.139851102755	260.940502296202	985.268013468013	785.739608801956	507.836861768369	338.865217168806	482.811334323974	400.522390104828	1201.91765409746	262.030598052851	596.50395785118	941.956803685959	684.391039417461	407.246660093585	193.275696806257	135.071777568073	159.94761255116	84.3024058196916
AC022414.1	19.8392502870531	33.4250340295813	0	0	43.090454873829	0	9.6468815063162	86.75	57.015696322765	0	218.009838998211	0	47.0244163144924	31.0113501541564	13.5844824173649	44.6328121873359	0	126.594615384615	0	34.338202247191	0	0	33.7794681371966	9.06686478454681	37.0576447978913	12.7578794131345	16.5488215488216	32.2775061124694	58.3586550435866	0	0	45.4426471797266	36.7385965652157	57.3317553422772	0	19.953485578245	50.5056762155192	0	18.1758935911343	0	11.974897680764	88.0400998664029
AC022415.2	88.5909132305121	774.976350117253	42.3720002618481	109.827659574468	785.72403772517	225.75	8.1548121642844	291.308544303798	165.159939325995	51.0470861349246	696.887298747764	289.67024590316	406.874573184612	249.646370571629	103.287809812848	386.304514419174	488.220820189275	327.864615384615	389.358268300337	305.250561797753	319.553893415253	373.120567375887	350.34332262596	304.364041604755	455.566082607586	86.8578266729585	695.538047138047	183.525672371638	265.180572851806	58.6510559153154	324.676831107242	275.054266012608	206.105165995831	244.248827305004	306.030138576839	528.990295254057	65.2625723749084	102.170736685461	355.203606869362	157.014140755704	2712.18717598909	858.989602494656
AC022826.2	76.6141489033055	214.82449392457	155.233274378015	131.009574468085	227.218107792141	377.947959183673	201.770405595329	136.677215189873	150.438930422778	377.448350638444	162.539355992844	185.550554256042	170.350062847019	141.019613178423	229.699148908095	235.406536863549	260.389364578639	240.595384615385	315.618092219835	225.787640449438	0	228.553191489362	263.067015458576	194.702823179792	148.593399239232	161.994072127588	153.410774410774	291.146699266504	208.585305105853	170.758532515547	200.625397589008	724.511038892926	180.716573230946	248.674113171906	175.099718464068	230.205778515887	170.253596622083	253.380403218578	179.48185567295	245.326804692839	254.549522510232	275.910737677697
AC023055.1	255.96382863602	376.852791227191	348.974808375467	470.201063829787	423.64685682356	279.266326530612	433.356069628069	324.131329113924	317.544011576807	537.486430613506	469.403398926655	697.920759852738	459.851146586962	381.924784471116	615.106331507994	590.122123366488	411.491662911221	509.466923076923	169.588697190506	358.212359550562	66.7824228663016	199.585815602837	386.546183699603	250.604754829123	393.480264768891	359.589305155892	265.461279461279	759.172371638142	427.519302615193	358.147112539524	363.773337940584	450.479251341649	420.281805850508	271.068916167785	250.450597423412	226.379210134696	309.218477408915	251.740012678199	313.997408460718	274.056360055534	297.052660300136	5.69128088805923
AC023491.2	0	0	0	0	5.56600864919408	0	0	1.58227848101266	0	0	0	1.72187865224628	0	5.17989584187813	7.76758813309582	0	0	0	0	30.0528089887641	0	6.31205673758865	0	0	6.01794100263974	0	0	0	0	0	0	0	0	0	0	0	0	0	0	0	0	0
AC024592.3	51.1802657495255	102.207569525445	46.4193900301629	57.0308510638298	23.0452287931544	37.3408163265306	56.5322383240417	21.6629746835443	51.4216502435934	28.296111903905	39.3497316636852	36.5979320591544	89.2289116083889	46.3499640868558	124.252820478987	34.8597807145183	20.3650292924741	80.4292307692308	66.5810863470365	41.3449438202247	66.7824228663016	18.3517730496454	199.228572227151	44.8766716196137	38.9973859007873	23.1840878879564	38.8875420875421	28.8068459657702	27.7758405977584	42.2961764229668	36.4347209215152	44.8151742607585	57.7879024627812	45.113266931009	46.826637142197	66.6777213855511	57.3348335061061	39.9546867761196	9.06542798934807	89.8429193264013	16.2171896316508	21.5506367001823
AC024598.1	0	1.17823605638781	0	0	1.35171912452	0	0	0	0	0	0	12.166143582081	0	0	0	0	1.32762505633168	0	0	0	0	0	0	0	0	22.7075757715949	0	0	0	0	0	0	5.08934589753689	0	5.34334653356537	0	6.06811458623044	0	0	0	0	5.06680820443182
AC025165.3	94.7194737152255	112.600092455462	11.1800848518203	41.7574468085106	5.49096337338461	30.7581632653061	9.0624303815572	26.4193037974684	46.0454725883513	19.18097656898	327.470483005367	75.9962358147387	45.8753550609171	6.31931286850988	34.4901145785226	51.7901495945773	24.0775123929698	250.823076923077	60.4082681279118	62.5741573033708	0	49.8099290780142	68.9668023117989	0	30.2307304734225	0	160.189225589226	53.4657701711492	24.9140722291407	48.6594367948295	115.233351933275	33.9345670484109	39.6073102640146	34.81255597117	0	14.4509428518975	38.4756390483174	27.685775038634	13.8876694925534	10.4027047706154	50.3225102319236	0
AC025165.6	10.8214092474835	59.8608038335152	18.4431115730644	5.92234042553192	8.6564273566251	26.1132653061225	0	0	16.956119496912	0	18.5232558139535	74.8317331610893	0	6.37533337201416	3.28011259923908	34.3419780358776	6.84722848129788	10.62	0	9.96404494382022	0	9.50780141843972	12.8095105491609	6.53194650817236	68.503758328515	5.33415990451252	8.05454545454546	0	2.89788293897883	0	38.8828313587685	0	3.46056459811918	2.42457749865381	0	28.8325117026326	11.8555788728477	2.51728133615695	0	0	5.01991814461119	4.30379822499969
AC025283.2	0	0	0	0	0.877939310975869	0	0	0	0	0	1.02236135957066	1.50769786004719	2.0398064113857	0	0	0	0	0	0	0	0	0	1.21739004410969	0	0	0	0	2.47555012224939	0	0	0	3.78562727919615	1.09697324495598	0	0	0	0	0	1.60848615850746	0	30.0136425648022	0.703235004084916
AC026316.4	0	3.31829746492894	4.00118127857114	0	0	1.06122448979592	0	6.32911392405063	10.6896593611518	0	0	0	0	0	0	0	0	1.01	0	0	0	0	0	0	16.3269021449973	0	0	0	0	0	4.77412060332186	0	0	0	0	0	0	0	0	0	0	0
AC026464.1	0	0	0	0	0	0	0	0	8.26019132452638	0	11.778175313059	0	0	0	0	0	0	0	0	0	0	48.5631205673759	0	1.7890044576523	0	1.89371158217444	0	0	0	1.03691362157183	1.82051504336391	0	12.209664848941	0	0	4.45516451367556	0	0	0	0	0	0
AC026464.4	1626.09709625519	1539.34376660025	1237.34842652687	1408.75957446809	1192.01011935816	1357.52857142857	1828.15211681322	671.183544303798	1520.54761776944	667.156247867783	1433.39803220036	955.682283875559	1404.60119359851	1205.18009591511	2438.39040267423	2064.18085147907	767.251013970257	0	639.165152199627	1573.28314606742	182.249232002137	786.931914893617	2132.34561868984	1554.37592867756	1510.35832005344	1864.26344180538	1351.05925925926	1743.4511002445	1860.73723536737	2333.49776300148	1237.25059493357	1980.63149857354	1345.26851660578	1820.6999023834	956.471998795904	1017.09053899369	1203.1313999646	1945.61657194014	1560.55059017368	564.425057279304	0	1369.97562763285
AC026464.6	51.132051549908	0	62.9229298670647	111.585106382979	46.5244543620745	103.040816326531	47.013248475614	24.2579113924051	86.9232315529904	53.6236931431792	0	44.6558519420464	65.6231752095725	42.5245639904205	59.9107123221394	195.694826469401	93.6764308246958	0	0	129.908988764045	0	108.882269503546	142.736912280629	102.546805349183	60.9153065188378	0	0	168.98533007335	133.262764632628	172.431352710866	49.6154451959038	117.825995333643	32.18201178317	102.810148670946	0	48.6768601327074	87.7537862506637	163.473178696737	0	26.065715078574	0	0
AC026786.1	31.7553004369635	0	24.1101681485473	81.2414893617021	0	0	34.292841642624	0	35.0736814552043	0	0	0	69.4692148576293	0	0	0	0	0	0	0	0	0	0	36.7206537890045	0	0	0	0	0	26.6199887751584	17.7069813272055	0	0	15.7672405601292	0	0	23.0183813304341	0	0	0	0	0
AC026954.2	0	0	0	0	0	0	0	0	0	0	2.16726296958855	0	0	0	0	0	0	0	0	0	0	0	0	0	0	0	0	0	0	0	0	0	0	0	0	0	0	0	0	0	0	0
AC027644.4	2.41249569197198	25.0916188742997	7.05568093393282	13.7744680851064	7.48463606205792	6.5765306122449	6.82363877895096	18.5063291139241	12.8228890371822	8.11786424889868	33.5277280858676	14.8324414755201	12.0755351893823	19.3730905511417	12.4320995799521	1.88148148880128	4.35511491662911	9.86384615384615	0	1.69662921348315	0	0	23.5765801484678	2.12630014858841	10.2794740006744	2.07259638961111	3.16767676767677	8.00122249388753	3.72104607721046	15.0805495642194	6.5641105788896	4.82889550591422	9.25708177954602	3.32069212760995	14.9610972563472	6.97039506801613	17.3560719071578	25.2548868843271	6.90147794410269	8.98951349753471	24.7470668485675	5.47749744681741
AC027796.3	958.925073348084	898.930790854884	565.606132459006	330.528723404255	1167.91244838377	167.327551020408	54.3745822893432	631.006329113924	345.531483358732	168.215444184994	675.889982110912	217.968587941453	760.683498451093	488.88493188507	156.080798750852	406.917804259718	125.275349256422	582.143076923077	0	100.584269662921	449.512488313076	104.699290780142	301.799894617086	306.160475482912	496.38269694526	464.640950433487	363.085521885522	104.753056234719	280.819427148194	165.373460883776	462.026205160202	177.921647154212	491.132362783634	0	192.055355650292	263.286178753112	209.80253343784	304.627758777277	63.8670875717502	0	0	0
AC034102.2	0	0	90.8589239997713	0	0	303.49693877551	0	199.549050632911	0	571.899397207188	0	424.823385169582	0	0	0	36.69481806993	374.730959891843	0	0	176.152808988764	0	42.2085106382979	264.313390979927	0	0	0	0	391.149144254279	0	36.5151313046404	0	161.275660004177	0	148.050115613761	0	54.46366705894	0	100.852160747474	0	494.636315899623	0	0
AC034228.3	0	0	0	22.0106382978723	0	0	0	0	15.4310405294046	0	0	0	0	0	0	0	0	0	0	0	0	3.34184397163121	0	0	0	0	0	0	0	0	0	59.6335520353653	0	5.24653230706324	0	0	0	0	0	0	0	0
AC036214.3	0	23.9045660855171	0	1.70851063829787	6.00362206475774	0	8.77639312520456	13.6329113924051	2.47022040369138	2.40716146704915	0	3.57024202429519	0	3.25719213232043	4.56114886411119	0	0	13.0676923076923	0	0	0	0	11.3964685336765	9.90787518573551	0	0	0	0	0	0	5.69109363991897	0	3.3814605326705802	8.49926715561353	8.52969574392346	10.116759828054	0	9.22031233295068	3.23734647502269	6.62633428879549	0	7.70886211477885
AC037459.1	60.0981069676661	32.6764132971553	34.9051822525039	52.6074468085106	17.1871764802681	100.151020408163	52.274683777562	18.1107594936709	3.44827721327477	0	0	15.1680475987298	30.3041399855501	19.5601590182007	32.7076598271426	12.4816138051728	32.1550247859396	70.6576923076923	29.2665726375176	27.3438202247191	0	35.0382978723404	11.5186216163337	40.4888558692422	30.9999602564612	64.0006661916967	20.3461279461279	49.8728606356968	30.9912826899128	36.8775477160635	0	1.68397099638731	48.0161677273045	11.1922183156385	0	63.3063141339375	21.7908523172613	0	0	0	0	0
AC040162.1	268.790591445372	176.269724683504	83.4572718092964	269.557446808511	250.483047453027	101.858163265306	90.0549796611009	85.1044303797468	194.659950885561	47.8728925615024	234.389982110912	116.269813831357	174.223814566653	144.455870848731	108.951859426887	105.682143268293	63.0238846327174	178.866923076923	258.747986937075	122.129213483146	0	179.23829787234	177.058822920473	178.946508172363	200.885639890205	75.9766956275002	351.055218855219	231.242053789731	129.308841843088	237.277883622386	97.8365052948783	127.974235810749	443.547931702694	96.3519035237001	125.129735539159	129.561023317279	267.544436297439	193.374938849826	25.9904555112164	31.5180394539759	35.475034106412	36.3818629363332
AC048338.1	110.385517168719	0	176.019985764231	166.946808510638	139.909710587442	172.472448979592	69.0903740212163	126.566455696203	120.159921692759	514.299554494042	290.673524150268	90.8834873355066	354.081097398034	185.677958132677	440.890897495107	178.146849432566	208.466876971609	623.561538461539	576.431731734148	302.976404494382	0	241.428368794326	305.931360319503	109.260029717682	206.013838443797	322.281028032483	0	276.035452322738	149.379825653798	220.288775410046	135.200409280109	218.260406931308	171.103999687396	151.53436593843	364.953708175327	35.8494381128918	327.58716593765	192.202151406211	0	271.051433677493	0	0
AC048338.2	2.15713900510892	11.9378556624762	0	27.0776595744681	23.0208164745176	0	0	0	0	0	6.26118067978533	5.53159841270109	23.923435505102	1.23445180936223	1.47456620703305	0	0	29.6407692307692	0	0	0	0	1.95237893128475	0	5.97691541421101	0	5.26127946127946	14.6699266503667	3.95765877957659	14.8691399908893	1.54578943319833	0	0	0	0.990444024042329	4.84518176411317	0	0	2.68081026417911	0	0	0
AC053503.6	4.24820669963089	0	0	0	0	0	0	0	0	0	0	0	0	0	0	0	0	0	0	0	0	3.22411347517731	0	0	6.80896562953125	0	0	0	0	0	0	0	2.19299342888247	0	0	0	0	0	0	0	0	0
AC055811.2	27.9213787118237	72.6683099185634	67.4288500336048	63.268085106383	77.3978999981013	160.486734693878	116.081619630957	85.5870253164557	31.5250907229979	117.330042726793	325.863148479428	172.406262174154	157.856867150308	66.3862973848429	78.3389413032482	96.6828512942844	179.589905362776	74.57	15.7570668423104	0	0	93.6553191489362	154.757603770597	63.1263001485884	68.3076047338401	57.5762342280658	121.641750841751	282.353300733496	38.3449564134496	71.417845149199	31.2588904259956	239.634175728327	82.4226239533305	45.5636278820653	94.2450833600967	158.929914492313	49.2465424388764	89.378066283009	36.6799183586042	24.5253534346738	108.184447476126	109.309442564951
AC055839.2	308.928019771393	180.342253528747	15.220365621713	247.872340425532	231.464947074997	123.469387755102	15.12697028788	18.9873417721519	137.931088530991	106.065147930161	81.3953488372093	55.6532767131512	21.773770524253	93.0340504624693	19.7928349937323	40.5150950844814	113.564668769716	80.7692307692308	108.627806649401	87.6404494382023	0	218.439716312057	31.0558684721859	7.4294205052006	292.25218942027	114.116170261326	88.8888888888889	144.254278728606	88.4184308841843	31.8792213751857	62.2711383041982	62.3692961624928	234.453013257317	34.5545486744011	92.8327961886676	105.753050552496	93.5500998710526	48.5961647906747	27.3442646946269	14.3171940657757	82.9467939972715	20.3938151184626
AC058822.1	6663.3166726488	4287.75570277272	831.616559582441	4304.71595744681	700.560307920712	2157.56734693878	55.5476100762124	179.645569620253	4197.69443483324	1460.13680463867	188.464221824687	2197.41397774206	46.8522055839824	766.207431920083	770.825361219239	422.274013469787	221.503379900856	777.981538461538	4413.82797493629	1348.85056179775	0	5961.72340425532	575.448679659752	112.631500742942	380.190538217259	701.953237043959	0	863.518337408313	631.833125778331	1552.56589980361	991.175813401482	546.053582785318	1778.89794217445	138.722691108251	0	778.932131076253	1328.37222826224	954.155458051251	5417.67198168578	300.088387618659	80.5533424283765	2130.98279377335
AC067968.1	339.445822418174	468.56764768177	292.3457117781	496.542553191489	585.781723129949	309.229591836735	173.327575916763	910.213607594937	575.962608135818	436.258888210891	445.63595706619	420.248854470054	279.638555409297	254.323082248103	424.750940159662	890.710531009612	64.8814781433078	227.514615384615	352.723109445102	726.37191011236	0	518.43829787234	794.426713843982	755.62852897474	626.222274074008	330.184343878284	469.620875420875	601.209046454768	510.440846824409	796.812749003984	763.297635284048	375.445208100827	458.685400034263	376.097466863628	267.721593079042	559.81350238029	347.447599302167	625.614066537869	0	895.212035538645	1240.17680763984	149.746861769842
AC068234.1	2615.66675773793	9212.35440619207	6547.10792614817	4476.67659574468	9043.35356541914	1253.6306122449	12295.4352304388	2138.29430379747	8110.30098366026	11859.5141246117	1950.3908765653	2367.06624595038	2618.5898514435	372.589367708581	172.638604825053	18537.4376771609	11618.2172149617	12250.4346153846	1374.46849966032	24173.7966292135	0	751.669503546099	69.9812940152236	25025.985141159	6747.32596496671	6514.7009385284	3109.99797979798	6330.58924205379	3547.54296388543	2823.18944898444	22420.7331144482	138.230205072136	595.02459254854	17796.8204056128	1708.16235773459	3533.28471513089	542.964779651589	5041.84993720296	5341.04209260832	1918.1275468288	1481.12905866303	0
AC068533.4	283.517350861874	269.949109419857	108.380235444104	242.397872340426	201.669260098789	274.494897959184	302.851571417177	159.458860759494	280.824561451631	179.431186839902	359.353309481216	306.168912754213	235.801027326082	352.945177935124	249.093927998065	254.233209828172	466.588553402434	192.208461538462	58.6141850672975	174.448314606742	0	260.923404255319	302.840266210905	275.945022288262	216.618953052624	163.056586199346	186.794612794613	357.475550122249	135.561643835616	277.03714516539	188.466652584435	187.154192964932	217.831628902815	572.864888835137	174.421902533073	362.751575931959	243.859826553058	548.90016079931	394.176690327945	299.636132723758	0	137.5682379691
AC068547.1	0	3.70062304240989	0	5.39042553191489	4.10398201083364	0	0	0	0	0	8.82647584973166	5.56279797691907	0	0	7.82586703613292	0	5.21225777377197	1.51923076923077	0	0	0	30.4666666666667	0	0	0	0	3.28148148148148	0	0	0	4.13309417960217	0	0	0	0	3.04484183150747	0	0	0	0	0	0
AC068580.4	760.298642323853	651.451524703582	82.8897367685989	66.4734042553192	145.532681313455	146.321428571429	83.1529556724764	19.120253164557	335.065962016443	40.2556040717375	152.840787119857	804.713495245018	166.646542424212	55.8584441905738	213.951749466693	65.1294976078801	37.3384407390717	353.36	18.9408961276773	66.847191011236	0	42.9475177304965	2140.24933721601	88.7622585438336	164.495942953919	263.905980612588	227.081481481482	157.380195599022	118.853051058531	395.409727692725	438.4449797863	168.540738017771	199.945532562164	70.3933747412008	92.197301091229	54.5939548172207	128.815959141362	39.1944267758389	37.1898084708511	89.2559143697045	152.317053206003	119.268656692802
AC068631.2	122.965851846693	0	343.010358699326	230.93829787234	421.256257917051	519.690816326531	387.393457997904	491.678797468355	224.018896559129	934.146801278861	0	316.911681622782	364.605746295985	344.320021127733	1219.93138483869	919.841872548404	783.890941865705	0	0	372.286516853933	0	338.929078014184	357.911637772632	109.591381872214	193.10359858513	259.913456763851	0	434.977995110024	348.513075965131	329.308162171277	419.435188565554	226.334395816343	398.489112349932	172.277461507673	0	290.128841056549	221.354706581376	565.356982026979	0	398.919978254709	0	0
AC068775.1	32.0981569675769	9.07963132432731	1.78909793622814	136.977659574468	120.170090569702	14.6673469387755	174.27094879108	32.0712025316456	54.56271730514	0	114.931127012522	17.1251878298089	97.1228931402726	19.635186478251	35.5589276681841	701.416101390508	13.5673726904011	177.49	52.5896524255037	0	0	71.8	189.879720621407	4.45765230312036	11.9807538708284	0	437.786531986532	39.0941320293399	5.63885429638854	60.8498832633249	0	144.806385859936	117.962269743434	125.298248948246	133.238953323875	32.8629719652893	14.0426285049683	10.2581104299249	77.897376170358	0	29.0804911323329	66.1744138843906
AC068831.6	45.2874191296087	247.735752911876	271.981985797998	140.368085106383	211.100552532145	103.264285714286	344.801410383703	379.761075949367	411.681979499208	276.712329653067	435.596601073345	764.009869181071	175.649996535991	251.593083068403	526.401442677751	328.581373827347	316.246958089229	175.129230769231	28.3242695211066	341.423595505618	0	307.424113475177	324.276061826023	212.007429420505	236.645850454038	170.467968824696	180.974410774411	361.144254278729	121.494396014944	198.785401665605	64.7534368173832	125.18935223816	79.467181700847	256.726474831331	386.482043167933	421.168715032754	245.886323986751	364.411840617538	164.944357772359	272.742546953027	74.6521145975444	221.856579088709
AC068896.1	2.72142371174337	9.99817453563372	17.866097867804	10.2308510638298	15.3499234628603	4.57551020408163	7.46172188927608	3.01424050632911	4.24138097232797	0	1205.34347048301	30.9272004546704	10.6641989726739	16.6961107765442	31.2286952123331	12.8650249488991	5.82965299684543	264.083076923077	0	13.3696629213483	0	0	3.79502712730111	21.518573551263	23.8409950756473	10.9458996826337	931.868686868687	29.8630806845966	19.2826899128269	0	0	53.1849448078978	2.21681995462	16.6172824575195	10.445737353494	10.3671830517623	8.11104649692802	41.875855157511	35.9662866662797	33.8441623957214	14.8643929058663	47.0042276730358
AC068946.1	91.0194803223566	100.860212511304	252.896694700805	170.968085106383	24.3860979982803	84.5826530612245	15.0898404517188	18.824367088607602	55.308799102194	63.269154217755	65.1100178890877	7.36562684983903	43.0378368748701	234.944989866291	175.746079919069	120.311057112944	81.8440739071654	77.0407692307692	182.28866718854	113.347191011236	0	25.9177304964539	72.6510635082158	132.867756315007	48.0576306953453	98.6919819511398	59.7616161616162	37.5916870415648	71.2067247820673	43.1837610602022	149.449510927364	59.6222121633358	54.8553336750057	10.3318100536459	16.0539303938329	114.835122533945	69.6543703066926	179.273411742345	8.8069978798812	85.4382766814597	60.0054570259209	19.751761559733
AC068946.2	96.9194697866611	36.3529907057614	62.3565796594375	30.5127659574468	46.9385596189508	124.481632653061	201.455489577518	70.6344936708861	41.4467247048294	108.813787434449	191.938282647585	63.9928359054704	76.9158443769238	85.6833601098002	84.2262101119395	96.182835730558807	102.662460567823	78.8584615384615	0	79.5539325842697	348.87137705356	33.358865248227	64.9616304745026	156.158989598811	95.4550058269156	47.6188273175606	59.5353535353535	105.460880195599	37.0124533001245	69.5378100149413	116.820655458676	59.8707443586499	44.9663724329003	49.4740509737184	78.1829618371884	69.6565733135138	125.176354580162	164.346829748196	6.86823589682687	18.1600973906072	18.8240109140518	31.2672347516236
AC069257.3	0	6.11240011293433	0	5.53829787234043	0	2.28979591836735	6.53347598524708	0	5.54232192097254	0	0	0	0	12.6016121900616	8.29319786237382	0	5.04551599819739	0	0	0	0	11.7971631205674	2.24844487738626	0	3.48589296680389	0	1.2956228956229	0	0	3.7340635352882	0	0	0	0	0	0	0	0	4.20726362860269	1.83849615562285	0	1.54571053897865
AC069288.1	49.5624114956938	119.832217582528	52.8009009470667	48.7776595744681	62.6148848235848	87.0561224489796	172.278314250431	52.4493670886076	90.1254271651361	30.5752191069897	228.568872987478	239.352937902748	70.7281346806679	76.1028536444339	77.4735545732445	48.504474200531	49.7196935556557	52.9738461538462	125.723754314938	36.9955056179775	0	38.0312056737589	63.4129778333563	57.1396731054978	70.305038070464	37.4655723851205	112.329292929293	38.4315403422983	4.7359900373599	116.817212094977	85.7839875262363	25.1045866947392	65.3123192906939	9.50134906717116	91.1624884513613	77.4399978341775	38.446562665925	74.8586121583285	10.1243480436988	8.10605840488772	12.9691678035471	23.4233515160604
AC069368.1	3209.32998333932	791.538181160206	742.697207318832	1241.64680851064	925.304634090989	669.131632653061	1347.99595147268	345.341772151899	824.363959390266	1056.85253613733	5640.24865831843	1133.18335056336	716.049248310059	1099.65947536798	668.163224912582	1148.01102998759	270.266786840919	1251.05384615385	527.621637279684	1191.63483146067	0	700.17304964539	623.876165759663	841.466567607727	680.57989669244	772.564930558768	759.228282828283	842.804400977995	1115.13200498132	946.881666847036	486.420618340193	636.671445162742	1763.60417183404	848.398252691655	1355.17657173262	976.364616213719	820.30922100579	2042.7203485101	700.860312225929	594.213242814979	897.727694406548	946.031108655258
AC069444.2	0	0	0	68.8340425531915	152.310264294995	0	0	0	0	204.868713659348	26.0545617173524	25.9386431056552	0	0	9.76886367135097	0	6.77872915727805	37.9776923076923	0	0	0	36.5007092198582	0	31.9539375928678	0	3.08422081787368	53.0754208754209	33.0268948655257	0	17.8800485570877	0	0	11.4367323540155	4.60727315658682	0	34.6946148008585	0	22.9276705482403	0	0	0	17.1308046995086
AC069503.2	19.744607598915	18.6465874937456	15.748801171089	20.5542553191489	28.9412558239203	13.5938775510204	6.32032322209968	9.74050632911392	11.1489071900107	30.9464471247452	33.6762075134168	11.519385048157	11.70538109047	18.7538639141926	41.9157265070045	9.41136013620977	4.50563316809374	16.4723076923077	8.65142888672017	48.7505617977528	0	21.3219858156028	24.6138461554388	4.67607726597325	18.049976859004	11.9498135588516	13.5138047138047	36.1222493887531	9.6027397260274	15.1510194219962	11.9511745435587	13.367819144161	23.1441340404093	7.68147617031937	11.0566590637062	13.4162550052919	54.8671335743723	8.9481738101229	3.90218742053911	15.5838446466538	15.174897680764	15.0963458326909
AC072022.2	0	0.80152112679443	1.18483307034976	0	0	0	0	0	0	0	0	0	0	0	0	1.97634610168202	0	2.30769230769231	2.58637634879527	0	0	1.41843971631206	0	0	2.5640992767958	0	0	0	0	0	0	0	0	0	0	0	0	1.07991477312611	0	0	0	0
AC073283.3	12.7642629209591	8.82875521164065	0	0	0	0	0	0	0	0	41.4472271914132	0	0	0	5.11204943810341	0	0	8.47153846153846	0	4.49550561797753	0	0	0	14.887072808321	0	0	13.3872053872054	13.5647921760391	1.24782067247821	0	0	0	0	2.76090843908465	0	2.78511233935054	0	8.6457976736476	0	0	6.64338335607094	0
AC073508.2	35.5945792953941	81.6213009048572	15.2950101051451	5.88723404255319	38.9747187836517	61.4918367346939	0	2.4003164556962	59.1912457645947	2.06309647498302	0	16.2895454476463	0	32.8100084630975	0	3.12065049455591	0	16.38	1.34750207772233	13.3157303370787	0	24.9191489361702	0	0	7.29870859139924	0	0	9.39486552567237	7.08468244084683	12.4303795556875	2.7704551531809	0	23.8551175684173	6.39604695963165	241.488137026668	21.7174464614606	41.732193876261	8.32074332693664	0	2.89628414071781	1.862482946794	0
AC073585.1	0	12.2945325638998	0	4.2968085106383	7.0732432850301	0	0	0	0	0	0	0	0	24.2978930288486	0	0	0	0	0	0	0	0	0	17.4903417533432	3.8461489151937	5.13060133053286	2.52323232323232	0	18.6799501867995	0	10.0354212886707	6.8426677804941	11.3376140069473	8.14681075913464	5.56860258314081	0	0	0	0	2.60488713208496	0	0
AC073612.1	168.137199755	0	23.4229649677444	111.544680851064	32.3201015552455	84.9704081632653	122.539460764765	46.0632911392405	70.6504979038001	0	145.260286225403	77.2914393455175	0	114.956073923056	85.8965054650217	67.5515097554914	87.0238846327174	0	0	22.3337078651685	0	238.401418439716	114.804228981129	44.1263001485884	62.5294070135808	0	0	72.4828850855746	106.526774595268	63.8414965113226	798.46739739609	160.684096679969	163.450919620501	83.9744641885296	0	184.821645365182	134.399888751233	21.2430035021636	0	4.11408782419496	0	0
AC073896.1	49.2463406315346	314.954520689364	95.4904364717686	0	19.9991139232495	72.180612244898	142.936117429295	116.063291139241	63.8981441607148	0	944.672629695886	73.5399025561719	11.6469877967913	26.9468625516939	30.1268940643487	81.6823843825178	29.8224425416854	870.740769230769	0	10.9056179775281	0	0	10.4575461102007	0	39.2576419773821	28.5614268839192	0.882154882154882	36.458435207824	57.2602739726028	31.8725099601594	0	0	25.9394620399366	0	438.151002781912	8.77327307383509	1.97845819321888	0	0	0	432.941882673943	435.665336790671
AC074143.1	35.8624359599358	83.0720541443552	30.559214550461	72.5127659574468	136.295783269243	56.1918367346939	133.428129013804	44.0569620253165	40.7899846355739	23.8698321939414	74.5339892665474	39.1546098620979	66.5139203673829	34.5466440717303	35.4500670757186	71.6208063788547	35.4835511491663	37.1492307692308	26.5336349622906	57.3730337078652	98.7044209963938	54.931914893617	46.6686887487694	222.933135215453	7.90511807036145	72.7475164311864	89.3569023569024	53.3031784841076	73.1145703611457	142.670421703374	55.2381626839593	62.1510036259241	28.1610472997041	45.1178742041656	33.359055753944	73.3520079120202	127.005638289803	88.3348686121691	16.4794768559618	15.9325104315497	14.2073669849932	44.3326378925172
AC078815.1	0	0	0	0	0	0	0	0	0	0	0	0	0	0	0	0	0	0	0	0	0	0	0	0	0	0	0	0	0	0	0	0	0	0	0	0	0	0	0	0	0	0
AC078927.1	0	0	0	0	33.8508443497689	11.9857142857143	0	0	88.4404735268313	81.6611095643277	0	175.969758346727	115.054582883837	122.233737547943	0	71.8194291620737	99.9603424966201	0	342.774181756736	144.011235955056	0	82.4425531914894	76.5568565664011	0	0	51.4710191190849	0	88.5342298288509	0	0	0	23.2495726285729	0	0	71.6327889531703	97.6032974647187	0	0	491.271884962142	189.419004053871	0	274.632959675274
AC079447.1	3.49106519452644	110.376672849734	0	23.5457446808511	22.2360056383414	1.78673469387755	6.29694517710932	23.5553797468354	2.71003240988731	8.84738551027199	43.45885509839	18.8622446484315	6.87952176882194	4.62369227137132	4.39840777638495	15.8898226575234	9.20324470482199	18.6	0	19.6314606741573	0	0	9.93373712863651	6.57057949479941	23.6025338429053	7.08908154988265	23.4309764309764	19.541564792176	2.25155666251557	3.83054012629205	26.9414248369046	23.6190634588689	28.9158716350691	12.4891657092177	9.43345031858373	0	12.4029733761473	20.989223530479	5.30049805433493	15.3926679964813	8.3268758526603	200.047151907024
AC084337.2	225.624597098934	166.864675781698	107.176445044628	257.418085106383	230.512866648162	133.436734693878	151.055174936535	706.846518987342	204.241459342265	174.894961549767	332.87030411449	116.49242693821	305.095062302675	196.918072014357	172.330716280706	173.077521681752	36.4659756647138	124.961538461538	115.869660426028	79.4134831460674	0	49.4851063829787	178.691326406494	171.803863298663	218.392027702529	143.209625236328	121.435016835017	144.220048899756	189.485678704857	167.546281498558	353.294692667512	154.125870689549	185.996531334383	156.100173636607	162.043058717767	96.0736853415274	76.424110641956	124.232315585654	46.9345537811421	55.4058566587796	125.581446111869	72.2651322547701
AC084756.2	62.4945312597656	0	36.667029028114	104.408510638298	0	0	31.6841268575232	0	31.6739936026621	0	0	0	46.3276556577163	0	36.6508323986717	96.5178263947939	71.4015322217215	0	104.386149437377	122.710112359551	0	72.9943262411348	14.6231732679366	22.849925705795	23.4871493754495	0	0	67.4352078239609	24.0971357409714	12.9840712953618	8.46032779038802	0	46.0576273116793	55.6385824572316	0	20.4433337084042	38.0382291218933	20.2559613995264	0	0	0	0
AC087289.3	22.6571023980314	127.60056034342	13.682452296399	4.71170212765957	34.7414419000379	4.66632653061225	22.5391857289412	11.2895569620253	30.2335541667532	5.37310517685232	1.77638640429338	0	9.22713011807322	201.483743049956	14.0353192144444	21.4977047210462	0	35.3753846153846	0	26.7325842696629	0	11.2496453900709	0	10.1500742942051	3.97948207758708	3.07805237623793	44.9178451178451	3.83251833740831	9.52054794520548	8.36913453786455	6.66179079583736	12.3784153095832	21.3647690983304	17.955695309508	69.2928564139442	16.28512376068	2.36403630755227	5.11231653597898	0	2.01703998750193	0	3.06399491279798
AC087632.2	116.665863096673	37.4358457480607	340.131214338376	119.926595744681	141.166492917263	349.559183673469	225.038436256322	117.813291139241	188.627033161063	143.303069195544	148.647584973166	126.461952553052	146.677025702946	267.532917047639	265.784785907502	335.072682598322	293.106804867057	60.6392307692308	64.2774871457096	210.033707865169	0	208.778723404255	213.459406356722	158.482912332838	218.345873915546	105.942985093961	57.4383838383838	203.069682151589	119.788293897883	202.675505600256	9.27229459376629	78.0646240407177	159.575773474548	225.574397383069	349.006262459475	96.0060033891738	281.430305175596	102.855402651623	17.1207266711535	66.699596213018	59.2567530695771	307.021854258413
AC087721.2	0	4.61435712695554	0	0	0	0	0	0	0	0	0	0	0	0	0	0	0	2.47769230769231	0	0	0	0	0	3.63298662704309	17.0281832972009	0	63.9050505050505	0	0	0	0	7.60999912115992	0	0	0	3.99154314005342	8.68625319208111	0	0	0	0	0
AC090004.1	0	4.88126366217808	0	0	5.68264528268109	0	4.51883857872488	0	0	0	0	0	0	0	0	8.65343140621472	0	7.18615384615385	67.7837513492263	19.3550561797753	0	0	0	2.35809806835067	0	0	10.4451178451178	0	0	3.50251971687896	0	0	0	0	11.2054645752439	0	1.68263760714015	42.5248839361598	0	0	2.17680763983629	0
AC090227.2	0	0	0	9.13617021276596	3.77758026905992	0	0	0	0	0	2.26475849731664	0	4.04101386593296	0	0	0	0	0	198.921653487642	0	0	45.486524822695	0	2.26745913818722	2.16538183925405	0	0	44.1809290953545	0	0	0	0	0	12.3636175157007	0	0	0	0	0	21.1262831258814	0	0
AC090360.1	0	0	1.2097145648271	1.12340425531915	0	0	0	3.58227848101266	0	2.78226991704606	8.22450805008945	1.79608302119715	0	0	1.20516373072948	1.01979458846792	0	0	0	0	0	2.92056737588652	0	1.54383358098068	0	0	0	0	1.32876712328767	0	1.29548387726969	0.987513855906136	0	0	0	2.72081448461462	0	2.21814494400102	0	2.71774030883872	1.21418826739427	0
AC090517.4	0	52.9845540867458	4.15047024543521	0	3.13472254495709	8.34795918367347	5.87063965081452	33.1598101265823	4.71943758598652	4.29563849117153	118.834525939177	13.7429864222869	75.7143281307218	0	3.50223219194652	0	30.817485353763	54.6061538461539	48.6850862642725	0	0	0	0	0	0	0	2.84107744107744	8.05134474327628	4.61643835616438	22.0151191402006	4.0610550196032	57.3608526827775	0	23.8253613109996	54.8614521711441	2.79864872982126	18.162625470911	4.44600912096017	21.2416682092496	3.83027050653812	12.318690313779	0
AC090527.3	0	0	0	0	0	0	0	0	0	0	0	0	0	0	0	0	0	0	0	0	0	0	0	0	0	0	0	0	0	0	0	0	0	0	0	0	0	0	0	0	0	0
AC091057.6	0	1.77937690148364	6.53435438297893	1.09042553191489	4.56600774503413	3.36020408163265	1.64746458226184	1.58227848101266	4.70219619992014	0	1.85330948121646	1.7387432815533	3.02160551866111	6.54039378412499	4.61173055353962	3.00305790150583	1.89184317260027	3.38692307692308	0.862125449598422	0	66.7824228663016	1.41843971631206	2.11697503418734	0	0	0	0.677441077441077	4.15281173594132	2.61270236612702	2.75000230704892	0	0	2.05003427445727	0	4.22116185022589	2.711508216166	1.28441758741878	0	1.91249004246537	3.41254531497195	2.08130968622101	7.33544432760976
AC091167.2	14.6821166390774	19.3615443388463	18.9063813035711	48.6978723404255	13.3652923736821	19.1683673469388	7.74638396651164	4.44303797468354	12.423202360189	40.6591690248377	115.822003577818	32.8885568430763	0	16.7241210282964	4.70299751489961	17.9452226032727	15.0779630464173	17.4307692307692	0	15.5943820224719	0	0	13.8830084026828	20.1396731054978	13.7487003221791	8.81007676625616	25.3589225589226	17.041564792176	7.64757160647572	0	6.95605244939249	23.3865960822632	41.0864609818006	16.9086924846736	17.2839649433327	28.5262508682325	14.983186265834	25.5551031912562	0	12.9621137568444	1.41446111869031	5.44655510663768
AC091167.6	0	0	0	3.19148936170213	0	0	0	1.58227848101266	0	0	2.68336314847943	1.6873061621669	0	0	0	0	0	0	0	0	0	0	0	0	0	0	0	0	0	0	0	0.944989335795346	0	0	0	0	0	1.07991477312611	0	0	0	1.40717324317392
AC091167.7	0	6.67907554957799	0	6.50957446808511	7.74141748771925	4.32857142857143	22.5144325048338	8.70727848101266	7.51254212873908	16.8410759274476	52.2030411449016	27.6369112768717	12.9692494977187	2.7550083330499	11.7206571221218	0	0	12.2130769230769	0	4.56179775280899	0	5.13758865248227	13.8126151008125	7.70430906389302	1.2820496383979	3.08422081787368	9.23501683501683	15.2286063569682	2.76089663760897	1.25167890241519	4.26129946434611	0	5.67547843068018	13.2274812325608	8.02935427623013	2.00507783847533	11.2310687466815	22.4222704344173	5.6248760963006	4.73225373268199	11.2010914051842	0
AC091551.1	19.6410363552922	65.4169482844542	111.04492501932	61.3372340425532	21.4530031220643	30.9418367346939	29.2995662685065	30.0237341772152	55.2069181845291	2.31920500291194	73.324686940966	56.8177793668006	18.9372420550481	37.6197688353938	2.94913241406611	15.2820962312562	30.8697611536728	223.29	0	58.7539325842697	0	33.5517730496454	39.8508904235089	41.6077265973254	26.1512485240404	42.5884631636087	32.6781144781145	53.7493887530562	13.4582814445828	45.7886290173062	14.6752315936894	62.082019404411	46.1443558653639	26.9629143306352	941.325918541269	95.9391674612246	115.254987231676	23.113415889218	15.3583620034821	53.1942712695604	29.1236016371078	576.44243608341
AC092042.3	44.5927775128973	26.3315720574506	3.97866945023449	15.8276595744681	93.6971914079488	13.9132653061224	0	3.23575949367089	3.5956126942056	0	0	55.9475644945586	3.67184948386267	7.25965703447462	1.09960194409624	81.569732654722	23.4583145561064	22.6707692307692	13.0051624071922	15.6797752808989	0	18.3390070921986	2.80952090111708	5.4368499257058	73.6640081230665	10.4709296766811	4.02020202020202	3.66748166259169	2.4906600249066	5.0880915168553	34.1355728151072	3.60418932672345	8.30211462798573	0	3.39727078405146	5.70812665662154	16.3775884301282	0	18.8450238330735	6.12186374494845	0	6.12236394556328
AC092073.1	0	0	1.63033030480127	8.16914893617021	1.2820988084076	0	6.32444875945092	0	2.21473441016239	0	4.81663685152057	1.19823191226345	0	0	1.50535506146775	0	5.0788643533123	2.19538461538462	11.8490521792807	0	0	0	3.28467568874152	16.0876671619614	0	0	0	7.58557457212714	1.78704856787049	0	3.59585298638948	1.45244860911745	0	7.058342475891	0	0	0	1.50972085283029	0	0	1.52578444747613	0
AC092111.3	4.73392011799979	0	0	3.30531914893617	0	0	0	0	0	5.35370301564558	0.940071556350626	0	0	0	0	0	0	0	0	0	0	0	0	0	0	0	0	0	0	0	0	0	0	0	0	0	0	0	0	0	0	0
AC092143.1	275.733436190293	325.597118210941	1089.2383685678	187.905319148936	560.380253508367	110.475510204082	598.116279645424	192.738924050633	429.144368786978	67.8816946753032	431.228085867621	793.936997117835	373.608210690921	282.319328874368	2715.03485738163	218.013702995696	182.157728706625	1314.12769230769	158.991451164042	368.37191011236	724.522505676506	68.9418439716312	289.12288910674	720.268945022288	646.932503932687	2988.30155043781	432.185858585859	681.319070904646	1996.51432129514	934.183669617172	605.840788572391	1440.7864957244	234.708433613224	425.08084324617	151.186399722321	481.102775890673	537.447852140275	799.828077568118	847.28777734155	133.992092697936	790.206821282401	10501.3337730896
AC092329.3	0	0	3.38506808198926	0	5.37975169959467	0	0	0	20.9780646465771	0	0	2.16288870862474	0	3.39524265881313	0	0	0	3.68538461538462	153.222969780779	0	0	2.98439716312057	0	0	7.18076002466664	9.99441756031965	0	16.6784841075795	0	1.77516927447087	8.2234532642897	3.48134071307005	0	0	0	0	18.9097620793406	6.47192923534475	7.47946063705971	0	0	0
AC092587.1	4.85356276149507	37.278747607209	4.38032786108306	30.5478723404255	11.198925134652	2.91632653061225	26.6152166319663	40.0110759493671	20.5956193556502	0	2.41592128801431	34.856659083205	5.73441938261463	9.55349657974819	29.6232763739526	21.6212263524013	39.3068949977467	5.76	0	44.914606741573	0	0	53.0113322864055	3.87072808320951	35.0627755605442	4.83605824242593	22.0141414141414	52.0574572127139	27.159402241594	28.2181444783091	10.0439683076536	39.3852655372784	0	47.3328207741947	6.93106038602744	23.1506118025481	23.8375767995752	35.5011182517476	123.229877737627	41.2107798365061	43.6387448840382	176.130129418096
AC092647.5	40.1552854369903	135.062722033876	18.9371869634002	101.867021276596	88.1022496403704	111.894897959184	88.4872754676297	68.3813291139241	41.5407686288278	186.154682436743	278.223613595707	101.788156645423	98.2066330822752	44.1591622533847	100.66305997229	80.7525135416765	168.491212257774	153.335384615385	32.76076708474	60.3089887640449	133.564845732603	0	118.232796860459	160.835066864785	144.924173174137	48.6705466164556	106.895622895623	136.449877750611	27.4719800747198	110.673750565227	108.158862220833	78.0154845952563	59.9847081357817	105.583727111211	95.7577118627003	124.182846178381	92.2922302849486	103.252811288133	0	87.6818652103554	67.0117326057299	288.206801724121
AC092718.3	0	0	0	0	0	0	0	0	0	0	0	0	0	0	0	0	0	0	0	0	0	0	0	0	0	0	0	0	0	0	0	0	0	0	0	0	0	0	1.44763754265672	0	0	0
AC092835.1	3.57142219388894	3.20608450717772	0	7.4468085106383	0	2.04081632653061	1.37517911708	1.58227848101266	1.56739873330671	3.88043224134736	14.3112701252236	7.58908318815698	1.979433684023	1.00036613400505	2.19920388819247	5.92903830504606	0.901306894997747	6.15384615384615	0.862125449598422	1.12359550561798	0	4.25531914893617	0	4.45765230312036	21.7948438527643	0	6.06060606060606	1.22249388753056	4.9813200498132	5.87248814806053	1.22100271184702	1.88997867159069	2.85918308850387	5.75909144573352	2.04778226886767	0.84602440441997	3.79257161639402	2.15982954625221	32.1697231701493	5.89531520355471	12.0054570259209	17.5808751021229
AC093155.3	84.1194926437632	125.600765132068	106.143270607283	95.7127659574468	117.422348483136	44.9765306122449	89.7579409718116	69.7357594936709	200.316692914065	211.757774365153	150.360465116279	24.9900077071356	72.0474272310692	114.866040970995	176.737920872644	141.5271325145	233.392519152772	82.16	69.3424741621003	189.226966292135	0	194.269503546099	184.53604085296	107.759286775632	80.8947680836307	101.671339261206	105.840404040404	134.003667481663	52.7397260273973	87.9639999697986	164.398247128507	71.2229012495594	63.4176339640453	231.805734327353	46.2477973541971	57.846072627811	91.2998407119921	96.1566913139215	425.691759631582	36.6958105784694	0	0
AC093227.2	0	0	0	0	0	0	0	0	0	0	1.84436493738819	0	0	0	0	0	0	0	0	0	0	0	0	0	0	0	0	0	0	0	0	0	11.6101894613847	0	0	0	0	0	0	0	0	0
AC093323.1	23.2142442602781	13.6258591555053	7.10899842209856	30.8510638297872	25.3164785863278	22.9265306122449	24.75322410744	11.0759493670886	15.6739873330671	18.1086837929544	30.4114490161002	28.6698698219264	30.6812221023565	16.0058581440807	12.0956213850586	15.8107688134562	0.901306894997747	10	1.72425089919684	10.1123595505618	0	5.67375886524823	33.1272948992806	54.9777117384844	24.3589431295601	21.5895457251157	15.4882154882155	9.7799511002445	24.906600249066	21.8120988356534	12.2100271184702	5.66993601477207	21.9204036785297	32.2509120961077	10.9215054339609	15.2284392795595	25.2711688705722	24.8380397819004	2.68081026417911	1.6843757724442	4.91132332878581	8.438820049019
AC093512.2	0	0	2.19905017856915	2.31170212765957	1.87703605518631	14.8214285714286	5.3081913919288	8.49841772151899	0	2.31144413842925	48.1726296958855	1.86185507549451	11.7588257999386	4.10050078328668	8.8825845044094	5.03968255928915	1.97926994141505	3.55846153846154	1.41560998824061	2.46067415730337	0	0	5.48032558972506	12.7741456166419	12.6845991223088	6.03582014057879	12.0814814814815	2.58435207823961	10.2204234122042	16.353201638592	0	3.89241107414103	4.86823573869259	15.2615923311938	5.76928524548985	27.9179593214546	20.9526939900382	2.98488443292055	0.983857366953732	25.2235271923519	2.70013642564802	4.9001415084637
AC093525.1	27.3035226722809	1.15980107047154	1.4573446765302	5.43404255319149	1.24141161067958	4.83673469387755	0	0	0	0	2.2602862254025	0	0	2.8950595918106	0	0	0	0	0	0	0	0	0	0	0	4.44436219855597	0	0	0	2.25167974134206	0	0	1.31236503762328	0	1.91058085685354	1.01861338292164	1.65608960582539	1.43736656303085	0	0	0.685948158253752	3.05344638773671
AC093525.2	0	23.0525491277346	2.75473688856319	3.51382978723404	0	0	3.2247950295526	0	0	0	0	8.7535858418064	0	10.4948411118469	14.3586021860087	0	2.78593961243804	1.89692307692308	0	0	0	0	8.21427721089316	0	9.71921830869448	0	0	0	3.14819427148194	0	3.10378889351513	0	0	0	0	0	3.30965083057318	3.18250883640263	0	0	3.58526603001364	4.03656892344742
AC093668.1	13.6910469802733	247.391098827355	26.0426308862877	135.465957446809	2.896024318286	69.4775510204082	0	24.7357594936709	15.6003195926017	14.127360313332	44.3676207513417	53.4752098381502	57.0086798167045	141.556809792384	181.638846737481	51.4373718154271	60.0495718792249	35.2123076923077	0	0	0	33.9234042553192	31.0020383001674	26.2317979197623	92.9114193443342	28.1126727549186	29.7117845117845	66.3924205378973	24.6936488169365	31.1401267954084	22.4579028790023	62.8833703611655	49.6802122848137	0	33.8402845871279	38.976344311628	0	36.327253053189	0	9.81317325025992	0	144.44236013403
AC093827.5	2.41070998087503	2.82856805645755	0	1.29468085106383	0	1.02040816326531	1.55120204406624	1.75791139240506	0	0	1.89982110912343	0.948635398519623	0.9897168420115	0	3.27131578368631	1.21051198728024	0	3.89076923076923	0	0	0	0	7.08177320727411	2.97176820208024	1.90640781229768	6.98421804207494	7.43367003367003	4.20048899755501	0	2.51678063488308	0	4.95079913023182	1.90612205900258	2.65033388332657	0	6.3164182033995	0	0	5.15573430006926	5.05312731733261	4.91132332878581	14.1877662074132
AC093884.1	1229.94601795354	1432.97309634224	3128.14769418155	4036.84042553192	2475.77167791291	1270.30204081633	1789.6897320876	2576.14873417722	1627.06176609003	1956.86834889872	3223.97853309481	3038.65457360314	4231.43241718544	2841.6860570969	2517.89162323239	1660.64951626459	1940.18116268589	2091.68538461538	1145.342281046	3775.21797752809	1912.18111393081	1289.60425531915	2739.74457583377	3930.26597325409	813.789982320536	3720.40767230771	3306.69090909091	3030.92053789731	4202.57783312578	3527.77477162313	3996.38583197293	6712.54936388043	2248.41773999208	2194.72985541801	5377.26941203734	1785.11318537495	2540.39847285783	7676.84306354543	2127.68886945004	2999.69470689124	2374.37980900409	1320.57336859588
AC093899.2	10.4214099617679	138.637506259379	83.523622461236	272.21170212766	287.200078842748	35.4469387755102	209.978849745179	151.751582278481	108.404431192959	251.669313444825	458.504472271914	209.354135291429	386.570532170746	308.434887168704	78.953618789998	109.949074501825	253.330328977017	166.370769230769	307.760680872195	258.389887640449	0	57.5248226950355	164.5050056884	341.575037147103	83.489636551748	165.252551421672	0	654.209046454768	236.287671232877	139.680486309133	165.554536696626	262.677740681696	62.8076749051645	256.301453882636	268.675177022245	127.885048972123	103.877272382493	379.313584571906	0	1205.95073116647	764.986630286494	570.397427988296
AC096887.1	0	2.10800056346935	0	2.12765957446809	1.1121167378994	0	1.37517911708	0	0	0	1.97048300536673	0	0	2.60595377908314	0	2.96451915252303	0	0	0	0	0	0	4.03933329261564	0	3.46538017258952	0	0.822895622895623	1.22249388753056	0	0	3.11111490978621	0	0	1.38333376526519	0.87576821698574	0	0	2.42332875089498	0	0	0	0
AC097104.1	0	2.40456338038329	0	0	0.930380588047548	0	0	5.59651898734177	0	3.88043224134736	0	0	0	0	0	0	0	0	0	0	0	0	0	0	0	0	0	0	0	0	0	0	0	0	0	0.992386626384625	0	0	0	0	0	0
AC097625.1	0	1.44754715499074	0	13.6063829787234	4.83725572988764	0	0	0	0	0	0	2.95468305458912	0	3.83440339164134	4.39840777638495	0	0	0	0	33.2966292134831	0	0	0	4.08915304606241	0	0	0	18.4657701711491	14.7235367372354	4.26762102988341	2.86691436741681	39.0696390991228	3.96949918787287	2.28060021251047	7.03754506400856	11.581228072105	0	0	10.5886643814546	0	0	1.65541519961589
AC097634.4	17.39818321753	7.66975566229591	0	32.3638297872341	6.62116331027424	11.8	0	0	19.0282206223435	8.03120126217526	144.593917710197	5.44558880323531	7.75542117400212	13.7580354409714	0	0	7.1617845876521	255.795384615385	90.9421651763392	0	0	51.4411347517731	0	0	10.7102426791761	0	245.83164983165	3.96699266503668	0	0	0	6.19062513879531	37.5744310880883	0	434.06772493779	17.3714190959552	9.17675912113474	6.5237651444548	491.995167571418	0	0	0
AC097637.1	0	22.969190930548	0	0	11.9638444519389	29.384693877551	0	0	39.2664730667998	7.12706054994132	24.9481216457961	0	0	7.42071598204943	0	0	0	0	3.03468158258645	5.98988764044944	0	0	0	0	0	11.5087699818956	0	0	0	0	23.1685264572973	34.4061167269727	0	3.68927398013689	0	19.1167674422736	0	0	10.8336904396006	6.52779830610751	2.41364256480218	0
AC098484.3	55.9356144006886	144.49582417512	93.0354623500038	103.360638297872	121.495589055686	66.4326530612245	36.8066690686462	71.3544303797468	74.8542613065287	34.9704553590224	175.426654740608	72.5524785102461	86.3003394728768	95.0747973758395	93.5618306173165	53.3702383028721	25.9387111311402	61.9238461538462	47.9022763560371	105.583146067416	200.347268598905	65.5106382978724	99.0702908175043	76.55720653789	99.3575649261988	69.3949684021577	133.361616161616	92.8606356968215	85.4209215442092	77.6502329280478	62.6936052424972	51.655952062581	145.950812996798	59.976330134158	89.5447404589558	73.2674054715782	77.3874238325201	74.0540756523495	194.95710100395	25.7389461787199	204.383083219645	126.279206448524
AC098588.2	0	19.3366971839156	8.23695950507153	20.3287234042553	19.4303973150066	10.869387755102	1.5264488199588	24.8939873417722	16.7648968514486	15.4906855074587	10.9731663685152	11.9494330954858	12.8346480072051	16.6210833164938	17.1702843570627	10.5092203956941	10.8517350157729	10.1384615384615	0	18.138202247191	78.8700414051022	49.7248226950355	9.83228795829404	5.14561664190193	12.1153690828602	3.51292751155812	24.1380471380471	17.6601466992665	10.254047322540501	6.89933464709282	7.09280475311936	5.4620383608971	6.76959249254766	6.69551971480979	6.82457570804632	13.9348679652013	10.4283077545448	16.5432144095188	10.8556730837669	11.0705597643895	16.1828103683493	18.7918457791571
AC098650.1	13.3660475606294	20.4860784797389	7.4028370235453	15.3776595744681	18.7052610354982	1.35	4.59859896751552	23.4398734177215	11.8542366199987	26.2123197903014	8.03667262969589	7.46428493128507	10.0862043369392	4.54966517745495	7.64883112313343	22.8277856474782	4.33438485804416	19.62	2.17686676023602	1.49325842696629	0	22.7446808510638	4.74119592008704	27.9153046062407	19.2486932709061	4.93937963982469	18.2848484848485	1.91931540342298	4.40722291407223	0	15.6166246845234	10.920296764451	6.59899456826693	6.51583606170291	18.5897674367807	15.4484056247087	10.301888700665	11.1047636120557	12.452363677112	18.2603177490676	10.4534788540246	6.95499419039982
AC098850.3	441.304569098984	1790.70800565313	408.333760366919	2758.50531914894	92.2035191713555	745.180612244898	55.4444716424314	4407.9414556962	609.434408085583	1192.4995125207	2454.59749552773	1169.28714898382	835.823790813448	1849.31484923482	208.038090211344	1883.98947200432	89.3780982424516	699.033846153846	414.609922719075	61.5112359550562	0	94.7177304964539	1948.41516727208	3355.05052005944	82.0165615172288	1909.16507058239	4208.63232323232	53.1564792176039	1209.19427148194	1172.87095039509	66.3065522668526	267.307243437758	2033.49580641234	1483.12499820028	2126.06488944194	2026.45518312621	483.833531389851	139.476392523102	0	803.443032516453	1557.80572987722	1810.98414398455
AC099489.1	51.7856218113896	20.0380281698608	8.29383149244832	55.3191489361702	15.370719141699	14.2857142857143	5.50071646832	7.91139240506329	25.0783797329074	20.6956386205193	74.2397137745975	26.9834068912248	49.485842100575	39.0142792261968	52.7808933166194	6.91721135588707	1.80261378999549	10.7692307692308	0.862125449598422	4.49438202247191	0	21.2765957446809	11.3871517731348	5.94353640416048	17.9486949375706	15.4211040893684	18.1818181818182	9.7799511002445	4.98256537982566	5.03356126976617	25.6410569487875	39.6904970927403	41.9337322370272	10.3663646023203	10.9215054339609	10.9983172574596	20.2270486207681	31.317528420657	4.28929642268657	5.89531520355471	3.81991814461119	11.2517600653587
AC099811.2	69.2284478063432	156.353527724916	0	78.6893617021277	0	121.512244897959	0	78.3797468354431	0	320.663398695981	98.3533094812165	53.2930718416344	63.5200269202981	23.993781724111	94.1567152690726	207.685318268306	121.94231635872	0	158.621599346164	193.870786516854	401.162014157874	78.290780141844	123.278340291573	0	0	138.132997770108	10.386531986532	386.665036674817	43.8343711083437	43.211445647186	0	91.0572824185679	50.4674406951818	45.9402724626163	0	144.904521915839	33.9460443478041	0	0	178.297070828422	0	0
AC099850.2	0	0	0	0	0	0	0	28.9636075949367	0	53.595236640076	0	0	0	0	0	0	0	0	0	17.2719101123596	0	0	0	0	0	0	0	170.676039119804	0	0	0	0	22.0538322226598	0	0	0	0	0	0	0	0	0
AC104109.3	0	13.2435335780244	2.94194051367845	0	2.35443250852849	0	0	3.8386075949367102	0	0	1.52593917710197	0	5.077247399519	3.73236604597283	3.07338743374898	6.37964521622956	1.13294276701217	0	0	0	0	0	0	0	6.93204239481744	3.73344930003609	0	0	0	10.4060489983633	1.4358991891321	4.90165968477046	10.1872693443393	0	1.95699725494787	0	0	4.04428082535726	0	1.9547180839215	1.44120054570259	0.912799035302221
AC104389.5	1.99106787309308	0.807131774681991	0	7.9468085106383	70.6790874132798	1.0265306122449	0	1.69778481012658	0	7.85916876614219	14.1672629695886	0	1.0669147556884	2.01073592935014	4.81625651514152	2.24216465235825	2.13880126182965	0	4.31062724799211	3.67415730337079	0	3.4	1.12318724307739	3.56463595839525	1.37563926200095	1.73178998923607	0.676094276094276	0	0	0	4.26007846163426	5.33729976857211	0	0	0	3.75465630681583	4.11873277540391	0	3.21697231701493	0	0.551159618008186	0.709564119121681
AC104389.6	0	0	0	0	9.14648204926044	0	24.4575605972678	0	0	21.5609750103397	7.41323792486583	0	0	0	14.1980603021706	4.95865236912019	0	0	0	52.5258426966292	0	0	0	12.6790490341753	0	0	59.1818181818182	26.8899755501223	0	0	0	3.99068996506374	0	0	7.28669190672079	0	1748.12014866881	0	0	0	0	0
AC104452.1	571.575765043277	643.234330111686	375.357486352945	532.048936170213	532.409161310272	708.157142857143	150.282324272737	571.905063291139	288.122369953907	253.180095064123	667.71198568873	261.454877841058	358.188422292382	364.607446325355	472.158078775483	260.002164098981	187.244704821992	454.646153846154	596.727026943145	265.151685393258	0	371.720567375887	519.995320915817	360.199108469539	609.145372890548	424.758891037563	795.641750841751	178.733496332518	646.286425902864	255.693167527825	646.077711938598	193.835267569005	523.381088838869	166.100260022979	690.47259060498	562.895569285592	357.960607822811	369.879449113876	247.464523162268	68.3469157184684	283.57380627558	193.604816034602
AC104472.3	23.3071012373192	44.1614095229927	27.3649045927981	20.3372340425532	53.1826882302787	23.1418367346939	74.7904914615129	21.4113924050633	20.6880958809153	43.4647215353318	35.5330948121646	21.6524975672772	41.3117707024021	46.9311768107127	91.3153438455279	40.3876207609229	81.597115817936	56.8338461538462	219.241950334677	33.6292134831461	0	93.6794326241135	32.5206702684573	6.20950965824666	34.7922630868422	36.0977204523935	56.5400673400673	17.3337408312958	5.98256537982565	28.6871046032757	32.7106626503817	33.735174298558	34.6056459811918	18.677885376803	27.3617840825202	67.6963347684727	50.0391899067027	30.3078081077841	117.294563812734	183.307246563558	75.2905866302865	58.5942437753593
AC104532.1	0	0	1.56042515365063	0	1.16817465476913	0	3.27842701511872	0	0	0	1.17799642218247	0	4.18749195855066	0	0	0	0	0	5.06153851459234	0	0	1.5531914893617	0	0	0	0	2.88686868686869	0	5.4346201743462	0	4.83272873349052	1.68208101771572	0	0	0	2.26396130622784	0	0	0	0	0	0
AC104581.2	0	0	0	0	5.76582799803617	0	0	15.2341772151899	0	9.804558796471	0	15.5618366930486	5.71363532893239	0	0	9.50227205688715	9.55565570076611	0	0	8.20337078651686	0	14.2624113475177	0	0	0	0	0	10.4694376528117	0	0	4.11111613078893	0	20.2477815717549	6.18180875785036	0	8.16075140503503	3.94427448104978	0	0	7.04995479556521	11.7424283765348	0
AC105052.1	340.572606120346	3221.26932492484	1327.55569233795	1729.28936170213	975.218784103783	1849.17244897959	844.201832288656	760.544303797468	1542.8093819786	243.160819016964	2764.08586762075	2788.46358167624	2202.92560298499	2723.28072074379	1477.87710848673	653.964031489123	912.482199188824	1648.27	1798.23074615233	1189.49775280899	0	2223.1390070922	1838.96289962433	543.695393759287	4391.83539508283	46.4252338610435	3803.88282828283	572.139364303179	1342.51805728518	1062.91951587208	1071.81815850813	1619.07007379422	3303.29809151912	607.30886295378	1435.91448324726	1360.62044045723	451.8507749488	1590.12482734863	2543.53508530539	264.938833999293	1113.72169167804	584.400946624639
AC105052.3	0	1411.75683211599	227.015201112084	327.935106382979	0	46.6826530612245	0	760.958860759494	71.3699339223879	407.561798308714	5.50894454382827	1230.94676342467	250.800186066766	174.882006814494	800.709243253942	2285.9328131261	1331.33663812528	276.314615384615	1555.02688107152	0	0	1490.65815602837	1079.02269252309	2680.74591381872	2544.57237875336	10.0854020744469	437.181144781145	0	1325.75840597758	131.150277810636	0	579.627163907455	2075.63921207586	228.501167655791	1214.93966380193	206.510326996893	0	3238.17628312774	0	522.994466404494	806.939699863574	0
AC106741.1	0	19.6204356628009	0	0	13.6048947603027	0	0	9.49367088607595	0	0	2.55366726296959	0	0	0	0	0	0	0	0	0	0	0	0	0	0	0	0	0	0	0	8.92797182902543	0	0	0	0	0	0	0	35.2907224797066	0	0	0
AC106873.8	0	0.888085408488229	0	0	0	0	1.4920693420318	7.125	0	0	2.03488372093023	0	1.07780164095052	0	0	0	0	0	0	0	0	0	0	1.57355126300149	0	0	0	1.40953545232274	0	0	0	0	0	0	0	0	0	0	1.19939451219373	0.911247292892313	0	1.72292576000805
AC107871.1	7.96784291456623	23.4629279446534	7.51302649908783	8.37446808510638	2.35443250852849	0	8.15068662693316	0	7.57523807807135	6.11814816719101	27.9221824686941	3.72876953978113	3.47390611546037	15.9588409357825	24.6101911108179	2.51094772218701	0	9.65384615384615	0	8.95842696629214	0	17.3489361702128	18.4616786110987	0	14.9704936275723	5.6009450052586	3.4996632996633	9.56845965770171	3	6.40688456953404	4.16972426095758	7.75269251086502	7.89611062941818	2.65494115648315	2.45529094037234	0	13.042653788779	8.31642366784413	4.84583263353015	20.203245202582	6.52332878581173	4.67651277716469
AC107959.5	0	0	0	3.33936170212766	4.68987765811723	0	0	0	0	17.5227385245109	0	0	8.33143637605281	0	0	0	0	2.33538461538462	0	0	0	0	0	0	0	0	0	0	0	0	0	0	0	0	4.19454068073061	0	0	0	0	0	0	0
AC108488.2	375.058258824538	411.155490890612	526.255456526549	397.782978723404	316.032835472726	353.536734693878	447.651056550116	569.175632911392	414.935899269553	465.447499530306	362.109123434705	251.245874490056	406.412375419393	568.161947272702	619.823623848167	302.053868277521	406.405588102749	267.082307692308	534.485017983937	549.94606741573	0	231.245390070922	402.019252568062	387.04309063893	393.837956618004	344.729529255377	438.465993265993	411.943765281174	398.529265255293	456.690819371493	422.613458624492	324.118112327102	468.448557220474	471.320588463964	367.577599855836	234.907136131249	277.383631260904	591.969321781125	775.343408443829	216.75221190121	180.012551159618	236.516215983864
AC108941.2	0	77.0878974117079	0	0	0	0	0	0	0	41.1183535067304	0	0	0	0	2.19920388819247	0	0	0	0	0	0	0	0	0	54.2935201365127	0	0	0	0	0	0	0	0.95306102950129	0	0	0	0	0	0	0	10.8960436562074	0
AC109583.1	0	0	0	0	0	0	0	0	0	0	0	0	3.18886766496106	0	0	0	0	0	0	0	0	0	0	0	0	0	0	0	0	0	0	0	0	0	0	0	0	0	0	0	0	0
AC110275.1	25.9910250160268	176.903727894799	97.856548113257	65.4074468085107	163.007380657668	226.022448979592	120.882369928683	109.360759493671	0	166.414923625009	152.749552772809	119.135957582084	176.521937073803	110.893587052861	92.7107387125861	222.336960093125	205.297881928797	0	72.2211110383094	191.605617977528	0	0	61.0548022207016	70.2362555720654	99.599872307856	171.934515823595	119.632996632997	67.1833740831296	24.3524283935243	125.068057943002	66.4555145976979	216.239074742042	81.9203607907833	44.1825977533784	0	74.6481172995916	73.3091451543577	361.286567264112	195.158697935816	163.628684414092	0	83.6772299010601
AC112128.1	904.869812732477	1899.83270250281	1900.06821676403	1882.46170212766	3235.95138874448	1254.83571428571	1358.53394904686	2831.77848101266	1121.40796293415	1847.22544244203	2040.81663685152	722.430125624624	941.248428824513	1161.44308817027	2159.66879989444	2176.6606371641	930.12438035151	1001.38538461538	2039.52758973864	1936.87528089888	1020.63576866569	1213.29503546099	1400.97474019178	961.156017830609	1775.75413364855	1359.87767980236	1889.55218855219	925.448655256724	1538.07347447073	1108.95395046472	1734.71396179971	909.833842525087	897.955040775525	176.88358284597	1345.41888922146	2585.04533421771	1972.77059998483	2075.71822431774	1554.69945369108	1224.04176915041	1278.78908594816	1356.77942278119
AC112229.3	5.9910607302487	0	0	0	0	176.018367346939	12.3862383075396	0	4.82915549731799	0	1.13327370304114	0	0	8.36406124641619	0	0	63.4691302388463	2.16923076923077	0	9.87865168539326	0	0	0	0	10.4589609500501	7.83854720862595	0	0	0	0	0	0	14.5522888594552	0	0	1.30710770482885	0	0	0	0	0	5.37974778124961
AC112504.2	1.78571109694447	0	0	10.4893617021277	9.39964683512372	0	8.75163990109712	7.68196202531646	0	5.17390965512982	0	7.91035437645563	2.80881639762864	3.00109840201514	7.25627322909107	3.53370682980745	0	0	0	0	0	0	0	2.6998514115899	7.18460617358183	0	0	1.22249388753056	0	0	9.34189174834157	0	8.43935541623392	0	1.50443737352811	0	0	4.31965909250442	0	0	0	0
AC113554.1	11.4589081090927	0	0	0	0	0	0	0	0	0	0	0	0	0	0	0	0	0	0	1.63595505617978	0	4.6	0	0	0	0	3.34949494949495	0	0	0	0	0	0	0	0	0	0	0	0	0	0	0
AC114490.2	0	58.0189082841416	0	0	0	0	0	0	0	0	0	0	0	0	0	0	0	33.846153846153904	0	0	0	0	1.82712026178027	0	0	2.75575130077013	0	0	0	0	0	1.66223624166401	0	0	0	1.47969668333053	0	0	0	8.42187886222101	0	1.41631529822702
AC117378.1	5.83748957591147	116.167662990824	8.05331037916732	39.3191489361702	0	43.9285714285714	0	0	0	121.04620333659	195.943649373882	6.98701592189653	37.777491859579	0	0	0	63.3348355114917	0	0	0	0	0	0	0	0	0	146.72861952862	33.6112469437653	0	0	0	16.415409752101	0	0	463.533264004527	0	16.1968091830801	61.9979071251697	0	0	244.974624829468	51.452892308877
AC117457.1	5.35713329083341	5.68839543686007	1.18483307034976	5.31914893617021	90.5796479020325	3.06122448979592	0	0	1.56739873330671	79.5734370184828	80.9874776386404	1.68646293070155	16.3560605310821	1.00036613400505	17.9674957665325	16.3937909134523	10.815682739973	10	0	0	0	0	2.07039123147906	32.0282317979198	3.8461489151937	0	6.06060606060606	0	0	0	0	4.02659955982397	0	1.1518182891467	6.14334680660301	2.96023939106547	1.26419053879801	3.23974431937831	0	0	0.545702592087312	0
AC118553.2	293.561975782186	1645.2038679005	2197.06439834325	1188.24468085106	1342.44877255766	1046.96020408163	1079.02329278389	1530.51265822785	1319.0412692168	2771.54957624063	2335.78533094812	1137.77896204952	1688.17090430428	1431.41589821875	3934.00958852895	2006.9952770269	1700.31455610635	1041.45615384615	1274.91973612064	2421.78764044944	1539.86910645118	1696.58439716312	1924.33962283683	1189.62555720654	1101.15628056887	1448.10027418723	1612.00875420875	1449.07457212714	1133.95143212951	1189.39529311686	1273.82573116695	1248.03324094488	1325.12175950315	1671.97827670707	1344.41206293927	1463.75250740483	783.139490784051	1572.54381484213	1529.72502526999	3175.88209706468	2509.26002728513	2677.13197558579
AC119674.2	9.31069765946846	29.2555211279967	17.1042502035691	17.0170212765957	5.5524462499514	68.9877551020408	11.2860950138756	0	8.01097492593062	0	7.55813953488372	24.7952212386396	0	0	0	13.7593215599102	17.4826498422713	18.2638461538462	149.52703797835	4.22808988764045	0	17.6255319148936	6.19046978212238	0	33.3114957544926	0	9.11717171717172	13.1870415647922	2.93524283935243	16.2743425120323	11.4530054371251	2.20844007775372	4.61662762690425	18.2609271561319	0	9.90271565373575	20.7390457889813	10.0831642366784	0	0	0	2.40365724396224
AC120114.4	0	0	0	10.4021276595745	0	0	0	0	0	26.2938088673697	0	0	18.2098001761696	0	0	0	0	0	19.9332025201651	20.338202247191	0	25.3191489361702	24.6252333072119	0	4.96666029915346	0	2.21414141414141	0	0	3.1694657461961	0	0	0	0	16.608879388696	0	0	0	0	0	0	0
AC124312.1	0	0	44.8601497095826	25.0265957446809	35.6519309691962	24.1918367346939	14.0570809347918	97.297468354430407	0	0	0	26.8400575421152	37.6735715911678	18.9929514202198	42.7525235864617	18.316775670389	0	0	0	33.2258426966292	0	36.0028368794326	37.8674556237519	24.3729569093611	32.5140608794091	3.01791007028939	0	0	25.8991282689913	5.97232044657756	18.6166283475316	33.338278777524	33.6449604634545	12.5571229882774	0	52.6514827846724	66.8175267376299	2.18790733035349	0	0	58.2406548431105	0
AC127029.3	9.28569770411124	12.0965568455815	0	6.64574468085106	15.9023651920119	3.66428571428571	0	0	0	3.12762838652598	11.2200357781753	0.950321861450324	0	7.07959113035371	0	0	0	0	0	0	0	3.23687943262411	0	0	1.47820323307278	0	3.21346801346801	0	0	0	1.30647290167631	3.48417568107744	0	0	0	0.962775772229926	0	5.41577258722742	0	0	0	1.11392424647051
AC129492.3	59.0141803318208	77.765984284976	31.9537630742627	20.1191489361702	72.0543146964871	50.0510204081633	60.4129937924415	20.5474683544304	46.6896734677404	7.2615822009747	127.345259391771	11.488185483939	63.5695127623987	22.8723712878914	57.1760022871721	88.3278481494236	43.1680937359171	75.6584615384615	0	6.62696629213483	0	6.09078014184397	21.4937665695998	16.3774145616642	34.2820073307598	51.8673414941816	55.9824915824916	14.2163814180929	0	25.2827393311572	50.4664840860612	54.4947000273102	113.663011439353	80.4545074968973	69.3447335647555	29.9941032099012	0	11.1576794359389	2.4995874903206	2.35391514199077	49.475034106412	0
AC131160.1	4.75892007335701	18.0710953247072	9.03790666062797	2.51808510638298	3.06058142909713	15.2010204081633	4.87088443269736	11.7658227848101	0	0	24.1842576028623	10.9265933280154	2.24368808084007	11.2841299915769	0	0	0	3.33846153846154	0	6.24606741573034	0	1.82127659574468	18.1376623833723	0	18.7115144724173	0	4.16835016835017	0	0	3.59144596597816	0	0	8.75863086111685	0	0	0	3.84440342848474	3.4416883819529	26.6654835357367	0	6.44911323328786	0
AC132217.2	0	0	0	0	0	0	0	0	0	0	0	0	0	0	1.41188889621957	2.32220666947637	3.52410995944119	0	0	0	0	0	0	0	0	0	0	0	0	0	0	0	0	0	0	0	0	0	0	0	0	0
AC134669.1	330.744052242764	47.1438696357948	93.384988105757	479.323404255319	139.279511102632	90.569387755102	18.3338879889106	67.0712025316456	219.288487182009	86.3137478217032	72.5044722719141	291.510176960555	161.094230940528	200.940544239192	95.8995843504651	82.9067307925098	65.4970707525913	110.541538461538	291.665660853642	218.352808988764	0	537.909219858156	86.1303456207602	29.518573551263	190.345909812936	119.66622562309	329.552188552189	230.795843520782	95.0037359900374	194.082377585887	91.6057284563229	156.076328678631	583.411543904067	142.620444198723	0	155.414683091948	171.788323936184	86.1037646908906	250.308862852562	69.1242551374514	71.7888130968622	5.98382664975855
AC135050.2	95.6819719964786	53.9600052980547	35.9348021906379	30.8287234042553	23.3508348560894	26.7295918367347	23.6984617246396	64.4003164556962	28.0125501616576	14.44814271195	28.0805008944544	4.46153768317096	20.9295420580172	25.3092631903277	28.9217303336192	27.4633054289733	13.0932852636323	36.7961538461539	53.3793593373359	9.49325842696629	133.564845732603	23.686524822695	33.5092820814885	14.7191679049034	51.9781384895661	30.3333117437876	53.4909090909091	0	26.5790784557908	35.0822441965136	72.7314685365916	23.3743112208979	44.1162419945852	17.5110934498973	14.5235544448991	49.5939505870986	35.1900078379813	34.6382663480198	4.32361079406806	2.40276203939165	13.5017735334243	16.2637159394719
AC135068.1	0	0	0	2.20425531914894	0	1.05204081632653	0	1.59651898734177	9.6191260263033	1.94150959808746	5.0169946332737	0	0	8.55313044574314	2.19920388819247	0	0	1.56307692307692	0	0	0	1.54893617021277	1.05693472367006	0	0	0	4.93737373737374	0	0	3.58641240470839	0	0	5.30187850711567	0	193.305868022481	2.92639841488868	0	0	0	0	0	0
AC135068.3	0	1.60304225358886	0	0.531914893617021	0	0	0.68758955854	0	0	0	0.903398926654741	0.843231465350776	0	1.00036613400505	0	0	0	0	0	0.561797752808989	0	0	3.26397177642673	1.48588410104012	2.5640992767958	0	0	0	1.2453300124533	0	0	0	0	2.30363657829341	0	0.84602440441997	0	0	0	0	0	0
AC135178.3	6.51605979275037	39.9341871002789	17.957330014221	0	125.555267228994	63.265306122449	66.6219275060577	0	25.694367435097	6.28371327615516	88.1404293381038	25.7919208306842	44.3383248052732	57.1119029564821	24.8938884123947	29.1086135586236	11.0419107706174	129.162307692308	115.709305092403	0	0	28.4156028368794	22.7453180690289	24.8707280832095	76.8999014103828	19.3766172882914	68.6538720538721	28.6430317848411	39.3748443337484	0	39.3663484326599	28.3194404151149	0	46.8352352732833	25.4778243951619	39.9585786451596	39.8788905463832	4.54104162099527	120.008079962136	35.5925444475184	13.5203274215553	136.900867950223
AC136612.1	7.14284438777788	0	0	0	6.97559401048283	0	10.9615527422447	0	0	3.11340013497437	0	4.14448265219906	14.0163699165669	0	53.3438895119967	0	0	0	0	0	0	0	0	0	0	0	0	34.7775061124694	0	0	0	0	0	0	0	0	16.773280068772	0	0	0	0	0
AC136616.1	19.3731796907506	0.802322647921225	5.77843088409578	0	9.50362522931757	0	395.073833366796	0	0	0	1412.05992844365	6.98111330163907	19.6379615791922	6.32931652984993	26.2178091530866	4.72643170217255	21.7007661108608	5.40076923076923	0	0	2520.16829170562	9.9290780141844	6.22877201990474	13.7355126300149	0	21.071396627713	0	11.5	1.24782067247821	2.52265312303114	0	2.04117696531795	0	3.01200482611863	3.27849941245714	4.24619648578383	0	1.08207460267236	0.5388428631	1.16474584664517	2.02619372442019	4.86919916828396
AC136616.2	0	0	0	0	0	1.09081632653061	0	0	0	0	0	0	0	2.0227403229582	6.59761166457742	0	0	0	0	0	0	0	0	0	0	1.54211040893684	1.34680134680135	0	1.2453300124533	0.838926878294361	0	0	0.95306102950129	0	0	0	0	0	0	0	0	0
AC137834.1	315.049437411719	445.471014892062	119.656291774622	541.073404255319	521.737361426186	122.947959183674	174.220067163748	75.8417721518987	145.023567799204	0	0	1220.21242687075	371.291283563772	198.475642085003	449.352334454927	101.865818945945	0	0	0	0	0	0	618.217786524031	0	221.645869684782	135.058029614688	238.681481481482	0	152.698630136986	394.50200881041	125.144230945337	408.822231441118	387.319237084177	19.3747354417367	0	122.882506668787	119.014689894061	659.211295044595	0	0	0	32.0618903062395
AC138696.1	182.756816505685	193.707618318044	116.454872818537	183.198936170213	427.512140607722	222.425510204082	299.515386879141	89.7816455696203	146.879367899439	107.198234144635	0	158.734107194957	219.59738318867	183.902308244818	193.741065734204	208.28711565626801	97.205047318612	157.123846153846	139.714326111021	110.601123595506	0	109.678014184397	224.934549757195	262.69985141159	164.766455427621	199.538292143564	193.057912457912	143.234718826406	212.678704856787	218.818136592397	105.505623327989	415.093180673456	189.105416412616	186.212159169769	146.760459645208	345.775250232868	218.760587595762	346.042490326663	110.281027999589	39.4657665362539	120.375989085948	245.581618421522
AC138811.2	516.48657770254	538.557273994587	376.442793445385	427.384042553191	382.90902613836	517.262244897959	358.520197255693	349.283227848101	609.379549129918	657.782417050102	0	629.535531244256	518.362216569839	495.722434410994	1461.34019484946	1053.10491383872	1228.71834159531	1685.44307692308	296.118538800818	689.566292134832	0	708.001418439716	1387.21595526299	484.292719167905	479.214770237474	292.984014483501	376.760942760943	1100.86185819071	328.724782067248	876.503252100044	224.494779602906	430.691174650094	620.335987370035	710.22152345246	560.113501745223	1378.48932190298	795.958382847463	837.661811729818	461.226972007381	394.578499701234	1012.36452933151	1641.02630819731
AC138894.1	54.1374033260655	94.6844922293529	34.2487847315302	67.9659574468085	85.405140510977	8.7265306122449	14.3252408626224	37.9857594936709	14.5956170045521	26.2575914997838	105.713774597496	89.0300645746656	36.2939063134037	41.2911125471923	141.349431505795	14.4658652912615	13.0464173050924	94.9161538461538	0	23.2820224719101	0	219.818439716312	34.8798810767277	52.9435364041605	42.3153303649611	74.2264003133568	83.7077441077441	43.5574572127139	12.5716064757161	77.6913403450842	20.3406841766596	56.2060757144356	41.387628267123	41.4527884081007	43.1802195154333	63.6726427010514	111.099592930647	25.6965720265357	33.365900710026	11.7603116432054	129.561800818554	67.452895121817
AC138969.1	16547.2365227919	10485.1226657951	9118.00374584975	12143.235106383	13560.4146115865	10160.4469387755	8889.99529688742	6969.83069620253	9926.62144460088	6783.86348121984	17485.9499105546	10690.0036596246	10673.0737635962	16158.1508832233	13293.9510897055	17142.3705382134	6458.2523659306	11807.73	12267.4244174618	9546.14494382023	8597.76946707627	8635.3914893617	14460.1951757814	27303.072808321	21916.7436964824	8196.59748759372	9596.3771043771	9938.4119804401	6590.17559153176	12260.3978694613	7807.00464835732	9294.83761775749	11146.5252705323	8401.02627009563	7608.1548150699	16296.0036345208	11156.1073044929	17614.3127584371	3673.96307264285	5643.31405986356	7135.85593451569	4477.64424712452
AC139491.7	0	0	0	0	0	0	0	4.45886075949367	0	0	0	0	0	0	0	0	0	0.900769230769231	0	0	0	0	0	0	0	0	0	0	0	0	0	0	0	0	0	0	1.66114636798058	0	0	0	0	0
AC139530.2	79.8730716552292	160.635253584252	143.997502371888	165.420212765957	200.599638878516	266.65612244898	312.241294428599	181.393987341772	162.279060454177	96.4313281523096	280.431127012522	111.744190556819	201.598392699849	113.38850019107	526.296980493062	275.611345610066	123.680036052276	520.207692307692	0	214.733707865169	0	102.201418439716	265.597033543444	260.732540861813	204.584353096983	177.694298200974	78.7057239057239	148.453545232274	146.916562889166	221.776192765262	145.102741273188	232.634639718091	153.418046162941	84.8129879030284	0	32.7851377200827	353.327349498116	45.0767225450567	91.9721662193511	48.2110455467842	138.419645293315	172.820705488872
AC140504.1	19.6892505549097	19.6196341416741	26.3092183271164	13.3968085106383	26.9936952926721	12.0602040816327	0	0	13.2852716635077	4.12748642737981	2.13595706618962	4.52309358014156	12.2398281851562	9.40944385645146	21.4532339293176	17.0509259922616	0	2.26692307692308	12.6180680803225	0	0	1.75460992907801	20.5941815795222	4.45765230312036	31.7038055079417	12.4864679811616	5.93468013468014	0	12.4221668742217	7.35403301512837	9.99146519104419	17.1411615619918	0.95306102950129	2.94059209219154	2.97815801302321	44.447584135012	6.48150489241739	5.61555682025575	0	0	0	7.73417857492591
AC141272.1	0	0	0	32.3308510638298	0	0	0	1.58227848101266	6.26959493322686	4.3202145620334	0	0	0	10.0616825758228	3.29880583228871	0	0.901306894997747	18.3853846153846	0	3.37078651685393	0	53.6070921985816	0	0	0	0	13.9414141414141	0	1.2453300124533	5.94044122520237	0	0.944989335795346	4.29068075481481	0	7.84505387203204	0	0	1.07991477312611	10.1870790038806	0	120.058935879945	1.40647000816983
AC142391.1	0	4.69450923963498	0	0	0	50.2857142857143	0	0	0	0	0	0	0	5.93317154078393	0	0	0	0	0	76.4112359550562	66.7824228663016	0	0	0	0	0	0	0	0	0	0	0	0	0	0	0	0	0	0	0	0	0
AC144573.1	0	0	0	0	1.22423257163885	0	0	0	0	0	0	0.843231465350776	0	0	0	0	0	0	0	0	0	0	0	0	0	1.54211040893684	0	0	0	0	0	0	0	1.1518182891467	0	0	0	0	0	0	0	0.703235004084916
AC145212.1	146.269381661818	191.124315726386	352.959401991053	141.179787234043	276.210014656433	86.584693877551	26.7678615139622	54.0680379746835	238.517334842216	43.6341670765373	193.005366726297	74.4919108805529	188.270865705322	46.382976169278	81.2517868531592	254.036563391054	0	198.920769230769	49.5635920974133	63.2415730337079	0	120.814184397163	304.605274735741	325.530460624071	202.90615012032	338.846378045283	193.030303030303	101.828850855746	95.4769613947696	36.6107689687659	82.1612724801862	74.4887843940681	236.45348835824	134.811116198309	59.438928136153	85.5567559701827	34.3695481783014	144.317650451026	67.2213173742911	30.9369298124827	106.328512960437	31.4331982125876
AC213203.2	0	2.75723267617284	0	0	0	1.02040816326531	2.25804411024536	0	3.13479746661343	0	13.5491949910555	0.68470394986483	0	1.53056018502772	0	1.16900871914491	0	0	0	5.82921348314607	0	0	0	0	0	29.9153998229657	0.673400673400673	0	0	0	0	3.47567077705528	0	0	0	0	0	0	0	0	0	0
AC231657.3	33.6874398438574	21.4398886206242	0	0	3.43038284844742	0	0	0	0	0	0	0	16.8271657478795	0	3.10967429790416	0	0	8.87153846153846	0	0	0	0	0	0	0	0	12.2902356902357	0	0	3.42617737095417	0	3.38306182214734	8.23825953900915	0	0	2.60660119001793	0	0	0	0	0	2.25316495308807
AC233723.1	0	0	0	0	0	0	0	0	0	0	0	0	0	0	0	0	0	0	0	0	0	0	0	0	0	0	0	0	1.2453300124533	0	0	0	0	0	0	0	0	0	0	0	0	0
AC233755.1	0	0	3.37795908356717	651.2	12.9195415185728	1679.50510204082	115.29364199687	16.2072784810127	559.823103378959	1234.13655047036	21.9257602862254	7.07471199429301	1.979433684023	857.074689336297	1.29313188625718	0	0.901306894997747	5.49923076923077	3673.29325024743	0	0	1.51063829787234	0	1.48588410104012	24.3589431295601	179.466183060842	106.942087542088	17.1699266503668	29.9663760896638	367.444100204782	0	1459.19110802835	243.176380860343	5.75333235428779	25.1058106163176	6.63367735505698	127.630148415969	4.31965909250442	6.42643836529016	1.31802404193759	0	0.703235004084916
AC233755.2	0	0	0	76.6617021276596	0	30.630612244898	19.2552579973542	15.8227848101266	57.5078595250233	49.1780112720089	27.809481216458	1.68646293070155	0	342.225254443126	0	0	0	16.1538461538462	0	1.12359550561798	0	149.123404255319	0	0	0	19.9348612563265	117.244444444444	881.356968215159	3.7359900373599	0	0	0	24.5508521199532	10.3663646023203	0	0	18.5671664433263	0	6.43394463402986	0.842187886222101	0.545702592087312	3.51617502042458
AC233992.2	3.61963639350644	2.17051921135932	9.64335635957669	4.38191489361702	27.6193739777342	0	8.0035424614056	6.32911392405063	2.97805759328276	0	12.1681574239714	0	0	1.54456531090379	0	4.05842671980403	0	3.15846153846154	0	0	0	0	1.7991699801553	0	5.74614647929939	0	10.8700336700337	0	0	3.19295569878834	0	0	3.48439112385671	0	0	9.33249520515669	32.6982882860105	0	0	0	5.12360163710778	1.16947981179322
AC235565.2	0	0	0	0	0	0	2.01326222740512	0	0	0	0	0	0	0	0	0	0	0.769230769230769	0	0	0	0	0	0	0	0	0	0	0	0	0	0	0	0	0	0	6.36519936284797	0	0	0	0	0
AC240274.1	8834.77350933302	9568.53757060149	4427.99843483552	13755.485106383	7483.89555505927	5384.6806122449	7440.85079581616	7723.86550632911	8861.6178924835	6225.96080310719	21552.782647585	16922.9455086963	5694.4189867279	3161.14798016074	3952.93043918102	6467.09951940204	6177.00315457413	5731.75461538462	6553.3560819502	8352.96741573034	1959.99732870309	17175.1546099291	8172.38594991103	8563.1367013373	16165.7382490535	11384.2615295885	9796.42828282828	12249.533007335	9236.64383561644	7978.34897512498	5356.2922543251	2775.54518797255	11866.5085538419	4859.23110370108	8238.61100293891	4731.0505338837	7832.94986220323	7296.51543900156	9684.76700608852	8587.02769576973	4820.85948158254	7249.82757556744
AC242842.3	330.013696404114	1288.30574664598	503.913059318964	607.032978723404	396.764373204677	212.629591836735	766.999276655784	571.363924050633	522.0832766784	646.790445987779	1143.25581395349	812.48302996676	558.049861934501	439.676921753362	282.088583932616	496.218014691169	282.191978368635	575.639230769231	305.187236405144	951.344943820225	0	505.51914893617	497.381472689987	793.381872213967	713.572162086972	637.392784773819	881.864646464647	576.724938875306	396.046077210461	598.185065591498	471.950515202094	462.51652550101	617.794173604355	514.691154323494	937.579842177421	572.763597938746	532.55164218351	837.864835707166	815.112692550873	286.26471565421	105.432469304229	759.978333329524
AC244197.3	2286.26020310678	3842.6149145849	2759.03901744163	3280.89361702128	2407.57812620084	1525.32346938776	604.619501690095	1603.14082278481	1944.40515062898	1561.97228142576	14.9033989266547	3953.13403838727	3187.95811518325	2348.14842232257	4423.41382419564	1644.67273437859	10811.0166741776	3290.17230769231	2038.93272317842	7317.16404494382	274.676105249098	3187.9219858156	2581.55736898823	1790.16196136701	4487.79937461619	3206.0321190756	2985.83164983165	5254.13569682152	4126.56164383562	1300.81736645752	2059.03914412594	2827.56590591875	3922.3855689405	2357.36429420895	5302.51512031233	2752.83820037073	1231.27480973932	4804.67581498468	186.956490851534	2103.70364755785	2439.67203274216	2579.9533368413
AC245033.1	0	0	39.5366947245011	29.2063829787234	5.57957104843675	0	15.6412872776679	6.72784810126582	27.3949950607347	0	52.1851520572451	55.9357592540437	65.8597175348133	28.5864626453282	0	9.81651108705459	97.1527715187021	125.981538461538	0	6.74044943820225	145.385334579939	3.39290780141844	47.2577150541252	0	4.6051223011252604	0	0	0	23.3511830635118	61.3263937301961	24.1013725291484	47.2371819284019	63.4243053912518	38.6976390604618	44.7228821579803	37.7225361442776	6.94167024853986	76.3834518179825	41.6865996079851	0	0	27.7974732414686
ACAA1	1991.42858673467	1550.01201279789	1205.90295683979	1580.72340425532	2017.85173404316	1271.52959183673	2088.46252224352	1512.7167721519	1470.65261389209	944.582577053258	1555.6457960644	1162.92243788335	1937.51323746276	1953.21487664485	2032.16115766093	963.118911309986	712.213609734115	1257.43461538462	782.809908235367	1127.82359550562	400.69453719781	951.778723404255	789.465021257742	1011.62407132244	989.689756808004	887.173034040545	1581.05521885522	719.863080684597	1627.83188044832	1565.09023916966	1517.16302461908	873.107776978737	1785.46357960669	1064.2536073509	1059.03722151441	1350.68388382731	1127.30019468534	1566.21119461252	411.771920415858	498.575228643484	468.212278308322	428.26941425271
ACAA2	1727.15941578676	745.924415355462	2197.77885268467	915.375531914894	893.110210768726	965.214285714286	588.459771885288	1523.62658227848	2046.70299635697	1281.71582365893	1323.08407871199	1002.55246164562	1814.01636991657	994.098840175504	391.459391700205	770.700866677174	1215.73681838666	715.29	1288.54390460065	1416.70449438202	467.476960064111	1438.86524822695	2018.72875907996	571.833580980684	1354.39313539342	872.643269767542	1034.1468013468	1587.63202933985	592.61394769614	1027.64515742043	737.39162074679	740.651456748311	724.816255790144	1599.97696363422	711.168160808246	1362.29810685119	1984.71593638593	282.910672689711	1172.58051176936	1233.0641279755	1095.14652114598	210.970501225475
ACACA	4762.4914955509	10288.3251835333	7494.06798512916	5881.91489361702	9693.49881871503	14437.7551020408	6188.30602686	3748.41772151899	6923.20333981322	9906.74221868241	10310.3765652952	4361.19313879421	5904.65067944061	7898.89099410384	11501.8374348486	10261.1909362791	5427.66831906264	6923.84615384616	8021.21604518917	12806.7415730337	1469.21330305864	4904.96453900709	13930.6274010068	18884.1010401189	9333.32008548707	5135.22766175967	7239.72929292929	17044.0085574572	9557.90660024907	7247.49014051186	7102.57399581685	14574.571470961	5254.22354951855	10470.025944707	8459.38991788052	6117.6016223364	7683.75009481429	9537.80835616453	6940.61777395971	4626.13721683012	7123.60054570259	10327.005331752
ACACB	3183.92645727418	2876.65852254408	3536.7278998271	3294.68085106383	5187.16472618872	1057.14081632653	1397.18198295328	2333.86234177215	5125.39385791296	2877.98724566596	2991.94901610018	2232.87692024885	2472.31267134473	2698.98782954561	726.836885047613	1161.10333473819	1160.8832807571	2712.30923076923	21356.5716374521	2479.77303370787	1335.64845732603	3878.01276595745	2331.26259703665	2069.83655274889	1021.79484385276	1617.67073475393	4611.44781144781	3762.83618581907	1599.00124533001	2186.2434448351	1853.48089558107	5559.37226248402	2010.95781918669	1692.01876311993	3494.88242146158	1345.17795700335	6080.75775580896	866.091648047136	5547.13259863941	1070.42080338829	580.081855388813	954.290603778236
ACAD10	1624.99709821947	1175.8306914863	1182.46458904213	1513.82872340426	2067.81290037333	1134.69387755102	1762.97825291744	1120.25	1004.7025880496	1396.95431340764	2135.06350626118	1297.73406840631	1122.33988855788	1464.53501981725	1608.71654461085	1204.58294897519	1171.69806219018	946.152307692308	1219.90751118177	1415.73033707865	400.69453719781	958.86524822695	1173.90975785739	852.897473997028	1120.5126660094	1097.98415327344	1551.51717171717	1712.71026894866	1560.39601494396	1033.55791405865	1140.41775386783	2885.05338717253	1279.00599546867	854.646866910276	1326.28099873072	917.091300415652	998.707997269348	1087.47417653799	636.437760767441	935.670741592754	826.193724420191	1412.09588820251
ACAD11	833.262797745004	2759.64685780675	1324.82820661001	1824.93829787234	1659.18685279101	1529.35714285714	1521.59443767551	3316.98101265823	1146.67913271126	6467.78157952348	1225.31216457961	1134.53673706525	780.299686259761	2133.75795541168	2770.20298651888	1632.51030046884	2112.54529067147	1511.84769230769	2250.62676520186	2010.88202247191	400.69453719781	1995.33475177305	2332.54313401332	1509.96731054978	1071.46529299321	848.979585542407	2166.70976430976	773.323960880196	1271.51058530511	1752.84543023945	2049.66550630709	789.397786645978	1829.33965022184	945.724594487974	1988.11535430558	2783.68678822909	735.838537584385	3631.09355409671	2039.90466502539	1430.41233097816	1386.83110504775	1264.10852041289
ACAD8	1249.99955357223	1707.24000007214	469.192711025435	1729.78510638298	1782.09926048758	1158.16224489796	653.208705433883	522.151898734177	998.43456051511	765.739922436627	2091.23613595707	1316.2834741811	1385.60258909926	1018.37372478327	1327.21734732027	1264.86348142259	512.842721946823	1187.69153846154	844.020815156855	769.665168539326	801.322291972753	1046.8085106383	1094.2028010323	1028.22882615156	875.641185075404	1000.83119751042	1080.13535353535	753.056234718827	762.14196762142	816.275013653535	1652.01666912902	1072.56384111705	1096.97324495598	1360.29739948226	657.338790900611	1274.95877746089	764.834011782256	903.887585191777	557.072372896418	319.189208878176	906.957708049113	816.456542977592
ACAD9	4661.54881866282	8781.01581180765	4112.55795685016	4450.96063829787	6791.4166287673	4581.70612244898	4548.08726336605	4496.83702531646	4133.7194881346	4518.14506284522	4419.34078711986	3225.59730300848	3462.02951335623	5042.11741497388	6425.65921136549	4932.88279230035	4384.56511942316	3976.26923076923	2118.24309178877	4051.76516853933	1469.21330305864	2797.16170212766	4825.72999406833	3216.26597325409	4531.35829313039	3169.03534825479	4550.16632996633	2581.90586797066	3641.71606475716	4019.18290199908	4616.75777381902	2690.5708019085	3829.73945932371	2682.8151590805	4582.94900441946	5375.58576614701	2870.93878789411	5408.22722270758	3235.73745270213	3391.48977562851	4123.87448840382	4062.58861859856
ACADL	0	130.647943667492	27.2511606180445	6.38297872340426	23.5081586873044	12.2448979591837	1.37517911708	0	79.9373353986424	6.46738706891227	4.47227191413238	13.4917034456124	0.9897168420115	5.00183067002523	43.9840777638495	0	0	0	114.66268479659	0	0	19.8581560283688	5.17597807869764	19.3164933135215	3.8461489151937	3.08422081787368	0.673400673400673	30.5623471882641	3.7359900373599	21.8120988356534	12.2100271184702	23.6247333948836	0	9.21454631317363	0.682594089622556	58.3756839049779	102.3981694521	6.47948863875663	164.065588167761	4.21093943111051	0	43.6005702532648
ACADM	1240.71564157921	1667.61359708455	4349.23665648401	2027.77872340426	3504.6722465391	3129.39183673469	2383.34630585634	2837.19936708861	2266.42565298811	4389.20735380714	3559.45527728086	2650.94096199219	2568.57550054929	3306.26609339018	2588.75437091773	3264.03440423294	4959.25642181163	2582.31692307692	3371.38209055076	3063.04606741573	1135.30118872713	3108.14609929078	4470.64961630475	2513.64190193165	3011.78716437543	2717.28489872961	3916.20471380471	4251.05378973105	3852.3798256538	3595.88892272561	1570.06296710985	2138.45227756605	2356.43386483164	3214.02569130694	3717.01082491837	2197.63891509214	2263.10459912518	3895.77526541605	4401.35429172926	9331.44093715299	4139.15306957708	4308.72157326329
ACADS	819.641393497512	521.790253543174	908.766964958266	600	1138.33737643524	359.183673469388	1358.67696767504	338.607594936709	1029.78096778251	56.913006206428	917.710196779964	476.425777923188	1053.05773018339	1125.41190075568	75.8725341426404	418.985373556588	625.506985128436	1104.61538461538	842.296564257658	514.606741573034	801.389074395619	371.631205673759	1184.26378440602	362.555720653789	349.999551282627	379.359160598462	1025.58922558923	1191.9315403423	1018.6799501868	379.194948989051	711.844581006814	1408.03411033507	420.299914010069	444.601859610628	477.133268646167	344.331932598928	572.677049884959	552.916363840566	497.022222978807	401.723621727942	469.304229195089	444.444522581667
ACADSB	212.499620536392	1179.8390986414	1117.29758533982	427.659574468085	949.368851147243	217.347959183673	661.46115531548	1283.22784810127	551.724354123963	623.457406920557	893.559928443649	873.587798103404	597.788972574946	1036.37831446309	1320.62083525764	555.353254572647	408.292023433979	629.23	699.18373962432	780.898876404494	267.129691465206	798.581560283688	1446.16827518812	988.112927191679	470.512217292029	780.30786692204	886.868686868687	1261.61369193154	1047.32254047323	595.638083588996	610.501355923512	1338.10395449687	428.87746327558	863.864868678317	675.085554636708	906.092137133788	290.762559733003	915.767727610937	805.85156541224	2788.48409128138	1315.68894952251	1781.29426534709
ACADVL	65739.173680047	24586.6589613769	17381.4975875318	18344.6776595745	28193.517353994	21764.2857142857	34367.1026901254	14412.9810126582	25520.3846083012	9923.55742506158	18703.0411449016	12431.7614936665	14070.8023634438	16626.0821460655	10669.4354643619	21733.8780801972	31789.0923839567	18038.4630769231	20527.2035064366	15012.3584269663	7613.19620675838	14321.9843971631	15930.6263658112	16239.2288261516	15158.9549244168	18708.8773127801	15047.8094276094	24954.7701711491	18706.104607721	18952.1971075479	20505.5195427589	21654.4315747397	19208.9431434764	18873.6921823213	15219.1185048186	20106.6176874938	20041.2126115648	14950.3379593283	8950.68877387915	7279.87040412807	10151.7064120055	6354.4300904413
ACAN	521.427640307785	427.211562102558	150.47379993442	158.510638297872	169.982070508201	2275.51020408163	110.0143293664	44.3037974683544	139.498487264298	857.575525337767	92.128801431127	290.915698777483	70.2698957828165	101.03697953451	245.212333135405	35.5742298302763	334.385759351059	640.77	506.067638914274	2066.29213483146	66.7824228663016	1832.62411347518	24.8446947777487	377.41456166419	466.667350426474	160.379482529431	124.579124579125	194.375305623472	84.681195516812	101.509313346739	95.2382115240678	24.569722730679	548.963152992743	1166.79192690561	172.696304674507	131.979807089515	218.706227402594	193.304744389573	39.6759919098508	51.3734610595482	23.4652114597544	143.459940833323
ACAP1	2114.28193878225	335.035029478945	274.878902655004	2661.70212765958	667.27094689959	530.612244897959	112.76468760056	477.846518987342	970.219815916856	195.315089481151	316.637745974955	333.918817047442	551.272281000406	1803.65913924496	105.560687031295	70.1602866097117	225.325822442542	983.076923076923	1471.64900458996	162.922471910112	200.347268598905	1269.50496453901	221.531861768259	31.2035661218425	210.257422746894	106.405618216642	2292.25521885522	337.408312958435	336.237858032379	384.229349185696	83.0281844055976	1040.43231372134	3623.5380341639	87.5381899751495	1197.27071579205	571.065626959075	418.447068342141	331.533835349714	416.061753000597	127.169528631651	56.2079126875853	204.641386188711
ACAP2	2174.99433036727	4253.67261989804	2902.84220718998	3577.65957446809	3950.27391525671	3144.89795918367	2922.255623795	3017.40506329114	2829.15314621989	3956.74740876053	2683.36404293381	3079.48131146103	3203.71242787439	3187.16550257394	7355.23960326362	3687.8628139117	7515.09689049121	3481.53769230769	2495.85317658743	2986.51460674157	1402.43088019233	3788.65390070922	2955.48244774074	1731.05349182764	2189.74078238361	2644.71935132668	2925.9265993266	2666.26161369193	3509.33872976339	2596.47784939417	4720.39404199517	2310.49987100896	4005.71455393289	2088.24540640469	3978.15835432026	4043.99580710305	1375.44057040277	3075.59727386315	4824.92231346956	4362.53325063048	3026.46657571624	3658.93102301882
ACAP3	2877.22164781849	3716.80254787536	1586.51399302667	2270.3414893617	1519.90282088863	1292.30714285714	5180.55414217702	800.643987341772	1343.35005617165	447.541891691315	1573.73524150268	1044.76631526401	420.629657854888	1012.07141813904	1972.41428602846	1679.96533488938	1690.87426768815	1770.71538461538	1000.99144426704	1495.50674157303	333.912114331508	906.382978723404	2279.50178105406	2751.1367013373	3398.85974505161	1394.06472545808	1325.28417508418	1669.92665036675	2344.97509339975	4075.95727848765	1208.98071914618	697.403074806301	1799.42401756682	1207.12399611837	1081.91845799265	850.308672003953	1944.32504867134	822.561363457196	454.664884642724	199.598529034638	637.380627557981	485.232856053596
ACAT1	661.620247106702	2485.41762556981	1126.77624990262	1545.74468085106	2037.75591117171	3655.17040816327	1798.73428514064	1196.20094936709	1738.19190368021	6475.14663991755	3805.42665474061	2070.13409066762	4421.75001732005	2082.76229099851	1662.58274504629	1754.00024803144	3354.39296980622	1477.69307692308	1622.52009614423	1421.34943820225	333.912114331508	2182.97730496454	5461.73347646638	1738.48439821694	1054.73326316248	2880.66224389401	1585.85858585859	2067.88997555012	1647.65628891656	1761.74560549128	3226.97952012151	2233.92738512946	1261.86423979206	3523.37874376938	3651.19578539105	3568.53178386784	1222.47351520821	2057.30783726548	2487.25629926743	2672.26216298273	3980.35470668486	4144.8671140765
ACAT2	331.736907612665	395.845635847712	654.198470795198	311.643617021277	742.092895201533	614.066326530612	599.730739928876	185.901898734177	550.675764371381	799.727334961175	358.944543828265	664.553247537343	436.782826433357	459.99835939954	496.863935255438	350.42790363534	718.584046867959	975.697692307692	395.705235860281	335.798876404494	333.912114331508	408.558865248227	738.46714444395	747.821693907875	380.382845663018	284.012016124306	397.837037037037	600.41075794621	243.737235367372	521.533994575499	292.714643119222	604.080652949831	577.269065568931	257.976197675055	441.913461403912	609.68917909406	401.800207327248	1352.56517555635	332.956634811045	174.332892447975	663.028649386085	2310.83022342304
ACBD3	2966.06613202476	2798.11025363936	1069.89478386127	2299.98510638298	3122.9603281739	2560.10816326531	4796.61513412122	2618.62974683544	2515.63734938768	3926.55247201319	3422.99910554562	3607.16375723703	3299.71001296529	2306.80028890574	5849.78667722285	5510.00451100998	4354.18927444795	2668.44769230769	1620.79584524503	3064.00786516854	534.259382930413	2519.13758865248	2498.94979404783	2612.12035661218	2956.38723540098	3354.05929722944	2471.36430976431	2205.3728606357	4395.96886674969	2187.05300927266	3643.42203104033	4886.67404388342	2835.34512603398	2508.62913466772	4228.57960019782	3725.01499578257	1748.34517458471	3674.91865541971	1495.35596535911	2161.05411604591	1715.68894952251	1141.35041162982
ACBD4	525.000848212771	344.654084521605	234.598132762323	537.234042553192	645.568395631461	172.448979591837	121.017137482157	197.784810126582	257.053392262301	391.92236289867	1020.57155635063	187.198228539338	415.680083927988	492.181138296617	525.609729278001	478.275756607049	171.247408742677	199.999230769231	230.186632917329	496.628089887641	133.564845732603	302.127659574468	553.828619225032	526.004457652303	239.743282380407	456.464681045304	451.851851851852	522.006112469438	533	170.302995220634	395.604878638435	459.265762185874	564.213082525793	525.227988032608	365.187155353978	51.6074886696182	206.063057824075	293.736818290301	236.984163515486	195.386747415641	381.991814461119	286.217349897565
ACBD5	1609.70962551853	3718.55307001628	2774.84706026624	1739.31170212766	1785.31445326804	1446.76020408163	1814.49108746414	2343.68037974684	1677.18404278372	2069.9182748633	1757.74150268336	2877.25163882035	2096.8289472382	2919.48453133847	5218.00378263069	1597.22461716941	3222.58134294727	2709.66923076923	3090.05245171235	4217.67191011236	1001.66956057166	3305.8170212766	2670.10903715421	2025.06835066865	1950.97057567875	3272.64203607922	4315.72592592593	4712.22004889976	3150.1295143213	2008.9010141787	1396.17142389673	2775.70111121296	3437.75498850013	1635.52553149215	2924.1498034641	2038.48311208385	1805.45877474653	1274.75191657874	3042.18456011456	7260.50008274496	3523.0553888131	4457.1034558902
ACBD6	1166.06934630474	1675.17915500036	3004.98903585098	1774.16808510638	2778.97177122222	1769.44897959184	1525.46969242744	2669.30379746835	1758.57592420687	2294.2085518906	2830.60196779964	1664.93860431701	2123.24745890201	1149.54173227401	3119.68067559543	2869.52904166483	2177.48445245606	1767.17	1063.15241343398	1767.97528089888	801.389074395619	1445.39007092199	2268.27715499259	1766.7161961367	2839.92071805036	1776.51119109524	2461.41481481481	1754.32885085575	2566.53175591532	2186.53287460812	1776.55772473471	1370.99147336122	1365.97662665478	1391.39649328922	2427.45748377389	2381.69744644454	1706.65849156785	1699.07742880932	1849.22292023075	2957.76385641202	1758.8	2029.53551855406
ACBD7	0	5.61064788756101	3.55449921104928	0	12.6582392931639	3.06122448979592	4.12553735124	3.16455696202532	1.56739873330671	0	5.36672629695886	10.9620090495601	0	1.00036613400505	24.1912427701172	11.8580766100921	11.7169896349707	13.0769230769231	0	14.6067415730337	0	0	25.8798903934882	1.48588410104012	15.3845956607748	4.62633122681052	5.38720538720539	1.22249388753056	6.2266500622665	5.03356126976617	2.44200542369405	3.77995734318138	12.3897933835168	0	11.6040995235835	9.30626844861967	1.26419053879801	6.47948863875663	6.97010668686568	0.842187886222101	11.4597544338336	11.2517600653587
ACCS	1010.71426658167	1142.16760568206	268.957106969396	924.468085106383	1987.34447318668	752.040816326531	244.783258019357	1691.45253164557	725.702478723542	1103.33752743385	1915.02683363148	1276.65159530961	1157.9696948703	972.356882619039	473.928437905478	489.1456601663	408.292924740874	439.231538461539	572.451298533352	642.696629213483	200.347268598905	696.455319148936	1253.62085546495	711.738484398217	571.794138725463	1108.77738402559	1470.03367003367	1135.69682151589	1571.60523038605	395.133720749766	678.877507786945	1465.67940480792	1016.91611847788	966.375544594085	614.334680660301	368.020615922687	404.540972415362	607.992017269997	544.740645681195	620.692472145689	705.047203274216	563.291941507022
ACCSL	5.35713329083341	20.8395492966552	11.8483307034976	39.3617021276596	311.935182581539	2.04081632653061	34.379477927	262.658227848101	31.3479746661343	58.2064836202105	361.359570661896	118.052405149109	192.005067350231	11.0040274740555	32.9880583228871	14.8225957626151	4.50653447498873	6.92307692307692	0	61.7977528089888	601.041805796714	2.83687943262411	83.8508448749018	4.45765230312036	0	479.596337179357	26.9360269360269	23.2273838630807	887.920298879203	9.22819566123797	39.0720867791047	137.023453690325	0	0	68.9420030518782	13.5363904707195	35.3973350863442	55.0756534294314	14.4763754265672	1435.93034600868	12.0054570259209	42.8973352491799
ACD	537.499040180285	355.073057648806	473.932043306834	425.531914893617	433.092615816108	643.877551020408	413.927539061963	159.810126582279	412.227434258399	135.815128447158	304.115384615385	246.225274345357	389.947446035689	453.165858704286	643.268236898243	659.110436737903	207.300585849482	470.77	313.812801528376	416.852808988764	133.564845732603	282.269503546099	596.271639470353	447.249628528975	516.666004274354	437.959356138062	430.30303030303	430.319070904645	367.372353673724	635.905734820247	374.849053539748	310.901491476669	478.436636809647	469.941861971855	276.450606297135	340.947834981248	544.866122221941	493.52105131863	213.392497028657	226.548541393745	263.028103683493	213.080909472734
ACE	7970.66969523269	1851.51380289513	853.077440985686	2773.40425531915	3481.92177388949	1402.03979591837	127.893033067557	265.822784810127	3526.64714994011	525.151829995677	582.289803220036	3494.35034918215	366.193252110571	914.334646480612	852.192606276528	162.060380337926	669.671924290221	5464.61538461539	2695.00329331922	1880.38651685393	267.129691465206	2270.57730496454	212.215101226603	71.3239227340268	599.999230770217	1201.3040085618	1405.40538720539	462.102689486553	320.049813200498	1479.02724750608	306.472901676315	1265.34072062997	1349.53441777383	915.696691689919	709.898535801548	686.973508437824	1634.59836666582	792.657443474561	1300.19351428892	235.812608142188	316.507503410641	902.250510240948
ACE2	0	10.8806492962344	0	0	11.4936812781928	0	1.37517911708	6.32911392405063	20.3761835329873	10.3478193102596	11.6279069767442	7.78555611958371	0	0	0	9.88173050841009	0	2.30769230769231	0	20.6179775280899	0	0	0	7.34026745913819	12.820496383979	0	123.905050505051	0	1.52552926525529	0	0	10.2909338668113	7.22706178670828	1.71966470569603	7.5290128085368	4.76057932367117	13.9060959267781	12.9589772775133	12.4663038904857	10.9484425208873	2.18281036834925	1.47749674358241
ACER1	3.57142219388894	597.934760588645	0	4.25531914893617	0	1.02040816326531	2.75035823416	0	0	0	0	0	0	2.00073226801009	3.29880583228871	0	0	1.53846153846154	0	0	0	5.67375886524823	0	0	0	0	5.38720538720539	0	0	0	0	0	0	0	0	0	0	1.07991477312611	1.60848615850746	0	0	0
ACER2	56.1320426213525	141.554241639784	39.0994913215421	46.6840425531915	33.3219107793045	125.373469387755	27.5035823416	88.6075949367089	95.311949573648	69.8477803442525	86.7620751341682	33.2224765033552	76.0171814843773	72.7016087888167	72.1052978821667	27.6688454235483	61.2888688598468	49.2030769230769	118.111186594984	64.0449438202247	0	32.6241134751773	21.7391079305301	49.0341753343239	19.4910006525633	53.9738643127893	70.5979797979798	15.8924205378973	34.8692403486924	21.8120988356534	43.9560976264928	76.4855468606037	49.0321307847528	23.4821194608339	55.2901212594271	54.9915862872981	85.9649566382645	40.8693745889574	187.094820661166	65.6906551253239	92.2237380627558	47.8199802777743
ACER3	348.211878193075	583.504975742965	516.588403505566	520.220212765957	760.399421699296	478.571428571429	481.312690978	253.164556962025	648.906210386446	1654.35373179552	952.593917710197	977.304425110084	501.787428616673	556.203570506805	877.481251786853	1086.98837957901	1357.36728255971	788.460769230769	671.59658736262	1939.32584269663	66.7824228663016	662.411347517731	533.123671714626	436.849925705795	1946.15135108801	478.05422677042	773.0632996633	2048.89975550122	493.151930261519	433.724357151306	783.882520003077	671.889307729162	564.212129464763	1308.46442465237	773.378420948267	730.965931443258	814.137442795378	401.728295602911	1119.5063663212	1809.01957960507	481.310231923602	709.564822356685
ACHE	32.1427997450005	24.0456338038329	10.6634976331478	72.3404255319149	28.9331183843747	104.081632653061	115.513670655603	7.91139240506329	42.3197657992813	7.76086448269473	39.3559928443649	19.3951669345332	8.90844129494552	113.042373508704	5.49800972048119	44.4687754608963	11.7169896349707	37.6923076923077	9.48337994558264	14.6067415730337	0	2.83687943262411	131.46984319892	31.2035661218425	7.6922978303874	101.779286989831	30.9771043771044	48.8997555012225	4.9813200498132	26.0075721540035	35.4102996462755	41.5795307749952	77.1979433896045	19.580910915494	18.430040419809	113.367270192276	22.7554296983641	14.0388920506394	8.57859284537314	0.842187886222101	37.6529331514325	4.2194100245095
ACIN1	24426.7403093923	11924.2290017996	11291.4591604332	18728.7234042553	14979.2169794005	10113.2653061224	13288.355808344	7849.68512658228	8307.21171912685	9038.81887403438	15227.1905187835	12819.6496541908	11015.5474618712	12132.4394728471	13171.0342855886	12917.3971324206	9100.49481748536	11152.3076923077	13267.2485438701	14142.6966292135	3472.68598904768	12232.6226950355	11410.9612722968	21248.1426448737	12603.8299950898	11060.0189371158	15130.6397306397	9179.70782396088	11691.1556662516	15474.0079479932	8625.16315648737	11200.9595421716	17072.1822214566	10984.8910235921	12338.5707640173	12615.9159187106	17978.0523880559	13137.1632150791	7774.88592817225	5982.06055583558	5883.22019099591	6240.50742624955
ACKR1	930.355481508069	1968.53588740712	4.73933228139904	977.659574468085	207.051724278232	83.6734693877551	4.12553735124	39.5569620253165	688.088043921647	0	5.36672629695886	51.4371193863973	3.958867368046	631.231030557184	196.827648391282	0	0	123.076923076923	1400.09173014784	16.8539325842697	0	790.070921985816	3.10558684721859	1.48588410104012	42.3076380671307	4.62633122681052	234.344107744108	22.0048899755501	38.6052303860523	59.5638083588996	14.6520325421643	53.8643921403347	91.4938588321238	12.6700011806137	0	153.976441604435	292.02801446234	69.1145454800707	868.046363541195	37.8984548799946	10.3683492496589	232.067551348022
ACKR2	57.142755102223	66.5262535239377	3.55449921104928	34.0425531914894	21.699838788281	195.918367346939	6.8758955854	1.58227848101266	29.7805759328276	18.1086837929544	9.83899821109123	40.4751103368372	5.938301052069	166.060778244838	12.0956213850586	0.98817305084101	4.50653447498873	1.53846153846154	86.2125449598422	12.3595505617978	0	14.1843971631206	18.6335210833115	0	15.3845956607748	12.3368832714947	16.1616161616162	2.44498777506113	4.9813200498132	13.4228300527098	10.9890244066232	8.50584901149391	29.54489191454	34.5545486744011	5.46075271698045	8.4602440441997	10.1135243103841	10.799147731261	64.8756083931344	0.842187886222101	0	23.2067551348022
ACKR3	1814.28247449558	2260.28957756029	48.5781558843402	373.404255319149	377.034698946382	4458.16326530612	114.13986671764	23.7341772151899	1156.74026518036	279.39112137701	36.6726296958855	882.020112756912	10.8868852621265	229.083844687156	210.023971322381	43.4796142370044	61.2888688598468	130.769230769231	1734.59640459203	376.404494382022	133.564845732603	2055.31914893617	19.668716699051	50.520059435364	255.127878041182	75.5634100379051	115.824915824916	26.8948655256724	62.266500622665	410.235243485943	53.724119321269	1259.6707846152	347.867275767971	1826.78380658667	15.6996640613188	96.4467821038766	738.287274658037	82.073522757584	1309.30773302508	68.2172187839902	51.8417462482947	666.666783872501
ACKR4	805.355704721956	1769.12785083532	250.30546477595001	364.097872340426	470.202956783867	321.116326530612	152.64488199588	225.920886075949	317.644325095739	1465.50990981552	426.887298747764	461.781377064441	211.494571403122	271.099222315367	749.847155329771	1520.92876408702	429.923388913925	428.741538461539	662.958090357644	669.662921348315	0	1156.02836879433	544.989083862232	213.815750371471	251.95224108687	282.206204835441	1091.42154882155	554.821515892421	227.789539227895	321.167215744309	504.062886523671	195.612792509637	397.51794316087	180.172024061484	509.89778494805	597.113026322357	166.868094359182	338.013323988471	213.542622403451	21.0546971555525	45.2933151432469	71.0527551077277
ACLY	7242.84420920677	6274.3073805468	7181.2732393899	6704.25638297872	11735.9970488219	11696.937755102	7892.15432810124	3487.3417721519	7893.42002093261	9199.21136682082	8079.60644007156	5195.14821479466	10470.2134819228	9602.51452031443	13600.9775461283	12868.9786292755	6341.59621451104	8669.99923076923	4553.74748690432	11667.4157303371	3673.03325764659	4578.72340425532	8228.7689143179	14420.5037147103	7412.81100921666	9627.39374088227	7531.98585858586	9055.01222493888	9235.36861768368	7663.59871107274	9492.07508189876	9821.27416692103	6757.20269916414	11924.7747475358	6511.26502090956	7400.17631148588	4180.67811180501	9037.8056563776	4530.03372057191	4942.80070423751	5842.29249658936	7296.06316738101
ACMSD	8.92855548472235	5.61064788756101	10.6634976331478	12.7659574468085	13.5623992426756	15.3061224489796	12.37661205372	9.49367088607595	18.8087847996806	10.3478193102596	61.7173524150268	16.8646293070155	9.897168420115	14.0051258760706	17.5936311055398	13.8344227117741	22.5326723749437	18.4615384615385	0	23.5955056179775	0	0	22.7743035462696	31.2035661218425	41.0255884287328	0	9.42760942760943	89.242053789731	3.7359900373599	18.4563913224759	36.6300813554107	16.0648187085209	7.62448823601032	18.4290926263473	7.50853498584812	10.9983172574596	6.32095269399004	7.55940341188273	0	0	0	0
ACO1	1648.21134247975	1433.92129583524	1244.07590870032	1510.63829787234	1367.0898436617	995.918367346939	644.95900591052	1004.74683544304	3275.86335261103	1244.32527205872	493.738819320215	3630.95468980044	766.040835716901	1322.48402915467	964.3509049724	536.577966606668	2739.07165389815	1482.30769230769	2804.49408754367	2432.58426966292	1135.30118872713	2361.70212765957	59.0061500971531	820.208023774146	1055.12685240147	672.360138296462	1280.80808080808	415.647921760391	1163.13823163138	1098.15528368732	951.161112528831	2881.27248484001	1496.30581631702	1176.00647321879	1417.74792414605	912.014307964728	1251.54863341003	1020.51946060417	4234.07173124448	1456.98504316423	1213.64256480218	978.199890682119
ACO2	4673.33808332485	3587.92676741921	4714.98396180335	3981.76382978723	3044.30202920618	6210.37551020408	15529.6034808534	4825.67879746836	4229.35902404351	3825.32622308799	4561.38372093023	5058.7597414315	4298.32045051911	5698.67371457954	4129.15594554771	4624.86628783406	3376.25777377197	6527.91384615385	2345.79420720668	3742.3393258427	2671.36369707493	1967.49078014184	1799.58198801036	6165.02971768202	7207.12537548029	4247.94205365927	4481.60404040404	6505.94865525672	9659.43586550436	7539.06756633185	4783.16701241393	7956.25266368869	5100.11739329231	4511.69988222658	3635.23332260523	4701.63172726881	6464.8352759728	8228.12443641948	2807.8806707012	3989.44401703409	4526.60791268759	5189.87433014668
ACOD1	3.57142219388894	0.80152112679443	9.47866456279808	8.51063829787234	4.52079974755854	0	0	0	6.26959493322686	1.29347741378245	1.78890876565295	1.68646293070155	51.465275784598	0	4.39840777638495	0	1.80261378999549	17.6923076923077	0	2.24719101123596	0	0	0	0	3.8461489151937	0	10.1010101010101	1.22249388753056	0	10.9060494178267	0	0	20.0142816195271	4.60727315658682	21.8430108679218	0	1.26419053879801	6.47948863875663	0	0	0.545702592087312	7.03235004084916
ACOT1	345.352954726867	330.374985647762	463.11333254147	275.090425531915	407.48138108624	77.3020408163265	53.700744521974	191.541139240506	576.964175926401	319.403551694957	563.00626118068	676.916707282316	376.57934065064	435.523401564973	547.1223417123	283.207431851881	421.86840919333	332.371538461539	60.0375541845845	524.697752808989	77.6679577935088	59.9716312056738	401.795650315062	305.129271916791	244.927891118088	976.067988563709	400.413468013468	859.427872860636	676.164383561644	374.776321121075	307.028457910205	352.083181741294	170.789489547661	523.867690633126	150.691519007344	674.352516372687	129.929711006043	122.44829638045	175.118032724919	217.916957747855	311.759890859482	501.456487597835
ACOT11	1587.54359367215	470.880036132572	300.946415035769	198.071276595745	472.959740469928	565.168367346939	752.346743163297	305.57753164557	351.603586051562	108.652102757726	838.676207513417	464.488993299683	69.280178940805	833.367012326512	118.662444195201	228.716605309355	411.686345200541	196.899230769231	186.219097113259	641.21797752809	400.69453719781	156.028368794326	9.31676054165575	649.035661218425	263.991969241065	52.4317539038525	321.364983164983	368.419315403423	162.27895392279	167.865912639188	163.195559457338	75.5991468636277	390.680683335228	541.020568595098	43.0095709930276	268.914779115718	64.0540062198175	163.452660316048	179.078125647164	597.11121133147	19.0995907230559	59.071740343133
ACOT12	0	4.00760563397215	0	4.25531914893617	31.6455982329098	3.06122448979592	1.37517911708	1.58227848101266	7.83699366653357	9.05434189647718	5.36672629695886	1.68646293070155	10.8868852621265	35.0138150563106	4.39840777638495	10.8699035592511	0	1.53846153846154	0	2.24719101123596	0	1.41843971631206	0	1.48588410104012	34.6153402367433	1070.22462380217	4.04040404040404	0	2.4906600249066	1.67785375658872	0	0	3.81224411800516	6.91090973488023	3.41297044811278	0	8.84933377158605	5.39957386563052	0.536162052835821	0.842187886222101	0	0.703235004084916
ACOT13	269.642375638615	274.920944969363	172.980888938784	144.676595744681	276.669327910785	353.026530612245	302.51602771261	261.075949367089	269.576908141422	368.520769528518	435.042933810376	393.834628817941	380.044339314522	318.064411574636	391.424204437993	397.232720188425	450.521856692204	388.069230769231	181.780875298726	295.692134831461	200.347268598905	188.648226950355	334.30193136446	335.796433878158	302.548330066244	360.75205640423	322.507744107744	282.070904645477	528.017434620174	304.476765500642	281.875802046156	301.21913074211	208.708928728428	278.690497787069	382.185795967849	182.685433744022	125.151070769386	258.09639103282	183.903584122687	264.447838461626	350.341064120055	391.701897275298
ACOT2	1590.35787436094	773.319605948168	1437.35891229955	760.014893617021	1408.07179753327	611.473469387755	1602.01353726323	484.091772151899	1393.25603184014	1675.13862035759	2135.56350626118	1900.84188229501	2325.34763804076	1114.04474037498	1340.89419630094	674.332254413057	1294.21901757548	1699.16692307692	1284.01602173936	1387.66292134831	1057.63323093362	1079.03546099291	2084.74421869128	1069.31203566122	803.788713091394	2785.13775672283	1564.57037037037	1904.63080684597	1706.15193026152	914.652612963601	1032.41151698598	2199.38802490614	950.010281145856	1617.36135707231	1348.28646699197	2351.03159985753	684.208995979874	1354.87511325606	1229.0903836521	465.940448052377	1543.62837653479	895.871465518894
ACOT4	57.142755102223	59.3125633827879	24.881494477345	41.4893617021277	200.723508791599	28.5714285714286	2.75035823416	14.2405063291139	89.3417277984827	29.7499805169965	223.613595706619	96.1283870499885	156.375261037817	49.0179405662473	30.7888544346946	28.6570184743893	9.01306894997747	65.3846153846154	34.4850179839369	20.2247191011236	0	12.7659574468085	7.2463693101767	17.8306092124814	42.3076380671307	16.9632144983052	140.06734006734	35.4523227383863	19.9252801992528	48.6577589410729	53.724119321269	121.9036243176	56.2306007405761	19.580910915494	26.621169495279695	189.509466590073	25.2838107759602	32.3974431937832	85.7859284537314	41.267206424883	5.45702592087312	18.2841101062078
ACOT6	12.4999776786113	0	1.18483307034976	3.19148936170213	2.71247984853513	0	0	0	1.56739873330671	3.88043224134736	13.4168157423971	1.68646293070155	0.9897168420115	0	4.39840777638495	0	9.01306894997747	3.84461538461538	77.591290463858	6.74157303370787	0	2.83687943262411	0	2.97176820208024	0	0	2.02020202020202	14.6699266503667	0	1.67785375658872	3.66300813554107	2.83496800738604	2.85918308850387	2.30363657829341	0	14.9830922022777	1.26419053879801	2.15982954625221	0	3.3687515448884	0	0
ACOT7	905.355526150846	2978.45010260472	7908.91358805072	3625.53191489362	1582.27991164549	1737.75510204082	6394.58564478023	2276.89873417722	2705.33021368739	808.42209013662	2500.00089445438	2717.73501282555	3558.0310573145	3409.2477846892	7490.48404477579	1798.47495253064	1127.53492564218	1862.30307692308	430.199737224163	2451.68539325843	868.171497261921	268.085106382979	3796.06232291685	1656.76077265973	1921.79240795845	7058.23934170391	1994.61346801347	2204.1564792176	4236.61394769614	4597.40570252156	2476.19349962576	1438.27471406985	2375.98209960774	3881.62763442439	3118.77103029728	2150.59488205997	2208.54087128012	9326.14398071704	612.833762553397	1615.31636577399	2165.34788540246	2283.40265179372
ACOT8	419.10460874177	548.214802051333	344.78523863871	370.834042553192	707.280024665483	361.129591836735	434.610232982846	248.153481012658	367.199203447964	259.576340875277	1021.86583184258	295.275205453347	534.998366967211	324.570792910205	599.174198939984	308.789255792053	267.424966200991	354.35	553.931119625079	334.342696629214	0	326.164539007092	429.1455184829	485.430906389302	545.215967671836	278.989362522399	355.779124579125	505.067237163814	368.754669987547	373.699139009345	450.239865982742	300.980993429489	472.06732994949	336.48989135474	407.819934409534	423.599343146652	229.555510606559	305.866421022053	94.9006833519404	78.3234734186554	174.62482946794	87.9043755106146
ACOT9	1189.28180485392	1298.4650269281	1168.24422253179	1354.25531914894	906.872429360243	2914.28571428571	666.9618717838	2099.6835443038	1194.35783477972	1083.9340727497	1022.36046511628	1623.22057080024	1675.59160324231	1849.6759814092	2600.5585977876	1350.83256049966	2497.52140603876	1564.61461538462	660.388094392391	1877.52808988764	534.259382930413	1371.62978723404	931.677089361191	1270.4294205052	1302.56499671154	1188.96866740071	1558.24915824916	1455.9902200489	1216.68866749689	1183.72666420022	1413.92236132156	1281.40459434915	1990.94449062819	1194.43556584513	3064.16486831566	1290.18721674045	833.101565067887	1709.50400594385	1273.38487548508	1173.16772550739	1514.86984993179	1161.74422674828
ACOX1	3383.92074299867	9042.76215401589	3302.12858223171	3289.36170212766	7306.51564784417	3102.03979591837	3238.5468207234	9583.86392405063	4970.22138331559	2969.8228485671	6206.61806797853	3463.1524714271	5353.37740872337	10725.9256888021	8366.87119262827	4336.1043352634	2724.65164488508	4398.46153846154	3793.35284035851	4606.7393258427	667.824228663016	5049.64680851064	6022.76809237258	3973.25408618128	3434.61098126797	4805.21295002637	4407.40673400673	4856.96943765281	5019.92403486924	3437.08258144512	4448.11287925871	4218.43239499042	3146.05541144479	4331.98858548075	5561.09404815497	2528.76694481129	6009.96182144573	3251.62230196793	5198.09056608124	3724.15483287413	4516.78035470669	3765.12021187064
ACOX2	235.715650507767	345.454804127273	100.71318064587	193.618085106383	149.186391669432	159.183673469388	26.12840322452	80.6962025316456	202.192869197833	50.4456191375157	42.9338103756708	70.8331295523959	26.7223547343105	96.0351488644844	32.9880583228871	16.7989418642972	404.686795853988	64.6161538461539	619.006934937117	138.203370786517	66.7824228663016	273.757446808511	165.631298518325	35.6612184249629	188.461296844491	12.3368832714947	32.9959595959596	138.141809290954	19.9252801992528	34.3960020100688	37.8523050699696	51.9734684794082	108.648957363147	18.4290926263473	252.559813160346	19.4594073260637	140.325149806579	501.07937481574	183.903584122687	2.5265636586663	8.73178717598909	87.2011405065296
ACOX3	1401.78321110141	1483.61640721762	577.013705260333	931.914893617021	1204.34195690955	724.489795918367	734.347023699837	783.226265822785	818.180571387371	659.673481029052	1555.45527728086	933.458075374774	1484.57526301725	912.333914212602	1314.02542279695	826.112670503084	328.977016674178	941.537692307692	938.854614612682	876.404494382022	267.129691465206	809.929078014184	1150.10232908662	1936.10698365528	857.692490137833	673.902248705398	1355.55555555556	1546.45476772616	1016.18929016189	844.8002053693	665.447698959339	1318.26012343451	917.796818348712	754.440979391091	810.239184381974	801.185110985712	740.816919926171	1140.39108033594	517.932543039404	433.725919216496	505.320600272851	455.696282647026
ACOXL	21.4285331633336	7.21369014114987	3.55449921104928	101.063829787234	21.699838788281	15.3061224489796	0	3.16455696202532	7.83699366653357	25.8695482756491	57.2450805008945	4.21615732675388	0.9897168420115	41.0150114942069	25.2908447142135	1.97634610168202	1.80261378999549	37.6923076923077	71.556412316669	7.86516853932584	0	123.402836879433	0	1.48588410104012	2.5640992767958	0	67.340067340067307	113.690709046455	12.453300124533	30.201367618597	0	47.2494667897673	36.216319121049	5.75909144573352	235.494960919782	13.5363904707195	29.0763823923542	1.07991477312611	17.1571856907463	0.842187886222101	4.3656207366985	4.92264502859441
ACP1	532.141906889452	836.788857894512	1189.57240263116	623.404255319149	483.726477148714	902.041836734694	1078.1390526116	1132.90981012658	916.926691585694	1149.9014208526	923.970483005367	844.916241818547	841.258325992934	1203.44045920807	1695.58729739834	965.446058844717	1565.56917530419	711.539230769231	364.679065180133	949.440449438202	333.912114331508	713.475177304965	960.661531406282	665.677563150074	901.279613744085	630.724699365576	820.874747474747	1045.23105134474	892.905354919054	1097.31551788215	915.750812882555	1255.89177226135	1024.53965365286	959.465786677494	812.969560740464	554.991163275096	155.496700462694	1062.63613675609	991.899261584217	976.938790205523	1286.76671214188	1180.02341420946
ACP2	2042.84099492679	403.165126777599	478.672560421303	660.83829787234	769.439212874514	641.837755102041	324.540896451763	329.113924050633	965.517619716936	522.564875168112	605.546511627907	1064.15810927268	1320.28325696018	656.238183175042	494.819775241363	884.414880502703	396.572329878324	1237.69230769231	497.44638441829	1087.6393258427	467.476960064111	497.872340425532	479.295570087402	757.802377414562	956.407748195195	855.872819070354	914.478114478115	632.18337408313	627.295143212951	848.994000833893	703.297562023885	892.06898800147	1442.92200887157	702.608004561201	794.63917905774	461.928478788899	479.128214204445	691.147614630253	314.192035285897	266.974402120292	397.271487039563	310.830575040537
ACP3	126.785487883057	2604.1421409551	18.9573291255962	314.893617021277	173.598710306248	68.3673469387755	108.640525428437	23.7325949367089	188.089415395539	24.5760708618666	17.8890876565295	60.7126655052559	79.1773473609201	53.0194051022674	38.4860680433683	54.3495177962555	692.204596665165	320.769230769231	217.255613298802	57.3033707865169	0	127.658156028369	3.10558684721859	11.887072808321	235.897133465214	26.2158769519263	276.767676767677	48.8997555012225	23.6612702366127	50.3356126976617	53.724119321269	29.2946694096557	288.777491938891	157.799105613099	43.003427646221	34.6878466056232	13.9060959267781	53.9946587415321	126.534244469254	28.6343881315514	4.3656207366985	51.336858533203
ACP5	11608.907841236	2934.36964671554	4546.20449093203	2342.55319148936	11716.1055299327	823.469387755102	3037.77066962972	1517.40348101266	4465.51899119083	2965.94370980317	3289.80322003578	22305.1595646902	7785.11267926246	2663.9740144893	2423.52378439005	3987.27727197042	1188.82289319513	10821.5376923077	1392.331738976	1814.60674157303	1536.0625083478	1327.6595744680901	3419.25215398328	2432.39227340268	2167.94593853085	3426.56932865765	7309.09158249158	7298.28850855746	4336.23910336239	6282.72339154647	2376.07127725431	3760.11351211902	1635.45367968524	4520.8879367191	2374.74552039096	5659.9032655696	1233.85123005739	1576.67448884934	1210.65391530328	686.383127271012	605.729331514325	1731.36528329207
ACP6	239.285286990559	446.447267624498	1101.89475542528	324.46914893617	1631.10454891912	167.34693877551	489.56376568048	962.022151898734	205.32923406318	655.793048787704	1066.18872987478	294.288624638886	757.133384138798	525.192220352649	358.469134173429	692.7122731587	1915.27715187021	255.384615384615	184.495708339512	935.955056179775	534.259382930413	184.397163120567	7.2463693101767	1597.32540861813	2508.96986029505	319.216854649926	798.652525252525	914.425427872861	1009.96388542964	526.007152690564	362.636584415854	217.34754723293	679.533467095449	929.518511159679	625.938780183884	795.262094130367	395.689110262699	330.453920576588	358.156251294329	281.291596186068	372.714870395634	160.338284166365
ACP7	5.35713329083341	252.479154940246	0	1.06382978723404	0	19.3877551020408	0	0	3.13479746661343	0	1.78890876565295	0	7.91773473609201	83.0303891224188	1.09960194409624	1.97634610168202	185.669220369536	13.0769230769231	2.58637634879527	93.2584269662921	0	4.25531914893617	0	0	0	0	5.38720538720539	37.8973105134474	0	0	0	0.944989335795346	22.873464708031	2.30363657829341	719.454170462174	0.84602440441997	1.26419053879801	2.15982954625221	0	0	0	0
ACR	5.35713329083341	66.5270550450645	0	6.13085106382979	1.80831989902342	17.1234693877551	4.12553735124	3.16455696202532	15.6739873330671	3.88043224134736	21.4669051878354	20.2375551684186	11.876602104138	11.0040274740555	3.92777814431176	5.92903830504606	0	0.769230769230769	6.03487814718895	2.24719101123596	0	36.8794326241135	5.17597807869764	16.3447251114413	3.8461489151937	10.7947728625579	8.55353535353535	6.11246943765281	0	1.67785375658872	2.44200542369405	14.1748400369302	0	10.3663646023203	4.77815862735789	9.63960206396114	2.52838107759602	8.63931818500884	0	14.3171940657757	9.82264665757162	4.92264502859441
ACRBP	305.356597577504	76.1437055243441	73.4584655286148	313.829787234043	94.0317305892682	107.142857142857	16.50214940496	117.088607594937	87.7727616664427	75.0216899993824	161.001788908766	123.112637172679	72.2483397499975	124.045400616626	52.7819929185635	102.769997287465	43.2627309598918	83.0769230769231	83.6261686110469	46.0674157303371	66.7824228663016	192.90780141844	18.6324858876958	37.147102526003	160.256204799737	35.4685394055473	202.020202020202	72.1271393643032	17.4346201743462	84.7316147077305	58.6081301686571	164.42814442839	312.604017676423	129.003648384431	92.1502020990451	102.369798959221	70.7934059821496	116.630795497619	110.448846722126	19.3703213831083	51.8417462482947	54.8523303186235
ACRV1	3.57142219388894	11.221295775122	5.9241653517488	12.7659574468085	37.9747178794918	43.8765306122449	5.50071646832	3.16455696202532	14.1065885997604	47.8586643099508	7.15563506261181	35.4157215447326	21.773770524253	27.0098856181362	35.1872622110796	81.0301901689628	12.6182965299685	15.3846153846154	0	37.0786516853933	0	8.51063829787234	17.598325467572	50.520059435364	85.8973257726593	16.9632144983052	16.8350168350168	14.6699266503667	1.2453300124533	15.9396106875929	9.76802169477618	13.2298507011348	17.1550985310232	23.0363657829341	27.3037635849023	26.2267565370191	32.8689540087482	21.5982954625221	0	0.842187886222101	23.4657571623465	1.40647000816983
ACSBG1	1.78571109694447	575.731022334186	10.6694217984996	227.373404255319	241.417035639273	10.1336734693878	1001.70522210518	18.9873417721519	57.9326245817495	30.2919475533713	749.916815742397	130.881328662955	10.0446362295747	15.0094934746117	6.58551604319236	4.94086525420505	23.6989634970708	501.902307692308	68.7622637345206	161.562921348315	0	4.25531914893617	9.90578684701155	901.95690936107	19.3397187952323	216.715859988712	429.077441077441	144.734718826406	111.322540473225	364.909702105455	143.349381378976	535.111551266144	11.5291792738771	4057.77174992873	2682.84937981208	804.62250814087	3.8090060933984	14.9654589259816	8.04243079253732	1154.63874982261	1.09140518417462	2.10970501225475
ACSBG2	10.7142665816668	9.61825352153316	9.47866456279808	12.7659574468085	9.94575944462879	13.265306122449	2.75035823416	11.0759493670886	25.0783797329074	3.88043224134736	28.6225402504472	3.3729258614031	0.9897168420115	13.0047597420656	3.29880583228871	7.90538440672808	18.0261378999549	6.92307692307692	75.8670395646611	5.61797752808989	0	0	27.9502816249673	2.97176820208024	33.3332905983454	7.71055204468419	6.73400673400673	30.5623471882641	4.9813200498132	1.67785375658872	4.88401084738809	4.72494667897673	7.62448823601032	1.1518182891467	6.14334680660301	17.7665124928194	0	5.39957386563052	0	0	0	0
ACSF2	891.069837375291	589.918747799574	654.027854833067	850	1376.13053899687	339.794897959184	423.556543239757	1234.17879746835	1075.23553104841	212.131589337736	1632.37924865832	805.28436294706	277.121705480062	744.272403699754	2158.51861626091	813.267409015202	200.991437584498	786.153846153846	346.573568613116	307.866292134831	0	656.736170212766	32.0910640879254	135.216939078752	433.33277777849	177.342697027736	463.973063973064	848.411980440098	330.011207970112	1230.70656938471	860.809353857575	148.364270709205	1040.74169115438	270.677297949475	948.805784575353	546.531765255301	319.842734696974	203.025057262481	670.203638368882	112.010988867539	67.6671214188268	154.710997663678
ACSF3	3050.62490959838	1477.32847397792	1675.18216067936	2559.32872340426	1848.55863341649	1620.31326530612	1336.56133711416	811.708860759494	1841.3220381356	862.683467644794	1988.92844364937	3587.73907720121	1672.57296687418	1946.16629686465	2104.4236986211	1527.63747092918	1061.71789094187	2283.54538461538	2132.89750018105	1457.07640449438	1135.30118872713	1785.7801418439699	1885.92868951481	2366.84398216939	2105.71524908301	1637.64260666007	2426.81952861953	1393.57334963325	1930.22789539228	1244.87268865158	1408.9064821813	2093.66072803868	2433.68899188302	1135.54309672106	1412.91242761516	1177.69558180675	2035.27344441354	1745.13579388315	1026.74979501855	435.411979364713	1417.18963165075	1210.97067703423
ACSL1	5032.13387118952	4751.41723963738	3446.67940164745	1878.72340425532	1501.808771979	914.284693877551	1637.83832844228	943.036392405063	5037.62109624651	573.010494305627	1273.7030411449	4774.37655681609	2033.86910005048	2417.8849458902	7455.30008137054	336.96701033678403	1866.60567823344	4556.15384615385	8009.14542676934	3931.4595505618	1936.69026312275	3660.99574468085	1644.92686860573	1744.4279346211	1239.74200033077	1609.96480904047	1816.83569023569	3295.8435207824	1163.13698630137	1677.85375658872	5008.55312399649	4872.3650153608	2541.81471874097	2204.58020542679	2193.17549255136	869.713933768133	3180.70339561579	3004.32181892205	3963.84552045318	650.169048163462	557.162346521146	5471.16903501565
ACSL3	1419.64032207085	2887.07990023467	10056.8631011288	5768.08510638298	5636.53312525599	3752.04081632653	12529.256935715901	11166.1408227848	4319.74934159457	14411.9266378415	12105.5474060823	5887.44293431058	5949.18793733113	7699.81813343684	10987.2204262057	6059.47813593012	18664.2649842271	8730.76923076923	2572.58147947624	14285.393258427	6811.80713236276	2232.62411347518	8779.49608747817	9445.76523031204	2505.12627547913	7473.06858381833	5488.88888888889	19136.9205378973	8560.39850560399	7192.12096654444	4367.52425827138	6354.10923887724	5221.82042757654	5509.1457251704	11827.30779089	2049.91797793399	5827.91964804935	6895.25798623973	12441.1037378403	17633.7291195305	10988.8130968622	10793.2515459303
ACSL4	3371.42433674226	2173.7252958665	4658.76244778219	3828.72340425532	2620.25462952498	1853.0612244898	2099.89851178116	678.79588607595	3188.08745614712	2235.12897101608	489.266547406082	3069.36169064536	3003.78962578806	1997.73216997421	5074.66297200414	3519.87240709568	4581.34204596665	3684.61461538462	1481.99364785969	5444.94269662921	467.476960064111	3636.87943262411	2870.59744244571	2578.00891530461	1633.33123931892	2154.32978339517	4188.55286195286	3441.32029339853	2175.5902864259	2109.90109891032	2236.87574710103	3251.70830447178	3509.17071062375	1988.03836706721	4488.73941595202	2359.56121790289	1396.9305453718	3232.18383605166	4550.40734241762	2106.31190344147	3066.30177353342	2873.41822669097
ACSL5	1485.7098469467	514.662326162591	199.05314065183	1290.36914893617	1120.25417744501	1056.1193877551	665.58669266672	504.743670886076	1208.46442337948	241.878982899905	1299.63953488372	785.887509549596	2311.97656350518	850.311213904289	278.198192254404	276.688454235483	185.669220369536	1036.15384615385	1300.08517799442	1350.56292134831	133.564845732603	1574.46808510638	20.7049475104063	298.664190193165	469.230167653631	126.453053532821	2424.91515151515	172.343520782396	141.966376089664	478.189159554664	129.426287455784	853.325370223197	2381.66139028254	4098.16832096569	1856.65524117926	588.832139451895	1096.05193294733	2593.95420513413	1342.5497803009	176.858613918755	210.641200545703	405.063362352912
ACSL6	37.4999330358339	29.6570832125207	9.47866456279808	110.96914893617	55.1537569202142	108.163265306122	13.7517911708	83.8591772151899	39.4263477375971	9.05434189647718	169.051878354204	10.1187775842093	22.7624976494225	108.039542472545	47.2828835961382	1.97634610168202	18.9274447949527	73.0769230769231	31.8986416351416	8.98876404494382	0	120.062411347518	5.17597807869764	10.4011887072808	6.4102481919895	3.08422081787368	118.519191919192	11.0024449877751	14.9439601494396	33.5570751317744	253.969785066893	1117.8222153763	50.5122345635683	108.78347831846	51.1945567216917	87.1405136552569	10.1135243103841	30.2365337327578	14.4763754265672	391.616524905391	3.81991814461119	14.7679350857832
ACSM1	1.78571109694447	27.2517183110106	0	76.5957446808511	2.71247984853513	10.2040816326531	0	1.58227848101266	3.13479746661343	0	1.78890876565295	5.90262025745543	0	19.0069565460959	1.09960194409624	0	0	13.0769230769231	5.17275269759053	60.6741573033708	0	15.6028368794326	0	1.48588410104012	11.5384467455811	0	24.9158249158249	8.55745721271394	4.9813200498132	0.838926878294361	1.22100271184702	1.88997867159069	81.0101875076096	0	1.36518817924511	4.23012202209985	2.52838107759602	0	0.536162052835821	0.842187886222101	0	2.81294001633967
ACSM2A	11.705336240471	0	0	2.47978723404255	0.904159949511708	29.469387755102	0	0	20.7210112543148	0	0.894454382826476	0	0	2.00073226801009	5.49800972048119	1.97634610168202	0	0	0	0	0	0	0	0	0	0	0	0	0	1.67785375658872	0	0	0	0	0	0	26.8021036130566	0	0	0	0	0
ACSM2B	6.1517747289737	0	0	3.9031914893617	0	34.8163265306122	0	0	13.7601934796996	0	0	0	0	0	2.19920388819247	0.98817305084101	0	0	0	2.24719101123596	0	1.41843971631206	0	0	0	1.54211040893684	0	0	0	0	0	0	0	0	0	0	19.9716821319309	0	0	0	0	0
ACSM3	66.0713105869454	99.3886197225094	10.6634976331478	112.765957446809	38.8788778290035	34.6938775510204	2.88237542939968	64.873417721519	47.0219619992014	24.5760708618666	31.1744186046512	57.2402383309414	30.6812221023565	42.0153776282119	117.620021552198	36.2511283701024	13.5196034249662	53.0753846153846	105.179304851007	47.1910112359551	0	201.419858156028	3.10558684721859	19.3164933135215	25.640992767958	12.3368832714947	165.653872053872	86.8337408312958	14.3337484433375	20.1342450790647	72.2882445521912	43.4685644572501	114.343497014417	14.9736377589072	33.4471103915053	33.8409761767988	24.0196202371621	12.9589772775133	50.935395019403	10.9484425208873	212.824010914052	17.5808751021229
ACSM5	246.428131378337	161.907267612475	48.5769710512698	101.063829787234	556.912800101989	54.0816326530612	0	18.9873417721519	454.544065260214	9.05434189647718	54.561717352415	396.317945483399	31.67192866121	46.0168421642321	14.2948252732511	6.91721135588707	5.40784136998648	150	273.2937675227	70.7876404494382	133.564845732603	165.957446808511	36.2318465508835	8.91530460624071	71.7947797502824	47.8038805666331	101.684175084175	62.3471882640587	14.9439601494396	101.510991200496	39.0720867791047	122.848613653395	115.320384569656	49.5281864333083	19.7952285990541	36.3782033656543	190.892771358499	49.6760795638008	166.209700217052	16.843757724442	30.0136425648022	49.9296852900291
ACSM6	16.0713998725002	18.4341843951451	0	12.7659574468085	56.9620768192376	13.265306122449	6.8758955854	0	23.5109809996007	5.17390965512982	5.36672629695886	4.21615732675388	1.979433684023	8.00292907204037	14.2948252732511	17.7871149151382	0	0.769230769230769	13.7940071935748	0	0	31.2070921985816	0	0	14.1025460223769	0	4.71380471380471	4.88997555012225	1.2453300124533	5.03356126976617	0	9.44989335795346	2.85918308850387	0	3.41297044811278	3.38409761767988	7.58514323278805	6.47948863875663	0	0	0	0
ACSS1	837.498504466956	852.817677388147	1281.98819728537	1522.34042553191	1462.02754252038	1866.32653061225	2863.12292176056	1330.69620253165	948.276233650562	1261.14047843789	3415.92128801431	709.157662360003	1786.43889983076	1533.56128342974	214.422379098766	1510.9165947359	444.344299233889	1286.92384615385	1132.83284077233	933.707865168539	601.041805796714	892.197163120567	3435.81424863949	1502.22882615156	975.639774820802	441.043576955936	2091.58181818182	2195.59902200489	636.363636363636	840.605570977828	1446.88699253601	1080.12186582474	1420.06093395692	2070.96928388577	1240.95605493381	1774.11317606868	2035.34676746479	887.689943509658	362.445547717015	678.803436295014	565.893587994543	299.578111740174
ACSS2	1292.8530484767	1671.97307049318	3777.24782827503	1682.97872340426	5170.89165541741	1554.07959183673	2630.71765097404	1200.94936708861	1506.27175010649	2240.30288067121	4322.89713774598	1286.77037289382	1898.27888241174	1400.51258760706	2938.13749422709	2392.36596791303	2374.94456962596	1364.61538461538	1785.46180611833	1608.98988764045	267.129691465206	873.758865248227	9071.41918072549	1775.63001485884	1220.50997370516	1244.48155790162	1101.0101010101	1520.78117359413	1148.19427148194	1043.62503659819	830.280623053264	1347.55384785483	929.233550702728	3207.81278345528	1404.77727125504	2259.73203023014	956.992237870092	1550.75761420909	1772.01558462239	1225.38421664104	2705.04665757162	2533.75501648295
ACSS3	360.713641582783	376.998668072268	49.7629889546899	323.404255319149	42.4946134671008	165.30612244898	3805.12061696036	36.3924050632911	1476.84854108485	75.0229834767962	2080.25849731664	336.450197906425	3.958867368046	1448.52315947637	65.9750170438301	642.312483046656	18.0261378999549	103.845384615385	850.918680879092	183.14606741573	200.347268598905	1083.6865248227	46.5838027082788	1285.2897473997	29.4871416831517	47.805422677042	208.753535353535	50.1259168704157	26.1955168119552	1035.37922431143	356.729373295938	1464.67204617596	463.56316638325	3051.16664794962	11.6040995235835	948.393357354786	222.497534828449	58.3153977488097	1132.91095380414	20.2125092693304	1324.96643929059	150.492290874172
ACTA1	1.78571109694447	7.21369014114987	5.9241653517488	19.1489361702128	28.9331183843747	10.2040816326531	11.00143293664	9.49367088607595	9.40439239984028	20.6956386205193	13.4168157423971	5.90262025745543	10.8868852621265	9.00329520604541	9.89641749686614	59.126346324021	18.0261378999549	14.6084615384615	103.455053951811	17.9775280898876	0	329.078014184397	4.14078246295811	46.0624071322437	19.2307445759685	18.505324907242105	15.4882154882155	19.559902200489	16.1892901618929	11.7449762961211	438.339973553081	6.61492535056742	10.4846243855437	4.60727315658682	4.77815862735789	5.92217083093979	37.9257161639402	394.172131935348	4.92357613119135	224.024504298738	3.27421555252387	133.616057246142
ACTA2	20035.0392231442	6825.55513854192	4575.81109969393	3986.27234042553	3123.89975036144	25083.0540816327	3906.97188308777	1576.93196202532	9685.03044084265	4999.37686725591	6988.19409660107	5157.29386785214	2601.01841863043	7860.22684302455	3541.8233599437	1520.57697448093	695.174402884182	9451.20230769231	7628.53169690428	14797.4494382022	1068.51876586083	20455.429787234	981.384077242156	567.435364041605	5370.28926885991	6232.67361850039	1241.84781144781	3004.20048899756	2473.49190535492	1854.00742785858	2498.80402784375	3875.68948784413	6595.65885466367	5420.9648205899	3505.95273240708	2213.78275277729	7657.81143333923	3568.07404759616	7977.55572030624	3253.37180447598	2080.76398362892	5497.18802693179
ACTB	659214.087117702	204413.620969877	202678.799752251	198214.515957447	192247.199138516	438710.306122449	396554.645492575	59276.7151898734	373948.126155222	107119.332022394	146241.067084079	293331.254205617	251208.875780639	268929.452179498	275505.647555585	165717.150286793	259412.924740874	381353.533846154	108494.175480463	188141.539325843	102043.475357286	174705.74893617	193050.387111401	166012.456166419	305802.19768949	387147.994793835	225458.204040404	147283.385085575	287756.943960149	318862.572871286	271606.363377733	216081.725512728	400106.299661926	236561.141682288	348158.60005413	280275.954548185	179546.460266491	193171.318759524	153637.551503392	80425.3326747424	144085.668212824	251847.554122285
ACTBL2	0	24.0456338038329	41.4691574622416	2.12765957446809	160.036311063572	0	26.12840322452	64.873417721519	21.943582266294	16.8152063791719	27.7280858676208	9.27554611885853	45.526974732529	2.00073226801009	4.39840777638495	10.8699035592511	5.40784136998648	19.2307692307692	0.862125449598422	8.98876404494382	0	1.41843971631206	18.6335210833115	8.91530460624071	6.4102481919895	16.9632144983052	24.9158249158249	11.0024449877751	56.0398505603985	0	19.5360433895524	4.72494667897673	0	11.518182891467	32.0819222122602	2.53807321325991	6.32095269399004	3.23974431937831	0	2.5265636586663	2.72851296043656	1.40647000816983
ACTC1	3.57142219388894	4.45405290159665	18.9573291255962	2.12765957446809	0	43.1214285714286	5.50071646832	0	0	0	0	0.843231465350776	0.9897168420115	19.0069565460959	7.69721360867366	0	0.901306894997747	0	56.0381542238974	134.229213483146	0	117.056737588653	2.07039123147906	34.1753343239227	104.776788747707	0	0	33.1051344743276	1.2453300124533	0	626.682083860908	0.944989335795346	8.57754926551161	4.60727315658682	0	2.53807321325991	2.52838107759602	6.50864633763103	0	15.1593819519978	1.09140518417462	13.3614650776134
ACTG1	200085.023062459	100981.829716436	118613.565213064	65862.4021276596	134849.840732225	137569.674489796	176713.488306852	85376.6898734177	124713.50654918	114210.17003084	112583.46332737	73071.2657072941	193570.820178347	237626.847426158	322291.604539157	138935.535048769	62301.2230734565	145948.843846154	57487.8767919278	107868.556179775	70589.0209696808	62200.6184397163	192397.119671719	119757.200594354	148240.339435462	213559.161523729	73829.6713804714	110321.511002445	117594.01743462	265879.477247884	204977.849789804	159640.28980933	93424.2725106463	145520.75259807	151639.56711248	133035.379894568	170501.576445602	135827.76115309	55326.5799254762	96478.607796049	104362.729604366	130215.835832601
ACTG2	342.854744902241	70.5338591579099	317.535262853736	15.9574468085106	36.1673021404178	814.285714285714	12.37661205372	20.5696202531646	512.539385791296	90.5434189647718	67.9785330948122	99.5013129113916	29.691505260345	157.057483038792	141.849750390359	0.98817305084101	36.0522757999099	114.615384615385	317.262165452219	877.526966292135	0	560.282269503546	198.757558221989	34.1753343239227	510.255756082364	456.464681045304	4.71380471380471	74.5721271393643	33.6251556662516	36.0738557666575	14.6520325421643	19.8457210410381	27.6387698555374	78.3236436619759	41.6382394669759	33.8409761767988	216.177846324998	75.5951140336005	180.150449752836	78.3234734186554	3121.96452933151	260.900186515504
ACTL10	30.357088648056	19.2365070430663	17.7724960552464	32.9787234042553	29.8372783338864	14.2857142857143	42.63055262948	18.9873417721519	20.3761835329873	1.29347741378245	67.9785330948122	30.3563327526279	47.506408416552	41.0150114942069	15.3944272173473	14.8225957626151	31.5457413249211	24.6153846153846	1.72425089919684	30.3370786516854	0	14.1843971631206	17.598325467572	52.0059435364042	21.7948438527643	20.0474353161789	38.3838383838384	35.4523227383863	19.9252801992528	27.6845869837139	25.6410569487875	19.8447760517023	18.1081595605245	24.1881840720808	31.3993281226376	29.6108541546989	11.3777148491821	16.1987215968916	4.82545847552239	0.842187886222101	1.63710777626194	7.73558504493408
ACTL6A	514.284795920007	1589.41719595448	2272.51101376391	1047.87340425532	2015.3725274616	1843.87857142857	1683.21923930592	1417.71835443038	2855.80049208483	2799.08512342523	1081.39534883721	1113.90876572837	1661.73457773731	1538.56311409976	3561.61069692771	2703.641467101	3035.6043262731	2187.69153846154	771.601415265138	1359.55056179775	267.129691465206	988.652482269504	2120.08165623017	1225.852897474	1520.51087113991	1448.04475821251	930.639730639731	1380.19559902201	1484.43462017435	2075.50425797337	2328.45095048956	862.774318591815	1246.60287352666	1050.45943152008	1833.44840732028	2489.84897618357	1224.99936790473	2063.71929127353	2036.34347667045	1911.76650172417	2319.78171896317	2893.10880680535
ACTL6B	0	0.80152112679443	0	1.06382978723404	0	2.04081632653061	1.37517911708	0	0	0	0	0	0.9897168420115	0	0	0	0	0	0	0	0	0	4.14078246295811	0	1.2820496383979	0	0	4.88997555012225	1.2453300124533	1.67785375658872	0	0	0	0	0	0.84602440441997	0	0	0	0	0	0
ACTL7B	1.78571109694447	2.40456338038329	1.18483307034976	2.12765957446809	0.904159949511708	0	0	0	3.13479746661343	0	2.68336314847943	0	0	1.00036613400505	1.09960194409624	0	0	0.769230769230769	0	0	0	0	2.07039123147906	1.48588410104012	0	0	0	0	0	0	0	0.944989335795346	0	1.1518182891467	0.682594089622556	0	0	2.15982954625221	0	0	0	0.703235004084916
ACTL8	0	0	2.36966614069952	0	0	15.3061224489796	0	3.16455696202532	0	5.17390965512982	2.68336314847943	0	0	1.00036613400505	1.09960194409624	0	0	0	0	0	0	0	1.03519561573953	0	0	1.54211040893684	0.673400673400673	0	24.906600249066	924.497419880386	0	2.83496800738604	0	0	0	3.38409761767988	6.32095269399004	0	0	0	0.545702592087312	0
ACTN1	19067.8659502394	8728.5786966505	13126.9196147041	8849.56914893617	8274.42791539595	9093.42346938775	7255.85207473273	3713.01265822785	6170.01809169988	6250.31698280872	8962.99284436494	16491.043195375	11511.1679648453	9736.5985950858	21450.7510281278	4988.54262756202	13202.9932401983	5989.99923076923	4726.26223787076	15719.9898876405	3739.81568051289	7876.54042553192	7142.34767872911	7385.74145616642	4678.0709255501	17219.556427362	4060.67609427609	3525.97432762836	10398.4122042341	25819.9310569891	19781.3648124112	7297.11693203542	11418.0657006917	3060.25564606928	9214.57925412261	12117.3249723562	4062.88083739981	1895.62731709214	6142.81185631232	2376.97929944285	13632.2854024557	8111.99228410554
ACTN2	107.142665816668	35.2669295789549	7.10899842209856	113.829787234043	365.279715442781	163.266326530612	16.50214940496	1.58227848101266	89.3417277984827	10.3478193102596	71.5563506261181	829.740605136629	172.210730510001	12.0043936080606	90.1673594158915	66.2085825793985	23.4339792699414	36.1538461538462	113.800559346992	38.2022471910112	333.912114331508	124.822695035461	1.03519561573953	47.5468053491828	61.5396646927376	129.537274350694	441.750168350168	35.4523227383863	42.3412204234122	67.9530771418432	499.388888142721	139.859366687047	822.492621520642	190.050017709206	142.661482137025	133.671855898355	64.4737174786984	156.588722018058	8.04243079253732	55.5844004906587	2.72851296043656	73.1364404248313
ACTN3	7.14284438777788	12.0228169019165	1.18483307034976	9.57446808510638	5.42495969707025	0	0	4.74683544303798	6.26959493322686	2.58695482756491	9.83899821109123	3.3729258614031	8.90745157810351	3.00109840201514	6.59761166457742	5.92903830504606	2.70392068499324	1.53846153846154	47.4168997279132	1.12359550561798	0	43.9716312056738	6.21117369443717	0	5.1281985535916	1.54211040893684	11.4478114478115	0	1.2453300124533	4.19463439147181	0	9.44989335795346	6.67142720650903	10.3663646023203	11.6040995235835	8.4602440441997	8.84933377158605	25.9179545550265	7.5062687397015	0	0.545702592087312	2.10970501225475
ACTN4	30369.595768579	51526.8596742899	141831.41187967	45881.1468085106	26168.660188662	31640.1428571429	48325.1652277709	20376.4699367089	75226.4871577144	14241.1850322674	21399.8023255814	33156.6462660868	24550.8754045468	40578.2106250888	44334.6627520838	40880.2121805175	34366.3533123028	49480.0792307692	12071.4779589008	33511.0224719101	17029.5846133298	18252.4666666667	34425.4188142662	26742.7310549777	42652.8786501556	38600.2248396976	25956.0107744108	19017.5232273839	35886.3661270237	121316.836675199	47249.3690468487	40250.2974353934	52178.1614166109	36114.9088479801	12321.9864580159	34101.1041464502	24382.4391292256	32560.3623762013	38471.2127221604	19524.3903928259	61765.1508867667	38825.4618188224
ACTR10	666.070239160287	1509.26508327504	1738.1501142031	869.148936170213	1969.25946587655	930.612244897959	941.9976951998	1591.77373417722	1001.56935798172	2616.70610155932	1990.16010733453	1844.9904461875	2297.13378002553	817.300131848256	3451.65050251809	1118.61288172507	3421.36097341145	1541.53846153846	1121.62520992755	2099.99887640449	534.326165353279	1794.32482269504	2412.00681986872	1364.04160475483	1255.12659599154	1896.79580299231	1398.65387205387	2358.18948655257	1825.65379825654	872.484792353014	1584.86151997744	2115.83206783511	1050.27230144939	2323.21633739061	1601.36573425452	2366.33025916266	897.575282546585	1611.23284150415	2087.81503374269	1693.63899700476	2776.53478854025	2364.27467726348
ACTR1A	3251.77990753588	2798.11907037175	2306.86880313791	2936.17021276596	1582.27991164549	2515.30612244898	1614.46028345192	2071.20253164557	2294.67174556103	1162.83490151301	2023.25581395349	2076.03586769361	2341.66905848237	2941.07643397484	4508.36687119263	1699.65764744654	1185.21946822893	2123.84615384615	1964.7838996348	1929.21348314607	1202.01682917056	2347.51773049645	2135.60855527065	1319.46508172363	3025.6358645694	3095.01713284664	1769.69764309764	1849.63325183374	3312.57783312578	2164.43050707257	2296.70610098425	2741.41500813163	2623.77606115602	1534.2231129617	2572.69712378742	2019.46025335047	2401.96075952568	3813.17906390828	1387.58739273911	1663.32107528865	1810.09549795362	2152.60234750393
ACTR1B	2617.85246812059	1957.314591632	2689.57106969396	2403.1914893617	1512.65959553309	2495.9193877551	2358.4321857922	1914.55696202532	1623.82352030702	1042.54408898607	1643.11270125224	1162.81703395019	878.868555706212	2298.8413759436	1246.94860460513	1371.58320639427	1975.66471383506	1721.53846153846	1425.09336818619	1632.58426966292	801.389074395619	1056.73758865248	3918.21644076973	2060.92124814264	1366.6661965818	1262.98842491927	2201.34612794613	1430.31784841076	2612.70236612702	2111.57895266691	1554.33523117855	2147.96076026282	1847.0322751735	1032.02803525716	1503.07218534887	1111.67606740784	1316.02235088873	2624.19397861121	648.219921878508	693.962818247011	1030.83219645293	682.841892201458
ACTR2	4596.37036362435	6985.13639184444	6379.05594278204	5672.26914893617	6102.11039973816	9144.78979591837	4693.43957050406	5781.62025316456	8369.63964327572	6544.94009421043	5835.04561717352	8630.2573373786	6944.18491869476	8394.57941606628	9638.86653031603	6637.3083747172	9160.82739972961	8012.71692307692	5612.36253409706	9070.6404494382	1469.21330305864	9097.63971631206	6482.18894183339	4686.46210995542	7555.74031315345	6473.76099139194	8705.66531986532	9783.52444987775	5433.34869240349	9095.15612009742	6675.21205764598	8940.40897248475	8246.7027066695	8135.05414985732	8624.88144193906	5439.92930620077	5199.56132588304	7382.24879292526	12167.9726010468	8444.20105214533	9156.10914051842	11951.6884584544
ACTR3	5703.56302935173	5723.6615649179	5206.15651111685	6208.51276595745	5147.38259257016	7821.42755102041	3900.009351218	7466.77373417722	7266.45896021119	7613.41064447836	4838.99731663685	7391.76618203344	5345.46066370411	7740.83314493104	11025.707593851	4745.20600196548	10726.4542586751	9283.07615384615	6097.81416713509	10703.3696629213	1736.27621210098	8459.57446808511	6708.06655479653	4427.93313521545	6289.73424393046	6917.90729449066	6820.87542087542	6673.59290953545	5530.51058530511	8026.01344464215	7548.2387646383	14656.7845981858	10767.6835113056	6616.04425285867	6877.13545294725	5564.30250787014	5338.67790953453	7618.79980431944	9616.06695377251	6718.97411409204	10160.9828103683	13523.913066792
ACTR3B	143.114030153518	442.916567060968	267.907344869066	267.456382978723	410.626953550591	553.986734693878	971.002973137251	311.386075949367	298.924882023857	423.888070225476	951.210196779964	803.20411092204	327.028177238492	592.774955633762	321.968947241099	587.657619777691	1356.5218566922	388.204615384615	215.162372707177	742.974157303371	0	278.500709219858	648.799535404208	531.582466567608	318.797027183299	196.176491452082	543.143434343434	673.199266503668	263.820672478207	479.678254763637	333.145705916613	383.966176941693	208.687961385779	641.519017959727	508.50256262886103	831.245204099157	279.971429293823	769.163897585203	468.443177076499	435.337866830725	404.299590723056	327.176569475487
ACTR3C	99.4212510334803	212.75656941744	9.08885448265301	156.436170212766	255.876361551864	23.565306122449	1.47419201350976	64.6787974683544	47.4702380369271	17.1877278743413	14.8014311270125	39.1664151026128	32.2390364116826	95.4769445617096	2.41252666534714	5.24621072691492	7.03830554303741	33.3323076923077	147.791579448309	477.251685393259	0	82.4709219858156	2.25983202915939	102.891530460624	17.0999780769512	5.01185882904473	160.559595959596	116.611246943765	16.3773349937734	31.1057307933983	10.6972047584918	109.105633742923	105.020654023836	13.8644367464589	296.04651742202	124.661695991283	22.1701094789007	14.8553076191227	61.4028867769168	1.75764611854552	1.1568894952251	24.4409325669713
ACTR5	258.928109056948	413.584901425926	273.696439250795	346.808510638298	458.409094402436	457.142857142857	225.52937520112	462.025316455696	299.373158061582	376.401927410694	729.874776386404	380.2973908732	462.197765219371	256.093730305292	343.075806558026	254.94864711698	155.024785939612	264.615384615385	316.400040002621	341.573033707865	0	242.553191489362	312.629075953338	430.906389301634	524.358302104741	259.074548701389	317.845117845118	265.281173594132	407.222914072229	312.080798725502	434.67696541754	214.512579225543	354.53870297448	263.766388214595	296.928428985812	443.316787916064	193.421152436095	422.246676292307	354.403116924478	211.389159441747	307.230559345157	183.544336066163
ACTR6	133.928332270835	495.340857880085	473.932043306834	370.212765957447	482.822317199202	358.163265306122	397.42676483612	745.251582278481	376.175695993611	852.401615682638	614.489266547406	290.914855546018	829.382713605638	470.172082982372	995.139759407095	502.980082878074	813.88102748986	659.230769230769	618.143947362069	771.911235955056	66.7824228663016	460.992907801419	986.54142179977	240.711738484398	341.025203813841	488.848999632978	499.6632996633	830.072127139364	481.941469489415	438.758757347951	367.521816265954	723.861831219235	450.79786695411	351.304578189745	415.017206490514	499.155244632187	410.860660918814	431.965909250442	839.629774740896	955.041062975863	1061.39045020464	923.348263598499
ACTR8	658.925609061412	1293.65509864621	1284.35904825914	1257.44680851064	1959.31551475182	1085.71428571429	932.370066201123	1620.25316455696	1073.66656491637	904.140712233936	1435.59928443649	1882.93670535975	1591.46468195449	1331.48832472685	1659.29933364122	1287.58948524584	1198.738170347	1252.30769230769	562.96791858777	1504.49325842697	333.912114331508	914.895035460993	1310.55764952624	734.025260029718	984.615404339225	1151.95647547582	1121.88552188552	1246.94498777506	1484.43337484433	1244.12856051054	1490.84431116522	894.904900998192	1054.08549862843	674.96436562168	944.710220037618	1964.46951308757	1233.84996586686	2683.58821121837	982.248880795225	1211.06702257527	804.365620736698	988.045180739308
ACTRT1	0	0	0	0	0	0	0	0	0	0	0	1.68646293070155	1.979433684023	0	0	0.98817305084101	0	0	0	2.24719101123596	0	0	0	0	0	0	0	0	0	0	0	0	0	0	0	0	0	0	0	0	0	0
ACTRT3	14.2856887755558	18.4349859162719	4.73933228139904	13.8297872340426	32.5497581824215	27.5510204081633	9.62625381956	1.58227848101266	36.0501708660544	12.9347741378245	32.2003577817531	43.0048047328896	45.526974732529	14.0051258760706	21.9920388819247	52.3731716945735	36.9535826949076	68.4615384615385	66.3836596190785	32.5842696629214	0	49.645390070922	4.14078246295811	22.2882615156018	32.0512409599475	49.3475330859788	25.5892255892256	25.6723716381418	43.5865504358655	48.6577589410729	9.76802169477618	16.0648187085209	21.9204036785297	38.0100035418412	19.1126345094316	152.284392795595	37.9257161639402	11.8790625043872	25.7357785361194	18.5281334968862	0	2.10970501225475
ACVR1	2067.8516645506	2896.69735223507	2713.26773110095	2708.51063829787	1481.91815724969	1456.12142857143	1482.44308821224	2753.16297468354	1918.49604956742	1977.72696567337	1539.35599284437	3135.13374494272	936.27213254288	1814.66416708515	4898.72666094874	4688.88112624059	3383.50608382154	2395.38461538462	1744.07978453761	4640.44943820225	534.259382930413	3022.69503546099	1640.78505094715	2368.49925705795	2470.51093524239	2971.64521591088	1595.96026936027	1838.63080684597	2306.35118306351	2052.8540711863	3514.04580469573	1569.62728675607	1964.25878180216	2059.45110099431	2105.12017239596	1384.94195003549	1383.02444944502	4230.02616633495	2711.37150119075	1586.68197764244	2693.04174624829	3519.69049221
ACVR1B	787.498593752511	1629.4932522942	463.269730506756	522.339361702128	662.749242992082	411.224489795918	383.67497366532	196.20253164557	465.517423792094	668.729116402943	925.760286225402	676.272478442788	665.089717831728	464.170886544475	644.365639638451	304.357299659031	385.758449752141	549.230769230769	579.34830213014	473.032584269663	467.476960064111	448.22695035461	572.463175503959	280.832095096583	532.050599935128	450.296239409557	560.942087542088	905.867970660147	346.20298879203	432.88626919989	282.052847439374	570.773558820389	459.376369280651	312.142756358757	468.942822164786	346.023981407768	511.995904022654	500.000539957387	323.30571786	469.09865262571	411.459754433834	323.488101879062
ACVR1C	30.357088648056	20.8395492966552	220.380135918126	96.8095744680851	31.6455982329098	8.16326530612245	49.50644821488	0	205.32923406318	106.065147930161	59.9284436493739	150.938432297789	77.1979136768971	67.0245309783381	50.5816894284269	35.5742298302763	213.609734114466	117.692307692308	1170.76722268011	42.6966292134832	0	141.843971631206	51.7597807869764	111.441307578009	16.6666452991727	368.564387735904	71.3811447811448	6.11246943765281	136.986301369863	88.9262490992023	119.658265761008	107.729729270005	19.0612205900258	42.6172766984281	66.211626693388	67.6819523535976	146.646102500569	124.190198909502	552.246914420896	98.5359826879858	1.09140518417462	168.073165976295
ACVR2A	792.855727043345	1517.27869150073	392.179746285771	798.936170212766	346.292356503035	441.835714285714	671.08740913504	1237.3417721519	802.506584054304	958.465470135385	1058.13774597496	1070.05482690988	320.669246528568	313.114599943579	519.012117613424	656.147893931481	271.293375394322	465.384615384615	714.701997717092	771.910112359551	200.347268598905	1350.35460992908	782.607885499083	983.655274888559	802.563073637085	428.706693684441	608.080808080808	1008.55745721271	495.641344956414	601.510571737057	625.153388465676	499.899358635738	463.187660337627	827.004379789045	536.518954443329	685.279767580176	547.394503299537	670.627074111311	1449.24602881523	1134.42876711694	727.967257844475	1067.5107362009
ACVR2B	607.14177296112	392.745352129271	2828.19653892488	602.127659574468	957.505386532899	569.387755102041	1402.6826994216	2457.27848101266	774.294974253517	2779.6829622185	960.644007155635	422.458964140739	1739.92121853938	666.243845247361	2270.67801455873	1135.40984724327	441.639477242001	486.923846153846	330.194047196196	1578.65168539326	400.69453719781	290.780141843972	1232.91797834578	609.212481426449	1649.9978846181	1016.25230159979	503.703703703704	519.559902200489	1381.07098381071	903.524247923027	1352.8710047265	399.730489041431	324.99381105994	405.441189597929	677.132654311486	1752.11654155376	1003.76728780562	1095.03357994987	371.024140562388	773.128479551889	1682.94679399727	786.216734566937
ACVRL1	2749.99330358339	1284.83676320922	362.560104360097	2034.0414893617	634.720284557219	2507.14285714286	103.138433781	158.226265822785	1924.76564450064	726.934306545739	550.983899821109	667.84016378928	224.665723136611	911.333548078597	442.041081128632	251.984127964457	185.669220369536	943.076923076923	1358.70970856711	661.797752808989	133.564845732603	1560.28368794326	200.828984649084	142.644873699851	411.539215975364	354.685394055473	430.30303030303	444.988997555012	241.595267745953	484.060808775846	349.206775588249	806.07590343343	947.341710263252	491.826409465643	324.232192570714	338.409761767988	1074.56322216885	361.772528912018	782.260435087463	240.023547573299	147.339699863574	743.320102552761
ACY1	749.493304476242	669.523421549416	1208.18139083407	1040.30638297872	1713.15344769751	1402.5306122449	4809.19114714692	1195.04905063291	1231.44405620849	768.855909526429	1956.40071556351	2304.99513455445	4299.5358228011	1781.45101107005	1897.67324228629	1157.54195906296	892.729157278053	933.976923076923	531.069276952628	1474.62471910112	789.435020702551	311.109219858156	1810.64201796893	1165.0059435364	897.255259929154	1890.30814450191	1907.46734006734	1779.87408312958	2591	2545.06757136541	1390.88692415986	1638.54441402629	611.948097249394	1099.14218332916	1329.46666534699	2464.07399667851	2169.55323506359	1904.80659266371	447.766623670938	1129.95169631379	1054.18226466576	1707.33222702747
ACY3	0	0.80152112679443	0	11.7021276595745	17.1790390407225	7.14285714285714	4.12553735124	3.16455696202532	7.83699366653357	2.58695482756491	11.6279069767442	1.68646293070155	280.089866289255	35.0128146901766	4.39840777638495	1.97634610168202	0	35.3846153846154	0	1.12359550561798	0	4.25531914893617	0	17.8306092124814	0	0	144.781144781145	11.0024449877751	3.7359900373599	5.03356126976617	0	12.2848613653395	22.873464708031	39.161821830988	133.788441566021	4.23012202209985	0	3.23974431937831	1.07232410567164	0	0	0
ACYP1	151.78544324028	285.34071961769	803.316821697137	290.425531914894	857.14272797715	287.755102040816	562.44825888572	732.594936708861	130.094094864457	470.8244851394	366.726296958855	328.017040021452	371.144805471155	330.120824221665	787.314991972906	396.257393387245	566.922036953583	603.845384615385	147.42345188133	455.055056179775	66.7824228663016	208.510638297872	369.564834819012	367.011887072808	219.231770215679	516.606986993841	402.020202020202	350.854523227384	648.816936488169	227.349184017772	318.681707792073	218.293481558061	167.738741192227	412.35094751452	720.136081957707	329.103493319368	308.462491466714	449.245625535233	198.379959549254	230.760323012742	432.742155525239	628.691390416911
ACYP2	42.8588520377642	101.793984624019	47.3933228139904	60.6382978723404	69.6203161124016	79.5928571428572	66.00859761984	66.5759493670886	47.0219619992014	40.0977998272561	83.1833631484794	98.6951836305162	35.629806312414	48.0175744322422	140.750148446262	82.0183632198038	102.749887336638	72.3076923076923	69.8321614174722	62.9213483146067	66.7824228663016	66.6666666666667	68.3229106388089	32.6894502228826	65.3845315582929	50.8896434949157	80.8080808080808	68.4596577017115	46.0784557907846	64.5973696286658	34.1892969344285	97.3329565975848	86.7285536846173	87.5370381568604	41.6382394669759	32.9949517723788	41.7182877803343	71.2743750263229	106.160086461493	148.22506797509	142.428376534789	93.5302555432939
AD000671.1	0	0	25.5390768313891	81.2436170212766	0	52.6887755102041	0	0	30.02822493269	19.6324001863901	28.6815742397138	0	49.6283613258247	0	117.384706736162	0	36.1631365479946	106.842307692308	277.706987699194	0	0	64.6567375886525	0	0	43.816610491525	0	0	65.8276283618582	103.628891656289	177.963236546339	0	56.4933524725174	88.1162105435712	69.6239601240508	0	51.9814314563718	0	20.1620088142644	0	107.011761574925	0	310.507790173662
AD000671.2	94.9373304690527	65.6085118337581	42.8009098333147	46.0851063829787	78.6854237662059	60.6255102040816	31.9371598150659	18.3037974683544	81.8746402330095	30.9555014666417	88.7808586762075	69.1854552691005	37.696335078534	38.5361042141424	26.9281520089728	42.7345317566703	0	66.9453846153846	72.8004593404396	115.948314606742	0	0	6.35506588502496	86.0312035661219	61.2345368787989	8.15622195286694	73.7946127946128	3.53056234718826	21.2104607721046	74.0126459837634	47.8535382827085	19.9893594200789	188.562171625801	30.8295683273007	26.9023982602042	82.5076840166532	43.8092589315062	36.3704496441141	107.277448179603	11.8209491710134	22.1173260572988	18.2299610108933
ADA	1185.71216837113	831.979731133746	786.730343545311	1263.82978723404	688.969881527922	2050	1019.00772575628	784.81170886076	1018.80917664936	566.543107236715	1120.75044722719	707.471199429301	1919.0609566603	1261.46169498036	763.124848804733	191.704583690105	170.347003154574	898.461538461539	1111.27970453237	732.585393258427	667.824228663016	1692.19716312057	479.296605283017	1167.90490341753	719.229847141222	522.775428629588	956.90303030303	404.647921760391	247.820672478207	885.067856600551	728.937397969961	1027.20340800954	1729.80576854484	734.860068475597	1218.43044997626	576.141773385595	780.004298247832	794.817273020813	814.430694419666	393.301742865721	280.491132332879	317.158986842297
ADA2	3308.9226626381	1000.29916776058	773.694810105323	3543.61808510638	2086.80297179292	1323.46836734694	39.88019439532	731.014240506329	2739.81298582014	485.05403016842	867.622540250447	4607.41756990811	2639.57679707836	1739.63670703477	387.06098392382	166.01307254129	681.388012618297	4436.15461538462	1680.28163914188	867.416853932584	400.69453719781	2902.12907801418	65.2173237915903	10.4011887072808	678.204258712489	510.440087468502	4923.90572390572	831.295843520782	550.434620174346	2188.76022546999	473.749052196645	2625.18037483947	5456.27439389488	1029.72555049715	2459.38650491007	1005.07783847533	1360.26775555612	1003.23974431938	1775.76871899224	429.516664161158	293.042291950887	784.810264558767
ADAD2	10.7142665816668	29.1144534096809	0	4.25531914893617	0	3.3	46.8165978618715	0	0	0	0	3.3729258614031	0.9897168420115	3.00109840201514	0	0	0	2.30769230769231	0	5.61797752808989	0	2.83687943262411	0	2.97176820208024	1.2820496383979	1.54211040893684	6.06060606060606	1.22249388753056	1.2453300124533	2.51678063488308	0	0.944989335795346	2.85918308850387	2.30363657829341	0	0.84602440441997	3.79257161639402	0	0	0	0	0
ADAL	66.0713105869454	193.166591557458	229.858800480924	269.148936170213	446.655919218733	84.6938775510204	489.56376568048	549.050632911392	194.357442930033	421.67363689308	338.998211091234	198.160237588898	304.832787339542	273.099954583378	269.403575905522	329.061625930056	151.419558359621	610	231.049620492377	283.14606741573	66.7824228663016	116.312056737589	223.602252999738	231.79940564636	214.101007562811	202.018005681135	331.313131313131	279.951100244499	276.463262764633	154.362545606162	162.393360675654	272.15692870906	171.550032249203	381.251853707559	196.587097811296	270.72780941439	147.910293039367	192.223749701674	419.278725317612	768.075352234556	594.270122783083	421.237767446865
ADAM10	4110.70873087727	7180.82697343018	7514.21014732511	6518.08404255319	10487.3512543863	10787.7540816327	7912.7792644992	8791.13765822785	4515.67731805538	18219.9215570622	6337.20930232558	7703.76182421322	7786.10338582132	9911.62665535586	9776.5597853577	8410.34281205393	16502.0279405137	10841.5376923077	5825.38166293654	17387.6404494382	2137.03753172165	7123.40425531915	5759.82840597474	4421.99108469539	8835.88738988796	8241.03802535847	6863.29966329966	12720.0488997555	13361.1481942715	6723.16084157789	7695.97887176908	17940.620650096	10329.276390796	14389.6658863098	7891.47095272046	8607.45313659318	4978.38234178655	20557.2565413138	9333.50901576598	9653.15755187772	7091.95143246931	12524.6140162824
ADAM11	23.2142442602781	58.5110422559934	39.0994913215421	12.7659574468085	89.5118350016591	11.2244897959184	19.25250763912	94.9367088607595	31.3479746661343	100.891238275031	118.962432915921	65.7728975288259	52.4549926266095	113.042373508704	52.7808933166194	36.5624028811174	18.0261378999549	60	15.5182580927716	13.4831460674157	66.7824228663016	15.6028368794326	102.484365958213	44.5765230312036	110.256268902219	149.584709666873	27.6094276094276	56.2347188264059	39.8505603985056	22.6510257139478	19.5360433895524	429.026103440423	22.8725116470014	47.2245498550149	96.928360726403	50.7614642651982	15.1702864655761	55.0756534294314	20.3741580077612	38.7406427662167	4.3656207366985	11.2517600653587
ADAM12	16219.6138935466	2213.80055068509	928.910311987282	3705.31914893617	2481.91906140964	3935.71428571429	548.695092535803	408.227848101266	8896.55521024891	6728.66950649633	3318.42576028623	4091.35906988197	958.04491335029	3330.2188601028	1211.76134239405	278.663812164114	673.276250563317	3076.92307692308	5615.02305323452	5055.05617977528	734.606651529318	17904.9631205674	304.347511027421	1019.31649331352	6307.6855029673	717.08134015563	655.219528619529	1595.3533007335	1295.14445828144	3296.98179276996	1459.09824065719	3686.40434392698	2974.50537919558	1708.14652280456	124.914718400928	4791.88138061031	2678.82101590352	2294.81889289297	5598.06852982086	420.251755224828	445.293315143247	1169.47910855821
ADAM15	5207.13534440117	6565.40141881262	5316.19906735865	2207.44680851064	3315.10064656478	10314.2244897959	4122.78836818496	1746.83386075949	3924.76486080128	1804.39969874911	2548.62880143113	4014.50864059283	4101.24803293778	5358.9633805973	2538.33872138286	1853.81461972384	3685.44028841821	2351.53923076923	2833.80635283001	3333.70674157303	1135.30118872713	1205.67659574468	4852.60263705731	4637.19316493314	1825.63868507861	4165.23867242799	4069.62760942761	3019.26528117359	2649.99626400996	3256.71246368495	3671.55393352129	2646.49555429767	2122.9910962656	3325.29940076654	3194.44068069648	3646.0834569234	4164.24110641956	3196.5466485385	1643.33615577974	1193.38191915249	2343.79154160982	2237.61713038276
ADAM17	1980.35717793361	2808.55247087923	2651.65641144276	2487.23404255319	2207.05895755783	1797.95918367347	1947.25362978528	2253.1835443038	1851.1010388327	2526.03980224024	1994.63416815742	1678.02977281658	1103.53427884282	2830.03479273414	3490.13657056146	2381.50100521904	1946.82289319513	1620.08384615385	1196.62926191716	2780.9	601.041805796714	2217.02269503546	1746.3760389482	2130.75631500743	3612.81588100528	1853.61825365249	1977.71245791246	1815.40342298289	2129.51432129514	1979.86827170157	2748.80799610256	1869.1898511925301	2915.41368924444	3658.17373451164	1458.02097543378	1247.03997211504	1334.98268058962	3069.85212727012	2397.18000206691	2006.93373286727	1914.86984993179	1742.61774659243
ADAM18	0	0	0	0	0	0	0	0	0	2.58695482756491	0	1.68646293070155	0	0	0	1.97634610168202	0	0	0	0	0	0	0	0	0	0	0	1.22249388753056	0	0	0	0	0	0	0	0	0	0	0	0	0	0
ADAM19	1842.85385204669	3145.97042266814	1245.25837210453	2835.10638297872	4644.66966064165	7207.14285714286	37.12983616116	420.887658227848	1468.65261310839	620.869158615578	351.521466905188	646.758533924045	251.388077870921	2134.7823303329	608.079875085219	125.497977456808	4777.82694907616	3796.92307692308	1759.59804263038	1073.03370786517	333.912114331508	1459.57446808511	70.3933018702879	121.84249628529	1878.20272025292	439.501466546999	2074.7468013468	364.303178484108	366.12702366127	1760.90835646674	1150.1845545599	891.124943655011	3728.37474740904	233.819112696781	1350.17179186751	457.700048815608	906.424616318172	495.681960779655	1050.34199766743	101.90557642076	73.6698499317872	1542.19436395822
ADAM2	0	0	0	0	0	0	0	0	0	0	0.894454382826476	3.3729258614031	0	0	1.09960194409624	0	0	0	0	0	0	0	0	0	0	0	0	0	0	0	0	0	0	0	0	0	0	0	0	0	0	0
ADAM20	91.071265944168	80.152112679443	49.7629889546899	163.829787234043	428.57181606855	150	72.88449320524	174.050632911392	83.0721328652559	102.184715688814	556.350626118068	75.0476004162191	273.161848395174	106.038810204535	213.32277715467	18.7752879659792	88.3280757097792	159.230769230769	427.614223000817	150.561797752809	0	236.879432624114	174.94805905998	524.517087667162	351.281600921024	41.6369810412946	121.212121212121	209.046454767726	29.8879202988792	93.1208834906741	32.9670732198696	498.009379964147	125.80405589417	283.347299130089	51.8771508113143	387.479177224346	126.419053879801	91.7927557157189	151.197698899702	25.265636586663	425.102319236016	85.7946704983598
ADAM21	135.63190065732	38.2790459734484	24.2807841106776	88.1670212765958	383.069062449424	78.7408163265306	42.63055262948	49.0648734177215	62.2131905224101	48.9697614083899	358.66457960644	52.1673578353911	213.797642494482	43.2718374925223	242.919663081964	13.5112901241491	26.6291122127084	88.9215384615385	347.436556188164	47.847191011236	133.564845732603	241.387234042553	72.1313953091146	532.41456166419	263.547098016541	18.505324907242105	64.1380471380472	71.9168704156479	14.9439601494396	50.7039015972329	53.7265613266927	381.004580363311	80.7433304193492	207.866343005727	29.4559827494822	262.466381105229	80.5693914186746	64.7948863875663	6.97010668686568	7.57969097599891	54.068758526603	0.703235004084916
ADAM22	19.6428220663892	201.181001304275	382.702266556043	342.554255319149	416.817736724898	411.225510204082	126.51647877136	150.316455696203	252.351196062381	1117.56319203063	197.674418604651	76.7340633469206	148.456536584883	159.059215672936	612.479382463548	799.431998130377	31.5448400180261	200	292.260527413865	178.651685393258	0	329.078014184397	913.041497886648	679.050520059435	235.898415514852	515.064876584904	223.569023569024	64.7921760391198	68.4931506849315	419.462600220302	1106.22967793611	230.5783429234	224.922402962304	784.388254908906	223.208267306576	476.311739688443	168.136077469596	36.7171022862876	607.472142025039	50.5312731733261	1445.01991814461	101.265840588228
ADAM23	124.999776786113	576.293690165196	33.1753259697933	2226.59680851064	2126.58420125154	631.633673469388	188.39953903996	15.8227848101266	242.946803662541	1175.77096912825	158.318425760286	497.506564556958	143.508942091668	4040.47881524638	244.111631589365	9.88173050841009	34.2496620099144	204.615384615385	705.218617771509	269.662921348315	0	334.751773049645	351.96650935144	1041.60475482912	2369.22773175932	1955.39599853191	2804.7138047138	711.4902200489	3703.61145703611	2071.31046250878	28418.8381182395	11307.7414471378	1112.222221428	3128.3384733224502	1101.70686065081	182.741271354714	621.98174508862	244.0607387265	1780.59417746776	1051.8926698914	2926.05729877217	1229.25478714043
ADAM28	905.353740439749	567.477759291584	174.170461341415	1179.78617021277	297.469527549302	1132.65510204082	22.00286587328	284.810126582279	1164.57569144816	283.271553618358	155.634168157424	922.49690955668	642.325240748622	1157.42561777611	139.648347298278	92.8882667790549	91.0319963947724	560	2142.38088012663	402.247191011236	0	1435.46241134752	15.5279342360929	13.3729569093611	957.688515783954	280.664094426505	1868.68754208754	276.28239608802	224.158156911582	554.530666552573	438.339973553081	394.060553026659	4042.8858402055	185.442744552619	1225.25639087249	337.564583387972	298.34896715633	585.313807034349	1186.52608676362	200.44071692086	52.387448840382	277.777826613542
ADAM29	0	0	0	0	0	1.02040816326531	2.75035823416	0	0	0	7.15563506261181	0	0	2.00073226801009	9.89641749686614	0.98817305084101	0	0	0	10.1123595505618	0	4.25531914893617	0	0	0	3.08422081787368	2.02020202020202	0	0	0	0	0	2.85918308850387	0	0	0	0	0	0	0	0.545702592087312	0
ADAM30	3.57142219388894	0	0	2.12765957446809	0.904159949511708	1.02040816326531	0	0	0	0	0	1.68646293070155	0.9897168420115	4.00146453602018	25.2908447142135	2.96451915252303	0	0	0	3.37078651685393	0	0	0	0	0	0	0.673400673400673	0	0	0	0	0	0	0	0.682594089622556	1.69204880883994	0	0	0	5.05312731733261	0	0
ADAM32	60.7159630072089	142.670760569409	7.10899842209856	63.8297872340426	194.395293304967	36.734693877551	26.12840322452	9.49367088607595	89.3417277984827	34.9238901721263	20.5724508050089	48.0641935249942	27.712071576322	187.069467425078	69.274922478063	25.6924993218662	22.5326723749437	93.0769230769231	201.737355206031	43.8202247191011	0	104.964539007092	24.8446947777487	102.526002971768	60.2550509550629	13.8789936804315	95.6222222222222	31.7836185819071	11.2092154420922	18.4563913224759	54.945122033116	828.756592481854	26.6866618870656	141.673649565045	12.2873762072956	55.837610691718	32.8689540087482	14.0388920506394	136.185161420299	82.5344128497659	76.9446111869031	41.4908652410101
ADAM33	580.356106506953	762.245790060377	21.3269952662957	902.127659574468	50.6329571726557	106.122448979592	15.12697028788	12.6582278481013	399.685109594479	7.76086448269473	100.178890876565	205.748477545589	2.9691505260345	173.063341182873	39.5856699874645	24.7043262710252	13.5196034249662	10.7692307692308	2022.5463047579	29.2134831460674	0	1102.12765957447	69.3570710589327	10.4011887072808	37.1794395135391	6.16844163574735	247.138047138047	26.8960880195599	32.3785803237858	82.2148340728474	18.3138196749935	818.360764798769	160.114252956217	11.518182891467	1.36518817924511	98.9840092927321	199.740840939546	52.9158238831791	209.10320060597	7.57969097599891	2.18281036834925	73.1364404248313
ADAM7	0	0	0	0	0	0	0	0	0	0	0	0	0	0	2.12003254821755	0	0	0	0	1.12359550561798	0	0	0	0	0	0	0	0	0	0.838926878294361	0	0	0	0	0	0	0	0	0	0	0	0
ADAM8	7457.12954084011	304.578028181884	322.274595135135	774.468085106383	264.014705257419	388.775510204082	89.3852674310829	126.583860759494	526.649109188522	81.4890770682946	83.1842576028623	877.803955430158	272.172131553163	331.12119035567	305.690440060698	153.167811053407	143.308697611537	522.307692307692	191.39184981085	194.380898876405	267.129691465206	204.256737588652	74.534084333246	41.6047548291233	1417.94690006808	479.597879289766	684.848484848485	86.7970660146699	95.8891656288917	465.60441745337	666.667480668475	394.060553026659	2230.16280903302	21.8845474937874	371.33186734876	274.11190703207	155.496700462694	377.970170594137	93.8288954083216	12.6328182933315	32.7421555252387	112.517600653587
ADAM9	17591.0418017111	10706.71921172	7170.61092658982	5086.17127659575	10915.9221662949	14558.1632653061	11078.4429671965	3028.48101265823	13490.6024649696	8487.79878924047	4084.97316636852	13993.4261674961	5107.92763190451	6773.47909334817	10288.9753909085	5864.80606856834	19369.9855790897	16575.3838461538	11676.627089361	12616.8539325843	2137.03753172165	16090.780141844	5468.93843795193	4528.97473997028	7938.45264300943	14370.9284429928	5447.81144781145	17023.228606357	4270.23661270237	8270.97925417723	9556.78944662936	9275.07222080999	7978.07387795529	6624.10582906441	4591.81180607912	3551.61044975503	6061.79236934591	4236.50673488848	17438.1340702702	15555.2094163343	18754.1615279673	13687.0621812697
ADAMDEC1	441.070640945284	246.868507052685	84.123147994833	379.787234042553	487.341308626861	226.530612244898	35.75465704408	101.26582278481	551.724354123963	76.3151674131648	10.7334525939177	971.402648084094	808.598659923396	622.227735351139	67.0757185898705	17.7871149151382	73.9071653898152	1911.53846153846	202.599480655629	76.4044943820225	133.564845732603	102.127659574468	0	0	88.4614250494551	325.385296285673	1068.01346801347	110.024449877751	73.4744707347447	448.825879887483	150.183333557184	1086.73868115398	1457.23031410747	18.4290926263473	938.566873231015	153.130417200015	166.873151121337	424.406505838559	356.011603082985	26.1078244728851	7.63983628922237	194.092861127437
ADAMTS1	2058.92668048807	3412.87695789068	703.789658954687	1161.70212765957	2772.1544052029	15734.693877551	776.977576329317	327.530063291139	1746.08062150495	946.825466888757	425.760286225403	1333.99217818493	644.305664149487	2055.75240538037	1652.7006223747	6122.72022301089	1066.24695808923	1127.69230769231	1781.15117887034	2441.57303370787	200.347268598905	2405.67375886525	451.345288462434	3502.23031203566	6552.55441980203	2217.55322594076	854.545454545455	855.745721271394	841.843088418431	1882.55275381942	2382.17629081354	405.400425056203	2610.433206743	848.890079101121	472.355110018809	2307.95372923327	5817.80359535789	3141.47207502384	1060.52854050925	684.698751498568	705.593997271487	878.340520102061
ADAMTS10	5032.13744261171	2671.46911408471	283.175103813593	1630.85	296.563559279891	2320.40714285714	55.0085398623171	87.0253164556962	1561.12913837349	250.934618273796	711.090339892666	1146.79394964559	55.4251328694861	1121.41043621966	93.4672648501243	420.96171965827	31.5457413249211	246.923076923077	2338.94720688597	592.134831460674	66.7824228663016	2207.09219858156	520.702359521367	84.6953937592868	5971.78721565742	112.575601962798	500.3367003367	94.1320293398533	251.556662515567	451.343499449245	263.735364756245	808.910871440816	1375.26706557036	224.605718201896	166.553640461993	805.415233007811	731.967586154585	265.659034189022	621.411819236717	45.4781458559935	23.4652114597544	240.506371397041
ADAMTS12	2442.85278062003	2197.77092967033	355.449921104928	1161.70212765957	248.64398611572	2400	105.88879201516	136.075949367089	1476.48960677492	632.51045533962	271.914132379249	1804.5144926192	48.4971149754055	430.15743762217	357.371731433221	216.409898134181	350.608382154124	1088.46153846154	1512.16803859563	1592.13370786517	467.476960064111	1693.6170212766	237.059796004352	161.961367013373	267.948374425161	627.637394326884	156.902356902357	391.19804400978	321.293897882939	927.853127393563	1704.51856473573	683.228234769371	1219.91811776165	164.711167166268	34.8122985707504	257.191418943671	1385.55283052262	349.892386492858	993.508283904777	57.2696184509891	93.3151432469304	509.141439722475
ADAMTS13	708.927305486955	440.035098610142	498.814722617249	392.553191489362	793.85243567128	1055.10102040816	968.12609842432	286.39082278481	413.793265592972	384.162791893389	667.263864042934	456.18822275477	458.238897851325	527.192952620659	503.618789998021	281.628331316637	921.134745380802	236.153846153846	473.306871829534	125.842696629213	267.129691465206	268.085106382979	757.763190721335	472.511144130758	974.357725182404	439.501466546999	858.586531986532	327.628361858191	363.636363636364	578.020619144815	252.748782355046	1013.97355730841	558.492810226726	213.085231673851	352.901144334862	1560.91502615484	463.957927738869	465.442187302578	215.53714524	122.117243502205	104.774897680764	314.345343590954
ADAMTS14	1469.6402327853	281.333915504845	145.73446765302	313.829787234043	56.0579168697259	189.795918367347	41.2553735124	36.3924050632911	365.203904860464	134.521651033375	42.9338103756708	153.468126693841	108.868852621265	119.0435699466	53.8804952607156	51.3849986437325	91.9333032897702	285.384615384615	489.687255371904	926.966292134831	66.7824228663016	343.262411347518	2.07039123147906	141.158989598811	174.358750822114	38.552760223421	69.3602693602694	90.4645476772616	61.0211706102117	192.953182007703	41.5140922027988	361.930915609617	474.624392691642	71.4127339270957	495.563309065976	93.9087088906166	405.80516295416	758.100170734526	194.090663126567	49.689085287104	44.7476125511596	87.2011405065296
ADAMTS15	3473.20808355699	333.432788746483	7.10899842209856	692.553191489362	61.4828765667962	114.285714285714	1.37517911708	0	628.526892055992	28.456503103214	8.05008944543828	73.3611374855175	7.91773473609201	78.0285584523936	12.0956213850586	6.91721135588707	122.577737719694	19.2307692307692	570.727047634155	67.4157303370787	66.7824228663016	153.191489361702	21.7391079305301	4.45765230312036	67.9486308350887	6.16844163574735	23.5690235690236	12.2249388753056	28.6425902864259	75.5034190464925	2.44200542369405	30.2396587454511	249.701989729338	38.0100035418412	10.9215054339609	39.7631470077386	199.742105130085	39.9568466056659	292.208318795523	8.42187886222101	12.0054570259209	104.078780604568
ADAMTS16	76.7855771686122	70.5338591579099	90.0473133465818	69.15	68.7161561628899	39.7959183673469	31.62911969284	174.050632911392	319.74934159457	337.597604997221	2233.45259391771	51.4371193863973	229.614307346668	10.0036613400505	534.406544830771	1.97634610168202	233.438485804416	47.6923076923077	107.765681199803	766.292134831461	66.7824228663016	191.489361702128	27.9502816249673	23.7741456166419	344.871352729035	63.2265267664104	28.2828282828283	325.18337408313	448.318804483188	62.9195158720771	34.1880759317167	9.44989335795346	1742.19556192836	11.518182891467	55.2901212594271	1000.0008460244	123.890672802205	265.659034189022	245.562220198806	231.601668711078	39.2905866302865	548.523303186235
ADAMTS17	632.141728318342	857.627605670041	616.112011748805	757.446808510638	746.835214136722	93.8775510204082	258.53367401104	140.822784810127	1123.82489178091	566.543107236715	3555.45617173524	892.138890341121	294.936608636269	307.111402773415	1337.11706362297	48.4204794912095	462.370437133844	1139.99923076923	219.841989647598	307.86404494382	1869.90784025644	303.54609929078	322.981032110733	622.586924219911	723.075996056415	87.9002933093998	283.502356902357	470.661369193154	73.4732254047323	187.919620737937	1239.31775252473	116.233688302828	299.261163263405	262.614569925449	920.819426900828	324.873371297268	920.331976435488	1144.7085795989	281.484541576753	211.389159441747	39.8362892223738	540.787718141301
ADAMTS18	107.142665816668	52.098873241638	0	38.2978723404255	112.114929579502	45.9183673469388	4.12553735124	34.8101265822785	1438.87203717556	3.88043224134736	14.3112701252236	104.561544934962	0.9897168420115	76.0278261843835	8.7968155527699	1.97634610168202	0	34.6153846153846	694.01098692673	16.8539325842697	0	411.34609929078	10.3519561573953	5.94353640416048	44.8717373439265	12.3368832714947	4.71380471380471	9.7799511002445	11.2079701120797	52.0134664542504	0	25.5147120664743	25.7326477965348	2.30363657829341	9.55631725471579	22.8435049437436	448.470329448054	31.317528420657	288.991346478508	27.7922002453293	1.63710777626194	86.4979055024447
ADAMTS19	0	8.81673239473873	0	12.7659574468085	6.32911964658196	8.16326530612245	1.37517911708	0	9.40439239984028	78.9034157181435	3.5778175313059	1.68646293070155	1.979433684023	0	25.2908447142135	0	0	0	9.48337994558264	0	66.7824228663016	0	2.07039123147906	7.4294205052006	0	1.54211040893684	1.34680134680135	35.4523227383863	1.2453300124533	0	6.10501355923512	76.4694820418952	0	2.30363657829341	2.73037635849023	3.38409761767988	6.32095269399004	2.15982954625221	26.2719405889552	0	0	4.92264502859441
ADAMTS2	8673.20058357039	11129.9223666675	1791.46760236884	3381.91489361702	1701.62902498104	2551.02040816327	138.89309082508	411.392405063291	7476.49195787303	882.15030272222	547.406082289803	9220.73523037927	341.452310493968	1329.48759245884	801.609817246157	173.918456948018	328.07570977918	1940.76923076923	6523.70413923671	3746.06741573034	200.347268598905	8375.8865248227	605.588400012008	145.616641901932	633.332521368562	675.445901224744	1832.99595959596	863.080684596577	1318.80448318804	3098.15780046795	1656.90067997641	2782.04765959216	4296.39816793078	433.083676719161	355.631520693352	813.875477052011	4073.22318019772	1117.71071027075	3278.09479103821	202.125092693304	92.2237380627558	1782.70073535526
ADAMTS20	1.78571109694447	174.730804120059	162.320945804847	3.19148936170213	5.42495969707025	6.12244897959184	55.0085398623171	82.2784810126582	0	19.4021612067368	30.4114490161002	23.6104810298217	10.8868852621265	3.00109840201514	3.29880583228871	36.5624028811174	3.60522757999099	16.1538461538462	0	2.24719101123596	0	0	1.03519561573953	234.769687964339	287.180401050768	4.62633122681052	0	19.559902200489	1.2453300124533	1.67785375658872	394.383875926588	2.83496800738604	0.95306102950129	49.5281864333083	0	0	2.52838107759602	0	7.5062687397015	55.5844004906587	97.1345156889495	0
ADAMTS3	139.285465561669	311.791718323033	33.1753259697933	210.63829787234	54.2495969707025	196.938775510204	374.04871984576	20.5696202531646	376.175695993611	918.367670308129	594.812164579607	188.040616773223	110.848286305288	172.062975048868	56.078599546964	2908.19328862509	7.21045515998197	27.6923076923077	413.820215807243	73.0337078651685	66.7824228663016	217.021276595745	21.7391079305301	606.240713224369	457.693002957689	127.993621831349	257.239057239057	29.3398533007335	107.098381070984	285.234299693204	661.783469821086	51.974413468744	42.887746327558	800.51371095696	14.3344758820737	55.837610691718	625.773052514475	24.8380397819004	119.564137782388	19.3703213831083	6.00272851296044	46.4135102696045
ADAMTS4	1014.28390306446	352.669295789549	485.781558843402	337.234042553192	256.780521501376	5419.38775510204	1135.89795070808	134.493670886076	623.823128457339	194.021612067368	220.035778175313	215.024023664448	58.3932936786785	278.101785253403	200.127553825515	1901.2449498181	2464.17214961694	315.385384615385	106.903555750204	2152.80786516854	601.041805796714	388.652482269504	87.9916273378599	1025.26002971768	2020.51023011509	120.284611897073	1195.9595959596	349.633251833741	201.743462017435	166.107521902283	92.7962061003737	54.8084364867943	1425.77930013393	95.6009179991764	987.713647683839	74.4501475889574	1232.58577532806	73.4352844873483	87.3944146122389	56.4265883768808	160.982264665757	161.744050939531
ADAMTS5	439.28492984834	1255.18208456008	88.862480276232	848.936170212766	261.302225408884	3538.77551020408	49.50644821488	23.7341772151899	1217.86881577932	89.2499415509894	30.4114490161002	321.271188298646	28.7017884183335	78.0285584523936	117.657408018297	1696.69312829401	52.2757999098693	217.692307692308	1322.50043968398	221.348314606742	0	470.921985815603	27.9502816249673	37.147102526003	261.538126233172	58.6001955395999	57.2390572390572	48.8997555012225	44.8318804483188	231.543818409244	80.5861789819035	23.6247333948836	193.471388988762	70.260915637949	31.3993281226376	94.7547332950366	403.276781876564	78.8337784382057	972.061801791344	31.1609517902177	40.9276944065484	300.984581748344
ADAMTS6	612.50069196305	613.965183124534	249.998593010729	357.445744680851	126.582392931639	855.102040816327	148.51934464464	860.759493670886	434.171016524693	296.206327756182	239.713774597496	450.28644572878	203.881669454369	163.060680208956	58.2789030371006	270.758427757386	748.986931050023	296.923076923077	393.991330466479	668.539325842697	0	631.205673758865	40.3736642094573	118.87072808321	401.281536818543	87.8987511989909	997.979797979798	125.916870415648	185.554171855542	93.9598103689684	28.0830623724815	50.0844347971533	390.755022095529	278.740025973502	76.4505380377263	153.12957117561	511.995904022654	132.829517094511	1106.1023150003	733.54564889945	57.2987721691678	216.596381258154
ADAMTS7	926.67870235946	725.896005439122	114.928807823927	253.762765957447	634.523177688226	2367.16632653061	496.401156250602	28.4810126582279	480.705517517836	390.44521169213	664.293381037567	320.467588712166	85.8618949118657	824.493764717887	1962.21657759891	951.383368158199	534.17665615142	634.263076923077	269.940099523762	602.074157303371	400.69453719781	336.112056737589	61.0330631127711	1533.27191679049	3781.29771628498	336.09371096533	160.911111111111	718.778728606357	353.637608966376	197.099158640234	734.944731312248	248.452816209969	963.794402815533	233.819112696781	91.2007137203801	100.51108334271	835.530075092918	85.3089474178698	89.0029007707464	23.5804186263326	33.2878581173261	62.5506439083411
ADAMTS8	205.356776148614	217.212225361291	5.9241653517488	300	10.8499193941405	12.2448979591837	5.50071646832	1.58227848101266	43.887164532588	3.88043224134736	19.6779964221825	1.68646293070155	2.9691505260345	16.0058581440807	60.4781069252931	7.90538440672808	12.6182965299685	13.0769230769231	31.8986416351416	6.74157303370787	0	22.6950354609929	20.7039123147906	0	53.8460848127118	3.08422081787368	63.2996632996633	3.66748166259169	1.2453300124533	0.838926878294361	4.88401084738809	36.8545840960185	96.2591639796302	20.7327292046407	0	6.76819523535976	5.05676215519203	2.15982954625221	18.7656718492538	0	0.545702592087312	21.0970501225475
ADAMTS9	2087.49627232809	2003.80201546495	526.065883235293	1643.6170212766	1007.23237543614	33064.2397959184	383.673598486203	216.770569620253	2697.49165262212	1052.88544090926	328.264758497317	1272.43543798286	200.913508645177	1206.44155761009	966.550108860593	256.924993218662	4207.29968454259	1219.23153846154	3928.70481169456	2255.05730337079	467.476960064111	2307.80141843972	723.600700206315	268.945022288262	11653.8312130369	249.821886247768	521.884848484849	352.078239608802	879.20298879203	630.034085599065	290.598645419592	274.99095172711	2822.96676938282	924.910086184804	251.193942387011	8062.60834400029	3797.62837854922	754.860426415147	1620.28172366985	316.66264521951	935.334788540245	972.574010649439
ADAMTSL1	4262.49060269535	1321.70833808402	199.05314065183	1735.10531914894	452.080878915804	595.917346938776	60.50788115152	47.4683544303798	1230.40800564577	195.315089481151	126.118067978533	349.096983423756	69.2811686576471	197.072128398994	120.956213850586	276.688454235483	80.2154123479045	429.999230769231	1515.61567826858	487.639325842697	133.564845732603	2419.85957446809	24.8446947777487	71.3224368499257	1117.94728468297	41.6369810412946	291.583164983165	182.152811735941	160.647571606476	328.860175218268	354.090786435637	52.9194028045394	1550.6302949986	56.4390961681885	17.0648522405639	229.272613597812	254.1022982984	177.106022792681	1722.68867576149	133.065686023092	96.5893587994543	471.167452736894
ADAMTSL2	1392.85465561669	208.395492966552	84.123147994833	93.6170212765957	50.6329571726557	674.489795918367	5.50071646832	7.91139240506329	195.924841663339	222.478115170582	105.545617173524	313.682105110489	30.6812221023565	559.204668908821	145.147456620703	20.7516340676612	9.91437584497521	105.384615384615	553.484538642187	313.483146067416	0	882.269503546099	6.21117369443717	362.555720653789	138.461360946973	103.321397398768	235.016835016835	79.4621026894866	74.719800747198	228.188110896066	69.5971545752803	198.448705506358	172.504046339733	203.871837178967	58.7030917075398	270.72780941439	293.292205001138	110.151306858863	140.474457842985	7.57969097599891	6.00272851296044	16.1744050939531
ADAMTSL3	608.927484058064	525.798660698273	53.3174881657392	573.404255319149	201.627668741111	588.775510204082	41.2553735124	145.568037974684	133.228892331071	926.129828268237	603.756708407871	1219.31269889722	42.5578242064945	334.122288757685	120.956213850586	121.545285253444	222.622803064443	449.230769230769	356.919936133747	283.144943820225	0	920.567375886525	30.0217080520621	114.411589895988	87.1793754110572	52.4302117934436	210.774410774411	53.7897310513448	75.9651307596513	140.101627602037	26.8620596606345	553.763750776073	492.733505313196	170.469106793712	32.0819222122602	230.118638002232	820.458395489368	126.350028455754	543.132159522687	70.7437824426565	107.503410641201	378.339728962681
ADAMTSL4	4291.06376595756	1838.61492340163	225.118283366454	4280.68723404255	1127.4874570411	946.939795918367	303.913209695563	291.139240506329	2216.28770230709	763.151674131648	1294.2656529517	965.522795076203	918.589851443502	627.229566021164	400.256207252974	200.59320028242	862.550698512844	1212.30846153846	4119.23626030671	1737.0797752809	66.7824228663016	1937.58723404255	184.26378440602	601.783060921248	1432.04944609045	309.964192196305	859.266666666667	795.843520782396	622.66500622665	593.116269392844	627.59539388937	792.812033116206	1505.83642661204	335.179122141691	1086.68979067911	688.663865197855	1203.51065712624	742.330175302565	1369.89404499552	152.4360074062	202.455661664393	388.888957258959
ADAMTSL5	26.7856664541671	17.6334647894775	22.5118283366454	62.7659574468085	12.6582392931639	20.4081632653061	30.25394057576	14.2405063291139	9.40439239984028	1.29347741378245	3.5778175313059	38.7886474061357	2.9691505260345	110.039274374421	57.1782014910602	0	20.7300585849482	10	1.72425089919684	21.3483146067416	0	4.25531914893617	34.1624905150202	10.4011887072808	3.8461489151937	148.044141368345	25.5892255892256	41.5647921760391	127.021170610212	8.38926878294361	35.4090786435637	68.9842215130602	24.7795867670335	8.06272802402693	32.0826048063498	35.5330249856387	8.84933377158605	142.548750052646	0	15.1593819519978	19.0995907230559	18.2841101062078
ADAP1	170.746123667636	42.4669938609493	22.2559043934499	121.095744680851	75.1772831621005	34.4112244897959	7.90452956497584	28.8401898734177	98.7492549957896	49.5970979540744	21.8765652951699	48.5819376447196	53.18342422233	23.8697363234944	28.1740010116338	11.8580766100921	77.7584497521406	106.543076923077	170.95257965177	31.3112359550562	0	48.9290780141844	96.242136395304	32.8811292719168	47.5666056838389	15.8775687704137	510.437037037037	48.5085574572127	10.6986301369863	29.5511992879189	24.8986872999845	58.4560953229643	253.020548234061	4.44717041439543	620.478027466904	41.0744848345895	71.6100730702132	29.3369647267438	15.1744584193594	12.6328182933315	4.65102319236016	5.3150501608738
ADAP2	5212.48890626981	894.497577502584	687.204365635931	1963.82978723404	646.475268060821	625.509183673469	70.13413497108	468.357594936709	2200.62782156263	610.521339305319	1222.71914132379	1520.34801849038	1142.13323568127	558.203302408682	246.309735875613	222.338936439227	468.680486705723	1606.15384615385	1367.90858711433	1264.04494382022	467.476960064111	2879.43262411348	69.3467191027753	74.294205052006	2075.63964661584	407.115605848916	1628.28215488216	462.101466992665	277.708592777086	861.414313267041	584.263228648631	585.892443203779	4667.13890840679	774.021890306585	716.722428915505	660.745059851997	1662.40929432884	1208.42571104288	2030.98185614209	432.88457351816	605.729877216917	767.22868622164
ADAR	16916.0430070661	19740.66383182	36610.1582255703	39579.7861702128	25912.3199930561	16227.55	23703.9638162871	23327.5316455696	21136.3703512423	29025.6318718009	82445.4382826476	21107.7691974292	43695.9985748077	20654.5595688022	35639.1964108993	42941.0599242961	19897.2510139703	21930.0007692308	14273.3506678024	22459.5505617978	9082.40950981702	20490.780141844	19287.7626420677	34803.8618127786	24680.7388708476	36361.4228744321	54225.5892255892	15603.9107579462	26394.7671232877	18816.2917921911	20728.9630390269	31855.5923996398	32681.4176687508	23226.414648825	40283.9734757589	26827.4347101817	25549.2920532983	35535.6766044024	18432.7152144427	15256.2318745376	14999.727148704	13310.1289223152
ADARB1	2146.42473852725	1284.03684512468	2017.77071880564	1725.53191489362	2208.8627566571	792.858163265306	864.986289464203	3504.74525316456	1105.01767437997	1107.21666619778	2195.885509839	1705.85809763609	1651.83839903404	764.279726379855	362.869741153702	425.903573085526	3361.8747183416	919.230769230769	693.148861477131	762.921348314607	734.606651529318	1184.39716312057	1479.29453489179	1092.12630014859	1898.71551446729	763.344652423735	875.420202020202	919.315403422983	2402.2403486924	397.651340311527	2416.36314574255	1447.72460742781	2970.69218201655	931.820995919684	884.642622744923	1644.67144219242	1744.58294354125	3943.84983137131	791.911888200561	2198.11038303968	1254.57025920873	1963.43213140509
ADARB2	7.14284438777788	0.80152112679443	2.36966614069952	7.4468085106383	6.32911964658196	1.02040816326531	1.37517911708	15.8227848101266	0	0	45.6171735241503	1.68646293070155	4.9485842100575	19.0069565460959	6.59761166457742	0	2.70392068499324	32.3076923076923	0.862125449598422	7.86516853932584	0	0	2.07039123147906	0	0	0	111.784511784512	2.44498777506113	0	20.1342450790647	1.22100271184702	24.5706677200148	0	13.8218194697605	21.8430108679218	0.84602440441997	15.1702864655761	3.23974431937831	0.536162052835821	0.842187886222101	0	0.703235004084916
ADAT1	642.855994900009	1035.63021902967	736.733942475762	1229.6170212766	1350.94245112337	1884.25918367347	1514.91656788297	722.352848101266	1290.83122681474	684.31163880678	818.057245080501	640.710877854549	783.102564356338	744.15135939754	906.687779023993	1291.38901062632	656.15141955836	1183.84615384615	440.546104744794	1048.90224719101	200.347268598905	761.153191489362	752.00336231536	903.260029717682	1115.8383130278	921.070162939386	1276.21750841751	1172.37163814181	1226.46575342466	1625.60790738918	918.974260041831	1111.46338213573	1071.03568903811	1333.22160695929	706.509456146572	474.115460334569	1099.84450456373	1041.64043373697	573.157234481493	403.407997500386	584.44693042292	927.566267153001
ADAT2	174.999687500558	417.592507059898	348.3421075159	385.106382978723	1028.93402254432	423.469387755102	372.672165549563	531.645569620253	253.918594795688	267.749824652968	324.686940966011	381.141465570016	413.701639960807	230.084210821161	332.079787117064	295.463742201462	240.648940964398	272.307692307692	75.8670395646611	291.011235955056	0	177.304964539007	129.399451967441	967.310549777117	151.281857330952	183.511138663484	468.686868686869	328.850855745721	256.53798256538	301.174749307676	262.51558304711	521.634113359031	450.79786695411	201.568200600673	325.597380749959	483.925113303818	173.194103815327	591.793295673106	356.011603082985	438.779888721715	278.308321964529	414.908652410101
ADAT3	153.571154337224	131.965644399942	168.717859551665	100	103.074234244335	86.1581632653061	90.76182172728	26.8987341772152	115.987506264697	63.3803932753403	150.268336314848	89.3825353271823	115.796870515346	86.5366724221065	120.956213850586	48.8414412108677	26.1378999549347	57.6923076923077	26.7258889375511	87.6404494382023	0	26.9503546099291	92.132409800818	145.616641901932	94.8716732414446	112.574059852389	60.2680134680135	95.7909535452323	80.9464508094645	111.57727481315	95.1979184345768	36.8545840960185	74.3387603011006	67.9572790596556	52.5597449009368	150.451903935621	96.0784809486486	60.4752272950619	11.7955651623881	7.57969097599891	29.4679399727149	30.2391051756514
ADCK1	344.642241710283	262.898929588573	162.323315470987	321.275531914894	768.535957084952	176.529591836735	455.185662932597	204.113924050633	260.188189728915	294.911556864986	1023.25491949911	619.776813495751	518.612614930868	245.088702465102	306.790042004794	146.248623351419	173.051825146462	437.692307692308	80.1776668126533	282.022471910112	267.129691465206	205.672340425532	224.638483811093	494.800891530461	202.563842866868	356.22750446441	501.010101010101	530.562347188264	305.105853051059	271.813147494251	328.448508484137	567.939535802339	253.514233847343	418.110038960254	362.457461589577	679.35844277364	265.478748957043	343.412897854101	206.958552394627	121.275897803869	200.818553888131	317.862221846382
ADCK2	941.035819578894	918.543211306417	695.497012295309	970.165957446808	425.883748538651	1011.22448979592	1205.99083030565	623.416139240506	756.983055244144	477.291872208312	1080.02146690519	696.219961987126	793.749938142697	1610.16632087344	960.893756460162	806.22766420101	1187.87832356918	886.923076923077	383.645825071298	2650.86853932584	267.129691465206	536.170212765958	1101.31148932558	684.869242199109	756.352876470671	621.468952691137	985.185185185185	1074.3239608802	835.580323785803	542.797435232748	633.633252299453	748.428718981906	1532.00652942111	1527.00927501677	1167.13282154704	826.558228898671	668.383858815201	796.887469640896	308.829342433433	418.567379452384	564.256480218281	512.6576147429
ADCK5	487.49912946584	294.158253533556	292.653768376391	257.446808510638	535.261785950982	476.530612244898	385.048777603283	164.556962025316	210.0314302631	130.641218792028	350.626118067979	203.218783149537	321.657973653738	387.141693859953	402.454311539223	299.416434404826	345.200540784137	223.076923076923	137.940071935748	191.010112359551	200.347268598905	140.425531914894	213.249261646727	367.013372956909	232.05098455002	376.274939780589	232.996632996633	229.828850855746	264.008717310087	397.652179238405	224.665719982564	1039.48732438554	346.914214738469	483.764833259905	251.194624981101	458.544381171219	543.600667492605	272.139602742552	56.8331776005971	39.5828306524387	81.8548431105048	236.286961372532
ADCY1	207.142487245559	200.380281698608	11913.4965223668	1261.70212765957	297.468623389352	1054.08163265306	925.49554579484	61.7088607594937	2167.71088076445	319.488921204266	184.257602862254	4129.30448582275	1092.6473935807	360.130807875683	757.626839084252	44.4677872878454	27.9396124380352	1105.38538461538	550.036036843793	7865.16966292135	1335.64845732603	170.212765957447	421.324615605988	3169.39078751857	743.59007232042	556.701857626199	1049.15824915825	5405.86797066015	1912.82689912827	8662.75894526757	1800.97777897165	1906.98847963501	103.883652215641	226.908202961901	918.771644631961	1141.28692156254	589.112791079872	50.755994336926904	1013.88244191254	4739.83342365799	1450.47748976808	97.0464305637185
ADCY10	49.9999107144452	15.2289014090942	2.36966614069952	48.936170212766	67.8119962133781	17.3469387755102	13.7517911708	6.32911392405063	37.6175695993611	40.0977998272561	106.440071556351	39.6318788714865	16.8251863141955	4.00146453602018	15.3944272173473	20.7516340676612	11.7169896349707	12.3076923076923	0	23.5955056179775	66.7824228663016	31.2056737588653	7.2463693101767	65.3789004457652	41.0255884287328	10.7947728625579	39.0572390572391	42.7872860635697	6.2266500622665	17.6174644441816	26.8620596606345	29.2946694096557	30.4979529440413	57.5909144573352	17.0648522405639	29.6108541546989	20.2270486207681	12.9589772775133	20.910320060597	14.3171940657757	13.0968622100955	5.62588003267933
ADCY2	24.9999553572226	891.291492995407	199.05195581876	435.106382978723	220.614123520907	15.3061224489796	8.25107470248	90.1898734177215	47.0219619992014	37.5108449996912	5.36672629695886	2067.6035530401	74.2287631508625	200.073226801009	12444.1941017352	8.89355745756908	0	571.538461538462	146.560464306282	49.438202247191	0	82.2695035460993	15.5279342360929	10.4011887072808	8.9743474687853	1785.76231143845	171.043771043771	7.33496332518337	16.1892901618929	458.893002427015	892.552982360174	1184.07069276223	14.2959154425193	1.1518182891467	503.754438141447	51.6074886696182	158.023817349751	15.1188068237655	241.809085828955	480.047095146598	2.18281036834925	2437.41252415832
ADCY3	6403.87963592922	4120.07267392057	6202.90681021314	3808.07553191489	777.140847324455	2996.29081632653	855.899105858538	1184.66613924051	3639.74594033932	403.442072745816	827.601073345259	2984.49803274099	728.74929482675	6447.16566263252	1907.55096655011	1974.88854643203	1446.25687246507	1555.91384615385	4818.89675530466	2272.07865168539	1001.73634299452	2911.54184397163	3026.95752902947	1682.53937592868	2232.28688168349	3268.69885976356	2377.88821548822	1397.50244498778	454.904109589041	2768.94695381456	2196.54480652602	3318.08624539672	2755.86555453975	2209.84401500819	2376.47862678451	1236.9849720685	1875.02844428712	1554.06107350008	1814.37185063437	509.522828976485	1018.28049113233	366.385437128242
ADCY4	3366.06184631813	3086.36851015858	195.383712632957	1192.55212765957	291.13950374277	2466.85816326531	79.76038879064	148.73417721519	1012.31230889981	151.336857412547	240.609123434705	490.242125482961	87.0960718138541	873.319634986405	177.035912999494	57.3140369487786	136.098242451555	416.858461538462	3326.07998455071	786.51797752809	133.564845732603	1435.97446808511	107.583739561346	123.32838038633	223.077919130873	74.0197575185593	428.9367003367	207.71760391198	141.967621419676	235.736774946959	79.3639552673446	288.928599440755	716.121480018003	249.945720563124	113.993212966967	307.107704828854	1426.75659275366	359.611619450993	929.705535779367	53.9008669061007	79.6725784447476	225.737733076254
ADCY5	14.2856887755558	188.357464796691	7.10899842209856	57.4457446808511	49.728797223144	235.713265306122	12.37661205372	4.74683544303798	404.388873193132	18.1086837929544	31.3059033989267	55.6532767131512	12.8663189461495	198.072494532999	69.274922478063	0	8.11176205497972	0.77	500.031898641635	22.4719101123596	66.7824228663016	112.056737588652	10.3519561573953	40.1188707280832	83.3332264958635	10.7947728625579	91.5824915824916	8.55745721271394	6.2266500622665	10.9060494178267	103.785230506997	46.3044774539719	26.6857088260361	16.1254560480539	8.19112907547068	70.2208715912619	206.064322014614	178.184857651034	223.043413979702	22.7390729279967	0.545702592087312	26.0196951511419
ADCY6	1958.92507334808	1905.21571839036	3049.76032308028	1807.44574468085	2544.30609792595	1723.46836734694	1952.75297107448	1199.36550632911	2186.52123296287	1328.40130395458	2425.7602862254	9760.40421143523	2401.0530587199	3673.34344370039	1857.22768357854	3271.84097133458	1892.74357818837	1341.53769230769	3565.74999741362	2430.33707865169	1736.34299452384	1361.64822695035	4018.63041549646	1976.22436849926	11979.4731032396	2663.22467623392	1837.71043771044	1542.78728606357	2320.05105853051	3106.54623032402	3126.98794504023	2632.74123451517	790.08664039554	2303.6377301117	1574.0626532637	1717.42954097254	2264.16399079669	712.743750263229	1101.27685652478	979.46535386419	2284.31159618008	1296.76534753259
ADCY7	7885.32877619861	2035.17435388881	1061.47654489644	4844.51170212766	1204.20181211737	1519.65510204082	76.7308691957128	603.496835443038	2515.90067237487	420.492692014297	905.261180679785	2676.36692036691	1390.01771593147	1954.21624314499	316.741439598865	241.990733901302	897.000450653448	1922.49538461538	2363.53071408127	853.011235955056	267.129691465206	2217.06524822695	87.8818966025915	418.025260029718	1891.94372827727	426.439791383304	4032.65858585859	528.201711491443	456.079701120797	1101.97491776419	580.77238189546	3169.92420240538	6682.36358182255	988.988041246613	1352.82162212342	964.418751623309	1393.66640540062	950.755886345449	1296.97600580985	233.286044483522	262.482946793997	684.950190743705
ADCY8	8.92855548472235	0	0	10.6382978723404	0.904159949511708	0	2.75035823416	0	0	2.58695482756491	1.78890876565295	18.5510922377171	1.979433684023	2.00073226801009	6.59761166457742	0.98817305084101	4.50653447498873	67.6923076923077	0	5.61797752808989	0	52.4822695035461	0	1.48588410104012	0	0	0.673400673400673	0	0	1.67785375658872	0	9.44989335795346	0	0	0	4.23012202209985	12.6419053879801	1.07991477312611	5.89778258119404	2.5265636586663	0	138.537295804729
ADCY9	1917.85371811836	1917.23853529228	1776.06477245429	1512.76595744681	1528.03031467479	1644.89693877551	1948.62880890236	2672.46835443038	1349.53030937708	1261.13918496048	4957.06618962433	2629.19655219518	2893.93204604163	1704.62289197846	5692.64036418816	1363.67881016059	876.970707525913	1295.38461538462	1516.47780371817	1183.14606741573	667.824228663016	1197.16312056738	2552.79238841368	1940.56315007429	996.152569035168	2863.6974872853	2843.09696969697	2562.34718826406	2188.04358655044	1366.61188474151	3520.15081825497	3167.604253586	1250.41607070569	1296.9462417609	3101.02494915527	1534.68826961783	1772.39513539481	1285.09750010529	588.169771960896	1617.00158373432	2050.74979536153	3584.38881582082
ADCYAP1	215.288901269819	4.00760563397215	0	5.31914893617021	7.23327959609367	6.11836734693878	0	4.74683544303798	15.6739873330671	0	0.894454382826476	4.21615732675388	0	3.00109840201514	2.19920388819247	0	0	6.15384615384615	31.8253609719257	0	0	4.25531914893617	0	0	0	3.08422081787368	14.8148148148148	0	0	10.9060494178267	0	0	0.95306102950129	5.75909144573352	12.286693613206	0	0	0	0	8.42187886222101	0	1.40647000816983
ADCYAP1R1	62.4998883930565	114.617521131604	14.2179968441971	992.552127659575	46.1121574250971	426.530612244898	33.00429880992	11.0759493670886	65.830746798882	42.684754654821	32.2003577817531	10.1187775842093	0.9897168420115	30.0109840201514	10.9960194409624	30.6333645760713	94.6372239747634	48.4615384615385	606.074191067691	29.2134831460674	66.7824228663016	24.113475177305	21.7391079305301	22.2882615156018	1.2820496383979	3.08422081787368	70.03367003367	20.781173594132	29.8879202988792	20.973171957359	21.9780488132464	41.5795307749952	17.1550985310232	4.60727315658682	0.682594089622556	44.838447409854	304.668655659781	38.8769318325398	76.6711735555225	10.1062546346652	56.7530695770805	56.2588003267933
ADD1	8699.96660720249	7059.79888632647	5375.58645534379	7547.83936170213	6680.83786694201	7799.99795918367	6804.3188875351	5898.73417721519	5998.43651976353	5576.18113081616	7874.63953488372	6739.1058710834	6483.63503201734	7295.66921493267	13288.6740999758	10462.7762623046	3651.19333032898	6386.15307692308	4874.45729202948	7793.25842696629	3005.20902898357	7490.78156028369	4906.73612139118	8306.09212481426	7649.98762822099	6498.45326325984	6969.6962962963	8037.69315403423	7976.33623910336	6335.57410702526	6407.82223177318	7711.92000098279	6589.46395797192	7119.38999703407	7143.15943452541	3859.5624869395	5549.79899370433	7264.54456214316	6294.00687440176	8220.59511522604	6773.80627557981	5919.82312233177
ADD2	210.712123728351	58.5110422559934	10.6634976331478	77.6595744680851	51.5371171221674	675.509183673469	74.25967232232	11.0759493670886	79.9373353986424	11.6412967240421	61.7182468694097	13.4917034456124	120.744465008561	68.0238967462091	54.981196806756	29.6442033521794	9.01306894997747	40	161.217459074905	16.8550561797753	0	35.4609929078014	2.07039123147906	7.4294205052006	387.177708746527	7.71055204468419	59.9326599326599	9.77872860635697	7.4719800747198	36.9127826449519	6.10501355923512	131.353517675553	58.1367227995787	92.1454631317363	25.9385754056571	53.2995374784581	75.8514323278805	22.6782102356482	53.0800432307463	1.6843757724442	7.09413369713506	9.14205505310391
ADD3	1921.42335460115	3097.07763393368	8483.40596853735	4237.23404255319	5435.81052062434	11771.4285714286	3301.80368492996	4113.92563291139	2586.20947735481	3008.6297579354	3387.29874776386	3616.61975488948	2360.47565791427	3429.25610773543	2957.92922961888	8867.86594642027	4248.76070301938	2642.30846153846	4774.45073987606	2514.60561797753	934.953920128222	7205.67234042553	3195.64886578792	2090.63744427935	1614.09921269332	2606.16659110326	4136.02626262626	6473.10635696822	3029.88792029888	3502.51971687896	3212.45691386681	1941.00620574497	2723.84746925366	3449.69577599438	4498.97696210818	2009.30796049743	3736.94596849637	2208.42571104288	8725.5007116881	3543.08359514849	1713.50668485675	8339.66391344302
ADGB	0	45.6867042272825	1.18483307034976	15.9574468085106	9.04159949511708	13.265306122449	0	1.58227848101266	14.1065885997604	2.58695482756491	0.894454382826476	11.8052405149109	0.9897168420115	3.00109840201514	7.69721360867366	0	0.901306894997747	1.53846153846154	0	2.24719101123596	0	28.3687943262411	1.03519561573953	2.97176820208024	5.1281985535916	0	9.42760942760943	1.22249388753056	2.4906600249066	0.838926878294361	1.22100271184702	1.88997867159069	6.67142720650903	1.1518182891467	0	2.53807321325991	0	1.07991477312611	6.97010668686568	11.7906304071094	1.09140518417462	4.92264502859441
ADGRA1	0	0	0	0	0	0	0	0	0	0	0	0.843231465350776	0	0	2.19920388819247	0	0	1.53846153846154	0	0	0	0	0	0	0	0	1.34680134680135	0	0	0	0	0	0.95306102950129	0	1.36518817924511	0	0	0	0	0	0	0
ADGRA2	4064.73917010863	2076.97207760889	842.685270125649	1908.45212765957	1090.30207079753	8285.07959183674	3206.13659929206	214.993670886076	1507.74667231453	1035.20619161768	4593.10644007156	1043.45340387246	1544.86089529786	1332.81380985441	393.786149413912	4298.24940203178	667.544840018026	1875.51923076923	1997.6291550136	1559.34943820225	667.824228663016	2377.67517730496	1649.94135616837	1715.95988112927	2667.25042660202	3158.55825013648	1450.71245791246	1680.11491442543	328.475716064757	497.436658923372	998.622708941036	4079.14096689419	1012.49296223996	1566.48439142241	3480.53907185634	1356.57221368208	1445.2656064322	476.098786283786	782.260435087463	676.276872636347	684.31105047749	889.592280167419
ADGRA3	611.948907234094	2302.35661237897	2909.11352863134	2548.72553191489	5478.742747507	1409.44285714286	2095.21465170839	5455.93512658228	1955.07129900913	7738.38384524319	4159.51162790698	6142.21014339994	3592.76418016805	3349.62196163796	7680.58102966726	7278.88368066793	62.0973411446598	2322.55230769231	851.091105969012	6229.03370786517	1936.62348069988	1363.74326241135	4674.05106205894	6410.94799405646	5982.09617679977	3360.31718126891	2983.0962962963	7483.00122249389	5193.16936488169	5752.79425569988	4001.88278618167	4865.3135049371	796.312988101271	3358.88296662319	3380.36497623378	2592.96496866749	4644.58294354125	6508.08802169333	2321.91679006213	5157.45923705357	2314.62919508868	6474.31196805766
ADGRB1	424.999241072784	266.105014095751	34.360159040143	274.468085106383	66.0027721544052	149.998979591837	8121.80786547448	101.267405063291	139.498487264298	2122.59643601701	761.180679785331	101.187775842093	134.601490513564	285.103347825304	27.4900486024059	17.7871149151382	3762.95628661559	3637.69230769231	208.634358802818	130.337078651685	133.564845732603	55.3191489361702	2191.50911852058	2365.52748885587	1897.43346482889	138.791478914724	459.259259259259	308.068459657702	92.1544209215442	75.5042579733708	43.9560976264928	2680.9347456514	378.366181773041	7402.73614434587	144.709946999982	5571.91757353433	481.655331091502	113.391051178241	1106.1023150003	26.9500123591072	7.09413369713506	14.7679350857832
ADGRB2	253.570975766115	135.457070428259	220.378951085055	306.384042553192	113.925057798425	207.142857142857	291.53797282096	11.0759493670886	233.540843863967	40.0977998272561	307.692307692308	290.071624080667	126.683755777472	271.098221949233	130.853730949396	134.391534914377	796.754393871113	217.692307692308	243.981502236353	447.192134831461	0	195.744680851064	2499.99741201096	144.130757800892	429.485346813658	769.511551949073	112.457912457912	92.9083129584352	43.5853051058531	326.341716729628	235.653523386475	387.445627676092	322.134627971436	805.120984113546	410.920959358689	146.362221964655	515.788475639048	488.121477452999	70.7739271363813	14.3171940657757	1417.73533424284	9.14205505310391
ADGRB3	3.57142219388894	116.220563385192	4.73933228139904	39.3617021276596	9.94575944462879	34.6938775510204	682.090217250797	12.6582278481013	61.1285505989618	1306.41218792028	857.78175313059	32.8860271486803	186.066766298162	47.0172082982372	274.900486024059	2119.63218222702	9.01306894997747	3.84615384615385	162.941709974102	30.3370786516854	66.7824228663016	65.2482269503546	5.17597807869764	1349.18276374443	1429.4866288633	37.0106498144841	226.262626262626	14.6699266503667	8.7173100871731	5.87248814806053	29.3040650843286	38.7445627676092	10.4836713245142	175.076379950299	4.77815862735789	10.1522928530396	185.836009203307	7.55940341188273	199.452283654926	41.267206424883	10.3683492496589	52.0393903022838
ADGRD1	1392.85465561669	612.361339349818	21.328180099366	588.297872340426	216.99929204276	288.774489795918	8.25107470248	218.356012658228	860.501904585386	18.1086837929544	144.901610017889	264.774680120144	30.6812221023565	198.072494532999	136.350641067933	2.96451915252303	17.1248310049572	71.5384615384615	2329.46382694039	261.797752808989	66.7824228663016	1100.70921985816	31.0569036678016	130.75780089153	76.922978303874	46.2633122681052	173.737373737374	102.689486552567	156.912826899128	211.408734403301	369.962600686936	3148.70352188076	126.757116923672	88.6888564460071	71.673062004458	118.4442626432	183.30889231625	56.1555682025575	1153.2851118119	53.0569946441062	4.91132332878581	287.623116670731
ADGRD2	0	28.8547605645995	0	0	0	0	1.37517911708	0	0	0	0	1.68646293070155	0	0	2.19920388819247	0	0	0	0	0	0	0	0	2.97176820208024	0	0	0	0	0	0	0	0	0	2.30363657829341	0	0	0	9.71923295813494	0	0	0	0
ADGRE1	82.1427104594456	13.6258591555053	235.781780999602	159.574468085106	34.3580780814449	43.8775510204082	0	28.4810126582279	42.3197657992813	45.2717094823859	27.7280858676208	9.27554611885853	59.38301052069	58.0212357722927	31.8884563787909	11.8580766100921	33.3483551149166	99.2307692307692	53.4517778751022	84.2696629213483	0	109.219858156028	4.14078246295811	0	44.8717373439265	13.8789936804315	61.2794612794613	23.2273838630807	8.7173100871731	18.4563913224759	20.7570461013994	33.0746267528371	203.955060313276	27.6436389395209	118.764545653429	22.8426589193392	75.8501681373417	38.8769318325398	83.6407440803353	5.89531520355471	21.2824010914052	13.3614650776134
ADGRE2	9480.19378536824	780.115703582258	949.493232085398	1613.56914893617	835.302744396695	3624.36224489796	67.8884674728884	207.966772151899	1241.96757130391	523.48065717707	438.391771019678	1840.73971637066	1629.03829214462	1027.66012360524	1479.93666292802	595.221096308828	364.230734565119	2060.52615384615	1328.60083936534	851.933707865169	669.760918926139	551.002836879433	95.7379961304388	929.121842496285	1352.44057379414	634.308563955945	1457.42491582492	582.820293398533	326.698630136986	534.482830941972	228.401988280816	500.17529552179	5169.18286691718	291.149716220769	1760.65998657337	1366.14497981809	1475.98796490607	4749.79778595873	695.389314638792	150.506554958865	101.146521145975	395.535231282565
ADGRE3	66.1070248088843	1.60304225358886	2.36966614069952	148.423404255319	3.61663979804683	118.368367346939	12.37661205372	12.6582278481013	17.2413860663739	1.29347741378245	2.68336314847943	9.27976227618529	8.90745157810351	25.0091533501261	24.1967407798377	2.96451915252303	6.30914826498423	13.8461538461538	8.62125449598422	71.9101123595506	0	14.1843971631206	0	2.97176820208024	34.6153402367433	12.3368832714947	122.56835016835	6.11246943765281	1.2453300124533	13.4228300527098	6.10501355923512	12.2848613653395	26.6857088260361	2.30363657829341	3.41297044811278	3.38409761767988	32.8689540087482	1.07991477312611	21.9826441662687	16.0015698382199	2.18281036834925	3.51617502042458
ADGRE5	11031.7142290817	4523.14963337422	5407.90514700372	6423.87765957447	6096.30026790259	3830.42040816327	1935.74888129179	1748.38132911392	4394.39827366704	1377.92855412831	2946.22361359571	3717.44072504414	7839.58273537941	4934.5210346987	3899.40621495019	4208.65965689644	2575.2068499324	4938.70461538462	2813.04982050548	4579.88314606742	665.887538399893	3989.52907801418	5174.65716909196	4255.64784546805	2103.96396927696	2527.96771437648	7756.032996633	1444.28239608802	2170.72851805729	2840.38157750132	5507.86997297921	8022.68163403776	10785.3294362668	3633.09634672034	6071.42528034993	6397.94365308262	5936.01046749766	3374.18290948478	2433.65188954901	2597.55167559596	5721.5001364256505	3244.40844662596
ADGRF1	0	7.21369014114987	0	0	1.80831989902342	1.02040816326531	5.50071646832	0	1.56739873330671	11.6412967240421	12.5223613595707	1.68646293070155	4.9485842100575	1.00036613400505	36.2868641551758	3.95269220336404	7.21045515998197	7.69230769230769	0	5.61797752808989	133.564845732603	0	0	0	0	0	886.868686868687	0	0	0	0	0	0	1.1518182891467	0	0	0	1.07991477312611	0	0	0	2.10970501225475
ADGRF2	0	165.113352119653	1.18483307034976	7.4468085106383	1.80831989902342	1.02040816326531	0	0	0	1.29347741378245	1.78890876565295	4.21615732675388	2.9691505260345	5.00183067002523	2.19920388819247	0.98817305084101	0.901306894997747	0.769230769230769	0	3.37078651685393	0	1.41843971631206	3.10558684721859	0	0	0	1.34680134680135	0	1.2453300124533	0	0	0	0.95306102950129	0	0	0	0	1.07991477312611	0	1.6843757724442	0	2.10970501225475
ADGRF3	40.8356413649261	57.6942922277899	39.6302965370588	121.609574468085	47.2694821604721	42.4469387755102	52.9320193955263	49.9240506329114	65.2821572422246	19.2094330720832	67.3112701252236	18.2694529282899	51.2208157246212	67.7047799494615	48.1658639572475	22.139029031042	16.5416854438936	32.23	54.3139033247006	23.3213483146067	0	37.0141843971631	32.7867155417023	36.2317979197623	40.7435375082853	16.016358707218	89.5481481481482	32.8300733496333	32.7135740971357	41.709766535039	36.7448556103243	21.5703265788646	118.965843007498	34.4796804856066	77.688081122212	27.928957638712	20.6821572147354	33.8758465181928	27.8804267474627	1.6843757724442	2.72851296043656	4.92264502859441
ADGRF4	0	1482.0125634429	0	1.06382978723404	0	0	5.50071646832	0	0	0	0.894454382826476	0.843231465350776	0	1.00036613400505	4.39840777638495	2.96451915252303	0.901306894997747	1.53846153846154	0.862125449598422	3.37078651685393	0	0	3.10558684721859	1.48588410104012	0	1.54211040893684	21.5488215488216	0	0	0	0	0	0	0	0.682594089622556	0	0	0	0	0	0	0
ADGRF5	2135.71047194559	2789.27668930096	800.947155556438	1497.86595744681	838.149944077707	11524.4897959184	437.30695923144	726.26582278481	2844.82870095169	18490.2350539493	1481.21645796064	1290.98737345204	285.038450499312	1442.52796523528	1362.36062545359	542.507004911714	703.019378098242	1816.92307692308	7285.82131243082	3585.31685393258	667.824228663016	4486.52482269504	409.937463832853	285.289747399703	1088.32552778779	505.812214131283	419.52861952862	694.376528117359	488.169364881694	736.577799142449	772.894716599166	1051.76179086819	1722.18128030883	1254.33011688076	462.112785704022	972.082040678545	3816.59123663119	1083.15451744548	3644.77601897263	799.236304024774	710.233560709413	952.879211125037
ADGRG1	3433.92065371312	18776.4339162863	20689.5550744475	18991.4882978723	17122.9802196928	9462.24489795918	81557.7478966636	2276.89873417722	14686.5261310839	20567.5830630774	19241.5035778175	16118.3703034115	32923.9224457883	24202.8572457519	25588.8357414616	10027.9820962807	13435.7818837314	51000.0015384615	4920.14994085819	49787.6404494382	22305.3960197676	1519.14893617021	42989.6024952355	40692.4219910847	1465.3827366888	36450.8652781505	20931.9851851852	33427.8716381418	44376.0884184309	31150.1939179479	3503.05800129182	27074.8922948405	7350.95876748242	39411.7652479145	21651.202611332	15465.3252667726	49960.8126216783	42099.3985954628	20231.5383655448	12246.2523691798	6343.79263301501	54619.5595322714
ADGRG2	23.2142442602781	107.403029469327	631.514841663352	88.2978723404255	62.3870365163079	100	9.62625381956	22.1518987341772	54.858955665735	34.9238901721263	28.6225402504472	160.214821648113	21.773770524253	341.124851695721	458.534010688131	14.8225957626151	1281.6584046868	784.616153846154	78.4534159134564	84.2696629213483	0	53.9007092198582	61.0765413286322	50.520059435364	62.8204322814971	13.8789936804315	35.6902356902357	149.144254278729	23.6612702366127	30.201367618597	262.514362044398	36.8545840960185	37.1693801505503	77.1718253728292	71.672379410368407	60.9137571182378	240.196202371622	37.7970170594137	85.7859284537314	1.6843757724442	47.4761255115962	1959.21272138058
ADGRG3	14.2856887755558	10.4197746483276	27.2511606180445	93.6170212765957	7.23327959609367	631.632653061225	166.39667316668	6.32911392405063	18.8087847996806	24.5760708618666	12.5223613595707	21.9240180991202	28.7007987014915	32.0117162881615	10.9960194409624	3.95269220336404	34.2505633168094	7.69230769230769	0	11.2359550561798	0	0	8.28156492591623	40.1188707280832	12.820496383979	61.6844163574735	66.6666666666667	28.1173594132029	28.6425902864259	6.71141502635489	4.88401084738809	5.66993601477207	76.2448823601032	51.8329748298908	10.9215054339609	29.6108541546989	34.1318803570074	17.2786363700177	4.82545847552239	6.73750308977681	0.545702592087312	6.32911503676425
ADGRG4	19.6428220663892	3.20608450717772	1.18483307034976	12.7659574468085	3.61663979804683	0	0	0	86.2069303318693	1.29347741378245	3.5778175313059	0	0.9897168420115	1.00036613400505	14.2948252732511	1.97634610168202	13.5196034249662	0.769230769230769	384.507950520896	14.6067415730337	0	41.1347517730496	1.03519561573953	0	0	0	0	0	0	3.35570751317744	0	0	7.62448823601032	1.1518182891467	2.73037635849023	1.69204880883994	12.6419053879801	8.63931818500884	201.596931866269	1.6843757724442	0	4.2194100245095
ADGRG5	144.642598852502	14.4273802822997	15.4028299145469	618.087234042553	59.6745566677728	76.5316326530612	1.37517911708	17.4050632911392	136.363689797684	11.6412967240421	21.4669051878354	14.3349349109632	51.465275784598	262.095927109322	10.9960194409624	1.97634610168202	170.347003154574	139.23	146.561326431732	25.8426966292135	66.7824228663016	156.028368794326	0	47.5497771173848	25.640992767958	9.25266245362103	332.659932659933	23.2273838630807	19.9252801992528	56.2081008457222	1.22100271184702	133.243496347144	586.133486204323	12.6700011806137	182.934533424755	76.9882208022173	84.7007660994665	48.5972447054478	52.5438811779105	5.89531520355471	20.7366984993179	11.2517600653587
ADGRG6	191.071087373058	3481.00625366821	1426.53783186804	505.31914893617	7079.57330883663	181.632653061225	9696.38795453108	148.73417721519	721.003417321088	3580.34418787242	1735.24060822898	1762.35460581459	934.292698858857	2019.74022492232	1386.59805150536	2075.16241859307	12898.6020730059	11590	1811.32556960628	3213.48426966292	333.912114331508	880.852482269504	36.2318465508835	2252.60029717682	5493.582700535	1444.95899528423	3410.77373737374	5374.08312958435	1312.57658779577	619.128036181238	1211.23224814682	157.813219077823	2518.94030097191	2034.11109863308	441.638375985794	202.200678680777	1276.83370837653	617.712330142905	1074.46875388299	1494.04046797012	175.716234652115	238.396666384787
ADGRG7	1.78571109694447	5.61064788756101	0	0	9.94575944462879	0	2.75035823416	0	0	0	0	0	0	1.00036613400505	7.69721360867366	1896.3040845639	99.1437584497521	0	0	5.61797752808989	0	8.51063829787234	0	0	0	0	0.673400673400673	1.22249388753056	0	0.838926878294361	0	0	0	0	0	0	0	0	3.21697231701493	0	0	0
ADGRL1	1708.3165922918	2179.32953158504	3114.31832258443	1557.40106382979	2757.86325304092	1321.66530612245	2005.19405152521	1042.32120253165	1813.48033443587	472.137364714389	4215.5366726297	1701.4918451085	1878.16486703154	1354.37370077448	1494.14791845352	2851.72018694258	1346.19648490311	1616.24692307692	1168.16274169687	1609.75730337079	467.476960064111	671.502127659575	2604.83477760375	1234.27637444279	2857.2373625162	1971.89503779713	2114.46397306397	1665.77628361858	1871.87297633873	1769.58034360767	2365.87224160225	1513.72266263975	1001.76530729189	1415.97859921619	1461.0189286754	3103.50516370995	9998.90773937448	1004.9870464223	464.315265431716	277.080656754957	998.636289222374	1170.18445326731
ADGRL2	964.285778061111	3073.83271973551	197.86593791534	3779.78723404255	359.85565990566	4021.4306122449	2174.16093446171	181.962025316456	1800.94114456941	820.064680338076	2998.21019677996	809.50304996821	395.8867368046	919.337477516771	751.027028215786	4776.82951593849	257.773771969356	1433.84692307692	3424.36142367948	1477.52921348315	133.564845732603	3068.08226950355	175.984289871336	1395.24665676077	15430.7494477571	1316.96383134247	1694.9494949495	331.29706601467	254.046077210461	6548.6623730389	148.962330845337	554.708740111868	462.234599308125	1879.76629606913	260.069030740284	1183.58898780794	3773.60875831205	399.569545971432	8581.81035385221	861.559049793096	3151.97762619372	1009.14293409686
ADGRL3	530.356195792508	565.874717037995	13.0331637738474	87.2340425531915	199.819348842088	839.79693877551	72.88449320524	4.74683544303798	315.047145394649	342.77151465235	37.567084078712	237.791273228919	89.0745157810351	74.0270939163734	24.1912427701172	8.89355745756908	4060.38846327174	10	356.057810684148	286.516853932584	0	764.539007092199	30.0206728564463	20.8023774145617	2989.7397567439	50.8896434949157	606.734006734007	92.9095354523228	127.023661270237	19.2953182007703	120.879268472855	36.8536391066827	522.277444166707	111.72637404723	9.55631725471579	71.0660499712775	436.145735885313	48.5972447054478	272.90594873138	119.590679843538	21.2824010914052	124.473298958034
ADGRL4	366.070774873616	1449.95171837112	162.323315470987	611.701063829787	345.389100713473	229.590816326531	83.8845509627629	132.909810126582	1004.70102065087	205.66290879141	192.307692307692	461.247611546874	100.951117885173	450.165760668405	182.533922719975	108.699035592511	184.767012167643	430	3951.12093550957	993.259550561798	0	1879.43120567376	63.1469325601112	38.6329866270431	202.563842866868	80.1897412647156	174.410774410774	238.385085574572	159.402241594022	213.086588159889	75.7021681345154	126.628570996576	366.928496357996	248.792750455688	122.86761872615	377.326884371307	1376.70349675103	257.019716004013	3822.29873850452	352.87672432706	277.762619372442	844.585239905985
ADGRV1	64.2855994900009	60.1140845095823	11.8483307034976	40.4265957446809	74.1411158599601	94.8979591836735	826.48264936508	289.556962025317	89.3417277984827	477.293165685726	1007.15474060823	7452.47969077016	200.912518928335	3656.34022052071	675.154494073146	8434.05698892802	8.11176205497972	1817.69307692308	223.290491445991	62.9213483146067	0	19.8581560283688	14.4927386203534	2288.26300148588	429.487910912935	20.0474353161789	230.303703703704	122.248166259169	66.0024906600249	397.652179238405	6.10501355923512	57.6443494835161	73.3856992715993	322.509120961077	982.252894966858	13840.1149239551	31952.4171323102	73.4342045725751	31.0973990644776	131.382152438534	12.5511596180082	96.3431955596335
ADH1A	24.9999553572226	15.4685562260057	3.55449921104928	10.7989361702128	12.7070639304376	14.7938775510204	1.37517911708	0	89.3385930010161	18.1086837929544	9.83899821109123	8.43231465350776	11.876602104138	12.095426926255	13.4283389413032	7.18204173351246	7.21045515998197	0.769230769230769	32.8987071566758	20.2179775280899	0	59.0056737588653	1.03519561573953	20.6968796433878	29.7307311144473	6.16844163574735	20.2020202020202	9.7799511002445	52.0909090909091	7.55034190464925	1.22100271184702	11.0185756553737	3.81224411800516	77.6152754141507	62.4423421304922	4.30372614528439	75.0056888574246	0	72.0339079605454	0.86576914703632	0	0.755977629391285
ADH1B	12.4999776786113	783.648007188041	3.55449921104928	835.694680851064	156.353667589211	698.460204081633	2.75035823416	3.16455696202532	21463.5648368201	72.1773331664747	47.8166368515206	61.5558969706066	1.979433684023	1160.32968066312	360.294473400629	24.4394958933998	0	2.30769230769231	26775.290450064	12.3674157303371	0	4189.91347517731	33.1252245080492	5.94353640416048	97.4357725182404	38.552760223421	29.7144781144781	0	1.2453300124533	28.52267493513	3.66300813554107	28.1994267694689	1.90612205900258	14.9736377589072	0.682594089622556	208.894423768548	5451.36911835352	271.059687969425	18401.9738269813	131.35857117772	10.9140518417462	906.388345004983
ADH1C	3.57142219388894	0.80152112679443	0	56.6968085106383	4.53797878659927	4.09285714285714	8.25107470248	4.74683544303798	91.305678411316	8.01826648803744	46.1010733452594	0	31.670938944368	1.00436759854107	11.1389676936949	2.96451915252303	1.80261378999549	10	101.333363220349	4.49438202247191	0	63.1390070921986	3.10558684721859	2.97176820208024	5.1281985535916	7.71055204468419	566.244444444445	7.33496332518337	1.2453300124533	0.838926878294361	1.22100271184702	4.87519998336819	0	8.06272802402693	0	13.5363904707195	140.992642411064	3.23974431937831	46.6375200038711	8.42187886222101	0.545702592087312	4.9514776637619
ADH4	5.35713329083341	5.61064788756101	3.55449921104928	19.1489361702128	5.42495969707025	2.04081632653061	8.25107470248	31.6455696202532	239.812006195927	20.6956386205193	8.05008944543828	5.90262025745543	5.938301052069	6.00219680403028	5.49800972048119	8.89355745756908	6.30914826498423	4.61538461538462	33.6228925343385	6.74157303370787	0	17.0212765957447	2.07039123147906	8.91530460624071	20.5127942143664	7.71055204468419	8.75420875420875	28.1173594132029	16.1892901618929	7.55034190464925	4.88401084738809	5.66993601477207	5.71836617700774	16.1254560480539	55.2901212594271	1.69204880883994	89.7575282546585	9.71923295813494	36.9951816456717	0	0	3.51617502042458
ADH5	1135.71404336778	2049.35486566406	1401.6563373907	1163.82978723404	2060.57509997749	1282.65204081633	1599.33193798492	2729.43037974684	1968.63086545097	2767.73769830221	2744.61806797853	2133.34525100471	5072.98666851414	1994.72807047379	4470.9067317631	4088.0649941179	2152.31365479946	2328.45230769231	1644.8137981454	1908.98876404494	667.824228663016	2100.70780141844	3100.35186298979	2372.95839524517	2260.25094839622	1859.78361106742	2125.88956228956	2623.4608801956	1942.7098381071	2134.21236091641	1841.27331046802	2140.38005581107	1354.29495761619	3289.58612289325	3622.51932509192	1671.74253108505	1709.18560845491	2607.99309718477	2014.8937775847	1188.32458089573	2761.78990450205	2546.39777538639
ADH6	10.7142665816668	24.8471549306273	11.8483307034976	28.7234042553192	13.5614950827261	11.2244897959184	1.37517911708	20.5696202531646	28.2131771995209	16.8152063791719	12.5223613595707	3.3729258614031	7.91773473609201	8.00292907204037	9.89641749686614	22.7279801693432	6.30914826498423	9.23076923076923	156.906831826913	5.61797752808989	0	12.7659574468085	6.21117369443717	16.3447251114413	41.0255884287328	10.7947728625579	7.40740740740741	26.8948655256724	38.6052303860523	18.4555523955976	1.22100271184702	9.44989335795346	0.95306102950129	17.2772743372006	58.7030917075398	0.84602440441997	16.4344770043741	10.799147731261	0	0	0	0
ADH7	0	44.8851831004881	0	0	0	0	0	0	0	0	0	0	0	0	1.09960194409624	0	0.901306894997747	0	0	0	0	0	0	1.48588410104012	0	0	51.1791245791246	0	0	0	0	0	0	0	0	0	0	0	0	0	0	0
ADHFE1	103.428386735024	216.027577135888	150.480908932842	273.379787234043	716.799924773892	156.122448979592	298.489503257799	204.115506329114	126.700676606848	381.042924371346	708.972271914132	141.744679631069	384.597036787775	333.893204912998	256.462360625454	174.699113658182	195.263632266787	152.438461538462	272.898051941334	170.177528089888	0	223.469503546099	637.626669123531	215.261515601783	82.052458907104	380.511117073938	431.388552188552	186.231051344743	148.194271481943	135.067227405392	123.812116986712	1111.06081667868	221.312207782553	130.028766661771	332.354379643133	721.317023110849	276.008191954691	504.719767515948	240.305687432804	243.95572281407	279.630013642565	346.53240972792
ADI1	205.356776148614	422.401633820665	592.41653517488	371.276595744681	508.13789162558	387.755102040816	699.96617059372	762.658227848101	399.686676993212	388.043224134736	493.738819320215	564.121850319669	368.174665228278	444.16256349824	756.526137538211	653.182386605907	609.283461018477	530.769230769231	213.807111500409	516.852808988764	0	259.574468085106	725.672126633409	347.696879643388	311.53806213069	669.275917478588	460.606060606061	278.728606356968	534.246575342466	387.584217771995	852.25867186651	1389.1343236191601	343.101970620464	779.780981752319	369.965996575426	683.587718771336	303.405729311522	1143.62974474055	202.66925597194	496.048664984818	358.526603001364	483.122447806338
ADIG	0	0	0	0	3.61663979804683	1.02040816326531	0	0	0	0	0.894454382826476	0	0	0	0	0	4.50653447498873	0.769230769230769	0	0	0	0	0	0	0	0	0	0	0	0	0	0	0	0	0	1.69204880883994	0	0	0.536162052835821	0.842187886222101	0	0.703235004084916
ADIPOQ	0	0	0	0	22.9900750362342	0	0	0	1443.69492307795	0	0	0	0	0	0	4.94086525420505	0	0	1650.05552087895	0	0	420.869503546099	0	0	22.689714500366	0	0.673400673400673	0	0	2.51678063488308	0	0	0	0	0	9.86549057994127	1199.71682131931	23.7203279917149	5513.35438931075	70.7437824426565	3.27421555252387	305.907226776939
ADIPOR1	1799.99678572003	2867.84259167047	4303.31371151033	1958.51063829787	2201.63038122096	1747.96020408163	3692.3559293598	1795.88765822785	1874.60888503483	3166.43400241686	4256.7084078712	3499.40973797425	3472.91639861836	2957.08229211892	5157.13311781135	2929.93309574359	3431.27534925642	3996.15384615385	1965.64688720985	3771.91011235955	534.259382930413	1590.07092198582	3370.59588965229	1604.75482912333	1507.69037475593	4230.00885171375	2225.58922558923	4161.36919315403	3276.46326276463	3065.4388132876	2146.52276742707	4970.64296129418	1797.47405470046	2464.89113877395	3924.23410383417	2518.61380593385	1450.02528381078	3712.74699000755	1951.62987232239	4378.5348204687	2587.72169167804	2599.86051333694
ADIPOR2	344.64402742138	1162.20563385192	932.464811198331	678.722340425532	1018.9882630997	437.755102040816	970.875081479363	1371.83702531646	838.556754920359	754.097332235171	2034.88372093023	1832.34113097577	1960.63005374162	1036.37931482923	1749.46669305711	706.543731351322	856.24155024786	1036.15461538462	1404.40235739583	1426.96629213483	267.129691465206	582.978723404255	1319.8744100679	754.827637444279	428.20586127453703	1158.12337500116	795.959595959596	2764.05745721271	1132.00498132005	1151.84660389816	467.64403863741	1441.10968207724	789.134532427068	1633.27833401003	1928.32830318372	571.06647298348	906.424616318172	1006.48056855353	1011.7377937012	2049.04312717837	1681.8553888131	2618.84645197722
ADIRF	454.252760262928	696.698193832255	17.7108847355882	73.836170212766	49.9304248918851	76.9234693877551	8.97854445541532	15.0601265822785	1383.11182723818	15.1505009476339	56.283542039356	110.140364309722	1.08868852621265	165.638623736287	15.3944272173473	5.04956428979756	5.35015772870662	23.1223076923077	981.610002034616	30.9606741573034	0	332.726241134752	34.7587631896861	8.69390787518574	105.294736801619	2.60154025987645	128.116498316498	19.5684596577017	18.0361145703611	19.0688079436308	20.8132122261444	194.671583131184	46.2396619683141	18.5880435502495	29.7611023075435	67.0127470497014	444.651209830346	41.5626798733044	680.667913154079	32.8453275626619	32.7421555252387	92.123785535124
ADK	1294.64054528474	4184.88848135992	1178.90772016494	1732.97872340426	1474.6866859735	926.530612244898	819.60675377968	2227.84651898734	1283.6995625782	701.06475827009	1212.87924865832	1430.96379670027	1389.56343590099	1425.52074059106	2740.35319214444	603.773734063857	1310.50022532672	1253.07692307692	1199.21650039141	1004.49325842697	534.259382930413	2194.32624113475	2890.26615914476	933.136701337296	1374.35721236255	1222.8920121765	1536.02760942761	969.437652811736	1178.08094645081	1321.3106722405	1239.31775252473	1098.16454721308	1149.39160157856	927.212570944808	2126.28058917426	1748.73413598489	817.931278602311	737.58179004513	1961.46040356113	2204.13792174138	3932.75798090041	3019.1700104026
ADM	1041.07135522972	132.251787442208	112.559141683227	440.426595744681	53.3463411811403	131.632653061225	346.54513750416	49.0506329113924	550.156955390657	882.152889677048	162.789803220036	38.7886474061357	764.060412316036	105.03844407053	589.386642035583	45.4559603386864	29.7422262280307	504.615384615385	134.491570137354	258.426966292135	601.041805796714	326.241134751773	8.28156492591623	1848.43684992571	492.307061144793	53.9738643127893	103.703703703704	25.6723716381418	13.6986301369863	371.644607084402	205.1284555903	39.6895521034045	217.297914726294	169.317288504566	197.952968584631	43.9932690298384	418.445804151602	63.7149716144402	173.717041280859	11.7906304071094	2.18281036834925	92.123785535124
ADM2	14.2856887755558	3.20608450717772	35.5449921104928	11.7021276595745	2.71247984853513	13.265306122449	49.50644821488	0	4.70219619992014	19.4021612067368	8.94454382826476	16.8646293070155	13.856035788161	27.0098856181362	25.2908447142135	11.8580766100921	157.728706624606	28.4615384615385	3.44850179839369	7.86516853932584	0	12.7659574468085	0	14.8588410104012	2.5640992767958	7.71055204468419	4.04040404040404	1.22249388753056	1.2453300124533	19.2953182007703	51.282113897575	20.7897653874976	59.08978382908	2.30363657829341	10.9215054339609	59.2217083093979	42.9824783191323	11.8790625043872	2.68081026417911	3.3687515448884	82.4010914051842	2.81294001633967
ADM5	51.7856218113896	80.5745143132637	72.2748172913354	47.8723404255319	75.9476274390845	25.6326530612245	16.50214940496	15.8227848101266	58.9075465938662	6.47773488822253	28.6225402504472	5.90262025745543	6.9280178940805	8.00292907204037	16.6446746277847	12.8462496609331	9.01306894997747	12.3076923076923	10.1092830219911	6.74157303370787	0	0	20.0558798593376	16.3447251114413	14.1025460223769	16.9632144983052	16.8350168350168	6.11246943765281	6.2266500622665	11.9505133813032	13.4310298303173	11.3398720295441	16.605182317001	1.18637283782111	5.48327832193799	56.683635096138	42.9824783191323	19.5345783310781	26.2719405889552	4.14524877598518	4.91132332878581	6.32911503676425
ADNP	2305.35302615531	5633.89280175918	4372.03165992447	4552.12765957447	7822.7918831753	5747.95816326531	5972.40290547844	6246.83544303798	4404.39044059187	8613.26868533219	12056.3506261181	5513.89055192872	7050.74179277309	4612.68824389727	6892.30388599327	24464.2002196709	7301.48625506985	4945.38461538462	4665.82293322666	6339.32584269663	1001.73634299452	4817.02269503546	5378.87641938259	6619.61367013373	8087.16783696431	4057.29248591282	5958.92188552189	7630.80684596577	5850.5603985056	6211.41544581833	5680.10461551235	7562.74965437015	4364.0664540864	4866.43342346311	6309.89976447091	7504.23731322954	5607.9504942985	5057.24196246432	6229.13072984657	7447.46747786204	5465.75716234652	5182.13874510175
ADNP2	1010.71248087057	1484.41712682329	1832.93675983108	1364.89361702128	766.727637185929	938.775510204082	1104.26883101524	1844.93670886076	808.777746386264	1631.07501877968	1737.92486583184	1628.27995959235	1718.14843773197	1581.57885786198	2169.51463570188	542.507004911714	803.96575033799	1565.38461538462	987.995765239792	1502.24719101124	400.69453719781	931.914893617021	2209.10744398815	817.236255572065	1242.30609960756	1224.43566469585	1049.15824915825	1976.77261613692	1448.3200498132	1430.37032749189	1067.1563701543	1849.34413015149	1139.86099128354	1571.0801463961	1051.19489801874	1732.6579802521	1691.48694091173	1088.55409131111	908.258517503881	796.709740366108	2146.79399727149	1966.24507142143
ADO	246.428131378337	80.9840916090557	354.265088034578	154.255319148936	101.265914345311	76.530612244898	97.63771731268	109.177215189873	161.442069530592	49.1521417237333	190.518783542039	165.273367208752	151.42667682776	206.075423605039	215.521981042863	71.1484596605527	81.1176205497972	159.230769230769	25.8637634879527	86.5168539325843	200.347268598905	52.4822695035461	197.72236260625	112.927191679049	125.640864562994	302.25364015162	115.151515151515	62.3471882640587	222.914072229141	124.161177987565	170.940379658583	188.997867159069	125.80405589417	107.119100890643	105.802083891496	138.748002324875	150.438674116963	114.470965951367	41.2844780683583	59.7953399217692	103.683492496589	114.627305665841
ADORA1	33.926725130848	6.41216901435544	123.222639316375	63.8297872340426	11.7540793436522	7.14285714285714	0	1.58227848101266	3.13479746661343	11.6412967240421	9.83899821109123	16.0205546101994	21.773770524253	5.00183067002523	4.39840777638495	28.6570184743893	43.2618296529969	5.38461538461539	6.03487814718895	6.74157303370787	0	8.51063829787234	42.4430202453207	0	10.2563971071832	41.6369810412946	6.73400673400673	1.22249388753056	2.4906600249066	10.9060494178267	2.44200542369405	2.83496800738604	39.0755022095529	3.45545486744011	19.7952285990541	25.3798861081947	7.58514323278805	25.9179545550265	20.910320060597	10.1062546346652	0.545702592087312	23.2067551348022
ADORA2A	0	0	0	0	0.904159949511708	0	0	0	0	0	0	0	0	0	0	0	0	0	67.8923791558757	0	0	0	0	262.604754829123	0	0	8.16161616161616	0	0	0	0	0	48.7538369641385	0	0	0	0	0	0	0	0	0
ADORA2B	64.2855994900009	266.906535222545	67.5354850099363	175.531914893617	405.967817330757	134.69387755102	24.75322410744	748.417721518987	47.0219619992014	115.119489826638	28.6225402504472	193.100005565328	74.2287631508625	82.0300229884138	70.3745244221592	711.484596605527	440.739071653898	207.692307692308	187.081222562858	197.752808988764	0	69.5035460992908	76.6044755647251	75.7800891530461	87.1793754110572	74.0212996289682	81.4814814814815	77.0171149144254	89.6637608966376	76.3423459247869	107.448238642538	43.4695094465859	85.7754926551161	586.275509175673	66.8942207830105	107.445099361336	11.3777148491821	112.311136405115	82.0327940838807	4.21093943111051	236.289222373806	15.4711700898682
ADORA3	166.071132015836	92.1749295813595	221.00335811313	172.340425531915	143.761431972362	138.775510204082	5.50071646832	74.3670886075949	421.658472436706	129.788817176345	101.073345259392	1092.75377472565	199.736735320025	126.046132884636	34.0876602669834	82.0183632198038	92.8346101847679	356.307692307692	802.638793576131	457.303370786517	0	747.436879432624	8.28156492591623	5.94353640416048	751.692626035095	217.042787395406	336.026936026936	421.907090464548	18.6799501867995	361.152987544453	171.520355946711	161.593176421004	610.86732604194	500.141385694993	323.549598481092	141.286075538135	379.899370433112	278.66120805746	215.53714524	41.267206424883	56.2073669849932	192.686391119267
ADPGK	2913.55372579692	1641.78057116796	1180.09255323529	2647.73723404255	1948.6138775894	1462.24387755102	1357.30316373708	1245.25316455696	2191.08079587806	1819.92401466933	4695.19409660107	3868.23074860403	1728.04560615208	1654.74563690311	1484.46042532603	1560.32524727795	1777.37809824245	4474.89	1844.08547456558	1647.28764044944	801.389074395619	2222.69361702128	1472.04816558161	994.05646359584	1446.59429923808	954.566343131903	2106.01077441077	2280.72738386308	1009.96264009963	1341.44407839268	737.486858958314	1585.84991868367	3344.38455250092	1596.42014875733	2224.2458103228	2003.51184730275	1193.39713281586	1552.88936597124	934.530458092837	623.219035804355	899.862482946794	785.512796327848
ADPRH	460.713463011673	232.441126770385	71.0899842209856	545.760638297872	338.154916957429	278.571428571429	262.65921136228	126.582278481013	321.316740327876	166.858586377937	424.865831842576	411.496955091179	283.059016815289	262.095927109322	32.9880583228871	255.935831994771	341.595313204146	412.307692307692	139.664322834944	307.865168539326	133.564845732603	212.765957446809	11.3871517731348	112.927191679049	151.281857330952	70.9370788110946	290.236363636364	147.921760391198	54.7945205479452	197.986743277469	317.460705080226	107.728784280669	379.318289741513	296.017300310703	331.05813346694	265.651662987871	161.816388966145	276.459261835056	275.051133104776	110.326613095095	127.148703956344	57.6652703349631
ADPRHL1	32.1427997450005	76.1445070454709	41.4691574622416	43.6170212765957	92.2243148501943	33.6734693877551	39.8815695744371	34.8101265822785	81.5047341319491	14.228251551607	77.8175313059034	34.5724900793818	10.8868852621265	92.0336843284642	25.2908447142135	19.7634610168202	54.9797205948626	41.5384615384615	10.3455053951811	29.2134831460674	0	8.51063829787234	7.2463693101767	37.147102526003	51.281985535916	18.505324907242105	37.037037037037	34.2298288508558	420.92154420921503	7.55034190464925	61.0501355923512	20.7897653874976	20.0142816195271	13.8218194697605	47.0989921839564	93.9087088906166	39.1899067027382	22.6782102356482	7.5062687397015	15.1593819519978	1.63710777626194	4.2194100245095
ADPRM	130.356910076946	323.81453522495	274.881272321144	382.978723404255	749.548598145206	189.79693877551	198.02579285952	727.848101265823	214.735193861753	447.543185168729	443.649373881932	457.030610988655	458.239887568167	373.136567983882	268.302874359482	384.399316777153	349.707075259126	273.076923076923	392.267079567282	212.360674157303	133.564845732603	207.09219858156	619.046978212238	164.933135215453	246.153530572397	365.480166918031	343.434343434343	403.422982885086	415.940224159402	177.014410246988	256.410569487875	355.316935248386	260.185661053852	221.150263334456	354.266332514107	632.825408481733	190.892771358499	271.057528139879	339.390579445075	1043.47079102918	1078.85402455662	682.841892201458
ADPRS	360.713641582783	323.81453522495	409.952242341017	482.978723404255	300.181103237887	278.571428571429	368.54800337744	232.594936708861	349.529917527397	172.032496033066	432.021466905188	395.475557249514	470.115499955463	391.143158395973	544.302962327637	327.085279828374	264.984227129338	289.230769230769	65.5215341694801	330.337078651685	66.7824228663016	195.744680851064	420.289419990248	328.380386329866	267.948374425161	442.585687364873	367.676767676768	161.369193154034	429.638854296389	476.510466871197	263.736585758957	178.60298446532	412.675425774058	264.918206503742	278.498388566003	219.966345149192	283.178680690754	516.199261554278	200.524607760597	149.909443747534	266.302864938608	286.919881666646
ADRA1A	0	0	0	7.4468085106383	5.42495969707025	62.2438775510204	2.75035823416	0	73.6693078641489	3.88043224134736	1.78890876565295	4.21615732675388	1.979433684023	53.0194051022674	10.9960194409624	2.96451915252303	0.901306894997747	23.0761538461538	484.514502674313	10.1123595505618	0	60.9929078014184	6.21117369443717	1.48588410104012	19.2307445759685	0	2.02020202020202	7.33496332518337	0	4.19463439147181	0	0	15.2489764720206	11.518182891467	3.41297044811278	0.84602440441997	63.2082627493616	1.07991477312611	20.910320060597	1.6843757724442	4.91132332878581	11.2517600653587
ADRA1B	58.9284661991675	8.81673239473873	1.18483307034976	6.38297872340426	11.7540793436522	58.1632653061225	15.12697028788	17.4050632911392	21.943582266294	23.2825934480842	9.83899821109123	27.8266383565756	118.76602104138	20.0073226801009	2.19920388819247	0.98817305084101	52.2757999098693	12.3076923076923	3.44850179839369	83.1460674157304	0	66.6666666666667	4.14078246295811	7.4294205052006	10.2563971071832	4.62633122681052	8.08080808080808	6.11246943765281	130.759651307597	2.51678063488308	0	4.72494667897673	373.599923564505	29.9472755178143	22.5256049575444	18.6125368972393	217.440772673257	57.2354829756836	13.9402133737314	5.89531520355471	7.63983628922237	6.32911503676425
ADRA1D	14.2856887755558	18.4349859162719	1.18483307034976	5.31914893617021	8.13743954560538	163.265306122449	4.12553735124	1.58227848101266	29.7805759328276	3.88043224134736	18.783542039356	3.3729258614031	1.979433684023	4.00146453602018	6.59761166457742	0.98817305084101	0.901306894997747	6.15384615384615	18.9667598911653	5.61797752808989	0	7.09219858156028	1.03519561573953	13.3729569093611	17.9486949375706	3.08422081787368	7.40740740740741	4.88997555012225	0	1.67785375658872	6.10501355923512	3.77995734318138	0.95306102950129	4.60727315658682	0.682594089622556	3.38409761767988	16.4344770043741	3.23974431937831	0.536162052835821	0.842187886222101	0	0
[truncated: 18,094 more rows]
