# Supplementary material for: PATH-SURVEYOR: pathway level survival enquiry for immuno-oncology and drug repurposing
Source: BMC Bioinformatics. 2023 Jun 28;24:266. doi: 10.1186/s12859-023-05393-y (PMC10303868; doi:10.1186/s12859-023-05393-y)
Supplement: Supplementary file 10 — Additional file 10. PATH-SURVEYOR-Suite-main.zip. [file 12859_2023_5393_MOESM10_ESM.zip › PATH-SURVEYOR-Suite-main/1-Getting_Started/3-Immune_Deconvolution/Test_Input_Data/Clinical_Parameters.txt]

sample	SampleName
Sequencing_Method	Feature
Analyte	Feature
Biopsy_Site	Feature
Specific_Biopsy_Site	Feature
Metastatic_Biopsy	Feature
Sample_Treated	Feature
Sample_Treatment	Feature
Sample_Type	Feature
Normal	Feature
Primary_Tumor	Feature
Read_Length	Feature
Batch_ID	Feature
Sequencer	Feature
Sequencer_ID	Feature
Sample_Prep	Feature
FFPE	Feature
Storage	Feature
Storage_Method	Feature
File_Prefix	Feature
Run_Name	Feature
Pre_On_Treatment_Match	Feature
Somatic_Workflow_Match	Feature
Center	Feature
Patient_ID	Feature
TCGA_Study	Feature
TCGA_Subtype	Feature
Cancer_Tissue	Feature
Tissue_Subtype	Feature
M_Stage	Feature
Metastasized	Feature
Clinical_Stage	Feature
Response	Feature
Responder	Feature
Progression	Feature
Clinical_Benefit	Feature
OS	SurvivalID
OS.time	SurvivalTime
OS.event	Feature
PFI	SurvivalID
PFI.time	SurvivalTime
PFI.event	Feature
Age	Feature
Sex	Feature
Race	Feature
Caucasian	Feature
Asian	Feature
African	Feature
Nat_American	Feature
Pac_Islander	Feature
Likely_Caucasian	Feature
ICI_Rx	Feature
aPD1_Rx	Feature
aCTLA4_Rx	Feature
ICI_Pathway	Feature
ICI_Target	Feature
Non_ICI_Rx	Feature
NeoICI_Rx	Feature
ICI_Tx	Feature
aPD1_Tx	Feature
aCTLA4_Tx	Feature
aCTLA4_aPD1_Tx	Feature
Non_ICI_Tx	Feature
NeoICI_Tx	Feature
Prior_Rx	Feature
Prior_ICI_Rx	Feature
Prior_Tx	Feature
Prior_ICI_Tx	Feature
Prior_aCTLA4_Tx	Feature
Prior_aMAPK_Tx	Feature
Subsq_Rx	Feature
Subsq_ICI_Rx	Feature
Subsq_Tx	Feature
Subsq_ICI_Tx	Feature
Subsq_aCTLA4_aPD1_Tx	Feature
Subsq_aCTLA4_Tx	Feature
Subsq_aMAPK_Tx	Feature
Patient_Name	Feature
Dataset	Feature
IMPRES	Feature
TIDE_No_Benefits	Feature
TIDE_Responder	Feature
TIDE	Feature
TIDE_IFNG	Feature
TIDE_MSI	Feature
TIDE_CD274	Feature
TIDE_CD8	Feature
TIDE_CTL_Flag	Feature
TIDE_Dysfunction	Feature
TIDE_Exclusion	Feature
TIDE_MDSC	Feature
TIDE_CAF	Feature
TIDE_TAM_M2	Feature
TIDE_CTL	Feature
Dataset_Cancer_Tissue...95	Feature
Dataset_Cancer_Tissue...96	Feature
Choueiri_CCR_2016_Kidney	Feature
Gide_Cell_2019_Skin	Feature
HugoLo_IPRES_2016_Skin	Feature
IMmotion150_Kidney	Feature
IMVigor210_Bladder	Feature
Kim_NatMed_2018_Stomach	Feature
Liu_NatMed_2019_Skin	Feature
Miao_Science_2018_Kidney	Feature
Prins_GBM_2019_Brain	Feature
Riaz_Nivolumab_2017_Skin	Feature
VanAllen_antiCTLA4_2015_Skin	Feature
Zhao_NatMed_2019_Brain	Feature
Feature	Feature
