# Supplementary material for: PATH-SURVEYOR: pathway level survival enquiry for immuno-oncology and drug repurposing
Source: BMC Bioinformatics. 2023 Jun 28;24:266. doi: 10.1186/s12859-023-05393-y (PMC10303868; doi:10.1186/s12859-023-05393-y)
Supplement: Supplementary file 10 — Additional file 10. PATH-SURVEYOR-Suite-main.zip. [file 12859_2023_5393_MOESM10_ESM.zip › PATH-SURVEYOR-Suite-main/1-Getting_Started/3-Immune_Deconvolution/Test_Output_Data/PANICI_Melanome_VanAllen_Clinical_ImmDeconv.txt]

SampleName	Sequencing_Method	Analyte	Biopsy_Site	Specific_Biopsy_Site	Metastatic_Biopsy	Sample_Treated	Sample_Treatment	Sample_Type	Normal	Primary_Tumor	Read_Length	Batch_ID	Sequencer	Sequencer_ID	Sample_Prep	FFPE	Storage	Storage_Method	File_Prefix	Run_Name	Pre_On_Treatment_Match	Somatic_Workflow_Match	Center	Patient_ID	TCGA_Study	TCGA_Subtype	Cancer_Tissue	Tissue_Subtype	M_Stage	Metastasized	Clinical_Stage	Response	Responder	Progression	Clinical_Benefit	OS	OS.time	OS.event	PFI	PFI.time	PFI.event	Age	Sex	Race	Caucasian	Asian	African	Nat_American	Pac_Islander
VanAllen.antiCTLA4.2015.p002.ar.689710	RNA-Seq	RNA	Unknown	Unknown	NA	FALSE	Pre	Unknown	FALSE	NA	76	NA	HiSeq 2500	NA	TruSeq Stranded Total RNA Sample Prep Kit; Qiagen AllPrep DNA/RNA Mini Kit (51306); CitriSolv	TRUE	FFPE	NA	SRR2689710	ar-689710	NA	p002	NA	VanAllen_antiCTLA4_2015-p002	SKCM	NA	Skin	Occult	M1c	TRUE	IV	Stable Disease	TRUE	FALSE	TRUE	0	1632	0	1	538	1	42	Female	NA	NA	NA	NA	NA	NA
VanAllen.antiCTLA4.2015.p004.ar.689711	RNA-Seq	RNA	Unknown	Unknown	NA	FALSE	Pre	Unknown	FALSE	NA	76	NA	HiSeq 2500	NA	TruSeq Stranded Total RNA Sample Prep Kit; Qiagen AllPrep DNA/RNA Mini Kit (51306); CitriSolv	TRUE	FFPE	NA	SRR2689711	ar-689711	NA	p004	NA	VanAllen_antiCTLA4_2015-p004	SKCM	NA	Skin	Skin	M1b	TRUE	IV	Partial Response	FALSE	FALSE	TRUE	0	987	0	0	646	0	71	Male	NA	NA	NA	NA	NA	NA
VanAllen.antiCTLA4.2015.p004.ar.780275	RNA-Seq	RNA	Unknown	Unknown	NA	FALSE	Pre	Unknown	FALSE	NA	76	NA	HiSeq 2500	NA	TruSeq Stranded Total RNA Sample Prep Kit; Qiagen AllPrep DNA/RNA Mini Kit (51306); CitriSolv	TRUE	FFPE	NA	SRR2780275	ar-780275	NA	p004	NA	VanAllen_antiCTLA4_2015-p004	SKCM	NA	Skin	Skin	M1b	TRUE	IV	Partial Response	FALSE	FALSE	TRUE	0	987	0	0	646	0	71	Male	NA	NA	NA	NA	NA	NA
VanAllen.antiCTLA4.2015.p006.ar.774280	RNA-Seq	RNA	Unknown	Unknown	NA	FALSE	Pre	Unknown	FALSE	NA	76	NA	HiSeq 2500	NA	TruSeq Stranded Total RNA Sample Prep Kit; Qiagen AllPrep DNA/RNA Mini Kit (51306); CitriSolv	TRUE	FFPE	NA	SRR2774280	ar-774280	NA	p006	NA	VanAllen_antiCTLA4_2015-p006	SKCM	NA	Skin	Skin	M1c	TRUE	IV	Progressive Disease	TRUE	TRUE	FALSE	1	161	1	1	77	1	33	Male	NA	NA	NA	NA	NA	NA
VanAllen.antiCTLA4.2015.p008.ar.778361	RNA-Seq	RNA	Unknown	Unknown	NA	FALSE	Pre	Unknown	FALSE	NA	76	NA	HiSeq 2500	NA	TruSeq Stranded Total RNA Sample Prep Kit; Qiagen AllPrep DNA/RNA Mini Kit (51306); CitriSolv	TRUE	FFPE	NA	SRR2778361	ar-778361	NA	p008	NA	VanAllen_antiCTLA4_2015-p008	SKCM	NA	Skin	Mucosal	M1c	TRUE	IV	Progressive Disease	TRUE	TRUE	FALSE	1	140	1	1	73	1	73	Male	NA	NA	NA	NA	NA	NA
VanAllen.antiCTLA4.2015.p014.ar.771207	RNA-Seq	RNA	Unknown	Unknown	NA	FALSE	Pre	Unknown	FALSE	NA	76	NA	HiSeq 2500	NA	TruSeq Stranded Total RNA Sample Prep Kit; Qiagen AllPrep DNA/RNA Mini Kit (51306); CitriSolv	TRUE	FFPE	NA	SRR2771207	ar-771207	NA	p014	NA	VanAllen_antiCTLA4_2015-p014	SKCM	NA	Skin	Skin	M1c	TRUE	IV	Progressive Disease	TRUE	TRUE	FALSE	1	163	1	1	84	1	48	Female	NA	NA	NA	NA	NA	NA
VanAllen.antiCTLA4.2015.p015.ar.669446	RNA-Seq	RNA	Unknown	Unknown	NA	FALSE	Pre	Unknown	FALSE	NA	76	NA	HiSeq 2500	NA	TruSeq Stranded Total RNA Sample Prep Kit; Qiagen AllPrep DNA/RNA Mini Kit (51306); CitriSolv	TRUE	FFPE	NA	SRR2669446	ar-669446	NA	p015	NA	VanAllen_antiCTLA4_2015-p015	SKCM	NA	Skin	Skin	M1c	TRUE	IV	Progressive Disease	TRUE	TRUE	FALSE	1	50	1	1	31	1	32	Male	NA	NA	NA	NA	NA	NA
VanAllen.antiCTLA4.2015.p016.ar.780299	RNA-Seq	RNA	Unknown	Unknown	NA	FALSE	Pre	Unknown	FALSE	NA	76	NA	HiSeq 2500	NA	TruSeq Stranded Total RNA Sample Prep Kit; Qiagen AllPrep DNA/RNA Mini Kit (51306); CitriSolv	TRUE	FFPE	NA	SRR2780299	ar-780299	NA	p016	NA	VanAllen_antiCTLA4_2015-p016	SKCM	NA	Skin	Skin	M1b	TRUE	IV	Progressive Disease	TRUE	TRUE	FALSE	1	811	1	1	84	1	68	Female	NA	NA	NA	NA	NA	NA
VanAllen.antiCTLA4.2015.p019.ar.774182	RNA-Seq	RNA	Unknown	Unknown	NA	FALSE	Pre	Unknown	FALSE	NA	76	NA	HiSeq 2500	NA	TruSeq Stranded Total RNA Sample Prep Kit; Qiagen AllPrep DNA/RNA Mini Kit (51306); CitriSolv	TRUE	FFPE	NA	SRR2774182	ar-774182	NA	p019	NA	VanAllen_antiCTLA4_2015-p019	SKCM	NA	Skin	Skin	M1c	TRUE	IV	Progressive Disease	TRUE	TRUE	FALSE	1	175	1	1	21	1	59	Male	NA	NA	NA	NA	NA	NA
VanAllen.antiCTLA4.2015.p020.ar.672095	RNA-Seq	RNA	Unknown	Unknown	NA	FALSE	Pre	Unknown	FALSE	NA	76	NA	HiSeq 2500	NA	TruSeq Stranded Total RNA Sample Prep Kit; Qiagen AllPrep DNA/RNA Mini Kit (51306); CitriSolv	TRUE	FFPE	NA	SRR2672095	ar-672095	NA	NA	NA	VanAllen_antiCTLA4_2015-p020	SKCM	NA	Skin	Skin	M1c	TRUE	IV	Progressive Disease	TRUE	TRUE	FALSE	1	116	1	1	71	1	78	Male	NA	NA	NA	NA	NA	NA
VanAllen.antiCTLA4.2015.p025.ar.755094	RNA-Seq	RNA	Unknown	Unknown	NA	FALSE	Pre	Unknown	FALSE	NA	76	NA	HiSeq 2500	NA	TruSeq Stranded Total RNA Sample Prep Kit; Qiagen AllPrep DNA/RNA Mini Kit (51306); CitriSolv	TRUE	FFPE	NA	SRR2755094	ar-755094	NA	p025	NA	VanAllen_antiCTLA4_2015-p025	SKCM	NA	Skin	Skin	M1c	TRUE	IV	Progressive Disease	TRUE	TRUE	FALSE	1	325	1	1	67	1	69	Male	NA	NA	NA	NA	NA	NA
VanAllen.antiCTLA4.2015.p027.ar.771617	RNA-Seq	RNA	Unknown	Unknown	NA	FALSE	Pre	Unknown	FALSE	NA	76	NA	HiSeq 2500	NA	TruSeq Stranded Total RNA Sample Prep Kit; Qiagen AllPrep DNA/RNA Mini Kit (51306); CitriSolv	TRUE	FFPE	NA	SRR2771617	ar-771617	NA	p027	NA	VanAllen_antiCTLA4_2015-p027	SKCM	NA	Skin	Skin	M1c	TRUE	IV	Progressive Disease	TRUE	TRUE	FALSE	0	1379	0	1	139	1	61	Male	NA	NA	NA	NA	NA	NA
VanAllen.antiCTLA4.2015.p028.ar.660032	RNA-Seq	RNA	Unknown	Unknown	NA	FALSE	Pre	Unknown	FALSE	NA	76	NA	HiSeq 2500	NA	TruSeq Stranded Total RNA Sample Prep Kit; Qiagen AllPrep DNA/RNA Mini Kit (51306); CitriSolv	TRUE	FFPE	NA	SRR2660032	ar-660032	NA	p028	NA	VanAllen_antiCTLA4_2015-p028	SKCM	NA	Skin	Skin	M1c	TRUE	IV	Progressive Disease	TRUE	TRUE	FALSE	1	1184	1	1	77	1	77	Male	NA	NA	NA	NA	NA	NA
VanAllen.antiCTLA4.2015.p029.ar.681702	RNA-Seq	RNA	Unknown	Unknown	NA	FALSE	Pre	Unknown	FALSE	NA	76	NA	HiSeq 2500	NA	TruSeq Stranded Total RNA Sample Prep Kit; Qiagen AllPrep DNA/RNA Mini Kit (51306); CitriSolv	TRUE	FFPE	NA	SRR2681702	ar-681702	NA	p029	NA	VanAllen_antiCTLA4_2015-p029	SKCM	NA	Skin	Skin	M1c	TRUE	IV	NA	NA	NA	NA	0	1326	0	1	341	1	82	Male	NA	NA	NA	NA	NA	NA
VanAllen.antiCTLA4.2015.p033.ar.779097	RNA-Seq	RNA	Unknown	Unknown	NA	FALSE	Pre	Unknown	FALSE	NA	76	NA	HiSeq 2500	NA	TruSeq Stranded Total RNA Sample Prep Kit; Qiagen AllPrep DNA/RNA Mini Kit (51306); CitriSolv	TRUE	FFPE	NA	SRR2779097	ar-779097	NA	p033	NA	VanAllen_antiCTLA4_2015-p033	SKCM	NA	Skin	Skin	M1c	TRUE	IV	Progressive Disease	TRUE	TRUE	FALSE	1	211	1	1	211	1	65	Male	NA	NA	NA	NA	NA	NA
VanAllen.antiCTLA4.2015.p036.ar.777976	RNA-Seq	RNA	Unknown	Unknown	NA	FALSE	Pre	Unknown	FALSE	NA	76	NA	HiSeq 2500	NA	TruSeq Stranded Total RNA Sample Prep Kit; Qiagen AllPrep DNA/RNA Mini Kit (51306); CitriSolv	TRUE	FFPE	NA	SRR2777976	ar-777976	NA	p036	NA	VanAllen_antiCTLA4_2015-p036	SKCM	NA	Skin	Skin	M1c	TRUE	IV	Progressive Disease	TRUE	TRUE	FALSE	1	54	1	1	41	1	52	Female	NA	NA	NA	NA	NA	NA
VanAllen.antiCTLA4.2015.p037.ar.778466	RNA-Seq	RNA	Unknown	Unknown	NA	FALSE	Pre	Unknown	FALSE	NA	76	NA	HiSeq 2500	NA	TruSeq Stranded Total RNA Sample Prep Kit; Qiagen AllPrep DNA/RNA Mini Kit (51306); CitriSolv	TRUE	FFPE	NA	SRR2778466	ar-778466	NA	p037	NA	VanAllen_antiCTLA4_2015-p037	SKCM	NA	Skin	Skin	M1c	TRUE	IV	Progressive Disease	TRUE	TRUE	FALSE	1	70	1	1	23	1	47	Female	NA	NA	NA	NA	NA	NA
VanAllen.antiCTLA4.2015.p038.ar.778056	RNA-Seq	RNA	Unknown	Unknown	NA	FALSE	Pre	Unknown	FALSE	NA	76	NA	HiSeq 2500	NA	TruSeq Stranded Total RNA Sample Prep Kit; Qiagen AllPrep DNA/RNA Mini Kit (51306); CitriSolv	TRUE	FFPE	NA	SRR2778056	ar-778056	NA	p038	NA	VanAllen_antiCTLA4_2015-p038	SKCM	NA	Skin	Skin	M1c	TRUE	IV	Partial Response	FALSE	FALSE	TRUE	0	1539	0	1	302	1	45	Male	NA	NA	NA	NA	NA	NA
VanAllen.antiCTLA4.2015.p039.ar.665516	RNA-Seq	RNA	Unknown	Unknown	NA	FALSE	Pre	Unknown	FALSE	NA	76	NA	HiSeq 2500	NA	TruSeq Stranded Total RNA Sample Prep Kit; Qiagen AllPrep DNA/RNA Mini Kit (51306); CitriSolv	TRUE	FFPE	NA	SRR2665516	ar-665516	NA	p039	NA	VanAllen_antiCTLA4_2015-p039	SKCM	NA	Skin	Skin	M1b	TRUE	IV	Complete Response	FALSE	FALSE	TRUE	0	1487	0	0	1487	0	67	Male	NA	NA	NA	NA	NA	NA
VanAllen.antiCTLA4.2015.p040.ar.751521	RNA-Seq	RNA	Unknown	Unknown	NA	FALSE	Pre	Unknown	FALSE	NA	76	NA	HiSeq 2500	NA	TruSeq Stranded Total RNA Sample Prep Kit; Qiagen AllPrep DNA/RNA Mini Kit (51306); CitriSolv	TRUE	FFPE	NA	SRR2751521	ar-751521	NA	p040	NA	VanAllen_antiCTLA4_2015-p040	SKCM	NA	Skin	Skin	M1c	TRUE	IV	Progressive Disease	TRUE	TRUE	FALSE	1	34	1	1	34	1	74	Male	NA	NA	NA	NA	NA	NA
VanAllen.antiCTLA4.2015.p041.ar.083584	RNA-Seq	RNA	Unknown	Unknown	NA	FALSE	Pre	Unknown	FALSE	NA	76	NA	HiSeq 2500	NA	TruSeq Stranded Total RNA Sample Prep Kit; Qiagen AllPrep DNA/RNA Mini Kit (51306); CitriSolv	TRUE	FFPE	NA	SRR3083584	ar-083584	NA	p041	NA	VanAllen_antiCTLA4_2015-p041	SKCM	NA	Skin	Skin	M1c	TRUE	IV	Progressive Disease	TRUE	TRUE	FALSE	1	128	1	1	54	1	64	Male	NA	NA	NA	NA	NA	NA
VanAllen.antiCTLA4.2015.p043.ar.771286	RNA-Seq	RNA	Unknown	Unknown	NA	FALSE	Pre	Unknown	FALSE	NA	76	NA	HiSeq 2500	NA	TruSeq Stranded Total RNA Sample Prep Kit; Qiagen AllPrep DNA/RNA Mini Kit (51306); CitriSolv	TRUE	FFPE	NA	SRR2771286	ar-771286	NA	p043	NA	VanAllen_antiCTLA4_2015-p043	SKCM	NA	Skin	Skin	M1b	TRUE	IV	Progressive Disease	TRUE	TRUE	FALSE	1	37	1	1	37	1	75	Female	NA	NA	NA	NA	NA	NA
VanAllen.antiCTLA4.2015.p044.ar.780123	RNA-Seq	RNA	Unknown	Unknown	NA	FALSE	Pre	Unknown	FALSE	NA	76	NA	HiSeq 2500	NA	TruSeq Stranded Total RNA Sample Prep Kit; Qiagen AllPrep DNA/RNA Mini Kit (51306); CitriSolv	TRUE	FFPE	NA	SRR2780123	ar-780123	NA	p044	NA	VanAllen_antiCTLA4_2015-p044	SKCM	NA	Skin	Skin	M1c	TRUE	IV	Progressive Disease	TRUE	TRUE	FALSE	1	271	1	1	62	1	57	Female	NA	NA	NA	NA	NA	NA
VanAllen.antiCTLA4.2015.p045.ar.777065	RNA-Seq	RNA	Unknown	Unknown	NA	FALSE	Pre	Unknown	FALSE	NA	76	NA	HiSeq 2500	NA	TruSeq Stranded Total RNA Sample Prep Kit; Qiagen AllPrep DNA/RNA Mini Kit (51306); CitriSolv	TRUE	FFPE	NA	SRR2777065	ar-777065	NA	p045	NA	VanAllen_antiCTLA4_2015-p045	SKCM	NA	Skin	Skin	M1c	TRUE	IV	Progressive Disease	TRUE	TRUE	FALSE	1	89	1	1	61	1	68	Male	NA	NA	NA	NA	NA	NA
VanAllen.antiCTLA4.2015.p046.ar.777217	RNA-Seq	RNA	Unknown	Unknown	NA	FALSE	Pre	Unknown	FALSE	NA	76	NA	HiSeq 2500	NA	TruSeq Stranded Total RNA Sample Prep Kit; Qiagen AllPrep DNA/RNA Mini Kit (51306); CitriSolv	TRUE	FFPE	NA	SRR2777217	ar-777217	NA	p046	NA	VanAllen_antiCTLA4_2015-p046	SKCM	NA	Skin	Occult	M1b	TRUE	IV	Progressive Disease	TRUE	TRUE	FALSE	1	160	1	1	36	1	36	Female	NA	NA	NA	NA	NA	NA
VanAllen.antiCTLA4.2015.p047.ar.771707	RNA-Seq	RNA	Unknown	Unknown	NA	FALSE	Pre	Unknown	FALSE	NA	76	NA	HiSeq 2500	NA	TruSeq Stranded Total RNA Sample Prep Kit; Qiagen AllPrep DNA/RNA Mini Kit (51306); CitriSolv	TRUE	FFPE	NA	SRR2771707	ar-771707	NA	p047	NA	VanAllen_antiCTLA4_2015-p047	SKCM	NA	Skin	Skin	M1c	TRUE	IV	Complete Response	FALSE	FALSE	TRUE	0	1106	0	0	1106	0	78	Male	NA	NA	NA	NA	NA	NA
VanAllen.antiCTLA4.2015.p049.ar.778078	RNA-Seq	RNA	Unknown	Unknown	NA	FALSE	Pre	Unknown	FALSE	NA	76	NA	HiSeq 2500	NA	TruSeq Stranded Total RNA Sample Prep Kit; Qiagen AllPrep DNA/RNA Mini Kit (51306); CitriSolv	TRUE	FFPE	NA	SRR2778078	ar-778078	NA	p049	NA	VanAllen_antiCTLA4_2015-p049	SKCM	NA	Skin	Skin	M1c	TRUE	IV	Stable Disease	TRUE	FALSE	TRUE	0	1034	0	1	163	1	36	Male	NA	NA	NA	NA	NA	NA
VanAllen.antiCTLA4.2015.p050.ar.700736	RNA-Seq	RNA	Unknown	Unknown	NA	FALSE	Pre	Unknown	FALSE	NA	76	NA	HiSeq 2500	NA	TruSeq Stranded Total RNA Sample Prep Kit; Qiagen AllPrep DNA/RNA Mini Kit (51306); CitriSolv	TRUE	FFPE	NA	SRR2700736	ar-700736	NA	p050	NA	VanAllen_antiCTLA4_2015-p050	SKCM	NA	Skin	Skin	M1c	TRUE	IV	Progressive Disease	TRUE	TRUE	FALSE	1	65	1	1	65	1	77	Male	NA	NA	NA	NA	NA	NA
VanAllen.antiCTLA4.2015.p079.ar.753064	RNA-Seq	RNA	Unknown	Unknown	NA	FALSE	Pre	Unknown	FALSE	NA	76	NA	HiSeq 2500	NA	TruSeq Stranded Total RNA Sample Prep Kit; Qiagen AllPrep DNA/RNA Mini Kit (51306); CitriSolv	TRUE	FFPE	NA	SRR2753064	ar-753064	NA	p079	NA	VanAllen_antiCTLA4_2015-p079	SKCM	NA	Skin	Skin	M1b	TRUE	IV	Partial Response	FALSE	FALSE	TRUE	1	801	1	1	405	1	69	Male	NA	NA	NA	NA	NA	NA
VanAllen.antiCTLA4.2015.p080.ar.674135	RNA-Seq	RNA	Unknown	Unknown	NA	FALSE	Pre	Unknown	FALSE	NA	76	NA	HiSeq 2500	NA	TruSeq Stranded Total RNA Sample Prep Kit; Qiagen AllPrep DNA/RNA Mini Kit (51306); CitriSolv	TRUE	FFPE	NA	SRR2674135	ar-674135	NA	p080	NA	VanAllen_antiCTLA4_2015-p080	SKCM	NA	Skin	Skin	M1c	TRUE	IV	Stable Disease	TRUE	FALSE	TRUE	1	724	1	1	182	1	48	Male	NA	NA	NA	NA	NA	NA
VanAllen.antiCTLA4.2015.p081.ar.661579	RNA-Seq	RNA	Unknown	Unknown	NA	FALSE	Pre	Unknown	FALSE	NA	76	NA	HiSeq 2500	NA	TruSeq Stranded Total RNA Sample Prep Kit; Qiagen AllPrep DNA/RNA Mini Kit (51306); CitriSolv	TRUE	FFPE	NA	SRR2661579	ar-661579	NA	p081	NA	VanAllen_antiCTLA4_2015-p081	SKCM	NA	Skin	Mucosal	M1a	TRUE	IV	Progressive Disease	TRUE	TRUE	FALSE	1	628	1	1	76	1	54	Female	NA	NA	NA	NA	NA	NA
VanAllen.antiCTLA4.2015.p083.ar.778609	RNA-Seq	RNA	Unknown	Unknown	NA	FALSE	Pre	Unknown	FALSE	NA	76	NA	HiSeq 2500	NA	TruSeq Stranded Total RNA Sample Prep Kit; Qiagen AllPrep DNA/RNA Mini Kit (51306); CitriSolv	TRUE	FFPE	NA	SRR2778609	ar-778609	NA	p083	NA	VanAllen_antiCTLA4_2015-p083	SKCM	NA	Skin	Skin	M1c	TRUE	IV	Progressive Disease	TRUE	TRUE	FALSE	0	1027	0	1	107	1	22	Male	NA	NA	NA	NA	NA	NA
VanAllen.antiCTLA4.2015.p085.ar.779183	RNA-Seq	RNA	Unknown	Unknown	NA	FALSE	Pre	Unknown	FALSE	NA	76	NA	HiSeq 2500	NA	TruSeq Stranded Total RNA Sample Prep Kit; Qiagen AllPrep DNA/RNA Mini Kit (51306); CitriSolv	TRUE	FFPE	NA	SRR2779183	ar-779183	NA	p085	NA	VanAllen_antiCTLA4_2015-p085	SKCM	NA	Skin	Skin	M1c	TRUE	IV	Progressive Disease	TRUE	TRUE	FALSE	1	458	1	1	83	1	83	Male	NA	NA	NA	NA	NA	NA
VanAllen.antiCTLA4.2015.p086.ar.775133	RNA-Seq	RNA	Unknown	Unknown	NA	FALSE	Pre	Unknown	FALSE	NA	76	NA	HiSeq 2500	NA	TruSeq Stranded Total RNA Sample Prep Kit; Qiagen AllPrep DNA/RNA Mini Kit (51306); CitriSolv	TRUE	FFPE	NA	SRR2775133	ar-775133	NA	p086	NA	VanAllen_antiCTLA4_2015-p086	SKCM	NA	Skin	Skin	M1a	TRUE	IV	Stable Disease	TRUE	FALSE	TRUE	1	293	1	1	153	1	55	Male	NA	NA	NA	NA	NA	NA
VanAllen.antiCTLA4.2015.p088.ar.712420	RNA-Seq	RNA	Unknown	Unknown	NA	FALSE	Pre	Unknown	FALSE	NA	76	NA	HiSeq 2500	NA	TruSeq Stranded Total RNA Sample Prep Kit; Qiagen AllPrep DNA/RNA Mini Kit (51306); CitriSolv	TRUE	FFPE	NA	SRR2712420	ar-712420	NA	p088	NA	VanAllen_antiCTLA4_2015-p088	SKCM	NA	Skin	Skin	M1c	TRUE	IV	Stable Disease	TRUE	FALSE	TRUE	0	989	0	0	665	0	60	Female	NA	NA	NA	NA	NA	NA
VanAllen.antiCTLA4.2015.p090.ar.757338	RNA-Seq	RNA	Unknown	Unknown	NA	FALSE	Pre	Unknown	FALSE	NA	76	NA	HiSeq 2500	NA	TruSeq Stranded Total RNA Sample Prep Kit; Qiagen AllPrep DNA/RNA Mini Kit (51306); CitriSolv	TRUE	FFPE	NA	SRR2757338	ar-757338	NA	p090	NA	VanAllen_antiCTLA4_2015-p090	SKCM	NA	Skin	Skin	M1c	TRUE	IV	Partial Response	FALSE	FALSE	TRUE	0	1005	0	0	669	0	59	Male	NA	NA	NA	NA	NA	NA
VanAllen.antiCTLA4.2015.p091.ar.701663	RNA-Seq	RNA	Unknown	Unknown	NA	FALSE	Pre	Unknown	FALSE	NA	76	NA	HiSeq 2500	NA	TruSeq Stranded Total RNA Sample Prep Kit; Qiagen AllPrep DNA/RNA Mini Kit (51306); CitriSolv	TRUE	FFPE	NA	SRR2701663	ar-701663	NA	NA	NA	VanAllen_antiCTLA4_2015-p091	SKCM	NA	Skin	Skin	M1a	TRUE	IV	Stable Disease	TRUE	FALSE	TRUE	1	680	1	0	680	0	81	Male	NA	NA	NA	NA	NA	NA
VanAllen.antiCTLA4.2015.p098.ar.083781	RNA-Seq	RNA	Unknown	Unknown	NA	FALSE	Pre	Unknown	FALSE	NA	76	NA	HiSeq 2500	NA	TruSeq Stranded Total RNA Sample Prep Kit; Qiagen AllPrep DNA/RNA Mini Kit (51306); CitriSolv	TRUE	FFPE	NA	SRR3083781	ar-083781	NA	p098	NA	VanAllen_antiCTLA4_2015-p098	SKCM	NA	Skin	Skin	M1c	TRUE	IV	Progressive Disease	TRUE	TRUE	FALSE	1	140	1	1	77	1	57	Female	NA	NA	NA	NA	NA	NA
VanAllen.antiCTLA4.2015.p118.ar.772780	RNA-Seq	RNA	Unknown	Unknown	NA	FALSE	Pre	Unknown	FALSE	NA	76	NA	HiSeq 2500	NA	TruSeq Stranded Total RNA Sample Prep Kit; Qiagen AllPrep DNA/RNA Mini Kit (51306); CitriSolv	TRUE	FFPE	NA	SRR2772780	ar-772780	NA	p118	NA	VanAllen_antiCTLA4_2015-p118	SKCM	NA	Skin	Skin	M1c	TRUE	IV	Progressive Disease	TRUE	TRUE	FALSE	1	313	1	1	120	1	43	Female	NA	NA	NA	NA	NA	NA
VanAllen.antiCTLA4.2015.p119.ar.770872	RNA-Seq	RNA	Unknown	Unknown	FALSE	FALSE	Pre	Unknown	FALSE	NA	76	NA	HiSeq 2500	NA	TruSeq Stranded Total RNA Sample Prep Kit; Qiagen AllPrep DNA/RNA Mini Kit (51306); CitriSolv	TRUE	FFPE	NA	SRR2770872	ar-770872	NA	p119	NA	VanAllen_antiCTLA4_2015-p119	SKCM	NA	Skin	Skin	M0	FALSE	III	Progressive Disease	TRUE	TRUE	FALSE	0	808	0	1	108	1	61	Male	NA	NA	NA	NA	NA	NA
VanAllen.antiCTLA4.2015.p123.ar.779596	RNA-Seq	RNA	Unknown	Unknown	NA	FALSE	Pre	Unknown	FALSE	NA	76	NA	HiSeq 2500	NA	TruSeq Stranded Total RNA Sample Prep Kit; Qiagen AllPrep DNA/RNA Mini Kit (51306); CitriSolv	TRUE	FFPE	NA	SRR2779596	ar-779596	NA	p123	NA	VanAllen_antiCTLA4_2015-p123	SKCM	NA	Skin	Occult	M1c	TRUE	IV	Stable Disease	TRUE	FALSE	TRUE	1	853	1	1	544	1	50	Female	NA	NA	NA	NA	NA	NA
VanAllen.antiCTLA4.2015.p126.ar.675767	RNA-Seq	RNA	Unknown	Unknown	NA	FALSE	Pre	Unknown	FALSE	NA	76	NA	HiSeq 2500	NA	TruSeq Stranded Total RNA Sample Prep Kit; Qiagen AllPrep DNA/RNA Mini Kit (51306); CitriSolv	TRUE	FFPE	NA	SRR2675767	ar-675767	NA	p126	NA	VanAllen_antiCTLA4_2015-p126	SKCM	NA	Skin	Skin	M1b	TRUE	IV	Partial Response	FALSE	FALSE	TRUE	0	641	0	1	187	1	77	Male	NA	NA	NA	NA	NA	NA
[truncated: 149 more columns]
