# Supplementary material for: PATH-SURVEYOR: pathway level survival enquiry for immuno-oncology and drug repurposing
Source: BMC Bioinformatics. 2023 Jun 28;24:266. doi: 10.1186/s12859-023-05393-y (PMC10303868; doi:10.1186/s12859-023-05393-y)
Supplement: Supplementary file 10 — Additional file 10. PATH-SURVEYOR-Suite-main.zip. [file 12859_2023_5393_MOESM10_ESM.zip › PATH-SURVEYOR-Suite-main/1-Getting_Started/3-Immune_Deconvolution/Test_Output_Data/PANICI_Melanome_VanAllen_ImmuneDeconvolution.txt]

SampleName	B_cell_quantiseq_PreProcessedScore	Macrophage_M1_quantiseq_PreProcessedScore	Macrophage_M2_quantiseq_PreProcessedScore	Monocyte_quantiseq_PreProcessedScore	Neutrophil_quantiseq_PreProcessedScore	NK_cell_quantiseq_PreProcessedScore	T_cell_CD4+_(non-regulatory)_quantiseq_PreProcessedScore	T_cell_CD8+_quantiseq_PreProcessedScore	T_cell_regulatory_(Tregs)_quantiseq_PreProcessedScore	Myeloid_dendritic_cell_quantiseq_PreProcessedScore	uncharacterized_cell_quantiseq_PreProcessedScore	T_cell_mcp_counter_PreProcessedScore	T_cell_CD8+_mcp_counter_PreProcessedScore	cytotoxicity_score_mcp_counter_PreProcessedScore	NK_cell_mcp_counter_PreProcessedScore	B_cell_mcp_counter_PreProcessedScore	Monocyte_mcp_counter_PreProcessedScore	Macrophage/Monocyte_mcp_counter_PreProcessedScore	Myeloid_dendritic_cell_mcp_counter_PreProcessedScore	Neutrophil_mcp_counter_PreProcessedScore	Endothelial_cell_mcp_counter_PreProcessedScore	Cancer_associated_fibroblast_mcp_counter_PreProcessedScore	Myeloid_dendritic_cell_activated_xcell_PreProcessedScore	B_cell_xcell_PreProcessedScore	T_cell_CD4+_memory_xcell_PreProcessedScore	T_cell_CD4+_naive_xcell_PreProcessedScore	T_cell_CD4+_(non-regulatory)_xcell_PreProcessedScore	T_cell_CD4+_central_memory_xcell_PreProcessedScore	T_cell_CD4+_effector_memory_xcell_PreProcessedScore	T_cell_CD8+_naive_xcell_PreProcessedScore	T_cell_CD8+_xcell_PreProcessedScore	T_cell_CD8+_central_memory_xcell_PreProcessedScore	T_cell_CD8+_effector_memory_xcell_PreProcessedScore	Class-switched_memory_B_cell_xcell_PreProcessedScore	Common_lymphoid_progenitor_xcell_PreProcessedScore	Common_myeloid_progenitor_xcell_PreProcessedScore	Myeloid_dendritic_cell_xcell_PreProcessedScore	Endothelial_cell_xcell_PreProcessedScore	Eosinophil_xcell_PreProcessedScore	Cancer_associated_fibroblast_xcell_PreProcessedScore	Granulocyte-monocyte_progenitor_xcell_PreProcessedScore	Hematopoietic_stem_cell_xcell_PreProcessedScore	Macrophage_xcell_PreProcessedScore	Macrophage_M1_xcell_PreProcessedScore	Macrophage_M2_xcell_PreProcessedScore	Mast_cell_xcell_PreProcessedScore	B_cell_memory_xcell_PreProcessedScore	Monocyte_xcell_PreProcessedScore	B_cell_naive_xcell_PreProcessedScore
VanAllen.antiCTLA4.2015.p002.ar.689710	0.015620698422031981	0.045581185056957324	0.08515336366639452	0	0.1968625028782429	0.029849278686677982	0	0.023113977006420858	0.0014658526215826956	0	0.6023531416616917	358.8002521424069	85.7141326533345	278.17348285347435	41.740996891076946	112.72301299461967	5457.515254437046	5457.515254437046	234.64279528072268	562.7913759677812	3119.41809032484	511423.16933362646	0.34806466829224453	3.047461011360479e-21	1.1361128236677734e-19	0.017398850144618293	0	0.05054411318006015	0.022844549109582574	0	0.0076913806838852595	0	0.03262264664436347	0.030234614804844448	8.095664829455085e-19	0.0026818551383008715	0.03363060032670626	0.10295920826766197	0.006885219803960217	0.3881086167369011	0	0.1735171889140966	0.2088493089942108	0.11629069789479161	0.08933139258408239	0.020118495433432207	4.0551922737402444e-18	0.155185198897846	4.66127869790579e-19
VanAllen.antiCTLA4.2015.p004.ar.689711	0.03287831815476466	0.004744639710967393	0.055208104267043895	0.05627489940487892	0.05971729132123941	0.015197487463568207	0	0	0.013091536827916486	0	0.762887722849621	138.28695526942488	27.2260696349532	77.73861806364695	13.024718310409495	24.94724488133579	930.4878226469617	930.4878226469617	300.0895098718349	1228.8461842885429	1737.6214830505326	182926.0038701449	0.10451152478991638	0	2.685029868942337e-18	7.542158074285914e-19	2.0507535373800038e-19	0.014154264568823693	0	0	0	1.7777351245086095e-18	4.369311382824327e-18	0	0.0694372172113989	0.0031680863898720124	0.020117778761598003	0.03663079737408189	0.005387298650251221	0.12840375605238932	4.2517771481792205e-19	0.25926217327089895	0.006164581041773145	0.003025856388073499	0.004411435195263129	6.7580859160411315e-19	0	8.27862086128042e-4	7.985822403036723e-18
VanAllen.antiCTLA4.2015.p004.ar.780275	0.01309199822714323	0.04124827935390708	0	0.15396180489308722	0.007628717099969857	0.03015595027138416	0	0.026773770615596774	0.03768108736661112	0	0.6894583921723005	129.14697392999105	61.6113196581875	232.49911634726453	11.70022656970389	47.393470918124216	668.92323766977	668.92323766977	21.56372491375156	449.42614091278983	553.1897113243086	22700.109863646445	0.20152293815419223	0	0.003043200384940795	9.449722720513689e-19	0	0	0	0.010110548649605283	8.630577253479098e-20	0.012089317205209893	0	0.03556832638966581	0.07049426451938372	3.872356665579384e-18	0.002638266093342587	0.00918104945246568	1.2268450213728942e-20	0.017239196125311135	0	2.2462120353278296e-4	0.053728974655491445	0.035455163302483196	0.01667785085416856	0.002206052892411705	5.036046328358261e-18	0.016178501618161718	1.630835546420222e-18
VanAllen.antiCTLA4.2015.p006.ar.774280	0.06611426992687765	0.019555973747118302	0.04150745630712944	0.06853143750146276	0.1745573343964258	0.019568973540844452	0	0.053111439579355706	0.0559240354516657	0	0.5011290795491202	583.7355623100306	167.779787234043	543.0899696048632	70.61170212765954	921.6750000000009	2449.848176291794	2449.848176291794	366.3827659574479	528.004397163121	1475.6683178191474	72765.17726063835	0.48413897746279166	0.200442685619751	0	0.07937278611205689	0.006387349211340769	0.03614017272641573	5.456129986576903e-19	0	0.04622605382038558	0.03927053443248188	0.006909129395657163	0.13904360974964733	0.006327398682045846	0.020176568339239257	0.05379499446135948	0.030688763385028184	0.0032651153057609602	0.18589901829153468	0.012427596883241751	0.12742891096918535	0.02392262429231709	0.01996365267543177	0.009652662212737632	0.0025009858495604565	0.0610034450533289	0.14518435276004873	0.0015769540793228347
VanAllen.antiCTLA4.2015.p008.ar.778361	0.017708781364815795	0.015950096442132584	0.002547433215105015	0.29008145027372456	0	0.05909669012491002	0	0.033763287093937236	0.03437868920168809	0	0.5464735722836866	201.0997684963033	48.8246372736323	306.9542945853869	38.31377786055867	54.47574997807418	1000.0007749942437	1000.0007749942437	212.65842012515387	437.09888827506484	722.971635824265	22245.203544487842	0.23995656745083993	0.010322317571989856	0	2.186717994759395e-18	0	0.03728027151855371	2.6415427703500903e-20	0.004629439849080151	0.005063182955200658	0.009837354537120462	5.048730441866189e-18	0.0330481282656501	0.019940109956792046	0	0.014655607572226104	0.0017543493496577603	0.0020259210213682036	0.05915894896163648	0	0.03457338668692163	0.029793187876014867	0.012110622678031629	0.010364579531615613	3.601620878421116e-20	0	0.01258716545778426	0
VanAllen.antiCTLA4.2015.p014.ar.771207	0.02887450734309705	0	0.018084779709704568	0.010918171994469995	0.29220972083175323	0.007305929051896666	0	0	0.06634084299982575	0	0.5762660480692527	529.4458454810497	27.5510204081633	115.06005830903783	20.28073979591836	75.76517857142858	887.1329446064144	887.1329446064144	256.5308163265306	548.606734693877	6841.161670918369	94485.86517857133	0.1132736987403261	0	0.004145457994586722	0.011290617338193289	0	0.019824209901040807	0	7.728782875990739e-19	5.535259186355747e-18	7.821610616471567e-19	3.0358415270622114e-18	6.067491059743587e-19	0.02483931914463409	8.37776995658584e-19	0.006887968381892854	0.39181123133446044	0	0.0837911311616513	0	0.515215628210899	0.0032540510913063405	0.006031189027611465	0.010527703589073954	1.0031584116480366e-17	2.152351639219409e-17	0.008044606804345452	0
VanAllen.antiCTLA4.2015.p015.ar.669446	0.014750069758280075	0	0	0.2511123072686338	0	0.031788711509533225	0	0	0.009500416222318606	0	0.6928484952412343	7.759939303522858	1.37517911708	20.157179043999058	3.953639961605	66.524289788745	78.97457215230858	78.97457215230858	12.37661205372	256.10721629825605	525.2265865441474	6362.699710387283	0	0	2.0028248329048933e-19	3.284138994048845e-18	6.269674886688214e-18	0	0	0	0	4.1275038915441835e-19	0	0	0.033583738181149216	7.056958010441966e-19	0	0.007392383593783829	1.2702470714047612e-20	0.07348868938001014	2.7614310579850684e-18	0.08394372393273061	4.468431081610667e-18	0	7.854330544650711e-19	0	0	0	0
VanAllen.antiCTLA4.2015.p016.ar.780299	0.04787367902191607	0	0	0.23325231227268184	0	0.030867946247537293	0	0.03409779940535553	0.050737040520805715	0	0.6031712225317036	238.92371157323677	82.245253164557	212.3442585895119	15.427412974683566	118.67068829113921	523.8607594936709	523.8607594936709	85.44335443037966	289.2856540084383	237.81408227848107	3718.4778481012672	0.1655161822497433	0.05991539362296457	0.014620060956270938	0.01217431497404144	0.0041005418083337125	0.001639105618602348	2.080226582117997e-18	0.03303901937888392	0.04395674157395342	0.053192667286208334	0	0.047727571987324746	0.10239577110961587	1.7489561254984967e-18	0.0054216454566440335	2.5196232505552497e-18	5.1134283039062657e-20	4.611032563111202e-18	0	0.007251506903407542	0.02358749897874747	0.00541825920083573	0.004873529817367304	0.003605448143726812	0.007105055258343844	0.003853717942084294	0
VanAllen.antiCTLA4.2015.p019.ar.774182	0.02809803180265385	0.03894774472322642	0.051320780948262805	0.026260111540591886	0.14070150331824355	0.017906395525435066	0	0.036301646394779986	0.01951344058291422	0	0.6409503451638924	262.5683966624931	119.089388357911	345.83869351045905	33.89499760775772	310.93291964456097	2310.569423084751	2310.569423084751	317.5549833679403	442.70153188409057	2163.760350219574	160849.1917512507	0.25055756130307566	0.030710915962271854	2.0844376282314143e-20	0.01076025212693234	0	0	0.017105551113945364	0.0013086428252889928	0.024312148970358577	0.021690377433816934	0.012723732041215748	0.08584618041484811	0.027393193256237788	0	0.023029427671759316	0.06792685552529533	6.7795376527338e-21	0.16015198884918982	8.784606875481914e-19	0.155037860034267	0.08548750885476815	0.03197595992057971	0.0482130170829072	0	1.5962464854659817e-19	0.0826421885931806	4.9068616936822295e-18
VanAllen.antiCTLA4.2015.p020.ar.672095	0.010841299548628234	0	0.0035723158758272427	0	0.37169476181500344	0.0023340610884011815	0	0.009086035008510613	0	0	0.6024715266636294	91.37494015934627	21.9891160343017	212.27368707076508	20.69563862051927	220.53838410393874	559.8425246683462	559.8425246683462	63.380393275340204	289.02468245937894	958.7094927337287	19352.327079046667	0.12906979938664387	0.036536629082984384	0.002283229465070274	2.4795124302944787e-19	0	3.352905958085893e-18	0	7.493802190083999e-19	0	2.2967802687862456e-20	6.0244107622564585e-18	0.018324016069904844	0.05177056789863717	6.194455887136981e-18	0.002642248558363367	0.020159474404691697	0	0.08184494591574094	0	0.07292957364155432	0.023875452328760285	0.008813211282860441	0.006258059599159273	0	0.0010537956888568025	0.006199328347826693	0.010797636718639541
VanAllen.antiCTLA4.2015.p025.ar.755094	0.02069024955162006	0.0037755866908404964	0	0.09150702365609625	0.18621214637867037	0.01600180109525949	0	0.01064416343481529	0.012610946804217359	0	0.6585580823884807	152.14279325325836	54.5608228980322	196.42550472783046	55.79159212880145	108.00559033989273	986.8386148734984	986.8386148734984	85.3311270125223	470.3505664877758	982.2762466457963	6678.744297853316	0.20622775168690077	0.017402475775417387	0	0.005581684394823423	1.296356387182643e-18	2.7242046113303476e-19	0	0	0	2.9653859190753757e-18	4.032283006211461e-18	0.02802884757045709	0.01126020369388423	0	0.008193269066914755	5.327413266105578e-18	0	0.07225373853435119	0	0.008980826102523275	0.005068634880792078	0.00816011235789489	0.0012101935418062353	1.019977850674849e-19	0	0.006286938129500235	0
VanAllen.antiCTLA4.2015.p027.ar.771617	0.02662051961672569	0.026296431299777653	0.05313446926138135	0.04142734545596503	0.055049558641554225	0.013338051170956742	0	0.006729817856800844	0.023401523311706637	0.03805850968579077	0.715943773699341	193.8335567093637	32.8860271486803	98.21695092802436	39.10485920564219	112.04438095848438	2231.069995680245	2231.069995680245	104.05493147057891	518.6586323572648	946.1576419116396	113592.00930674566	0.20128726135668942	0.003619217205249185	0	1.6096862674981636e-18	0	0	0	0	2.9103329159084763e-18	0	0	0.025870925899974452	0.03770724563952521	0	0.00639813886321028	0	0.0017512950612318377	0.12037834474550736	0	0.1426488903709553	0.15619090747606054	0.06977794316993204	0.09250834302399955	4.1834427658302136e-20	1.7209513254491843e-19	0.02051199264064714	1.42071923218994e-17
VanAllen.antiCTLA4.2015.p028.ar.660032	0.016668989534853882	0.06676441722679383	0	0.12974884917625876	0.05575243379843683	0.01589798127012494	0	0.1015581523670965	0.01340527212595883	0	0.6002039045004764	278.46404429407045	211.773671552569	875.079495470631	32.784494106236224	404.2992062470923	910.822836443636	910.822836443636	46.9123803679767	378.1397282237556	424.5239461989927	1097.9223369194092	0.26175187221851387	0.07439259706679693	0	0	6.095341645756802e-19	1.0026953583811511e-18	1.1568674672129822e-17	0.019563070346247973	0.041866315748120504	0.07704788537255247	0.013031988232880147	0.04314924579845996	0.1311523415272921	5.509211635693141e-18	9.84932409157466e-4	0	0	0	0	1.369385006303363e-20	0.061606074870470366	0.04985767956807932	0.015882437117610112	0	2.4729600640647187e-19	0.016095969796496638	0.004526253976185921
VanAllen.antiCTLA4.2015.p029.ar.681702	0.11212517140851797	0.008196003016581686	0.014387636595897427	0.07373702381059721	0.08004870806063476	0.01710932204730712	0	0.007675234066005791	0.04720155763759168	0	0.6395193433568664	451.93190707799084	17.0062242780858	140.67034248820775	23.508354057585077	2110.522701308677	876.17753812181	876.17753812181	157.05768311201905	466.3116033801702	1895.4075316565863	18693.213090991303	0.2877732757591351	0.3220556680534441	0.005508607590470074	0.023509944034647918	1.2995403333042348e-19	0.017501371269357243	8.162149868510534e-18	0	3.036875739287976e-19	0.01222496990755508	2.26279334454346e-4	0.14521597867144984	0.03188648126384302	0	0.016128829529794223	0.03238856147804413	3.511971118340145e-4	0.08135682300365436	1.3694370643149193e-18	0.12088227555122141	0.01174278943234473	0.013640757421875328	0.0061127183770629265	4.789853345529303e-19	0.13814306446592037	0.013019913156095977	0.028561170125992328
VanAllen.antiCTLA4.2015.p033.ar.779097	0.0038499832900604036	0	0	0	0.4698831209816924	0	0	0	0.0031561341548795013	0	0.5231107615733677	49.71755938635926	3.29880583228871	53.44788043870975	12.638137494227085	23.50412900530012	428.0593282374632	428.0593282374632	34.74742143344099	493.26039307104185	516.1811580457875	14786.686157111131	0.08965174469862278	0	2.307456797953396e-4	0	0	0	0	0.013805686008594916	6.019013358150584e-19	6.724892907996813e-18	1.3852964963929249e-18	4.337506262931222e-19	0.08886167164713786	4.653989404895145e-18	2.486417883397247e-19	3.483984883148987e-18	0	0.06484325060422297	0	0.07553019914688253	0.02612923972804266	0.00337504128975192	0.015455289993281062	1.6019032473650082e-4	8.046705038487539e-18	0	0
VanAllen.antiCTLA4.2015.p036.ar.777976	0.03126345932629566	0	0	0.2377203896013649	0	0.037581289975530674	0	0	0.004953949905239436	0	0.6884809111915693	18.59155836231209	0	236.96065073736463	7.53469599103134	1236.451653386444	348.68406053576354	348.68406053576354	9.684095898241896	262.51811856462626	454.2244583205901	15944.81522893252	0.001006840547375735	0	2.0291331083152395e-20	0	3.604939243348581e-18	2.4979797371756646e-19	1.2115171031918744e-18	2.146958735904599e-5	8.391677481917919e-19	8.412739426158813e-19	0	0.02230696133006349	0.047369768685964604	0	4.924628974785149e-19	0.0057082820255978045	0.00359210030504855	0.06979197919874788	0	0.13483557169844432	0	0	0.0012587997168672877	0.007263713450582669	1.901882119362618e-18	8.820089265392158e-18	5.124496337187235e-18
VanAllen.antiCTLA4.2015.p037.ar.778466	0.0011034554085471813	0.003536840087009315	0	0.17121543810335849	0.0524509568636719	0.03192781586850767	0	0.0193922228732021	0.019504178475882226	0	0.7008690923198211	106.41897894804612	37.8548895899054	148.3912959505568	178.6840919333027	39.76994141505179	706.3670894225202	706.3670894225202	47.76926543488054	395.46149917380217	566.4391336187473	11816.859846777847	0.1575557344652802	2.0377069420100067e-18	0.011384166377395633	1.85400828955416e-18	5.249495107955773e-18	7.131577397306638e-18	0	1.3945299380107538e-19	9.835602840620182e-19	0.005746778264657885	6.087468631927372e-18	0.051920361642890704	0.12764451592626003	0	0.005691833292817605	0.005899029831715184	1.730007468415551e-18	0	0	0.14487714981472352	0.022893323766037144	0.012366060159305008	0.007084678656502229	0	0	0.008979824683636796	0
VanAllen.antiCTLA4.2015.p038.ar.778056	0.013150053442994842	0.059631619898429626	0.03952093145827557	0.09055489952158748	0.09058862306332115	0.008807667351728615	0	0.1486742868561749	0.030834449545214315	0	0.5182374688622736	444.51384615384626	253.726923076923	1142.2341758241764	130.73826923076922	578.6537500000003	2346.1537362637378	2346.1537362637378	231.69230769230765	413.2215897435898	939.247596153848	56451.24365384619	0.34089932048041915	0.0707462747070729	0.011712764901610535	0.010440080796743701	0	1.4323664051328158e-19	0.00770856360950733	1.0347638294629089e-19	0.04109552562186815	0.06022205074681881	0.02169525570986528	0.04365132778253412	0.06478533632509569	6.4343928645723445e-19	0.026356772252567624	0.01511597081976845	7.2230049215822595e-19	0.035657692820792335	0	0.011947096462827654	0.14563498314804665	0.07524894725207248	0.03955903323010027	0	0.009992255209512075	0.05589050466298888	0
VanAllen.antiCTLA4.2015.p039.ar.665516	0.08373812819964069	0.005692320888723962	0.07365049162353139	0	0.1699872639270531	0.01833849633369533	0	0.031982985002761005	0.027514239111410477	0	0.589096074913184	333.08832549127635	8.62125449598422	321.0308852747498	54.85273173069955	1745.1574413496062	1790.4782677879878	1790.4782677879878	480.0314503364014	561.3968386434511	3187.3489125149567	200853.3191614279	0.20167041376766906	0.2570487053968113	0.001468430895518076	0.026356036870426945	0	0.009667967714742707	0	0	0.042111149510498026	0.011271097654057637	0.005438275995431753	0.13550249837351136	0.007389448954587538	0.005154466272938222	0.039156864684360596	0.08174042747022638	0.005322187966465342	0.3296739279313702	0.0035722343311712108	0.3092242943536969	0.008314130754272868	8.060265016218235e-18	0.030091924493384766	0.0017002185152456765	0.08571683092301757	0.0855003843531528	0.029909938477383057
VanAllen.antiCTLA4.2015.p040.ar.751521	0.015599090896636648	0.008825423080494492	0.01962449601437445	0.020279955772461822	0.16265394262036925	0.008295982401358941	0	0.006530694634564267	0.01084340518838281	0.010222833836997503	0.7371241755543597	58.10569823434991	6.74157303370787	106.74157303370787	21.910112359550567	15.730337078651699	1174.3173354735136	1174.3173354735136	62.02224719101116	463.7995505617981	1175.2833216292142	132516.97134831455	0.18169985112589623	2.390463840076708e-19	1.2777234843623111e-18	0	0	1.3785075111658537e-18	0	1.554631419229779e-20	1.3513786287925147e-18	0	0	0.006122182742119396	0.06258061296299372	3.4780649040146643e-4	0.007691452554509674	0.028388448909557218	0.0017160104967798777	0.043996056353503676	0	0.05275244216729723	0.030172731513687396	0.017329207487744958	0.006463339583013463	5.85098298389869e-20	9.050358181795571e-20	0.033368168323301306	0
VanAllen.antiCTLA4.2015.p041.ar.083584	0.017815128851533607	0.012446742068737325	0.006615055569066461	0	0.1420087668609615	0.01081530024443467	0	0	0.01594074579506798	0.03236924100557586	0.7619890196046226	4.770173061878686	0	9.540346123757372	16.695605716575376	108.51308935488176	267.12969146520635	267.12969146520635	0	209.2471394862206	454.9552557766797	32372.779484439707	0.1506447986648189	0.03790687766101044	1.9588983769058668e-19	0	0	0	1.14644738845483e-18	0	0	0	1.4371401174829447e-18	6.580215718402392e-4	0	5.180283850085697e-19	0.018973962652417707	0.028431313534413735	0.004114807819186385	2.6831190517886936e-17	9.751787907069944e-18	0	0.03106296679989837	0.04082354795615676	0.01094952149167622	0	0.009554308914354877	6.301411998236572e-5	0.007993402070475983
VanAllen.antiCTLA4.2015.p043.ar.771286	0.03671570747974833	0.023946059457989246	0.08444652708493838	0	0.13877780498392223	0.006956252500149338	0	0.10513782934924873	0.02087042704981966	0	0.5831493920941841	395.8459979736572	197.141843971631	896.4160081053699	51.58563829787234	102.83670212765965	2967.3754812563297	2967.3754812563297	325.10666666666634	439.02704491725746	2164.0927748226945	327230.67234042595	0.30564931596596595	0.0069468950050818705	0.020897978238978668	0.033879627159332286	0	1.7465666649301175e-18	2.4427229848987768e-18	0.00648009919646647	0.11645168495765518	0.12637590499869072	0.027148907640063072	0.03985783469998086	0.023734140764352953	0.008481446279999626	0.035152632867619577	0.06095408700377343	7.694539340500223e-20	0.5029699853255958	0.02234003149320425	0.3362827013647879	0.04911193115486433	0.013574911712203793	0.03551630292911295	0.01982096069963778	0	0.05608763653421292	0
VanAllen.antiCTLA4.2015.p044.ar.780123	0.010928258187562644	0.004631682893990163	0	0.22258084203584474	0	0.023879255692160966	0	0	0.021877701379310815	0	0.7161022598111307	13.753239237995464	0	72.77706160316013	8.410964377883662	99.24925025957532	80.30012391291515	80.30012391291515	361.6971411002677	323.74017556227466	431.01974014519664	14267.455727271523	0	4.7130758700211e-19	1.7763180563494307e-19	8.030626602140435e-19	1.6586922957289804e-18	3.115324471331873e-18	3.3033333005264904e-18	0.005531084980869342	3.4599915517316824e-18	0	4.654235278075686e-18	0	0.08723841432069568	0	0	1.2726875235627184e-18	3.57789739566562e-18	0.17921692717110574	4.081742026391568e-18	0.0993532482876113	0	0	2.3081212243921767e-4	0.003337543778007899	0	0	0
VanAllen.antiCTLA4.2015.p045.ar.777065	0.01576988188622758	0	0	0.2394095165438516	0	0.05146078322275224	0	0	0.014618359964050344	0	0.6787414583831183	25.275525366164306	0	34.81235406495436	16.530274888558683	992.3854011887078	119.08278497134364	119.08278497134364	5.349182763744432	363.0509162951957	404.4346675334327	10436.49015601783	5.1547321781768385e-18	0	1.9184107226996232e-18	4.636245082994143e-19	6.82399409135842e-19	2.5505995472024958e-19	8.253650019830433e-19	0	0	2.583001704325944e-19	0	0	0.01982419930412968	4.025213057670941e-19	0	1.7524575178147068e-19	2.820584694470146e-21	0.01971862701433264	0	0.04560304671738625	0	0	0	2.2968993424209993e-4	0	2.8738003847466073e-18	2.5379357331863643e-18
VanAllen.antiCTLA4.2015.p046.ar.777217	0.05856356613512423	0.004817135784520985	0	0.23965007974469202	0	0.038021497859340565	0	0	0.015309771078747637	0	0.6436379493975747	92.21618214042584	10.2563971071832	112.9932617302506	30.436819952794973	23.71823882277075	2361.9017338256094	2361.9017338256094	50.25634582519762	491.10176354474817	697.128312976522	39710.49348013656	0.19671328491104875	0.006472070779416408	0	0	1.2090787847572116e-18	0	0	0	1.1522675729566529e-18	1.0083497309350411e-17	7.259864685527043e-18	0.008687782527274132	0.003567527279837701	1.2215617400090981e-18	0.009149040808432613	0.009946200465748121	1.5426890479487507e-19	0.11502898579275289	0	0	0.04007871837637174	0.043238223788696406	0.009827582085268051	0.003964687491643046	0	0.03628304429345914	4.2491781160374926e-19
VanAllen.antiCTLA4.2015.p047.ar.771707	0.06073175820342111	0	0.00469367912067744	0.08955389740082564	0.055069856675387635	0.0022104689885487443	0.3635628536151148	0.0020319191553478263	0.03597509440585828	0	0.3861704724348185	64.54844583909973	7.71055204468419	77.50338493234756	5.975677834630251	68.04581455813913	522.1145241686153	522.1145241686153	72.78761130181874	309.4567350644034	471.8084386594741	22067.707899614827	0.1174456699989925	0	0	6.758019673565474e-19	1.8367221258272276e-18	0	0.01293089768354059	0.0036777316456180213	0	0	3.5062755953784243e-19	0.010487345506199144	0.06430699273028748	2.898351614754257e-18	2.200241351188135e-19	0	0	0.01731706154676981	7.68857239016906e-18	0.01744589590812096	0.056876799736970476	0.031776713086388665	0.022469444801682992	0.005180385602027829	0	2.278374528502246e-18	0
VanAllen.antiCTLA4.2015.p049.ar.778078	0.043608308819779784	0.023133432715927407	0.02756892526075136	0.07060886497290295	0.06985382735734819	0.013200138318055608	0	0.24342034295358936	0.021730192070596673	0	0.48687596753104867	734.4877344877342	559.382491582492	1841.8922558922552	120.37920875420875	677.5253367003372	1862.0491582491593	1862.0491582491593	250.3703703703704	486.49840628507326	702.4222643097643	7595.356565656573	0.3476376469521919	0.15365333384221747	0.01018065553456806	0.053070979336854035	0.004988776899139415	0.006419421887199225	0	0.004307205397088146	0.12720572548827971	0.12980691494800278	0.06939041970045691	0.07674099765565597	0.02871983760387616	0	0.015141536784147171	2.105310960264418e-18	0.01082918580959093	0.033175283040784924	1.0202366580754492e-18	0.016766909262624263	0.034232139529742536	0.030178853815795496	0.010953915418428568	7.964196123644376e-5	0.04047531981481533	0.04501967071549778	0.009036820489847951
VanAllen.antiCTLA4.2015.p050.ar.700736	0.020617228923574583	0	0	0.21668614276934248	0.002318148256805849	0.02772021750639016	0	0.013705968467137706	0.014585521627302072	0	0.7043667724494471	64.87923506811045	23.2273838630807	122.33705902899058	35.45216992665039	189.79217603912005	524.8436954243797	524.8436954243797	43.52053789731049	748.6552567237165	551.0612775061122	27803.527506112434	0.12829399664648566	0.03374368851235918	2.6747946907132295e-19	2.718793765832083e-18	0	8.789575749921404e-18	0	8.049661842373786e-19	4.425570605754575e-19	6.707783662756013e-18	0	0.003696838839314225	0.09113838110287406	2.4823575593285226e-18	5.0468735182759314e-5	0	1.199361703034277e-19	0	6.876511676058515e-18	0.04544644523002423	0.028228384668953065	0.008727677843478072	0.007074621153155768	2.6332508122840696e-19	0	2.874761627051609e-4	0
VanAllen.antiCTLA4.2015.p079.ar.753064	0.022297838768585508	0	0	0.18403578899596462	0	0.02567496835737529	0	0.01080517117118013	0.01994812356174951	0	0.7372381091451449	82.26881337840247	32.3785803237858	115.7014766055862	11.674968866749687	68.02615193026153	309.90926881337856	309.90926881337856	48.31880448318812	414.28692403486974	536.8995563511832	36040.01245330014	0.07570895207952355	0.02024671261565189	0	5.544916029027976e-20	0	0.010705850335149805	0.004852949483914187	0	1.8349419985645844e-19	0	0	0.007494220221043624	0.07550725377200118	0	9.465974405966113e-4	0	0	0	1.4006952376704145e-18	0.012401324628703695	0.023141591250197144	0.004158629864661344	0.012539304053771787	0.0013430970190872814	0	3.1479425881731667e-18	4.0248220900007145e-21
VanAllen.antiCTLA4.2015.p080.ar.674135	0.01637223143488404	0.019526051615285884	0.008150780002400668	0.12369165561692934	0.07413139422518335	0.014970400824415541	0	0.026453929970906884	0.015021352972987408	0	0.7016822033370068	146.03343986506215	61.9832734759006	240.52764665550467	34.851434439122855	63.548606164938114	1331.4731927507607	1331.4731927507607	78.85895877429415	363.1378885384972	534.5176201909567	48202.162187216636	0.21495077278503663	0.018673059354412894	0.006536333469829708	0.001082899692880927	3.8503681841616353e-19	2.2967480059409842e-18	2.883941629229456e-18	0.004375898202447438	0.023086610728257382	0.015740086807815204	0.006134394121202871	0.036929387217203395	0.056863141666516084	0	0.0027842572978510984	2.15703708559295e-18	0	0.06034253991681424	0	0.04624085567375939	0.08696127027095538	0.0384191877343005	0.031978219278479256	4.2556015701720627e-4	0	0.02395071997935194	0
VanAllen.antiCTLA4.2015.p081.ar.661579	0.04235299785967663	0.00467966165418603	0	0.2415969690553625	0	0.029243903655723432	0	0	0.021905231290097922	0	0.6602212364849536	28.431833075672667	3.66300813554107	382.34827776695295	12.667750510073876	12.66790313541287	622.1026259756462	622.1026259756462	41.26989166042947	494.27589858677095	500.98271640136335	32451.134555719884	0.08127763377370324	0	1.1415142169086007e-18	0	0	1.606881341052367e-19	0	0	0	0	1.2730187753462218e-18	0.013136885994718314	0.008174339751001963	8.871196066457306e-19	0	0	0.001303660990568624	0.0014610461772666416	0	0.01680490843588586	0.019531245284525472	0.00943580117637918	0.008566638785337744	0.0018111147993870858	0	0.015053346629556345	3.221694006247878e-18
VanAllen.antiCTLA4.2015.p083.ar.778609	0.01982151469747703	0	0.053127674410430155	0.012506955101388073	0.09436428651932392	0.011911247860700845	0	0.0732514758506928	0.008802372148263054	0.003411721601613746	0.7228027518101103	335.33608073232887	281.506653197419	743.9860541173795	81.72527648025482	199.51051914879142	840.5002449547354	840.5002449547354	117.9346691072593	597.7160237746714	592.6547573598134	24394.883993109128	0.2291966107574892	0.03635488570144481	0	0.0192648436883524	8.576590053547022e-19	0.010085839801529457	0.005900392996706248	0.010517988196190726	0.0765665253085416	0.07309247625460784	0.01339436574904573	0.05944868232215808	0.07752765993518243	4.842046123583247e-19	0.013625952012561896	1.3821659893652006e-18	0	0.15703398671801755	9.481904083577739e-18	0.05730309874844512	0.048291017942346165	0.030389736927781553	0.015725192772531416	0.007174471319080089	6.73182003601262e-19	0.0012666171987865671	0
VanAllen.antiCTLA4.2015.p085.ar.779183	0.03936630111781467	0.07006862443843914	0	0.12975310167009338	0.15175468463060118	0.01597739319220251	0	0.274361768868357	0.014844646705765309	0	0.30387347937672676	1028.2334459000517	649.987622119879	2068.4938412345346	61.115038516770184	233.0231834478079	4717.652232182955	4717.652232182955	115.89203057515076	560.6127991807491	665.5859848086835	79427.29490543605	0.41493924491216116	0.12946528503183088	0.03011853568139708	0.07663366690692315	0.017959961922655955	0.031311620925986355	0.05751102501516217	0.0021475154944817533	0.14412286360307575	0.1530742456019685	0.12038820051927161	0.06461128318246312	0.0242645094927181	2.7796921489915548e-18	0.0100337324472641	6.656699436485945e-4	1.9465319367349698e-19	0.05536094300877804	4.2863741816238344e-20	0	0.12696635058790318	0.11052740281407979	0.008693137375206321	0	0.023998529409670767	0.11170689516571172	6.049321376416064e-4
VanAllen.antiCTLA4.2015.p086.ar.775133	0.010144298257741801	0	0	0.5490960391949201	0	0.07798619616608499	0	0	0	0	0.3627734663812531	47.800458999588216	19.580910915494	109.6131165775859	25.525445105780115	324.5246589897981	959.135214828509	959.135214828509	86.38660204966061	327.1774404869888	737.7092709854094	6601.156137607721	0.12971332322931162	1.4957044218072157e-18	0	1.6819533980765098e-18	0	3.6335707276529785e-18	1.5081716845667071e-19	1.4977668392146183e-18	0	1.6179463940850773e-17	0	0.0030910020377603307	0.05911267994326514	0	0.0021902404023345238	0.012826025989341416	0	0.04187769604960692	1.2807369391174044e-17	0.08293091702658593	0.0380464002314967	0.021301136420200664	0.0024656817491634443	0	4.2106038035064306e-18	0.012597623185990987	0
VanAllen.antiCTLA4.2015.p088.ar.712420	0.038382539239536086	0.019641972116906232	0	0.18023567461364287	0	0.015610852038152543	0	0.22313248265627908	0.011038294441665085	0	0.5119581848938181	539.8412373909637	519.19198607235	1504.1077780962673	149.3497096756689	474.2321584410092	1473.03755783827	1473.03755783827	149.4881056273399	446.3527803251811	392.51099147132794	2221.177208592904	0.3247760324565435	0.10313429670516243	0	0.0041911048042273195	1.7192914658896855e-18	3.48890993999119e-18	7.250062964130734e-19	0.004996181928167891	0.08581614044612049	0.13759948761519902	0.006585500121583613	0.04294080615145502	0.025244518681841625	2.4944166725084186e-18	0.0071925480119152925	0	3.673820108594991e-18	7.336144702729778e-19	0	0.025074655827505263	0.03729110150973547	0.04142764108514819	0.002967675502738393	0.0016813270786057665	0.02087843114866568	0.009885079221481286	0
VanAllen.antiCTLA4.2015.p090.ar.757338	0.030035719223545802	0.004429867965435608	0.006776824497451028	0.14388421968013695	0	0.03327312042821534	0	0.019955301765674095	0.03597605089098926	0.022031827355052946	0.7036370681934989	161.41299611928608	29.4577237374989	178.42243763077872	31.831668216301406	130.71077048288535	524.6558705089544	524.6558705089544	82.06436722873697	287.57469337960504	955.1349028214066	21592.319875059115	0.17135723829909183	0.005901693129808027	0	9.013490116927106e-4	2.978937007324657e-20	1.9070662933632427e-21	4.524682321861389e-18	7.942496965885179e-4	0	0	7.358070966884161e-18	0.05650952388878886	0.08389318866638595	6.108684173160948e-19	0.001978825240991919	0.008364932279270147	7.471292674919072e-19	0.10850954479031602	0	0.06755134474742341	0.008872891454672432	0.005466553394846402	0.005284478466782304	0.002314747258850519	7.531106125830574e-18	4.721072480798435e-4	0
VanAllen.antiCTLA4.2015.p091.ar.701663	0.041278128855470664	0.0041469603736580506	0.017401678750906976	0.12809934837844708	0.08815951088031587	0.021445199340377894	0	0.013054853333993614	0.026419973709771158	0	0.6599943463770587	128.49602863572173	44.2479330484691	157.66514843402902	16.27645318702434	83.91064701271775	1465.9188678631933	1465.9188678631933	132.99284468155045	415.4522009557282	2651.7659556648396	53416.87631159774	0.25340626270208266	0	0	6.01259303803826e-18	4.1460451887685934e-18	0	8.479713579815042e-18	0.00353771180801306	0	0	0	0.00227370552661833	0.029444973702747797	0	0.015415361601790531	0.06782660931137462	0.004078303992757241	0.146295121849056	0	0.22231824398024924	0.01827578157036644	0.013948785507639925	0.01362681543216394	3.0401483854392823e-18	5.035013654054414e-18	0.01654628969531512	0
VanAllen.antiCTLA4.2015.p098.ar.083781	0.014747877648089413	0.0024116790971092624	0.00883213613058867	0	0.380288981490222	0.0044250935158904325	0	0.007211154537539314	0.0067089277527966895	0	0.5753741498277641	97.88656050693054	57.2365628904567	237.48266929631066	26.18793324830807	1032.1285444152752	915.304906993882	915.304906993882	26.781886373527442	268.61965653670615	926.1377779565639	22713.986732167104	0.1853582164713459	0.0604167622171874	2.2127245708925446e-22	2.220449373249268e-18	2.2019672474620512e-18	0.0101487605522926	0	0.0012547693032208815	0.016345320664941383	0.014885243569982543	0	0.024555048650491594	0.040126883081900586	0	0.0017226416534237097	0	0	1.2184288486324392e-18	1.9868125217502103e-18	0.015313830530143412	0.05298583317412845	0.027174882923981236	0.022558317490266107	0.0023455938350139087	0.010761041202254967	0.013820716778732879	0.005531379049427949
VanAllen.antiCTLA4.2015.p118.ar.772780	0.023943558366434286	0.012888401626267337	0.05304822514340362	0	0.1519703787712027	0.009250553727811826	0	0.0359737333383917	0.026225480424744024	0.009020296407205076	0.6776793721945394	236.56595711427383	45.5737744910448	399.78739642713475	41.418183480284235	105.82505219872685	1473.679622914165	1473.679622914165	207.28024962632847	480.51343593062364	1708.8925894495915	84156.60978568123	0.2542784452467965	0	0.027495790425467615	0.004583137997896338	0.0018379218774204641	1.072486042040607e-18	0	5.208119882899633e-4	0.049563759791144135	0.06716259913964376	0	0.039840047409715765	0.051437636640743294	0	0.04691309844093669	0.031140095074798212	4.559380762799733e-20	0.20659638265290609	0.032696782975470344	0.30233440926230787	0.036551265672694164	3.8431882664704257e-4	0.02517810292819981	0	0	0.03781756989775189	0
VanAllen.antiCTLA4.2015.p119.ar.770872	0.022287584402413175	0	0.006721048067939197	0.022460219617593348	0.14662189119543034	0.007962049623951969	0	0.005301520459809306	0.03162750236682702	0.012885127686613098	0.7441330565794225	107.13953350852047	23.5054639044588	125.36568249191845	6.526956118221278	160.43710814576764	323.2799560666676	323.2799560666676	61.48005256936782	273.9993720085664	325.47327274633693	4496.6977812981295	0.11458696378760337	0.026227027068752923	0.017060772947980623	0	0.013859933044123869	3.0288106550563547e-18	5.5832660222926875e-18	0.011148362538273855	0.009977785441227018	0.028405409069263025	8.506091712748458e-18	0.025779422665230714	0.1870721770912709	0	0.014956530412118479	1.2008774837940844e-18	0	4.352689790020324e-18	0	0.09586818896187987	0.007830414317792632	0	0.008750799839599133	0.0019370203374777808	9.97560842371548e-4	0.019991837201974085	0.005156441249343678
VanAllen.antiCTLA4.2015.p123.ar.779596	0.014963563464392832	0	0	0.23308445710084902	0	0.030667492016886885	0	0.008471499457610263	0.031098555145465345	0	0.6817144328147957	65.7572013252778	18.5424283765348	165.1412200350809	5.525238744884037	23.53349249658936	363.6717988696161	363.6717988696161	47.912687585266006	363.86932241928156	267.68437926330165	2742.798499317871	0.15331284665187656	0	0.015669495372862243	0	3.4140986350191384e-4	0	7.211279897940918e-19	0.016659283784640568	0.0034786101520966296	0.010939133164263199	1.6729042478980231e-18	0.03415105243293633	0.13484909170744871	6.467559696694575e-18	0.013270321249536936	2.3207454834604694e-19	3.888962156217246e-5	8.764522449026576e-18	0	0.05663418973089459	0.009187736050849321	1.0462300832829518e-19	0.002791572731356901	5.886777118746181e-21	0	0.012384985029043177	0
VanAllen.antiCTLA4.2015.p126.ar.675767	0.004620157264572003	0	0.0025476963762823216	0	0.34148963373589997	0.0031724220107804315	0	0.004943026940225761	0.009004410498944657	0	0.6342226531732947	110.16080899953947	35.1533113841968	202.4148437036344	7.647680669423466	59.95069619386358	564.3962213877226	564.3962213877226	221.37837928593166	386.4504195587941	775.8105047135206	33123.93664274552	0.18284564121089789	0	0.017397746180714165	2.7827159169261683e-18	0	8.880564786392471e-18	3.4839119132867904e-17	0.014542790528912658	6.837130660355565e-19	0.014556797602370233	0	0.007521567998881796	0.1515485339664374	6.029791055399241e-18	0.011107517290805901	0.00357030701281208	7.0991739770767245e-19	0.07212393277618757	1.704497907181686e-17	0.15530486834386079	0.04055994916329408	0.0108969202470847	0.01932904300054404	2.7670825628062636e-19	1.0415400998058173e-18	0.016839463871085564	0
[truncated: 41 more columns]
