# Supplementary material for: PATH-SURVEYOR: pathway level survival enquiry for immuno-oncology and drug repurposing
Source: BMC Bioinformatics. 2023 Jun 28;24:266. doi: 10.1186/s12859-023-05393-y (PMC10303868; doi:10.1186/s12859-023-05393-y)
Supplement: Supplementary file 10 — Additional file 10. PATH-SURVEYOR-Suite-main.zip. [file 12859_2023_5393_MOESM10_ESM.zip › PATH-SURVEYOR-Suite-main/2-PATH-SURVEYOR-Interactive-App/Immune_Deconvolution/Test_Output_Data/PANICI_SkinCancer_ImmuneDeconvolution.txt]

SampleName	B_cell_quantiseq_PreProcessedScore	Macrophage_M1_quantiseq_PreProcessedScore	Macrophage_M2_quantiseq_PreProcessedScore	Monocyte_quantiseq_PreProcessedScore	Neutrophil_quantiseq_PreProcessedScore	NK_cell_quantiseq_PreProcessedScore	T_cell_CD4+_(non-regulatory)_quantiseq_PreProcessedScore	T_cell_CD8+_quantiseq_PreProcessedScore	T_cell_regulatory_(Tregs)_quantiseq_PreProcessedScore	Myeloid_dendritic_cell_quantiseq_PreProcessedScore	uncharacterized_cell_quantiseq_PreProcessedScore	B_cell_naive_cibersort_PreProcessedScore	B_cell_memory_cibersort_PreProcessedScore	B_cell_plasma_cibersort_PreProcessedScore	T_cell_CD8+_cibersort_PreProcessedScore	T_cell_CD4+_naive_cibersort_PreProcessedScore	T_cell_CD4+_memory_resting_cibersort_PreProcessedScore	T_cell_CD4+_memory_activated_cibersort_PreProcessedScore	T_cell_follicular_helper_cibersort_PreProcessedScore	T_cell_regulatory_(Tregs)_cibersort_PreProcessedScore	T_cell_gamma_delta_cibersort_PreProcessedScore	NK_cell_resting_cibersort_PreProcessedScore	NK_cell_activated_cibersort_PreProcessedScore	Monocyte_cibersort_PreProcessedScore	Macrophage_M0_cibersort_PreProcessedScore	Macrophage_M1_cibersort_PreProcessedScore	Macrophage_M2_cibersort_PreProcessedScore	Myeloid_dendritic_cell_resting_cibersort_PreProcessedScore	Myeloid_dendritic_cell_activated_cibersort_PreProcessedScore	Mast_cell_activated_cibersort_PreProcessedScore	Mast_cell_resting_cibersort_PreProcessedScore	Eosinophil_cibersort_PreProcessedScore	Neutrophil_cibersort_PreProcessedScore	B_cell_naive_cibersort_abs_PreProcessedScore	B_cell_memory_cibersort_abs_PreProcessedScore	B_cell_plasma_cibersort_abs_PreProcessedScore	T_cell_CD8+_cibersort_abs_PreProcessedScore	T_cell_CD4+_naive_cibersort_abs_PreProcessedScore	T_cell_CD4+_memory_resting_cibersort_abs_PreProcessedScore	T_cell_CD4+_memory_activated_cibersort_abs_PreProcessedScore	T_cell_follicular_helper_cibersort_abs_PreProcessedScore	T_cell_regulatory_(Tregs)_cibersort_abs_PreProcessedScore	T_cell_gamma_delta_cibersort_abs_PreProcessedScore	NK_cell_resting_cibersort_abs_PreProcessedScore	NK_cell_activated_cibersort_abs_PreProcessedScore	Monocyte_cibersort_abs_PreProcessedScore	Macrophage_M0_cibersort_abs_PreProcessedScore	Macrophage_M1_cibersort_abs_PreProcessedScore	Macrophage_M2_cibersort_abs_PreProcessedScore
Gide.Cell.2019.iP01.ar.887	0.021064942263568608	0	0.02069969731305966	0.018570308514988504	0.07134537572947058	0.00950593826255117	0	0.002780144322217871	0.01906760530339922	0.012914821841367904	0.8240511664493764	5.40146622960151e-4	0.0373005830720808	0.00231319146283828	0	0.110382085636723	0.12769600114236	0.0139264414833852	0.0109460461973318	0	0	0	0.0178238155117654	0.0166001706954287	0.0388408898267589	0.0441208548391122	0.233656617182869	0.178655203848906	0	0.167197952477481	0	0	0	0.0691287847490138	4.77378524385	0.296045754838684	0	14.1268668797938	16.3427280687289	1.78232712138182	1.40089160843265	0	0	0	2.28111896574768	2.12451504466008	4.97091604049937	5.64665397776723	29.9037285578084
Gide.Cell.2019.iP01.ar.888	0.01415311228700862	0	0.006666162375301336	0.015193622195821498	0.07944120069122751	0.006209854263577627	0	0	0.010124746087776143	0.013329537537652527	0.8548817645616347	4.65768822108151e-4	0.0103753206919738	0.00309396719319564	0	0	0.201252987629744	0	0.00823264351500613	0.0132357381557616	0	0.0259918310447588	0	0	0.490180292820535	0.0104185454671033	0.144083993742357	0	0	0.0636633841558984	0	0.029005526761558	0	0.0179275961324228	0.399349527665221	0.119087821369241	0	0	7.74629410860776	0	0.316877173897589	0.509447942644593	0	1.00043418020884	0	0	18.8672017203393	0.401013263567355	5.54584061094523
Gide.Cell.2019.iP02.ar.898	0.038457818317688706	0.01090555356199747	0	0.15685489148639398	0	0.024244826773453472	0	0	0.007384348233198121	0	0.7621525616272682	0	0.135274953103781	0.063668129986847	0.0477987698600857	0	0.269718046059745	0.00122692302528621	0.0150242473078674	0.00316681572496678	0	0.0281375291528967	0	0.13075271274444	0.118414721874325	0.00868264717367586	0.144124638556655	0	0	0	0.0217922231893626	0.012217642240067	0	0	10.8606141766721	5.11162620479245	3.83754705256984	0	21.65444206433	0.0985041006954633	1.20622886618537	0.254249312000104	0	2.25903495808297	0	10.4975439509571	9.5069824650269	0.697090472566062	11.571115397211
Gide.Cell.2019.iP04.ar.561	0.0391376145283721	0	0.0026064327501591823	0.1254217530478212	0	0.025884995484150013	0	0	0.0030648013166206787	0.009130893509410988	0.7947535093634658	0	0	6.59680455643647e-4	0	0	0.0833686180235519	0	0.0369596439336052	4.30787635758282e-4	0	0	0.0545970103256243	0.0409867326006586	0.166702013202668	0.0628752367232756	0.35182839407844	0.00783993919695616	0	0.187730549254481	0	0.0060213945693373	0	0	0	0.0421177433811638	0	0	5.32272561649908	0	2.359713381437	0.0275039269989328	0	0	3.48578292808414	2.61682557204549	10.6432024067515	4.01431187279461	22.4627209874584
Gide.Cell.2019.iP06.ar.924	0.033676645167903106	0.013979277253139565	0.0015546264439231295	0.092352633842371315	0.018016818181869232	0.014904473550480047	0	0.01226623706388677	0.016841591892187122	0.0010956012328491784	0.7953120953713905	0.0479711459467844	0.125207638013097	0.0159059832254695	0.0478423229344094	0.072033716152472	0.0900416277408908	0	0	0	0	0.0394861082663527	0	0.0158445786869489	0.408560682045135	0.0418551518411317	0.0952510451473085	0	0	0	0	0	0	3.75306173321042	9.79572169182498	1.24441757215512	3.74298315975634	5.63561654109091	7.04448019326434	0	0	0	0	3.08922788903662	0	1.23961353799628	31.9640782227495	3.2745719455383	7.45204321337721
Gide.Cell.2019.iP07.ar.562	0.024658084500174503	0.011966991826721885	0.010657237176071786	0.0523727203230351	0.047820250551753964	0.004189294209913819	0	0.047825124404414346	0.011011610821852853	0	0.7894986861860618	0	0.0692644388647523	0.0165709213906183	0.259960257109754	0	0.0692888417436843	0.0580777166478928	0.0309083799821122	0	0	0	0.116940103288383	0.0460741900795887	0.00634980411966428	0.0571219965817035	0.186998950950154	0.00875266610638257	0	0	0.0588785191414108	0.0148132139938989	0	0	5.56471975094034	1.33131134915725	20.8852623497443	0	5.56668028342424	4.66597610862204	2.48318582197532	0	0	0	9.39499277134868	3.70161023097438	0.510144613577165	4.58919335522273	15.0235354940122
Gide.Cell.2019.iP08.ar.926	0.01286945962642888	0	6.768859891129755e-4	0	0.19800750214018112	0.002843528790488278	0	0.0015785639273542317	0.010891606674347137	0	0.7731324528520873	0.19840470341411	0.155309080327427	0.0132333970956265	0.0215096856591497	0.158017392997963	0.0681001854745581	0.0281185203283559	0.0104394824716357	0	0	0.0214405133228357	0	0.0103228161844859	0.0714429940191609	0.0420916717328422	0.167997604774052	0.032387321001725	0	0	0.00118463119607131	0	0	7.65873946556117	5.99517936014355	0.510830332425019	0.830308332487996	6.09972456889105	2.62877627965014	1.08541994038559	0.402980751109878	0	0	0.827638169467981	0	0.39847724548567	2.75781404582108	1.62480597447791	6.48497673524042
Gide.Cell.2019.iP09.ar.927	0.0052642965978948	0.001183142526367308	0.003724090033091905	0	0.2108558031004865	0.0018713693667463292	0	4.239563320959298e-4	0.0032953440511688695	0	0.7733819979921485	0	0.032376399351362	0.00249273731810214	0	0	0.15528507495544	0	0.0971826433215168	0	0	0	0	0.0863654879772735	0.102698333886772	0.0374006462171732	0.215716652691486	0	0	0.153026628973445	0	0.00136615222053005	0.116089243086899	0	1.14509468748299	0.0881636104519222	0	0	5.49215224482309	0	3.43717432489421	0	0	0	0	3.05459110481633	3.63225432423353	1.32279321202264	7.62950784977399
Gide.Cell.2019.iP10.ar.889	0.0401519031242116	0	0.020606021772881043	0	0.04192821891336189	0.008939054369670959	0	0	0.0158871783520429	0.01454123107530854	0.8579463923925231	0.0284109038155388	0.0685233540334193	0.00633537585042506	0.0221340846816054	0	0.119596839315066	0.00207544929408173	0.0338792473988825	0	0.0035517586815376	0	0.00593871811723086	0	0.379931594814123	0.00838112831800568	0.192753213973657	0	0.0217726115305693	0	0.0969413407572208	0.00977437941863776	0	0.791681301460769	1.90943091616692	0.176537805029787	0.616775202969512	0	3.33261419679865	0.0578332322309224	0.944058902434112	0	0.098971189150849	0	0.16548477720327	0	10.5869472298872	0.233543523204617	5.37114610257311
Gide.Cell.2019.iP12.ar.890	0.029764119210346534	0.008358579170098381	0.07920178773576	0	0.14395084664531216	0.009967541679921319	0	0.046995791073072814	0.042741865730460044	0	0.6390194687550288	0	0.135291484840214	0.0365549605393405	0.0733380519544921	0	0.171948822370835	0	0.0737374033457863	0	0	0	0.0860295702870569	0.0197839645282087	0.190608814904565	0.0181102277161194	0.158170018920809	0	0.00340304137485892	0.0330236392177139	0	0	0	0	36.3139397111656	9.8118121383429	19.684857479058	0	46.153231124302	0	19.7920484258065	0	0	0	23.0914209602426	5.31026543151415	51.1618083062362	4.86101337578904	42.454826613721
Gide.Cell.2019.iP13.ar.891	0.02013353250957477	0.06747853000420599	0.024432765338832527	0	0.3160206004554404	0	0	0.24600719538422144	0	0	0.32592737630772484	0	0.0537056660065472	0.012664493566822	0.222521327761529	0	0	0.102983808624273	0.0668914119422979	0.014355209452896	0.00510733490849487	0	0.00895289063316864	0.016015896570804	0.248385943807641	0.0236343884797741	0.173852099499397	0.0258547281004676	0	0	0.0168027800570961	0.00827202058879249	0	0	12.9861971777863	3.06231395762798	53.8063495613617	0	0	24.90180542126	16.1745515804107	3.4711343205576	1.23496947541103	0	2.16483681739112	3.87269363389212	60.0604942145833	5.71486868698976	42.037978704073
Gide.Cell.2019.iP13.ar.892	0.02384747276590436	0.046602076316321836	0.01704509049865376	0	0.19333615237816792	0	0	0.18109115889129865	0.009687463373116231	0.010612427542994712	0.5177781582335426	0	0.029104551017368	0.0116478431509394	0.116517645831755	0	0	0.0621959574776124	0.0921288857501625	0.00508558903047777	0.026779959299605	0	0.0316720678813623	0.0291081885744396	0.277650424494553	0.132628679915433	0.177841967995462	0.00682915754900607	0	0	0	8.09082031823987e-4	0	0	4.85848016098909	1.94439745294066	19.4505206536571	0	0	10.3824939721069	15.3792567837273	0.848947417081797	4.4704314762177	0	5.28708082001582	4.8590873855725	46.3487335122263	22.1399673804545	29.6875108219878
Gide.Cell.2019.iP14.ar.893	0.02828980604512874	0	0	0.14340910202965015	0.023564907402838762	0.025701178103660922	0	0	0.001988154169454374	0	0.7770468522492671	0	0.073007357440341	0.00184866546360812	0	0	0.189434951945944	0	0.0200209888027273	0	0	8.0582171903864e-4	0.0237395529022835	0.0863837774878802	0.269277837346783	0.0197721767170956	0.209329733881333	0	0	0.106379136292966	0	0	0	0	3.00824523901901	0.076173679947017	0	0	7.80560771235769	0	0.824958557025895	0	0	0.0332036309049674	0.978180823118979	3.55941642688197	11.0955087346333	0.814706333164434	8.62536595504389
Gide.Cell.2019.iP15.ar.894	0.01965484565094378	0	0.011812339761150583	0.0646533669524375	0.026067825318827172	0.008314580105057834	0	0.004349235369024774	0.01721950087915053	0.013158663602596547	0.8347696423608112	0	0.0935222821598795	0.0084406783526563	0.0979954946235034	0.0162275202311773	0.10405223526229	0.0417680565526181	0.0507627368429506	0	0	0	0	0.0852022420017345	0.1662678642186	0.0626983630586441	0.229438217322175	0.00189249302681626	0	0	0.0339980251191426	0.00773379122781166	0	0	3.94834330582002	0.356350327436592	4.13719432697096	0.685096849596709	4.39289907244927	1.76337256403468	2.1431118613672	0	0	0	0	3.59708610695904	7.01953153301182	2.64701263005181	9.68647073768603
Gide.Cell.2019.iP17.ar.895	0.050476790900148213	0	0.0038929128077138148	0.16375292558775895	0	0.02642677322786317	0	0	0.002792678283635509	0	0.7526579191928803	0	0.141898601792916	0.0235407329097428	0	0	0.111396022281267	0	0.0600285254106162	0	0	0.0174859124142785	0	0.0685421294292066	0.313340887423863	0.00532760296070598	0.189005718772686	0.0028866875615166	0	0.0538283176422628	0	0.0127188614009388	0	0	10.7161849757657	1.77779657543104	0	0	8.41262961894929	0	4.53335532552604	0	0	1.32053642202132	0	5.17630285510622	23.6635094897202	0.402340672022129	14.2737153027168
Gide.Cell.2019.iP19.ar.896	0.03911562351847418	0.03816488753368654	0.013745948294829342	0.02539602298864426	0.04407586428554054	0.009180932088445712	0	0.08341417108955917	0.04638708977695994	0.020564607959706216	0.6799548524641541	0.0509332185307706	0.127444651305082	0.00457930852176212	0.0455271623396981	0.0123793150735508	0.0438669983563968	0.0598531085680981	0.0742153398643239	0	4.34299343831951e-4	0.00332642018677039	0.0302091654270051	0.0152341725475063	0.261339680185936	0.128119181051749	0.134944843024308	0	0	0.00697965950857077	0	6.13476164641448e-4	0	8.00187315794782	20.0222166165693	0.719433151865567	7.15255365343691	1.9448546912656	6.8917332694326	9.40323420915288	11.6596153374744	0	0.0682306824930717	0.52259788743751	4.74601678290406	2.39336762741178	41.0578210509735	20.1281887430084	21.2005356886554
Gide.Cell.2019.iP19.ar.897	0.06833226691188178	0.005639781168172966	0.007978755979626427	0.0708034656514333	0.023141951193846974	0.016630931026629613	0.01630579583494074	0.02583459918843047	0.025507192235478978	0.001965811126156091	0.7378594496834027	0.247725259235508	0.23815054290903	0.0143000450232358	0.0117916012879141	0.100516788790244	0.0940474611828481	0.0081299084660641	0.00725397885021953	0	0	0	0.0165621095185162	0.00942350864704799	0.0733035027510206	0.0552701182843795	0.123525175053972	0	0	0	0	0	0	24.2663659448527	23.3284576713343	1.4007862041707	1.15506716114199	9.84629984004435	9.21258541131523	0.796379563975404	0.710576329111044	0	0	0	1.62237073294557	0.92309645782368	7.18057427121189	5.41408219833162	12.1001270137415
Gide.Cell.2019.iP20.ar.899	0.1482560740627491	0.0042096040038155464	0.023052794713392638	0	0.01900137526229663	0.03258933320168041	0.2231676764577346	0.030058112931770947	0.04358783955941762	0.011759648125881548	0.46431754168126094	0.127085800367014	0.0954073496943489	0	0	0.296036325612709	0.280626179602809	0.0593101318325213	0	0	0	0.0429848200398603	0	0.0126776061894627	0.0255259238437555	0.00625037462452579	0.0453890796520177	0	0.00330226011112788	0	0.00540414842984723	0	0	36.9828099137714	27.7641708824509	0	0	86.1485321419738	81.6640775531705	17.2596413225422	0	0	0	12.5088674275245	0	3.68926739661346	7.42821296054128	1.81890042759408	13.2085229040844
Gide.Cell.2019.iP21.ar.900	0.07912905170816606	0.0157798815213709	0.011817442689236273	0.08963271663102178	0.06463261013106145	0.011308619357791906	0	0.07074656698954129	0.010957673227296752	0	0.6459954377445136	0.010905888200197	0.266974775118271	0.0180317877302546	0.159145609402873	0	1.60241762345208e-4	0.0779368135609783	0.0896534011630684	0	0	0	0.0063749212365955	0.0444079848538899	4.77517693437978e-4	0.106864223801824	0.093655849436012	0.00507472265262357	0	0	0.101077544016715	0.0192587193709151	0	2.77641373941638	67.9662600706444	4.59052048595308	40.5151830280037	0	0.0407942409124908	19.8411019813245	22.823903033414	0	0	0	1.62292319379005	11.3053551462142	0.121566135700132	27.2054227742854	23.842843643506
Gide.Cell.2019.iP23.ar.901	0.02457021861053827	0	0.006796632841116738	0.05687233351944734	0.049287740642657264	0.008816583399962346	0	0	0.009001667365800627	0.0057295792678745084	0.838925244352603	0.0489094743987553	0	0.0260283095716781	0.00919958415853827	0	0	0.00476129727356	0.0205784534394765	0	0.00160568761481175	9.29666696339809e-4	7.11987840663674e-4	0	0.577426420165593	0.0533329152452059	0.227224885593974	0	0	0	0.00272347002293948	0	0.0265678479784645	2.01929159235397	0	1.07461278877725	0.379816859061602	0	0	0.196576382620915	0.849608353489892	0	0.0662929123732063	0.0383825049581445	0.0293953488191033	0	23.8398046549669	2.20191913068507	9.38127646420138
Gide.Cell.2019.iP24.ar.902	0.024320937067657734	0.008535815597841117	0.01091570597281938	0.09679793069309328	0.015418945646092181	0.01912912484681094	0	0.04223422871158396	0.013301059633034953	0	0.7693462518310664	0.0241803394451119	0.064603982751876	0.0106279494682514	0.046308052827331	0.0232282713534575	0.0109974280285379	0.00413687438207415	0.119768346181425	0	0.00294676474767633	0	0.0270562401966416	0.0964181590111723	0.032737720526464	0.083423994032307	0.300516563091802	0.0857250329071526	0	0	0.054933394769309	0.0123908862794105	0	1.96539510615197	5.25105744800167	0.863847255773508	3.76395131296066	1.8880103377409	0.893878734688994	0.336248078061518	9.73485595565007	0	0.239515124558559	0	2.19915035494265	7.83693621402194	2.66094509778647	6.78076128662009	24.4261989687508
Gide.Cell.2019.iP25.ar.903	0.02933574716192586	0	0	0.11115876331232563	0.023445552523230925	0.02373183020553958	0	0	0.02051483258363312	0	0.7918132742133449	0	0.0469113728462637	0.0201961355665398	0.0119913085702883	0	0.257421494041697	0	0.0186732145261711	0	0	0	0.0535630272650025	0.044041314332228	0.222387408189079	0.0305784887967213	0.249135190085212	0	0	0	0.0451010457807976	0	0	0	2.67228980620064	1.15046573836112	0.683080662772373	0	14.6639246026532	0	1.06371307850691	0	0	0	3.051198953793	2.50879793536174	12.6682202603327	1.74189282774331	14.1918982207658
Gide.Cell.2019.iP26.ar.904	0.02563820413675576	0.00835679009969817	0.009581045181874331	0	0.11473377822127326	0.006297043710183603	0	0.059219889975407176	0.021731184041206483	0.028284100479413245	0.726157964154188	0.0792553137026673	0.0524995533662823	0.123831646406579	0.174461021768256	0	0.171594714023603	0.0282481229588606	0.0599430172699261	0	0	0.00724136082210766	0.0179325042725573	0.0223043278184383	0.00913270855861187	0.0592633013764263	0.183712941280055	0.0105794663756303	0	0	0	0	0	12.5033466155819	8.28234830240506	19.5357247945323	27.5230331465292	0	27.0708434123144	4.456433973869	9.45663182813791	0	0	1.14239967135806	2.82903828311566	3.51873872820359	1.44077936623665	9.34939960584893	28.9826192753466
Gide.Cell.2019.iP27.ar.905	0.0178540159528881	0.04024729813571378	0.013861714866062913	0.020597885728424904	0.1491927026813201	0.003564071054037533	0	0.08520448179515948	0.023850938895565037	0.003399086432488134	0.64222780445834	0	0.065587671082531	0.00850162182884402	0.0528614623862381	0	0	0.109892207958435	0.0894684012359875	0	0	0	0.0557708007986656	0.0101447734375594	0.348706764589599	0.163246284180716	0.0828335248960804	0.0101770274892986	0	0.00280946011604541	0	0	0	0	9.61249156098726	1.24599283273277	7.74734569321365	0	0	16.1057391455398	13.1124377136942	0	0	0	8.17373666694292	1.48681219270554	51.1062639754177	23.9252820408135	12.140034032135
Gide.Cell.2019.iP27.ar.906	0.01649288812614057	0.011550774039053384	0.010038768494485243	0	0.3036964722627871	0.0030061064648506013	0	0.04219829044501546	0.010125642079414722	0	0.6028910580882528	0.0886811342860298	0.0611035444574363	0.0124880700399587	0.0946628621956986	0	0.00640172195305199	0.0636425094084821	0.0937702161545493	0	0	0	0.0292093141132865	0.0172025940638021	0.276317331959426	0.127174677038593	0.122538428659762	0	0	0	0.00680759566992382	0	0	11.8470555236332	8.1629208929962	1.66830138492846	12.6461641868641	0	0.855216343760905	8.50210530904777	12.5269141648883	0	0	0	3.90211930523153	2.29812224060028	36.9136773026276	16.9894698822506	16.3701059960354
Gide.Cell.2019.iP32.ar.907	0.035106047008553944	0.018074176271961277	0.015239592111803991	0.01945624097292629	0.04889904559442027	0.02000873755403782	0	0.04451339297431175	0.023027388976318564	0.02136117401691679	0.7543142045187493	0	0.0921154007215328	0.0618975112981029	0.0943049478100717	0	0.0842018201648561	0.0592681801204174	0.0424050105441039	0	0	0	0.134874844157175	0.0381073846197352	0.113737170621816	0.133131775064161	0.0798296716323507	0.0139766615184684	0	0	0.0382314605674639	0.0139181611597454	0	0	16.8641672327922	11.3319811198611	17.2650218996119	0	15.4153764239522	10.8506123113496	7.76336186699038	0	0	0	24.692417441025	6.9765674577511	20.8226056764312	24.3733024129989	14.6149386747677
Gide.Cell.2019.iP33.ar.908	0.012492374840482512	0.06350024375126853	0.02450866285408938	0	0.4051177540385257	0	0	0.045878345421918626	0.030009047794262566	0	0.41849357129945275	0	0.0184180971012422	0.0170344432037982	0.0414956174994488	0.0208511528393273	0.0400790880513234	0.143370866005897	0.0422572685250382	0	0	0	0.067071507772494	0.0234324264943768	0.132232017802046	0.146609528884992	0.269825874473608	0	0	0	0.0219351719825605	0.00663363248891935	0.00875330687492755	0	3.67913267602048	3.4027389618161	8.28901495168969	4.1651511186078	8.00605413600411	28.6392473126919	8.44115961465715	0	0	0	13.3979625864336	4.68077703793271	26.4141911532662	29.2861909333925	53.8994439086052
Gide.Cell.2019.iP33.ar.909	0.004689209945187488	0	0	0	0.36437489506071186	6.967765120931581e-4	0	0.0013142667218290621	0.0035738208062498418	0	0.6253510309539285	0	0	0.00144678335924206	0.0733792481240697	0	0.0840252829702717	0	0.0369969146719072	0	0	0	0.0546233965114353	0.0274196557588093	0.269980318178152	0.0510071195723303	0.2977620760551	0.0874116069647077	0.00197183804426676	0	0.0121905969394706	0.001785162850238	0	0	0	0.0812084162525332	4.1188008473357	0	4.7163662144700496	0	2.07664874463975	0	0	0	3.06602885130756	1.53907411509702	15.1540822739962	2.86304606118954	16.7134812976898
Gide.Cell.2019.iP34.ar.910	0.015689245437728726	0.01223005924172112	0.02515185324323888	0.11889097067218783	0.03471174767330165	0.01795060202988476	0	0.017304233104610774	0.02811241910579136	0	0.729958869491535	0.0168025059791047	0.0444357270347286	0.139059974787239	0.0702560949608099	0	0.140405016456821	0	0.0423427706279251	0	0	0	0.0325395200669422	0.022209298148199	0.0881741286429529	0.0095499877074715	0.325182639997049	0	0.00658979020497286	0	0.0496283895203749	0.00386616191267543	0.00895799395273456	1.95402084791502	5.16758256929644	16.1717597471898	8.17032140427394	0	16.3281792400289	0	4.92418551544286	0	0	0	3.78413200215639	2.58279518859327	10.2540707814259	1.11060071044985	37.8166006144838
Gide.Cell.2019.iP35.ar.911	0.02888045129799762	0	0	0.19536290247365096	0	0.024622895759704257	0	0.015943504500311272	0.04514904336820267	0	0.6900412026001332	0.0507558290364553	0.104364413268375	0.0224985553379819	0	0.116090024565172	0.284424605270708	0.0417982663280259	0	0	0	0.0172144853244347	0	0	0.158857944190926	0.142599412763867	0.0474889664218427	0	0	0	0.0139074974922113	0	0	3.74723408361315	7.70508321782412	1.66103785506072	0	8.57076921166336	20.9986832117962	3.08590936634728	0	0	0	1.2709221258754	0	0	11.7282667671017	10.527921422152	3.50604604337514
Gide.Cell.2019.iP35.ar.912	0.01982844474376594	0	0.006903195727117372	0.019984529677684656	0.14662552033146473	0.011041538508974059	0	0.008262677589710986	0.026750859592672066	0	0.7606032338286102	0.0663996974403384	0.165148776578998	0.00452407500243836	0.0242374206304921	0.167802857378785	0.126550570384367	0.034276035278364	0	0	0	0.0309109561817647	0	0.0493250008205091	0.0956545414566721	0.139276130804177	0.0356200235369152	0.0108714469150599	0	0.0489588879592737	0	4.43579631846582e-4	0	5.48540835215697	13.6432621430078	0.373742648849537	2.00230053278034	13.8625209280276	10.4545891399636	2.83161004406237	0	0	0	2.55361430471823	0	4.07483440288386	7.90220800478244	11.5058724756359	2.94263953219041
Gide.Cell.2019.iP36.ar.913	0.05741089101956979	0.04614320624763425	0.04150388136779239	0	0.08004769729088515	0	0	0.3037382644973451	0.07186541033875354	0.011980571931605281	0.38731007730641454	0.0158115382898314	0.142809669751139	0.0169781719758916	0.157063694570129	0	0.00188679880395098	0.0722107524291153	0.112645318228694	0	0	0	0.0837271731123302	0.0508720401049474	0.142893147639272	0.105433417396955	0.0682870462039568	0.00450175891374687	0	0	0.0116410956885782	0.0132383768914614	0	4.26927553680754	38.5600577446791	4.58427845208464	42.4087888640224	0	0.509454793640548	19.4976347771521	30.4153772159503	0	0	0	22.6071850431154	13.7359662511281	38.5825976202521	28.4680909222047	18.4381943423487
Gide.Cell.2019.iP36.ar.914	0.037380130097212826	0.02102375305681087	0.01874518178685848	0.028359450200405777	0.08517357487993006	0.006155406912519782	0.032959238283464254	0.06813919704197312	0.03202034086024737	0	0.6700437268805775	0.0553436332846084	0.143157623328319	0.0103888213163431	0.0067533784370161	0.0521199893808437	0.16040122833748	0.102948668417752	0.0146412252305437	0	0	0.00243268462695224	0.0144284898277772	0.0106109381228097	0.200723187408762	0.113641708174211	0.078717652887134	0	0.00116784473035207	0	0.0325229264890952	0	0	9.61267919297122	24.8651601893665	1.8044425452436	1.17299961225747	9.05276194793039	27.8602155055029	17.8812351866071	2.54304592561678	0	0	0.422534906161794	2.50609574619388	1.84302218805364	34.8637682898148	19.7385176719822	13.6725310414003
Gide.Cell.2019.iP37.ar.915	0.030586225663811587	0.0660009873875424	0.00746050294154015	0	0.13353372883188352	8.114570695662121e-4	0	0.09416424659178033	0.02501034246546696	0.011624709479938454	0.6308077995684704	0.0584725438033225	0.00685100759546186	0.0597155475916079	0.0491368617828196	0	0.0697264389417224	0.0575728378218078	0.0781334155060349	0	0.020836796475923	0	0.0904694509139971	0.0196171755084646	0.190009328234609	0.158078249934898	0.0599448815389303	0.0295750684405728	0	0	0.0255542577043854	0.0263061382054424	0	9.93908258132289	1.16452484922841	10.1503666558147	8.35221619037451	0	11.8520042000288	9.78615179590568	13.2810105147361	0	3.54181000917304	0	15.3778728482489	3.33450051440819	32.2975243029902	26.8699235268208	10.189348524789
Gide.Cell.2019.iP38.ar.916	0.019526733430662545	8.527813132789472e-4	0.02872835677379527	0	0.12253594693498256	0.011122388404295832	0	0	0.012652861553435254	4.8177073451207157e-4	0.8040991608550376	0.04285646572305	0	0.00658770373697896	0	0	0.125625576788809	0.0278153791179376	0	0	0	0.0185127944433055	0	0.0327510620509688	0.123704426592309	0.00775070752096143	0.374952722044887	0	0.00241557867266864	0.237027583308125	0	0	0	3.48043636394835	0	0.534997071136651	0	0	10.2022371262079	2.25892768630735	0	0	0	1.50345115705906	0	2.65976172782753	10.0462177043612	0.62944631217626	30.4504598442554
Gide.Cell.2019.iP44.ar.918	0.028750394929858973	0.019130560761517076	0.014382040946478759	0.02706201264357687	0.08721102718846448	0	0	0.15150911691503016	0	0	0.6719548466150738	0.0113757307211319	0.113366047605276	0.00938159846713912	0.100026775470735	0	0	0.0188267508115702	0.0669154061159262	0.0151234878084153	0.0222458157313074	0	0	0	0.238511096159714	0.0182094842707383	0.180044171425588	0	0	0	0.205973635412459	0	0	1.6095817729427	16.0404573885563	1.32742680571044	14.153049026103	0	0	2.6638460150736	9.46803512262955	2.13986168594224	3.14761841706037	0	0	0	33.7475563051179	2.57650736426282	25.4749188210708
Gide.Cell.2019.iP45.ar.919	0.01695397901336371	0.004193932757935285	0.027547611872044093	0.015174120169199603	0.07271071794792351	0.010476642290806365	0	5.484151627620361e-4	0.011413980570137119	0.005004368309149434	0.8359762319066789	0	0.12104947531508	0.0140503092340088	0.031481432418822	0	0.149149658012552	0	0	0	0	0.055106122453601	0	0.258763378820339	0.170523954515279	0.0197462177506785	0.159187698021019	0	0	0.0120589149823516	0	0.00888283847626845	0	0	9.00073880799736	1.04472293876314	2.34082923338485	0	11.0901522834265	0	0	0	0	4.09746356715179	0	19.2405756387992	12.6794566527761	1.4682471605687	11.8365394612747
Gide.Cell.2019.iP46.ar.920	0.04079223234680317	0.01374599390372457	0.03249097004726448	0.00266950167912344	0.10399931850586869	0.011948921359971906	0	0.04157572343937254	0.01984524141271059	0.0035948153086626977	0.729337281996498	0.0626676241112053	0.158024510172721	0.0189625523090369	0.246606929430677	0.0669356257952831	0.117739634234245	0.0262648530626298	0	0	0	0	0.0229494049703609	0.0466291485904941	0.0536684698037965	0.014417295529255	0.0979607574145247	0	0	0	0.0671731945757708	0	0	16.7612068924797	42.2655485452518	5.07176180633927	65.9579778861865	17.9027350780279	31.4908758203935	7.02484963211813	0	0	0	0	6.13809331729144	12.4715244566884	14.3542752536455	3.85607842363784	26.2007782432473
Gide.Cell.2019.iP47.ar.921	0.02196685871694276	0.02028355997570029	0.01059467670270183	0.07162524762956084	0.022990126103354058	0.017535847247684533	0	0.11205296084552457	0.011619336136395679	0	0.7113313866421355	0.0543985836810111	0.0510187408380927	0.0122618292965184	0.12628039391665	0.00659909736685517	0	0.0454968032335486	0.115062652961358	0	0	0	0.065593390486998	0.0224266227771994	0.127018726968681	0.176595166982265	0.170933146157874	0	0	0	0.0263148453329488	0	0	6.92449371580441	6.49426743154244	1.56083034083931	16.07445883578	0.840010992100901	0	5.79137004608942	14.6465323808206	0	0	0	8.34950084158293	2.85472521487065	16.16844258008	22.4791169413658	21.7583881104986
Gide.Cell.2019.iP49.ar.922	0.01809729663455114	0	0.010034722989751388	0	0.14029707528382654	0.005706447210084771	8.415799238611607e-4	0.007533686353974283	0.010743399613306497	0.01487768299617561	0.7918681089944687	0.00176864838466953	0.0945362171977568	0.00526831854041406	5.35866829410561e-4	0.00629521597433531	0.150052391337258	0.0123351313490411	0.0199068892515861	0	0	0.0243274385778568	0	0	0.482420746216333	0.0431477970610505	0.123157387906592	0	0	0	0.0362479513736961	0	0	0.113182783915584	6.04974529478887	0.337140476381101	0.0342922313368902	0.402855692234303	9.60244417825018	0.789373692448051	1.27392033607331	0	0	1.55680871768737	0	0	30.8720057353855	2.76119766570043	7.88132686172336
Gide.Cell.2019.iP50.ar.923	0.04328775476814247	0.03659931048011701	9.784054519120626e-4	0.1455532365870737	0.009964798746103402	0.022924435218779758	0	0.03693348372008594	0.03467016897323596	0	0.6690884060545497	0	0.115249458416901	0.0108684153769634	3.56931254201744e-4	0.0557193074780764	0.0771788284517008	0	0.0528066281067594	0	0	0	0.0371877644853034	0.0203833889558762	0.146906958513048	0.124337779244626	0.234606663280448	0	0	0	0.123911925966979	4.85950469116568e-4	0	0	10.7337235273715	1.01222658604572	0.0332426846382269	5.18940088588364	7.18802689527872	0	4.91812937168268	0	0	0	3.46347122207141	1.89840077869875	13.6821352445927	11.5801615448065	21.8500207803335
Gide.Cell.2019.PD02.ar.941	0.02347882704242805	0.03515296914806167	0.05279989340441098	0	0.1367990467262428	0.010646536989018454	0	0.0067474246094472315	0.025163781751100952	0	0.7092115203292899	0	0.0345561492488164	0.00148800733298423	0	0	0.148211590756764	0	0.0306280811181406	0	0	0.00202175889414342	0	0.0388556004165527	0.38280303867952	0.026634020414224	0.320862171764856	0	0	0.0139395813739995	0	0	0	0	4.67024880340715	0.201103555152885	0	0	20.0307331525533	0	4.13937207420623	0	0	0.27323985054482	0	5.25131779135626	51.7356670866585	3.59957647693375	43.3643853935711
Gide.Cell.2019.PD03.ar.949	0.02893579897055175	0	0	0.14343501939854397	0.02178700752875169	0.0180496871901341	0	0.001398502206104873	0.022667009566644577	0	0.7637269751392691	0	0.025249308858265	0	0	0.0607518336794603	0.0180041428187251	0	0.0680423389354197	0	0.0179207720129047	0	0.0165326137203607	0.137067442960456	0.00162438111318584	0.0027661441086091	0.399154630638547	0.0451826838649764	0	0.162508497480036	0	0.0451952098090543	0	0	1.02986757249478	0	0	2.47794281527798	0.734352095087162	0	2.77530758642329	0	0.730951570744528	0	0.674331438327999	5.59070014716637	0.0662551772499495	0.112825350360887	16.2806995159082
Gide.Cell.2019.PD04.ar.564	0.018610091987426643	0.009613020583380984	0.03476222139211542	0	0.17903621305700435	0.006846448907868835	0	0.04188077666396739	0.014420932979764314	0	0.694830294428472	0.00585125227880159	0.0512929732995599	0.021831417795695	0.122625158644462	0	0.0349250393728969	0.0325741799852192	0.12409004410475	0	0	0	0.072970370829405	0.0175755227150468	0.152328422777652	0.0570194254111041	0.243835487973082	0.0030316805293721	0	0.0567584996913279	0	0.00329052459162504	0	1.45728438262416	12.7747780075406	5.43722654370415	30.5404245270354	0	8.69826013570561	8.11276655105543	30.9052617621938	0	0	0	18.1736450142883	4.3772740515539	37.9381747643785	14.2009802685902	60.7284785583524
Gide.Cell.2019.PD05.ar.968	0.02284056616473485	0.0031691890550346953	0.007441981340179595	0.019939294758949556	0.024161786401909132	0.0076745582243169085	0	0.0021167100046057953	0.011991182324176527	0.017248853055882994	0.88341587867021	0	0.0901705335323565	0.017036937426751	0	9.61008419036545e-4	0.105549758029888	0	0.0388224357348473	0	0	0.0107581321859718	0	0.0675798913674014	0.353419691588176	0.0432986535578936	0.0262805645588804	0.0266147250217983	0	0.204199374415149	0	0.01530829416185	0	0	3.74372273128713	0.707343823058972	0	0.0398993875534119	4.38224121493697	0	1.61183958274271	0	0	0.446658818940689	0	2.80579880786964	14.6733670219259	1.79768431225535	1.09112304292659
Gide.Cell.2019.PD06.ar.973	0.16579305270881062	0.013564816530382379	0.015179334434714434	0.004838155255622885	0.020879595696831444	0.009431867313702314	0.13726614066799536	0.07359113349232049	0.04058780488441483	0.008981867230311458	0.5098862317848938	0.339373546433151	0.149022841468422	0	0.00530687684707998	0.0867633112247782	0.155557977662025	0.0686277481344742	0.00198359862662193	0	0	0.0216171067687166	0	0	0.109466925977143	0.00633137069097958	0.0430770059966024	0	0.0128716901700075	0	0	0	0	44.230577893094	19.4221572856669	0	0.691645628307874	11.3078683819755	20.2738820399711	8.94425918399451	0.258522546867741	0	0	2.81735902755575	0	0	14.2668320705524	0.825167982185632	5.61422918538911
Gide.Cell.2019.PD07.ar.974	0.03427448759859552	0.07241354854536214	0.005885100951599497	0.0786559707773272	0.059957866984590415	0.00904054737487023	0	0.09677692675092127	0.009876163695772211	0.015379254090695455	0.6177401332302661	0	0.0210912404958243	0.00351959137817606	0.0394916631899225	0	0.00306764731419536	0.00580825158447273	0.0691276322550594	0	0	0	0.0380056370468998	0.0238540049289338	0.165609753306312	0.119400116749699	0.456062651260704	0	0	0	0.0549618104898008	0	0	0	2.42916946239314	0.405366573751797	4.54842579122208	0	0.353314219640662	0.66896147629112	7.96172862922779	0	0	0	4.37727372799168	2.74736900091835	19.0739921383857	13.7518282754382	52.5267096356844
Gide.Cell.2019.PD08.ar.565	0.030372863692239346	0	0	0.11848574431191645	0	0.022136007627133057	0	0	0.011743715904687929	0	0.8172616684640233	0	0.0259460876350407	0	0.0126508855587919	0	0.273804120247921	0	0.0404850191400725	0	0	0	0	0.0776036066701908	0.210171632702403	0	0.196833982491668	0.0024515076657805	0	0.145513136404209	0	0.0145400214839224	0	0	0.664219583996166	0	0.323862543796217	0	7.00938274030558	0	1.03641608513566	0	0	0	0	1.98665155472082	5.38039169546519	0	5.03894798344686
Gide.Cell.2019.PD08.ar.975	0.02452024497956256	0	0.016467511046328976	0.07177692296744213	0.046504369547182636	0.0158369070892774	0	0.002709337013498366	0.011793008333977728	0	0.8103916990227302	0	0.0553709715435518	0.00796432553106278	0	0	0.21508795974489	0	0.00144789662216243	0	0	0	0.124208600112579	0.041854921623031	0.0825611385790561	0.0196156126653507	0.396844212780172	0	0	0	0.0494609913875416	0.00558336941060289	0	0	3.69852839640482	0.531980626557707	0	0	14.3668948668446	0	0.0967128916622742	0	0	0	8.29656807146206	2.79571789760489	5.5147075617768	1.31023347492855	26.5073837247363
Gide.Cell.2019.PD09.ar.977	0.0785005940917839	0.013472674880765987	0.027710504682160783	0.001798952969178542	0.08384462185567657	0.010991140917305747	0	0.01525810721702892	0.01526824080090914	0.005565183139002684	0.7475899794461878	0.360841195572018	0.196163655596208	0.0213439022001016	0	0	0.084822776990927	0.0354561407925121	0.0195837937677367	0	0.0105190816141238	0.00608964571189282	0	0.0161098006554818	0.0622448222848425	0	0.142376201831407	0	0	0	0.0444489829827493	0	0	44.1072450326062	23.977967399642	2.608961326601	0	0	10.3682701836582	4.33396382961986	2.39381534309652	0	1.28579473731275	0.744364831045485	0	1.96917351360444	7.60846505947413	0	17.4032845973549
Gide.Cell.2019.PD10.ar.928	0.02025134228269252	0.010446447399136466	0.028999754946414595	0.012540598770662038	0.07316856322640074	0.0099271128575944	0	0.023371648640241254	0.03266234352728185	0.006850296462051376	0.7817818918875248	0	0.0405511241582758	0.00242680709149701	0.0103508734683611	0.0567773913686444	0.121452688998594	0.0313514010957923	0.0565520889876831	0	0	0.00354324187313733	0	0.00524234226829285	0.361563849625888	0.0766033537874167	0.147863441886089	0.00575038202071052	0	0.0774859885996052	0.00248502477001302	0	0	0	4.65218417526107	0.278412837666539	1.1874928438898	6.51372525720488	13.9335293294662	3.59675582558028	6.48787768347878	0	0	0.406494619162557	0	0.60142208750277	41.4800244010683	8.78823750658009	16.9634745946176
Gide.Cell.2019.PD10.ar.929	0.02138684587470169	0.006072441753789197	0.018365050025960228	0	0.05829303913512092	0.007084856817369867	0	0.0013144851037666487	0.02072805675739047	0.02085405692312028	0.8459011676087806	0	0.0465066397649524	6.20587735717166e-4	0	0.0306560958972413	0.00967989914058235	0.00895733516536212	0.0463983353322037	0	0.02107183465512	0	0	0	0.523206795787926	0.0385711826341166	0.229174691747795	0.00787472673780759	0	0.0294979880385914	0.0077838873625848	0	0	0	2.88880834008668	0.0385484532048753	0	1.90423530812016	0.601277011408283	0.556394197934509	2.882080897507	0	1.30889894432906	0	0	0	32.4995347524811	2.39588915999072	14.2354245373096
Gide.Cell.2019.PD11.ar.930	0.015153214501439737	0.0020914367298378025	0.02307506827518805	0	0.1422570435134748	0.011049346388808652	0	0.002455944444295023	0.011333355790757907	0	0.792584590356198	0	0.0761890880473638	0.0119417210933805	0.114849700035902	0	0.0952494316158044	0	0.0238070733787747	0	0	0	0.0186791140720944	0.0642389372759239	0.139486400590318	0	0.112393120955537	0.028054013505538	0.0117188678849899	0.303392531544374	0	0	0	0	8.95991427676707	1.40435855128276	13.5064415837918	0	11.2014300743153	0	2.79973605304107	0	0	0	2.19668282087687	7.55456438676733	16.403742636834	0	13.2175453843717
Gide.Cell.2019.PD12.ar.931	0.02006984657313886	0	0.008550919602487918	0.1458825166558643	0.03211929693199289	0.025773090636551695	0	0.0011322318802582459	0.011528182227087848	0	0.7549439154926183	0.00420234144658353	0.00584898295621172	0	0.043230162677972	0	0.0945645130478531	0	0.0504847827148621	0	0	0.0205812187885866	0.0202468369276422	0	0.462165187415884	0	0.277887284124077	0	0	0.0207886899003283	0	0	0	0.267949508522982	0.372942591266679	0	2.75643971109212	0	6.02961827756461	0	3.21900847141645	0	0	1.31229875756268	1.29097791620842	0	29.468556136769	0	17.7186366582296
Gide.Cell.2019.PD13.ar.932	0.011240775144258282	0.009246442813677121	0.009129984898907472	8.135496317033669e-4	0.09653865587213119	0.00590464148696897	0	5.872048888750994e-4	0.011982326098244176	0.009765323944226224	0.8447910952210081	0.066114752015648	0	0.0479967150291631	0.0109381944114681	0	0.0654098027048348	0	0.0338869780216551	0	0	0	0.0345200583453723	0.065852153517634	0.174938650938529	0.0247082633077459	0.162672350435604	0	0.0366729189674785	0	0.201485236897739	0.0132080995369107	0.061595825870217	3.56831147892077	0	2.59045408123918	0.590350617482022	0	3.53026431635656	0	1.82893059376505	0	0	0	1.8630988802265	3.55413864749899	9.44169912492637	1.33354171190659	8.77966864679466
Gide.Cell.2019.PD13.ar.933	0.02375532876547003	0.005173390747761463	0.010932770975794093	0.024630635182384453	0.015355386443131369	0.010499933361976011	0	0.0028109861217596923	0.019621165429317678	0.017887148666918054	0.8693332543054872	0.0896241695723583	0	0.153518925403021	0	0	0.0958924801773373	0	0.0527866694027352	0	0	0	0.0665188603074885	0.039042500392242	0.0513441198854107	0.0229108224861666	0.193490753967458	0	0.0488774773878018	0.185993221017981	0	0	0	3.49326857560181	0	5.98368543250559	0	0	3.73758763108613	0	2.05745854399669	0	0	0	2.59269620578625	1.52175401327461	2.00123249558069	0.892991886161935	7.54166173844794
Gide.Cell.2019.PD14.ar.934	0.01857903796163878	0.024971569387074153	0.04559122613837959	0.04380103992747309	0.07021784512804406	0.01180507370826442	0	0	0.015954268056446418	0	0.7690799396926795	0	0.047348068837822103	0.0690768776276564	0	0	0.16835646330392	0	0.0732616174593169	0	0	0	0.0758832588164434	0.0611619243117658	0	0.00815775182178082	0.337825670322534	0.00268859387213281	0.0147397113987621	0.0761759620365784	0.0653241001912872	0	0	0	2.45271528228443	3.5783067307384	0	0	8.72116816065426	0	3.79508379450112	0	0	0	3.93088954073583	3.1682978870208802	0	0.422586243821254	17.4999784507826
Gide.Cell.2019.PD15.ar.935	0.0343946135676728	0	0.015130245241005131	0.07584112563863138	0.027372800679488836	0.022079765104354526	0	0.00581472078782162	0.009065338651101497	3.582754557449791e-4	0.8099431148741794	0	0.107514916001028	0.0444539407058651	0.0562235281422683	0.135789010943467	0.0417078978175376	0	0.0318893712916833	0	0	0.0466236790206505	0	0.113337007399234	0	0.0104635639476624	0.212255610417117	0.0840987404744259	0.00479138974852655	0.110851344090534	0	0	0	0	8.68938400265586	3.59277926814231	4.54400044369308	10.9745038485389	3.37084335420631	0	2.57730743847723	0	0	3.76813809372391	0	9.15992697231306	0	0.845668011094518	17.1545546816481
Gide.Cell.2019.PD16.ar.936	0.031643588769868544	0.008426265856869833	0.01350401304908265	0.07148403843444799	0.026386957585360585	0.016897149917051043	0	0	0.015393495922736021	0	0.8162644904645835	0	0.0312196708274793	0.0112987302482814	0	0	0.130387192427073	0	0.0444930098049134	0	0	0.0404316490818424	0.00406529148247468	0.00504241585249894	0.516611129852389	0.0055421968576925	0.209915513500333	0	0	9.93200065022272e-4	0	0	0	0	1.07423799691911	0.388778133399149	0	0	4.48649433848225	0	1.53096046380037	0	0	1.39121305800525	0.139882659338677	0.17350454253521	17.7760780498133	0.190701512640507	7.22298521310362
Gide.Cell.2019.PD17.ar.937	0.01993233573874661	0.0468558513874166	0.03867640048159701	0	0.19431894948019549	0.011567098623212084	0	0.05856687385294606	0.006461470605647477	0	0.6236210198302387	0	0.010146905793444	0.0298063511243512	0.0810350944149709	0	0.15326063563142	0.074678251407465	0	0	0	0	0.0485781217524208	0.0264501823050377	0.12653839270296	0.119763847945736	0.243595096231144	0	0	0	0.0187046398225021	0.0140277716332229	0.0534147092353258	0	2.65945598011248	7.81210354729068	21.2389146827515	0	40.1688871704286	19.5728162193292	0	0	0	0	12.7320957764858	6.93246758550249	33.1651137832716	31.3895376683559	63.8451217135137
Gide.Cell.2019.PD17.ar.938	0.01625073532346302	0.017709273160925746	0.01823218568031465	0.05951731862912426	0.1592132598118514	0.012213768821848867	0	0.012782573428390393	0.009151689060216099	0	0.6949291960838656	0	0.0314595015931705	0.0237859412276584	0.0374669146057343	0	0.0652716409574841	0	0.0761096781976473	0	0	0.0163552371412086	0.0231199611314128	0.0689451721127216	0.443760101118998	0.049471490606054797	0.0958441415702946	0.00402833425821571	0	0	0.0525403863560888	0.0118414991233108	0	0	3.53423902469829	2.67217207739298	4.20912681475444	0	7.33277925573094	0	8.55035144300402	0	0	1.83738821136323	2.59735420912978	7.745472925681	49.8531186940129	5.55775088146564	10.7673703737245
Gide.Cell.2019.PD18.ar.939	0.024380999382626247	0.021211608097577044	0.002323352942909934	0.1630234808625585	0	0.040934273738903015	0	0	0.028577598119017646	0	0.7195486868564077	0	0.0363736479341176	5.04668751056459e-4	0	0	0.0598478243129434	0.00103229674095321	0.0295871688149139	0	0	0.0113998863496261	0	0	0.403352152449706	0.00935935261423759	0.428988599801864	0	0	0	0.0195544022305809	0	0	0	1.93385720860766	0.0268314386271422	0	0	3.18189549414183	0.0548835381463641	1.57304430390509	0	0	0.606091322884722	0	0	21.4447962171711	0.497603417554587	22.8077947430506
Gide.Cell.2019.PD19.ar.940	0.01279303722297892	0.001622735419714079	0.011621482626246687	0.012773523645897735	0.13563355896263599	0.005073145780674231	0	0	0.007518356538858627	8.113253438204139e-4	0.8121528344591733	0	0.0357586837710031	0.00519714620525186	0.00464195970780848	0	0.153591315246372	0.0111178328231177	0.0513136086066138	0	0	0.0370998522501745	0	0.0514220788665215	0.259444199447925	0.00737963285842631	0.146203190380399	0.00985922681076574	0	0	0.145490727463254	0.0385487636995256	0.0429317818628418	0	1.20946464526708	0.175782884845253	0.157004832373089	0	5.19491340341764	0.376038050440063	1.7355782955607	0	0	1.25482693738309	0	1.73924708116986	8.77517161038063	0.249601050600064	4.94502512795882
Gide.Cell.2019.PD21.ar.942	0.02012136261570782	0.03136828546044553	0.012627017360893278	0.020644541793821414	0.11303705079546425	0.009830208246090717	0	7.753017118806245e-5	0.009385634480433365	0	0.7829083690759556	0	0.0472163023662053	0.0555040893396754	0.0447206507911202	0	0.177748663621531	0.027651949791132	0.0243695163840306	0	0	0	0	0.205975779179985	0.0574973902678056	0.00391236097213804	0.0641043076188312	0.00143328196638189	0	0	0.071779865711043	0.0468070900834225	0.171278751906699	0	2.43253574908256	2.85951408248497	2.30396232487487	0	9.15742989058155	1.42460025516332	1.25549263329092	0	0	0	0	10.611662099552	2.96220691363362	0.201560847654451	3.30258855815449
Gide.Cell.2019.PD23.ar.943	0.015462013865782304	0.012527638426856823	0.02400066131596504	0.03743081101322853	0.10945333749086676	0.010839567807204614	0	0.004214975150751021	0.012672046947533003	0	0.7733989479818119	0	0.0651013932641884	7.31405099163829e-4	0	0.00865498248676177	0.109411954669773	0	0	0	0	0.00748864915082533	0	0.0115998206306637	0.462025994953194	0.00890233940556995	0.252956767490792	0	0.0265629986599572	0.0197703549999712	0.0267933391891386	0	0	0	5.12640324930089	0.0575944275369486	0	0.68153580312366	8.61563434833626	0	0	0	0	0.589692991421478	0	0.913426813018047	36.3821946510081	0.701013901037316	19.9190574852226
Gide.Cell.2019.PD25.ar.944	0.019427870426518074	0.029688818500158146	0.023849617998430567	0.01080777933696546	0.12904063257317866	0.005828007757054724	0	0.07447932517586843	0.020832589775522475	0	0.6860453584563035	0	0.0140494332417251	9.66197858027529e-5	0.153322828397332	0	0.137534258743745	0.0710324968467544	0.0917582406934579	0	0	0	0.0421220315189955	0.0487467397400776	0.120023777534679	0.0869672884776453	0.182884623684641	0.0155489896348094	0	0.00398635768867294	0.0212329452824049	0.0106933687292572	0	0	2.97527710332036	0.0204613689022626	32.4694877649658	0	29.1259102002151	15.0426965859495	19.431829589069	0	0	0	8.92026843841689	10.3231963962385	25.4176799169658	18.4172398767612	38.7298493851172
Gide.Cell.2019.PD25.ar.945	0.02393628876020511	0.014522427472839633	0.018814452899707786	0.03722178986802884	0.05553080557793524	0.009248509658340108	0	0.03817616561460045	0.024573638548401725	0	0.7779759215999411	0	0.0337839913633501	0.00740037434174235	0.0656719325033057	0	0.2062200274318	0.043087404517108	0.055785083955607	0	0	0	0.0126413308361082	0.0970518149381578	0.162544472620364	0.052772292136339	0.229322631450199	0.00403449160994351	0	0	0.00824593313434565	0.0214382191616293	0	0	3.37171907839872	0.738574169256204	6.55420803762459	0	20.581227166486	4.30022084384673	5.56747809458779	0	0	0	1.26163353222659	9.68599158402578	16.2223075872819	5.26679462746822	22.8869195250872
Gide.Cell.2019.PD27.ar.946	0.0513421403057556	0	0	0.08915872630493867	0	0.021048781320024235	0	0	0.015372429744939001	0.006326457826528992	0.8167514644978134	0.0173492514364169	0.125596308321827	0.0438873449064029	0	0	0.278756434704263	6.34781853975088e-4	0.0714348888811643	0	0	0.0419292747896405	0	0.0311456158563644	0.287609791587623	0.00972687916166132	0.0543902631994638	0.00157133487851993	0	0.0253309068288226	0	0.0106369235938558	0	0.541138289523721	3.9174584393368	1.36888457933914	0	0	8.69465641341524	0.0197993998726506	2.22811651114406	0	0	1.30781066398114	0	0.971458933109839	8.97080033916111	0.303389847754285	1.69647976469592
Gide.Cell.2019.PD29.ar.947	0.022601632372580973	0	0	0.14574058007977556	0	0.015044496621454885	0	0.014794661078345909	0.012585889105241837	0	0.7892327407426007	0	0.0377020928251209	0.00630978325527433	0.164823527763328	0	0.118969120420983	0	0.172591133428096	0	0	0	0.0507138425687759	0.102605911564102	0.175975818271715	0.0322840505446241	0.0742500033037988	0.00280287636685126	0	0	0.0437997258954882	0.0171721137918427	0	0	1.11847386179354	0.18718662853391	4.8896704081385	0	3.52934921062994	0	5.12010493454689	0	0	0	1.50448166385327	3.04391670463137	5.22051531615507	0.957741705599014	2.20270764062331
Gide.Cell.2019.PD29.ar.948	0.02319707051145888	0	0	0.15642730487015977	0	0.0192421746642046	0	0	0.007352753217289259	0	0.7937806967368874	6.27504706138913e-4	0.00801801587474595	0	0.0241948276423827	0	0.143750630908733	0	0.0654246220948578	0.00755043398843784	0	0.03862391746376	0.048465542468739	0.0336087724148652	0.516262367584382	0.00483749234185578	0.0239805743863041	0.00360821869029027	0	0.0598488575427872	0	0.0211982218917197	0	0.00585972554157462	0.0748733387245684	0	0.225934639410784	0	1.34236322901282	0	0.610944149719631	0.070506994543923	0	0.360675471377201	0.452577923817945	0.313843354820604	4.82092923270969	0.0451731710621924	0.223933912938573
Gide.Cell.2019.PD30.ar.563	0.011768350569693414	0.015830783134518685	0.017602878895212955	0	0.050386487761694694	0.006137655301129673	0	0	0.03532114175197774	0.012725124224301358	0.8502275783614716	0	0.0256532417674681	0.00457527401348722	0.021110376267421	0	0.274194726334382	0	0	0	0	0.073501745735104193	0.00256987581638442	0.0321680830642453	0.160939782168658	0.0180611901682178	0.351236945549873	0	0.00690025769917442	0	0.0274667107181857	0.00162179069739807	0	0	1.48083591043673	0.264108143550567	1.21859855151998	0	15.8279176132522	0	0	0	0	4.24289551983102	0.148346334890546	1.85690576665655	9.29026479434831	1.04258398329372	20.2751873138293
Gide.Cell.2019.PD34.ar.951	0.05093196199336777	0.009600252998265302	0.013319266261686892	0.05661970893842945	0.06058524952183281	0.013503333464634963	0	0.019599316165771853	0.028128220225680088	0.0131693695857161	0.7345433208446148	0.176468514264507	0.156982997278936	0.0995261225413539	0.00689609821046193	0.052297764700288	0.0979704599530687	0.0244235677713878	0.0311414407049497	0	0	0	0.0197108099477791	0.0223567687723559	0.119631721938139	0.0520061968212405	0.133639833955854	0	0	0	0.00441530163328834	0.0025324015063897	0	19.9702255000852	17.7651286316187	11.2629673264025	0.780403444249756	5.91832576234934	11.0869193054874	2.76391603308991	3.52415044614256	0	0	0	2.23059235856921	2.53002477919658	13.5382364045246	5.88533020890782	15.1234775847439
Gide.Cell.2019.PD35.ar.952	0.03836410782629474	0.016448945970223765	0.02031140334407664	0.017021879661017814	0.08473542371235197	0.014121881609839983	0	0.04917827786177615	0.03285353825831129	0	0.7269645417561077	0.0032755857366071	0.157026455430925	0.0132266409782462	0.126583901485988	0.0868198047957533	0.103572605867442	0.0226130981322915	0.00363207392684506	0	0	0	0	0.07150676235439	0.144007434201817	0.196357386109876	0.0498029088438193	0.0108690825935702	0	0.0107062595424285	0	0	0	0.683911253181482	32.7856354716114	2.76159726357329	26.429518766789	18.1271522937876	21.6249783611054	4.7214005449879	0.758342608222912	0	0	0	0	14.9299341812976	30.0673872436721	40.9975609873507	10.3983752947771
Gide.Cell.2019.PD36.ar.953	0.023111579658529866	0	0	0	0.4270369558988108	0	0.09188868013606366	0.0047955389665377286	0.01011644068266209	0	0.4430508046573958	0	0.217112782598694	0.00984181577270422	0.0483875284059271	0	0.153140402458031	0.014746921275707	0.0477863116459021	0	0	0	0.0400785153058695	0.073859674367052	0.0585008876676049	0.0345046870396783	0.235364124051295	0	0	0	0.0392661141602236	0.0274102352513114	0	0	17.1418535302985	0.777047589868128	3.82037351601128	0	12.0909985910813	1.16432372845713	3.77290523930756	0	0	0	3.1643463404682	5.83149322044188	4.61886046407554	2.72427207768888	18.5828641339453
Gide.Cell.2019.PD38.ar.954	0.03160223507831489	0.05666262168144247	0.0015727981696812253	0.11180811832515346	0.08304315597686923	0.017699165928165658	0	0.0831922315134403	0.017989177659472153	0	0.5964304956674606	0.0935553752293902	0	0.0305128056046456	0.0735594744223535	0	0	0	0.110663586020942	6.61284118342983e-4	6.75641507572197e-4	0	0.058235119826869	0.0291641261926398	0.117054545237498	0.164306864843066	0.301271164531704	0	0	0	0.0203400124649767	0	0	13.831417961911	0	4.51107556859878	10.8751831019801	0	0	0	16.3607308256372	0.0977655961503992	0.0998882219298821	0	8.60959918564207	4.31168404675049	17.3055833034876	24.2914628484301	44.5405449584538
Gide.Cell.2019.PD40.ar.956	0.08715529351581125	0.0474494801175224	0.03500573737134656	0.0022772868155808692	0.0531595284712615	0.008845505138893999	0	0.07080017154018743	0.021330611387358506	0.02501000619883123	0.6489663794432062	0	0.245620245828374	0	0.032373358241792	0	0.123808225840601	0.00872926104772254	0.0340907544209386	0	0	0.00342792434757541	0.00342971466883807	0.00155125855270596	0.255577703733847	0.045714859249418	0.241214939262846	0	0	0	0.00446175480534108	0	0	0	34.8259404630445	0	4.59014542109549	0	17.5544889934389	1.23770222812488	4.83365115037568	0	0	0.486037658817013	0.486291504429343	0.219949450083505	36.2377859524493	6.48180674653805	34.2013219848114
Gide.Cell.2019.PD41.ar.957	0.022704689884640483	0.027343792323972167	0.03632569494795807	0	0.20192158001974575	0.004392935223805897	0	0.10724467767240341	0.0275505162213623	0	0.5725161137061119	0	0.055295480919647	0.00420554169955614	0.0905527246985337	0	0.0570538089817894	0.122054426260643	0.0876902854340842	0	0	0.00837986927411892	0.0350784945429036	0.030659764439426	0.0497411572621196	0.109440985398771	0.286009074090332	0.015072850158003	0	0.0487655368400716	0	0	0	0	11.6830784060821	0.888565803186722	19.132387763743	0	12.0545858832207	25.7882092369288	18.5275986959382	0	0	1.77053654537371	7.4115424135221	6.47793320358934	10.509535872327	23.1231846072692	60.4292861165992
Gide.Cell.2019.PD41.ar.958	0.020573731557809033	0.011200207659027486	0.017251765844130434	0.004542719622830456	0.15726326084936673	0.0057652838301741225	0	0.006210209556901946	0.014888164663218965	0.0014855197192214181	0.7608191366973194	0	0.0293846988396128	0.036363319648043	0	0	0.0455178241573533	0.0248675894921822	0.0652603077486372	0	0.00163769431181007	0	0.0365000470784086	0.101918102349274	0.217772753001536	0.0770750642024373	0.282495859674145	0.0658513568865143	0	0	0.0153553826100466	0	0	0	1.94860570858748	2.41138330653388	0	0	3.01845162612081	1.64905984259918	4.32764715123572	0	0.108601435812993	0	2.42045019718963	6.75855815743368	14.4412992622386	5.11112640338343	18.7333226662608
Gide.Cell.2019.PD42.ar.959	0.029016093313636134	0.0017961364270330945	0.022175295347606625	0.03921766147789915	0.074857568808792	0.012702879980845022	0	0.0027763203099217845	0.012826947313199746	0	0.8046310970210665	0	0.30825991864901803	0.0740514302175537	0	0.00148613635550491	0.1896893007434	0	0.0289326310392359	0	0	0	0.0214784640642224	0.0865433351542483	0.0896693226287203	0.0201439366823989	0.17003365433802	0	0	0	0.00772359062097055	0.00198827950670752	0	0	25.9026506178175	6.22243830168188	0	0.124877963232418	15.9393271257196	0	2.43116859482743	0	0	0	1.80480535030685	7.27211563418844	7.53478799763351	1.69266687747917	14.2876905985407
Gide.Cell.2019.PD44.ar.960	0.09970426962208884	0.02684136495733209	0.008665622169701568	0.06737152584557615	0.07701664504311802	0.010366991568272232	0.02986017776899076	0.13145019806116984	0.03683241005433871	0	0.5118907949094119	0.261927274631323	0.101178166996694	0	0.0823745283161322	0.0607321697985012	0.0229918789008417	0.0589596544359953	0	0	0	0	0.0187719126735523	0.0629614646641317	0.206893020700478	0.019795740083093	0.0472171214812174	0	0	0	0.0561970673180412	0	0	56.7509300210897	21.9219441082401	0	17.8478209211667	13.1586415470286	4.98157556287954	12.7745964129719	0	0	0	0	4.0672492164028196	13.6416556092099	44.8268373583902	4.2890785686698	10.230380019605
Gide.Cell.2019.PD45.ar.961	0.03838195167558909	0.02818291142392035	0.03095218529414035	0.02077219284650408	0.044097597267047206	0.00935567410352281	0	0.1685277601549825	0.031418830184647965	0.01409488035807394	0.6142160166915718	0.00247407221640798	0.112038528722455	0.0256056034748876	0.106929557729631	0.0351416879507131	0	0.0846263957305396	0.115207824880735	0	0	0.00484548641278486	0.0262509533776342	0.0257488500916943	0.141754244993419	0.011834067732693	0.23182923002767	0.00977271341715849	0	0	0.0532284208989398	0.012712362342637	0	0.361008403032568	16.3482901040518	3.7362846394901	15.6028060203508	5.12775842306446	0	12.3484026757473	16.8107432762955	0	0	0.707037288642756	3.83045195451133	3.75718671018563	20.6843087557323	1.72678787030777	33.8277514914537
Gide.Cell.2019.PD46.ar.962	0.021171318304609107	0.01932329703980999	0.01732114119839732	0.01825259611898688	0.1094081889267104	0.008455562037331324	0	0.03866131411050726	0.026201448042713467	0.014240409781577682	0.7269647244393566	0	0.115829660165456	0.00336427190116517	0.0536618388566679	0	0.116765107130121	0.00501378098158111	0.148797451909829	0	0	0	0.0202589260427664	0.0147526631092575	0.189931818662719	0.0862135194399436	0.199330458080857	0.0147044677869618	0.00730004417231531	0.00509296842946375	0.0170411398817207	0	0.00194188344917556	0	14.100351991728	0.409544653196317	6.53244441295583	0	14.214227241405201	0.610345196115916	18.1136372532199	0	0	0	2.46619033302304	1.79589357647056	23.1210684184679	10.4950749990323	24.2651978569016
Gide.Cell.2019.PD47.ar.963	0.028379395763711714	0.023399606966030034	0.04651848968236512	4.462383245003302e-4	0.056195480122928666	0.002946063155719426	0	0.13923211242772843	0.02342366912526274	0.01963232811965834	0.6598266163120952	0.0994438578158711	0	0.088911114092696	0.0906152733721334	0	0.0433471886418676	0.0733761427855391	0.00697860433938616	0	0	0	0.0229407105591077	0.0544017341837102	0.204415749036168	0.0519349188555705	0.221615123323967	0.0109229542044046	8.64303524432034e-5	0.0209199928833116	0	0.0100902055538243	0	11.6762732091886	0	10.4395634107627	10.6396585174462	0	5.08964181950619	8.61551340643638	0.819397926379496	0	0	0	2.6936002884867	6.38761935964715	24.0016244987863	6.09797643588503	26.0211015949312
Gide.Cell.2019.PD47.ar.964	0.031216493952798206	0.03984950603221657	0.08527062014718088	0	0.09070493333441262	0.009097226788709244	0	0.06378475282193563	0.02897586733396898	0.018659385486135667	0.6324412141026422	0.035363276938459	0	0.00709058734738519	0	0	0.0984587652116167	0.0306877007074854	0.011415222229446	0	0.0120923168543089	0	0.013231740870448601	0.0302040276432792	0.201745489015536	0.0303324189995059	0.38984405953516	0.0379525150612101	0.0133916794168446	0.0856003086106121	0	0.00258989155870292	0	6.1917863735386	0	1.2414969968515	0	0	17.239229324071	5.3731357364451	1.99870101331957	0	2.11725408969647	0	2.31675681420625	5.28844900638297	35.323790043076	5.31092915864228	68.2581294667756
Gide.Cell.2019.PD48.ar.965	0.05339726143445659	0.08763021476320046	0.03210075431334785	0.002351763989725471	0.09877476399355822	0	0	0.4075426928645163	0.008577941635386707	0.011499497949971852	0.2981251090558366	0.0633212327991094	0.0543140600827474	0.00750562342953676	0.181085154454912	0	0	0.0747327351542671	0.0857515486210996	0	0	0	0.07814187806567	0.0185981834074475	0.186495879751441	0.127195862470369	0.118616626996871	0	0	0.00424121476652962	0	0	0	21.0462922535245	18.0525478018341	2.49466943803963	60.1878850894117	0	0	24.8391718770211	28.5015321669062	0	0	0	25.9722802338191	6.18154110517088	61.9862661515047	42.2765188966463	39.4250093933509
Gide.Cell.2019.PD48.ar.966	0.06317726552575155	0.03767790883761039	0.006770401842921864	0.0731249972897029	0.030777031739549446	0.015511628033970612	0	0.1287993453492745	0.03947616027815998	0	0.6046852611030588	0.10798010928172	0.114434521469565	0.0140193812852345	0.0848123980818786	0.0300491480474934	0.0244516688040761	0.100869058516299	0.0678087003208706	0	0	0.0424780949401997	0.0533625665672126	0.0250737017284887	0.15578193264471	0.108921034651485	0.0326795606607757	0.00188970906643068	0	0	0.0353884139335596	0	0	20.8377005378238	22.0832550127419	2.70542112700696	16.3668602012062	5.79880084022474	4.71861489656448	19.4654297803224	13.085533998293	0	0	8.19730437086133	10.2977593693314	4.83865307664965	30.0623631819517	21.019277693228	6.30641053511297
Gide.Cell.2019.PD49.ar.967	0.009692827020361982	0.004359746532993212	0.010501041589283213	0.006326863221748074	0.12767036715126567	0.005166919623290958	0	0.010160110463713548	0.009161987442090656	0.009725657701661762	0.8072344792535908	0.00932566430554973	0.0234852398435624	0.0130937022127711	0.146271922522481	0	0.0353961374976569	0.00211797147472971	0.0704629601222251	0	0	0.0399319949925581	0.00619592891508308	0	0.451678524690949	0.0229532341015974	0.0961210744401879	0	0	0	0.0640063772384689	0.0189592676421802	0	0.653792536425166	1.64647514887905	0.917957638233771	10.2546572662762	0	2.48151013761833	0.148484214868815	4.93993306138198	0	0	2.79950461814984	0.434376785200334	0	31.6657386145388	1.60917792564262	6.7387414990656
Gide.Cell.2019.PD50.ar.969	0.01953565465741269	0.026217554273618337	0.012112308227351824	0.037049509125921386	0.053977406428883934	0.010685714694443054	0	0.02945861438522172	0.007560906192885622	0	0.8034023320142615	0	0.0359907945844071	0.0229324554106171	0.0553705690323636	0	0.0791511998899479	0	0.0313200625872064	0	0	0	0.051820121767653	0.00722332342675046	0.236026341550409	0.100881978102814	0.18357961705157	0	0.0391565212303926	0	0.150196967564384	0	0.00635004780148484	0	3.01491719043654	1.92103160918664	4.63834384174035	0	6.63042636172503	0	2.6236540812752	0	0	0	4.34092599876914	0.605091446934271	19.7717189284972	8.450794529532	15.378302970347
Gide.Cell.2019.PD52.ar.970	0.016461303569002585	0.024154187195339773	0.008854453195749963	0.04658479062453674	0.17189128035089463	0.010192185511441357	0	0.017425697223285828	0.008835980069476258	0	0.6956001222602729	0	0.0580215573906245	0.0276862581465134	0.0502155831958211	0	0.0271298776925164	0.0117385511167738	0.00165975125245256	0	0	0	0	0.254285744418235	0.186572093876015	0.0233887038803732	0.0156407804706416	0	0	0	0.178850150079674	0	0.164810948480359	0	7.86547029502862	3.75318159017708	6.807283288092	0	3.67775800400574	1.59129174168942	0.224997824264048	0	0	0	0	34.4712734217998	25.2919316243692	3.17060009905942	2.12028252455654
Gide.Cell.2019.PD53.ar.971	0.04667414409139377	0.015027993545370032	0.006151558983078788	0	0.14358609870248726	0.016758195659466683	0	0.07108874151446168	0.023580199304247738	0	0.677133068199494	0	0.284014564674444	0.0941019201909171	0.238832833207325	0	0.00167239990197012	0	0.136152062810982	0	0	0	0.0258913380885526	0.0550300239616903	0.0541467243272427	0.0257443474717212	0.049060029172967	0	0	0	0.0285774160496224	0.00677634014256546	0	0	58.7681137992093	19.4715097123381	49.4191385466598	0	0.34605192825032	0	28.1724985845166	0	0	0	5.35741927512062	11.3867776966328	11.2040058958432	5.32700406980443	10.1514701569418
Gide.Cell.2019.PD54.ar.972	0.01078293860899721	0.004714985621777521	0.0018482331892693913	0	0.2315785155833938	0.0014450434148947325	0	0.013254940923788993	0.02195780219247109	0	0.7144175404654073	8.17553059220907e-4	0.0427523926395789	0.0595184893468749	0.102112254390792	0	0.0796903921947974	0.00855645605218973	0.151223465858097	0	0	8.8323613039954e-4	0.0446456663813244	0.0281508300474798	0.292871061831224	0.0828557250454437	0.00287214340638961	0	0	0	0.0787287513833821	0.0243215822328068	0	0.0787014144639329	4.115541779831	5.72952329579612	9.82979485431146	0	7.67136336189949	0.823683779921926	14.5574657558154	0	0	0.0850243687355733	4.29779701056158	2.7099282646948	28.1931142715511	7.97607284807329	0.276485722946874
HugoLo.IPRES.2016.Pt01.ar.279	0.03109275025632365	0.020958969538934967	0.055629287294409635	0.1564741958532506	0	0.04207192087549174	0.12788291175548658	0.02082412778655717	0.03015350539282516	0	0.5149123312467206	0.00486599692239745	0.00822795010862246	0.0221870331962057	0.0990969097847737	0	0.178187533708488	0.0143547186003488	0.0397678968169417	0.0218633166023058	0	0.0106780465420781	8.75214713190308e-4	0.0506247896935065	0.0899218727309856	0.0580207838164291	0.312754053355707	0	0	0.0885738834080194	0	0	0	0.819341867189726	1.38543121022385	3.7358768400994	16.6860457149209	0	30.0034112037032	2.41706316887642	6.69616182497454	3.68136908707034	0	1.79798111902925	0.147369607653586	8.52425728480082	15.1411429722612	9.76960283907093	52.6618684997784
HugoLo.IPRES.2016.Pt02.ar.280	0.015905077722374907	0.05046232657176635	0.01688106185928314	0.08231732688665495	0.049217283312055084	0.03776497819088018	0	0.01746893644204403	0.025032410210761403	2.549725644608807e-4	0.704695626239719	0.00248320722202315	0	6.00918906489064e-4	0.0545447617276465	0	0.213377329129932	0	0.0593597895356369	0	0	0	0.0390268039490983	0.116751387597754	0.0748202919280399	0.131997316718153	0.167842952143175	0.0114661179163044	0	0.0868704449315371	0	0.0119449858174201	0.0289136924767912	0.265943563356416	0	0.0643564958504508	5.84156979233437	0	22.8520305293151	0	6.35724389377883	0	0	0	4.17964607085002	12.5037007661632	8.01301432689081	14.1364910870832	17.9754441680664
HugoLo.IPRES.2016.Pt04.ar.281	0.007432822507157824	0.008220418963196712	0.0085380540120664	0	0.23409054220321204	0.00908598294752404	0	0.00564318782842727	0.00782228881190743	0.0032065684612827623	0.7159601342652254	0.0853064367703361	0	0.0227697030284042	0.124013801367691	0	0.104299347404238	0	0.0533698260231731	0	0	0.0253327733034324	0.0124044439059406	0.210381896475579	0.023499649085029	0.0820435861410132	0.17929815593895	0.00395834038382588	0	0.016350481236932	0	0	0.0569715589354567	8.78404565411003	0	2.34460749392805	12.7697619804035	0	10.7397549819041	0	5.49551717417977	0	0	2.6085280978463	1.27729167585533	21.6631271144869	2.41977039756324	8.44806832372785	18.4624190986388
HugoLo.IPRES.2016.Pt05.ar.282	0.016637769825193976	0.0107440214919892	0.031887096781452656	0.11906131506313945	0.0766642776963079	0.03938309728016217	0.0756915896931232	0	0.032297834936389457	0.027299528176669263	0.5703334690555727	0.00161961068791996	0	0	0	0	0.158227362921521	0	0.0404028974521106	0.0189463016107199	0	0.0176742258494925	0	0	0.119334997370017	0	0.341642199289816	0.00358958723317007	0	0.298562817585232	0	0	0	0.0210902907523085	0	0	0	0	2.06040940200984	0	0.52611955506114	0.246715468495821	0	0.230150717556998	0	0	1.55395973256507	0	4.44880573462628
HugoLo.IPRES.2016.Pt06.ar.283	0.006541282687434976	0.005545527286290244	0.011920174689654017	0	0.18340929052524083	0.005181513530189908	0	0	0.027346296485449804	0	0.7600559147957402	0	0.00340602232774585	0	0.00701157029421086	0.0266793634945631	0.0207172803588454	0.00478358714405963	0	0	0	0.0286805343767835	0	0.0706330424031344	0.056157428732768	0	0.512155465863777	0	0.0467865061341409	0.0428187354023452	0	0	0.180170463467626	0	0.196488291805988	0	0.404486916825021	1.53909224752119	1.19514866224301	0.275957928691387	0	0	0	1.6545367779508	0	4.07471370160888	3.23963737819086	0	29.5454764952388
HugoLo.IPRES.2016.Pt07.ar.284	0.02122900353517079	0.0664384969916369	0	0	0	0.04757602348460109	0.011001775095500604	0.006557512754684724	0.043421938924068475	0.08837244891469934	0.7154028002996381	0.0159295572599956	0	0.00800314970933307	0.113882818050402	0	0	0.0127257920121604	0.0547208105408704	0.0204965077850488	0	0.00202901674434006	0.00848654119790203	0	0.499433650184565	0.0358673766947575	0.204610751244632	0	0	0.023554592602161	0	2.59435973831899e-4	0	0.521980608421186	0	0.26224764984866	3.73171844543056	0	0	0.416999452573033	1.79309452944782	0.671630694408408	0	0.0664869322744561	0.27808744873262	0	16.3654693180986	1.17530417223953	6.70469635037543
HugoLo.IPRES.2016.Pt08.ar.285	0.02564510885910724	0.10777305625774761	0.04031787042440075	0.15681681321067406	0	0.020578636318310726	0	0.010111170483907366	0.027111499155858917	0	0.6116458452899933	0	0	0	0.114583676118518	0	0.132959158887793	0	0.0885063877863372	0.00495407938253081	0	0	0.0222614085720514	0.0348858459067398	0.178674207513452	0.0711428779863524	0.198418671883904	6.34049354233842e-4	0	0.152032937972866	0	0	9.46698635220879e-4	0	0	0	10.4732992592209	0	12.1528747152938	0	8.0897551644283	0.452818042541368	0	0	2.03476098694655	3.18867326018094	16.3313703014464	6.50267714000222	18.1360748725484
HugoLo.IPRES.2016.Pt09.ar.286	0.004955909494154436	0.024910654492408903	0	0.43554814688137833	0	0.10053627290430582	0	0.02774388748595217	0.05860452355368207	0	0.3477006051881183	0.0231256426079728	0	0.0555457585586959	0.184680996734452	0	0.129983920967047	0	0.0499881685139348	0.0189138874801781	0	0.0271834047439197	0.0226766226657257	0.08193817425842	0	0.0922244399888076	0.268856257547828	0	0	0.0448827259330182	0	0	0	3.34109439004536	0	8.02501471882518	26.6819241565521	0	18.7795235142731	0	7.22207776976407	2.73259794009726	0	3.92734258813333	3.27622190042455	11.8380785773703	0	13.3241944578633	38.8432074753222
HugoLo.IPRES.2016.Pt10.ar.287	0.008574187350114504	0.10140798301877743	0	0.19520358779788413	0	0.06267322289579211	0	0	0.11609061808529647	0	0.5160504008521354	0	0.00286917299172345	8.33335092641174e-4	0	0	0.0884058533443117	0	0.0628813374892059	0	0	0	0.0309863254371185	0.033299596389046	0.466622331957788	0.00234041629049298	0	0.00191218800658834	0	0.278859496471441	0	0	0.030989946529643	0	0.168483381890055	0.0489350468099557	0	0	5.19136252616781	0	3.69251363668646	0	0	0	1.81957690144561	1.95541664144492	27.4009649402311	0.137433766730104	0
HugoLo.IPRES.2016.Pt12.ar.288	0.003583463057721394	0.07027511736667959	0	0.21630616909519562	0	0.058175136734944746	0.061316547488521216	0	0.04079965952268997	0	0.5495439067342475	0	0.00671748567311448	0	0.014712836165867	0	0.128153914790448	0	0	0	0	0.0330969935275311	0	0.039117305705714	0.370683734420625	0.0192116111351911	0.306730872889671	0	0	0.0726224646529835	0	0	0.0089527810388543	0	0.319042753387341	0	0.698776891967485	0	6.08658951008297	0	0	0	0	1.57192087303267	0	1.85785181014894	17.6053906208968	0.912443377156694	14.5679897208104
HugoLo.IPRES.2016.Pt13.ar.289	0.02130000292545078	0.08555084591880648	0	0.42407433122763166	0	0.08057078884989728	0	0.05812995223218996	0.04278751711126988	0	0.28758656173475394	0.00985249062010989	0	0.010150973564106	0.151410413943258	0	0.187571276902809	0.0362893653500977	0.00627475791801969	0	0	0.0187139571414295	0	0.0986031576399844	0.0731383915284316	0.0923634956849925	0.289814283627045	0	0	0.0211623630857837	0	0.00465507299393288	0	1.76142699519521	0	1.8147897372096	27.069134166845	0	33.5339685566896	6.48780803055978	1.12180040674746	0	0	3.34567883054453	0	17.6282597340469	13.0756721514036	16.5127337790176	51.8129600379305
HugoLo.IPRES.2016.Pt14.ar.290	0.00886746617934881	0.04496611039141508	0.015037443522327628	0	0.13297126578563667	0.010595152572976635	0	0.0031989639652477662	0.020925574599001354	0	0.7634380229840461	0	0	0	0.0597081501824952	0	0.172203261553543	0	0.00160147995046597	0	0	0.0424284205417039	0	0.0322778663482025	0.0268407645414509	0.0976780245463296	0.43365543616314	0	0	0	0.125533890504718	0	0.00807270566795097	0	0	0	6.00088051990056	0	17.3070375578803	0	0.160954405862335	0	0	4.26420650347838	0	3.24403986391909	2.69759187956306	9.81698734479104	43.583906908295
HugoLo.IPRES.2016.Pt15.ar.291	0.009869672217922062	0.012157749524888496	0.007841029713930421	0	0.24603797744417788	0.0037340664660412137	0	0.009328813467202539	0.012759050901811606	0	0.6982716402640258	0.0762779310515622	0	0.0412560920502074	0.133581702233361	0	0.0758497520319954	0.0117845422688107	0.102788659505992	0	0	0.00182751433905392	0	0.0499908745141393	0	0.0770434799936393	0.41758946729894	0	0	0.0120099847122995	0	0	0	9.97387044041422	0	5.39452121097016	17.4667374025248	0	9.91788305313735	1.54091093148883	13.4403327217095	0	0	0.238960220793111	0	6.53665481920303	0	10.0739712934239	54.6027296061003
HugoLo.IPRES.2016.Pt16.ar.292	0.0064096219400573235	0.04160783967781078	0.01861923926990059	0	0.22693938905556335	0.005331508131649725	0	4.914176526685665e-4	0.01814079526672809	0	0.6824601890056217	0.0384670589364112	0	0.00597359283453325	0.00861773092702587	0	0.0621293339998186	0.00764155286864384	0	0	0	0.0520906462806375	0	0.0197413702584741	0.27376194190719	0	0.116776381071824	0	0.0965705842481634	0	0.00351601024545456	0	0.314713796421824	3.82119216673696	0	0.593397228114784	0.856057281837786	0	6.17172539229327	0.759086937518087	0	0	0	5.17451489745756	0	1.96104333104945	27.1946183797343	0	11.6001848061529
HugoLo.IPRES.2016.Pt19.ar.293	0.01696208753421394	0.062365945669935106	0.004314778219385529	0.12028521205486148	0	0.021698413340091753	0.010748649190414994	0.015203956042990659	0.03169914570149259	0	0.7167218122466139	0.0912558511696988	0	0.0397169379873674	0.163606759849029	0	0.0177440064092606	0	0.100559021833483	0.0403547014461477	0	0.0160840511876724	0.00451905282098254	0.0199033765397987	0.387650606546859	0.0339758310686556	0.0745702152736628	0	0	0.0100595878673827	0	0	0	7.05568293755625	0	3.07081812396154	12.6496811890891	0	1.37192390034142	0	7.77498171868947	3.12012846074143	0	1.24358015488352	0.349402295570383	1.53888120544149	29.9722125791118	2.62692954465594	5.76558969986336
HugoLo.IPRES.2016.Pt20.ar.294	0.034546072855996486	0.0644155994935041	0.04269507360084619	0.02827529002512669	0.021605226737471332	0.022160700202210823	0	0.2271334894749441	0.036426103257043374	0.02656413308541645	0.4961783112674405	0.0450940672949016	0	0.0168484794815432	0.345003752168139	0	0.079227301498482	0.045673017387552	0.0592161464779077	0.040667928651164	0	0	0.0164485887101377	0.0409592744479605	0.110247923870163	0.0861822452504255	0.0832431390303263	0.00177866212415862	0	0.0294094736071389	0	0	0	12.1638319291713	0	4.54476796992657	93.0625225899986	0	21.3710502831106	12.3199999584671	15.9731711167224	10.9699097618594	0	0	4.43690003019088	11.0484983993032	29.7386618006035	23.2471012128755	22.4542963889178
HugoLo.IPRES.2016.Pt22.ar.295	0.03983123595921991	0.05896313588358903	0.008162070706021686	0.2769511018407881	0.048897347035975286	0.052738602194778834	0	0.03318233669283065	0.043926407955523196	0	0.4373477617312733	0.0939223874204015	0	0.0547315023797306	0.0866111489083889	0	0.156405259471667	0	0.0105423846730645	0	0	0.0159003039110892	0	0.0815985166417075	0.0218934091171565	0.0570877272696362	0.348689194758911	0	0	0.0726181654482473	0	0	0	22.9876367047483	0	13.3956123514917	21.1982007737426	0	38.2804077089038	0	2.58026350822374	0	0	3.89162179371745	0	19.9713519611671	5.3584427401842	13.972301714395	85.3421718946634
HugoLo.IPRES.2016.Pt23.ar.296	0.017665123757419084	0.029966835737529507	0.03785925877808026	0.055450315788980034	0.048100569426080014	0.012136628847578847	0.01555912135167901	0.03575150587683953	0.022045198891861857	0.018237385044997712	0.7072280564989541	0	0	5.27786343209597e-4	0.0596246790001236	0	0.0875970575692828	0.0168286355356946	0.0663373457219203	0.00234457984732016	0	0	0.0153168863390669	0.0192441196229595	0.106905652123597	0.0793200016691761	0.446229677562374	0	0	0.0498222429382786	0	0	0.0499013357269963	0	0	0.0993712003664222	11.2260879803628	0	16.4927055639433	3.16848235128906	12.4899436264718	0.441435661950435	0	0	2.88385139360207	3.62326780814237	20.1281126617901	14.9343079455212	84.0157750745082
HugoLo.IPRES.2016.Pt25.ar.297	0.010968634344228963	0.013579147693782014	0.022831142420722997	0	0.11253616116362043	0.009196897154844643	0	0.03403585764634499	0.009186519172236311	0.011189538484561628	0.776476101919658	0.0126786444786504	0.00313690470547531	0	0.330289908290826	0	0.12189915065203	0	0.0555623911974942	0.0448113407705714	0	0	0.0303905145699898	0.0978172091004065	0.00787356124427513	0.0759432408714967	0.163756822569154	0.00902139277008954	0	0.0468189187795413	0	0	0	1.44346193248253	0.357136169864503	0	37.6034606935916	0	13.8782015588853	0	6.32577060634028	5.1017649918919	0	0	3.45995590965616	11.1364758208876	0.896403866227086	8.64612754241576	18.6436917574986
HugoLo.IPRES.2016.Pt27.ar.298	0.03556241832393529	0.10290194170020714	0.016107366353230377	0.14938349946797044	0.029858157052407245	0.03263439353679651	0	0.03352845077155952	0.0498603648835164	0	0.5501634079103771	0.0301854849851583	0	0.00997471737846971	0.134009554237777	0	0.076975067597943	0.0281768039436366	0.0366391306408528	0.00397676019428507	0	0.0372781141631764	0	0.0999863961796774	0	0.14318932357985	0.367618791582721	0	0	0.0319898555164532	0	0	0	3.04748279514835	0	1.0070330031901	13.5294102819923	0	7.77129121084031	2.84468926978383	3.69903350276107	0.401487942912739	0	3.76354435264875	0	10.0944815780258	0	14.4561864841025	37.1142601509437
HugoLo.IPRES.2016.Pt28.ar.300	0.012268400988774027	0.02336932515861485	0.021421396155567783	0.027373100198206962	0.1058576305046201	0.011763931275740552	0.012781414197512612	0	0.024951844560141472	5.617811682260565e-4	0.7596511757925956	0	0.00353452634745366	0.00110128605582774	0	0	0.201929312947166	0	0.110274552794984	0.0268085151913892	0	0.0454295092060889	0	0.00261108317352861	0.276682957067199	0	0.0759173117257534	0	0.184051045805859	0.0504295957219657	0.00213135264135905	0	0.0190989513214259	0	0.457689941524022	0.142606816569962	0	0	26.1480623850367	0	14.2795805318256	3.47146591767022	0	5.8827201633337	0	0.338112207274283	35.8279989996425	0	9.83062129087059
HugoLo.IPRES.2016.Pt29.ar.301	0.012669149044363446	0.013773224270883514	0.020168246747107037	0	0.39164977527084693	0.005345398854068413	0	0.020645946151192886	0.011519003152579432	0	0.5242292565089584	0.0471423888577231	0	0.0429311589809004	0.0949944222197469	0	0.195894123435142	0.0115386821350829	0.0409671416655932	0.00556869687929605	0	0	0.00218907240654615	0.0538103433836012	0	0.0916100295055442	0.389027102262151	0	0	0.0243268382686725	0	0	0	8.57806100373415	0	7.81178276329207	17.2852494020776	0	35.6450273695536	2.09958641587216	7.45440884246803	1.01328385555667	0	0	0.398325097644424	9.79136652513514	0	16.6694230117213	70.787634996226
HugoLo.IPRES.2016.Pt31.ar.302	0.01593291945398535	0.08536170816125865	0	0.0035116562694712692	0.02911594549788363	0.009897032921206486	0.08007682562544309	0.006106622929956287	0.014598766853043786	0.0027973109848033564	0.7526012113029481	0.0446716633020643	0	0.00976187610346818	0.0797538597976768	0	0.245930198351678	0	0.00729380060312914	0.026101597370594	0	0.0759999244969699	0	0.0445749237045413	0.23726108099549	0.0435965162785567	0.168948432260494	0	0.0161061267353369	0	0	0	0	4.32306421069665	0	0.944697691840994	7.71811550030917	0	23.7996967257438	0	0.705851674564536	2.52596104765176	0	7.35483143725512	0	4.31370231411848	22.9607498809073	4.21901772406521	16.3498483595729
HugoLo.IPRES.2016.Pt32.ar.303	0.12515556226754795	0.2555447119102999	0	0	0	0.060342046322566706	0	0	0.044119495925887285	0	0.5148381835736983	0	0.00345436357040971	0.00393042274615798	0.0950707843182939	0	0.271494127596857	0	0	0	0	0.0183375053272993	0.0082607319038157	0.056463744332634	0.289625450591916	0.0247344668287026	0.20547982398366	0	0	0.0231485788002539	0	0	0	0	0.296915784961607	0.337834895233115	8.17169819488163	0	23.3359605509986	0	0	0	0	1.57617884670054	0.710041559779396	4.85327517751905	24.8944172362142	2.12602219898353	17.6617782084371
HugoLo.IPRES.2016.Pt35.ar.304	0.016644775226339514	0.03253413291380369	0	0.24274028883931034	0	0.05707326081649745	0.0013067846039039172	0.02410221017577007	0.03825326452235797	0	0.587345282902017	0	0.0272607812415019	0	0.079985351877254	0	0.078577526844492	2.3357949638954e-4	0.0797708366462224	0.0036303409948677	0	0	0.0341428536965331	0.0938550162098965	0.0868056706383095	0.150369326008241	0.193126388240896	0.00739515112478954	0	0.14317950027369	0	0.0216676767069174	0	0	1.62380262661277	0	4.76436912494282	0	4.68051129395264	0.0139132843039288	4.7515914135298	0.216243151314817	0	0	2.03373685520363	5.59052290146392	5.17062496260304	8.95682718595199	11.5036738571667
HugoLo.IPRES.2016.Pt37.ar.305	0.009325628666707383	0.04830099609267002	0.003124466933873544	0.0036319812943165527	0.1442186613427101	0.007420307820480104	0	0.011675168960128006	0.007971677934868058	0	0.7643311109542462	0	0.01323920969575	0.056468617816292	0.383920193088757	0	0.10971006113474	1.16281519292614e-5	0.0681622095559357	0.00262582954121229	0	0	0.00540521108306373	0.0313791661520604	0.166675522883122	0.0250512453039553	0.107695562366784	0	0	0.0296555432263987	0	0	0	0	0.813797048742779	3.47105269737016	23.5990763246754	0	6.74373516400318	7.14767417378645e-4	4.18984261501758	0.161406336197404	0	0	0.332251314717153	1.92883664458865	10.2453282134723	1.53986755736897	6.6199065375418
HugoLo.IPRES.2016.Pt38.ar.306	0.5078840800449252	0.11123490351923729	0.013150421089131408	0.08932078306805498	0	0.016630213649718017	0.15252329279648008	0.054262495626079016	0.05462341463751393	0	3.703955688599825e-4	0.214329039056586	0.385645907336521	0.0170466689665821	0.0651331870758267	0	0.0602826807216135	0.0445019865874896	0.0220025167235702	0	0	0.0334684050031686	0	0	0.102037776209887	0.0334088104774103	0.0186693109508866	0	0.0034737108904583	0	0	0	0	88.32113039219	158.917721168389	7.02462475069698	26.8402113586868	0	24.8414051956754	18.3384658346154	9.06684020538035	0	0	13.7917259150453	0	0	42.0479267635928	13.7671680860954	7.69328623915615
Liu.NatMed.2019.p001.ar.00001	0.017150172915185353	0	0.012086888322485582	0	0.1694903928723836	0.005967704542194581	0	0.0027732679339170585	0.003282098914645976	0.015867682462957805	0.7733817920362301	0	0.112685435183882	0.124336610594223	0	0	0.173545443327496	0.0324408485971934	0.0214470891331852	0	0.0693621317557047	0	0	0.0225891914061247	0.0809029065944416	0.0108343137911282	0.270326266653269	0	0	0.0815297629633529	0	0	0	0	3.69460124935671	4.07660667141746	0	0	5.69000963338021	1.06363346391483	0.703182644475996	0	2.27416629508945	0	0	0.740628588378239	2.65255202939632	0.355223096962847	8.8631486481046
Liu.NatMed.2019.p004.ar.00012	0.030492493477729643	0	0.003710967397754352	0.11719783365153642	0.0022495421343999263	0.023499423776188154	0	0.004100042026195362	0.037624564948681896	0	0.7811251325875143	0	0.0360935220991254	0.00174553297342568	0.044414807075774	0	0.203217480020852	4.41821477539881e-4	0.0573401510350818	0	0	0	0.0186959811901944	0.00757152737379492	0.183230012055901	0.0445602431018251	0.312651293857358	0	0.0365464092938241	0.0534912184453034	0	0	0	0	1.3325053626695	0.0644418142795354	1.63971164819723	0	7.50240946761271	0.0163112230097023	2.11689118453687	0	0	0	0.690220675274739	0.279526636427236	6.76450951491932	1.64508087440093	11.5425012988849
Liu.NatMed.2019.p006.ar.00567	0.012083525678174457	1.2428603114847728e-4	0.013770212943351443	0.03375481263491426	0.11613141202627224	0.010770762312596601	0	0.004858868230184405	0.023394606767965696	0	0.7851115133753924	0	0.0144140698231514	0	0.0563516310180175	0	0.313435703653098	0.0105584298784467	0.0646603741982126	0	0	4.2342765172169e-4	0	0	0.222292748702909	0.0307817552286676	0.176357779804642	0	0	0.0862996366178545	0.0244244434232789	0	0	0	1.00369910623786	0	3.92394947310335	0	21.8255592958456	0.735218211254311	4.50251459775171	0	0	0.0294846605298696	0	0	15.4789754686707	2.14343489316409	12.2803724513465
Liu.NatMed.2019.p007.ar.00597	0.0074674459098159965	0.003488913823806336	0.003039489753287402	0	0.20731576359700488	0.0038600249036303148	0	0.007663547648669282	0.007831059770928447	0	0.7593337545928573	0	0.00776279050465496	0.0267048398034993	0.09535866906296	0	0.208674272575614	0	0.105293805364008	0	0	0	0.0370717113545525	0.0138398952399923	0.00891420266536514	0.0636133203630215	0.426994964903361	0.00137327819595351	0	0	0.00439824996701779	0	0	0	0.398061706309524	1.36937536734104	4.88981822913361	0	10.7004352306735	0	5.39927385672545	0	0	0	1.90096958931951	0.709684527886311	0.457104017071742	3.26197477988545	21.8955212320988
Liu.NatMed.2019.p008.ar.00594	0.007448933595492546	0	0.0017678047105872071	0	0.39186023850790164	0.002802078789996739	0	0	0.007341150472661988	0	0.5887797939233598	0	0.0519027890276796	0.0111753050221513	0.0441758808560053	0	0.301933776160699	0	0.068432312686278	0	0	0	0	0.118407520108918	0.0765493591527357	0.0440755510309812	0.120084590858683	0	0	0.156825909696831	0	0.00643700539903727	0	0	1.91039784926591	0.411332012771468	1.62599176957009	0	11.1133456872717	0	2.51880381430829	0	0	0	0	4.35825272573217	2.81756980362039	1.62229890670984	4.41998105311955
Liu.NatMed.2019.p009.ar.00574	0.02976830286584894	0	0.00602142766994004	0.09717085730996217	0.04958296856868574	0.017566912716752307	0.05424601628365689	4.682674313545789e-4	0.02014628104507507	0	0.7250289661087242	0.0123890819898622	0	0.0138144380176768	0.0879109503899099	0	0.175248227984358	0.0333822873143297	0.0205064686028403	0	0	0.0395977085726441	0	0.0522368720845914	0	0.0179663494213559	0.240389270248959	0.0045694265646279	0.00477016613123843	0.297218752677605	0	0	0	0.404015582974831	0	0.450497319635821	2.86683015744945	0	5.71495249223014	1.08861691942699	0.668728552616814	0	0	1.2913056291447	0	1.70347652435486	0	0.585893703935309	7.83924194221977
Liu.NatMed.2019.p010.ar.42352	0.0375601560656425	0.015611979654287294	0.026145340411706595	0.020166282920367044	0.03509185771071476	0.013693746014071325	0	0.008830926926751038	0.020964022465286256	0.10920259113412738	0.7127330966970458	0.0183431082866397	0	0.0541149298115094	0.0233734784276613	0	0.295809666508864	0.00798264378216809	0.0343413357402976	0	0	0.00834591177800048	0.0220055928359322	0.0348180047613772	0.139452082605646	0.0529965138503311	0.289679402005355	0	0	0.00627859033750978	0.0124587392687086	0	0	1.10593101860121	0	3.26266293110017	1.40921889582827	0	17.8347682782045	0.481284481953033	2.07048597336449	0	0	0.503186404919314	1.32674720770698	2.09922499882193	8.40775627293504	3.19523210728136	17.4651662696072
Liu.NatMed.2019.p011.ar.42363	0.008575197197609746	0.023394728591459284	0.011748422517332284	0.08286723269205759	0.05983139922867102	0.010510669600243426	0	0.006341930849340857	0.03400417696137419	0.009766228084702584	0.752960014277209	0	0.00473672666629631	0	0.0902367028070506	0	0.114160630166448	0.0342638498794849	0.0524555524413648	0	0	0.0266338779623897	0.00397487473620706	0.0746579643054883	0.1592603120401	0.0772513452780514	0.346288808538144	0.00412852964264226	0	0	0.00922037948375591	0.00273044605257774	0	0	0.188138048826986	0	3.58411164391159	0	4.53434612666145	1.36092587049519	2.08348211364635	0	0	1.0578710121051	0.157878051634846	2.96533972157867	6.32566041355089	3.0683462217246	13.7542453594709
Liu.NatMed.2019.p013.ar.42373	0.027849128034430234	0.012484182523254287	0.008756784925143316	0.05609085720537213	0.02537597623257098	0.014833851930515955	0	0	0.03125809107779093	0	0.8233511280709221	0	0.0408547516022754	0.0185811864499913	0.0496124975802883	0	0.11209566843863	0	0.0127452212594992	0	0	0.0682497490637844	0	0.080182543810093	0.321607304572622	0.0159521491745149	0.203503223123394	0	0.00140602585394765	0	0.0270870751387075	0.0441156140234504	0.0040069899088017	0	1.16048746987972	0.527802353582605	1.40925301301198	0	3.18410009971953	0	0.362030583773507	0	0	1.93864790519362	0	2.27760134979041	9.13532043498048	0.453124018838621	5.78055015029592
Liu.NatMed.2019.p014.ar.00564	0.02030965706447398	0.016752315717072346	0.019809893348408783	0.086501084823693	0.054105001993038596	0.016238123877267818	0	0.0283564636948628	0.023377069820370598	0	0.7345503896608121	0	0.0480433463044361	0.0134445551422369	0.0680698110369135	0	0.258572997881526	0.00503280583973526	0.0205846013549646	0	0	0	0.0222446694475243	0.139250606374644	0.0722171126523788	0.0804580806091925	0.218416739128406	0.00877041317879274	0	0	0.0440273595654157	8.66901483833459e-4	0	0	3.72182244155419	1.04152293489327	5.27323281571969	0	20.0311356373306	0.389881454127231	1.59464810772933	0	0	0	1.72325027965644	10.7874673949871	5.59451601956903	6.23292740930535	16.9203101746501
Liu.NatMed.2019.p015.ar.99978	0.012661802540088373	0	0.04707026285573914	0.07970237533060157	0.004587922732944279	0.012553467726184531	0	0.10638983271811653	0.016593748057717853	0	0.7204405880386078	0	0	0.00552283187261405	0.210293957755456	0	0.160340167239182	0.021802800329931	0.0893493678175833	0	0	0	0.0678080844426466	0.042622572064986	0.0192586728808547	0.109482251384726	0.241567878150259	0.0187696370130374	0	0.00812837606395319	9.19528486602783e-4	0.00413387449816767	0	0	0	0.47115683584075	17.9403317026184	0	13.6787372125512	1.86001287977933	7.62246007053958	0	0	0	5.78475739390889	3.63616286947154	1.6429715019988	9.34001112706947	20.6083327784101
Liu.NatMed.2019.p017.ar.99992	0.032268255588116836	0.05932360469673027	0.005577490646684424	0.1623716649723622	0	0.0210284427931553	0	0.016295041724090572	0.03493954687192954	0	0.6681959527069309	0.0444371581464877	0.0578069441332727	0	0.00425103100669454	0	0.201136664907623	0	0.0154971035161257	0.00196449724417487	0	0.0540152004948261	0	0.0597775281883622	0.173718444172502	0.0464216784418795	0.31389164425468	0	0	0	0.027082105493372	0	0	4.70783028595033	6.12427287613058	0	0.450369316009294	0	21.309132315474	0	1.64181816121584	0.208125812013102	0	5.72256209438364	0	6.33304354650016	18.4043486761117	4.91807741109118	33.2547951076779
Liu.NatMed.2019.p018.ar.00020	0.02060393511483953	0.010123036391103311	0.002116402517156928	0.12212265273429061	0	0.019597366135286988	0	0.001487216035170417	0.015292481216670682	0.02550295008673744	0.7831539597687441	0.00348640546195655	0.0095868045067138	3.6641771930184e-4	0.0912098337517565	0	0.242471682019481	0	0.0789228188009971	0	0	0	0	0.0950669933987612	0.217454114054848	0.0937317678225781	0.0471150029580628	0	0	0.109824808065778	0	0.0107633514397663	0	0.0899330916672276	0.247295094591275	0.00945187778588888	2.35279069782834	0	6.25464486093573	0	2.03584269681669	0	0	0	0	2.45228752798605	5.6093076339249	2.41784490062971	1.2153485663573
Liu.NatMed.2019.p020.ar.00560	0.022771685112544907	0.042437492198432715	0.015379713039717201	0	0.37263525700868794	0	0	0.013989065269290963	0.004544087534857959	0	0.5282426998364683	0	0.0487360982786644	0.00679778400023079	0.0694659524223427	0	0.152544864914572	0.0200596501861696	0.0144210277362058	0	0	0	0.0134828396150949	0.0901976212665698	0	0.0673794937399612	0.413023652160826	0	0	0	0.099654214570707	0	0.00423680110865575	0	4.70347898543909	0.656048295245595	6.70409940397375	0	14.7219738921209	1.93593961023368	1.3917610006005	0	0	0	1.30121727084186	8.70489495769975	0	6.50273706859648	39.8605579240265
Liu.NatMed.2019.p021.ar.00021	0.013630083070884166	0.009521610007161741	0.011658598095153563	0.005337502683814354	0.0138974726753186	0.009397589784814859	0	0	0.06112984045661986	0.07871130141543578	0.796716001810797	0	0.00913966645839417	0.0277064948848564	0.0427560453663731	0	0.0694105510623325	0	0.0648269219734129	0	0	0	0.0312228565465595	0.0104560985650066	0.196118901030735	0.0689581320667799	0.434517848744648	0	0	0	0.0448864833009011	0	0	0	0.155734295556165	0.472101633343599	0.728536718075098	0	1.18271310261324	0	1.10461088186994	0	0	0	0.532018273496597	0.178165489047095	3.3417454604396	1.17500416116671	7.40391691413183
Liu.NatMed.2019.p022.ar.00577	0.02429772150404233	0	0.017956176415746494	0.006110991351063231	0	0.015562973375794641	0	0	0.027675947091490787	0.10863171384010713	0.7997644764217554	0.00116667989317836	0	0	0	0	0.157070654957886	0.0136928231379466	0.019960398614238	0.0106555144483095	0	0.00437690641277501	0.00252927891688772	0.056568756686093	0.164001803289318	0	0.227950972310455	0.00412319181725989	0	0.330245239608551	0	0.00765777990710091	0	0.0107362165485481	0	0	0	0	1.44542181185284	0.126006383781477	0.183682913514509	0.0980559545271465	0	0.0402778991350091	0.0232753528385633	0.520566459759132	1.50920478253012	0	2.09768850520765
Liu.NatMed.2019.p023.ar.00568	0.026623812112238875	0.019310956159804816	0.013615067059933927	0.006801066553950111	0.009779868149628583	0.013609071942707744	0	0	0.038402614813967825	0.023820163047460152	0.8480373801603079	0	0.0158361624240649	0.0276079143334073	0.00979987322552	0	0.0841313390809715	0.0150823684376115	0.0279022125353992	0	0	0.0241592473393143	0	0	0.566757976638369	0	0.177396180083339	0	0.0148861756861316	0.0364405502158714	0	0	0	0	0.419030325967642	0.730514946274776	0.259308029443484	0	2.22614428263389	0.399084676801023	0.738302178320651	0	0	0.639262026786362	0	0	14.9966117633806	0	4.69396417990613
Liu.NatMed.2019.p024.ar.99999	0.004289972429599883	0.05060018219073612	0.003750093378543837	0.17727285927074177	0	0.04234052013587051	0	1.1783498443762755e-4	0.01493973425762485	0	0.7066888033524454	0	0.039751450432563	0.166583885954899	0	0.00471244983457774	0.0455162043222204	0	0.0497574543318358	0.0294434722919979	2.80265282912513e-4	0	0.0199570427700367	0	0.521481884235888	0.00983666641196057	0.0215452776202311	0	0	0.0792650969093868	0	0	0.0118688496014904	0	1.52273692059644	6.38123718152831	0	0.180517220667046	1.74356417319758	0	1.90603140165953	1.12787487856937	0.0107359678504384	0	0.764483447048342	0	19.9761193593505	0.37680776319078	0.825323084813806
Liu.NatMed.2019.p025.ar.00546	0.02444156588223525	0.009625884789942214	0.05259859916303608	0	0.03786276878446006	0.012894275968781486	0.007491378775456247	0.00765783143041786	0.04085439005356531	0.06226302951144106	0.7443102756406644	7.48892195208017e-4	0.0175679111746909	0.00245441724433252	0.0689272206846922	0	0.154210154751856	0.00713030932681974	0.0113160783892699	0	0	0.0254697396902359	0	0.038337379024172	0.00148975382577376	0.0537605269416685	0.516382416851032	0.0039771503454335	0	0.0982280495548146	0	0	0	0.0664789244173526	1.55949794459887	0.217877846128849	6.11864768189105	0	13.6891868919656	0.632955314320412	1.00452471631401	0	0	2.26094077442818	0	3.40319706736883	0.132244978139432	4.77230505279803	45.8391045866813
Liu.NatMed.2019.p027.ar.99995	0.06129706320817212	0.01156300768757535	0.012384708123426447	0.04168482354031511	0.030836326181411865	0.005218420349910373	0	0.06390070151115355	0.032052843226863456	0.008882990909852327	0.7321791152613194	0.0433308989629593	0.171584304266382	0	0.289213069744459	0	0.0772875676423184	0.0183214025470456	0.0756030196119736	0	0	0	0.0441225706838242	0.048302123961178	0.0345103766071874	0.0801243576224226	0.0325581131341484	0	0	0	0.072277444981748	0.0127647502343544	0	4.06015640662096	16.0776519508233	0	27.0996061956911	0	7.24193636470262	1.71673705623458	7.08409222480809	0	0	0	4.1343369818303	4.52596605997078	3.23366304484823	7.50774693608734	3.05073365180132
Liu.NatMed.2019.p030.ar.00583	0.014080527573590634	0.008253539642891472	0.006489010455283819	0.06666262363131022	0.035473322493502865	0.0033493814541447615	0	0.14133718791600777	0	0	0.7243544068332685	0	0	0.0844590304239459	0.263814852517691	0	0.0851361269620561	0.0173522773352376	0.0826186882217705	0	8.63707688798396e-5	0	0.0706761004476037	0.0339648163697855	0	0.165776498369144	0.196115238583887	0	0	0	0	0	0	0	0	6.17823693078699	19.298240301049	0	6.22776701438448	1.26933117900709	6.0436146162554	0	0.00631808193103056	0	5.1700059983828	2.4845499858321	0	12.1266663770557	14.3459663653153
Liu.NatMed.2019.p031.ar.00552	0.02354253043426708	0.023537111741161614	0.007081991921697281	0.03661479427417169	0.01277947710630528	0.014667390398711485	0	0	0.032040236732949486	0.08629232295190116	0.7634441444388349	0	0.0328322530262689	0.0910700151317163	0.0248845920544119	0	0.0828978268114747	0	0.0425606540156	0	0	0	0.0161308785517117	0.0190063523632161	0.161976447358133	0.0422476564649124	0.194892888932084	0	0	0.2826444191087	0	0.00885601618177112	0	0	0.802886042002794	2.22704314369581	0.608532457563466	0	2.02719892558229	0	1.04078617511552	0	0	0	0.394467514125496	0.464784887275437	3.96100226850085	1.03313207460566	4.76594707295825
Liu.NatMed.2019.p032.ar.99993	0.006580801293551252	0	0.004036013827787855	0	0.22384789956145587	0.0034185310353000205	0	0	0.005321091637418915	0	0.7567956626444861	0	0.0154523598263543	0.00244003680343506	0.0179430439235098	0	0.27205635584173	9.01618305158813e-4	0.0131736977307172	1.60403362297087e-4	0	0.0166267553478132	0	0.167635445486317	0.385483436144568	0.00934854602515093	0	0.00714478220324598	0	0.0704350831904838	0	0.0211984358092184	0	0	0.381230470208025	0.0601989850321717	0.442678991998129	0	6.7119956839042	0.0222441345067327	0.325012815951529	0.00395736637760487	0	0.410204384994322	0	4.13579158293251	9.5103940932154	0.230641186005213	0
Liu.NatMed.2019.p033.ar.99975	0.06229658627493228	0.018161730382667038	0.07749506613337306	0	0.15288940510973886	0.015016904751756786	0	0.03247404457039602	0.029210594581177175	0.008810589447863407	0.6036450787480955	0	0.184836068740578	0	0.137670125864146	0	0.0920484872988848	0.0255924470510932	0	0	0	0.0201483668573805	0	0.119262106240387	0.219175103636282	0.00763027374959505	0.180557016415461	0	0	0.0130800041461914	0	0	0	0	37.3009466930958	0	27.7825970930907	0	18.5758966921916	5.16469815498261	0	0	0	4.06605249300618	0	24.0677563512926	44.2307549218931	1.53983168072482	36.437410134654
Liu.NatMed.2019.p034.ar.99996	0.019847940957042433	0	0.01169908805429817	0.017660871112436832	0.14223518896315981	0.004586444562143683	0	0	0.0021057794661238443	0	0.8018646868847952	0.0347958761160947	0.078985478592131	0.0629489090061241	0.0210564716512319	0	0.183212155261195	0.00677586600823212	0.0223573283578641	0	0	0.00171627882516328	0.0139753609421705	0.0267325544795233	0	0.0128953257569905	0.242859075738021	0	0	0.291689319265258	0	0	0	2.13880667701352	4.85501984305025	3.86929607531105	1.2942833228783	0	11.2615466176301	0.416493822791042	1.37424340207561	0	0	0.105494932750902	0.859026948971183	1.64317650240126	0	0.792640160555072	14.9278785517216
Liu.NatMed.2019.p035.ar.99977	0.013768393395718668	1.4450554768709575e-5	0.04285205442025014	0.02821181439377901	0.08732129043106797	0.027764458305144873	0	0.009248758438887785	0.01354905763554981	0.016007593019199552	0.7612621294056334	0.0409804695520375	0	0.04108995999259	0.110620642688269	0	0.176109566663466	0	0.12226925558009	0	0	0	0.0364818451002549	0	0.210396715353452	0.0573080524927471	0.202985733932189	0	0	0	0.00175775864490508	0	0	1.65654005042167	0	1.66096594651061	4.47158187838263	0	7.11881912602273	0	4.94244992840965	0	0	0	1.47469363290512	0	8.50479726733227	2.31654456875746	8.20522560133013
Liu.NatMed.2019.p036.ar.00003	0.011196291223145943	0	0.011411442020889524	0	0.21169280209157976	0.006897777603622988	0	0	0.020679003994730046	0.0011672905749149417	0.7369553924911167	0	0.13721179980591	0.0230842851150882	0.0114082597591728	0	0.21574343602495	0	0.00293120704881699	0	0	0.00243481022114852	0.00338521256024378	0.118283822659996	0.0272504982478593	0.00138058537449842	0.425123606526729	0	1.38002841614487e-4	0.0204664364453729	0	0.0111580373685992	0	0	5.45151625795338	0.917154033298483	0.453257763837066	0	8.57163050627138	0	0.116458809698997	0	0	0.0967366328872432	0.134496751262657	4.69949511044945	1.08268045784453	0.0548515770889742	16.8904442321907
Liu.NatMed.2019.p037.ar.00557	0.04684968634652817	0.010696168772059386	0.036932044271905835	0	0.12483295901389277	0.008937910887271387	0	0.028500364168663177	0.03600552145932315	0.002622529150937641	0.7046228159294186	0.209747420312814	0	0.0219433339939994	0.0535169325697706	0	0.218632742664659	0	0.0603012545193215	0	0	0	0.0480863711544662	0.00338003236295627	0.104692657539202	0.0368013508248405	0.195158254188385	0	0	0	0.0477396498695853	0	0	35.4779051697496	0	3.71162382539059	9.0521669151142	0	36.9808205492632	0	10.1997068009838	0	0	0	8.13361000212173	0.571718438609666	17.7083282864956	6.22479567441247	33.0102083013149
Liu.NatMed.2019.p038.ar.00590	0.010735639719912397	0.009374156207874924	0.0169535823185186	0.014598917777237467	0	0.017665233318684637	0	0.014809112431448142	0.027043176062017126	0.06976793325911236	0.8190522489051943	0.019837347368234	0.0291429802994829	0.0230613783923876	0.175334542335454	0	0.191938106126299	0.00417881411653204	0.0379456037170892	0	0	0.0163943064143922	0.0169430273569928	0.0318446597732169	0.111531465534224	0.0371636888099962	0.297562374514794	0	0	0	0.00398283965930898	0.00313886558159569	0	0.735089504638455	1.07991751892896	0.854558671785225	6.49716816865184	0	7.1124271171234	0.154849453501866	1.40610609482337	0	0	0.607504741301478	0.627838054944359	1.18003051232338	4.13289177374788	1.37713158371284	11.0264227580845
Liu.NatMed.2019.p040.ar.00595	0.010607057283969984	0	0.0020841312965937837	0.02350976668093804	0.18880061295319528	0.008108662602680906	0	0.0031428404472606144	0.007389502210545103	0.011798422266955547	0.7445590042578607	0.0470233343002594	0	0.122182453681246	0.127071697102932	0	0.187215848541715	0.0218823488878382	0.029756545426582	0	0	0	0.0549443072005247	0.00824641375811064	0.120569533554977	0.0357355810188896	0.215722237614001	0.00310677484049356	0	0	0.0263295829397152	0	2.1334113271616e-4	1.21707446471015	0	3.16236920720136	3.28891432376602	0	4.84558638896664	0.566366644466546	0.770169366668685	0	0	0	1.42208786914075	0.213436579089535	3.12062304163249	0.924920867200849	5.58339876950597
Liu.NatMed.2019.p042.ar.99979	0.023820477813509586	0.012023993909995869	0	0.13813480225479327	0.04967066854758436	0.017552184069586387	0	0.005836626446183766	0.018877385863741408	0	0.7340838610946053	0.0555739184333549	0.021357511424754	0.0291537004861411	0.0201608818072054	0	0.220770109522602	0.0107147865282494	0.0768572641543004	0	0	0.0286350253609534	3.49383119486725e-4	0.00673585760111457	0.225012101809044	0.0608073472525822	0.228440349358386	0	0	0.0154317631418257	0	0	0	2.4505054190023	0.941749276605827	1.28551851370589	0.888984464532011	0	9.73475264997989	0.472463399938506	3.38898439428315	0	0	1.26264778152064	0.0154058819630808	0.297014427243486	9.92180127599604	2.68127096591724	10.0729682160673
Liu.NatMed.2019.p044.ar.00579	0.04419152909763308	0.030215049204909455	0.018774224842187073	0.0028197778896421988	0.08971381799761748	0.0055129160537495505	0	0.033406293042028024	0.030776014046215286	0.03472852098076524	0.7098618568452526	0.277218449672381	0	0.0351415969858918	0.169806989735057	0	0	0	0.0799557070934451	0.0102215701857405	0	0.00229460231922917	0.019028510413751	0.0452298390217464	0.144748991564814	0.0524508033326946	0.163902939675249	0	0	0	0	0	0	20.9786946875032	0	2.65936424819331	12.8502594169535	0	0	0	6.05070250417728	0.773524274473642	0	0.173645590837245	1.43999546494769	3.42279882426119	10.9539783659816	3.96925020874793	12.4034664139234
Liu.NatMed.2019.p045.ar.00548	0.010046446458017042	0.07319526076784265	0.01915124432247289	0.007715593173124656	0.11173007634654356	0.006961297416731786	0	0.026193672690745108	0.03379270191290088	0	0.7112137069116214	0	0.0315810949900987	0.0223905147104237	0.0780484410191431	0	0.145151958798693	0	0.0536966922612583	0.00214224155081817	0	0	0.0250640636725081	0.00968996951791112	0.220279598405156	0.0489934018299817	0.357031909436856	0	0	0.00593011380715217	0	0	0	0	2.56603125936367	1.81927702881115	6.34160213452107	0	11.79390593493	0	4.36297066045427	0.174061690585161	0	0	2.03650857864496	0.787330670232829	17.8981867311732	3.98081829137696	29.0096033874855
Liu.NatMed.2019.p047.ar.00006	0.02512086644413887	0	0.006432693610924221	0.03785158793949915	0.035384074211511955	0.019524285277769875	0	0	0.02113159158923992	0.03390821189229719	0.8206466890346188	0	0.0237690927063286	0.0224992223975054	0.11965632649879	0	0.173440905104739	0.0014905856974008	0.0895442543105646	0	0	0	0.0330409262761661	0.0406683709934141	0	0.04678277706721	0.41113806943467	0	0	0.00392152231290524	0	0.0340479472003068	0	0	0.46035912319003103	0.435764310541619	2.31750038723423	0	3.35919860239529	0.0288696221253884	1.73429061472511	0	0	0	0.639935736622896	0.787663872719476	0	0.906087518659104	7.96291063750164
Liu.NatMed.2019.p048.ar.00578	0.01897948007514512	0	0.02489060881519299	0.005393864109350073	0	0.013976028611722873	0	0.014036696710860013	0.014636996042045342	0.06319662214520029	0.8448897034904832	0.0845718754992333	0	0.124934259029332	0.269335752931626	0	0	0.00323917716246804	0.0984310877116425	0	0	0	0.0234526475456252	0.0126676706918112	0	0.100781008335114	0.271050245909428	0	0.0115362751837192	0	0	0	0	1.77047997477751	0	2.61545108783953	5.63844131683458	0	0	0.0678109391219341	2.0606172993126	0	0	0	0.49097223621842	0.265192857017001	0	2.10981199177523	5.67433357376014
Liu.NatMed.2019.p051.ar.00576	0.009021822793379994	0.03927155064355184	0.03264992207389145	0	0.12240414557523105	0.016555766287288116	0	0.009504928490131664	0.02748041377774137	0.015184146667464387	0.7279273036913201	0.00848860043750333	0.0156317735561544	0.0118566795056827	0	0	0.247945667548998	0.0393629903780036	0.0533767615332521	0	0	0.00482309990987215	0.0190692773007623	0.0575235264170335	0.121927498086783	0.094273394448477807	0.269046706120215	0	0	0.0481616281096942	0	0.0085123966475684	0	0.389814498212979	0.71784412634734	0.544483817563122	0	0	11.3861898308553	1.80763182992706	2.45117386152272	0	0	0.221486955952288	0.875701573776414	2.64160208161384	5.59916877169479	4.32923380271345	12.3551941823938
Liu.NatMed.2019.p056.ar.00019	0.014856024368584733	0.0021898271661782024	0.03333680310068669	0	0.2012127633898716	0.007212472979903462	0	0.004642772126607005	0.024536525385542646	0	0.7120128114826257	0.003111958185992	0.0153802660471188	0	0.0263903277192915	0	0.17973038353184	0.0137895040569899	0.0236512338728867	6.37650230715945e-4	0	1.37479881797229e-4	0.00297454968611618	0.0622545255833758	0.133601766196896	0.022075986004422	0.219091720707771	0.013314803983895101	0	0.283857844310893	0	0	0	0.433865448555949	2.1442981006237	0	3.67930758999548	0	25.0577928139215	1.92251598687303	3.29742643694635	0.0889004243748182	0	0.0191672789344886	0.414708121602658	8.67945070356373	18.6265967453562	3.07780728328463	30.5455028630054
Liu.NatMed.2019.p058.ar.99997	0.02694797008887274	0	0	0.24391438446488398	0	0.024418032140489522	0	0	0.0062679513564476465	0	0.6984516619493061	0	0.0466596334854013	0	0.00267004453639871	0	0.233571514650845	0	0.0442956069475984	0	0	0	0.0731261825956521	0.0196669445605229	0.0366555515377213	0.0564298107402926	0.222944610140507	0.0172055467956124	0	0.246774554009448	0	0	0	0	1.02017611136817	0	0.0583784193927563	0	5.10685707845145	0	0.968488534326624	0	0	0	1.59884634805312	0.430002242313477	0.801444744299332	1.23379333668116	4.8745081869277
Liu.NatMed.2019.p061.ar.00593	0.024319751848646046	0.05104571868445928	0.02422270902292216	0	0.04471122463227866	0	0	0.06957794436910741	0.06184383653063578	0.05739646597137343	0.6668823489405773	0	0	0	0.0205231851585312	0	0.0376501263158301	0.0369207656096384	0	0.0837943223561436	0	0	0.0311409347476477	0.151269684088513	0.0402810480932952	0.0327741247253493	0.35848889280402	0.104297042373083	0	0.0164879836122518	0	0.0863718901156972	0	0	0	0	1.61420123678115	0	2.96127915791455	2.90391306464491	0	6.59063872092483	0	0	2.44931451896386	11.89774926538	3.16820791455022	2.57776910637515	28.1960723770018
Liu.NatMed.2019.p062.ar.99983	0.009961382710064325	0.012497746367933913	0.016128342864352465	0	0.2419225987570836	0.003373278247916921	0	0.002167584187107171	0.01580166946535599	0	0.6981473974001855	0	0.0176832450265001	0.0054846610030783	0.040669659634269	0	0.208685123539444	0.00877812797237443	0.0238374903609356	0	0	0.0304711211234221	0	0.0270035810039767	0.198635192607749	0.0550680237827696	0.37413956201064	0	0	0.00954421193484177	0	0	0	0	1.27827442016222	0.3964714537965	2.93990076534494	0	15.0852886384315	0.634547359784987	1.72314833185785	0	0	2.20267573216137	0	1.95201654438612	14.3588060491143	3.98071994506151	27.0455468423463
Liu.NatMed.2019.p063.ar.99998	0.023730051156701702	0	0.025209441519809864	0.07665397236963999	0	0.012874197839789242	0	0.0369076712776439	0.012330674140483177	0.05692331611772524	0.7553706755782069	0.0102356484408982	0	0.0277218070820301	0.0942351555532905	0	0.156542248524082	0.0455738357996942	0.0737044257711076	0	0	0	0.0498513028945001	0.013094952489808	0.0109297711870119	0.146157953498903	0.346577247363256	1.10170918664551e-4	0	0	0.0252654804767544	0	0	0.420817770123504	0	1.13972545143708	3.87428586045668	0	6.43591466963698	1.87367513332836	3.03020685795547	0	0	0	2.04953445235504	0.538372213392536	0.449355208459553	6.00898559894523	14.248815329393
Liu.NatMed.2019.p067.ar.00563	0.02585571703569552	0	0.016473588743702108	0.013953137258493455	3.648478148349099e-4	0.013448403048089223	0	0.001457463204309581	0.019138495175041872	0.04763951528778638	0.8616688324320468	0	2.19680671778024e-4	0.0516649155861621	0.118589676062598	0	0.167817866445872	0	0.0535833695224315	0	0	0	0.0218003524545501	0.0114456797692581	0.131836125246	0.0270378718424033	0.372722213138109	0	0	0.0432822492608381	0	0	0	0	0.00473704952224347	1.11406825968502	2.55718977818392	0	3.61871409822802	0	1.15543653859958	0	0	0	0.470088462238109	0.246807110720697	2.84282749618516	0.583026885601275	8.0371366647106
Liu.NatMed.2019.p072.ar.99991	0.02389494486504826	0.008813315499407216	0.009876091763225181	0.12169072174793928	3.727584317080329e-4	0.026371839720057917	0	0.03152199242130975	0.03805818598815603	0	0.7394001495631484	0	0.0414433935760642	0	0.114629606967237	0	0.46972131405606	0.019575423097025	0	0	0	0	0.0267041095606428	0.0134486376783605	0.0981576224975831	0.0684898138343773	0.140277266505143	0	0	0.00755281222750702	0	0	0	0	2.8351312819355	0	7.8417802333756	0	32.1335073303776	1.33914936955239	0	0	0	0	1.82682087152577	0.920017645547193	6.71493625618634	4.68536953518039	9.59632964620033
Liu.NatMed.2019.p073.ar.99994	0.01735927984119157	0.009014008713155117	0.004546370104081786	0.06400623118537875	0.011177024556449172	0.01697980282221784	0	0.007372215775650027	0.01606405613253968	0.014024893818045217	0.8394561170512909	0	0.0222046323914015	0.0394016503813533	0.0632695865075983	0	0.169073178877371	0.00326785280108775	0.0711115909304281	0	0	0	0.0259300828158523	0.0524897140859475	0.0426200285163511	0.0708734268266428	0.397190379278556	0	0	0.04256787658741	0	0	0	0	0.730521157920571	1.29629433864052	2.08153734689094	0	5.56242194104676	0.107510701824951	2.3395353200347	0	0	0	0.853086589758091	1.726885004763	1.40217734901251	2.33169984166219	13.0673622814779
Liu.NatMed.2019.p075.ar.00562	0.021356974596751076	0.044247322980722224	0.003032327468285188	0.031142971295046753	0.1395178676290855	0.009784743295483114	0	0.05521997215922394	0.015136356670144027	0	0.6805614639052582	0.0286437722293496	0	0.0582383417546522	0.172178032610051	0	0.0762223827497596	0	0.143367351008498	0.00775568485989191	0	0	0.180842231126754	0.0119384426179639	0	0.0873764266154344	0.220079805678521	0	0	0	0.0021047274221522	0	0.0112528013269722	2.20867641616127	0	4.49066732272229	13.2763784379353	0	5.87738855814922	0	11.0548319014885	0.598028712980422	0	0	13.9444612161238	0.920554612879294	0	6.7374594117256	16.9700091378831
Liu.NatMed.2019.p077.ar.99985	0.019564531999659483	0.02587661166914343	0	0.23143829301649865	0	0.022273874001551286	0	0.07351145319826143	0.020185991330810345	0	0.6071492447840754	0	0.0231173867254251	0.021797933724826	0.0842687074941361	0	0.178545591202994	0.0012623367736228	0.0830755694192944	0.00393193379578713	0	0	0.0332786866390464	0.0552205211040064	0	0.0644125614961326	0.45027900396009	0	0	0	2.55691004820629e-4	5.54076659819115e-4	0	0	1.57470856542152	1.48483015630924	5.7402100446791	0	12.1621563511925	0.0859877698755692	5.65893594702699	0.267835196963963	0	0	2.26687529688853	3.76150767395701	0	4.3876504517331	30.6720743476416
Liu.NatMed.2019.p078.ar.00575	0.01908581481695457	0.03615818068961106	0.03261913032495485	0.01722172305116122	0.09068073834057665	0.01209154567877991	0	0.008317325812824043	0.02738503023998571	0.00998710955081651	0.7464534014943355	0.00294827393258118	0.0208559752340403	0.00451116634875394	0.0611864372878759	0	0.124452465843423	0.00526126514328527	0.0304458482132991	0.00435008407680155	0	0.0226876280306197	0	0.0475838133295644	0.234834649091153	0.03262166010436	0.375419099720433	0	0	0.0204867176469512	0	0.0123549159968583	0	0.268913863837829	1.90228622324171	0.41146623448132	5.58085226875391	0	11.3513853255827	0.479883203090787	2.77698438750242	0.396773822196356	0	2.06935239212592	0	4.3401486399157	21.4194115927401	2.97544151733134	34.2422050911515
Liu.NatMed.2019.p079.ar.00573	0.017243331232687814	0.03610716163456606	0	0.2080843118750226	0.1484363104104234	0.0342418637778445	0	0.03485769343848214	0.007884116117134212	0	0.5131452115138392	0	8.02516791944898e-4	0.00165366469338823	0.101898035067483	0	0.16597287245694	0	0.0597313635150051	0	0	0	0.0431227289376783	0.0582497141933209	0.00455770039398986	0.0932535282208882	0.469559206923005	0	0	0.00119866880635608	0	0	0	0	0.0774047622708037	0.159500117321067	9.82832167429849	0	16.0085008374678	0	5.76124018761639	0	0	0	4.15929562520416	5.61833138537722	0.439601661970653	8.99453725492532	45.2901660734819
Liu.NatMed.2019.p082.ar.99980	0.026019500009733503	0.008204640589214567	0	0.10199981026672503	0.03158330792181722	0.036675549506931644	0	0	0.0035321589996858316	0	0.7919850327058922	0	0.169775863588201	0.0313340486234617	0.0417369308143566	0.0120971903886229	0.324848258106595	0.00676930232227894	0	0	0	0.00316714054529147	0	0.144688069813286	0.211057151019177	0.00246755595700692	0.00128226982012551	0	0	0.0384290802895664	0	0.0123471387120317	0	0	2.28172512910761	0.421118082569431	0.560928990954413	0.162581787057028	4.36584104479365	0.0909769321081743	0	0	0	0.0425652034209967	0	1.94455441308088	2.83653044066616	0.0331630440015808	0.0172332345071931
Liu.NatMed.2019.p083.ar.99984	0.022694103063708747	0	0	0.14528246640077233	0	0.014328563290887929	0	0	0.022843663146056178	0	0.7948512040985748	0	0.00837212863016137	0	0.224856616703453	0	0	0	0.0394613187106905	0	0	0.0208280832021584	0	0.0859022770501687	0.132379291836527	0.0146569272756325	0.344536964375657	0.0202575687573432	0	0.106311039683359	0	0.00243778377485018	0	0	0.121209844811306	0	3.25542485303353	0	0	0	0.571312330264579	0	0	0.301544427250629	0	1.24367435453367	1.91655839614432	0.212199783229534	4.98813071663556
Liu.NatMed.2019.p086.ar.00571	0.062136622780321164	0.03944811729409356	0.027731299251317572	0.047472493364182224	0.060926044723424125	0.013136004876685379	0	0.15520094784721516	0.04295572580099414	0	0.5509927440617667	0.0626626578920519	0.0491469854047122	0.0427595440167739	0.157380271534994	0	0.277917258990435	0	0.0745470415576188	0	0	0	0.0286226028017463	0.0155084070067584	0.0447977873782611	0.107114685314449	0.1395427581022	0	0	0	0	0	0	14.6532779246622	11.4927208726955	9.99905691024141	36.8024104983517	0	64.9892451587774	0	17.4323680985081	0	0	0	6.69321997965238	3.62654578792825	10.4756876095874	25.0481116908455	32.6312174687502
Liu.NatMed.2019.p087.ar.00596	0.044558647845059536	0.006484318682098918	0.021231896974723902	0.014992808323352529	0.11766966206606772	0.01271004283598071	0.015168054521250767	0.031658705452262	0.04412526949823902	0.026857322275710728	0.6645432715252542	0.121480052823927	0	0.0298922124789671	0.0684813348629631	0	0.445402060851361	0.0262341297488899	0.0229137125747403	0	0	0.0535766977279215	0	0.018562839574814	0.0449248540286279	0.0387160807317901	0.129816024595998	0	0	0	0	0	0	19.2886270165796	0	4.74629145941218	10.8734800081435	0	70.7210280574201	4.16546035392591	3.63824385275724	0	0	8.50691875111174	0	2.94741137004732	7.13317728292767	6.14734702051594	20.6122142771587
Liu.NatMed.2019.p094.ar.00586	0.013661421052967809	0.01233046550788423	0.021244342795332077	0.06915277903883245	0.02699674811002961	0.02065743559807297	0	0.02176451130394599	0.05626376261579413	0.046391357950406616	0.7115371760267342	0	0	0.00626917916269333	0.0498162677842881	0	0.147834202248794	0.0279332067479536	0.136935840165671	0	0.00360310079607584	0	0.0596930698328111	0.0181987615229591	0.158520678708264	0.150068496120864	0.231256024362217	0.00686994642357446	0	0.00189974782935649	0	0.00110147829447884	0	0	0	0.58816751959082	4.67370765734649	0	13.8696428656547	2.62066284928172	12.8471704768964	0	0.338038968590138	0	5.60033840303307	1.70738786479108	14.8722363773756	14.0792618685048	21.6961868068745
Liu.NatMed.2019.p096.ar.00550	0.015247829420848886	0.015518120825229314	0.005689796722319209	0.03763157548808873	0.08406251720092374	0.016487673699332683	0	0	0.012578714357374069	0.0174826487006441	0.7953011235852393	0.0419109684370434	0.0535194308959052	0.00340611207945787	0.0336985374484667	0	0.128203692353862	0	0.0124106616363605	0	0	0.0420298910122281	0.0240449590859922	0.159520125126868	0.214062711017032	0.00644845017720844	0.267276550126091	0	0	0.00314159215794981	0	0	0.010326318445534	1.61099968899718	2.05721293837733	0.130926239725022	1.29532519466089	0	4.92797270529814	0	0.477048676803052	0	0	1.61557090838871	0.924254987514101	6.13173308925583	8.22827469120302	0.247869510474367	10.2737411037441
Liu.NatMed.2019.p098.ar.00584	0.020149487744430226	0.015087091142944724	0.025392627978773133	0.005860236734254014	0.18050653881366507	0.017112575894187312	0	0.0375401082336043	0.03158252089211309	0.004410936404104825	0.6623578761619233	0	0.0205229510367332	0.0311708108673473	0.112936409873421	0	0.334734071851343	0.0271169715173317	0.0723384944933503	0	0	0	0.0252468780803708	0.0199457520060287	0.0354256333971723	0.160616794105907	0.0905732438790387	0	0.0644176030106426	0	0	0.00495438588131319	0	0	2.85566870025135	4.33726654592785	15.7145514900387	0	46.5766161105515	3.7731945405439	10.0655492564508	0	0	0	3.51298014521078	2.7753542657995	4.9293043820947	22.3490447763581	12.6028258393572
Liu.NatMed.2019.p099.ar.00566	0.0122731211688944	0.02574419018933684	0.042906514104634724	0	0.18036961584621466	0.007568252896620694	0	0.0063795855448706106	0.025976408828526164	0.03932072692910308	0.6594615844917988	0.00300242567759888	0.0130900017355709	0.0173786844970299	0.0407913263012955	0	0.0910551977033037	0.00818626231698916	0.0464892379425578	0	0	0.0572257417792979	0.00346032955075019	0.0435451748153092	0.390984165494412	0.00109772894313812	0.247704719160208	2.53188829548715e-4	0.00650052354777147	0.0141522423092921	0	0.0150830493959265	0	0.224973616025192	0.980841939302406	1.3021955954575	3.05651934998271	0	6.82282237260353	0.613401706801503	3.48346739911876	0	0	4.28796028286983	0.259284636911869	3.26286692514692	29.2966857351868	0.0822535097524197	18.5606680597479
Liu.NatMed.2019.p100.ar.42349	0.02182502516772019	0.06933216834086912	0.029562856207345837	0.030139417666786034	0.1785845301169505	0.023687362458786127	0	0.20136699901888727	0.03483176995254944	0	0.41066987107010544	0.00832367093936799	0.0091579474600919	0.0278768548615339	0.268496220304419	0	0.0933521480411355	0.0385685855327	0.0982336460768791	0.0179172774654875	0	0	0.0919495546688163	0.0379621716494042	0.0532033736520886	0.0749990650397739	0.145800953432409	0.00678762759147568	0	0	0.0273709032844173	0	0	1.89627946991197	2.0863424180994	6.35084062605391	61.168188173341	0	21.2672705459004	8.78660598934681	22.3793621428682	4.0818727292336	0	0	20.9477349664743	8.64845418042262	12.1206695845393	17.0861136070228	33.2160361337472
Liu.NatMed.2019.p102.ar.42356	0.01894744997881905	0.03260762940945344	0.01717992258082279	0.04158966680770691	0.03707409812936975	0.016148704963008263	0	0.0015788127496056664	0.011818178820777108	0	0.823055536560437	0	0.0427547576356519	0.122804872061346	0.0491388452285282	0	0.214680338972385	0	0	0	0	0.00772965047138704	0.00372544125194778	0.00721261738205118	0.090782286060327	1.70209582679126e-4	0.410058533690647	0	0.00193046774352588	0	0.0489658710156746	0	4.61089038488481e-5	0	1.96891615718785	5.65533545631297	2.26291228546984	0	9.88632871306062	0	0	0	0	0.355961173542892	0.171561760123219	0.332151079422625	4.18065075549811	0.00783838842687483	18.8837667905064
Liu.NatMed.2019.p105.ar.42347	0.011458826420994904	0	0	0.11989872942576722	0	0.01970465437233522	0	0.02935623983267199	0.006105433332517689	0	0.813476116615713	0	0.00834708404529094	0.050915164838913	0.235112884899628	0	0.185427256214583	0.00324459168435912	0.155948576066267	0	0	0	0.0740328138143858	0.0182713309970466	0	0.0344371568047297	0.183047809004788	0.0484630963245636	0	0	7.05063481914795e-4	0.00204717182353035	0	0	0.133881785787669	0.81664604732869	3.77105738018908	0	2.97413229111086	0.052041135143342	2.50131348163134	0	0	0	1.18743806418814	0.293060236284818	0	0.552349542121628	2.93596750926532
Liu.NatMed.2019.p106.ar.41996	0.011154104593584064	0.007061789009352003	0.010571838405689008	0	0.28920865802446244	0.00801727557942926	0	0.00809712173539881	0.005826317037707763	0.012248394653950969	0.6478145009604258	0.00892841473082963	0	0.0598514609237824	0.0483398268563823	0	0.0351171062362028	0.0140712438567081	0.0432398843500762	0	0	0	0.00462099034247157	0	0.473380300781161	0.0765398523065668	0.234793262704163	0	0	0	0.00111765691165601	0	0	0.538470007195605	0	3.60962360798645	2.91536041950549	0	2.11790211563569	0.848632485071474	2.60778442075788	0	0	0	0.278690537791615	0	28.5494235709864	4.61609547324846	14.1603110596143
Liu.NatMed.2019.p107.ar.42358	0.02436256457950844	0.0052755551658219164	0.010770707967489681	0.058035667718562535	0	0.018644114336331178	0	0	0.018516729289927307	0	0.864394660942359	0	0.0425150562916676	0.00890988716918661	0.0809716594348842	0.0308154909321043	0.185958913335476	0.0195209142230241	0	0	0	0.0822255844342083	0.0641892862004029	0.0137672833674544	0.0473651415217049	0.0270562429456872	0.0558114642018585	0	0.0103681303690444	0	0.263390653983253	0.0619090963261112	0.00522519526393134	0	0	0	0	0	0	0	0	0	0	0	0	0	0	0	0
Liu.NatMed.2019.p108.ar.42068	0.010592998117189506	0.0026166545024278605	0.0021081945900141177	0	0.0438617682064616	0.020587207040568697	0	4.15224250679998e-5	0.0062131847000312145	0.039297493735834854	0.8746809766824041	0	0	0.00664518870442946	0.0630301714523734	0	0.00495261528996084	0.00706027852285658	0.0764651506132184	0	0	0	0.0364963306152614	0.00671224805070292	0	0.00529208781546159	0.195201852302351	0.0109445130994582	0	0	0.556773615714782	0.0304259478191435	0	0	0	0	0	0	0	0	0	0	0	0	0	0	0	0	0
Liu.NatMed.2019.p112.ar.41921	0.019420567637221976	0.01867034158663065	0.014091651514613175	0.03979695580430499	0.0413392229913166	0.023457666166416122	0	0.01777180417371533	0.03611486762922911	0	0.7893369224965521	0	0.121628549203781	0.0510550628669487	0.119475295059091	0	0.153616650081822	0.00335644580692084	0.245634690539973	0.00505479327365304	0	0.0308514133201895	0	0.0538760772037207	0.0965198526409313	0.0560591750606096	0.0197220369106948	0	0	0.0398138947593167	0	0.00333606327234805	0	0	9.3973492814928	3.94465165859577	9.23098306713005	0	11.8688361056835	0.259328042622551	18.9783977344669	0.390546941891679	0	2.38366328214419	0	4.16261082381059	7.45738376230548	4.33128284375297	1.52377768711009
Liu.NatMed.2019.p116.ar.42360	0.025667071209948347	0	0	0.140289641403494	0.020084030308537743	0.02687302006629852	0	0	0.03302969649492972	0.006402714992495363	0.7476538255242964	0	0.0216000249101015	0.0231444419008989	0	0	0.207740685397211	0	0.0783099373362342	0	0	0.00857025870690301	0.00301050320496896	0.0806972974900654	0.260636935822563	0.0585120162432113	0.188403227445284	0	0	0.0693746715425589	0	0	0	0	0.876077368371063	0.938717517102217	0	0	8.4257732907186	0	3.17617984721614	0	0	0.347601899787231	0.122103272392452	3.27300900410958	10.5711971067656	2.37319417092268	7.64146358070584
Liu.NatMed.2019.p117.ar.42367	0.01977542700913301	0.02418524430890342	0.06183974368013332	0.0056133740367019895	0.18329602999239472	0.009486656270640747	0	0.00894276436248738	0.01895431382843586	0.02547797038271613	0.6424284761284533	0	0.0277393743560316	0.0202216991127365	0.0442353206173854	0	0.252503983678266	0	0.0195730810760203	0	0	0.0342059497594397	0.0214816436381888	0.0444737965390689	0.0370199580562693	0.00772739425422962	0.423487884972024	1.63480318721611e-4	0	0.0660658902588546	0	0.00110054336276337	0	0	2.60601877927079	1.89975905585255	4.15575617374748	0	23.7218804887417	0	1.8388236229707	0	0	3.21353128919832	2.01812650899065	4.17816016607746	3.47789768666782	0.725962102925832	39.7852297195302
Liu.NatMed.2019.p121.ar.42364	0.01767893244600291	0.020752032998353962	0.013339691438702438	0.061727451378854055	0.03994109489328107	0.01930436805263989	0	0.03981266817083521	0.024003983882023575	0.03766383766168071	0.7257759390776263	0	0.0373502193769657	0.0263383024674861	0.130279879346516	0	0.260572113416478	0	0.0925371595936874	0	0	0.0266175492774945	0.0353225478820348	0.0331987005081856	0.034703258141576	0.0852078493216426	0.22493740544012	0	0	0	0.0105796026487935	0.00235541257901974	0	0	3.76057927350789	2.65185254627162	13.1171335054531	0	26.2355109371184	0	9.31703562126664	0	0	2.67996830525317	3.55642466546234	3.34258666002569	3.49407193498007	8.57908942555679	22.6476566629332
Liu.NatMed.2019.p125.ar.42377	0.032969082552583254	0.034220285281162346	0.027533420831303227	0.006358406150044215	0.06494587915256282	0	0	0.5666816733107279	0.004744451691141108	0	0.2625468010304751	0.0757292150263246	0	0.0286630257299779	0.437100485905344	0	0.0564593026880491	0.0602476373377086	0.0919049094301494	0.0145551325263091	0	0.0276132557772609	0	0.0220885614722873	0.0496731952276154	0.0543487128148032	0.0639623071586688	0	0	0	0.0130928277359723	0.00456143116952928	0	17.9454188922448	0	6.79222679470322	103.578933372655	0	13.3790616573654	14.2767766563723	21.7785447453078	3.44910415519238	0	6.54346465534325	0	5.23428756272599	11.7709697078723	12.8789188872078	15.1570354304839
Liu.NatMed.2019.p126.ar.42369	0.023864551719938044	0.023596956632116438	0.003843304561572059	0.2006715765236219	0	0.023200776982329818	0	0.05132584367754914	0.027335584371302207	0	0.6461614055315704	0	0.0315257690926512	0.0152112411274404	0.103712500279785	0	0.204004156889692	0.00574648969674195	0.0699226011735355	0	0	0	0.0198006828768326	0.0224467284371724	0	0.126033275256782	0.401596555169367	0	0	0	0	0	0	0	2.98069934618217	1.43819287484885	9.80581253597185	0	19.2881910437293	0.543319277369004	6.61104415847217	0	0	0	1.87211554875892	2.12229394245626	0	11.9161978269598	37.9701629452517
Liu.NatMed.2019.p127.ar.42378	0.022386521621947486	0.012295514430869002	0.01674242210913255	0	0.09176792562769306	0.011283641987504093	0	0	0.015100597684488891	0.0042322269182650755	0.8261911496200999	0	0.0107262986331353	0.0307564161470361	0.0322503299671055	0	0.337529663272921	0	0.0157017020208957	0	0	0.0920672539595425	0	0.0347979505289256	0.0855290392493857	0	0.1561941211247	0	0.0279186469776201	0.0278647343227138	0.133175128459976	0	0.0154887153360425	0	0.725667944003791	2.08076858883994	2.18183657206574	0	22.8349466265008	0	1.06226968058347	0	0	6.22864020254929	0	2.35419114081573	5.78630934933978	0	10.5670250865381
Liu.NatMed.2019.p130.ar.42380	0.013858944762297145	0.02205765543912433	0.005383422813518733	0	0.1507092041821272	0.006403913073693391	0	0.022062364320518505	0.008828187048596324	5.947135127427834e-4	0.7701015948473815	0	0.0300339375444006	0.05646310433488	0.115333325574717	0	0.216421285553905	0	0.0833733730664448	0	0	0	0.0631978576568748	0.0389781592260368	0.0390821700289808	0.0750078592771306	0.28210892773663	0	0	0	0	0	0	0	2.20837588756001	4.15169532684805	8.48038439364731	0	15.9133163230902	0	6.13038987885917	0	0	0	4.64689735698381	2.8660386887001	2.87368653537114	5.51527909253417	20.743285916406
Liu.NatMed.2019.p131.ar.42368	0.015912737602223212	0	0.008185659582541832	0	0.5876563800992024	0	0.039345135420013395	0	0.008536401974431866	0	0.34036368532158734	0	0.0160340948652851	0	0.00691684114324397	0	0.142989136484573	0.0143810656064131	0	0	0	0.0260688513630544	0	0.0478350270468989	0.0834840379061025	0	0.579947095228475	0.00526448687947443	0.0531916563207899	0.0237283777701493	0	0	1.59329385540513e-4	0	0.158511965106119	0	0.0683794184301757	0	1.41358082282956	0.142170230920112	0	0	0	0.257714881465722	0	0.472893805469792	0.825317488431536	0	5.73331731504739
Liu.NatMed.2019.p132.ar.42376	0.07094241633355583	0.03795768504443673	0.059798775377553674	0.0064631921027142	0.078870660617348	0.017738295376138698	0	0.03316118608335753	0.06926462234742006	0.017993575146294287	0.6078095915711811	0.159914053297669	0.0287949394036792	0.0413074665815273	0.0535070333799544	0	0.189651439266325	0.0183269627282132	0.0898285808083968	0	0	0.0487197572234207	0	0.0430642800118529	0.117584174151094	0.037194798913881597	0.159557369024071	0	0.00296874073796601	0.00958040447194823	0	0	0	27.5910888869629	4.9681920769199	7.12706581218766	9.23194230663365	0	32.7218878543299	3.16207892448912	15.4987526522182	0	0	8.40596010408457	0	7.43018110765015	20.2876190916378	6.41747852551356	27.5295476571932
Liu.NatMed.2019.p133.ar.42379	0.01686609299028497	0.010381156869462584	0.01382391317709269	0.030236250702583106	0.1064132471357806	0.004436728131599235	0	0.015090657834291277	0.025741411355110815	0.005325927436416852	0.7716846143673779	0	0.0515585779314642	0.020808378160954	0.0779852741562364	0	0.206359816978077	0.0260710939526824	0.0747163674026433	0	0	0	0.0180968117631232	0.0290128794712975	0.0770837107340172	0.0587209406391522	0.295407324605069	0.00977981883007776	0	0	0.0235779471902207	0	0.0308210581849857	0	3.28856514321413	1.32722254670976	4.97414134685995	0	13.1622656849892	1.6628947938056	4.76564039051912	0	0	0	1.15427047748724	1.85053094870866	4.91663685073812	3.74540273045072	18.8419904062855
Liu.NatMed.2019.p134.ar.42365	0.029728098959059493	0.004384951292332726	0.03064982056633957	0.0483079856078242	0.13297111543399975	0.014988312879940988	0	0.030041180866656563	0.04733120289801302	0	0.6615973314958338	0.0393658132342354	0.0942199085313372	0.00554182368295236	0.0529984507252218	0	0.439794080407859	0.0380914838587049	0.0507261281786608	0	0	0.0191152620859609	0	0.0436220152216016	0.0334561185281625	0.046757851041189	0.0973065531544907	0	0.00175781553066622	0	0.0286464553063179	0	0.00860024051263925	5.62453505805886	13.4620152655891	0.791808399965647	7.57234817817946	0	62.8371935024451	5.44246057110397	7.24768175377964	0	0	2.73116323310115	0	6.2326555393932	4.78016573539428	6.68069959220212	13.9030309456512
Liu.NatMed.2019.p135.ar.42371	0.021601223342880574	8.310716888879576e-4	0.03151308730520238	0	0.09700758070093703	0.007899191781597821	0	0.010543745071897233	0.03693556574502126	0.031526731518687616	0.7621418028448881	0	0.150020670307774	0.00492187766139115	0.0576425062961429	0	0.262595871422887	0.00760988649292602	0.0655864522010229	0	0	0	0.0118913781303424	0.0120020952529114	0.0906098648639353	0.0390218428894235	0.266108789890889	0	0	0.00517027013942169	0	0.0268184944509329	0	0	6.02350643467885	0.197619179432205	2.31441445284517	0	10.543533221061	0.305545896863922	2.63337322817005	0	0	0	0.477452823923323	0.481898246669772	3.63809269038449	1.56677290706179	10.6845810310268
Liu.NatMed.2019.p137.ar.42366	0.03294211269252074	0.04352173069476556	0.024147146607839422	0.10522520890478824	0.0646661065193198	0.015941556350321198	0	0.16449685672528483	0.04863925628872152	0	0.5004200252164387	0.0299565596635509	0.0500892367699502	0.00105441039467646	0.0589932655670942	0	0.344744740680743	0	0.0381331479041409	0	0	0	0.0282335751026518	0	0.0765332851419065	0.0934668306887921	0.265184445950655	0	0	0	0.0132586082584888	0	3.51893877350411e-4	5.34202881529562	8.93220547240644	0.188028624607464	10.5200239315615	0	61.4768971911993	0	6.8001258225159	0	0	0	5.03477613755134	0	13.6478627435564	16.6675515620508	47.2892404050074
Liu.NatMed.2019.p140.ar.42381	0.0224201524751446	0.0023278437729648454	0.006261887187610081	0.05764828853691971	0.07733352061937472	0.013214590232520545	0	0	0.03137326511158596	3.2809188632175836e-4	0.7890923601775578	3.24671912742203e-4	0	0	0	0	0.0800673107097397	0	0.0407809267927263	0.00126957834602239	0	0.104322905317294	0	0.00480142928675181	0.283435240685813	0.00458475249704949	0.343761296159067	0	0	0.120846666209112	0	0.0158052220836828	0	0.0056723829383979	0	0	0	0	1.39886583769244	0	0.712488590088763	0.0221809595049726	0	1.82263831573194	0	0.0838863618847147	4.95193196672821	0.0801007750297464	6.00589590502254
Liu.NatMed.2019.p141.ar.42375	0.013600035313963086	0.010351004127438479	0.02317287535111603	0.06349566634155765	3.4498252897773263e-4	0.011130762222585766	0	0	0.027429928078683868	0.008591436505591693	0.8418833095300857	0.00180096640643725	0.00178021306833381	0	0	0	0.150823197618911	0	0.0346713927630381	0.00211189969386201	0	0.0457879214439764	0.0239962659993389	0	0.622023399875232	0	0.0777758043530498	0	0.00141810862668789	0	0.00665007058732002	0.0311607595638122	0	0.00508337265996485	0.00502479469252418	0	0	0	0.425710616546786	0	0.0978627971207924	0.00596100689385087	0	0.1292400942033	0.0677313924825469	0	1.75571111903153	0	0.219528468738734
Liu.NatMed.2019.p142.ar.99955	0.010880619054056828	0	0.006392085372675801	0	0.3914843834598757	0.0012921264485447274	0	0.005812255336228848	0.012814163253912148	0	0.5713243670747059	0.0110720692575688	0.0552935891914947	0.0052592355038523	0	0	0.0935594675166465	0.0143124036402651	0.00879918048188352	0.0104498975349376	0	0.0213888181945683	0.00707060338902126	0.116005920607075	0.0959390830011223	0.0083018667182838	0.365925745096379	0	0	0.184001226217929	0	0.00262089364897228	0	0.434084295106878	2.16780424054082	0.206190142364778	0	0	3.66803120200642	0.561122722495849	0.34497490650951	0.409691838071879	0	0.838555996460326	0.277205445224748	4.548052139443	3.76132484804263	0.325477548834334	14.3462450808856
Liu.NatMed.2019.p143.ar.00559	0.01738560864353033	0.028483961923198374	0.06939625138263449	0	0.08308392642606797	0.01466804905413669	0	0.008586826053644143	0.03359541360859057	0.0031036445990200337	0.7416963183091775	0	0.00684700900335033	0.00111160825202223	0.0191110572020584	0	0.256087069461422	0.0228698151530529	0	0	0	0.0277830418646826	0.0035945803705549	0.0253588865613183	0	0.0367430291141634	0.358920880511807	0.0316897110905233	0.00806651225649171	0.198972010831175	0	0	0.0028447883273777	0	0.779280169428328	0.126515718987655	2.17509103421469	0	29.1460950001164	2.602887394853	0	0	0	3.16207756714649	0.409110780899968	2.88617663659391	0	4.1818426030088	40.8499425719675
Liu.NatMed.2019.p144.ar.00018	0.017934373071381685	0	0.011736927553178155	0.07140404199151182	0.15172136350166673	0.015764594568789186	0	6.647245201760168e-4	0.01756330667184394	0	0.7132106681214525	0	0.00494467669900281	0.0013959476452803	0.100911352586615	0	0.115268469949113	0.00334960872931802	0.00222361340903635	0	0	0.00259933720504817	0.0032975852421858	0.0365093479504882	0.0556048620681818	0	0.589417632824564	0	0.023741316271676	0.0607362494194904	0	0	0	0	0.0869050886808351	0.0245344562024354	1.77356591326008	0	2.02589920692935	0.0588709963031935	0.0390810830045105	0	0	0.0456846107575975	0.0579566583114654	0.641669479008913	0.977282391403967	0	10.3593004697348
Liu.NatMed.2019.p145.ar.99986	0.009883410422837411	0	0.012480043799413825	0	0.53736677582899	1.8882318766401488e-4	0	0.01353461163375219	0.007378011660861791	0	0.41916832346648086	0	0.0148907957581087	0.0131527668946499	0.169464109681522	0	0.0292462312598513	0	0.0316664469933808	0.00445635035576953	0	0	0.0389033418941002	0.0550240850498727	0	0.025346541093704	0.53625189624645	0.0291032541484917	0	0.0335282248342613	0	0.0189659557898388	0	0	0.764386343982872	0.675168443861413	8.69906842723517	0	1.501291143277	0	1.62552761030363	0.228756972514281	0	0	1.99701773915969	2.8245407354655	0	1.30110910081335	27.5273150665904
Liu.NatMed.2019.p146.ar.00580	0.019429302526124476	0.0030605638089059818	0.008518325835168383	0.14292766849627947	0	0.022934432343067978	0	0.0024699020388563543	0.027900729095354494	0	0.7727590758562428	0	0.0668797050458468	0.0178057120344681	0	0	0.225858500743307	0	0.0493304807899899	0.00358096519672546	0	0.02016212208446	0	0	0.389869519940962	0.0085294589710092	0.182248067797996	0	0	0.0357354673952356	0	0	0	0	2.10191142131008	0.559602191190152	0	0	7.09833516740082	0	1.55037018958319	0.112543433634335	0	0.633660011779709	0	0	12.2529128413893	0.26806588361103	5.72773601429169
Liu.NatMed.2019.p147.ar.00553	0.019616649748703436	5.530217848280654e-4	0	0.0882504114995207	0.019911812316141635	0.012509925975256776	0	0	0.025976915337370267	0.021586787282528545	0.8115944760556506	0	0.00388926541190376	0.00442831419149736	0	0	0.221767870506325	0	0.158950551560847	0	0	0.0354212719603715	0.00192254274315992	0.062287624116193	0.190072008858034	0.0689514575585485	0.202536660564194	0	0.0220108160845499	0	0	0.0277616164443767	0	0	0.0685492011106507	0.0780500603443035	0	0	3.90870993496367	0	2.80154018088981	0	0	0.624308098844307	0.0338852598594401	1.09783376037469	3.35006305325329	1.21528536380854	3.56975541828568
Liu.NatMed.2019.p148.ar.00014	0.03821296906250169	0.0026453689128840916	0.05701706254902047	0	0	0.006559702981129342	0	0.002262036517105116	0.026551103839368793	0.10150046635320803	0.7652512897847825	0	0.0356919410800667	0	0.0497533776941464	0	0.071576798330582	0	0.0303934904421476	0	0	0	0.0163602635015918	0.0523947853765559	0.215844703070813	8.92294144244114e-4	0.398624363152741	0.00753444004604736	0	0.103824573972993	0	0.0171089691880712	0	0	0.963069742716384	0	1.34248716111248	0	1.93134491055165	0	0.82010252551715	0	0	0	0.441446284075868	1.41375982771811	5.82410192224587	0.0240766253086875	10.7560152584807
Liu.NatMed.2019.p149.ar.99973	0.02031270261631154	0.009573358390675659	0.02624025549324052	0	0.6248653340044569	0	0	0.02061927576896574	0.012605376445348421	0	0.28578369728100117	0.118171254328108	0	0.01293667234147	0.146383386784459	0	0.141032415930787	0.0371350558045265	0.00649013443452592	0.010697533564166	0	0	0	0.105462130063013	0.0131814008078636	0.0203204702712806	0.369518848899843	0	0.00444306444163623	0	0.0142276323283221	0	0	17.0108168951898	0	1.86224108125988	21.071968840868	0	20.3016936506719	5.34561165720995	0.934258412662264	1.53991582576348	0	0	0	15.1813314843683	1.89746987826752	2.92514284437686	53.1924410356488
Liu.NatMed.2019.p150.ar.00558	0.019933328607327598	0.016491306067909783	8.739142565389694e-4	0.1331684821220123	0	0.028072537253739083	0	0.002059421121082838	0.017326704529180715	0	0.7820743060422086	0	0.00807201860915856	0.0601485932346879	0.0284711202188823	0	0.329532238554204	0.00328226069345489	0.037499740670579	0	0	0	0.0218437332091211	0.069354675998436	0	0.0391395742159823	0.390550911348173	0	0.00420859000602339	0.00789654324129827	0	0	0	0	0.330028904705247	2.45920819883674	1.16405735374644	0	13.473106173432	0.134197027294876	1.5331974490495	0	0	0	0.8930930037129	2.83560393802624	0	1.60024294226409	15.967888051897
Liu.NatMed.2019.p154.ar.00010	0.03229366619324117	0	0.03560323321591053	0.10432854778537315	0.050307915271111656	0.031091330115211414	0	0	0.024211728550384864	0	0.7221635788687673	0	0.0898065837222949	0.0345627983789438	0.0305765735593214	0	0.190348111456839	0	0.0171529985997157	0	0	0	0.0250176557906905	0.00595634612423926	0.00446288846999277	0.00213889778760409	0.110978564971692	0.0105903929495993	0	0.475560664591128	0	0	0.00284752359794017	0	4.20607693467699	1.6187431147487	1.43204891511076	0	8.91492324920916	0	0.803357936361409	0	0	0	1.17169789362323	0.278964514735193	0.209018665198512	0.100174934589342	5.1976632783895
Liu.NatMed.2019.p155.ar.99989	0.014405068853322982	0.004041365351045391	0.010427738349001594	0.16344671729959737	0.015877130949202165	0.02751080825610243	0	0	0.026049789911161476	0	0.7382413810305666	7.43115153851875e-4	0.00392810165311845	1.92939789247403e-4	0	0	0.219837114933836	0	0.0483340432160046	0.0127957446857081	0	0.034530212197233	0.00872267411088768	0	0.512849226165983	0.0180527518424912	0.040825820087331	0	0	0.0864886745870346	0	0.0126995815772729	0	0.0346459168396476	0.183138080963898	0.00899534326365939	0	0	10.2493649373	0	2.25345591878405	0.596570133154322	0	1.60988623908373	0.406673232672901	0	23.9103341506692	0.841665165647283	1.90340347700409
Liu.NatMed.2019.p156.ar.99967	0.009079841019002423	0.023781009032058237	0.01808810072032319	0.023381215215239233	0.10867101054619928	0.00832085900508028	0	0	0.01920624785990829	0.006385227313213732	0.7830864892889754	0.00294331886084983	0.00222301666857404	5.30002908313668e-4	0	0	0.163359771502802	0	0.00122744983324994	0.00408327062986977	0	0.102126002605266	0	0	0.517421127645783	0.00267427278436408	0.203411766560927	0	0	0	0	0	0	0.122251419962098	0.0923335041770233	0.0220137916374713	0	0	6.78518535539679	0	0.0509824086825981	0.169599576597345	0	4.24182680293833	0	0	21.4912045087847	0.111076529832757	8.44875410199089
Liu.NatMed.2019.p158.ar.00561	0.022742544029347164	0	0	0.16310287945447138	0	0.04655206606006502	0	0.00944321207024538	0.021898085922189045	0	0.736261212463682	0.0508301976196781	0	0.0558321538383778	0.0297580793176473	0	0.204709512540542	0.00289527575836459	0.0432031547769069	0	0	0.0139666787137317	0.0364068857995255	0.0206726096959063	0.165445835188903	0.0523851244432807	0.316402702153861	0	0	0.00749179015327445	0	0	0	2.56482443712617	0	2.81721652183036	1.50155326184081	0	10.3293708241045	0.14609177939528	2.17997395882359	0	0	0.704740106235611	1.83704322924244	1.04311250024937	8.34817767753416	2.6432839848336	15.9652612120243
Liu.NatMed.2019.p159.ar.00565	0.017577461700235653	0.011045888808689838	0.012375309233568802	0	0.15309512815517654	0.011902351597184137	0	0.005472999592170283	0.017719146185754982	0.03858812081484309	0.7322235939123767	0.0259946354179668	0	0.00772267786303633	0.0334436149145692	0	0.166737588064056	0	0.0554925749417404	0	0	0	0.0174692142454591	0.023489292412436	0.295830035708602	0.0363837526953354	0.205865754078042	0	0	0	0.0924980914305116	0	0.0390727682282449	2.3188123825227	0	0.688889871587327	2.98328740270093	0	14.8735759366592	0	4.95013174233781	0	0	0	1.55831500053717	2.09532702524486	26.3890737028422	3.2455579744071	18.3639451763034
Liu.NatMed.2019.p162.ar.00555	0.03578694819863765	0.012587310083141836	0	0.2691093099011867	0	0.03952355975320062	0	0.01453555427868226	0.027169308508963153	0	0.6012880092761879	0.0431618115633211	0	0.158839736460717	0.111242140540085	0	0.182854785095993	0	0.0298837366758484	0	0	0	0.0298296845406039	0.0313740926981258	0	0.0628665792567359	0.349947433168569	0	0	0	0	0	0	1.53307038440941	0	5.64185067807158	3.95122505250083	0	6.49484452863971	0	1.06144459682886	0	0	0	1.05952471152386	1.11438075954362	0	2.23296676707452	12.4298315214076
Liu.NatMed.2019.p163.ar.99974	0.030079061729193255	0	3.5497436327706715e-4	0.08517446049818164	0.04483643479237996	0.03896393011511551	0	0.008598324700742637	0.039261694946671526	0	0.7527311188544384	0.160244717157328	0.0797606237309066	0.0295034015313369	0.0958409230937318	0	0.286119825814976	0	0.0304889528512472	0	0	0.056096794381216	0.00516419493931027	0.0488568863618922	0.0504080860686992	0.00547185490776369	0.1341145519887	0	0.0112323250494687	0.00380170649730154	0	0.00289515562612185	0	10.8985495456835	5.42467249433531	2.00658273832376	6.51832439390533	0	19.4595563146415	0	2.07361196762004	0	0	3.81525022330348	0.351226769955747	3.3228502387391	3.42835029614997	0.372151312548443	9.12138706083476
Liu.NatMed.2019.p165.ar.00569	0.022179704480696963	0.014120665186553572	0.023902595418028933	0.01669688656327503	0.05233815525186237	0.014060544139770464	0	0.0031415265810274375	0.029849520405363265	0.06589901519543676	0.7578113867779852	0	0.0159608709843198	0.00198612848364232	0.00493925035293999	0	0.100376459262361	0.0114546114978895	0.0569141489183626	0	0	0.0197067620919998	0	0	0.465785519766724	0.0520470322104385	0.25721933585945	0.00186503318718755	0	0.0117448473846846	0	0	0	0	0.767011402352531	0.0954448660719955	0.237359310998791	0	4.82366462692675	0.550459786125142	2.73505131508552	0	0	0.947022956507952	0	0	22.3836659705325	2.50115843948833	12.3608644981571
Liu.NatMed.2019.p166.ar.00581	0.018297294325327916	0	0	0.059248985834048556	0.18463820509453377	0.012592537816374831	0	0	0.012384968906428272	0	0.7128380080232867	0.00126611569859447	0.0093930188727724	0	0	0	0.307717518383062	0	0.0293780475882067	0.00460546429869871	0	0.0268213467678729	0.077262496487903	0	0.415959576249279	0.00746122408459199	0.0472356316037872	0.00265004905278135	0	0.0594105445637054	0	0.0108389663487452	0	0.0122511254169549	0.0908882595657767	0	0	0	2.97752086550226	0	0.284266395170627	0.0445631633738535	0	0.259527374527953	0.747603505391422	0	4.02488725372446	0.0721959234261248	0.457059056742986
Liu.NatMed.2019.p167.ar.00582	0.017385881296781192	0.053655726387862375	0.007068224666512063	0.036924051944935685	0.10210476263050701	0.013267296141964723	0	0.02349011984508105	0.043531744979813984	0.02311454708960306	0.6794576450169388	0	0.0357943213910791	0	0.0785500473566698	0	0.171772932699034	0.00151334106435137	0.00100806764492086	0	0	0.0835897354459523	0.00363952545541846	0.0514580347628395	0.0771874886323681	0.0402987505190987	0.430129116371053	0.00186879688264139	0	0.00571105128777176	0	0.0174787904868011	0	0	2.58897914084413	0	5.68147198257601	0	12.4242204471645	0.109458939192657	0.0729128533195333	0	0	6.04598922532404	0.26324442315026	3.72192497168075	5.58291902841184	2.91478146368856	31.1109490800938
Liu.NatMed.2019.p168.ar.00000	0.012286198453810557	0.004805438502170804	0.010970297228210617	0	0.11387424901196419	0.007008166134435988	0	0	0.028656618363760204	0.046430194165970266	0.7759688381396774	0	0	0.0222804525296687	0.0132008415724801	0	0.0412831478433147	0	0.059702905254409	0.00106046469769562	0	0	0.0116010585327075	0	0.53241776038693	0.0134371472449652	0.254142776436776	0	0	0	0.0435476874711527	0.00732575802990106	0	0	0	0.538375274332326	0.318979459395532	0	0.997548232732283	0	1.44263533031828	0.0256246129552971	0	0	0.280322989929175	0	12.8651138223528	0.324689448054024	6.14099676842438
Liu.NatMed.2019.p169.ar.00572	0.010831411692675227	0.006190408445353735	0.03988164998471943	0.027238560409587467	0.06086696599864116	0.012085167593718362	0	0.03015232723605398	0.03164215164311592	0.02563424814703077	0.7554771088491039	0	0.0121096597989813	0	0.104725133959381	0	0.152448128142958	0	0.0472303401057451	0	0	0	0.0725330851213032	0.0558178045403715	0	0.05327029908969	0.341418517021918	0.0702327866109368	0	0.0902142456087154	0	0	0	0	1.14909810096266	0	9.93747591207373	0	14.4659600230158	0	4.48173565766874	0	0	0	6.8827392142646	5.29660900982877	0	5.05487359164499	32.3975550144171
Liu.NatMed.2019.p170.ar.00549	0.03360454260278844	0.00856315142622837	0.021861329081113486	0.0838598220206261	0.024421129178775553	0.020429972764656062	0	0.006708209618611043	0.03989889890359854	0.007185918319575462	0.7534670260840269	0	0.0226703800293927	0.00117430961119537	0.0854928484127033	0	0.245984326204657	0	0.0863161145269001	0	0	0	0.0454887705675522	0.0173469047010145	0.0910766205851759	0.0995050749746396	0.282358296542075	0.00929347200321105	0	0.0132928818414823	0	0	0	0	1.20984217971964	0.0626689670765252	4.56246670501167	0	13.127358827089	0	4.60640165752671	0	0	0	2.42758318408694	0.925746148395133	4.86045390626033	5.31025226063266	15.0685156802614
Liu.NatMed.2019.p172.ar.99987	0.0204060811264626	0.009667031287046848	0.07184729657348522	0	0.10193330105486663	0.01629025566782691	0	0.02339535478230018	0.06715385496516901	0.018886134626394827	0.6704206899164478	0.00517335390040705	0	0.0011496726910195	0.0233796421866733	0	0.450205420847891	0.0290369110153407	0	0	0	0.0327994320018076	0	0	0.00784939964973136	0.0318942900032747	0.289125602682944	0.0304619141524971	0	0.0989243608684136	0	0	0	0.757783516337068	0	0.168401975045417	3.42460767385849	0	65.9452752415182	4.25327417307371	0	0	0	4.80440143757276	0	0	1.14976585445669	4.67181787579891	42.3505950070256
Liu.NatMed.2019.p173.ar.00015	0.024968861391265793	6.859855506531693e-4	0.012980968040706482	0.10399283131443066	0.04488634249154277	0.018352854018969272	0	0	0.02956751783702485	0	0.764564639355407	0	0.0651362689658241	0.023646916030988	0.0956613179680111	0	0.23671186610138	0.0181737686199895	0.015866233700753	0	0	0	0.0240044008276891	0.0524159421539188	0.152803952953942	0.0157474953878291	0.279721645646202	0	0.00469309670453103	2.52923457379126e-4	0	0	0.0151641714815627	0	2.44335516371504	0.887029842322798	3.58839366970132	0	8.87940266666012	0.681724208445407	0.595165253658983	0	0	0	0.900439611378309	1.96619740363027	5.73189612198967	0.59071120870646	10.4927613777067
Liu.NatMed.2019.p179.ar.00570	0.03328411076751213	0	0	0.06075968747670305	0.02733013285381288	0.01531628456592491	0.0013324460533362223	0	0.02231092921057503	0.02351677869692777	0.816149630375208	0.00247715272763562	0.315245450996561	0	0	0.0245326997852491	0.363048522346529	0	0	0	0	0.0994784620436134	0	0.023241925517631	0	0	0.0270455631453372	0	0.0847195279643722	0	0.0324565905385462	0.0277541049345259	0	0	0	0	0	0	0	0	0	0	0	0	0	0	0	0	0
Liu.NatMed.2019.p181.ar.99981	0.016076736171760506	0.017424036805504892	0.036114735499939925	0.03196039701437132	0.0757467036537139	0.012863916666318932	0	0.02828133059475632	0.0406671719274904	0.004429276652135519	0.7364356950140083	0.00939470505237384	0.00773339874518866	0.00454802399778698	0.0417809172236834	0	0.480707980709536	0.00591407983881978	0.0238374958467198	0	0	0.0108453337191506	0.0159504971473472	0.0341411184138772	0.0184842865771769	0.0610141697310144	0.244991556014483	0	0	0.0406564369828428	0	0	0	1.08924097773467	0.896625786915253	0.527307039283634	4.84416348077655	0	55.7342490257968	0.685690297899161	2.76376715799785	0	0	1.25742977967376	1.84933268381221	3.95838985841182	2.1431053206896298	7.0741054160808	28.4048131923552
Liu.NatMed.2019.p183.ar.00011	0.017215259734529684	0.010327685792907293	0.021817265557858647	0	0.06265120398369264	0	0	0.12286998088303693	0.014438223051994093	0.013249923284772104	0.7374304577112086	7.85575524325762e-4	0.111340146635667	0	0.35110485637574	0	0.106287962712	0.0865270009802103	0.017986903572954	0	0	0	0.0100662474281397	0.0394316259856462	0.00177781843901912	0.0291959654483766	0.236383692027651	0.00390053631524983	0	0	0	0.00521166855502098	0	0.0440049596921719	6.23685248980757	0	19.6675616463495	0	5.95384831893653	4.84691423359536	1.00755807965651	0	0	0	0.563872980522021	2.20881004863845	0.0995866423106567	1.63544718864878	13.2413173749161
Liu.NatMed.2019.p184.ar.00547	0.0011581718449353575	0.012114820948295147	0	0	0.3265401488164035	0.010653651553911703	0	0	0.0020134566122811033	0	0.6475197502241732	0.0119737985177181	0	0.00580273014869301	0.0485618387296271	0	0	0	0.0575206490730942	0.0179367857457818	0	0.0471885243083742	0	0	0.458362107938621	0.0228170446586534	0.305850480823211	0	0	0.023986040056226	0	0	0	0	0	0	0	0	0	0	0	0	0	0	0	0	0	0	0
Liu.NatMed.2019.p185.ar.00554	0.01600363709255972	0.0073940695452493444	0.017493243710436028	0.06039660949634948	0.06808051860809064	0.014566949473401274	0	0.015296429858960004	0.03622556381710323	0	0.7645429783978503	0	0.0432247579610365	0.00843484582280541	0.0475416111713286	0	0.101760413172744	0	0.06156890250134	0	0	0	0.0192455322467113	0	0.280652259636175	0.0512054639936201	0.307830339718881	0.00441950915711889	0	0.0741163646182393	0	0	0	0	2.3764145318319	0.463731692960432	2.61374686599952	0	5.59459291471134	0	3.38494051823298	0	0	0	1.05808255873059	0	15.4297245294482	2.81517848760017	16.9239233983939
Liu.NatMed.2019.p187.ar.99988	0.02969467906196932	0.0012223916861922306	0	0.29111996197349205	0	0.03671921278517797	0	0.005667811012586731	0.023352804745437973	0	0.6122231387351438	0	0.141069004147904	0.0279492563629302	0.0272243890794836	0	0.195923719841501	0.0376574420053489	0.0601751818874914	0	0	0.00124657887825658	0	0.0484729831172068	0.0139359702456301	0.0398321772181089	0.342843058130954	0.00337109154112058	0	0.0602991475440629	0	0	0	0	8.86679152539412	1.75673055152547	1.71116953601592	0	12.3146455113054	2.36693162794974	3.78226808944964	0	0	0.0783528252731694	0	3.04673474169844	0.875935458809527	2.50362305687809	21.5491556117355
Liu.NatMed.2019.p188.ar.99976	0.024844337111062844	1.7191563455259742e-4	0	0.06992610794922101	0.041721412486382954	0.03366586249486105	0	0	0.011050405350089615	0	0.8186199589738299	0.0308808899375535	0	0.00563094435912432	0.05515933887167	0	0.200356812893677	0	0.0928050098993334	0	0	0	0.0275733559189205	0.0424113058382118	0.057711360969376	0.0546047901682278	0.43007731561636	0	0	0	0.00278887552754556	0	0	0.951646030843189	0	0.173526924259491	1.69982685108193	0	6.17432872330509	0	2.85994087254794	0	0	0	0.849718864007132	1.30697499150532	1.77847166037393	1.68273750962813	13.2535484304254
Liu.NatMed.2019.p189.ar.99982	0.016469476298579835	0.018984754316521305	0.043051286591970606	0	0.08057850275313636	0.009088227272812598	0	0.01082070766260479	0.030039003192268727	0.014504642162108434	0.7764633997499973	0	0	0	0.00686071483965471	0	0.336605235061079	0	0.0139334356753723	0	0	0	0	0	0.040061362230505	0.0352469367036442	0.267761736522967	0.0501357515493148	0.00624514641049347	0.242263805131561	0	0	8.85875875408603e-4	0	0	0	0.731367775729879	0	35.8828821513946	0	1.48533587189367	0	0	0	0	0	4.27063215306409	3.75740346315479	28.5440089324901
Liu.NatMed.2019.p191.ar.00008	0.015096364933400436	0.017606408637396244	0.02491994578095619	0	0.18489710679568203	0.006264497783779796	0	0.0020581732432350714	0.02034280761623261	0.008342495495178822	0.7204721997141389	0	0.059531210883649	0.00346762215409382	0.0225137020591425	0	0.173990897164022	0	0.0531375809854064	0	0	0.00665798995722276	0.0276618807889744	0.0488076273525591	0.111035047340977	0.0520454491649412	0.425287859438285	0.00589559168521665	0	0.00996754102551018	0	0	0	0	4.52134929420598	0.263363213115683	1.70989820976455	0	13.2144736922676	0	4.03575806233381	0	0	0.505669173314058	2.10089839136787	3.70690144223109	8.43302572676447	3.95281149762691	32.300283071074
Liu.NatMed.2019.p192.ar.00591	0.018137319745271555	0.042611547097348476	0.040483334228471016	0.030182741479694748	0.18774477410619453	0.00858890434261391	0	0.04096788369548063	0.02242430760381847	4.1428444167837135e-4	0.6084449032594283	0.00395339553855483	0.033634695639339	0.018372067776088	0.169695231250454	0	0	0.0321433517370179	0.0663357315813368	0	0	0.0223327547996849	0.0172640463851563	0.0497557542044791	0.300604660793902	0.0459300850162757	0.201301173385308	0.00873280020952755	0	0	0.00423024808360598	0.0257140035992701	0	0.490105409961296	4.16971844443059	2.27759902125246	21.0372450895422	0	0	3.98483542235192	8.22369039593701	0	0	2.76860836208304	2.14023677840261	6.16825816554492	37.2661852521157	5.69398708703146	24.9554574404566
Liu.NatMed.2019.p193.ar.00002	0.020104224527351087	0.02580757861093956	0.008871340131432296	0.18021909754313464	0	0.03242222454520338	0	0.014603952024935462	0.04590057669434846	0	0.6720710059226551	0.0262374882651141	0.0178158064971411	0.00260513663794963	0.0527791924952863	0	0.248492493104332	0	0.0826705092455721	0	0	0.0293872530671504	0.00271592918382009	0.0215171137228999	0.0507682190701973	0.0941356456512065	0.314745301541327	0.00456758546475896	0	0.0515623260532438	0	0	0	3.02629481399512	2.05491784368423	0.300482706938768	6.08767862690992	0	28.6617200396522	0	9.53541478026546	0	0	3.38959623939799	0.313261784859992	2.48183549483798	5.85572812974589	10.8578311066884	36.3034778390098
Liu.NatMed.2019.p195.ar.00556	0.027667248631708496	0	0.01558621775116227	0	0.16583523866306	0.0038546306515800308	0	0.010830191202919398	0.014316930777664109	0	0.7619095423219057	0.0959982999334201	0.158774919315151	0	0.0858506281650414	0	0.097821754187808	0.0593049198521315	0.0474272069500484	0	0	0.100319845406549	0	0	0.150692528152275	0.00862403927094971	0.143166966784253	0	0.0014649353861917	0	0.0359662254985531	0.0145877310976286	0	8.89483355036406	14.7114738517269	0	7.9545892818087	0	9.06378781404094	5.49496596469152	4.39442273323518	0	0	9.29525134620495	0	0	13.9625905472041	0.799070336663282	13.2653009515755
Liu.NatMed.2019.p196.ar.00016	0.012883742042520076	0.009398998702968852	0.008552928857884784	0	0.12423785914882299	0.005965597784183639	0	0	0.006862733395103356	0.059473139758507806	0.7726250003100085	0	0.0626730050108962	0.0165761553186874	0.00832364428699993	0	0.121943177556163	0	0.0920503870877169	0	0	0.0336782388272423	0	0.0604983952805384	0.506471463861913	0	0.00334818846247274	0	0	0.0607997141033031	0	0.0336376302040669	0	0	1.63703463120982	0.432973340025522	0.217415679259701	0	3.18518642379603	0	2.40437922918588	0	0	0.87968405645725	0	1.58023327889964	13.2291618363813	0	0.0874555235373202
Liu.NatMed.2019.p197.ar.00551	0.00967997415461992	0.0014721350818455482	0	0.2069677664856479	0	0.039897525633841545	0	0	0.020348302359526244	0	0.7216342962845189	0	0.00850395154203524	0.00105701074400985	0	0	0.416708257374541	0	0.0109385118035342	0	0	0.0334482053644815	0	0	0.458257369552891	4.63632070509068e-4	0	0	0	0.0655327814135556	0	0.00509028013444241	0	0	0.173872939986318	0.0216117842099242	0	0	8.52007322338837	0	0.223650287393377	0	0	0.683886517372682	0	0	9.3695919738847	0.00947948383441311	0
Liu.NatMed.2019.p200.ar.00009	0.013936564191706994	0.019491221458183303	0.027105761486554532	0	0.18224390082617034	0.009831799330794623	0	0.04692851463743636	0.016052861270259566	0.024142862336828046	0.6602665144620663	0	0	0.048432539454287	0.190984507273671	0	0.0828604978694363	0	0.124372508846202	0.0081733222307268	0	0	0.0714060676657595	0.00180903595187173	0.0545676496783103	0.0321110101762646	0.380060486420329	0	0	1.79903427862541e-4	0	0	0.005042471005279	0	0	3.56533993631236	14.0592398968145	0	6.09973884345799	0	9.15562714169178	0.601675495233206	0	0	5.25652603832691	0.133171380194111	4.01697335760001	2.36383778894821	27.9779843410371
Liu.NatMed.2019.p201.ar.00592	0.011027790352385453	0	0	0.21921901886788264	0	0.05514821126149255	0	0	0.016686777958414053	0	0.6979182015598253	1.43949181157402e-4	0.00764025299005024	0.00136152762614037	0	0	0.450166921580065	0	0.00817905360777205	0.00330631614139932	0	0.0927953483292459	0.00546833243899232	0.0436624977002375	0.325706868819418	0.012454965987048	0	0.00183607267847831	0	0.0472778929199954	0	0	0	0.00139081338067711	0.0738188713883751	0.0131548566332376	0	0	4.34943896893145	0	0.0790246745935019	0.0319450843223531	0	0.896573437120048	0.0528341312190238	0.421859892130072	3.14692635060673	0.120337838752436	0
Liu.NatMed.2019.p203.ar.99990	0.01831912246182053	0.004374374378581532	0.03147363505236312	0.017569283987733216	0.16289076304774178	0.01685234272062358	0	0.008185843630201285	0.02209683797711336	0.012344385566236795	0.7058934111775848	0	0.0547777345334822	0.00507618903729284	0.0491649357486155	0	0.362752482420173	0	0.0267795628830582	0	0	0.00917817098724658	5.51273073818197e-4	0.0706611052621436	0	0.0608249798082494	0.259188936325163	0.01134108266424	0	0.0897035472565178	0	0	0	0	5.47189558058295	0.507074208087017	4.91121797813773	0	36.236323431506	0	2.67508273275124	0	0	0.916832243806134	0.055068153548343	7.05852830344226	0	6.07597121415034	25.8910816099334
Liu.NatMed.2019.p204.ar.00589	0.027175026731350038	0.007391553933435697	0.0025870717018982546	0.1632636988669836	0.006261922991623026	0.025938308808124748	0	0.008722526941074718	0.03830302332277698	0	0.720356866702733	0	0.0118674389142062	0.0013515270026883	0.0403483993170388	0	0.202471111629314	0	0.13264310961765	0	0	0.0202555217430119	0.0220535407218346	0.0802107654290735	0.0417772944079593	0.0803970087016807	0.31044219304634	0.00578800897503179	0	0.0503940804941709	0	0	0	0	0.972834895228872	0.110791607149992	3.30756544069977	0	16.597596506942	0	10.8734366850836	0	0	1.66044910912331	1.80784195584685	6.57528824429087	3.42469930724991	6.59055556151945	25.4485403742275
Liu.NatMed.2019.p205.ar.00013	0.011565457808857342	0.01954220826180602	0.03624877766135647	0.03631514982210661	0.11393888201176429	0.011450515010148968	0	8.155977830755876e-4	0.01836280437462911	0.007134052631138346	0.7446265546351173	0	0.0056013630100976	0.0133454732268617	0.0433679503406289	0	0.131729766973721	0.0055200303889463	0.0454495587957722	0	0	0.0221916131340242	0	0.128370093626887	0.0138745549940335	0.0300439713144288	0.560505624194598	0	0	0	0	0	0	0	0.220368345746995	0.525036469322326	1.70617820301486	0	5.18250125573103	0.217168564703333	1.78807266529591	0	0	0.873060550974181	0	5.0503252735	0.545851559075724	1.18198735670151	22.0513644559341
Liu.NatMed.2019.p206.ar.00585	0.024042087010045645	0	0.05423385412171366	0.13084080240483156	0.0596618784220339	0.03049057955449724	0	0.009839812065877184	0.0234772112602694	0	0.6674137751607314	0.00173977314147609	0.0121213573721721	0.00304623826611921	0.0467117707732955	0	0.293170920627531	0	0.0235332381508878	0	0	0.0155523492218708	0.0235277883086806	0.107167056791885	0	0.0482590355466827	0.405945935297005	0	0	0.0192245365023936	0	0	0	0.178389087248414	1.24287346797354	0.312348576305266	4.78963029911784	0	30.0605243820183	0	2.41300016286872	0	0	1.59467307324001	2.41244135876155	10.988463374014	0	4.9482803806003	41.624004385075
Riaz.Nivolumab.2017.p001.ar.8813	0.0750587156363052	0.07037969141121768	0.03805447470043867	0	0.284418927703224	0	0.43892736601588783	0.030391996178968397	0.06276882835395821	0	0	0.0344975622141555	0	0.00925207218689342	0.102209982557166	0	0.128144710803632	0.0793473993877233	0	0	0	0.0533207441774583	0	0.0478468436961718	0.0730509310489937	0.072512745449552607	0.358195752928123	0	0	0.0337305982962555	0	0	0.00789065725387487	4.3574880127877504	0	1.16865630671411	12.9104419325416	0	16.1863333345871	10.022602163349699	0	0	0	6.735099197556	0	6.04367481277406	9.22727682590737	9.15929702827235	45.2447535256656
Riaz.Nivolumab.2017.p001.ar.8814	0.057391097038440954	0.024619609065809754	0.022558699307510605	0	0.18621863301122332	0	0.4089296429560907	0.006997247135437053	0.07513518337582996	0.02644322195219455	0.19170666615746315	2.48321791713276e-4	0.00614217395886368	0	0.205033719738424	0	0.1046054360598	0	0.0515977259356185	0	0	0.00784136055555305	0.00940052185559271	0.0791850531229627	0.0974053426469054	0.0714660357254727	0.263009665776535	0	0	0.0912622057133006	0	0.0128024371192585	0	0.0187977640792841	0.464957731723988	0	15.5208911201444	0	7.91854913294593	0	3.90590722011715	0	0	0.593584818983928	0.711612101557407	5.99424616317895	7.37350773166341	5.40992262491515	19.9096245791719
Riaz.Nivolumab.2017.p002.ar.8815	0.010629786058246353	0.17292429612132645	0.0509958099532387	0.21656056757304348	0	0.020947636395800766	0	0.03829376847370828	0.055743647247962956	0	0.43390448817667304	0.00460985435809932	0	0.00141617172293817	0.0419267104506218	0	0.167241844108926	0.0110529375525511	0	0.00969675952156108	0	0.0285121450904211	0	0.185457238818626	0.161049946780072	0.170784146409754	0.21125311885355	0.00699912633287888	0	0	0	0	0	0.674978281795273	0	0.207356910223509	6.13893992801907	0	24.4876744061517	1.61837928456538	0	1.41980669505226	0	4.17476935461467	0	27.1547859607227	23.5810522234489	25.0063409268003	30.9318377785917
Riaz.Nivolumab.2017.p002.ar.8816	0.010541314446088818	0.1713437951228389	0.01183445664337517	0.2619972106304683	0	0.027121153936113154	0	0.03160589756598314	0.046759821277860096	0	0.4387963503772724	0.00186945870089486	0	1.46158264487167e-4	0.0134528800976146	0	0.12302221451537	0.00294499017396939	0.0123933727115553	0.00399793407230066	0.00286152615197649	0.00293416474376305	0	0.0560029997841172	0.351426568542141	0.206827246139245	0.188829462222035	0	0	0.0332910238805302	0	0	0	0.208896538558684	0	0.0163319764798757	1.50324801756332	0	13.7467143648498	0.329078279791398	1.38485683544242	0.446736046476803	0.319751866065244	0.327868627554934	0	6.25787175624948	39.2690106985883	23.111233095137	21.1001296884489
Riaz.Nivolumab.2017.p003.ar.8877	0.024294798657278405	0.06187135786923079	0.016540913165327787	0	0.1640692640812983	0.016176343770258977	0.008131796469701417	0.012193806824896528	0.033303412878063654	0.016560209831971987	0.6468580964519721	0.0408771255975148	0	0.0255794342769933	0.0259687309193086	0	0.218015986405126	0.00542680834365903	0	0	0	0.0440536823992987	0	0.0306645278033118	0.1462628853899	0.0610342934593626	0.15343433816522	0	0.0412379524712755	0	0.0823076344264626	0	0.125136600342568	7.46822548240953	0	4.67334677036771	4.74447102536014	0	39.831385437297	0.991474517051927	0	0	0	8.04858043904194	0	5.60239020232557	26.7221384046143	11.1509275432465	28.0323583767788
Riaz.Nivolumab.2017.p003.ar.8878	0.011276625191236954	0.03549984843244881	0.0071785096128428256	0	0.22236312477317857	0.017799028248415893	0	0	0.020125815109858624	0.027519132197036632	0.6582379164349816	0	0.00453847957285961	3.0569649709058e-4	0	0.0356244603943313	0.210899691687656	0	0.0202102297342303	0	0	0.0527957087648978	0	0	0.157911886740776	0.0435263190740529	0.123190905863344	0	0.015045703253239	0	0.165750700635724	0	0.170200217781799	0	0.214749569592879	0.0144647982044104	0	1.6856608945451	9.97924906130142	0	0.9562978233401	0	0	2.49816167542405	0	0	7.4719978721451	2.05955720127338	5.82908738206373
Riaz.Nivolumab.2017.p004.ar.8879	0.055067429877134394	0.10640598570373183	0.0384731474596819	0.11796693319544355	0.0020992777221945412	0.03503750649074524	0	0.2955921430324873	0.08390596874695297	0.04955450562964664	0.21589710214198166	0.0438173661396436	0	0.0320417353382917	0.254229894294956	0	0.138040635975031	0.0571675561673578	0.0753515162575241	0.00845969839950063	0	0.00628010883598808	1.80715490135562e-4	0.0517040272411526	3.82285725132573e-4	0.123656031001592	0.141150445747506	0.00671554321176579	0	0.0608224401744226	0	0	0	12.3134370011276	0	9.00428127600069	71.4429931098031	0	38.7918038993287	16.0650710755138	21.1750780596785	2.37732142454235	0	1.76481909628522	0.0507841752929753	14.5297250434802	0.107428894239069	34.7494813516413	39.6657141794863
Riaz.Nivolumab.2017.p004.ar.8880	0.044116099513241906	0.021920445366521265	0	0.24207753625246628	0	0.05692347966259848	0	0.024629291439787804	0.039132982760372394	0.010807718079525897	0.5603924469254861	0.0230409571258516	0.0237204049559007	0	0.0360196886833528	0	0.110583981457276	0.0561056770612684	0.0287826348706135	0.00472223119923283	0	0.120938194611025	0	0.108408341795557	0.258846585338636	0.00693929038551971	0.0183639201769919	0.00596072076750187	0	0.048477738244499	0	0	0.149089633326774	2.11711433753438	2.17954528320849	0	3.30966282904503	0	10.1609899001182	5.15526037719212	2.64468739834699	0.433901392309391	0	11.1123849746351	0	9.9610816282537	23.7840734674771	0.637615489983916	1.68736561105898
Riaz.Nivolumab.2017.p005.ar.8882	0.02556116466744434	0.0330080053142376	0.03167629160337921	0	0.20154839690272905	0.006840609899074836	0.073259860942125	0.019079518537208146	0.011761823408437571	0	0.5972643287253643	0	0	0.00503084033367275	0.077469489581766	0	0.0632196901096633	0.0138334883736424	0.0420599669975464	0.013694554016409	0	0.0121577419371735	0	0.0412299286345454	0.245080820529769	0.0791221225582979	0.208849667063274	0	0	0	0	0	0.19825168986424	0	0	0.489543554027275	7.53844024917599	0	6.15181355958348	1.34611607879909	4.09279252780756	1.33259658414106	0	1.18305169755314	0	4.01202273523777	23.8484483602115	7.69925549417969	20.3228489656573
Riaz.Nivolumab.2017.p005.ar.8883	0.024285828957564853	0.031103473633773467	0.028195146213184284	0.0309246299639455	0.09792240454522659	0.012148062832914681	0.09129970033062407	0.03511912147314969	0.018299959438359003	0.0026319921869324132	0.6280696804243254	0.00458391505900679	0.00160276166822773	0.0324783182711373	0.165074745185771	0	0.0876569045947551	0.00979222904308027	0.0424483031331206	0	0	0.0304309768687441	0.0245800777072689	0.113162089063466	0.00770902264944812	0.0490215730812516	0.256812642517939	0	0	0.0366611437500527	0	0	0.13798529740673	0.787207894209888	0.275246513411454	5.57758776168078	28.3487239340515	0	15.0535527798252	1.68164547235183	7.289759712399	0	0	5.22599239105107	4.22120195561544	19.4336257738913	1.32389091162682	8.41860479947671	44.1031164235463
Riaz.Nivolumab.2017.p008.ar.8914	0.02160738021455682	0.042723559115139566	0.0031096552379779583	0.34513705812280565	0	0.0655962486276463	0	0.02081393701616789	0.04261866405495159	0	0.4583934976107542	0.0244034534258745	0.0185278821140714	0.039622722125626	0.139304189771308	0	0.133349507910223	0.0161851777275237	0.0220278282547981	0.0029607787507494	0	0.0111435622556517	0	0.0300361585405763	0.0653012574393801	0.0905486858574621	0.347791880490524	0	0	0.0442191204440019	0	0	0.0145777948922297	2.72714737677841	2.0705374859394	4.42793898142097	15.56759402365	0	14.9021433297007	1.80873437099311	2.46166528125497	0.330874481673413	0	1.24532114545908	0	3.35661635846927	7.2975799702724	10.1190436778544	38.8666185064983
Riaz.Nivolumab.2017.p008.ar.8915	0.008199658489518695	0.06874341923090736	0	0.3539333614112417	0	0.07458060108258184	0	0.02745493826953319	0.040253573949227586	0	0.42683444756698963	0	0	0.00542313230371384	0.146747072955498	0	0.0546199852133228	0.0149243151640359	0.0224648853301599	0.00858196729677925	0	0.0069934359299839	0.0120604368092793	0.0227090184652618	0.0927949458606452	0.107132214012903	0.454124662186169	0	0	0.0241288504440105	0	0	0.0272950780282366	0	0	0.403359322547536	10.9146885265234	0	4.0625009679581	1.1100340756815	1.67088324982888	0.638305746769892	0	0.520154667269712	0.897025805121302	1.68904127557328	6.90186121267089	7.96823216679955	33.7766821521394
Riaz.Nivolumab.2017.p009.ar.8885	0.028031696188251763	0.01899306769583359	0.005887963461541644	0.32195200442049315	0	0.0946700191107886	0.029721086263864036	0.004841267742883214	0.047217412242253246	0.09925609063972786	0.34942939223436287	0	0.00952478088671966	0.00585773014394913	0	0	0.201236061986236	0	0.00440171899768679	0.00187466509163185	0	0.0402397911443855	0	0	0.430881217115233	0.00432173689047638	0.262347388183549	0.00260813687544468	0	0	0.0367067726846881	0	0	0	0.761368941701535	0.468241091686438	0	0	16.0859225392021	0	0.351853987487427	0.149852452653336	0	3.21659128564407	0	0	34.4427425864994	0.345460570878047	20.9708922100215
Riaz.Nivolumab.2017.p009.ar.8886	0.03889007355576927	0	0	0.4001676570424692	0	0.10403566973377806	0.017878642562753472	0.00172664636692346	0.04760467039367837	0.031030640487310333	0.35866599985731784	0	0.00723272100295433	0.00697031264822176	0	0.0377308025020209	0.117529136391784	0	0	0	0	0.0289773891036098	0	0	0.453812726452563	0.0179484987347217	0.329798413164124	0	0	0	0	0	0	0	0.479055261470523	0.461674789731449	0	2.49907876312597	7.7844771202391	0	0	0	0	1.91930128482664	0	0	30.0580340705223	1.18880885227749	21.8440148578065
Riaz.Nivolumab.2017.p010.ar.8887	0.04562211253658585	0	0.0062526101057011	0.05843094754582546	0.09083103634890481	0.040914740383168315	0	0	0.027037389751271262	0.10897854585512189	0.6219326174734213	0	0.0534968573781496	0.00640822302230016	0.015028072166746	0	0.24531817998357	0	0.011872595104883	0	0	0	0.0465139842861896	0.0690543459456237	0.0951173660549724	0.00247305950498195	0.326320737173116	0	0	0.118980422824214	0	0.0094161565552536	0	0	0.99994127090399	0.119779870953172	0.280898548403156	0	4.58538659448092	0	0.221917668063884	0	0	0	0.869420277029914	1.29073545307942	1.7778947130621	0.046225411839666	6.0994531014169
Riaz.Nivolumab.2017.p010.ar.8888	0.027129117585628675	0.04068971359593848	0.03027476155952912	0	0.2514934628102752	0.023719499824157532	0	0	0.025197579800631576	0.06317496978210126	0.5383208950417382	0.00547402419405295	0	0	0.0719980593809696	0	0.133933848897453	0	0	0	0	0	0.0131967001358481	0.0438441584760823	0.140439572866601	0.0481612908666156	0.515187590847466	0	0	0.0266066992338752	0	0	0.00115805510103565	0.41505477422612	0	0	5.4590804172098	0	10.1552133210813	0	0	0	0	0	1.00060818170385	3.32437830968939	10.648494259833	3.6517145336695	39.062865201729
Riaz.Nivolumab.2017.p011.ar.8916	0.021046086428198118	0.024046875392605978	0.021863998117774352	0.39266145068028735	0	0.06566448648731679	0	0.057983072869983346	0.0647688144922286	0	0.3519652155316054	0	0	4.70315248559504e-4	0.107276590905972	0	0.0615835777210718	0.0330204724330407	0.0425506532915839	0	0	0.0234014651717682	0	0.0918235208633949	0	0.203706672130717	0.289476411367217	0.0578255589797772	0	0.0712945095057331	0	0	0.0175702523811656	0	0	0.0796501630344294	18.167809743803	0	10.4294768684419	5.59217678104437	7.20615902264828	0	0	3.96315135833839	0	15.5507575600951	0	34.498710590626	49.024230940076
Riaz.Nivolumab.2017.p011.ar.8917	0.027104040140587295	0.03850608391092136	0.02206260369568385	0.31623911995202103	0	0.0595692330749405	0	0.04436263945543559	0.07361136761002854	0	0.4185449121603818	0.00342464243139775	0	0.0157307164518728	0.0960204550896176	0	0.145508594261068	0.0239190471349306	0.0709206557552037	0	0	0.00850907365942207	0	0.0533124585238405	0	0.16040862909324	0.323304430330669	7.76532632154864e-4	0.0132352428308764	0.066910193242685	0	0	0.0180193285630217	0.618693610570532	0	2.84190071034603	17.3469911788059	0	26.287485293955	4.32119905355402	12.8124782228164	0	0	1.53724355474091	0	9.63139309088228	0	28.9793156186118	58.4079620928748
Riaz.Nivolumab.2017.p013.ar.8918	0.031150622724434508	0.0669662379524583	0	0.53469759284569085	0	0.06928335515936877	0	0.13160436013300347	0.038677866609835646	0	0.1276199645752084	0.00476643691468313	0	0.0277532926104004	0.192695431484322	0	0.0422465749225634	0.0400984285179761	0.0951511799825553	0.011032349532851	0	0	0.00563673204802822	0.0362862520971947	0.00172537864227493	0.216386740377817	0.283916733174131	0	0	0.042304469695203	0	0	0	0.660338797429441	0	3.84492152001502	26.6958887265507	0	5.85281059609552	5.55520791323239	13.1821771458083	1.52841389779065	0	0	0.780908869382233	5.02707168939337	0.239032736222842	29.9780658966852	39.3336233144637
Riaz.Nivolumab.2017.p016.ar.8919	0.022076975709451437	0.007509879373447378	0	0.22780081355469595	0	0.05766576944323444	0	0	0.024394845975809095	0.00105278977395058	0.6594989261694111	0.00485880057473202	0	0	0	0	0.195446137150871	0	0	0	0	0.0179671307459088	0.0446191079163549	0.0710502248721806	0	0.00205464507988012	0.350947818866866	0.00125477078025021	0	0.306461919009615	0	0.00533944500334144	0	0.0899069489621263	0	0	0	0	3.61652338008073	0	0	0	0	0.332462689530609	0.825629246656737	1.31470901986609	0	0.0380190270192874	6.49391699740076
Riaz.Nivolumab.2017.p017.ar.8889	0.014434453703347287	0	0.29500050428422386	0	0.05003051719462015	0.0063934089572195	0	0	0.027827497434048592	0	0.6063136184265406	0	0.00804567622539958	0.017444206548106	0	0	0.126877645593678	0	8.96585098991103e-4	0	0	0.0114471771723535	0.0159251343659681	0.0287905099248536	0	0.0738469085759432	0.658781571246507	0	0	0.0579445852481997	0	0	0	0	0.101701428256032	0.220503618469621	0	0	1.60379779264594	0	0.0113332903992097	0	0	0.14469812546681	0.201301775613987	0.363926647996783	0	0.933462379551952	8.32733319456879
Riaz.Nivolumab.2017.p017.ar.8890	0.014298679117536855	0	0.2578384174208716	0	0.05204483476348193	0.006149933591904135	0	0	0.026019223629283824	0	0.6436489114769217	0	0	0.002252413209135	0	0	0.112089681564665	0	0.00586276266003942	0.00393728273583827	0	0	0.0241085556187896	0.0534934267673873	0.0381124917409176	0.00149880144614123	0.384314809996822	0.00263692433357255	0	0.351597324189489	0	0.0200955257372027	0	0	0	0.0275871938964762	0	0	1.37285635094735	0	0.071806171982822	0.0482232042585701	0	0	0.295277702919769	0.655178867906565	0.46679565510909	0.0183570785055447	4.70702584129371
Riaz.Nivolumab.2017.p018.ar.8891	0.16783639488096241	0.10635193927689911	0.05070426251455978	0.0376261189389311	0.061012227008169204	0.05230884037245855	0.21728101836462782	0.05274359430940884	0.054599966941308385	0.03781723172683257	0.16171840566584228	0.294583775159067	0.0641564060826391	0	0.0136872997108191	0	0.121283700284417	0.0348501938389767	0.0381857082082418	0	0	0	0	0.0206562272341387	0.10250762660983	0.11369195026689	0.131315610553568	0.02214313910707	0	0.0429383629443428	0	0	0	93.5375952707684	20.3712371563728	0	4.34605436096738	0	38.5105583768801	11.065793846446	12.1249017111737	0	0	0	0	6.55886028279933	32.5486931003579	36.0999909919219	41.6959366688169
Riaz.Nivolumab.2017.p018.ar.8892	0.4172951744998106	0.04314916796349981	0.053331190082481036	0	0	0.03181077053584781	0.032834716241777084	0.20130226942314955	0.13201756822182575	0.08825914303160821	2.220446049250313e-16	0.276636089516316	0.0941708173974729	0	0.170748300217087	0	0.116239068058501	0.0362792876605336	0.0711177931887229	0	0	0.0159617464292271	0	0.00373292526464037	0.0504441420097064	0.0300712401943515	0.128537393316866	0	0	0.00606119674657611	0	0	0	113.760823632987	38.7257850848716	0	70.2166781658568	0	47.8008930208145	14.9191005855255	29.2457095610888	0	0	6.56393539825058	0	1.53508767929872	20.7441015831201	12.3661705099871	52.8583228490926
Riaz.Nivolumab.2017.p023.ar.8817	0.013625017122177192	0.07437518052703476	0	0.29800421181495107	0	0.0324686428583747	0	0.08127339543036087	0.06080196724108397	0.017301978639937914	0.42214960636607957	0.0352376868297371	0	0.0453818013977538	0.217985690563941	0	0.165704264406563	0.0479618310132761	0.0479457672124423	0.00207879966940678	0	0.0513736757186639	0.0017314633109108	0.0250583403786508	0.0442919281268307	0.11590928703958	0.170653551947407	0	0	0.0286859123848365	0	0	0	5.05905405943218	0	6.51543864655443	31.296077920046	0	23.7900641878626	6.88585198733163	6.88354571685448	0.298452050983765	0	7.37568853336671	0.248585173429403	3.59761125149294	6.35896617938678	16.641028452203	24.5006305013039
Riaz.Nivolumab.2017.p023.ar.8818	0.025426047875998926	0.0984782915003469	0.07285041632325949	0.2668574736275604	0	0.0421105257983426	0	0.03599255014699225	0.0436622912161804	0	0.41462240351131907	0.035480311286428	0	0.0150259484981575	0.0595008007266119	0	0.151866464246634	0	0.0180861513074818	0	0	0.0167599663657705	0	0.034182576910307	0.193941187129975	0.0816441683669169	0.315452170263562	0	0	0.0123672119996945	0	0	0.0656930428984601	5.96560689401412	0	2.52644068497782	10.0043763468844	0	25.5346019589694	0	3.04097864460867	0	0	2.81799587630256	0	5.7474077615914	32.6089834341006	13.7275293255964	53.0396598401851
Riaz.Nivolumab.2017.p024.ar.8906	0.04208489715275266	0.2250447920952538	0.1349577531086226	0	0.046737337185771936	0.014277707574329442	0	0.026816328443468495	0.025141409182959294	0.10287820839189045	0.3820615668649513	0.00963257089627836	0.0504952298031431	0	0	0	0.0566320188082654	0.017445746590827	0	0.0204704707386007	0.0150895977650518	0.0043482410625873	0	0	0.479881909974048	0.0170607439273562	0.298596967528755	0	0	0.0148267171303003	0	0	0.0155197857747872	1.88305876168966	9.87124682789294	0	0	0	11.0709197323718	3.41044632069791	0	4.00174571205357	2.9498458498584	0.850031992394399	0	0	93.8114907103495	3.33518265053873	58.3723329912087
Riaz.Nivolumab.2017.p026.ar.8920	0.026569834620735724	0.00731050204604229	0.008890574402986696	0	0.1653099146100776	0.036207655808038725	0.10132352673380723	0.0028548940159267063	0.03867984928428703	0.10490373109585839	0.5079495173822396	0	0.0495278746845266	0.0129468932726588	0.158174013266044	0	0.178377778293796	9.67969617128678e-4	0.00622676123381288	0	0	0	0.0423006394378748	0.0771363033754333	0	0.0539093099936185	0.230466807230824	7.13950993592264e-4	0	0.171678090247512	0	0.0175736083531786	0	0	1.69446888378329	0.442944663624695	5.41151715896609	0	6.10273703045979	0.0331165915581797	0.213032625055085	0	0	0	1.44720761284773	2.6390202832704	0	1.84436842711834	7.88482922162455
Riaz.Nivolumab.2017.p026.ar.8921	0.02847657677346085	0.011002128982964113	0.006768003809693534	0	0.14798959066060316	0.023486007543217228	0.0817512090720493	4.1983438163731334e-4	0.030148919306239832	0.07931810565334718	0.5906396238167875	0.0122474038934545	0.00930250687690047	0.00611226596655211	0.0093847754903408	0	0.27278968981289903	0	0.044409899181568	0	0	6.24325481286338e-4	0.00832237971745051	0.0873807045338741	0.0839392760704504	0.0497658323932785	0.158381612163887	0	0	0.254012318012755	0	0.00332701040530423	0	0.311604533755153	0.236679000982393	0.155511306989138	0.238772119912475	0	6.94045079649818	0	1.12989871559487	0	0	0.0158843990285698	0.211742118913501	2.2231832911158	2.13562475861979	1.26616702892703	4.02962365273945
Riaz.Nivolumab.2017.p027.ar.8907	0.02242019413826074	0.0676206096303559	0.03657215703973521	0	0.09599958904596748	0.016047256084022028	0.008318571184305392	0.008821278242662663	0.08537477384736206	0.0282120568632892	0.6306135139240393	0	0.040400978685147	0.0281737920306847	0.123651424514019	0	0.0835084134919371	0	0	0	0	0.0581104451433494	0	0.0754405646236322	0.110402501461792	0.00701174912030179	0.377339961508639	0.00303654112939447	0	0.068293889976503	0	0	0.0246297383146002	0	4.53537700130155	3.16276418477944	13.8809960840189	0	9.37457829717755	0	0	0	0	6.52342554601121	0	8.46888894513373	12.3936840718182	0.787132558024007	42.359839756245
Riaz.Nivolumab.2017.p027.ar.8908	0.022419590315475885	0.03868179548004742	0.010179729137161806	0	0.1106215199455943	0.012655703188295332	0.02938982738243562	0.005915356277503537	0.056699539289967814	0.039913666571695885	0.6735232724118224	0.0140609516123422	0	0.0675419568664479	0.064584549920842907	0.0743149836852854	0.0421814846210108	0.0148138674147906	0	0	0	0.0996170089886304	0	0.220637511007157	0.0816920719012176	0.00160859557577182	0.133354711893251	0	0	0.0347358423678936	0	0.0659073025606198	0.0849491615847388	1.55099030776909	0	7.45020133457161	7.12398518397082	8.19729863210134	4.65281978191808	1.63404052686939	0	0	0	10.9882332071105	0	24.3373742074484	9.01102679488267	0.177435796376142	14.7096634242182
Riaz.Nivolumab.2017.p028.ar.8922	0.04230064223007114	0	0.004250379661501471	0.19908058295001715	0	0.0573372149523227	0	0.01536208153589732	0.058656596778687835	0.07410391207861021	0.5489085898128921	0	0.117547307026348	0.0721037696199349	0.126742436773192	0	0.0699997991705703	9.61751908836884e-5	0	0	0.0808942217633215	0	0.0188763366631757	0.0207864458020995	0.179594659537426	0.0592035789090729	0.120428609901865	0	0	0.12854092670934	0	0.00518573293276998	0	0	10.3937611641399	6.37555533531524	11.2068123932979	0	6.18951818227182	0.00850399715015643	0	0	7.15282418489155	0	1.6690823456038	1.83797790509938	15.880108569128	5.23489542049047	10.6485315598833
Riaz.Nivolumab.2017.p028.ar.8923	0.036478238532336026	0.05558301115166938	0.014063588874293856	0.17278945941102258	0	0.03924077165817529	0	0.13539691009503946	0.05120817803548966	0.020420756362300778	0.4748190858796729	0.0488403198133243	0	0.0523772131023444	0.240715605711429	0	0.165879599074463	0.0540726596947212	0.058999406203482	0.0178653700449678	0.0181921389616839	0	0	0.0211167623663264	0.0537609786120818	0.0969153806472949	0.149609276324298	0	0	0.0216552894435841	0	0	0	10.4199883049117	0	11.1745776861478	51.3562115463162	0	35.3900934511857	11.5362979560333	12.5874098488049	3.81154234130747	3.88125786126321	0	0	4.50522064015419	11.4698013964616	20.6767100782861	31.9188513827092
Riaz.Nivolumab.2017.p029.ar.8909	0.03694954740537764	0.08411022052711253	0.04756589482450939	0.2168754097763799	0	0.08949607516116785	0.05144515256500754	0.0028522031766630013	0.07035508095098811	0.08721226604385399	0.31313814956894004	0.111506937799007	0	0.165991817261793	0.0245051035657774	0	0.0700782160808803	0.0120063945206467	0.0152532182218274	0	0	0.00680956884168014	0.00772386135310074	0.0145448909227814	0.0863062896642396	0.0271898487367286	0.356238412660492	0	0.0429297824057385	0.0455784013417324	0	0	0.0133372566235739	10.6660441512078	0	15.8777210333299	2.34400228112828	0	6.70323624260808	1.14845530315673	1.45902579887246	0	0	0.651360026108583	0.738815430107827	1.39127171653233	8.25551050236003	2.60080792114795	34.0754998100829
Riaz.Nivolumab.2017.p030.ar.8910	0.03138595979500726	0.18970354834106978	0.20702731770954047	0.02111471498109598	0	0.014549373666742747	0.047337026957429	0.259073575136978	0.078384686600745615	0.10797493167332005	0.04344886513807111	0.0226917896101161	0	0.00997996209325349	0.151608719821235	0	0.11469669702159	0.0206168153503346	0.0153038365039337	0.0330063939597964	0.00137808983016527	0	0.01376309515272	1.58166300453905e-4	0.118682247310374	0.075792022040442	0.34221756678406	0.00882825542187743	0	0.0631420754346605	0	0	0.00813426736498756	6.95743751092204	0	3.05991567074231	46.4841342349169	0	35.1666887428357	6.32123807503595	4.69224719525951	10.1199564856614	0.422530529435971	0	4.21984674312488	0.0484947274167915	36.3886821403285	23.2382842531609	104.925939159001
Riaz.Nivolumab.2017.p030.ar.8911	0.03974836571319971	0.006253997889678651	0.0010992031503321866	0.09680622775334127	0	0.030044735412336685	0	8.853140801138392e-4	0.0248881886617386	0.07465396966735022	0.7256199976719089	0.101344640859032	0	0.0330679104781604	0.0188843293053941	0	0.185969470616977	0.0307336774965047	0.0660142062078261	0	0	0.0155785256746509	0	0.0377725305685669	0.0644503258311357	0.112827419649773	0.273058861825947	0.0324479352403494	0	0.0278501662456824	0	0	0	5.49760016793077	0	1.79382105118637	1.02441028041141	0	10.0882077653815	1.66719689500834	3.58104491818934	0	0	0.845081739292005	0	2.04903060129021	3.49620975622477	6.12050164622496	14.8125093927502
Riaz.Nivolumab.2017.p031.ar.8912	0.030214727735210292	0.16484942984674722	0.07489192222614864	0.2658202417409342	0	0.0497413648766192	0	0.0788116569438327	0.11147507735260974	0	0.22419557927789802	0.0453756152524783	0	0.0343898357702767	0.0672582677972584	0	0.281110952156236	0.0393237428369884	0.0160113825654168	0.00710933708839262	0	0.0236193025312496	0	0.0692314131260771	0.0070270211740144	0.11903804877393	0.262179960006554	0	0	0.0283251209211271	0	0	0	8.2825968334164	0	6.2773175254532	12.2769269965594	0	51.3123330496492	7.1779237832358	2.9226232150691702	1.29769640650315	0	4.31132799553934	0	12.6370932920776	1.28267094562564	21.7285024201886	47.8567815434066
Riaz.Nivolumab.2017.p031.ar.8913	0.03059536052793867	0.047207085326223766	0.026245677740831034	0.276893233494947	0	0.06676173961302088	0.02526446600172679	0.026013125045417338	0.06728385219015878	0.012340503560191783	0.42139495649954395	0.0859924500587516	0	0.0830096439476662	0.0596202314892196	0	0.213313527542528	0.0424641185722577	0.0244735780092203	0.0222770283074146	0	0.0141472026100279	0	0.0946237002963517	0	0.0825539923729462	0.243990750919823	0	0	0.0335337758737932	0	0	0	10.8329022498568	0	10.4571431336834	7.51066098704346	0	26.8721799513975	5.34941899324079	3.08305994418107	2.80634950983066	0	1.78219440053916	0	11.9202243351572	0	10.3997424087876	30.736744362764
Riaz.Nivolumab.2017.p032.ar.8893	0	0.03380936452418469	0	0	0.9661906354758153	0	0	0	0	0	0	0.0121315546325936	0	0.00530862098276334	0	0.0165030015290166	0	0	0	0	0.0277986603042317	0.040987309414748103	0	0	0	0	0.00526931710854847	0	0.0130342687800255	0	0.0780456246942458	0.0201115020830161	0.780810140470811	1.56214539119586	0	0.683575852640454	0	2.12504403270697	0	0	0	0	3.57955351896982	5.27781792514412	0	0	0	0	0.678514805823261
Riaz.Nivolumab.2017.p034.ar.8928	0.01968004473423206	0.1925653792981547	0.17642966216788855	0.03217357402185755	0	0.007371713924166489	0	0.1623123817023836	0.018809941210883457	0.1027664028031247	0.2878909001373089	0.012535006376101	0	0.0085915965710619	0.145421129669524	0	0.0345903908573585	0.00391296035085694	0.0056615965983718	0.0188556417227924	0	0	0	0.00809288075069554	0.249468729601365	0.0329386870590399	0.457643519512386	0	0	0.0222878609304465	0	0	0	2.29539030782091	0	1.57327941496086	26.6292845476494	0	6.33413701879699	0.716535037538474	1.03674250884081	3.45281493759429	0	0	0	1.4819553720303	45.682314539794	6.03167966247049	83.8029489261839
Riaz.Nivolumab.2017.p034.ar.8929	0.028931913186552114	0.2200268453893709	0.1447818465807134	0.0172479054762301	0	0.011688988006552018	0.054470770939301034	0.13378095176800636	0.033937888186935425	0.07324160634111389	0.2818912841252248	0.0247018142514481	0	0.00687149954044227	0.110221824338405	0	0.0583793941117259	0.018344556108557	0.00860605172901075	0.0311370248449791	0.00973680324351912	0	0	0.0235547728706969	0.169271523321982	0.0494183051380682	0.458672738192757	0.00194862060767656	0	0.0291350717007321	0	0	0	4.85078595726788	0	1.34938159346721	21.6446643247607	0	11.4641759616651	3.60238783507509	1.69000197514476	6.11449188839526	1.91205180160296	0	0	4.62553722996734	33.2404705151356	9.70445401926976	90.0712496158699
Riaz.Nivolumab.2017.p035.ar.8930	0.01978388231901965	0.10721739591419906	0.027689882926196986	0.16554468925226876	0	0.005968191890032152	0	0.15620941964541826	0.054274958790374056	0	0.4633115792624911	0.0201593741697659	0	0.00538782997890273	0.209963777501816	0	0.039603202283961	0.0439724607721508	0.0678504132944248	0.00455584475624291	0.0336712859148222	0	0	0	0.157855227092992	0.0762917847624034	0.327232872905242	0	0	0.0134559265672763	0	0	0	3.08048903353773	0	0.823296944875765	32.0838885467252	0	6.05163777909753	6.71929009529621	10.3680031093398	0.696163962825519	5.14520074543206	0	0	0	24.1213488003937	11.6579018937041	50.0034012915664
Riaz.Nivolumab.2017.p036.ar.8898	0.016004348172772534	0.06793287102858397	0.1635411706443145	0	0.23663510589085876	0.03286918459202471	0	0	0.025828289202962443	0.050555558008563116	0.40663347245992	0.00205397748630973	0	5.58489812909808e-4	0.0156113203873342	0	0.0775092604774717	0	0.00425548303058995	0	0	0	0.0230549410638719	0.0330034886849672	0	0	0.704647697045465	0	0	0.118744992873606	0	0	0.0205603491374743	0.192774639425038	0	0.0524166759489057	1.46518970080049	0	7.27457814909699	0	0.399395422914406	0	0	0	2.16380558218212	3.09751965316988	0	0	66.134223293594
Riaz.Nivolumab.2017.p036.ar.8899	0.030745824083327346	0.2708640295708825	0.02820609914998336	0	0.03141290092818084	0.029954363442365836	0	0.03621777145769633	0.07642409825461136	0.06218074614560434	0.43399416696734805	0.0313482256572749	0	0.0137350711736464	0.0699137270319848	0	0	0.00615126332328749	0.00949567798881407	0.0170366570488713	0	0.0223697354908448	0	0	0.657663592187429	0.0457337351095097	0.117156452888598	0	0	0.00650170544029467	0	0	0.00289415665944459	6.21728853186889	0	2.7240744476553	13.8659781911866	0	0	1.21997906147858	1.8832762819695	3.37887744108253	0	4.43658602718697	0	0	130.434314025863	9.07036429827084	23.2356203806285
Riaz.Nivolumab.2017.p037.ar.8900	0.028634744724186225	0	0	0.36809416203552253	0	0.06357930804621713	0.024625282831865665	0	0.036895760428422755	0	0.4781707419337857	0.0291133229145415	0	0.0108951995979972	0.0777548602448269	0	0.141514674952542	0	0.0287774689258949	0	0	0.0358361441090061	0.00443976258794653	0.0584643080940895	0.0516924202280767	0.0879545296610524	0.317415657541495	0.0375821797361062	0	0.118559471406425	0	0	0	2.51134056319929	0	0.939829396146892	6.70720189144718	0	12.2071789791735	0	2.48236950594566	0	0	3.09125696828824	0.382977783429719	5.0431820801442	4.45903314127949	7.58703424900318	27.3805507711514
Riaz.Nivolumab.2017.p037.ar.8903	0.012193311400749888	0.0530634212386738	0.002022898281640309	0.129148469934669	0.11309003249411709	0.022496614593031698	0.04481699667023766	0.005110326811858348	0.0439477649599351	0	0.5741101636150872	0	0	9.70567335634166e-4	0	0	0.133540386686735	0.0869038330367689	0.0493146167619207	0	0	0.0639403490415141	0	0	0.0407389225344297	0.0268910001474155	0.152787475483513	0.00660274989718203	0.0563450331305189	0	0.0459754864784172	0	0.33598957946595	0	0	0.160880055909662	0	0	22.1354913642569	14.4050732024524	8.17433063172014	0	0	10.598674147591	0	0	6.7528340326393	4.45741933438982	25.3258652909671
Riaz.Nivolumab.2017.p038.ar.8894	0.012142070034676237	0	0	0.6882586827868442	0	0.17749723071754334	0.07262235142336665	0	0.049479665037569655	0	0	0	0.014109783707964	0.00783693729480933	0.124016445130076	0	0.115437073346707	0	0.0816313393588854	0.00489448884622388	0	0	0	0.103215646611207	0	0	0.366680046229044	0	5.98355386665538e-4	0.158559653556227	0	0.0230202305321912	0	0	0.310974504722639	0.172723249642738	2.7332773768899	0	2.54419114095711	0	1.79912505055954	0.107872755268803	0	0	0	2.27483533758425	0	0	8.08149494902532
Riaz.Nivolumab.2017.p038.ar.8895	0.01008980235157707	0	0	0.5409948083830486	0	0.16867464141390578	0.14693571359996818	0	0.04248431751058558	0.03067587618923309	0.06014484055168168	0	0.0289092250896161	0.00762907979644098	0.0530091400224611	0	0.125567679489706	0	0.0308278553547864	0.0118489667354369	0	7.03735298504169e-4	0.0162120964535023	0.066840883947334	0.0685229369106514	0	0.282197290126	0	0	0.297209579833968	0	0.0105215309415929	0	0	0.554547084935141	0.146343734525542	1.01684026407658	0	2.40868409330342	0	0.591350936208231	0.227291113554965	0	0.0134993019405291	0.310986226753144	1.28216571812559	1.31443145906547	0	5.4132092482887
Riaz.Nivolumab.2017.p039.ar.8819	0.0511567084776066	0	0	0.1460235846581252	0	0.08035230060935408	0	0	0.043386883133014184	0.17860559767868853	0.5004749254432114	0	0.00578368275973763	8.81178579406603e-4	0.00148190897866787	0	0.134866003050655	0	0	0	0	0	0	0.0773605785428248	0.161979835694865	0	0.149314061417783	0.00242433110045444	0	0.427590226699212	0	0.0383181931763935	0	0	0.0586184492339182	0.00893087051429242	0.0150193587449238	0	1.36688616606713	0	0	0	0	0	0	0.784060491282001	1.64168872499304	0	1.51331929718868
Riaz.Nivolumab.2017.p044.ar.8924	0.05365684471379653	0.08840592668535478	0.06399201699144424	0	0.036143325179877075	0.043042757792431365	0	0.0540976644984802	0.06159433781693874	0.09993117993446014	0.4991359463872169	0.0364002491126148	0	0.0177761009633206	0.109413996705936	0	0.141767851132583	0.0471110048231166	0.0206012638923286	0.0127160849641283	0	0.00791263109200594	0	0.0253635689228696	0.0402227155565746	0.167066398042791	0.310271536224804	0.0129046733342478	0	0.0373369052616682	0	0	0.0131350199710114	5.6384334771828	0	2.75353507761113	16.9483329630653	0	21.9599760249224	7.29753980299888	3.19115552323314	1.96973374931091	0	1.22567414040862	0	3.92884113713332	6.23053719318627	25.8787451899708	48.0613583564897
Riaz.Nivolumab.2017.p044.ar.8925	0.022561890408137653	0.013292651112001286	0.11583203783746941	0.01948807639443482	0.14177371657598584	0.03272479705554246	0	0.059695506393301255	0.041692334876520513	0.022589512235563342	0.5303494771110434	0.0353623533826287	0	0	0.178692922220757	0	0.14454877603551	0.00586432439382942	0.0440745768792528	0.00458293796381373	0	0	0.00927945357611016	0.0243236604511319	0.00135301574229253	0.0368587090620001	0.323733682899588	2.32064524271656e-4	0	0.188530144443926	0	0	0.00256337842488886	5.81799362143877	0	0	29.3994653135085	0	23.7818973149706	0.964828374067088	7.25137279118622	0.754008183573438	0	0	1.52670273757196	4.00185190797412	0.22260500802051	6.06418164246181	53.2623064357454
Riaz.Nivolumab.2017.p046.ar.8904	0.012067008238081099	0.10664464589972138	0.21929299961904838	0	0.12382674521240696	0.01110001863306829	0.029232569797089603	0.019633866468201807	0.025400724688988262	0.039498681724685764	0.41330273971870846	0.00635548443110391	0	0.00212113479735648	0.0248300420102639	0	0.084929236403185	0.0107229493324739	0.00331791156017335	0	0	0.0171532811413022	0	0.00516367596131787	0.2465177242047	0.0198210105484369	0.512942978635902	0	0	0.0661245709737844	0	0	0	1.22220705593972	0	0.407910041167083	4.77500226351006	0	16.3325255710705	2.06210312946316	0.638059138337541	0	0	3.2987038943585	0	0.993013398573114	47.4071969184026	3.81172815554318	98.642760371713
Riaz.Nivolumab.2017.p046.ar.8905	0.008974583806307782	0.13295581085158492	0.1858990045322734	0	0.12630254374828637	0.008911940117203209	0.008955123259343192	0.021722587684843874	0.024532342309459176	0.038788066603983914	0.44295799708671413	0	0.00266140332922119	0	0.0209211644892319	0	0.0449011016509672	0.00240332132985568	0.0055018312002024	0	0.00211815162265542	0.0085057089682153	0	0	0.503238076057564	0.0249713361359573	0.325568319845718	0	0	0.0592095853704112	0	0	0	0	0.455942244899648	0	3.58414021595387	0	7.69229859316368	0.411728545733151	0.942554343769187	0	0.362874275863311	1.45716810332766	0	0	86.212974785678	4.27800135776634	55.775217904346
Riaz.Nivolumab.2017.p047.ar.8836	0.0173522547652688	0.15794874831752173	0.0018788732042191107	0.2822498882531442	0	0.06437437474240196	0	0.0017190738464262195	0.06638286190293652	0	0.4080939249680815	0	0.0193162081203701	0.0148579992010498	0.0177423381442336	0	0.122239731046481	0.00928856328312962	0.0127833569297153	0	0	0.00494843553580393	0.00504627691993928	0.281502197532823	0.0842627741230166	0.0523053568996855	0.293210637860994	0.0193164784543791	0.00304172094645802	0.0601379250019211	0	0	0	0	2.49382481043946	1.9182464182498	2.29062985776363	0	15.7817969347557	1.19920273298245	1.6503991090471	0	0	0.638869245720864	0.651501086800852	36.3434251705056	10.8787705845244	6.7528987026066	37.8550468511163
Riaz.Nivolumab.2017.p047.ar.8837	0.01559874993894133	0.1737087814068626	0	0.2672058315167746	0	0.060850879271161985	0	0.0066870781130771596	0.06042135120148624	0	0.41552732855169605	0.0019032029959445	0	1.36846409770404e-4	0	0.00677309765073555	0.332805990971742	0	0	0	0	0	0.0282327421528028	0.255934020513707	0.155845905817517	0.0289372797837462	0.116166729073818	0.00912975362650786	0.00173442760384632	0.0624000033998624	0	0	0	0.23040213475868	0	0.0165666536950331	0	0.819952554185647	40.2895597283954	0	0	0	0	0	3.41786140309692	30.9834236334133	18.866736480696	3.50315286939509	14.0631674201722
Riaz.Nivolumab.2017.p048.ar.8896	0.013380956397380779	0.018832182128200148	0.048470299512286596	0	0.09288357003751736	0.02349208346737127	0	0	0.005297049351923011	0	0.7976438591053208	0.0286337545268032	0	0.072797839400339	0.0371925756954888	0	0.0992279768012039	0	0	0	0	0.0519026304506926	0	0.0775795605197124	0.00898068361372512	0.0421837421366199	0.488096877305642	0	0	0.0470552608324782	0	0	0.0463490987172954	2.66653812612386	0	6.77934897006737	3.46358424662519	0	9.24067373249513	0	0	0	0	4.83346823460878	0	7.22465004511031	0.836332351464332	3.928390061617	45.4543581198606
Riaz.Nivolumab.2017.p048.ar.8897	0.02037227197421118	0.027108419033915396	0.05325559882115758	0.0033896344973929913	0.08903458916317067	0.02673374518615495	0	0.0047035384106943225	0.008184096282742153	0.002776529453785058	0.7644415771767757	0.0498176049450868	0	0.0487495069249004	0.0563664246200848	0	0.102108350386815	0.00381142200432491	0.0117401140574708	0	0	0.0265894345604635	0	0.0249411256698325	0.108846902324405	0.0939660798679081	0.409737598578248	0	0	0.0397994890247802	0	0	0.02352594703568	6.85302180094847	0	6.70609183460512	7.75389216701105	0	14.0462543719445	0.524307784708734	1.61499649913226	0	0	3.6577024310704	0	3.43095735220435	14.9732247348519	12.9261853233261	56.3644257651518
Riaz.Nivolumab.2017.p049.ar.8824	0.025217813733245106	0.03878116089108342	0.04487583737815233	0	0.397499967261854	0.01750240463200962	0.001936271835575369	0.04417945919171313	0.039056447598350245	0	0.39095063747801684	0.0174813529813402	0	0.0535848097073287	0.156454728480345	0	0.13844403458951	0.00915248577212853	0.0207212753724934	0	0	0	0.0247149546484863	0.0402974059010974	6.53721180865923e-4	0.135233464196952	0.294261250336584	8.22905066407782e-4	0	0.108177611766461	0	0	0	4.35723377736574	0	13.3560338870629	38.9963996660217	0	34.5072274687263	2.28126050630896	5.16478564671161	0	0	0	6.16021170188572	10.044143512227	0.162940249149414	33.7069915960226	73.3447268472319
Riaz.Nivolumab.2017.p049.ar.8825	0.023692463258651934	0.15978303473358144	0.06476692313723857	0	0.3085386559798964	0.0169543550363064	0	0.25215199001858485	0.0431610608018864	0.006476451739100635	0.12447506529475338	0.00966625651002666	0	0.0178991441354872	0.303299994912267	0	0.0962596345044805	0.0655401472368742	0.00489656383202419	0.041421446487268	0	0	0.0169179530771417	0.0106373925496743	0	0.158592400158631	0.239182970993116	0	0	0.0338573597191698	0	0	0.00182873588383955	2.96001257134561	0	5.48109721715042	92.8768853690282	0	29.4767398269271	20.0697818796508	1.49943160355341	12.6841246348525	0	0	5.1806357236465	3.2573950050584	0	48.5643535015322	73.2428940052475
Riaz.Nivolumab.2017.p052.ar.8838	0.0146591068744314	0.04709862030993331	0	0.406309324139679	0	0.0724824939800297	0	0	0.0358697469061546	0	0.42358070778977197	0.00391705669480182	0	0.0395341845096839	0.0313603626233455	0	0.196224785296311	0.00535098284469312	0	0	0	0.031445086665302	0	0.0429459595263151	0.218802632963957	0.132188702556503	0.253360401924906	0	0	0.044869844394181	0	0	0	0.383957299678216	0	3.8752154773411	3.07400200915361	0	19.2343242803437	0.5245134507242	0	0	0	3.08230681985768	0	4.20964411204372	21.4474475763429	12.9573864347985	24.8348653971669
Riaz.Nivolumab.2017.p052.ar.8839	0.017832652546451624	0.02426293496977232	0.029286941682095863	0.29334242024826723	0	0.06715766268266009	0	0	0.03249597912431995	0	0.5356214087464329	0	0.00945524196268654	0.0424692536192889	0	0	0.217899286279966	0.0421765295333742	0	0	0	0.0372746199426344	0	0.0835312537968396	0.108602838450211	0.101565864611528	0.312397674262304	0	0	0.0446274375411667	0	0	0	0	0.805299107787486	3.61708903727476	0	0	18.5583934838754	3.59215784607465	0	0	0	3.17466420228893	0	7.11432287195028	9.24965952772862	8.6503233313438	26.6067827085875
Riaz.Nivolumab.2017.p058.ar.8820	0.04950034450534425	0.09570558213360103	0	0.1499665134667563	0	0.06452544415767417	0	0.09339280195675076	0.07270053861923036	0.063742021643255	0.41046675351738815	0.0183958823696007	0	7.24194340146423e-4	0.0961137552490703	0	0.0500477244528731	0.0719432211883517	0.119608930035691	0.00927826030625302	0	0.012639241675265	0.00957267347459116	0.0433246227837388	0.0336502981953038	0.22410818423243	0.191693206219686	0.00569446242768788	0	0.113205343049311	0	0	0	2.39756228999979	0	0.0943853089338944	12.5266464802059	0	6.52279322283541	9.37646537832531	15.5888070188297	1.20924925372617	0	1.64729087770673	1.24762055312377	5.64656153631474	4.38569264465565	29.2083478574484	24.9836563013122
Riaz.Nivolumab.2017.p059.ar.8821	0.02387627194910013	0.09171207889411277	0.046805220210472634	0.20137854647204237	0	0.035324138990418835	0.012624238255267367	0.06363394812786052	0.05229678716845478	0.00808741032813458	0.46426135960413606	0.0131999086441562	0	0.0234009640317761	0.118192723480587	0	0.0667217359278007	0.0492812443821424	0.0256835292602026	0	0	0.0467494997358426	0	0.00724934156965272	0.144661716609904	0.100592409558115	0.339770708034085	0	0	0.0523413686969713	0	0	0.0121548500687641	2.40617342604569	0	4.265694507063	21.5450120192202	0	12.1625135640758	8.98333646326187	4.68177676519948	0	0	8.5218320048839	0	1.32146164882353	26.36996873664	18.3367013564746	61.9358262742432
Riaz.Nivolumab.2017.p062.ar.8855	0.005764583395807783	0	0	0	0.6412972574469707	0.004088369555318946	0	0	0.004364399911147608	0	0.3444853896907549	0.00279466156009285	0.00324018031423002	0	0.0723743046093263	0	0.238774989109325	0	0.0333176452089651	0	0	0	0.0655987105428186	0.110534585880301	0.0524205103561035	0.021576807580862	0.24597936539304	2.13285720244503e-4	0	0.153174953724691	0	0	0	0.10403139478864	0.12061584925684	0	2.69413655051526	0	8.88840906977665	0	1.24025075224012	0	0	0	2.44191477478188	4.1146546350072	1.95135571539354	0.803197574896547	9.15659228168308
Riaz.Nivolumab.2017.p062.ar.8856	0.0026336620807335034	0	0	0	0.3946765024025614	0.004864807933071181	0	0.0010078494298818841	0.004276157790880908	0	0.5925410203628712	0	0.0161483218875038	0.00521908634880002	0.137290208578626	0	0.0855442908280109	0.00327823591960426	0.0425653850558469	0	0	0	0.0208357075038704	0.136265358223831	0.0266143043531039	0.0333083083542355	0.345405075230752	0.00974676374997947	0	0.135064586920878	0	0.00271436704495858	0	0	0.637605000197063	0.206071911102432	5.42080620374363	0	3.37765545858109	0.129438812820717	1.68066394365865	0	0	0	0.822683086184433	5.38034071666557	1.05084687130476	1.31515485650559	13.6380736397752
Riaz.Nivolumab.2017.p065.ar.8857	0.017773488197310585	0.023910588723006086	0.017546201076276184	0.021382223239150972	0.22780332776815707	0.013520635122380376	0.027661078955007846	0.01934267546606949	0.020694372789708294	0.04724815367613145	0.5631172549868017	0.0150671076323286	0.0217786478291522	0.0519820872814805	0.0720737108692999	0	0.206586288383983	0.0294898016799423	0.0442901650052096	0	0	0.0151948121866345	0	0	0.18173018839143	0.151251024788784	0.179335298078468	0	0	0.0312208678732868	0	0	0	2.08772502246029	3.01768787598716	7.20272974651137	9.98666056652776	0	28.6249606813078	4.08615896142582	6.13692342197603	0	0	2.10541999086514	0	0	25.1808556027801	20.9576089074173	24.8490153747531
Riaz.Nivolumab.2017.p065.ar.8858	0.016661465183090456	0.0324151399480966	0.012551012201379944	0.0453205576489702	0.27510230900142835	0.013886364845341724	0	0.02183853678755669	0.026742018912456984	0.0029550763126106228	0.5525275191590684	0.00526869930939019	0.0216759771946313	0.0193528266654832	0.0981762305544015	0	0.176182932084148	0.00441275220864701	0.0535878218540942	0	0	0.0293167314737058	0.00354538427407709	0.0428011734653357	0.128941421558034	0.195884650620464	0.128673192108313	0.00458414524214463	0	0.0718816955675291	0	0.0157143658196016	0	0.741027476213957	3.04866414494017	2.72191967303388	13.8082057980166	0	24.7796250739923	0.620640966643005	7.53697374863829	0	0	4.12331436263288	0.498648149486458	6.01986252954043	18.1352418473183	27.5506153899558	18.0975161430218
Riaz.Nivolumab.2017.p066.ar.8826	0.013444912148232936	0.015019899091513073	0	0.3692833719639104	0	0.11896270483343124	0.07353003654936831	0	0.04886333115980857	0.019100941800270284	0.34179480245346516	0	0.0452385621622877	0.0119423046011843	0.24812644762829	0	0.0955651891836969	0	0	0.00580782382544412	0	0	0	0.0955882933719796	0.26680151204541	0.0355463512697332	0.104399298341267	0	0	0.0830686602770004	0	0.00791555729370674	0	0	2.13319403916361	0.563131358988226	11.700236120253	0	4.50631236215876	0	0	0.273864034858248	0	0	0	4.50740182465201	12.5808462500066	1.67616433896793	4.92287885091332
Riaz.Nivolumab.2017.p067.ar.8840	0.018066439689218217	0.004656531965058143	0.02006850201352479	0	0.07095376262868124	0.006300454637607828	0	0.007601742837643329	0.0077461243207431075	0.001101519164775603	0.8635049227427478	0.132864366863555	0	0.123919025933901	0.137030138908974	0	0.164235118745838	0.00328794632207379	0	0.00878764245798646	0.017514024772532	0	0	0.00954251557223553	0.0321460852742644	0.00710840573720985	0.0995631110093663	0	0.0212719579946368	0.242729660407428	0	0	0	10.8003076844688	0	10.0731568564221	11.138935872718	0	13.3503802179851	0.267271299045006	0	0.71433180022468	1.42368387252399	0	0	0.775694090875535	2.61309800369403	0.577829638752968	8.09330792226912
Riaz.Nivolumab.2017.p067.ar.8841	0.014624281455327223	0.002537768402027206	0.017700940940684872	0	0.04066592007614516	0.006325583023596134	0	0.006278981858565679	0.006616321766488782	0.002099553412112694	0.9031506490650523	0.149254789789785	0	0.0736344379707237	0.136192924842693	0	0.361268399175173	0	0	0	0	0	0.0150084327122475	0.00297620838782841	0	0.0272455817365595	0.0828783516478005	0	0	0.150973540689982	0	5.67333047207771e-4	0	8.11768913409168	0	4.00483949528032	7.40727870571402	0	19.6487132011338	0	0	0	0	0	0.816280611962617	0.161870413168614	0	1.481836282282	4.50759868792381
Riaz.Nivolumab.2017.p068.ar.8859	0.041436158044686734	0.024227731244115633	0.01246266543516993	0.3558093033805357	0.0620891070805615	0.04178470841619041	0.12996204718117624	0	0.028426233907229287	0	0.30380204531033456	0.197673822495242	0	0.0697956271116551	0.0231113629772257	0	0.239935439198357	0.0145639797682093	0	0	0	0.0232546340617294	0	0.00120399064685995	0.0173362398242153	0.0747169163328777	0.306303637711149	8.72362592133679e-4	0	0.0312319872803452	0	0	0	5.79195537667869	0	2.04505155318551	0.677176074042567	0	7.03024477180906	0.426732886831031	0	0	0	0.681373998268135	0	0.0352776104216794	0.507961682501847	2.18924812512025	8.9748707185547
Riaz.Nivolumab.2017.p069.ar.8860	0.037637975170262884	0.20884258930074684	0.15369977627961473	0.014751252705942847	0.00980345391347332	0.004482483646943269	0	0.1958020308170146	0.026673642225399558	0.07888241946107702	0.2694243764795249	0.0523509130445729	0	0.0160469025902692	0.199427777267168	0	0.0213765223740638	0.0230555699993865	0.0194788169935614	0.0251107184688491	0	0	0.00705846122686626	0.0272392771867159	0.148514675694486	0.0493124175431684	0.338238202459583	0.00987987288741011	0	0.057291086068997	0	0	0.00561878619490283	14.5220008919337	0	4.45136713337266	55.3207230002723	0	5.92978916563091	6.39555241013776	5.40337085455352	6.96564500587112	0	0	1.95799794637693	7.55610140484695	41.1975671000097	13.6791305040961	93.8263574051134
Riaz.Nivolumab.2017.p072.ar.8861	0.015589259304907909	0.05162224282860013	0	0.2699752948398263	0	0.06012149592774203	0	0	0.027345159987342823	0	0.5753465471115808	0	0.0391756164955601	0	0	0	0.256298311244277	0	0.0119383084722016	0.0115419327335469	0	0.0270902673737557	0.0237412464231091	0.110800881698289	0.213264774099946	8.2379702614374e-4	0.0773016961168546	0.00466633100646175	0	0.166308650857067	0	0	0.057048186452788	0	1.0413582674058	0	0	0	6.81286956560396	0	0.317341686959204	0.306805307716929	0	0.720107975814276	0.631084982262501	2.94528649486454	5.66896083640646	0.0218980049474479	2.05481795914815
Riaz.Nivolumab.2017.p076.ar.8827	0.002277994317936496	0.06949752297177947	0	0	0.06883175169262222	0.03195780244845292	0.020147595779613392	6.946445573295044e-5	0.030107186646354544	0.016388473434539887	0.7607222082529682	0	0	0.00409972922851229	0	0.00770378147439647	0.0140131705884066	0.0308546111963209	0.00968514011366367	0	0	0.038455226842533	0	0	0.173738492932213	0	0.0929924406979378	0	0.0825449217886558	0.0111826721748234	0	0.0547656308049461	0.47996418215759	0	0	0.150063295401368	0	0.281983216613418	0.512927181359465	1.12937815557347	0.35450732496491	0	0	1.40758517056789	0	0	6.3593884703786	0	3.40382286749525
Riaz.Nivolumab.2017.p077.ar.8846	0.1407392785691703	0.05692009315398116	0.06188551072318661	0.05930813020628652	0.008055154303880391	0.024163569455167004	0.060044248300864425	0.10123835333214688	0.0983395178268039	0.019238963249920547	0.37006718087859225	0.10508127281819	0.217383567048297	0	0.0987223204364131	0	0.14309848970632	0.0469592041824545	0	0	0	0.0080796003987188	0	0.0267419900595918	0.08491631223478	0.15304580612239	0.053848524749438	0.00687581823265974	0	0.0552470940107474	0	0	0	28.0475471480047	58.0224780540835	0	26.3502607338177	0	38.1948327157257	12.5340173183759	0	0	0	2.15654956437563	0	7.13778208916064	22.6652590624827	40.8498997766145	14.3728658423609
Riaz.Nivolumab.2017.p077.ar.8847	0.26229767206056304	0.02498512807511956	0.08066818441448127	0	0.00906898299468801	0.026089036651097148	0.22778587390945673	0.12871253075010494	0.12307514073133365	0.07234142358183608	0.044976026831319627	0.176560953678037	0.15384068621676	0	0.141050419912349	0	0.175916336954288	0.055656303467106	0.0316646646367323	0	0	0.00812424131898564	0	0.00686034247833511	0.0225321818601527	0.0345989517744663	0.14851237461331	0	0.0183684591205139	0.0263140839689638	0	0	0	78.758168629439	68.623387304661	0	62.9180604504849	0	78.4706258201557	24.8264887702565	14.1245895261871	0	0	3.62396302499425	0	3.06017836055465	10.0508823812037	15.4334807412983	66.2465986940829
Riaz.Nivolumab.2017.p078.ar.8862	0.020415127455129408	0	0.03925672774389831	0.1006295283964414	0.19475415848398317	0.06541188054984494	0.027829446785913616	0.003050088163412689	0.03180627287466135	0.05503519797074315	0.46181157157597197	0.00179719946820329	0	0.00595369953806564	0.0264200866588092	0.00546367071230662	0.05315076030276	0.00687773038363716	0	0.00482675128340787	0	0.037279193665206	0	0.182709314517394	0	0.0162144261737831	0.290005218378868	0	0	0.0689915858249944	0	0	0.300310363092565	0.221776816602955	0	0.734694481009788	3.26027400810588	0.674224268914095	6.55887486532434	0.848721122459142	0	0.595627560049634	0	4.60030232752064	0	22.5465736298516	0	2.00088186285758	35.7870315834274
Riaz.Nivolumab.2017.p078.ar.8864	0.018714204683697666	0	0	0.17623324770573864	0.003529070598170963	0.06870246642415641	0.023949992326460494	0	0.03094495477820149	0.041217631205172967	0.6367084322784013	0.0285334420144849	0	0.0947768386252898	0	0	0.173745370702193	0	0.0333434490205163	0	0	0.049762141086053	0	0.0253935282355654	0.0185401061095006	0.0388447684867652	0.5196102298149	0	0	0.0174501259047311	0	0	0	0.295173538474443	0	0.980450056051644	0	0	1.79736590621228	0	0.34493223170663	0	0	0.514780770542095	0	0.262691671752656	0.19179420138849	0.401842433157499	5.37527824663152
Riaz.Nivolumab.2017.p079.ar.8848	0.03632390077155623	0.01589644862903729	0.00651311022276344	0.21609532274520107	0.01177415612097426	0.06141673489866632	0.003459906541125393	0.017167765028000975	0.057162006305244595	0.0014874877471297149	0.5727031609903007	0	0.0226094369537232	0	0.12218537393089	0	0.0983308313008101	0	0.0943647194625807	0	0	0	0.0303069571363123	0.0342016731237305	0.126530005693598	0.0611399569868353	0.2347818545251	0.00496640084492181	0	0.170582790041498	0	0	0	0	1.9513607580387	0	10.5454967491245	0	8.48667421035121	0	8.14436957804416	0	0	0	2.61571338430088	2.95185602938795	10.9204704358744	5.27682812519742	20.2634014530108
Riaz.Nivolumab.2017.p079.ar.8849	0.030167502723060576	0.005327656574871624	0	0.20693126682233154	0.09075218196508927	0.06436079701287549	0.059059923598221875	0.005942488878144829	0.03307794563012003	0	0.5043802367952848	0	0.02008252843009	0.00481285413734812	0.0182984950405248	0	0.151388285159758	0	0.145965423757623	0	0	0	0.0773138113839325	0.0382359678779174	0.0607494313670859	0.0767821173172395	0.207230755597514	0.00340071061506501	0	0.184011987181966	0	0.0117276321339365	0	0	0.982589538456283	0.235481311127571	0.895301100103223	0	7.40706259974397	0	7.14173510869697	0	0	0	3.78277777663746	1.8707934192838	2.97232272999198	3.75676327206895	10.1392996009116
Riaz.Nivolumab.2017.p080.ar.8865	0.02739912723918677	0.06624459890449551	0.02069488062974883	0.298463506332111	0	0.0457781860488106	0	0.08749186130687299	0.04008385843992353	0	0.4138439810988508	0.0885242384875636	0	0.0437039019198874	0.151330052863178	0	0.0395984402567968	0.0356023010402884	0.0302231788604595	0.0145735155275239	0	0	0.00835809172292322	0.0618098598000362	0.0464232121964489	0.120669887486541	0.322529401670916	0	0	0.0366539181674369	0	0	0	16.9814200075078	0	8.38362833895259	29.0293283662532	0	7.59608619211495	6.82951514215855	5.79764935525085	2.79560708329151	0	0	1.60331530022903	11.8568564700734	8.90526795682415	23.1478527991579	61.8701423261998
Riaz.Nivolumab.2017.p081.ar.8828	0.031218600052493394	0.11447322315213188	0.012569794893670298	0.23918760478357992	0	0.028958618585942193	0	0.18524274975799052	0.06054985572377717	0	0.32779955305041464	0	0	0.0042775566643805	0.250864075656833	0	0.0768489075499774	0.030223111041687	0.0644116033598664	0.0431821847773405	0.0415379795575029	0	0.0173778373401867	0.0203564430124729	0	0.167461084961759	0.26561649915151	0	0	0.0170485809563556	0	0	7.94135970128603e-4	0	0	0.878994254897102	51.5500082321792	0	15.7916664889655	6.21054098288783	13.235927363275101	8.87349842709437	8.5356310285994	0	3.57096828471182	4.18304136263158	0	34.4115445216527	54.5814807561109
Riaz.Nivolumab.2017.p082.ar.8822	0.027356417205467626	0.033308536858044246	0.08075739842130036	0	0.0012592089375096558	0.01563648999769376	0	0.020542384914643868	0.03163325325698379	0.07271585789527385	0.7167904525130828	0.0378991126150918	0	0.0294775636639758	0.0708411455716965	0	0.146962952729154	0.00708789340826951	0.0236896551335028	0.00483802324269843	0	0	0	0.0241176639148507	0.0881282548297004	0.0434417990486767	0.466707910184607	0.023148603564899	0	0.0311592927716051	0	0.00250012932127318	0	3.45401819707809	0	2.68650198581051	6.45626213973836	0	13.3937888778084	0.645970607801616	2.15900833205893	0.440923788582659	0	0	0	2.1980158448284	8.03176050452713	3.95916300077665	42.5344421878626
Riaz.Nivolumab.2017.p082.ar.8823	0.026034781473184655	0.0396396863094858	0.05767136647852307	0	0.05563484836541978	0.018666749415012365	0	0.04776869852717298	0.035910157610271894	0.03694046147564404	0.6817332503452854	0.0774771465546548	0	0.0197349294555707	0.140552782787215	0	0.150079584010583	0.0243326623073094	0.0307206186762918	0.0295900409923825	0	0	0.00733871384374455	0.0683612717311525	0.038702226870451	0.071652850799364	0.299316746507851	0	0	0.0421404254634297	0	0	0	13.4675974354233	0	3.43045784651624	24.431827721887	0	26.0878402291765	4.22966661860436	5.34006405369596	5.14353945523746	0	0	1.2756644783194	11.8830149120074	6.72748074140764	12.45517927	52.0292450988079
Riaz.Nivolumab.2017.p084.ar.8850	0.02698320463059496	8.279302272977427e-4	0.08914037409697002	0	0.010187996213311724	0.014608281331252655	0	0	0.0108570124949887	0.018267863860479298	0.829127337145105	0	0.012273075425743	0.00836823711952644	0.0224605434724469	0	0.0924944665403145	0	0.0031009878180368	0.00495278672594292	0	0	0.0436041796267413	0.0532578750790233	0.105970200400114	0.00481550360390389	0.281103298737402	0.00303380013497637	0	0.34492713876303	0	0.0196379065527981	0	0	0.159132183569284	0.10850221311788	0.291222468936057	0	1.19927939151774	0	0.0402072785824238	0.0642176259097301	0	0	0.565369972565828	0.690539384758332	1.37400519413202	0.0624376186809424	3.64477363536644
Riaz.Nivolumab.2017.p084.ar.8851	0.02717641430688559	6.470191302422147e-4	0.08938095713303423	0	0.009454507197344425	0.014986896697512228	0	0	0.011856017821518017	0.01891591698937542	0.8275822707240879	0.00259468280428159	0.00612031706794933	0	0	0	0.276580569322321	0	0.00573804164717133	0	0	0.0139933286695127	0.0538895774346522	0.0762670790061508	0.00417405030665533	7.16462124189982e-4	0.309812285698719	0.00241017271404999	0	0.223383664535385	0	0.0243197686689615	0	0.0361280548590314	0.0852185671484271	0	0	0	3.8510749618143	0	0.0798958096420617	0	0	0.194841444587515	0.75035206872934	1.06193373992595	0.0581189801752873	0.00997593342987474	4.3137894293882
Riaz.Nivolumab.2017.p085.ar.8829	0.04975430827086325	0	0	0.2630274527846173	0	0.07569570682060207	0.03984875369224802	0	0.02740257890636535	0	0.544271199525304	0	0.0307528506777886	3.08028588330203e-4	0	0	0.438637947267668	0	0.00592187774649842	6.11185965018918e-4	0	0.0559654126542287	0	0.0628443991700782	0.295500712627136	0.0033725326863607	0.079438419068073	0.00374028302418069	0	0.0104527922979375	0	0.00298254103927609	0.00947101718742481	0	0.350349048224368	0.00350918761574601	0	0	4.99714283239802	0	0.0674644524478267	0.00696288039687731	0	0.637580862415938	0	0.715949089278131	3.36646493371469	0.03842127122301	0.904994948421124
Riaz.Nivolumab.2017.p085.ar.8830	0.0482866684015978	0	0	0.2929770099521198	0	0.07449948645126749	0.03138166368620489	0	0.03253712369222999	0	0.5203180478165801	0.0715083256996308	0	0.0622683323879831	0.0206678034270061	0	0.137167568188189	0.00615435016267232	0.0246096969262765	0	0	0.0374360010565586	0	0.0447834013184068	0.102642203799286	0.0440819358917073	0.390243333006457	0.00664649885415356	0	0.0416970306099046	0	0	0.0100935186717694	2.42848503166198	0	2.11468680984025	0.701896608104693	0	4.65833010233953	0.209007092578779	0.835766745123342	0	0	1.27135920638125	0	1.52088331959398	3.48581865264747	1.49706094265674	13.2530035298667
Riaz.Nivolumab.2017.p087.ar.8852	0.06785908268990899	0.2494034947396116	0.04890106912767276	0.15780998720662617	0	0.050427421317794166	0	0.32127198631276244	0.050366968521897815	0.0539599900837258	2.220446049250313e-16	0.0638630597092405	0	0.0128251408944859	0.0695566705686048	0	0.179923714276586	0.0618381020579144	0.0299405509037281	0.0103969167355558	0.00182099135523206	0.0046938354745274	0	0.0630645306950832	0.00237811927443387	0.168782347091866	0.262915869817134	0.0028042891780101	0	0.0651958619675973	0	0	0	23.1111184875613	0	4.64123316642854	25.1715539848884	0	65.1117922990253	22.3783155741845	10.8350527310986	3.76249393115083	0.658990458133399	1.69863123230886	0	22.8221423760821	0.860607001594102	61.0798925076308	95.1454541525019
Riaz.Nivolumab.2017.p089.ar.8831	0.017099684188303294	0.05547153985508808	0.039833856806360354	0.240218689003269	0.030366839453973025	0.06651968493023222	0	4.080245531802849e-4	0.06327406628516469	0	0.48680761492442903	0.00199411980144271	0.028470852316866	0	0.0365390446204235	0	0.265045658384609	0	0.00667962343742501	6.83817259995057e-4	0	0	0	0.00852304906978754	0.289793881830677	0.0194861794830194	0.0472207648332005	0	0.0018648560143925501	0.276673074091484	0	0	0.0170250788566776	0.195786426763515	2.79532174445993	0	3.58747201567812	0	26.0226804561905	0	0.65581797241726	0.0671384626925564	0	0	0	0.836808962679436	28.4525075075769	1.91318969376499	4.63622336483687
Riaz.Nivolumab.2017.p089.ar.8832	0	0.09348072102558999	0.003802051986397491	0.3884657898402114	0	0.11164132488753312	0.07048446415013299	0.014842403954685729	0.08706697875725866	0	0.23021626539819062	0	5.3460113127117e-4	0.00365319933771882	0.08141278733836	0	0.0449797386289405	0.0477955930955853	0.0335120924237848	0	0	0.021364328981102	0	0.014465376552964	0.159808560166384	0.155348071820391	0.288756855047011	0.00341623640634291	0	0.140292935538038	0	0	0.00465962353210672	0	0.0721502631824036	0.49303916182792	10.9875450860133	0	6.07050713162004	6.4505374551038	4.52282299219949	0	0	2.8833496012938298	0	1.95226060006134	21.5679111029733	20.9659194698464	38.9708922572355
Riaz.Nivolumab.2017.p090.ar.8866	0.014742316215772303	0.06874905363946548	0.007040617076647547	0.027872105467373714	0.23544546538752026	0.01799559398595998	0	0.025026106362034187	0.019789207942541555	0	0.5833395339226849	0.0321846200634298	0	0.0255865205732956	0.088547246091128	0	0.120604653407365	0.0742231024404362	0.00231960473753889	0	0	0.0147701492510741	0	0.035242039251954	0.0640567840662637	0.0346235388593495	0.228883092655889	0	0.00180539076974912	0	0.0531321889645241	0	0.224021068868003	6.13797144358289	0	4.87963916647206	16.8869623703531	0	23.0006729027308	14.1551859967793	0.442374886245466	0	0	2.81683469128666	0	6.72105589924025	12.2163539787514	6.60310087164726	43.6505972067414
Riaz.Nivolumab.2017.p092.ar.8867	0.026040900199244016	0.056324609884813956	0.006581504003958389	0.2250341510872821	0	0.03984510779934044	0.008029805861564654	0.08964537061530022	0.05033576005286156	0.013299955853813416	0.4848628346418212	0.0154981476638762	0.00700667930351571	0.00475142607291377	0.198410553012853	0	0.104146702230905	0.0292598745460393	0.0186142810380639	0.00335354185061448	0	0	0.0162423481642565	0.103011095498869	0.0487815170427697	0.159946268523211	0.22687426725013	0	0	0.0641032978019839	0	0	0	2.71505227956189	1.2274693097363	0.832381421974903	34.7586715477162	0	18.2450023985737	5.12590864462377	3.26095397081542	0.587492237368436	0	0	2.84542548988547	18.0460604531639	8.54581927594909	28.0202828350616	39.7451043718689
Riaz.Nivolumab.2017.p092.ar.8870	0.03310651098526671	0.10786569489982753	0.02118788717028672	0.13841698275619035	0	0.019771486636926967	0	0.47637587553180055	0.08186761811732007	0.05811221585327381	0.06329572804910732	0.0273517417416679	0	0.00380643950612178	0.369328723214453	0	0.0509423765278973	0.0567178622961507	0.0872095409050528	0	0	0.0204010407252422	0.0315343232143654	0.0321367114094765	0.00986241520331673	0.109380492337487	0.139450115339678	0.00795208909702546	0	0.0539261284820648	0	0	0	7.99645490034602	0	1.11283669351223	107.975590968952	0	14.8933263654359	16.5818262024709	25.496261529289	0	0	5.96437344357483	9.21925907966805	9.39537108307179	2.88333953744768	31.978079575894	40.7691242734653
Riaz.Nivolumab.2017.p093.ar.8833	0.01693644706398115	0.01659455163366968	0.01067767015347193	0	0.24727262087221918	0.011858147505498831	0	0	0.025373207526081812	0.018413373128111307	0.6528739821169661	0	0	0.00230110992927402	0.0111027868000195	0	0.0148097082899147	0	0.0680731956918569	0	0	0.0155318529824581	0.00812538136901228	0.0232889992750607	0.264573505852263	0.0145520665632306	0.388159089049665	0.00292328910333432	0	0.174217601811606	0	0.0123414132823057	0	0	0	0.0704290403628751	0.339818019874291	0	0.453274104658648	0	2.08348579353801	0	0	0.475376463634179	0.248689906171698	0.712795963846757	8.09768272500357	0.445388579792169	11.8802112850473
Riaz.Nivolumab.2017.p094.ar.8842	0.013362323068912012	0.0218264857621621	0.0311857422897743	0	0.09508095020431895	0.019037209525493943	0	0.011095391282887127	0.02028232254241876	0.03338286756915336	0.7547467077548795	0.00934098920447921	0	0.00393033661015185	0.0851649711733739	0	0.0841569089661843	0.00462022594986794	0.0492893968725704	0.0245341854894563	0	0.01768985848369	0.0135574989226004	0.0100818949431955	0.144449791677208	0.0659662897668151	0.436149918626027	0	0	0.0255041554736366	0	0	0.0255635778407433	1.10193157562731	0	0.463651324154571	10.0466844376963	0	9.92776602852333	0.545035729005109	5.81453864987522	2.89423240743769	0	2.08682541054746	1.59934197784779	1.18933424896126	17.0403565465611	7.78186721232671	51.4514422959445
Riaz.Nivolumab.2017.p094.ar.8843	0.028184773333866264	0.006100978121523243	0.03389870416526936	0.02071962018497324	0.033213560346873894	0.014336723041965595	0	0.014198110971622232	0.06336217723980518	0.07512530977942401	0.710860042814677	0.0165427470810388	0.104551702802963	0.0130274090524406	0.096432724945194	0.00161941072370193	0.154019054082959	0.00140350958272008	0	0	0	0.039882522118529	0	0.0487394298862538	0.0619365071806079	0.0249211057531208	0.360529682068185	0	0	0.0763941947222855	0	0	0	2.09701741374274	13.253345429283	1.65140067155051	12.2241549407789	0.205282258803139	19.524002686975	0.17791386284883	0	0	0	5.05565024822247	0	6.17838335475232	7.8512917756572	3.1590879361215	45.7020238394797
Riaz.Nivolumab.2017.p098.ar.8853	0.013065035122306532	0	0.02526353137918733	0	0.1695879440243841	0.006546675184645761	0	8.187656347759107e-5	0.007126355901408716	0.00967871604844099	0.7686498657761489	0	0.0118891335041488	0.00696080305468859	0.0326407931601182	0	0.111881585511033	0	0.0165084304082481	0.0037330673905893	0	0.017494076090804	0.0333052564941653	0.060784455023897	0.0451776307682437	0.0272746936907713	0.553282671059387	0.00178307050128902	0	0.0772843333426175	0	0	0	0	0.445612808940736	0.260895632183846	1.22339912501262	0	4.19339791002573	0	0.618747198259239	0.139917904471766	0	0.65568986872978	1.248303662641	2.2782427107643	1.69328832424158	1.02227406768555	20.7374107711863
Riaz.Nivolumab.2017.p098.ar.8854	0.021263448366755748	0.020962840815163256	0.04745637575585356	0	0.16748662766937555	0.008846266585303858	0	0.024389701039361132	0.02298632140325255	0.028517344255372747	0.6580910741095616	0.00587114718167707	0	0.0247765969651996	0.141307969291271	0	0.0582425266879211	0.0165989575293363	0.0546749205454203	0	0	0	0.0119243145393846	0.00448021556828028	0.0558784556996786	0.10162552348977	0.490964887915004	0	0	0.0336544845870582	0	0	0	0.559469077170075	0	2.36099341586861	13.4654159961941	0	5.55000439434342	1.58173576024548	5.21004267059711	0	0	0	1.13628308826173	0.426925435855415	5.32472906513957	9.68402529938051	46.7846681857932
Riaz.Nivolumab.2017.p101.ar.8834	0.49898333289531005	0.04451055022457359	0.026496711894536604	0	0	0.01551688946873263	0.2254294586977319	0.0927587216742037	0.06399248227017189	0.03231185287473959	0	0.22651808392151	0.263036486319985	0	0.0588744854197032	0.00211826730298609	0.19434605947178	0.0393990331264576	0.00296838608143521	0	0	0.0288752210959189	0	0	0.077976135347307	0.0528009031148778	0.0439904895934328	0	0	0	0	0	0.00909644920460567	118.630520102162	137.755691014928	0	30.8333476302345	1.10936463666944	101.781604875891	20.6337953703225	1.55458309821611	0	0	15.1223356536105	0	0	40.837134641369	27.6525321508206	23.038401922144
Riaz.Nivolumab.2017.p101.ar.8835	0.39833642457923296	0.05186613447085902	0.0363883843734255	0	0	0.013478907970408058	0.27648302664897406	0.10249164992351742	0.0915071314711602	0.029448340562422827	0	0.247498789644892	0.165232844345101	0	0.0716595411489155	0.0503824713177332	0.161455510282873	0.0495889920688838	0.00420306999802803	0	0	0.0343410251262803	0	0.00808553110665846	0.0781617332988975	0.0594985324718093	0.0640599680008143	0	0	0.00583199118911275	0	0	0	126.127512682623	84.2040791416562	0	36.5183187281794	25.6753408743001	82.2791172033627	25.270977021991	2.14192063420935	0	0	17.5004818745326	0	4.12045621986279	39.8318917926715	30.3209640730074	32.6455108651797
Riaz.Nivolumab.2017.p103.ar.8871	0.02595992229973836	0	0	0.181840831112916	0.05259409418328328	0.024545695985658266	0	0	0.028747205649161382	0.027940476613250238	0.6583717741559926	0	0.0208217648316661	0	0.0480204183334109	0	0.232746385920688	0.00468594968917606	0.0486353735719406	0	0	0.00698704539783334	0	0	0.00444603260653728	0.0749044636474103	0.370146263401332	0.0627741377825921	0	0.11246192538906	0	0	0.013370239428354	0	1.46099265245523	0	3.3694299652373	0	16.3310248898064	0.328797204320038	3.41257928962666	0	0	0.490257289482067	0	0	0.311963035950185	5.25579228800702	25.9719085070385
Riaz.Nivolumab.2017.p103.ar.8872	0.021197837796215133	0.04776262511332476	0.09120387129874633	0.021675135081213503	0.04449019668353449	0.012388444500125119	0.014632890674682288	0.04766005112530645	0.026845715763141008	0.021970514744417195	0.6501727172192937	0.0102379623358452	0.0326081255997289	0	0.148363517095825	0	0.0950782371405875	0.00103818166569191	0.0524544633165817	0.0155444293857331	0	0.00483007089959687	0.00682909893926312	0.0245138919807695	0.0989209868448077	0.0804412060672949	0.319479160527704	0.0408593827476616	0	0.068801285452909	0	0	0	3.18339088253185	10.1391669870859	0	46.1321356857891	0	29.5636165978882	0.322812092930258	16.310185053667	4.83338316331261	0	1.50186171421285	2.12343927297359	7.62234687597235	30.758480768216	25.012379766032	99.3388150317765
Riaz.Nivolumab.2017.p105.ar.8844	0.02063864679516303	0.04886380376928557	0.020889938233620942	0	0.2161747558914843	0.013935275719111006	0	0.09713528012552396	0.033843436943680076	0.03424313340467954	0.5142757291174516	0.035680775519489	0	0.0174615149784586	0.230817994481197	0	0.0354399817240851	0.109686348926954	0.0540332797577649	0.00145068683583867	0	0.0429541168521521	0.0299568982652322	0.0467488254901214	0	0.132807604672363	0.21104256476864	0	0	0.051919407727704	0	0	0	6.5826912201539	0	3.22144795525822	42.5832556496705	0	6.53826754438465	20.2358652674974	9.96851640915937	0.267634975934088	0	7.92453873985123	5.52670193745867	8.62461868123477	0	24.5014700638702	38.934917135489
Riaz.Nivolumab.2017.p106.ar.8926	0.016653128690241555	0.035629407327698585	0.021456095696316704	0	0.3596050039942853	0.016369980251719707	0	0.012372617486766522	0.018885822099830484	0	0.5190279444531413	0.00609413205983612	0	0.00532425389221969	0.0887094277577037	0	0.0783790193579486	0.0128730607432275	0.0298232607113712	0.00141533774413919	0	0.0338521145076029	0	0	0.270817352707996	0.0740629966883376	0.366338647976089	0	0	0.0323103958535284	0	0	0	0.532206038418462	0	0.464971885034686	7.74707417787166	0	6.84491031340392	1.12421598239169	2.60449220333218	0.123602719211946	0	2.95633563192983	0	0	23.6507231882293	6.46798816859899	31.9926838874858
Riaz.Nivolumab.2017.p106.ar.8927	0.011928389978252409	0.04276783341723777	0.009553870789327332	0	0.374965405863205	0.011066319257753544	0	0.00647723256059309	0.01250113447272642	0	0.5307398136609045	0.0205518944913054	0	0.0152853041839125	0.121356288704793	0	0.0811195018486051	0.01857828695726	0.0448262950126085	0.00401907330703267	0	0.0298152304590601	0.0154971153373428	0.0393389488069311	0.125323183786633	0.104763245938807	0.329124728373458	0	0	0.0407853484020609	0	0	0.00961555439018971	1.50434167608419	0	1.11884187247124	8.88294375152414	0	5.93772255037952	1.35987907839255	3.28116046919373	0.294185019174974	0	2.1823921770615202	1.13434586144411	2.87950194609284	9.17330946933128	7.66837904185806	24.091017289503
Riaz.Nivolumab.2017.p108.ar.8845	0.02065242478117559	0.0903344801453962	0.07612576359711577	0	0	0.014045650584995416	0.08904330215481879	0.0033514365477120937	0.010705254144980088	0.021289688489550422	0.6744519995542556	0.00872715426922743	0.00362764069411945	0.0164594480082624	0.017144235798649	0	0.153399087811719	0.0809424342477338	0	0	0	0.0534930124065733	0	0.0129884062093023	0.172722890577954	0.00698629001427687	0.41319885002852	0.00325180242328745	0	0.0281993945904512	0	0	0.0288593529199233	1.06447769167364	0.442474427880082	2.00760920244492	2.09113486314823	0	18.7105557964561	9.87279620692442	0	0	0	6.52470629148844	0	1.58423562064768	21.0675391072118	0.852139155369641	50.3991271967623
VanAllen.antiCTLA4.2015.p002.ar.689710	0.01471316943514914	0.042933119847361464	0.0802028438835793	0	0.1854242064452644	0.028114806205016822	0	0.021771032331141724	0.0013781951071517738	0	0.6254626267453353	0.0115483952225888	0	2.85062630062403e-4	0.025390359093592	0	0.00621212187111516	3.76871301317415e-5	0.0211815447714017	0.00216696628342888	0	0.0179873946706424	0	0	0.728648845517918	0.0164188916851199	0.125933374752242	0	0	0.0441893563717562	0	0	0	2.10511384284054	0	0.0519630023959617	4.62831375030052	0	1.13238449951191	0.0068698462260869	3.86110470343157	0.3950081922458	0	3.27885500868034	0	0	132.82267723824	2.992938456318	22.9559246420683
VanAllen.antiCTLA4.2015.p004.ar.689711	0.030450094362586194	0.004424836860321622	0.051169555732219735	0.05184316399795879	0.05545982992742309	0.014075337242138244	0	0	0.01211516003277547	0	0.7804620218445768	0	0.00964868054740051	0	0	0	0.148417084388778	0	0.0151592183208268	0.00213670117500065	0	0.0378074633329276	0	0.062433577869287	0.0393750903579133	0.018754934790416	0.480925627515776	0.0105684245884715	0	0.17421696633005	0	5.56230783152172e-4	0	0	1.01494112712058	0	0	0	15.6119380441172	0	1.59459255109777	0.224758803882182	0	3.97695304142176	0	6.56736489321291	4.14185114659038	1.97282463252305	50.5883883349767
VanAllen.antiCTLA4.2015.p004.ar.780275	0.012497160861650376	0.03941230294131453	0	0.14618396401621106	0.007635188358457014	0.028750153847469966	0	0.02552111116870686	0.03589636866485709	0	0.7041037501413331	0	0.00548279096033548	0.0198769519449623	0.134234164675001	0	0.0282783877736509	0.0628585754981519	0.103542048197829	0	0	0	0.0734204952951542	0.00912667310947588	0.0857099555070614	0.0917534831917906	0.368126466128314	0	0	0	0.0175900077182736	0	0	0	0.30532102455801	1.10689088400971	7.47511860031815	0	1.57474293482301	3.50041517398621	5.76596198346792	0	0	0	4.08857842825753	0.508238450955042	4.77294349165488	5.10949034853765	20.4999152107632
VanAllen.antiCTLA4.2015.p006.ar.774280	0.058104279929726714	0.017220794155671845	0.03653121592815453	0.05991667127602634	0.15357901600838825	0.017199525935893013	0	0.04667206782492322	0.04913417709724662	0	0.5616422518439694	0.0967722288094518	0.0515451599054422	0.0607129302670531	0.1110012668947	0.0191516275739294	0.0505074349179499	0.0321736269215578	0.00411160632784196	0	0	0.0779222021497008	0	0.229044876135063	0.0925174307598543	0.0328001989360846	0.134525721936058	0	0	0.00721368846531283	0	0	0	32.0686694383141	17.0811886270333	20.1192316775015	36.7839304630395	6.34652339240178	16.7373042296066	10.6617923248483	1.36251635216204	0	0	25.8220914552314	0	75.9015733096098	30.6587017868715	10.8694276253923	44.5795344469387
VanAllen.antiCTLA4.2015.p008.ar.778361	0.01587512966625856	0.014409163120311423	0.0024649900601269323	0.2586654091910249	0	0.052907559997014734	0	0.030222767191245028	0.03074368776528459	0	0.5947112930087339	0	0.0391449375398955	0.0131969910798093	0.119676519263064	0	0.107449180875215	0	0.0502407204937226	0	0	0.00979479473651802	0.015289055002686699	0.098621314079526	0.305851926382925	0.0602246196197209	0.130548588731223	0	0	0.0499613521956943	0	0	0	0	5.76907002050872	1.94493516618477	17.6375864372172	0	15.8355559383292	0	7.40433508454811	0	0	1.44352910549141	2.25325762157657	14.5345299340305	45.0755906153192	8.87573385934185	19.2398812413849
VanAllen.antiCTLA4.2015.p014.ar.771207	0.026334262523322712	0	0.01650871921570009	0.009897371978112784	0.26652860895661856	0.006663766828962449	0	0	0.060499710805696785	0	0.6135675596915867	0.0908823679066744	0	0.0399169187211755	0	0	0.328365918922231	0	0	0	0	0.00564551770838767	0.0281845486805207	0.0611765074870621	0.153280135255133	0.0149092670346575	0.265652885547701	0	0.00998936908447377	7.01050158142819e-4	0.00129551349384049	0	0	11.2211903272515	0	4.9285175173659	0	0	40.5431389837123	0	0	0	0	0.697048615268685	3.47992897100319	7.55342592716968	18.9254044618524	1.84083807331588	32.7999991458781
VanAllen.antiCTLA4.2015.p015.ar.669446	0.01374338463416052	0	0	0.23297890055496925	0	0.029580306424478172	0	0	0.008820382831889321	0	0.7148770255545027	0.00358448902713241	0.0117033297537841	0	0	0	0.246125382074136	0	0.0213426038937622	0.0231937616150329	0	0.0686992846900615	0.029540896892403	0	0.517602083844701	0.0112241377731465	0	0	0	0.0488821782278827	0	0.0181018522079576	0	0.0492931443013671	0.160941745948453	0	0	0	3.3846648386912	0	0.293499030277065	0.318955764553131	0	0.944738211777154	0.406240242970966	0	7.11795572995702	0.15435199793393	0
VanAllen.antiCTLA4.2015.p016.ar.780299	0.04040870372479631	0	0	0.19630742746170407	0	0.026054802027263384	0	0.028770794884499597	0.04278865719232213	0	0.6656696147094145	0	0.119499878734575	0.032615363201678	0.111445078869764	0	0.20355715235766	0.0317924951080584	0.0653684969570562	0	0	0	0.00293456031523687	0.0281212332833397	0.00519630719785734	0.126772956595329	0.267091809021471	0	0	0.00560466835797422	0	0	0	0	7.7523656856723004	2.11587011792734	7.22982328028949	0	13.2054484048117	2.06248785143165	4.24067788269006	0	0	0	0.19037496047095	1.82432054536866	0.337102213319869	8.22419511206168	17.3271587980541
VanAllen.antiCTLA4.2015.p019.ar.774182	0.02592633413371941	0.03595087243727004	0.04737667619267358	0.024070306479888285	0.12990515510001888	0.016521834850154443	0	0.033491594166786313	0.017998385095994614	0	0.6687588415434945	0.027771932922602	0.0536808513953904	0.0118884594938905	0.0409204720872632	0	0.0432414985177217	0.0227323092605114	0.0554269890967942	0.00673348071424064	1.58737981254211e-4	0.0183150407711042	0	0.0129029295949687	0.39650544974416	0.0635951786424972	0.233624522246236	0	0	0.0125021475313657	0	0	0	4.54887463418592	8.79259876993528	1.94725775775201	6.70252582041829	0	7.08269591099903	3.7234147604992	9.07860556391134	1.10290341353452	0.0260003212027601	2.99989289978276	0	2.11342182428621	64.9451944048807	10.416505606203	38.2662836660106
VanAllen.antiCTLA4.2015.p020.ar.672095	0.009829664645246323	0	0.003238778652763838	0	0.33701080007815554	0.0021162475728843926	0	0.008238177734880473	0	0	0.6395663313160694	0	0.116796823632533	0.0828630901724667	0.0830769731382118	0	0.139472704998597	0	0.0860986210405371	0	0	0	0.0329677235211656	0.0404943302290812	0.02213430231683	0.0547704240082739	0.282884997961988	0	0	0	0.0454186825165698	0.0130213264637455	0	0	7.32716710712677	5.19835805309913	5.21177585148304	0	8.74972267758711	0	5.40133682095678	0	0	0	2.06820709560674	2.54038350745873	1.38857998728916	3.43598427384825	17.7465926529645
VanAllen.antiCTLA4.2015.p025.ar.755094	0.018049988380558574	0.003343294487061915	0	0.07949430120838354	0.1625502829130991	0.013956453160239026	0	0.00928222584236674	0.010986330221586148	0	0.7023371237867049	0	0.0943690360196289	0.277200702130092	0.137702681528198	0	0	0.00749275622904999	0.0867793795104794	0	0	0	0.0420942530972671	0.0200083726770731	0	0.00891586657721423	0.303698988919345	0	0.0184276603805446	0	0	0.00331030293110747	0	0	7.68120058386365	22.5628477820436	11.2083577661425	0	0	0.609875505238346	7.06343784654717	0	0	0	3.42627640490868	1.62858846896908	0	0.725710068123441	24.7196850725576
VanAllen.antiCTLA4.2015.p027.ar.771617	0.02539262335323311	0.02499786291644526	0.050462919588745075	0.04137296752311305	0.05281481404679393	0.012765248940756079	0	0.00639664852555774	0.022261851686566157	0.03331935230091702	0.7302157111178726	6.85192350538127e-4	0.00766884714904661	0	0	0	0.0346756927254115	0	0.0191704336989276	0.0226886198777948	0	0.0261943779159972	0	0	0.624073927169128	0	0.220274642841267	0	0	0.0445682662718888	0	0	0	0.0583553508999367	0.653127937037138	0	0	0	2.95320316273317	0	1.63267640761941	1.93230758248274	0	2.23088029761727	0	0	53.1501161372489	0	18.759993551103
VanAllen.antiCTLA4.2015.p028.ar.660032	0.015619934079787862	0.06258109858346998	0	0.12098552407425321	0.05249771185262171	0.014889074167627784	0	0.09507072272238878	0.01253362625375165	0	0.6258223082660991	0	0.00478812947133508	0.020019540822196	0.159435312821309	0	0	0.0567678439337189	0.16757508037941	0	0	0	0.0419078263614583	0.0263095009606081	0.143269280888914	0.213841208315367	0.147453052496597	0	0	0	0.0143901867834536	0.00424303676563358	0	0	0.563923454353208	2.35780771647972	18.7775441099356	0	0	6.68585067278066	19.7362077940478	0	0	0	4.93570742973214	3.09860974997367	16.8735846148806	25.1852155624024	17.3663296317717
VanAllen.antiCTLA4.2015.p029.ar.681702	0.10025519164832111	0.007364787482773144	0.012921842352328128	0.0656158042012214	0.07176226312321103	0.01530058264800264	0	0.006863425787360071	0.04219309911573499	0	0.6777230036410475	0.211366759031459	0.238259265947284	0.00412897959203094	0.0133068174570936	0	0.167564266057606	0.0220807054480994	0.0052070207031042004	0	0	0.0263625308304189	0	0.00879977836466007	0.150323883158098	0.0270853921651132	0.120038520691439	0	0	0.00547608055359285	0	0	0	39.4343335377092	44.4516224067974	0.770336637362682	2.48263009913654	0	31.2621775864653	4.11955932606539	0.971464917590976	0	0	4.9184121402464704	0	1.64175954951494	28.045668932539	5.05327513906648	22.3953808253022
VanAllen.antiCTLA4.2015.p033.ar.779097	0.003616035808011068	0	0	0	0.4413304894063809	0	0	0	0.002964231726930062	0	0.5520892430586779	0	0.0222633507607293	8.75833115219394e-5	0	0	0.0677313420460432	0	0.0348370606148091	0	0.0173033236457309	0	0.0230106125822212	0.0113880181225174	0.456852053927018	0	0.25734346258395	0	0.0763053853163972	0.0296482129805458	0	0.00322959410851596	0	0	0.905790457955162	0.00356335075996836	0	0	2.7556680029504	0	1.41735525021508	0	0.703990410862105	0	0.936193007633149	0.463324602898131	18.5871495980847	0	10.4700885024392
VanAllen.antiCTLA4.2015.p036.ar.777976	0.029232371157529843	0	0	0.22156703258758131	0	0.035126606873355844	0	0	0.0046141799339298566	0	0.7094598094476031	6.07292089995786e-4	0.0064835242444128	0	0.0172871099737249	0	0.272903894319023	0	0.0279420528134299	0.0244718687233147	0	0.0803957584161408	0	0	0.497767272309477	0.0150667897232098	0	0.00322082134976481	0	0.0307285230649721	0	0.0231250929725346	0	0.0147029866438999	0.156970874380505	0	0.418533603915492	0	6.60720332001809	0	0.67649758013785	0.592481879671223	0	1.94644024134569	0	0	12.051310526023	0.364778023155775	0
VanAllen.antiCTLA4.2015.p037.ar.778466	0.001061034838599598	0.003441216591406166	0	0.16080726415450153	0.04984438672703174	0.03010911971478519	0	0.018285190780902624	0.018368353108650787	0	0.7180834340841223	0	0.0149282014723814	0.0289054371923888	0.148102165458042	0	0.0143484295690456	0.0563290608812683	0.0721280961278297	0	0	0.0186697775029245	0	0.0765480969690337	0.0987690611154414	0.075626552487307	0.360195746505861	0.00705079976016243	0	0.00559310540142648	0	0.0228054695568874	0	0	0.760201336549625	1.47197584570781	7.5419309107929	0	0.730677125168555	2.86849205831989	3.67303959426057	0	0	0.950736753993129	0	3.89812300790891	5.02969982074688	3.85119442458328	18.3425504016569
VanAllen.antiCTLA4.2015.p038.ar.778056	0.012166262573360965	0.05517407749071346	0.03661101051896132	0.08330516710128709	0.08399671261947171	0.008146925114268778	0	0.1374413057198759	0.028493479410797048	0	0.5546650594512638	0.0262449514216099	0	0.00283534012527571	0.143606428560208	0	0.0225016407134127	0.0153111226988846	0.0743675530563279	0.00892298823248046	0	0.0181017678524409	0.0346726796663634	0.0615621356527175	0.330360565375732	0.0625067186651515	0.180268576159541	0.00833948017468668	0	0	0.0103980516451678	0	0	5.20173977923334	0	0.561963376512829	28.4627416524835	0	4.45981696504873	3.03465892270359	14.7396218344235	1.76853300632543	0	3.58776377215764	6.87211243700881	12.201592785408	65.4773433106834	12.3888087932274	35.7291659066565
VanAllen.antiCTLA4.2015.p039.ar.665516	0.07206500656773031	0.00489916849287275	0.06338143955451228	0	0.1462912099451069	0.015782037525645592	0	0.027524591243324747	0.02367675794295121	0	0.6463797887278562	0	0.393245758200073	0	0.00316677963794721	0	0.245411553258819	0	0	0	0	0.00219562124050856	0.00371634525210791	0.103161015797544	0.0204948863517574	0.00577879890070044	0.159420253873853	0	0.00480744524334577	0.0586015422433437	0	0	0	0	66.9578673582995	0	0.539206861178023	0	41.786170323897	0	0	0	0	0.373847937900046	0.63278127547325	17.5652031033608	3.48965971850664	0.983954797260709	27.1444509966741
VanAllen.antiCTLA4.2015.p040.ar.751521	0.014699292151463369	0.008303498047157205	0.018447929368131846	0.01969674548705966	0.15309278349657568	0.007829653508495186	0	0.006141470909964602	0.010205182879297385	0.008729233210850233	0.7528542109410047	0	0.0259574914825124	0.00268181498582548	0.0155229764452336	0	0.0916379800775916	0	0.0425938475832901	0	0	0.0108166698285533	0.0277866520519969	0.0725755171382653	0.502694142845814	0.00198916664453151	0.126728545532531	0	0	0	0.0519891125388742	0.0270260828449809	0	0	1.71583393834596	0.177272490762223	1.02609490700674	0	6.05742493894422	0	2.81552511718557	0	0	0.715000107164369	1.83674453503903	4.79736400887347	33.228930133086	0.131487267943912	8.37697046066381
VanAllen.antiCTLA4.2015.p041.ar.083584	0.01672414177383757	0.011750921809064847	0.006382280196098511	0	0.1335714039520711	0.010166547162703455	0	0	0.01491739257197523	0.02894069659309729	0.7775466159411519	0	0.0183641703504564	0.00466492413407652	0	0	0.34506210524752	0	0.0135646325615312	0.0119914078876279	0	0.0454864734368982	0	0.0191686059243327	0.413550917180311	0.00427319514651156	0.0378117944729243	0	0	0.0584262972811076	0	0.0276354763767024	0	0	0	0	0	0	0	0	0	0	0	0	0	0	0	0	0
VanAllen.antiCTLA4.2015.p043.ar.771286	0.03229412247564077	0.021062633874726528	0.07427424156450999	0	0.12206519476921922	0.006118454052623267	0	0.0924761179272472	0.01835477242962029	0	0.6333544629064127	0	0.0146584582120408	0.0563528765254824	0.138894784476948	0	0.241943503709566	0	0.0348546883651752	0	0.00501349446692802	0	0.0552619352775018	0.0232530051653845	0.00643009808266726	0.0554535144627855	0.311309115012249	0	0	0.0557185582727565	0	8.55967970515213e-4	0	0	3.16040517802779	12.14984005764	29.946109591623	0	52.1637058176968	0	7.51476969776814	0	1.08092363085483	0	11.914630029466	5.01341388475786	1.38634738945433	11.9559350453424	67.1191284117311
VanAllen.antiCTLA4.2015.p044.ar.780123	0.009937778111244522	0.004327522893223021	0	0.20129579226562502	0	0.02167632433728057	0	0	0.019828434529436827	0	0.7429341478631901	0	0.155235210789392	0	0.0442169513968131	0	0.0740508864560769	0	0.124553840929658	0	0	0.0846345291804487	0	0.0494944960302007	0	0	0.27282116036227	0.00356852575731251	0	0.165323185133443	0	0.0261012139643857	0	0	1.44628935770939	0	0.411958768312724	0	0.689914410949405	0	1.16043836757364	0	0	0.788519680721766	0	0.461128390328829	0	0	2.54180954683794
VanAllen.antiCTLA4.2015.p045.ar.777065	0.014637918985781697	0	0	0.2213222847891165	0	0.04770223772253578	0	0	0.013531838836557005	0	0.702805719666009	0	0.0490858207906636	0	0	0	0.293050654223503	0	0.10374804106107	0.0534360557034508	0	0.177577840940434	0	0.0967521159837114	0.126094177778692	0.00522862238258488	0	0.00578244990133435	0	0.0809025237274936	0	0.00834169750706162	0	0	0.583486656466223	0	0	0	3.48351405057149	0	1.23326037170308	0.635198209481297	0	2.11088047431679	0	1.15009931079946	1.49889049437961	0.0621530075854246	0
VanAllen.antiCTLA4.2015.p046.ar.777217	0.05416535523198287	0.004593200786672835	0	0.220839515910462	0	0.03516319842790961	0	0	0.01413159059093239	0	0.6711071390520404	0	0.0185400653182827	0.00423464363066817	0	0.00384351403380013	0.121069922381103	0	0.016119049314396	0	0	0.0289123848071379	0.00553771953547061	0.0162628165097039	0.347075101809599	0	0.332218418294096	0	0	0	0.106186364365744	0	0	0	1.38598695563809	0.316566351473116	0	0.287326944280278	9.05074120611929	0	1.2050007215999	0	0	2.16138333447866	0.413979503760207	1.2157482272815	25.9460555007054	0	24.8354245939078
VanAllen.antiCTLA4.2015.p047.ar.771707	0.05696158123214617	0	0.004490577676894355	0.08364958254451432	0.05187500551408421	0.002077122385897895	0.3409856385102897	0.0019058504501919423	0.033720450957850846	0	0.42433419072813056	0	0.035952992378397	0.0498358442719365	0.0459546518779556	0	0.155030238665863	0	0.0638249394515671	0.0129484712973683	0	0	0.0377004751746243	0.053510435797918	0.277026157800245	0.00233213049767644	0.0378668147101068	0	0	0.180104903995789	0	0.0479119440805532	0	0	1.33064361017892	1.84445697983598	1.70081152733593	0	5.73776987167269	0	2.36220248254815	0.47923133663225	0	0	1.39531908398161	1.98045599996213	10.2529181117844	0.0863136651374025	1.40147541827725
VanAllen.antiCTLA4.2015.p049.ar.778078	0.03878150075270068	0.020605834175660073	0.024570889413419398	0.06247161388974312	0.062302821836501134	0.011740456145586267	0	0.21643642247029268	0.01931288250966348	0	0.5437775788064332	0.0251418100480398	0.0832719012970524	0.0520114794685283	0.254780878133909	0	0.00951642260535144	0.0482503746766462	0.151039538968361	0.00475048552949265	0	0.0274000688533705	0.0249468550932981	0.0217599464708596	0.00252350686205576	0.11739308973593	0.170675554710066	0	0	0	0.0065380875470399	0	0	6.56519534929158	21.7445083737994	13.5815807399745	66.5300641846021	0	2.48499106910632	12.5994562373758	39.440441117784	1.24047812967761	0	7.15488679067646	6.51428742501141	5.68210081526963	0.658954764315608	30.6544582629755	44.5679271253442
VanAllen.antiCTLA4.2015.p050.ar.700736	0.01661135505622364	0	0	0.17386951293622735	0.002260920864630603	0.022317661725412677	0	0.011034118399727445	0.01172205224041283	0	0.7621843787773654	0	0.111010565094934	0.0701329679546332	0.0573756648257718	0	0.0141550893028375	0.0900582163335773	0.0342863617332337	0	0	0.0556006471498798	0	0.00362443029244962	0.256594868519969	0.0316142640093459	0.275546924783369	0	0	0	0	0	0	0	6.78548686659913	4.28685623359195	3.50706997847213	0	0.86522550784065	5.504780951599	2.09574338303176	0	0	3.39857256547863	0	0.221542194000086	15.6842829228913	1.93241222625219	16.8427215702432
VanAllen.antiCTLA4.2015.p079.ar.753064	0.021063018852277512	0	0	0.17327465033555153	0	0.024243425968779972	0	0.010202317855521057	0.0188141807096968	0	0.752402406278173	0	0.138901165251154	0.0840916552840122	0.133404792487807	0	0.16305896084587	0	0.0317226989876363	0	0	0.0224099866441536	0	0.101495273163725	0.162136338844014	0.0351846848791767	0.0419972231531476	0.0159615540142263	0	0.0538070716475949	0	0.0158285947974835	0	0	7.09217616096458	4.29364888237586	6.81153601072895	0	8.32565279673294	0	1.61973421255874	0	0	1.14423498721426	0	5.18226290960778	8.27854449670311	1.79650028766821	2.14434273704546
VanAllen.antiCTLA4.2015.p080.ar.674135	0.015020852505427312	0.01796030845671512	0.007567534150794764	0.11287939006916414	0.06827353963625368	0.013729428896606853	0	0.024252423907606954	0.013756406639888866	0	0.7265601157375423	0.00492291251389841	0.026361336330956	0.0219079689854622	0.072512013884466	0	0	0.0139218496888521	0.0662753551973796	0.0298921572980643	0	0.0370659750278034	0	0.0215628761610809	0.525674346877427	0.0380609697906278	0.112247018106528	0	0	0.0295952201374544	0	0	0	0.532767373096668	2.85287619243908	2.3709239303595	7.84739420944609	0	0	1.50665023325853	7.17245061533612	3.23498865253464	0	4.01135346018807	0	2.33357729927453	56.8895222288675	4.11903377027652	12.1475953118641
VanAllen.antiCTLA4.2015.p081.ar.661579	0.038239611398403074	0.004359312525896104	0	0.21729638769902077	0	0.02639986624006916	0	0	0.01974342255269228	0	0.6939613995839187	0	0.0243505575599667	0.00105250410790474	0	0	0.186573918645905	0	0.0204055450906046	8.46901934093957e-4	0	0.0243735180042169	0.0337650667107132	0.0733060946831795	0.129732917041361	0.00660664841091214	0.402941094515719	0	0	0.0927877341609387	0	0.0032574991344847	0	0	0.832483845269598	0.0359824478249762	0	0	6.37848939757798	0	0.697613867773463	0.0289534306113753	0	0.833268804664118	1.15434205158945	2.50614957925563	4.43523961907925	0.225864564288356	13.7755347471413
VanAllen.antiCTLA4.2015.p083.ar.778609	0.017580619719132325	0	0.04708297639764979	0.011359343053554927	0.08369887860477451	0.01056901326310041	0	0.06491843003920061	0.007805417124251925	0.0026409887515034883	0.754344333046832	0.0869015349202536	0	0.0865465150091242	0.209927114699957	0	0.0974911828859707	0	0.0867332117997734	0.0272055203297787	0	0	0.0712838450086993	0.0188503757310844	0.0475810726833157	0.046970009935319	0.21130379329747	0	0	0.00920582369925427	0	0	0	12.0307280961659	0	11.9815788144709	29.0625020522991	0	13.4967686606573	0	12.0074252891826	3.76635715471118	0	0	9.86860079900636	2.60966328315549	6.5871672865408	6.50257119997466	29.2530906983764
VanAllen.antiCTLA4.2015.p085.ar.779183	0.0355933530072577	0.0634058836111931	0	0.11680746236478828	0.13744878588793547	0.01444654563116208	0	0.24795944690646135	0.013401436381832844	0	0.37093708620936916	0	0.0285603843274125	0.0307894927993322	0.143925115006865	0	0.141832015131591	0	0.125286135523044	0.0256786923166985	0	0	0.0618391623700325	0.0702936693476128	0.00497306621695316	0.0871278423128622	0.237071435604764	0	0	0	0.042622989042832	0	0	0	8.34286554471415	8.9940175758848	42.0424273442745	0	41.4310052208576	0	36.5977352161313	7.50108524123313	0	0	18.0640362236214	20.5337093958098	1.45269833617674	25.451193698384	69.251698053816
VanAllen.antiCTLA4.2015.p086.ar.775133	0.00958423196930618	0	0	0.5145190219280338	0	0.07328420956930139	0	0	0	0	0.4026125365333586	0	0.00658497873115838	0	0	0	0.220688054056905	0	0.0384613753631134	0.0144579937940147	0	0.0330598074635882	0.0165818602218756	0.102125268677019	0.262489483902909	8.66309624108189e-4	0.123761020718482	0.0034289659187181	0	0.16068396562978	0	0.0168109158983288	0	0	0.345103800568248	0	0	0	11.5657603926158	0	2.01567345238145	0.757710664014383	0	1.73258952952333	0.86901768656951806	5.35215371125323	13.756478525202	0.0454013226092827	6.48603440586063
VanAllen.antiCTLA4.2015.p088.ar.712420	0.03338643269282199	0.017175682033497005	0	0.15618427369862362	0	0.013581076847686975	0	0.19398297801101996	0.009580221142976292	0	0.5761093355733742	0	0.0504678011099507	0.0420894041964671	0.259796615394729	0	0	0	0.176909202158281	1.63454767239865e-4	0	0	0.0725975759657729	0.0175349279125016	0.149537608687922	0.140253478733945	0.090649931073191	0	0	0	0	0	0	0	8.11274485318798	6.7659099417611	41.7625418200294	0	0	0	28.4383148804992	0.026275502250737	0	0	11.670126255097	2.81875558364918	24.0383063767322	22.5458740566403	14.5720587301529
VanAllen.antiCTLA4.2015.p090.ar.757338	0.02784031942586876	0.004106496660691789	0.006222121409595971	0.13510207111961048	0	0.030822237347809877	0	0.018428848836861036	0.033254940357825925	0.017387122373505724	0.7268358424682305	0	0.114326684745099	0.0186433801747351	0.0495634619330348	0.00454746867674483	0.216100929272465	0.0074050019828327	0	0	0	0.0776464103790363	0	0.0396553143622056	0.134234869931202	0.0831028368610083	0.226396610751639	0	0	0.0283770309299969	0	0	0	0	10.833139585509	1.76657217192046	4.69643550548809	0.430899951710691	20.4768601187587	0.701668383806049	0	0	0	7.35746342881574	0	3.75757905296408	12.719559623806	7.8744925882728	21.4524377351351
VanAllen.antiCTLA4.2015.p091.ar.701663	0.0376265674767341	0.0038414114339428295	0.015955532657110378	0.1162030401931401	0.08066026381325889	0.019547680016753395	0	0.01189804561569609	0.024060500641846127	0	0.6902069581515181	0	0.0345512766646068	0.0682671772225928	0.0643892060179778	0	0.0776883945471275	0	0.0713709466148529	0	0	0	0.0274204185271954	0.023618796282571	0.105247211208782	0.0545015248792931	0.350591040734598	0.00773259003741769	0	0	0.107143715116888	0.00747770214609698	0	0	3.31963417509104	6.5590066828778	6.18641710056444	0	7.46418293164786	0	6.85721213115006	0	0	0	2.63451215773515	2.26925806751599	10.1119921719012	5.23642371713604	33.6842546109302
VanAllen.antiCTLA4.2015.p098.ar.083781	0.013725400964862066	0.002244532330068718	0.008219460051632462	0	0.35392304961246157	0.00411828775976723	0	0.006711208804566996	0.006243474126069515	0	0.6048145863505715	0	0.076032642802206	0.00479283483639312	0.0217906674077234	0	0.0663810250040022	0	0.0863877598589556	0	0	0.0103772360169528	0.00222800152405946	0	0.4561838875695	0.0741383234421029	0.181321430541854	0	0	0	0.0202395195308111	1.26671465439305e-4	0	0	5.91183146387273	0.372661408872034	1.69430850292669	0	5.16138092481769	0	6.71698178578685	0	0	0.806870156449105	0.173235718581506	0	35.4700581283346	5.76454082155199	14.0984411253511
VanAllen.antiCTLA4.2015.p118.ar.772780	0.020979505126325272	0.011317986580370101	0.04649488516607933	0	0.13327834092634755	0.008114652839670763	0	0.031487710693796925	0.022958979269830027	0.007470339505345728	0.7178975998922343	0	0.0356123309617718	0.0110019938539236	0.0804827101480434	0	0.295565590369368	0.0434474180239155	0.00272222185873417	0	0	0	0.0123402799952105	0.0503714747673378	0.00345289946838668	0.0499541362765499	0.331433965463762	0.00550081000322555	0	0.0781141688097719	0	0	0	0	4.86896417443999	1.50420689899985	11.0037007348189	0	40.4101116618977	5.94018746083894	0.372185710597886	0	0	0	1.68717911960709	6.88685349799617	0.472084903051265	6.82979443712081	45.3140825229304
VanAllen.antiCTLA4.2015.p119.ar.770872	0.019671561432675712	0	0.005920045286451055	0.02048458905059478	0.12935411297514107	0.00704729549532793	0	0.004672130797934035	0.027875716371467955	0.010383668978077855	0.7745908796123296	0.0330595566802217	0.131165378083162	0	0.0485686079480611	0	0.338059004024576	0.0111196441348711	0.00983303756422442	0	0	0	0.0195000811614538	0.0581702365589529	0.00161805374525636	0.0776102869351584	0.186941538086031	0.0222500681018797	0	0.032252938981875	0	0.0298515679942759	0	1.23898485755574	4.91573189721072	0	1.82022313191544	0	12.669558487982	0.416734889634987	0.368516273938405	0	0	0	0.730811532466902	2.18006680954968	0.0606403802832404	2.9086285467568	7.00607504139158
VanAllen.antiCTLA4.2015.p123.ar.779596	0.013141441657472974	0	0	0.2038649309339369	0	0.026901238406208002	0	0.007432795317006636	0.027250316035230173	0	0.7214092776501453	0	0.0234736229467036	0.059638660868872	0.100629346991857	0	0.144998820777296	0.00511448275020028	0.092319810963497	0	0	0	0.0177552284755606	0.0576614736491953	0	0.0704529804817475	0.427955572095071	0	0	0	0	0	0	0	0.563623143015407	1.43197876017958	2.4162026015291	0	3.48155422303501	0.122803405725266	2.21668304615677	0	0	0	0.426319264864797	1.38450468778717	0	1.69164045891357	10.2756044587933
VanAllen.antiCTLA4.2015.p126.ar.675767	0.0043077011901874514	0	0.002375197803450336	0	0.31839433905770587	0.0029578636667843146	0	0.004608734248927822	0.008395223370641313	0	0.6589609406623029	0	0.0769867482709451	0.00949906734087304	0.091801097048758	0	0.164184133232135	0.00618338562451313	0.0404787942339462	0	0	0	0.0453571809337637	0.0797892644781698	0.195728539891752	0.0661394372031435	0.178352559020802	0.0157549107218807	0	0.00792322218757431	0	0.0218216598117443	0	0	4.30411238968017	0.531066116578507	5.13234092967803	0	9.17907273530122	0.345695684963504	2.26305544388598	0	0	0	2.53579231234598	4.46079318216336	10.9426317188673	3.69766976143294	9.97118953915228
[truncated: 85 more columns]
