# Supplementary material for: PATH-SURVEYOR: pathway level survival enquiry for immuno-oncology and drug repurposing
Source: BMC Bioinformatics. 2023 Jun 28;24:266. doi: 10.1186/s12859-023-05393-y (PMC10303868; doi:10.1186/s12859-023-05393-y)
Supplement: Supplementary file 10 — Additional file 10. PATH-SURVEYOR-Suite-main.zip. [file 12859_2023_5393_MOESM10_ESM.zip › PATH-SURVEYOR-Suite-main/2-PATH-SURVEYOR-Interactive-App/Immune_Deconvolution/Test_Output_Data/PANICI_SkinCancer_Meta_ImmDeconv.txt]

SampleName	Sequencing_Method	Analyte	Biopsy_Site	Specific_Biopsy_Site	Metastatic_Biopsy	Sample_Treated	Sample_Treatment	Sample_Type	Normal	Primary_Tumor	Read_Length	Batch_ID	Sequencer	Sequencer_ID	Sample_Prep	FFPE	Storage	Storage_Method	File_Prefix	Run_Name	Pre_On_Treatment_Match	Somatic_Workflow_Match	Center	Patient_ID	TCGA_Study	TCGA_Subtype	Cancer_Tissue	Tissue_Subtype	M_Stage	Metastasized	Clinical_Stage	Response	Responder	Progression	Clinical_Benefit	OS	OS.time	OS.event	PFI	PFI.time	PFI.event	Age	Sex	Race	Caucasian	Asian	African	Nat_American	Pac_Islander
Gide.Cell.2019.iP01.ar.887	RNA-Seq	RNA	Skin	Skin	NA	TRUE	On	NA	FALSE	NA	NA	NA	HiSeq 2500	NA	TruSeq RNA Access Library Prep Kit	TRUE	FFPE	AllPrep DNA/RNA FFPE Kit	ERR2208887	ar-887	iP01	NA	Melanoma Institute Australia	Gide_Cell_2019-iP01	SKCM	NA	Skin	NA	NA	TRUE	IV	Progressive Disease	FALSE	TRUE	FALSE	0	689	0	1	15	1	42	Female	NA	NA	NA	NA	NA	NA
Gide.Cell.2019.iP01.ar.888	RNA-Seq	RNA	Skin	Skin	NA	FALSE	Pre	NA	FALSE	NA	NA	NA	HiSeq 2500	NA	TruSeq RNA Access Library Prep Kit	TRUE	FFPE	AllPrep DNA/RNA FFPE Kit	ERR2208888	ar-888	iP01	NA	Melanoma Institute Australia	Gide_Cell_2019-iP01	SKCM	NA	Skin	NA	NA	TRUE	IV	Progressive Disease	FALSE	TRUE	FALSE	0	689	0	1	15	1	42	Female	NA	NA	NA	NA	NA	NA
Gide.Cell.2019.iP02.ar.898	RNA-Seq	RNA	Lymph Node	Lymph Node	TRUE	FALSE	Pre	Metastatic Tumor	FALSE	FALSE	NA	NA	HiSeq 2500	NA	TruSeq RNA Access Library Prep Kit	TRUE	FFPE	AllPrep DNA/RNA FFPE Kit	ERR2208898	ar-898	NA	NA	Melanoma Institute Australia	Gide_Cell_2019-iP02	SKCM	NA	Skin	NA	NA	TRUE	IV	Progressive Disease	FALSE	TRUE	FALSE	0	530	0	1	34	1	41	Male	NA	NA	NA	NA	NA	NA
Gide.Cell.2019.iP04.ar.561	RNA-Seq	RNA	Skin	Skin	NA	TRUE	On	NA	FALSE	NA	NA	NA	HiSeq 2500	NA	TruSeq RNA Access Library Prep Kit	TRUE	FFPE	AllPrep DNA/RNA FFPE Kit	ERR3262561	ar-561	NA	NA	Melanoma Institute Australia	Gide_Cell_2019-iP04	SKCM	NA	Skin	NA	NA	TRUE	IV	Progressive Disease	FALSE	TRUE	FALSE	0	129	0	1	39	1	48	Male	NA	NA	NA	NA	NA	NA
Gide.Cell.2019.iP06.ar.924	RNA-Seq	RNA	Lymph Node	Lymph Node	TRUE	FALSE	Pre	Metastatic Tumor	FALSE	FALSE	NA	NA	HiSeq 2500	NA	TruSeq RNA Access Library Prep Kit	TRUE	FFPE	AllPrep DNA/RNA FFPE Kit	ERR2208924	ar-924	NA	NA	Melanoma Institute Australia	Gide_Cell_2019-iP06	SKCM	NA	Skin	NA	NA	TRUE	IV	Progressive Disease	FALSE	TRUE	FALSE	1	108	1	1	41	1	75	Male	NA	NA	NA	NA	NA	NA
Gide.Cell.2019.iP07.ar.562	RNA-Seq	RNA	Skin	Skin	NA	FALSE	Pre	NA	FALSE	NA	NA	NA	HiSeq 2500	NA	TruSeq RNA Access Library Prep Kit	TRUE	FFPE	AllPrep DNA/RNA FFPE Kit	ERR3262562	ar-562	NA	NA	Melanoma Institute Australia	Gide_Cell_2019-iP07	SKCM	NA	Skin	NA	NA	TRUE	IV	Partial Response	TRUE	FALSE	TRUE	0	169	0	0	81	0	59	Male	NA	NA	NA	NA	NA	NA
Gide.Cell.2019.iP08.ar.926	RNA-Seq	RNA	Lymph Node	Lymph Node	TRUE	FALSE	Pre	Metastatic Tumor	FALSE	FALSE	NA	NA	HiSeq 2500	NA	TruSeq RNA Access Library Prep Kit	TRUE	FFPE	AllPrep DNA/RNA FFPE Kit	ERR2208926	ar-926	NA	NA	Melanoma Institute Australia	Gide_Cell_2019-iP08	SKCM	NA	Skin	NA	NA	TRUE	IV	Progressive Disease	FALSE	TRUE	FALSE	0	637	0	1	81	1	55	Male	NA	NA	NA	NA	NA	NA
Gide.Cell.2019.iP09.ar.927	RNA-Seq	RNA	Skin	Skin	NA	TRUE	On	NA	FALSE	NA	NA	NA	HiSeq 2500	NA	TruSeq RNA Access Library Prep Kit	TRUE	FFPE	AllPrep DNA/RNA FFPE Kit	ERR2208927	ar-927	NA	NA	Melanoma Institute Australia	Gide_Cell_2019-iP09	SKCM	NA	Skin	NA	NA	TRUE	IV	Progressive Disease	FALSE	TRUE	FALSE	1	156	1	1	81	1	56	Male	NA	NA	NA	NA	NA	NA
Gide.Cell.2019.iP10.ar.889	RNA-Seq	RNA	Lymph Node	Lymph Node	TRUE	FALSE	Pre	Metastatic Tumor	FALSE	FALSE	NA	NA	HiSeq 2500	NA	TruSeq RNA Access Library Prep Kit	TRUE	FFPE	AllPrep DNA/RNA FFPE Kit	ERR2208889	ar-889	NA	NA	Melanoma Institute Australia	Gide_Cell_2019-iP10	SKCM	NA	Skin	NA	NA	TRUE	IV	Progressive Disease	FALSE	TRUE	FALSE	1	176	1	1	81	1	51	Male	NA	NA	NA	NA	NA	NA
Gide.Cell.2019.iP12.ar.890	RNA-Seq	RNA	Lung	Lung	TRUE	FALSE	Pre	Metastatic Tumor	FALSE	FALSE	NA	NA	HiSeq 2500	NA	TruSeq RNA Access Library Prep Kit	TRUE	FFPE	AllPrep DNA/RNA FFPE Kit	ERR2208890	ar-890	NA	NA	Melanoma Institute Australia	Gide_Cell_2019-iP12	SKCM	NA	Skin	NA	NA	TRUE	IV	Progressive Disease	FALSE	TRUE	FALSE	0	293	0	1	82	1	55	Female	NA	NA	NA	NA	NA	NA
Gide.Cell.2019.iP13.ar.891	RNA-Seq	RNA	Skin	Skin	NA	TRUE	On	NA	FALSE	NA	NA	NA	HiSeq 2500	NA	TruSeq RNA Access Library Prep Kit	TRUE	FFPE	AllPrep DNA/RNA FFPE Kit	ERR2208891	ar-891	iP13	NA	Melanoma Institute Australia	Gide_Cell_2019-iP13	SKCM	NA	Skin	NA	NA	TRUE	IV	Partial Response	TRUE	FALSE	TRUE	1	357	1	0	108	0	68	Female	NA	NA	NA	NA	NA	NA
Gide.Cell.2019.iP13.ar.892	RNA-Seq	RNA	Skin	Skin	NA	FALSE	Pre	NA	FALSE	NA	NA	NA	HiSeq 2500	NA	TruSeq RNA Access Library Prep Kit	TRUE	FFPE	AllPrep DNA/RNA FFPE Kit	ERR2208892	ar-892	iP13	NA	Melanoma Institute Australia	Gide_Cell_2019-iP13	SKCM	NA	Skin	NA	NA	TRUE	IV	Partial Response	TRUE	FALSE	TRUE	1	357	1	0	108	0	68	Female	NA	NA	NA	NA	NA	NA
Gide.Cell.2019.iP14.ar.893	RNA-Seq	RNA	Skin	Skin	NA	FALSE	Pre	NA	FALSE	NA	NA	NA	HiSeq 2500	NA	TruSeq RNA Access Library Prep Kit	TRUE	FFPE	AllPrep DNA/RNA FFPE Kit	ERR2208893	ar-893	NA	NA	Melanoma Institute Australia	Gide_Cell_2019-iP14	SKCM	NA	Skin	NA	NA	TRUE	IV	Stable Disease	FALSE	FALSE	TRUE	0	691	0	0	123	0	47	Female	NA	NA	NA	NA	NA	NA
Gide.Cell.2019.iP15.ar.894	RNA-Seq	RNA	Skin	Skin	NA	FALSE	Pre	NA	FALSE	NA	NA	NA	HiSeq 2500	NA	TruSeq RNA Access Library Prep Kit	TRUE	FFPE	AllPrep DNA/RNA FFPE Kit	ERR2208894	ar-894	NA	NA	Melanoma Institute Australia	Gide_Cell_2019-iP15	SKCM	NA	Skin	NA	NA	TRUE	IV	Stable Disease	FALSE	FALSE	TRUE	1	660	1	0	152	0	57	Male	NA	NA	NA	NA	NA	NA
Gide.Cell.2019.iP17.ar.895	RNA-Seq	RNA	Lymph Node	Lymph Node	TRUE	FALSE	Pre	Metastatic Tumor	FALSE	FALSE	NA	NA	HiSeq 2500	NA	TruSeq RNA Access Library Prep Kit	TRUE	FFPE	AllPrep DNA/RNA FFPE Kit	ERR2208895	ar-895	NA	NA	Melanoma Institute Australia	Gide_Cell_2019-iP17	SKCM	NA	Skin	NA	NA	TRUE	IV	Partial Response	TRUE	FALSE	TRUE	0	196	0	0	196	0	48	Female	NA	NA	NA	NA	NA	NA
Gide.Cell.2019.iP19.ar.896	RNA-Seq	RNA	Skin	Skin	NA	TRUE	On	NA	FALSE	NA	NA	NA	HiSeq 2500	NA	TruSeq RNA Access Library Prep Kit	TRUE	FFPE	AllPrep DNA/RNA FFPE Kit	ERR2208896	ar-896	iP19	NA	Melanoma Institute Australia	Gide_Cell_2019-iP19	SKCM	NA	Skin	NA	NA	TRUE	IV	Stable Disease	FALSE	FALSE	TRUE	0	635	0	0	301	0	56	Male	NA	NA	NA	NA	NA	NA
Gide.Cell.2019.iP19.ar.897	RNA-Seq	RNA	Skin	Skin	NA	FALSE	Pre	NA	FALSE	NA	NA	NA	HiSeq 2500	NA	TruSeq RNA Access Library Prep Kit	TRUE	FFPE	AllPrep DNA/RNA FFPE Kit	ERR2208897	ar-897	iP19	NA	Melanoma Institute Australia	Gide_Cell_2019-iP19	SKCM	NA	Skin	NA	NA	TRUE	IV	Stable Disease	FALSE	FALSE	TRUE	0	635	0	0	301	0	56	Male	NA	NA	NA	NA	NA	NA
Gide.Cell.2019.iP20.ar.899	RNA-Seq	RNA	Lymph Node	Lymph Node	TRUE	FALSE	Pre	Metastatic Tumor	FALSE	FALSE	NA	NA	HiSeq 2500	NA	TruSeq RNA Access Library Prep Kit	TRUE	FFPE	AllPrep DNA/RNA FFPE Kit	ERR2208899	ar-899	NA	NA	Melanoma Institute Australia	Gide_Cell_2019-iP20	SKCM	NA	Skin	NA	NA	TRUE	IV	Stable Disease	FALSE	FALSE	TRUE	0	538	0	0	386	0	57	Male	NA	NA	NA	NA	NA	NA
Gide.Cell.2019.iP21.ar.900	RNA-Seq	RNA	Skin	Skin	NA	FALSE	Pre	NA	FALSE	NA	NA	NA	HiSeq 2500	NA	TruSeq RNA Access Library Prep Kit	TRUE	FFPE	AllPrep DNA/RNA FFPE Kit	ERR2208900	ar-900	NA	NA	Melanoma Institute Australia	Gide_Cell_2019-iP21	SKCM	NA	Skin	NA	NA	TRUE	IV	Partial Response	TRUE	FALSE	TRUE	0	410	0	0	410	0	63	Male	NA	NA	NA	NA	NA	NA
Gide.Cell.2019.iP23.ar.901	RNA-Seq	RNA	Brain	Brain	TRUE	FALSE	Pre	Metastatic Tumor	FALSE	FALSE	NA	NA	HiSeq 2500	NA	TruSeq RNA Access Library Prep Kit	TRUE	FFPE	AllPrep DNA/RNA FFPE Kit	ERR2208901	ar-901	NA	NA	Melanoma Institute Australia	Gide_Cell_2019-iP23	SKCM	NA	Skin	NA	NA	TRUE	IV	Partial Response	TRUE	FALSE	TRUE	0	506	0	0	506	0	51	Female	NA	NA	NA	NA	NA	NA
Gide.Cell.2019.iP24.ar.902	RNA-Seq	RNA	Lymph Node	Lymph Node	TRUE	FALSE	Pre	Metastatic Tumor	FALSE	FALSE	NA	NA	HiSeq 2500	NA	TruSeq RNA Access Library Prep Kit	TRUE	FFPE	AllPrep DNA/RNA FFPE Kit	ERR2208902	ar-902	NA	NA	Melanoma Institute Australia	Gide_Cell_2019-iP24	SKCM	NA	Skin	NA	NA	TRUE	IV	Partial Response	TRUE	FALSE	TRUE	0	1203	0	0	509	0	34	Male	NA	NA	NA	NA	NA	NA
Gide.Cell.2019.iP25.ar.903	RNA-Seq	RNA	Lymph Node	Lymph Node	TRUE	FALSE	Pre	Metastatic Tumor	FALSE	FALSE	NA	NA	HiSeq 2500	NA	TruSeq RNA Access Library Prep Kit	TRUE	FFPE	AllPrep DNA/RNA FFPE Kit	ERR2208903	ar-903	NA	NA	Melanoma Institute Australia	Gide_Cell_2019-iP25	SKCM	NA	Skin	NA	NA	TRUE	IV	Stable Disease	FALSE	FALSE	TRUE	1	518	1	0	518	0	67	Female	NA	NA	NA	NA	NA	NA
Gide.Cell.2019.iP26.ar.904	RNA-Seq	RNA	Lymph Node	Lymph Node	TRUE	FALSE	Pre	Metastatic Tumor	FALSE	FALSE	NA	NA	HiSeq 2500	NA	TruSeq RNA Access Library Prep Kit	TRUE	FFPE	AllPrep DNA/RNA FFPE Kit	ERR2208904	ar-904	NA	NA	Melanoma Institute Australia	Gide_Cell_2019-iP26	SKCM	NA	Skin	NA	NA	TRUE	IV	Complete Response	TRUE	FALSE	TRUE	0	544	0	0	544	0	75	Male	NA	NA	NA	NA	NA	NA
Gide.Cell.2019.iP27.ar.905	RNA-Seq	RNA	Skin	Skin	NA	TRUE	On	NA	FALSE	NA	NA	NA	HiSeq 2500	NA	TruSeq RNA Access Library Prep Kit	TRUE	FFPE	AllPrep DNA/RNA FFPE Kit	ERR2208905	ar-905	NA	NA	Melanoma Institute Australia	Gide_Cell_2019-iP27	SKCM	NA	Skin	NA	NA	TRUE	IV	Complete Response	TRUE	FALSE	TRUE	0	546	0	0	546	0	49	Male	NA	NA	NA	NA	NA	NA
Gide.Cell.2019.iP27.ar.906	RNA-Seq	RNA	Abdomen	Abdomen	TRUE	FALSE	Pre	Metastatic Tumor	FALSE	FALSE	NA	NA	HiSeq 2500	NA	TruSeq RNA Access Library Prep Kit	TRUE	FFPE	AllPrep DNA/RNA FFPE Kit	ERR2208906	ar-906	NA	NA	Melanoma Institute Australia	Gide_Cell_2019-iP27	SKCM	NA	Skin	NA	NA	TRUE	IV	Complete Response	TRUE	FALSE	TRUE	0	546	0	0	546	0	49	Male	NA	NA	NA	NA	NA	NA
Gide.Cell.2019.iP32.ar.907	RNA-Seq	RNA	Lymph Node	Lymph Node	TRUE	FALSE	Pre	Metastatic Tumor	FALSE	FALSE	NA	NA	HiSeq 2500	NA	TruSeq RNA Access Library Prep Kit	TRUE	FFPE	AllPrep DNA/RNA FFPE Kit	ERR2208907	ar-907	NA	NA	Melanoma Institute Australia	Gide_Cell_2019-iP32	SKCM	NA	Skin	NA	NA	TRUE	IV	Complete Response	TRUE	FALSE	TRUE	0	597	0	0	597	0	71	Male	NA	NA	NA	NA	NA	NA
Gide.Cell.2019.iP33.ar.908	RNA-Seq	RNA	Skin	Skin	NA	TRUE	On	NA	FALSE	NA	NA	NA	HiSeq 2500	NA	TruSeq RNA Access Library Prep Kit	TRUE	FFPE	AllPrep DNA/RNA FFPE Kit	ERR2208908	ar-908	iP33	NA	Melanoma Institute Australia	Gide_Cell_2019-iP33	SKCM	NA	Skin	NA	NA	TRUE	IV	Partial Response	TRUE	FALSE	TRUE	0	609	0	0	609	0	73	Male	NA	NA	NA	NA	NA	NA
Gide.Cell.2019.iP33.ar.909	RNA-Seq	RNA	Skin	Skin	NA	FALSE	Pre	NA	FALSE	NA	NA	NA	HiSeq 2500	NA	TruSeq RNA Access Library Prep Kit	TRUE	FFPE	AllPrep DNA/RNA FFPE Kit	ERR2208909	ar-909	iP33	NA	Melanoma Institute Australia	Gide_Cell_2019-iP33	SKCM	NA	Skin	NA	NA	TRUE	IV	Partial Response	TRUE	FALSE	TRUE	0	609	0	0	609	0	73	Male	NA	NA	NA	NA	NA	NA
Gide.Cell.2019.iP34.ar.910	RNA-Seq	RNA	Lung	Lung	TRUE	FALSE	Pre	Metastatic Tumor	FALSE	FALSE	NA	NA	HiSeq 2500	NA	TruSeq RNA Access Library Prep Kit	TRUE	FFPE	AllPrep DNA/RNA FFPE Kit	ERR2208910	ar-910	NA	NA	Melanoma Institute Australia	Gide_Cell_2019-iP34	SKCM	NA	Skin	NA	NA	TRUE	IV	Complete Response	TRUE	FALSE	TRUE	0	623	0	0	623	0	51	Male	NA	NA	NA	NA	NA	NA
Gide.Cell.2019.iP35.ar.911	RNA-Seq	RNA	Skin	Skin	NA	TRUE	On	NA	FALSE	NA	NA	NA	HiSeq 2500	NA	TruSeq RNA Access Library Prep Kit	TRUE	FFPE	AllPrep DNA/RNA FFPE Kit	ERR2208911	ar-911	iP35	NA	Melanoma Institute Australia	Gide_Cell_2019-iP35	SKCM	NA	Skin	NA	NA	TRUE	IV	Complete Response	TRUE	FALSE	TRUE	0	627	0	0	627	0	72	Male	NA	NA	NA	NA	NA	NA
Gide.Cell.2019.iP35.ar.912	RNA-Seq	RNA	Skin	Skin	NA	FALSE	Pre	NA	FALSE	NA	NA	NA	HiSeq 2500	NA	TruSeq RNA Access Library Prep Kit	TRUE	FFPE	AllPrep DNA/RNA FFPE Kit	ERR2208912	ar-912	iP35	NA	Melanoma Institute Australia	Gide_Cell_2019-iP35	SKCM	NA	Skin	NA	NA	TRUE	IV	Complete Response	TRUE	FALSE	TRUE	0	627	0	0	627	0	72	Male	NA	NA	NA	NA	NA	NA
Gide.Cell.2019.iP36.ar.913	RNA-Seq	RNA	Skin	Skin	NA	TRUE	On	NA	FALSE	NA	NA	NA	HiSeq 2500	NA	TruSeq RNA Access Library Prep Kit	TRUE	FFPE	AllPrep DNA/RNA FFPE Kit	ERR2208913	ar-913	iP36	NA	Melanoma Institute Australia	Gide_Cell_2019-iP36	SKCM	NA	Skin	NA	NA	TRUE	IV	Complete Response	TRUE	FALSE	TRUE	0	637	0	0	637	0	74	Female	NA	NA	NA	NA	NA	NA
Gide.Cell.2019.iP36.ar.914	RNA-Seq	RNA	Skin	Skin	NA	FALSE	Pre	NA	FALSE	NA	NA	NA	HiSeq 2500	NA	TruSeq RNA Access Library Prep Kit	TRUE	FFPE	AllPrep DNA/RNA FFPE Kit	ERR2208914	ar-914	iP36	NA	Melanoma Institute Australia	Gide_Cell_2019-iP36	SKCM	NA	Skin	NA	NA	TRUE	IV	Complete Response	TRUE	FALSE	TRUE	0	637	0	0	637	0	74	Female	NA	NA	NA	NA	NA	NA
Gide.Cell.2019.iP37.ar.915	RNA-Seq	RNA	Lymph Node	Lymph Node	TRUE	FALSE	Pre	Metastatic Tumor	FALSE	FALSE	NA	NA	HiSeq 2500	NA	TruSeq RNA Access Library Prep Kit	TRUE	FFPE	AllPrep DNA/RNA FFPE Kit	ERR2208915	ar-915	NA	NA	Melanoma Institute Australia	Gide_Cell_2019-iP37	SKCM	NA	Skin	NA	NA	TRUE	IV	Partial Response	TRUE	FALSE	TRUE	0	637	0	0	637	0	76	Male	NA	NA	NA	NA	NA	NA
Gide.Cell.2019.iP38.ar.916	RNA-Seq	RNA	Skin	Skin	NA	FALSE	Pre	NA	FALSE	NA	NA	NA	HiSeq 2500	NA	TruSeq RNA Access Library Prep Kit	TRUE	FFPE	AllPrep DNA/RNA FFPE Kit	ERR2208916	ar-916	NA	NA	Melanoma Institute Australia	Gide_Cell_2019-iP38	SKCM	NA	Skin	NA	NA	TRUE	IV	Complete Response	TRUE	FALSE	TRUE	0	650	0	0	650	0	59	Female	NA	NA	NA	NA	NA	NA
Gide.Cell.2019.iP44.ar.918	RNA-Seq	RNA	Skin	Skin	NA	FALSE	Pre	NA	FALSE	NA	NA	NA	HiSeq 2500	NA	TruSeq RNA Access Library Prep Kit	TRUE	FFPE	AllPrep DNA/RNA FFPE Kit	ERR2208918	ar-918	NA	NA	Melanoma Institute Australia	Gide_Cell_2019-iP44	SKCM	NA	Skin	NA	NA	TRUE	IV	Partial Response	TRUE	FALSE	TRUE	0	695	0	0	695	0	68	Male	NA	NA	NA	NA	NA	NA
Gide.Cell.2019.iP45.ar.919	RNA-Seq	RNA	Mucosa	Mucosa	TRUE	FALSE	Pre	Metastatic Tumor	FALSE	FALSE	NA	NA	HiSeq 2500	NA	TruSeq RNA Access Library Prep Kit	TRUE	FFPE	AllPrep DNA/RNA FFPE Kit	ERR2208919	ar-919	NA	NA	Melanoma Institute Australia	Gide_Cell_2019-iP45	SKCM	NA	Skin	NA	NA	TRUE	IV	Complete Response	TRUE	FALSE	TRUE	0	721	0	0	721	0	70	Male	NA	NA	NA	NA	NA	NA
Gide.Cell.2019.iP46.ar.920	RNA-Seq	RNA	Lung	Lung	TRUE	FALSE	Pre	Metastatic Tumor	FALSE	FALSE	NA	NA	HiSeq 2500	NA	TruSeq RNA Access Library Prep Kit	TRUE	FFPE	AllPrep DNA/RNA FFPE Kit	ERR2208920	ar-920	NA	NA	Melanoma Institute Australia	Gide_Cell_2019-iP46	SKCM	NA	Skin	NA	NA	TRUE	IV	Complete Response	TRUE	FALSE	TRUE	0	721	0	0	721	0	54	Female	NA	NA	NA	NA	NA	NA
Gide.Cell.2019.iP47.ar.921	RNA-Seq	RNA	Skin	Skin	NA	FALSE	Pre	NA	FALSE	NA	NA	NA	HiSeq 2500	NA	TruSeq RNA Access Library Prep Kit	TRUE	FFPE	AllPrep DNA/RNA FFPE Kit	ERR2208921	ar-921	NA	NA	Melanoma Institute Australia	Gide_Cell_2019-iP47	SKCM	NA	Skin	NA	NA	TRUE	IV	Partial Response	TRUE	FALSE	TRUE	0	732	0	0	732	0	24	Female	NA	NA	NA	NA	NA	NA
Gide.Cell.2019.iP49.ar.922	RNA-Seq	RNA	Lymph Node	Lymph Node	TRUE	FALSE	Pre	Metastatic Tumor	FALSE	FALSE	NA	NA	HiSeq 2500	NA	TruSeq RNA Access Library Prep Kit	TRUE	FFPE	AllPrep DNA/RNA FFPE Kit	ERR2208922	ar-922	NA	NA	Melanoma Institute Australia	Gide_Cell_2019-iP49	SKCM	NA	Skin	NA	NA	TRUE	IV	Complete Response	TRUE	FALSE	TRUE	0	775	0	0	775	0	36	Male	NA	NA	NA	NA	NA	NA
Gide.Cell.2019.iP50.ar.923	RNA-Seq	RNA	Lymph Node	Lymph Node	TRUE	FALSE	Pre	Metastatic Tumor	FALSE	FALSE	NA	NA	HiSeq 2500	NA	TruSeq RNA Access Library Prep Kit	TRUE	FFPE	AllPrep DNA/RNA FFPE Kit	ERR2208923	ar-923	NA	NA	Melanoma Institute Australia	Gide_Cell_2019-iP50	SKCM	NA	Skin	NA	NA	TRUE	IV	Partial Response	TRUE	FALSE	TRUE	0	904	0	0	904	0	68	Male	NA	NA	NA	NA	NA	NA
Gide.Cell.2019.PD02.ar.941	RNA-Seq	RNA	Skin	Skin	NA	FALSE	Pre	NA	FALSE	NA	NA	NA	HiSeq 2500	NA	TruSeq RNA Access Library Prep Kit	TRUE	FFPE	AllPrep DNA/RNA FFPE Kit	ERR2208941	ar-941	NA	NA	Melanoma Institute Australia	Gide_Cell_2019-PD02	SKCM	NA	Skin	NA	NA	TRUE	IV	Progressive Disease	FALSE	TRUE	FALSE	1	65	1	1	13	1	61	Female	NA	NA	NA	NA	NA	NA
Gide.Cell.2019.PD03.ar.949	RNA-Seq	RNA	Skin	Skin	NA	FALSE	Pre	NA	FALSE	NA	NA	NA	HiSeq 2500	NA	TruSeq RNA Access Library Prep Kit	TRUE	FFPE	AllPrep DNA/RNA FFPE Kit	ERR2208949	ar-949	NA	NA	Melanoma Institute Australia	Gide_Cell_2019-PD03	SKCM	NA	Skin	NA	NA	TRUE	IV	Progressive Disease	FALSE	TRUE	FALSE	1	59	1	1	23	1	50	Male	NA	NA	NA	NA	NA	NA
Gide.Cell.2019.PD04.ar.564	RNA-Seq	RNA	Skin	Skin	NA	FALSE	Pre	NA	FALSE	NA	NA	NA	HiSeq 2500	NA	TruSeq RNA Access Library Prep Kit	TRUE	FFPE	AllPrep DNA/RNA FFPE Kit	ERR3262564	ar-564	NA	NA	Melanoma Institute Australia	Gide_Cell_2019-PD04	SKCM	NA	Skin	NA	NA	TRUE	IV	Progressive Disease	FALSE	TRUE	FALSE	1	22	1	1	23	1	84	Male	NA	NA	NA	NA	NA	NA
Gide.Cell.2019.PD05.ar.968	RNA-Seq	RNA	Skin	Skin	NA	FALSE	Pre	NA	FALSE	NA	NA	NA	HiSeq 2500	NA	TruSeq RNA Access Library Prep Kit	TRUE	FFPE	AllPrep DNA/RNA FFPE Kit	ERR2208968	ar-968	NA	NA	Melanoma Institute Australia	Gide_Cell_2019-PD05	SKCM	NA	Skin	NA	NA	TRUE	IV	Progressive Disease	FALSE	TRUE	FALSE	1	155	1	1	39	1	67	Male	NA	NA	NA	NA	NA	NA
Gide.Cell.2019.PD06.ar.973	RNA-Seq	RNA	Lymph Node	Lymph Node	TRUE	FALSE	Pre	Metastatic Tumor	FALSE	FALSE	NA	NA	HiSeq 2500	NA	TruSeq RNA Access Library Prep Kit	TRUE	FFPE	AllPrep DNA/RNA FFPE Kit	ERR2208973	ar-973	NA	NA	Melanoma Institute Australia	Gide_Cell_2019-PD06	SKCM	NA	Skin	NA	NA	TRUE	IV	Progressive Disease	FALSE	TRUE	FALSE	1	94	1	1	42	1	68	Male	NA	NA	NA	NA	NA	NA
Gide.Cell.2019.PD07.ar.974	RNA-Seq	RNA	Lymph Node	Lymph Node	TRUE	FALSE	Pre	Metastatic Tumor	FALSE	FALSE	NA	NA	HiSeq 2500	NA	TruSeq RNA Access Library Prep Kit	TRUE	FFPE	AllPrep DNA/RNA FFPE Kit	ERR2208974	ar-974	NA	NA	Melanoma Institute Australia	Gide_Cell_2019-PD07	SKCM	NA	Skin	NA	NA	TRUE	IV	Progressive Disease	FALSE	TRUE	FALSE	1	80	1	1	47	1	57	Female	NA	NA	NA	NA	NA	NA
Gide.Cell.2019.PD08.ar.565	RNA-Seq	RNA	Skin	Skin	NA	FALSE	Pre	NA	FALSE	NA	NA	NA	HiSeq 2500	NA	TruSeq RNA Access Library Prep Kit	TRUE	FFPE	AllPrep DNA/RNA FFPE Kit	ERR3262565	ar-565	PD08	NA	Melanoma Institute Australia	Gide_Cell_2019-PD08	SKCM	NA	Skin	NA	NA	TRUE	IV	Progressive Disease	FALSE	TRUE	FALSE	1	58	1	1	58	1	85	Female	NA	NA	NA	NA	NA	NA
Gide.Cell.2019.PD08.ar.975	RNA-Seq	RNA	Skin	Skin	NA	TRUE	On	NA	FALSE	NA	NA	NA	HiSeq 2500	NA	TruSeq RNA Access Library Prep Kit	TRUE	FFPE	AllPrep DNA/RNA FFPE Kit	ERR2208975	ar-975	PD08	NA	Melanoma Institute Australia	Gide_Cell_2019-PD08	SKCM	NA	Skin	NA	NA	TRUE	IV	Progressive Disease	FALSE	TRUE	FALSE	1	58	1	1	58	1	85	Female	NA	NA	NA	NA	NA	NA
Gide.Cell.2019.PD09.ar.977	RNA-Seq	RNA	Skin	Skin	NA	FALSE	Pre	NA	FALSE	NA	NA	NA	HiSeq 2500	NA	TruSeq RNA Access Library Prep Kit	TRUE	FFPE	AllPrep DNA/RNA FFPE Kit	ERR2208977	ar-977	NA	NA	Melanoma Institute Australia	Gide_Cell_2019-PD09	SKCM	NA	Skin	NA	NA	TRUE	IV	Progressive Disease	FALSE	TRUE	FALSE	1	99	1	1	71	1	70	Female	NA	NA	NA	NA	NA	NA
Gide.Cell.2019.PD10.ar.928	RNA-Seq	RNA	Skin	Skin	NA	TRUE	On	NA	FALSE	NA	NA	NA	HiSeq 2500	NA	TruSeq RNA Access Library Prep Kit	TRUE	FFPE	AllPrep DNA/RNA FFPE Kit	ERR2208928	ar-928	PD10	NA	Melanoma Institute Australia	Gide_Cell_2019-PD10	SKCM	NA	Skin	NA	NA	TRUE	IV	Progressive Disease	FALSE	TRUE	FALSE	0	551	0	1	76	1	90	Male	NA	NA	NA	NA	NA	NA
Gide.Cell.2019.PD10.ar.929	RNA-Seq	RNA	Skin	Skin	NA	FALSE	Pre	NA	FALSE	NA	NA	NA	HiSeq 2500	NA	TruSeq RNA Access Library Prep Kit	TRUE	FFPE	AllPrep DNA/RNA FFPE Kit	ERR2208929	ar-929	PD10	NA	Melanoma Institute Australia	Gide_Cell_2019-PD10	SKCM	NA	Skin	NA	NA	TRUE	IV	Progressive Disease	FALSE	TRUE	FALSE	0	551	0	1	76	1	90	Male	NA	NA	NA	NA	NA	NA
Gide.Cell.2019.PD11.ar.930	RNA-Seq	RNA	Skin	Skin	NA	FALSE	Pre	NA	FALSE	NA	NA	NA	HiSeq 2500	NA	TruSeq RNA Access Library Prep Kit	TRUE	FFPE	AllPrep DNA/RNA FFPE Kit	ERR2208930	ar-930	NA	NA	Melanoma Institute Australia	Gide_Cell_2019-PD11	SKCM	NA	Skin	NA	NA	TRUE	IV	Progressive Disease	FALSE	TRUE	FALSE	1	166	1	1	78	1	66	Male	NA	NA	NA	NA	NA	NA
Gide.Cell.2019.PD12.ar.931	RNA-Seq	RNA	Skin	Skin	NA	FALSE	Pre	NA	FALSE	NA	NA	NA	HiSeq 2500	NA	TruSeq RNA Access Library Prep Kit	TRUE	FFPE	AllPrep DNA/RNA FFPE Kit	ERR2208931	ar-931	NA	NA	Melanoma Institute Australia	Gide_Cell_2019-PD12	SKCM	NA	Skin	NA	NA	TRUE	IV	Stable Disease	FALSE	FALSE	TRUE	1	199	1	0	80	0	52	Male	NA	NA	NA	NA	NA	NA
Gide.Cell.2019.PD13.ar.932	RNA-Seq	RNA	Skin	Skin	NA	TRUE	On	NA	FALSE	NA	NA	NA	HiSeq 2500	NA	TruSeq RNA Access Library Prep Kit	TRUE	FFPE	AllPrep DNA/RNA FFPE Kit	ERR2208932	ar-932	PD13	NA	Melanoma Institute Australia	Gide_Cell_2019-PD13	SKCM	NA	Skin	NA	NA	TRUE	IV	Progressive Disease	FALSE	TRUE	FALSE	1	96	1	1	82	1	69	Male	NA	NA	NA	NA	NA	NA
Gide.Cell.2019.PD13.ar.933	RNA-Seq	RNA	Skin	Skin	NA	FALSE	Pre	NA	FALSE	NA	NA	NA	HiSeq 2500	NA	TruSeq RNA Access Library Prep Kit	TRUE	FFPE	AllPrep DNA/RNA FFPE Kit	ERR2208933	ar-933	PD13	NA	Melanoma Institute Australia	Gide_Cell_2019-PD13	SKCM	NA	Skin	NA	NA	TRUE	IV	Progressive Disease	FALSE	TRUE	FALSE	1	96	1	1	82	1	69	Male	NA	NA	NA	NA	NA	NA
Gide.Cell.2019.PD14.ar.934	RNA-Seq	RNA	Mucosa	Mucosa	TRUE	FALSE	Pre	Metastatic Tumor	FALSE	FALSE	NA	NA	HiSeq 2500	NA	TruSeq RNA Access Library Prep Kit	TRUE	FFPE	AllPrep DNA/RNA FFPE Kit	ERR2208934	ar-934	NA	NA	Melanoma Institute Australia	Gide_Cell_2019-PD14	SKCM	NA	Skin	NA	NA	TRUE	IV	Progressive Disease	FALSE	TRUE	FALSE	1	993	1	1	83	1	58	Male	NA	NA	NA	NA	NA	NA
Gide.Cell.2019.PD15.ar.935	RNA-Seq	RNA	Skin	Skin	NA	FALSE	Pre	NA	FALSE	NA	NA	NA	HiSeq 2500	NA	TruSeq RNA Access Library Prep Kit	TRUE	FFPE	AllPrep DNA/RNA FFPE Kit	ERR2208935	ar-935	NA	NA	Melanoma Institute Australia	Gide_Cell_2019-PD15	SKCM	NA	Skin	NA	NA	TRUE	IV	Progressive Disease	FALSE	TRUE	FALSE	1	300	1	1	84	1	76	Female	NA	NA	NA	NA	NA	NA
Gide.Cell.2019.PD16.ar.936	RNA-Seq	RNA	Lymph Node	Lymph Node	TRUE	FALSE	Pre	Metastatic Tumor	FALSE	FALSE	NA	NA	HiSeq 2500	NA	TruSeq RNA Access Library Prep Kit	TRUE	FFPE	AllPrep DNA/RNA FFPE Kit	ERR2208936	ar-936	NA	NA	Melanoma Institute Australia	Gide_Cell_2019-PD16	SKCM	NA	Skin	NA	NA	TRUE	IV	Progressive Disease	FALSE	TRUE	FALSE	1	169	1	1	84	1	55	Male	NA	NA	NA	NA	NA	NA
Gide.Cell.2019.PD17.ar.937	RNA-Seq	RNA	Spine	Spine	TRUE	TRUE	On	Metastatic Tumor	FALSE	FALSE	NA	NA	HiSeq 2500	NA	TruSeq RNA Access Library Prep Kit	TRUE	FFPE	AllPrep DNA/RNA FFPE Kit	ERR2208937	ar-937	NA	NA	Melanoma Institute Australia	Gide_Cell_2019-PD17	SKCM	NA	Skin	NA	NA	TRUE	IV	Progressive Disease	FALSE	TRUE	FALSE	1	258	1	1	96	1	37	Male	NA	NA	NA	NA	NA	NA
Gide.Cell.2019.PD17.ar.938	RNA-Seq	RNA	Skin	Skin	NA	FALSE	Pre	NA	FALSE	NA	NA	NA	HiSeq 2500	NA	TruSeq RNA Access Library Prep Kit	TRUE	FFPE	AllPrep DNA/RNA FFPE Kit	ERR2208938	ar-938	NA	NA	Melanoma Institute Australia	Gide_Cell_2019-PD17	SKCM	NA	Skin	NA	NA	TRUE	IV	Progressive Disease	FALSE	TRUE	FALSE	1	258	1	1	96	1	37	Male	NA	NA	NA	NA	NA	NA
Gide.Cell.2019.PD18.ar.939	RNA-Seq	RNA	Skin	Skin	NA	FALSE	Pre	NA	FALSE	NA	NA	NA	HiSeq 2500	NA	TruSeq RNA Access Library Prep Kit	TRUE	FFPE	AllPrep DNA/RNA FFPE Kit	ERR2208939	ar-939	NA	NA	Melanoma Institute Australia	Gide_Cell_2019-PD18	SKCM	NA	Skin	NA	NA	TRUE	IV	Progressive Disease	FALSE	TRUE	FALSE	1	228	1	1	100	1	62	Male	NA	NA	NA	NA	NA	NA
Gide.Cell.2019.PD19.ar.940	RNA-Seq	RNA	Skin	Skin	NA	FALSE	Pre	NA	FALSE	NA	NA	NA	HiSeq 2500	NA	TruSeq RNA Access Library Prep Kit	TRUE	FFPE	AllPrep DNA/RNA FFPE Kit	ERR2208940	ar-940	NA	NA	Melanoma Institute Australia	Gide_Cell_2019-PD19	SKCM	NA	Skin	NA	NA	TRUE	IV	Stable Disease	FALSE	FALSE	TRUE	1	385	1	0	125	0	54	Male	NA	NA	NA	NA	NA	NA
Gide.Cell.2019.PD21.ar.942	RNA-Seq	RNA	Skin	Skin	NA	FALSE	Pre	NA	FALSE	NA	NA	NA	HiSeq 2500	NA	TruSeq RNA Access Library Prep Kit	TRUE	FFPE	AllPrep DNA/RNA FFPE Kit	ERR2208942	ar-942	NA	NA	Melanoma Institute Australia	Gide_Cell_2019-PD21	SKCM	NA	Skin	NA	NA	TRUE	IV	Stable Disease	FALSE	FALSE	TRUE	1	551	1	0	166	0	67	Male	NA	NA	NA	NA	NA	NA
Gide.Cell.2019.PD23.ar.943	RNA-Seq	RNA	Skin	Skin	NA	FALSE	Pre	NA	FALSE	NA	NA	NA	HiSeq 2500	NA	TruSeq RNA Access Library Prep Kit	TRUE	FFPE	AllPrep DNA/RNA FFPE Kit	ERR2208943	ar-943	NA	NA	Melanoma Institute Australia	Gide_Cell_2019-PD23	SKCM	NA	Skin	NA	NA	TRUE	IV	Stable Disease	FALSE	FALSE	TRUE	1	191	1	0	191	0	40	Male	NA	NA	NA	NA	NA	NA
Gide.Cell.2019.PD25.ar.944	RNA-Seq	RNA	Skin	Skin	NA	TRUE	On	NA	FALSE	NA	NA	NA	HiSeq 2500	NA	TruSeq RNA Access Library Prep Kit	TRUE	FFPE	AllPrep DNA/RNA FFPE Kit	ERR2208944	ar-944	PD25	NA	Melanoma Institute Australia	Gide_Cell_2019-PD25	SKCM	NA	Skin	NA	NA	TRUE	IV	Partial Response	TRUE	FALSE	TRUE	1	897	1	0	271	0	49	Male	NA	NA	NA	NA	NA	NA
Gide.Cell.2019.PD25.ar.945	RNA-Seq	RNA	Skin	Skin	NA	FALSE	Pre	NA	FALSE	NA	NA	NA	HiSeq 2500	NA	TruSeq RNA Access Library Prep Kit	TRUE	FFPE	AllPrep DNA/RNA FFPE Kit	ERR2208945	ar-945	PD25	NA	Melanoma Institute Australia	Gide_Cell_2019-PD25	SKCM	NA	Skin	NA	NA	TRUE	IV	Partial Response	TRUE	FALSE	TRUE	1	897	1	0	271	0	49	Male	NA	NA	NA	NA	NA	NA
Gide.Cell.2019.PD27.ar.946	RNA-Seq	RNA	Skin	Skin	NA	FALSE	Pre	NA	FALSE	NA	NA	NA	HiSeq 2500	NA	TruSeq RNA Access Library Prep Kit	TRUE	FFPE	AllPrep DNA/RNA FFPE Kit	ERR2208946	ar-946	NA	NA	Melanoma Institute Australia	Gide_Cell_2019-PD27	SKCM	NA	Skin	NA	NA	TRUE	IV	Partial Response	TRUE	FALSE	TRUE	1	1067	1	0	314	0	76	Male	NA	NA	NA	NA	NA	NA
Gide.Cell.2019.PD29.ar.947	RNA-Seq	RNA	Skin	Skin	NA	TRUE	On	NA	FALSE	NA	NA	NA	HiSeq 2500	NA	TruSeq RNA Access Library Prep Kit	TRUE	FFPE	AllPrep DNA/RNA FFPE Kit	ERR2208947	ar-947	PD29	NA	Melanoma Institute Australia	Gide_Cell_2019-PD29	SKCM	NA	Skin	NA	NA	TRUE	IV	Stable Disease	FALSE	FALSE	TRUE	1	825	1	0	335	0	55	Male	NA	NA	NA	NA	NA	NA
Gide.Cell.2019.PD29.ar.948	RNA-Seq	RNA	Skin	Skin	NA	FALSE	Pre	NA	FALSE	NA	NA	NA	HiSeq 2500	NA	TruSeq RNA Access Library Prep Kit	TRUE	FFPE	AllPrep DNA/RNA FFPE Kit	ERR2208948	ar-948	PD29	NA	Melanoma Institute Australia	Gide_Cell_2019-PD29	SKCM	NA	Skin	NA	NA	TRUE	IV	Stable Disease	FALSE	FALSE	TRUE	1	825	1	0	335	0	55	Male	NA	NA	NA	NA	NA	NA
Gide.Cell.2019.PD30.ar.563	RNA-Seq	RNA	Skin	Skin	NA	FALSE	Pre	NA	FALSE	NA	NA	NA	HiSeq 2500	NA	TruSeq RNA Access Library Prep Kit	TRUE	FFPE	AllPrep DNA/RNA FFPE Kit	ERR3262563	ar-563	NA	NA	Melanoma Institute Australia	Gide_Cell_2019-PD30	SKCM	NA	Skin	NA	NA	TRUE	IV	Stable Disease	FALSE	FALSE	TRUE	0	581	0	0	358	0	86	Female	NA	NA	NA	NA	NA	NA
Gide.Cell.2019.PD34.ar.951	RNA-Seq	RNA	Lymph Node	Lymph Node	TRUE	FALSE	Pre	Metastatic Tumor	FALSE	FALSE	NA	NA	HiSeq 2500	NA	TruSeq RNA Access Library Prep Kit	TRUE	FFPE	AllPrep DNA/RNA FFPE Kit	ERR2208951	ar-951	NA	NA	Melanoma Institute Australia	Gide_Cell_2019-PD34	SKCM	NA	Skin	NA	NA	TRUE	IV	Partial Response	TRUE	FALSE	TRUE	1	878	1	0	544	0	78	Male	NA	NA	NA	NA	NA	NA
Gide.Cell.2019.PD35.ar.952	RNA-Seq	RNA	Skin	Skin	NA	FALSE	Pre	NA	FALSE	NA	NA	NA	HiSeq 2500	NA	TruSeq RNA Access Library Prep Kit	TRUE	FFPE	AllPrep DNA/RNA FFPE Kit	ERR2208952	ar-952	NA	NA	Melanoma Institute Australia	Gide_Cell_2019-PD35	SKCM	NA	Skin	NA	NA	TRUE	IV	Partial Response	TRUE	FALSE	TRUE	0	1091	0	0	586	0	55	Female	NA	NA	NA	NA	NA	NA
Gide.Cell.2019.PD36.ar.953	RNA-Seq	RNA	Skin	Skin	NA	FALSE	Pre	NA	FALSE	NA	NA	NA	HiSeq 2500	NA	TruSeq RNA Access Library Prep Kit	TRUE	FFPE	AllPrep DNA/RNA FFPE Kit	ERR2208953	ar-953	NA	NA	Melanoma Institute Australia	Gide_Cell_2019-PD36	SKCM	NA	Skin	NA	NA	TRUE	IV	Partial Response	TRUE	FALSE	TRUE	1	607	1	0	590	0	76	Male	NA	NA	NA	NA	NA	NA
Gide.Cell.2019.PD38.ar.954	RNA-Seq	RNA	Skin	Skin	NA	FALSE	Pre	NA	FALSE	NA	NA	NA	HiSeq 2500	NA	TruSeq RNA Access Library Prep Kit	TRUE	FFPE	AllPrep DNA/RNA FFPE Kit	ERR2208954	ar-954	NA	NA	Melanoma Institute Australia	Gide_Cell_2019-PD38	SKCM	NA	Skin	NA	NA	TRUE	IV	Partial Response	TRUE	FALSE	TRUE	0	1547	0	0	755	0	69	Female	NA	NA	NA	NA	NA	NA
Gide.Cell.2019.PD40.ar.956	RNA-Seq	RNA	Skin	Skin	NA	FALSE	Pre	NA	FALSE	NA	NA	NA	HiSeq 2500	NA	TruSeq RNA Access Library Prep Kit	TRUE	FFPE	AllPrep DNA/RNA FFPE Kit	ERR2208956	ar-956	NA	NA	Melanoma Institute Australia	Gide_Cell_2019-PD40	SKCM	NA	Skin	NA	NA	TRUE	IV	Partial Response	TRUE	FALSE	TRUE	0	845	0	0	845	0	78	Male	NA	NA	NA	NA	NA	NA
Gide.Cell.2019.PD41.ar.957	RNA-Seq	RNA	Skin	Skin	NA	TRUE	On	NA	FALSE	NA	NA	NA	HiSeq 2500	NA	TruSeq RNA Access Library Prep Kit	TRUE	FFPE	AllPrep DNA/RNA FFPE Kit	ERR2208957	ar-957	PD41	NA	Melanoma Institute Australia	Gide_Cell_2019-PD41	SKCM	NA	Skin	NA	NA	TRUE	IV	Partial Response	TRUE	FALSE	TRUE	0	886	0	0	870	0	61	Female	NA	NA	NA	NA	NA	NA
Gide.Cell.2019.PD41.ar.958	RNA-Seq	RNA	Skin	Skin	NA	FALSE	Pre	NA	FALSE	NA	NA	NA	HiSeq 2500	NA	TruSeq RNA Access Library Prep Kit	TRUE	FFPE	AllPrep DNA/RNA FFPE Kit	ERR2208958	ar-958	PD41	NA	Melanoma Institute Australia	Gide_Cell_2019-PD41	SKCM	NA	Skin	NA	NA	TRUE	IV	Partial Response	TRUE	FALSE	TRUE	0	886	0	0	870	0	61	Female	NA	NA	NA	NA	NA	NA
Gide.Cell.2019.PD42.ar.959	RNA-Seq	RNA	Skin	Skin	NA	FALSE	Pre	NA	FALSE	NA	NA	NA	HiSeq 2500	NA	TruSeq RNA Access Library Prep Kit	TRUE	FFPE	AllPrep DNA/RNA FFPE Kit	ERR2208959	ar-959	NA	NA	Melanoma Institute Australia	Gide_Cell_2019-PD42	SKCM	NA	Skin	NA	NA	TRUE	IV	Complete Response	TRUE	FALSE	TRUE	0	891	0	0	891	0	59	Female	NA	NA	NA	NA	NA	NA
Gide.Cell.2019.PD44.ar.960	RNA-Seq	RNA	Lymph Node	Lymph Node	TRUE	FALSE	Pre	Metastatic Tumor	FALSE	FALSE	NA	NA	HiSeq 2500	NA	TruSeq RNA Access Library Prep Kit	TRUE	FFPE	AllPrep DNA/RNA FFPE Kit	ERR2208960	ar-960	NA	NA	Melanoma Institute Australia	Gide_Cell_2019-PD44	SKCM	NA	Skin	NA	NA	TRUE	IV	Partial Response	TRUE	FALSE	TRUE	0	1075	0	0	1075	0	45	Female	NA	NA	NA	NA	NA	NA
Gide.Cell.2019.PD45.ar.961	RNA-Seq	RNA	Skin	Skin	NA	FALSE	Pre	NA	FALSE	NA	NA	NA	HiSeq 2500	NA	TruSeq RNA Access Library Prep Kit	TRUE	FFPE	AllPrep DNA/RNA FFPE Kit	ERR2208961	ar-961	NA	NA	Melanoma Institute Australia	Gide_Cell_2019-PD45	SKCM	NA	Skin	NA	NA	TRUE	IV	Partial Response	TRUE	FALSE	TRUE	0	1085	0	0	1085	0	82	Male	NA	NA	NA	NA	NA	NA
Gide.Cell.2019.PD46.ar.962	RNA-Seq	RNA	Skin	Skin	NA	FALSE	Pre	NA	FALSE	NA	NA	NA	HiSeq 2500	NA	TruSeq RNA Access Library Prep Kit	TRUE	FFPE	AllPrep DNA/RNA FFPE Kit	ERR2208962	ar-962	NA	NA	Melanoma Institute Australia	Gide_Cell_2019-PD46	SKCM	NA	Skin	NA	NA	TRUE	IV	Partial Response	TRUE	FALSE	TRUE	0	1098	0	0	1098	0	71	Male	NA	NA	NA	NA	NA	NA
Gide.Cell.2019.PD47.ar.963	RNA-Seq	RNA	Skin	Skin	NA	TRUE	On	NA	FALSE	NA	NA	NA	HiSeq 2500	NA	TruSeq RNA Access Library Prep Kit	TRUE	FFPE	AllPrep DNA/RNA FFPE Kit	ERR2208963	ar-963	PD47	NA	Melanoma Institute Australia	Gide_Cell_2019-PD47	SKCM	NA	Skin	NA	NA	TRUE	IV	Partial Response	TRUE	FALSE	TRUE	0	1174	0	0	1174	0	62	Male	NA	NA	NA	NA	NA	NA
Gide.Cell.2019.PD47.ar.964	RNA-Seq	RNA	Skin	Skin	NA	FALSE	Pre	NA	FALSE	NA	NA	NA	HiSeq 2500	NA	TruSeq RNA Access Library Prep Kit	TRUE	FFPE	AllPrep DNA/RNA FFPE Kit	ERR2208964	ar-964	PD47	NA	Melanoma Institute Australia	Gide_Cell_2019-PD47	SKCM	NA	Skin	NA	NA	TRUE	IV	Partial Response	TRUE	FALSE	TRUE	0	1174	0	0	1174	0	62	Male	NA	NA	NA	NA	NA	NA
Gide.Cell.2019.PD48.ar.965	RNA-Seq	RNA	Lymph Node	Lymph Node	TRUE	TRUE	On	Metastatic Tumor	FALSE	FALSE	NA	NA	HiSeq 2500	NA	TruSeq RNA Access Library Prep Kit	TRUE	FFPE	AllPrep DNA/RNA FFPE Kit	ERR2208965	ar-965	NA	NA	Melanoma Institute Australia	Gide_Cell_2019-PD48	SKCM	NA	Skin	NA	NA	TRUE	IV	Partial Response	TRUE	FALSE	TRUE	0	1189	0	0	1189	0	40	Male	NA	NA	NA	NA	NA	NA
Gide.Cell.2019.PD48.ar.966	RNA-Seq	RNA	Skin	Skin	NA	FALSE	Pre	NA	FALSE	NA	NA	NA	HiSeq 2500	NA	TruSeq RNA Access Library Prep Kit	TRUE	FFPE	AllPrep DNA/RNA FFPE Kit	ERR2208966	ar-966	NA	NA	Melanoma Institute Australia	Gide_Cell_2019-PD48	SKCM	NA	Skin	NA	NA	TRUE	IV	Partial Response	TRUE	FALSE	TRUE	0	1189	0	0	1189	0	40	Male	NA	NA	NA	NA	NA	NA
Gide.Cell.2019.PD49.ar.967	RNA-Seq	RNA	Skin	Skin	NA	FALSE	Pre	NA	FALSE	NA	NA	NA	HiSeq 2500	NA	TruSeq RNA Access Library Prep Kit	TRUE	FFPE	AllPrep DNA/RNA FFPE Kit	ERR2208967	ar-967	NA	NA	Melanoma Institute Australia	Gide_Cell_2019-PD49	SKCM	NA	Skin	NA	NA	TRUE	IV	Complete Response	TRUE	FALSE	TRUE	0	1328	0	0	1328	0	72	Female	NA	NA	NA	NA	NA	NA
Gide.Cell.2019.PD50.ar.969	RNA-Seq	RNA	Skin	Skin	NA	FALSE	Pre	NA	FALSE	NA	NA	NA	HiSeq 2500	NA	TruSeq RNA Access Library Prep Kit	TRUE	FFPE	AllPrep DNA/RNA FFPE Kit	ERR2208969	ar-969	NA	NA	Melanoma Institute Australia	Gide_Cell_2019-PD50	SKCM	NA	Skin	NA	NA	TRUE	IV	Complete Response	TRUE	FALSE	TRUE	0	1342	0	0	1342	0	86	Male	NA	NA	NA	NA	NA	NA
Gide.Cell.2019.PD52.ar.970	RNA-Seq	RNA	Skin	Skin	NA	FALSE	Pre	NA	FALSE	NA	NA	NA	HiSeq 2500	NA	TruSeq RNA Access Library Prep Kit	TRUE	FFPE	AllPrep DNA/RNA FFPE Kit	ERR2208970	ar-970	NA	NA	Melanoma Institute Australia	Gide_Cell_2019-PD52	SKCM	NA	Skin	NA	NA	TRUE	IV	Partial Response	TRUE	FALSE	TRUE	0	1553	0	0	1553	0	63	Female	NA	NA	NA	NA	NA	NA
Gide.Cell.2019.PD53.ar.971	RNA-Seq	RNA	Lymph Node	Lymph Node	TRUE	FALSE	Pre	Metastatic Tumor	FALSE	FALSE	NA	NA	HiSeq 2500	NA	TruSeq RNA Access Library Prep Kit	TRUE	FFPE	AllPrep DNA/RNA FFPE Kit	ERR2208971	ar-971	NA	NA	Melanoma Institute Australia	Gide_Cell_2019-PD53	SKCM	NA	Skin	NA	NA	TRUE	IV	Complete Response	TRUE	FALSE	TRUE	0	1589	0	0	1589	0	71	Female	NA	NA	NA	NA	NA	NA
Gide.Cell.2019.PD54.ar.972	RNA-Seq	RNA	Skin	Skin	NA	FALSE	Pre	NA	FALSE	NA	NA	NA	HiSeq 2500	NA	TruSeq RNA Access Library Prep Kit	TRUE	FFPE	AllPrep DNA/RNA FFPE Kit	ERR2208972	ar-972	NA	NA	Melanoma Institute Australia	Gide_Cell_2019-PD54	SKCM	NA	Skin	NA	NA	TRUE	IV	Partial Response	TRUE	FALSE	TRUE	0	1603	0	0	1603	0	52	Female	NA	NA	NA	NA	NA	NA
HugoLo.IPRES.2016.Pt01.ar.279	RNA-Seq	RNA	Skin	Skin: Leg	NA	FALSE	Pre	NA	FALSE	NA	100	NA	HiSeq 2000	NA	TruSeq RNA Sample Preparation Kit v2; Poly A transcript enrichment: mirVana RNA extraction kit	NA	NA	NA	SRR3184279	ar-279	NA	Pt01	NA	HugoLo_IPRES_2016-Pt01	SKCM	RAS	Skin	NA	M1b	TRUE	IV	Progressive Disease	FALSE	TRUE	FALSE	1	607	1	NA	NA	NA	66	Female	NA	NA	NA	NA	NA	NA
HugoLo.IPRES.2016.Pt02.ar.280	RNA-Seq	RNA	Lung	Lung	TRUE	FALSE	Pre	Metastatic Tumor	FALSE	FALSE	100	NA	HiSeq 2000	NA	TruSeq RNA Sample Preparation Kit v2; Poly A transcript enrichment: mirVana RNA extraction kit	NA	NA	NA	SRR3184280	ar-280	NA	Pt02	NA	HugoLo_IPRES_2016-Pt02	SKCM	NF1	Skin	NA	M1c	TRUE	IV	Partial Response	TRUE	FALSE	TRUE	0	927	0	NA	NA	NA	55	Male	NA	NA	NA	NA	NA	NA
HugoLo.IPRES.2016.Pt04.ar.281	RNA-Seq	RNA	Endocrine	Endocrine: Adrenal	TRUE	FALSE	Pre	Metastatic Tumor	FALSE	FALSE	100	NA	HiSeq 2000	NA	TruSeq RNA Sample Preparation Kit v2; Poly A transcript enrichment: mirVana RNA extraction kit	NA	NA	NA	SRR3184281	ar-281	NA	Pt04	NA	HugoLo_IPRES_2016-Pt04	SKCM	BRAF	Skin	NA	M1c	TRUE	IV	Partial Response	TRUE	FALSE	TRUE	0	948	0	NA	NA	NA	62	Male	NA	NA	NA	NA	NA	NA
HugoLo.IPRES.2016.Pt05.ar.282	RNA-Seq	RNA	Skin	Skin: Chest	NA	FALSE	Pre	NA	FALSE	NA	100	NA	HiSeq 2000	NA	TruSeq RNA Sample Preparation Kit v2; Poly A transcript enrichment: mirVana RNA extraction kit	NA	NA	NA	SRR3184282	ar-282	NA	Pt05	NA	HugoLo_IPRES_2016-Pt05	SKCM	BRAF	Skin	NA	M1c	TRUE	IV	Partial Response	TRUE	FALSE	TRUE	0	439	0	NA	NA	NA	61	Male	NA	NA	NA	NA	NA	NA
HugoLo.IPRES.2016.Pt06.ar.283	RNA-Seq	RNA	Skin	Skin: Arm	NA	FALSE	Pre	NA	FALSE	NA	100	NA	HiSeq 2000	NA	TruSeq RNA Sample Preparation Kit v2; Poly A transcript enrichment: mirVana RNA extraction kit	NA	NA	NA	SRR3184283	ar-283	NA	Pt06	NA	HugoLo_IPRES_2016-Pt06	SKCM	BRAF	Skin	NA	M1c	TRUE	IV	Partial Response	TRUE	FALSE	TRUE	0	882	0	NA	NA	NA	51	Male	NA	NA	NA	NA	NA	NA
HugoLo.IPRES.2016.Pt07.ar.284	RNA-Seq	RNA	Skin	Skin: Head	NA	FALSE	Pre	NA	FALSE	NA	100	NA	HiSeq 2000	NA	TruSeq RNA Sample Preparation Kit v2; Poly A transcript enrichment: mirVana RNA extraction kit	NA	NA	NA	SRR3184284	ar-284	NA	Pt07	NA	HugoLo_IPRES_2016-Pt07	SKCM	TripleWt	Skin	NA	M1c	TRUE	IV	Progressive Disease	FALSE	TRUE	FALSE	1	662	1	NA	NA	NA	55	Female	NA	NA	NA	NA	NA	NA
HugoLo.IPRES.2016.Pt08.ar.285	RNA-Seq	RNA	Skin	Skin: Leg	NA	FALSE	Pre	NA	FALSE	NA	100	NA	HiSeq 2000	NA	TruSeq RNA Sample Preparation Kit v2; Poly A transcript enrichment: mirVana RNA extraction kit	NA	NA	NA	SRR3184285	ar-285	NA	Pt08	NA	HugoLo_IPRES_2016-Pt08	SKCM	BRAF	Skin	NA	M1a	TRUE	IV	Complete Response	TRUE	FALSE	TRUE	0	NA	0	NA	NA	NA	69	Male	NA	NA	NA	NA	NA	NA
HugoLo.IPRES.2016.Pt09.ar.286	RNA-Seq	RNA	Skin	Skin: Arm	FALSE	FALSE	Pre	Primary Tumor	FALSE	TRUE	100	NA	HiSeq 2000	NA	TruSeq RNA Sample Preparation Kit v2; Poly A transcript enrichment: mirVana RNA extraction kit	NA	NA	NA	SRR3184286	ar-286	NA	Pt09	NA	HugoLo_IPRES_2016-Pt09	SKCM	BRAF	Skin	NA	M0	FALSE	III	Complete Response	TRUE	FALSE	TRUE	0	1054	0	NA	NA	NA	68	Male	NA	NA	NA	NA	NA	NA
HugoLo.IPRES.2016.Pt10.ar.287	RNA-Seq	RNA	Skin	Skin: Neck	NA	FALSE	Pre	NA	FALSE	NA	100	NA	HiSeq 2000	NA	TruSeq RNA Sample Preparation Kit v2; Poly A transcript enrichment: mirVana RNA extraction kit	NA	NA	NA	SRR3184287	ar-287	NA	Pt10	NA	HugoLo_IPRES_2016-Pt10	SKCM	TripleWt	Skin	NA	M1a	TRUE	IV	Progressive Disease	FALSE	TRUE	FALSE	0	387	0	NA	NA	NA	60	Male	NA	NA	NA	NA	NA	NA
HugoLo.IPRES.2016.Pt12.ar.288	RNA-Seq	RNA	Skin	Skin: Abdomen	NA	FALSE	Pre	NA	FALSE	NA	100	NA	HiSeq 2000	NA	TruSeq RNA Sample Preparation Kit v2; Poly A transcript enrichment: mirVana RNA extraction kit	NA	NA	NA	SRR3184288	ar-288	NA	Pt12	NA	HugoLo_IPRES_2016-Pt12	SKCM	BRAF	Skin	NA	M1c	TRUE	IV	Progressive Disease	FALSE	TRUE	FALSE	1	327	1	NA	NA	NA	59	Male	NA	NA	NA	NA	NA	NA
HugoLo.IPRES.2016.Pt13.ar.289	RNA-Seq	RNA	Skin	Skin: Back	NA	FALSE	Pre	NA	FALSE	NA	100	NA	HiSeq 2000	NA	TruSeq RNA Sample Preparation Kit v2; Poly A transcript enrichment: mirVana RNA extraction kit	NA	NA	NA	SRR3184289	ar-289	NA	Pt13	NA	HugoLo_IPRES_2016-Pt13	SKCM	TripleWt	Skin	NA	M1c	TRUE	IV	Complete Response	TRUE	FALSE	TRUE	0	917	0	NA	NA	NA	53	Female	NA	NA	NA	NA	NA	NA
HugoLo.IPRES.2016.Pt14.ar.290	RNA-Seq	RNA	Skin	Skin: Neck	NA	FALSE	Pre	NA	FALSE	NA	100	NA	HiSeq 2000	NA	TruSeq RNA Sample Preparation Kit v2; Poly A transcript enrichment: mirVana RNA extraction kit	NA	NA	NA	SRR3184290	ar-290	NA	Pt14	NA	HugoLo_IPRES_2016-Pt14	SKCM	BRAF	Skin	NA	M1c	TRUE	IV	Progressive Disease	FALSE	TRUE	FALSE	0	54	0	NA	NA	NA	27	Female	NA	NA	NA	NA	NA	NA
HugoLo.IPRES.2016.Pt15.ar.291	RNA-Seq	RNA	Lymph Node	Lymph Node: Clavicle	TRUE	FALSE	Pre	Metastatic Tumor	FALSE	FALSE	100	NA	HiSeq 2000	NA	TruSeq RNA Sample Preparation Kit v2; Poly A transcript enrichment: mirVana RNA extraction kit	NA	NA	NA	SRR3184291	ar-291	NA	Pt15	NA	HugoLo_IPRES_2016-Pt15	SKCM	RAS	Skin	NA	M1b	TRUE	IV	Partial Response	TRUE	FALSE	TRUE	1	980	1	NA	NA	NA	70	Male	NA	NA	NA	NA	NA	NA
HugoLo.IPRES.2016.Pt16.ar.292	RNA-Seq	RNA	Lung	Lung	TRUE	TRUE	On	Metastatic Tumor	FALSE	FALSE	100	NA	HiSeq 2000	NA	TruSeq RNA Sample Preparation Kit v2; Poly A transcript enrichment: mirVana RNA extraction kit	NA	NA	NA	SRR3184292	ar-292	NA	Pt16	NA	HugoLo_IPRES_2016-Pt16	SKCM	BRAF	Skin	NA	M1b	TRUE	IV	Progressive Disease	FALSE	TRUE	FALSE	1	186	1	NA	NA	NA	19	Male	NA	NA	NA	NA	NA	NA
HugoLo.IPRES.2016.Pt19.ar.293	RNA-Seq	RNA	Skin	Skin: Chest	NA	FALSE	Pre	NA	FALSE	NA	100	NA	HiSeq 2000	NA	TruSeq RNA Sample Preparation Kit v2; Poly A transcript enrichment: mirVana RNA extraction kit	NA	NA	NA	SRR3184293	ar-293	NA	Pt19	NA	HugoLo_IPRES_2016-Pt19	SKCM	RAS	Skin	NA	M1c	TRUE	IV	Partial Response	TRUE	FALSE	TRUE	0	1060	0	NA	NA	NA	45	Male	NA	NA	NA	NA	NA	NA
HugoLo.IPRES.2016.Pt20.ar.294	RNA-Seq	RNA	Skin	Skin: Clavicle	NA	FALSE	Pre	NA	FALSE	NA	100	NA	HiSeq 2000	NA	TruSeq RNA Sample Preparation Kit v2; Poly A transcript enrichment: mirVana RNA extraction kit	NA	NA	NA	SRR3184294	ar-294	NA	Pt20	NA	HugoLo_IPRES_2016-Pt20	SKCM	RAS	Skin	NA	M1c	TRUE	IV	Progressive Disease	FALSE	TRUE	FALSE	1	337	1	NA	NA	NA	63	Female	NA	NA	NA	NA	NA	NA
HugoLo.IPRES.2016.Pt22.ar.295	RNA-Seq	RNA	Skin	Skin: Abdomen	NA	FALSE	Pre	NA	FALSE	NA	100	NA	HiSeq 2000	NA	TruSeq RNA Sample Preparation Kit v2; Poly A transcript enrichment: mirVana RNA extraction kit	NA	NA	NA	SRR3184295	ar-295	NA	Pt22	NA	HugoLo_IPRES_2016-Pt22	SKCM	BRAF	Skin	NA	M1c	TRUE	IV	Progressive Disease	FALSE	TRUE	FALSE	1	182	1	NA	NA	NA	55	Male	NA	NA	NA	NA	NA	NA
HugoLo.IPRES.2016.Pt23.ar.296	RNA-Seq	RNA	Skin	Skin: Leg	NA	FALSE	Pre	NA	FALSE	NA	100	NA	HiSeq 2000	NA	TruSeq RNA Sample Preparation Kit v2; Poly A transcript enrichment: mirVana RNA extraction kit	NA	NA	NA	SRR3184296	ar-296	NA	Pt23	NA	HugoLo_IPRES_2016-Pt23	SKCM	BRAF	Skin	NA	M1c	TRUE	IV	Progressive Disease	FALSE	TRUE	FALSE	1	103	1	NA	NA	NA	63	Male	NA	NA	NA	NA	NA	NA
HugoLo.IPRES.2016.Pt25.ar.297	RNA-Seq	RNA	Abdomen	Abdomen: Inguinal	TRUE	FALSE	Pre	Metastatic Tumor	FALSE	FALSE	100	NA	HiSeq 2000	NA	TruSeq RNA Sample Preparation Kit v2; Poly A transcript enrichment: mirVana RNA extraction kit	NA	NA	NA	SRR3184297	ar-297	NA	Pt25	NA	HugoLo_IPRES_2016-Pt25	SKCM	TripleWt	Skin	NA	M1c	TRUE	IV	Progressive Disease	FALSE	TRUE	FALSE	1	262	1	NA	NA	NA	74	Male	NA	NA	NA	NA	NA	NA
HugoLo.IPRES.2016.Pt27.ar.298	RNA-Seq	RNA	Skin	Skin: Arm	NA	FALSE	Pre	NA	FALSE	NA	100	NA	HiSeq 2000	NA	TruSeq RNA Sample Preparation Kit v2; Poly A transcript enrichment: mirVana RNA extraction kit	NA	NA	NA	SRR3184298	ar-298	NA	Pt27	NA	HugoLo_IPRES_2016-Pt27	SKCM	RAS	Skin	NA	M1c	TRUE	IV	Complete Response	TRUE	FALSE	TRUE	0	548	0	NA	NA	NA	83	Male	NA	NA	NA	NA	NA	NA
HugoLo.IPRES.2016.Pt28.ar.300	RNA-Seq	RNA	Skin	Skin: Head	NA	FALSE	Pre	NA	FALSE	NA	100	NA	HiSeq 2000	NA	TruSeq RNA Sample Preparation Kit v2; Poly A transcript enrichment: mirVana RNA extraction kit	NA	NA	NA	SRR3184300	ar-300	NA	Pt28	NA	HugoLo_IPRES_2016-Pt28	SKCM	NF1	Skin	NA	M1c	TRUE	IV	Partial Response	TRUE	FALSE	TRUE	1	439	1	NA	NA	NA	82	Male	NA	NA	NA	NA	NA	NA
HugoLo.IPRES.2016.Pt29.ar.301	RNA-Seq	RNA	Lung	Lung	TRUE	FALSE	Pre	Metastatic Tumor	FALSE	FALSE	100	NA	HiSeq 2000	NA	TruSeq RNA Sample Preparation Kit v2; Poly A transcript enrichment: mirVana RNA extraction kit	NA	NA	NA	SRR3184301	ar-301	NA	Pt29	NA	HugoLo_IPRES_2016-Pt29	SKCM	TripleWt	Skin	NA	M1c	TRUE	IV	Progressive Disease	FALSE	TRUE	FALSE	1	269	1	NA	NA	NA	84	Male	NA	NA	NA	NA	NA	NA
HugoLo.IPRES.2016.Pt31.ar.302	RNA-Seq	RNA	Intestines	Intestines: Sigmoid Colon	TRUE	FALSE	Pre	Metastatic Tumor	FALSE	FALSE	100	NA	HiSeq 2000	NA	TruSeq RNA Sample Preparation Kit v2; Poly A transcript enrichment: mirVana RNA extraction kit	NA	NA	NA	SRR3184302	ar-302	NA	Pt31	NA	HugoLo_IPRES_2016-Pt31	SKCM	BRAF	Skin	NA	M1c	TRUE	IV	Progressive Disease	FALSE	TRUE	FALSE	0	704	0	NA	NA	NA	47	Male	NA	NA	NA	NA	NA	NA
HugoLo.IPRES.2016.Pt32.ar.303	RNA-Seq	RNA	Abdomen	Abdomen: Abdominal Wall	TRUE	FALSE	Pre	Metastatic Tumor	FALSE	FALSE	100	NA	HiSeq 2000	NA	TruSeq RNA Sample Preparation Kit v2; Poly A transcript enrichment: mirVana RNA extraction kit	NA	NA	NA	SRR3184303	ar-303	NA	Pt32	NA	HugoLo_IPRES_2016-Pt32	SKCM	BRAF	Skin	NA	M1c	TRUE	IV	Progressive Disease	FALSE	TRUE	FALSE	1	171	1	NA	NA	NA	47	Male	NA	NA	NA	NA	NA	NA
HugoLo.IPRES.2016.Pt35.ar.304	RNA-Seq	RNA	Skin	Skin: Abdomen	NA	FALSE	Pre	NA	FALSE	NA	100	NA	HiSeq 2000	NA	TruSeq RNA Sample Preparation Kit v2; Poly A transcript enrichment: mirVana RNA extraction kit	NA	NA	NA	SRR3184304	ar-304	NA	Pt35	NA	HugoLo_IPRES_2016-Pt35	SKCM	BRAF	Skin	NA	M1c	TRUE	IV	Partial Response	TRUE	FALSE	TRUE	0	427	0	NA	NA	NA	65	Female	NA	NA	NA	NA	NA	NA
HugoLo.IPRES.2016.Pt37.ar.305	RNA-Seq	RNA	Intestines	Intestines: Small Bowel	TRUE	FALSE	Pre	Metastatic Tumor	FALSE	FALSE	100	NA	HiSeq 2000	NA	TruSeq RNA Sample Preparation Kit v2; Poly A transcript enrichment: mirVana RNA extraction kit	NA	NA	NA	SRR3184305	ar-305	NA	Pt37	NA	HugoLo_IPRES_2016-Pt37	SKCM	BRAF	Skin	NA	M1c	TRUE	IV	Partial Response	TRUE	FALSE	TRUE	0	364	0	NA	NA	NA	70	Female	NA	NA	NA	NA	NA	NA
HugoLo.IPRES.2016.Pt38.ar.306	RNA-Seq	RNA	Lymph Node	Lymph Node: Cervical	TRUE	FALSE	Pre	Metastatic Tumor	FALSE	FALSE	100	NA	HiSeq 2000	NA	TruSeq RNA Sample Preparation Kit v2; Poly A transcript enrichment: mirVana RNA extraction kit	NA	NA	NA	SRR3184306	ar-306	NA	Pt38	NA	HugoLo_IPRES_2016-Pt38	SKCM	TripleWt	Skin	NA	M1c	TRUE	IV	Partial Response	TRUE	FALSE	TRUE	0	448	0	NA	NA	NA	57	Female	NA	NA	NA	NA	NA	NA
Liu.NatMed.2019.p001.ar.00001	RNA-Seq	RNA	Skin	Skin	NA	FALSE	Pre	NA	FALSE	NA	76	NA	HiSeq 2000	NA	QIAGEN AllPrep DNA/RNA mini kit; CitriSolv	TRUE	FFPE	NA	SRR10900001	ar-00001	NA	p001	NA	Liu_NatMed_2019-p001	SKCM	NA	Skin	Occult	M1c	TRUE	IV	Progressive Disease	FALSE	TRUE	FALSE	1	283	1	1	93	1	NA	Female	NA	NA	NA	NA	NA	NA
Liu.NatMed.2019.p004.ar.00012	RNA-Seq	RNA	Skin	Skin	NA	FALSE	Pre	NA	FALSE	NA	76	NA	HiSeq 2000	NA	QIAGEN AllPrep DNA/RNA mini kit; CitriSolv	TRUE	FFPE	NA	SRR10900012	ar-00012	NA	p004	NA	Liu_NatMed_2019-p004	SKCM	NA	Skin	Skin	M1c	TRUE	IV	Complete Response	TRUE	FALSE	TRUE	1	600	1	1	574	1	NA	Male	NA	NA	NA	NA	NA	NA
Liu.NatMed.2019.p006.ar.00567	RNA-Seq	RNA	Skin	Skin	NA	FALSE	Pre	NA	FALSE	NA	76	NA	HiSeq 2500	NA	QIAGEN AllPrep DNA/RNA mini kit; CitriSolv	TRUE	FFPE	NA	SRR10900567	ar-00567	NA	p006	NA	Liu_NatMed_2019-p006	SKCM	NA	Skin	Skin	M1b	TRUE	IV	Stable Disease	FALSE	FALSE	TRUE	1	687	1	1	124	1	NA	Female	NA	NA	NA	NA	NA	NA
Liu.NatMed.2019.p007.ar.00597	RNA-Seq	RNA	Skin	Skin	NA	FALSE	Pre	NA	FALSE	NA	76	NA	HiSeq 2500	NA	QIAGEN AllPrep DNA/RNA mini kit; CitriSolv	TRUE	FFPE	NA	SRR10900597	ar-00597	NA	p007	NA	Liu_NatMed_2019-p007	SKCM	NA	Skin	Occult	M1c	TRUE	IV	Stable Disease	FALSE	FALSE	TRUE	1	269	1	1	217	1	NA	Male	NA	NA	NA	NA	NA	NA
Liu.NatMed.2019.p008.ar.00594	RNA-Seq	RNA	Skin	Skin	NA	FALSE	Pre	NA	FALSE	NA	76	NA	HiSeq 2500	NA	QIAGEN AllPrep DNA/RNA mini kit; CitriSolv	TRUE	FFPE	NA	SRR10900594	ar-00594	NA	p008	NA	Liu_NatMed_2019-p008	SKCM	NA	Skin	Skin	M1b	TRUE	IV	Stable Disease	FALSE	FALSE	TRUE	1	1005	1	1	955	1	NA	Male	NA	NA	NA	NA	NA	NA
Liu.NatMed.2019.p009.ar.00574	RNA-Seq	RNA	Skin	Skin	FALSE	FALSE	Pre	Primary Tumor	FALSE	TRUE	76	NA	HiSeq 2500	NA	QIAGEN AllPrep DNA/RNA mini kit; CitriSolv	TRUE	FFPE	NA	SRR10900574	ar-00574	NA	p009	NA	Liu_NatMed_2019-p009	SKCM	NA	Skin	Skin	M0	FALSE	III	Progressive Disease	FALSE	TRUE	FALSE	0	963	0	1	21	1	NA	Female	NA	NA	NA	NA	NA	NA
Liu.NatMed.2019.p010.ar.42352	RNA-Seq	RNA	Skin	Skin	NA	FALSE	Pre	NA	FALSE	NA	76	NA	HiSeq 2500	NA	QIAGEN AllPrep DNA/RNA mini kit; CitriSolv	TRUE	FFPE	NA	SRR10842352	ar-42352	NA	p010	NA	Liu_NatMed_2019-p010	SKCM	NA	Skin	Skin	M1c	TRUE	IV	Partial Response	TRUE	FALSE	TRUE	1	1139	1	1	169	1	NA	Female	NA	NA	NA	NA	NA	NA
Liu.NatMed.2019.p011.ar.42363	RNA-Seq	RNA	Skin	Skin	NA	FALSE	Pre	NA	FALSE	NA	76	NA	HiSeq 2500	NA	QIAGEN AllPrep DNA/RNA mini kit; CitriSolv	TRUE	FFPE	NA	SRR10842363	ar-42363	NA	p011	NA	Liu_NatMed_2019-p011	SKCM	NA	Skin	Skin	M1c	TRUE	IV	Progressive Disease	FALSE	TRUE	FALSE	1	160	1	1	85	1	NA	Female	NA	NA	NA	NA	NA	NA
Liu.NatMed.2019.p013.ar.42373	RNA-Seq	RNA	Skin	Skin	NA	FALSE	Pre	NA	FALSE	NA	76	NA	HiSeq 2500	NA	QIAGEN AllPrep DNA/RNA mini kit; CitriSolv	TRUE	FFPE	NA	SRR10842373	ar-42373	NA	p013	NA	Liu_NatMed_2019-p013	SKCM	NA	Skin	Skin	M1c	TRUE	IV	Progressive Disease	FALSE	TRUE	FALSE	1	58	1	1	44	1	NA	Male	NA	NA	NA	NA	NA	NA
Liu.NatMed.2019.p014.ar.00564	RNA-Seq	RNA	Skin	Skin	NA	FALSE	Pre	NA	FALSE	NA	76	NA	HiSeq 2500	NA	QIAGEN AllPrep DNA/RNA mini kit; CitriSolv	TRUE	FFPE	NA	SRR10900564	ar-00564	NA	p014	NA	Liu_NatMed_2019-p014	SKCM	NA	Skin	Acral	M1b	TRUE	IV	Progressive Disease	FALSE	TRUE	FALSE	1	186	1	1	76	1	NA	Female	NA	NA	NA	NA	NA	NA
Liu.NatMed.2019.p015.ar.99978	RNA-Seq	RNA	Skin	Skin	NA	FALSE	Pre	NA	FALSE	NA	76	NA	HiSeq 2500	NA	QIAGEN AllPrep DNA/RNA mini kit; CitriSolv	TRUE	FFPE	NA	SRR10899978	ar-99978	NA	p015	NA	Liu_NatMed_2019-p015	SKCM	NA	Skin	Skin	M1c	TRUE	IV	Partial Response	TRUE	FALSE	TRUE	1	149	1	1	105	1	NA	Female	NA	NA	NA	NA	NA	NA
Liu.NatMed.2019.p017.ar.99992	RNA-Seq	RNA	Lymph Node	Lymph Node	TRUE	FALSE	Pre	NA	FALSE	FALSE	76	NA	HiSeq 2500	NA	QIAGEN AllPrep DNA/RNA mini kit; CitriSolv	TRUE	FFPE	NA	SRR10899992	ar-99992	NA	p017	NA	Liu_NatMed_2019-p017	SKCM	NA	Skin	Skin	M1c	TRUE	IV	Stable Disease	FALSE	FALSE	TRUE	1	686	1	1	202	1	NA	Male	NA	NA	NA	NA	NA	NA
Liu.NatMed.2019.p018.ar.00020	RNA-Seq	RNA	Skin	Skin	FALSE	FALSE	Pre	Primary Tumor	FALSE	TRUE	76	NA	HiSeq 2500	NA	QIAGEN AllPrep DNA/RNA mini kit; CitriSolv	TRUE	FFPE	NA	SRR10900020	ar-00020	NA	p018	NA	Liu_NatMed_2019-p018	SKCM	NA	Skin	Skin	M0	FALSE	III	Progressive Disease	FALSE	TRUE	FALSE	1	130	1	1	86	1	NA	Male	NA	NA	NA	NA	NA	NA
Liu.NatMed.2019.p020.ar.00560	RNA-Seq	RNA	Skin	Skin	NA	FALSE	Pre	NA	FALSE	NA	76	NA	HiSeq 2500	NA	QIAGEN AllPrep DNA/RNA mini kit; CitriSolv	TRUE	FFPE	NA	SRR10900560	ar-00560	NA	p020	NA	Liu_NatMed_2019-p020	SKCM	NA	Skin	Skin	M1c	TRUE	IV	Progressive Disease	FALSE	TRUE	FALSE	1	242	1	1	84	1	NA	Female	NA	NA	NA	NA	NA	NA
Liu.NatMed.2019.p021.ar.00021	RNA-Seq	RNA	Skin	Skin	NA	FALSE	Pre	NA	FALSE	NA	76	NA	HiSeq 2500	NA	QIAGEN AllPrep DNA/RNA mini kit; CitriSolv	TRUE	FFPE	NA	SRR10900021	ar-00021	NA	p021	NA	Liu_NatMed_2019-p021	SKCM	NA	Skin	Acral	M1c	TRUE	IV	Partial Response	TRUE	FALSE	TRUE	0	906	0	0	906	0	NA	Female	NA	NA	NA	NA	NA	NA
Liu.NatMed.2019.p022.ar.00577	RNA-Seq	RNA	Skin	Skin	NA	FALSE	Pre	NA	FALSE	NA	76	NA	HiSeq 2500	NA	QIAGEN AllPrep DNA/RNA mini kit; CitriSolv	TRUE	FFPE	NA	SRR10900577	ar-00577	NA	p022	NA	Liu_NatMed_2019-p022	SKCM	NA	Skin	Acral	M1c	TRUE	IV	Progressive Disease	FALSE	TRUE	FALSE	1	253	1	1	91	1	NA	Male	NA	NA	NA	NA	NA	NA
Liu.NatMed.2019.p023.ar.00568	RNA-Seq	RNA	Skin	Skin	FALSE	FALSE	Pre	Primary Tumor	FALSE	TRUE	76	NA	HiSeq 2500	NA	QIAGEN AllPrep DNA/RNA mini kit; CitriSolv	TRUE	FFPE	NA	SRR10900568	ar-00568	NA	p023	NA	Liu_NatMed_2019-p023	SKCM	NA	Skin	Skin	M0	FALSE	III	Progressive Disease	FALSE	TRUE	FALSE	0	975	0	1	77	1	NA	Male	NA	NA	NA	NA	NA	NA
Liu.NatMed.2019.p024.ar.99999	RNA-Seq	RNA	Skin	Skin	NA	FALSE	Pre	NA	FALSE	NA	76	NA	HiSeq 2500	NA	QIAGEN AllPrep DNA/RNA mini kit; CitriSolv	TRUE	FFPE	NA	SRR10899999	ar-99999	NA	p024	NA	Liu_NatMed_2019-p024	SKCM	NA	Skin	Occult	M1c	TRUE	IV	Progressive Disease	FALSE	TRUE	FALSE	1	137	1	1	31	1	NA	Male	NA	NA	NA	NA	NA	NA
Liu.NatMed.2019.p025.ar.00546	RNA-Seq	RNA	Skin	Skin	NA	FALSE	Pre	NA	FALSE	NA	76	NA	HiSeq 2500	NA	QIAGEN AllPrep DNA/RNA mini kit; CitriSolv	TRUE	FFPE	NA	SRR10900546	ar-00546	NA	p025	NA	Liu_NatMed_2019-p025	SKCM	NA	Skin	Skin	M1c	TRUE	IV	Partial Response	TRUE	FALSE	TRUE	0	1096	0	1	752	1	NA	Male	NA	NA	NA	NA	NA	NA
Liu.NatMed.2019.p027.ar.99995	RNA-Seq	RNA	Lymph Node	Lymph Node	TRUE	FALSE	Pre	NA	FALSE	FALSE	76	NA	HiSeq 2500	NA	QIAGEN AllPrep DNA/RNA mini kit; CitriSolv	TRUE	FFPE	NA	SRR10899995	ar-99995	NA	p027	NA	Liu_NatMed_2019-p027	SKCM	NA	Skin	Skin	M1a	TRUE	IV	Progressive Disease	FALSE	TRUE	FALSE	1	431	1	1	94	1	NA	Male	NA	NA	NA	NA	NA	NA
Liu.NatMed.2019.p030.ar.00583	RNA-Seq	RNA	Skin	Skin	NA	FALSE	Pre	NA	FALSE	NA	76	NA	HiSeq 2500	NA	QIAGEN AllPrep DNA/RNA mini kit; CitriSolv	TRUE	FFPE	NA	SRR10900583	ar-00583	NA	p030	NA	Liu_NatMed_2019-p030	SKCM	NA	Skin	Skin	M1c	TRUE	IV	Stable Disease	FALSE	FALSE	TRUE	1	213	1	1	133	1	NA	Female	NA	NA	NA	NA	NA	NA
Liu.NatMed.2019.p031.ar.00552	RNA-Seq	RNA	Skin	Skin	NA	FALSE	Pre	NA	FALSE	NA	76	NA	HiSeq 2500	NA	QIAGEN AllPrep DNA/RNA mini kit; CitriSolv	TRUE	FFPE	NA	SRR10900552	ar-00552	NA	p031	NA	Liu_NatMed_2019-p031	SKCM	NA	Skin	Skin	M1c	TRUE	IV	Progressive Disease	FALSE	TRUE	FALSE	1	426	1	1	85	1	NA	Male	NA	NA	NA	NA	NA	NA
Liu.NatMed.2019.p032.ar.99993	RNA-Seq	RNA	Skin	Skin	NA	FALSE	Pre	NA	FALSE	NA	76	NA	HiSeq 2000	NA	QIAGEN AllPrep DNA/RNA mini kit; CitriSolv	TRUE	FFPE	NA	SRR10899993	ar-99993	NA	p032	NA	Liu_NatMed_2019-p032	SKCM	NA	Skin	Skin	M1c	TRUE	IV	Progressive Disease	FALSE	TRUE	FALSE	1	53	1	1	49	1	NA	Female	NA	NA	NA	NA	NA	NA
Liu.NatMed.2019.p033.ar.99975	RNA-Seq	RNA	Skin	Skin	NA	FALSE	Pre	NA	FALSE	NA	76	NA	HiSeq 2000	NA	QIAGEN AllPrep DNA/RNA mini kit; CitriSolv	TRUE	FFPE	NA	SRR10899975	ar-99975	NA	p033	NA	Liu_NatMed_2019-p033	SKCM	NA	Skin	Skin	M1c	TRUE	IV	Partial Response	TRUE	FALSE	TRUE	0	1679	0	0	1679	0	NA	Female	NA	NA	NA	NA	NA	NA
Liu.NatMed.2019.p034.ar.99996	RNA-Seq	RNA	Skin	Skin	NA	FALSE	Pre	NA	FALSE	NA	76	NA	HiSeq 2500	NA	QIAGEN AllPrep DNA/RNA mini kit; CitriSolv	TRUE	FFPE	NA	SRR10899996	ar-99996	NA	p034	NA	Liu_NatMed_2019-p034	SKCM	NA	Skin	Skin	M1b	TRUE	IV	Partial Response	TRUE	FALSE	TRUE	0	1691	0	1	240	1	NA	Male	NA	NA	NA	NA	NA	NA
Liu.NatMed.2019.p035.ar.99977	RNA-Seq	RNA	Skin	Skin	NA	FALSE	Pre	NA	FALSE	NA	76	NA	HiSeq 2500	NA	QIAGEN AllPrep DNA/RNA mini kit; CitriSolv	TRUE	FFPE	NA	SRR10899977	ar-99977	NA	p035	NA	Liu_NatMed_2019-p035	SKCM	NA	Skin	Skin	M1c	TRUE	IV	Stable Disease	FALSE	FALSE	TRUE	1	968	1	1	181	1	NA	Male	NA	NA	NA	NA	NA	NA
Liu.NatMed.2019.p036.ar.00003	RNA-Seq	RNA	Lung	Lung	TRUE	FALSE	Pre	NA	FALSE	FALSE	76	NA	HiSeq 2500	NA	QIAGEN AllPrep DNA/RNA mini kit; CitriSolv	TRUE	FFPE	NA	SRR10900003	ar-00003	NA	p036	NA	Liu_NatMed_2019-p036	SKCM	NA	Skin	Skin	M1c	TRUE	IV	Progressive Disease	FALSE	TRUE	FALSE	1	451	1	1	63	1	NA	Male	NA	NA	NA	NA	NA	NA
Liu.NatMed.2019.p037.ar.00557	RNA-Seq	RNA	Lymph Node	Lymph Node	TRUE	FALSE	Pre	NA	FALSE	FALSE	76	NA	HiSeq 2000	NA	QIAGEN AllPrep DNA/RNA mini kit; CitriSolv	TRUE	FFPE	NA	SRR10900557	ar-00557	NA	p037	NA	Liu_NatMed_2019-p037	SKCM	NA	Skin	Mucosal	M1c	TRUE	IV	Progressive Disease	FALSE	TRUE	FALSE	1	275	1	1	77	1	NA	Male	NA	NA	NA	NA	NA	NA
Liu.NatMed.2019.p038.ar.00590	RNA-Seq	RNA	Intestines	Intestines: Colon	TRUE	FALSE	Pre	NA	FALSE	FALSE	76	NA	HiSeq 2500	NA	QIAGEN AllPrep DNA/RNA mini kit; CitriSolv	TRUE	FFPE	NA	SRR10900590	ar-00590	NA	p038	NA	Liu_NatMed_2019-p038	SKCM	NA	Skin	Skin	M1c	TRUE	IV	Progressive Disease	FALSE	TRUE	FALSE	1	343	1	1	98	1	NA	Male	NA	NA	NA	NA	NA	NA
Liu.NatMed.2019.p040.ar.00595	RNA-Seq	RNA	Liver	Liver	TRUE	FALSE	Pre	NA	FALSE	FALSE	76	NA	HiSeq 2500	NA	QIAGEN AllPrep DNA/RNA mini kit; CitriSolv	TRUE	FFPE	NA	SRR10900595	ar-00595	NA	p040	NA	Liu_NatMed_2019-p040	SKCM	NA	Skin	Skin	M1c	TRUE	IV	Progressive Disease	FALSE	TRUE	FALSE	1	468	1	1	63	1	NA	Female	NA	NA	NA	NA	NA	NA
Liu.NatMed.2019.p042.ar.99979	RNA-Seq	RNA	Skin	Skin	NA	FALSE	Pre	NA	FALSE	NA	76	NA	HiSeq 2500	NA	QIAGEN AllPrep DNA/RNA mini kit; CitriSolv	TRUE	FFPE	NA	SRR10899979	ar-99979	NA	p042	NA	Liu_NatMed_2019-p042	SKCM	NA	Skin	Skin	M1c	TRUE	IV	Complete Response	TRUE	FALSE	TRUE	0	1027	0	0	1027	0	NA	Male	NA	NA	NA	NA	NA	NA
Liu.NatMed.2019.p044.ar.00579	RNA-Seq	RNA	Soft Tissue	Soft Tissue	TRUE	FALSE	Pre	NA	FALSE	FALSE	76	NA	HiSeq 2500	NA	QIAGEN AllPrep DNA/RNA mini kit; CitriSolv	TRUE	FFPE	NA	SRR10900579	ar-00579	NA	p044	NA	Liu_NatMed_2019-p044	SKCM	NA	Skin	Mucosal	M1c	TRUE	IV	Partial Response	TRUE	FALSE	TRUE	0	922	0	0	922	0	NA	Male	NA	NA	NA	NA	NA	NA
Liu.NatMed.2019.p045.ar.00548	RNA-Seq	RNA	Skin	Skin	NA	FALSE	Pre	NA	FALSE	NA	76	NA	HiSeq 2500	NA	QIAGEN AllPrep DNA/RNA mini kit; CitriSolv	TRUE	FFPE	NA	SRR10900548	ar-00548	NA	p045	NA	Liu_NatMed_2019-p045	SKCM	NA	Skin	Skin	M1c	TRUE	IV	Partial Response	TRUE	FALSE	TRUE	0	1666	0	0	1666	0	NA	Male	NA	NA	NA	NA	NA	NA
Liu.NatMed.2019.p047.ar.00006	RNA-Seq	RNA	Skin	Skin	NA	FALSE	Pre	NA	FALSE	NA	76	NA	HiSeq 2000	NA	QIAGEN AllPrep DNA/RNA mini kit; CitriSolv	TRUE	FFPE	NA	SRR10900006	ar-00006	NA	p047	NA	Liu_NatMed_2019-p047	SKCM	NA	Skin	Skin	M1c	TRUE	IV	Progressive Disease	FALSE	TRUE	FALSE	0	937	0	1	74	1	NA	Female	NA	NA	NA	NA	NA	NA
Liu.NatMed.2019.p048.ar.00578	RNA-Seq	RNA	Skin	Skin	NA	FALSE	Pre	NA	FALSE	NA	76	NA	HiSeq 2000	NA	QIAGEN AllPrep DNA/RNA mini kit; CitriSolv	TRUE	FFPE	NA	SRR10900578	ar-00578	NA	p048	NA	Liu_NatMed_2019-p048	SKCM	NA	Skin	Occult	M1c	TRUE	IV	Progressive Disease	FALSE	TRUE	FALSE	1	53	1	1	50	1	NA	Female	NA	NA	NA	NA	NA	NA
Liu.NatMed.2019.p051.ar.00576	RNA-Seq	RNA	Skin	Skin	NA	FALSE	Pre	NA	FALSE	NA	76	NA	HiSeq 2500	NA	QIAGEN AllPrep DNA/RNA mini kit; CitriSolv	TRUE	FFPE	NA	SRR10900576	ar-00576	NA	p051	NA	Liu_NatMed_2019-p051	SKCM	NA	Skin	Skin	M1b	TRUE	IV	Partial Response	TRUE	FALSE	TRUE	0	1547	0	1	471	1	NA	Male	NA	NA	NA	NA	NA	NA
Liu.NatMed.2019.p056.ar.00019	RNA-Seq	RNA	Skin	Skin	NA	FALSE	Pre	NA	FALSE	NA	76	NA	HiSeq 2500	NA	QIAGEN AllPrep DNA/RNA mini kit; CitriSolv	TRUE	FFPE	NA	SRR10900019	ar-00019	NA	p056	NA	Liu_NatMed_2019-p056	SKCM	NA	Skin	Skin	M1c	TRUE	IV	Progressive Disease	FALSE	TRUE	FALSE	1	122	1	1	71	1	NA	Male	NA	NA	NA	NA	NA	NA
Liu.NatMed.2019.p058.ar.99997	RNA-Seq	RNA	Skin	Skin	NA	FALSE	Pre	NA	FALSE	NA	76	NA	HiSeq 2500	NA	QIAGEN AllPrep DNA/RNA mini kit; CitriSolv	TRUE	FFPE	NA	SRR10899997	ar-99997	NA	p058	NA	Liu_NatMed_2019-p058	SKCM	NA	Skin	Skin	M1c	TRUE	IV	Progressive Disease	FALSE	TRUE	FALSE	1	303	1	1	77	1	NA	Male	NA	NA	NA	NA	NA	NA
Liu.NatMed.2019.p061.ar.00593	RNA-Seq	RNA	Skin	Skin	NA	FALSE	Pre	NA	FALSE	NA	76	NA	HiSeq 2000	NA	QIAGEN AllPrep DNA/RNA mini kit; CitriSolv	TRUE	FFPE	NA	SRR10900593	ar-00593	NA	p061	NA	Liu_NatMed_2019-p061	SKCM	NA	Skin	Skin	M1c	TRUE	IV	Stable Disease	FALSE	FALSE	TRUE	0	987	0	0	987	0	NA	Female	NA	NA	NA	NA	NA	NA
Liu.NatMed.2019.p062.ar.99983	RNA-Seq	RNA	Skin	Skin	NA	FALSE	Pre	NA	FALSE	NA	76	NA	HiSeq 2500	NA	QIAGEN AllPrep DNA/RNA mini kit; CitriSolv	TRUE	FFPE	NA	SRR10899983	ar-99983	NA	p062	NA	Liu_NatMed_2019-p062	SKCM	NA	Skin	Skin	M1c	TRUE	IV	Partial Response	TRUE	FALSE	TRUE	0	1001	0	0	1001	0	NA	Female	NA	NA	NA	NA	NA	NA
Liu.NatMed.2019.p063.ar.99998	RNA-Seq	RNA	Skin	Skin	NA	FALSE	Pre	NA	FALSE	NA	76	NA	HiSeq 2000	NA	QIAGEN AllPrep DNA/RNA mini kit; CitriSolv	TRUE	FFPE	NA	SRR10899998	ar-99998	NA	p063	NA	Liu_NatMed_2019-p063	SKCM	NA	Skin	Mucosal	M1c	TRUE	IV	Progressive Disease	FALSE	TRUE	FALSE	1	178	1	1	89	1	NA	Female	NA	NA	NA	NA	NA	NA
Liu.NatMed.2019.p067.ar.00563	RNA-Seq	RNA	Skin	Skin	NA	FALSE	Pre	NA	FALSE	NA	76	NA	HiSeq 2500	NA	QIAGEN AllPrep DNA/RNA mini kit; CitriSolv	TRUE	FFPE	NA	SRR10900563	ar-00563	NA	p067	NA	Liu_NatMed_2019-p067	SKCM	NA	Skin	Mucosal	M1c	TRUE	IV	Progressive Disease	FALSE	TRUE	FALSE	1	136	1	1	94	1	NA	Female	NA	NA	NA	NA	NA	NA
Liu.NatMed.2019.p072.ar.99991	RNA-Seq	RNA	Skin	Skin	NA	FALSE	Pre	NA	FALSE	NA	76	NA	HiSeq 2500	NA	QIAGEN AllPrep DNA/RNA mini kit; CitriSolv	TRUE	FFPE	NA	SRR10899991	ar-99991	NA	p072	NA	Liu_NatMed_2019-p072	SKCM	NA	Skin	Skin	M1a	TRUE	IV	Progressive Disease	FALSE	TRUE	FALSE	0	395	0	1	67	1	NA	Male	NA	NA	NA	NA	NA	NA
Liu.NatMed.2019.p073.ar.99994	RNA-Seq	RNA	Skin	Skin	NA	FALSE	Pre	NA	FALSE	NA	76	NA	HiSeq 2500	NA	QIAGEN AllPrep DNA/RNA mini kit; CitriSolv	TRUE	FFPE	NA	SRR10899994	ar-99994	NA	p073	NA	Liu_NatMed_2019-p073	SKCM	NA	Skin	Skin	M1c	TRUE	IV	Progressive Disease	FALSE	TRUE	FALSE	1	846	1	1	85	1	NA	Male	NA	NA	NA	NA	NA	NA
Liu.NatMed.2019.p075.ar.00562	RNA-Seq	RNA	Skin	Skin	NA	FALSE	Pre	NA	FALSE	NA	76	NA	HiSeq 2000	NA	QIAGEN AllPrep DNA/RNA mini kit; CitriSolv	TRUE	FFPE	NA	SRR10900562	ar-00562	NA	p075	NA	Liu_NatMed_2019-p075	SKCM	NA	Skin	Occult	M1c	TRUE	IV	Partial Response	TRUE	FALSE	TRUE	0	891	0	1	891	1	NA	Male	NA	NA	NA	NA	NA	NA
Liu.NatMed.2019.p077.ar.99985	RNA-Seq	RNA	Lung	Lung	TRUE	FALSE	Pre	NA	FALSE	FALSE	76	NA	HiSeq 2500	NA	QIAGEN AllPrep DNA/RNA mini kit; CitriSolv	TRUE	FFPE	NA	SRR10899985	ar-99985	NA	p077	NA	Liu_NatMed_2019-p077	SKCM	NA	Skin	Skin	M1c	TRUE	IV	Progressive Disease	FALSE	TRUE	FALSE	1	444	1	1	95	1	NA	Female	NA	NA	NA	NA	NA	NA
Liu.NatMed.2019.p078.ar.00575	RNA-Seq	RNA	Skin	Skin	NA	FALSE	Pre	NA	FALSE	NA	76	NA	HiSeq 2500	NA	QIAGEN AllPrep DNA/RNA mini kit; CitriSolv	TRUE	FFPE	NA	SRR10900575	ar-00575	NA	p078	NA	Liu_NatMed_2019-p078	SKCM	NA	Skin	Skin	M1b	TRUE	IV	Progressive Disease	FALSE	TRUE	FALSE	1	356	1	1	86	1	NA	Female	NA	NA	NA	NA	NA	NA
Liu.NatMed.2019.p079.ar.00573	RNA-Seq	RNA	Brain	Brain	TRUE	FALSE	Pre	NA	FALSE	FALSE	76	NA	HiSeq 2500	NA	QIAGEN AllPrep DNA/RNA mini kit; CitriSolv	TRUE	FFPE	NA	SRR10900573	ar-00573	NA	p079	NA	Liu_NatMed_2019-p079	SKCM	NA	Skin	Skin	M1c	TRUE	IV	Progressive Disease	FALSE	TRUE	FALSE	0	849	0	1	84	1	NA	Female	NA	NA	NA	NA	NA	NA
Liu.NatMed.2019.p082.ar.99980	RNA-Seq	RNA	Brain	Brain	TRUE	FALSE	Pre	NA	FALSE	FALSE	76	NA	HiSeq 2500	NA	QIAGEN AllPrep DNA/RNA mini kit; CitriSolv	TRUE	FFPE	NA	SRR10899980	ar-99980	NA	p082	NA	Liu_NatMed_2019-p082	SKCM	NA	Skin	Occult	M1c	TRUE	IV	Progressive Disease	FALSE	TRUE	FALSE	1	131	1	1	89	1	NA	Male	NA	NA	NA	NA	NA	NA
Liu.NatMed.2019.p083.ar.99984	RNA-Seq	RNA	Skin	Skin	NA	FALSE	Pre	NA	FALSE	NA	76	NA	HiSeq 2000	NA	QIAGEN AllPrep DNA/RNA mini kit; CitriSolv	TRUE	FFPE	NA	SRR10899984	ar-99984	NA	p083	NA	Liu_NatMed_2019-p083	SKCM	NA	Skin	Skin	M1c	TRUE	IV	Progressive Disease	FALSE	TRUE	FALSE	1	71	1	1	71	1	NA	Male	NA	NA	NA	NA	NA	NA
Liu.NatMed.2019.p086.ar.00571	RNA-Seq	RNA	Lymph Node	Lymph Node	TRUE	FALSE	Pre	NA	FALSE	FALSE	76	NA	HiSeq 2500	NA	QIAGEN AllPrep DNA/RNA mini kit; CitriSolv	TRUE	FFPE	NA	SRR10900571	ar-00571	NA	p086	NA	Liu_NatMed_2019-p086	SKCM	NA	Skin	Skin	M1c	TRUE	IV	Stable Disease	FALSE	FALSE	TRUE	0	1327	0	1	1327	1	NA	Male	NA	NA	NA	NA	NA	NA
Liu.NatMed.2019.p087.ar.00596	RNA-Seq	RNA	Skin	Skin	NA	FALSE	Pre	NA	FALSE	NA	76	NA	HiSeq 2500	NA	QIAGEN AllPrep DNA/RNA mini kit; CitriSolv	TRUE	FFPE	NA	SRR10900596	ar-00596	NA	p087	NA	Liu_NatMed_2019-p087	SKCM	NA	Skin	Occult	M1c	TRUE	IV	Partial Response	TRUE	FALSE	TRUE	0	1263	0	1	1142	1	NA	Female	NA	NA	NA	NA	NA	NA
Liu.NatMed.2019.p094.ar.00586	RNA-Seq	RNA	Skin	Skin	NA	FALSE	Pre	NA	FALSE	NA	76	NA	HiSeq 2500	NA	QIAGEN AllPrep DNA/RNA mini kit; CitriSolv	TRUE	FFPE	NA	SRR10900586	ar-00586	NA	p094	NA	Liu_NatMed_2019-p094	SKCM	NA	Skin	Skin	M1c	TRUE	IV	Progressive Disease	FALSE	TRUE	FALSE	1	40	1	1	40	1	NA	Female	NA	NA	NA	NA	NA	NA
Liu.NatMed.2019.p096.ar.00550	RNA-Seq	RNA	Endocrine	Endocrine: Pancreas	TRUE	FALSE	Pre	NA	FALSE	FALSE	76	NA	HiSeq 2000	NA	QIAGEN AllPrep DNA/RNA mini kit; CitriSolv	TRUE	FFPE	NA	SRR10900550	ar-00550	NA	p096	NA	Liu_NatMed_2019-p096	SKCM	NA	Skin	Skin	M1c	TRUE	IV	Complete Response	TRUE	FALSE	TRUE	0	913	0	0	913	0	NA	Male	NA	NA	NA	NA	NA	NA
Liu.NatMed.2019.p098.ar.00584	RNA-Seq	RNA	Lung	Lung	TRUE	FALSE	Pre	NA	FALSE	FALSE	76	NA	HiSeq 2000	NA	QIAGEN AllPrep DNA/RNA mini kit; CitriSolv	TRUE	FFPE	NA	SRR10900584	ar-00584	NA	p098	NA	Liu_NatMed_2019-p098	SKCM	NA	Skin	Occult	M1b	TRUE	IV	Progressive Disease	FALSE	TRUE	FALSE	1	683	1	1	73	1	NA	Female	NA	NA	NA	NA	NA	NA
Liu.NatMed.2019.p099.ar.00566	RNA-Seq	RNA	Soft Tissue	Soft Tissue	TRUE	FALSE	Pre	NA	FALSE	FALSE	76	NA	HiSeq 2500	NA	QIAGEN AllPrep DNA/RNA mini kit; CitriSolv	TRUE	FFPE	NA	SRR10900566	ar-00566	NA	p099	NA	Liu_NatMed_2019-p099	SKCM	NA	Skin	Skin	M1c	TRUE	IV	Partial Response	TRUE	FALSE	TRUE	0	921	0	1	319	1	NA	Male	NA	NA	NA	NA	NA	NA
Liu.NatMed.2019.p100.ar.42349	RNA-Seq	RNA	Skin	Skin	NA	FALSE	Pre	NA	FALSE	NA	76	NA	HiSeq 2500	NA	QIAGEN AllPrep DNA/RNA mini kit; CitriSolv	TRUE	FFPE	NA	SRR10842349	ar-42349	NA	p100	NA	Liu_NatMed_2019-p100	SKCM	NA	Skin	Occult	M1c	TRUE	IV	Partial Response	TRUE	FALSE	TRUE	1	938	1	0	922	0	NA	Female	NA	NA	NA	NA	NA	NA
Liu.NatMed.2019.p102.ar.42356	RNA-Seq	RNA	Brain	Brain	TRUE	FALSE	Pre	NA	FALSE	FALSE	76	NA	HiSeq 2500	NA	QIAGEN AllPrep DNA/RNA mini kit; CitriSolv	TRUE	FFPE	NA	SRR10842356	ar-42356	NA	p102	NA	Liu_NatMed_2019-p102	SKCM	NA	Skin	Acral	M1c	TRUE	IV	Stable Disease	FALSE	FALSE	TRUE	0	785	0	1	176	1	NA	Male	NA	NA	NA	NA	NA	NA
Liu.NatMed.2019.p105.ar.42347	RNA-Seq	RNA	Skin	Skin	NA	FALSE	Pre	NA	FALSE	NA	76	NA	HiSeq 2500	NA	QIAGEN AllPrep DNA/RNA mini kit; CitriSolv	TRUE	FFPE	NA	SRR10842347	ar-42347	NA	p105	NA	Liu_NatMed_2019-p105	SKCM	NA	Skin	Skin	M1c	TRUE	IV	Stable Disease	FALSE	FALSE	TRUE	1	521	1	0	378	0	NA	Female	NA	NA	NA	NA	NA	NA
Liu.NatMed.2019.p106.ar.41996	RNA-Seq	RNA	Skin	Skin	NA	FALSE	Pre	NA	FALSE	NA	76	NA	HiSeq 2500	NA	QIAGEN AllPrep DNA/RNA mini kit; CitriSolv	TRUE	FFPE	NA	SRR10841996	ar-41996	NA	p106	NA	Liu_NatMed_2019-p106	SKCM	NA	Skin	Skin	M1c	TRUE	IV	Complete Response	TRUE	FALSE	TRUE	0	780	0	0	780	0	NA	Female	NA	NA	NA	NA	NA	NA
Liu.NatMed.2019.p107.ar.42358	RNA-Seq	RNA	Endocrine	Endocrine: Adrenal Gland	TRUE	FALSE	Pre	NA	FALSE	FALSE	76	NA	HiSeq 2500	NA	QIAGEN AllPrep DNA/RNA mini kit; CitriSolv	TRUE	FFPE	NA	SRR10842358	ar-42358	NA	p107	NA	Liu_NatMed_2019-p107	SKCM	NA	Skin	Skin	M1c	TRUE	IV	Partial Response	TRUE	FALSE	TRUE	1	47	1	1	47	1	NA	Male	NA	NA	NA	NA	NA	NA
Liu.NatMed.2019.p108.ar.42068	RNA-Seq	RNA	Lymph Node	Lymph Node	TRUE	FALSE	Pre	NA	FALSE	FALSE	76	NA	HiSeq 2500	NA	QIAGEN AllPrep DNA/RNA mini kit; CitriSolv	TRUE	FFPE	NA	SRR10842068	ar-42068	NA	p108	NA	Liu_NatMed_2019-p108	SKCM	NA	Skin	Acral	M1c	TRUE	IV	Progressive Disease	FALSE	TRUE	FALSE	1	165	1	1	77	1	NA	Male	NA	NA	NA	NA	NA	NA
Liu.NatMed.2019.p112.ar.41921	RNA-Seq	RNA	Skin	Skin	NA	FALSE	Pre	NA	FALSE	NA	76	NA	HiSeq 2500	NA	QIAGEN AllPrep DNA/RNA mini kit; CitriSolv	TRUE	FFPE	NA	SRR10841921	ar-41921	NA	p112	NA	Liu_NatMed_2019-p112	SKCM	NA	Skin	Skin	M1c	TRUE	IV	Progressive Disease	FALSE	TRUE	FALSE	1	521	1	1	91	1	NA	Female	NA	NA	NA	NA	NA	NA
Liu.NatMed.2019.p116.ar.42360	RNA-Seq	RNA	Skin	Skin	NA	FALSE	Pre	NA	FALSE	NA	76	NA	HiSeq 2500	NA	QIAGEN AllPrep DNA/RNA mini kit; CitriSolv	TRUE	FFPE	NA	SRR10842360	ar-42360	NA	p116	NA	Liu_NatMed_2019-p116	SKCM	NA	Skin	Skin	M1c	TRUE	IV	Progressive Disease	FALSE	TRUE	FALSE	1	118	1	1	64	1	NA	Female	NA	NA	NA	NA	NA	NA
Liu.NatMed.2019.p117.ar.42367	RNA-Seq	RNA	Soft Tissue	Soft Tissue	TRUE	FALSE	Pre	NA	FALSE	FALSE	76	NA	HiSeq 2500	NA	QIAGEN AllPrep DNA/RNA mini kit; CitriSolv	TRUE	FFPE	NA	SRR10842367	ar-42367	NA	p117	NA	Liu_NatMed_2019-p117	SKCM	NA	Skin	Skin	M1c	TRUE	IV	Progressive Disease	FALSE	TRUE	FALSE	1	295	1	1	100	1	NA	Female	NA	NA	NA	NA	NA	NA
Liu.NatMed.2019.p121.ar.42364	RNA-Seq	RNA	Skin	Skin	NA	FALSE	Pre	NA	FALSE	NA	76	NA	HiSeq 2500	NA	QIAGEN AllPrep DNA/RNA mini kit; CitriSolv	TRUE	FFPE	NA	SRR10842364	ar-42364	NA	p121	NA	Liu_NatMed_2019-p121	SKCM	NA	Skin	Skin	M1c	TRUE	IV	Partial Response	TRUE	FALSE	TRUE	0	1306	0	1	1228	1	NA	Female	NA	NA	NA	NA	NA	NA
Liu.NatMed.2019.p125.ar.42377	RNA-Seq	RNA	Skin	Skin	NA	FALSE	Pre	NA	FALSE	NA	76	NA	HiSeq 2500	NA	QIAGEN AllPrep DNA/RNA mini kit; CitriSolv	TRUE	FFPE	NA	SRR10842377	ar-42377	NA	p125	NA	Liu_NatMed_2019-p125	SKCM	NA	Skin	Skin	M1c	TRUE	IV	Complete Response	TRUE	FALSE	TRUE	0	978	0	0	978	0	NA	Male	NA	NA	NA	NA	NA	NA
Liu.NatMed.2019.p126.ar.42369	RNA-Seq	RNA	Skin	Skin	NA	FALSE	Pre	NA	FALSE	NA	76	NA	HiSeq 2500	NA	QIAGEN AllPrep DNA/RNA mini kit; CitriSolv	TRUE	FFPE	NA	SRR10842369	ar-42369	NA	p126	NA	Liu_NatMed_2019-p126	SKCM	NA	Skin	Occult	M1c	TRUE	IV	Partial Response	TRUE	FALSE	TRUE	0	992	0	1	742	1	NA	Male	NA	NA	NA	NA	NA	NA
Liu.NatMed.2019.p127.ar.42378	RNA-Seq	RNA	Stomach	Stomach	TRUE	FALSE	Pre	NA	FALSE	FALSE	76	NA	HiSeq 2500	NA	QIAGEN AllPrep DNA/RNA mini kit; CitriSolv	TRUE	FFPE	NA	SRR10842378	ar-42378	NA	p127	NA	Liu_NatMed_2019-p127	SKCM	NA	Skin	Occult	M1c	TRUE	IV	Complete Response	TRUE	FALSE	TRUE	0	866	0	0	866	0	NA	Male	NA	NA	NA	NA	NA	NA
Liu.NatMed.2019.p130.ar.42380	RNA-Seq	RNA	Brain	Brain	TRUE	FALSE	Pre	NA	FALSE	FALSE	76	NA	HiSeq 2500	NA	QIAGEN AllPrep DNA/RNA mini kit; CitriSolv	TRUE	FFPE	NA	SRR10842380	ar-42380	NA	p130	NA	Liu_NatMed_2019-p130	SKCM	NA	Skin	Occult	M1c	TRUE	IV	Progressive Disease	FALSE	TRUE	FALSE	1	192	1	1	124	1	NA	Female	NA	NA	NA	NA	NA	NA
Liu.NatMed.2019.p131.ar.42368	RNA-Seq	RNA	Skin	Skin	NA	FALSE	Pre	NA	FALSE	NA	76	NA	HiSeq 2500	NA	QIAGEN AllPrep DNA/RNA mini kit; CitriSolv	TRUE	FFPE	NA	SRR10842368	ar-42368	NA	p131	NA	Liu_NatMed_2019-p131	SKCM	NA	Skin	Skin	M1b	TRUE	IV	Partial Response	TRUE	FALSE	TRUE	0	833	0	0	833	0	NA	Male	NA	NA	NA	NA	NA	NA
Liu.NatMed.2019.p132.ar.42376	RNA-Seq	RNA	Lung	Lung	TRUE	FALSE	Pre	NA	FALSE	FALSE	76	NA	HiSeq 2500	NA	QIAGEN AllPrep DNA/RNA mini kit; CitriSolv	TRUE	FFPE	NA	SRR10842376	ar-42376	NA	p132	NA	Liu_NatMed_2019-p132	SKCM	NA	Skin	Skin	M1b	TRUE	IV	Complete Response	TRUE	FALSE	TRUE	0	739	0	1	389	1	NA	Male	NA	NA	NA	NA	NA	NA
Liu.NatMed.2019.p133.ar.42379	RNA-Seq	RNA	Skin	Skin	NA	FALSE	Pre	NA	FALSE	NA	76	NA	HiSeq 2500	NA	QIAGEN AllPrep DNA/RNA mini kit; CitriSolv	TRUE	FFPE	NA	SRR10842379	ar-42379	NA	p133	NA	Liu_NatMed_2019-p133	SKCM	NA	Skin	Skin	M1c	TRUE	IV	Progressive Disease	FALSE	TRUE	FALSE	1	370	1	1	63	1	NA	Male	NA	NA	NA	NA	NA	NA
Liu.NatMed.2019.p134.ar.42365	RNA-Seq	RNA	Skin	Skin	NA	FALSE	Pre	NA	FALSE	NA	76	NA	HiSeq 2500	NA	QIAGEN AllPrep DNA/RNA mini kit; CitriSolv	TRUE	FFPE	NA	SRR10842365	ar-42365	NA	p134	NA	Liu_NatMed_2019-p134	SKCM	NA	Skin	Skin	M1b	TRUE	IV	Progressive Disease	FALSE	TRUE	FALSE	1	590	1	1	63	1	NA	Male	NA	NA	NA	NA	NA	NA
Liu.NatMed.2019.p135.ar.42371	RNA-Seq	RNA	Skin	Skin	NA	FALSE	Pre	NA	FALSE	NA	76	NA	HiSeq 2000	NA	QIAGEN AllPrep DNA/RNA mini kit; CitriSolv	TRUE	FFPE	NA	SRR10842371	ar-42371	NA	p135	NA	Liu_NatMed_2019-p135	SKCM	NA	Skin	Skin	M1c	TRUE	IV	Complete Response	TRUE	FALSE	TRUE	0	628	0	0	628	0	NA	Male	NA	NA	NA	NA	NA	NA
Liu.NatMed.2019.p137.ar.42366	RNA-Seq	RNA	Lymph Node	Lymph Node	TRUE	FALSE	Pre	NA	FALSE	FALSE	76	NA	HiSeq 2500	NA	QIAGEN AllPrep DNA/RNA mini kit; CitriSolv	TRUE	FFPE	NA	SRR10842366	ar-42366	NA	p137	NA	Liu_NatMed_2019-p137	SKCM	NA	Skin	Occult	M1c	TRUE	IV	Complete Response	TRUE	FALSE	TRUE	0	772	0	0	772	0	NA	Female	NA	NA	NA	NA	NA	NA
Liu.NatMed.2019.p140.ar.42381	RNA-Seq	RNA	Skin	Skin	NA	FALSE	Pre	NA	FALSE	NA	76	NA	HiSeq 2500	NA	QIAGEN AllPrep DNA/RNA mini kit; CitriSolv	TRUE	FFPE	NA	SRR10842381	ar-42381	NA	p140	NA	Liu_NatMed_2019-p140	SKCM	NA	Skin	Skin	M1b	TRUE	IV	Progressive Disease	FALSE	TRUE	FALSE	1	351	1	1	67	1	NA	Male	NA	NA	NA	NA	NA	NA
Liu.NatMed.2019.p141.ar.42375	RNA-Seq	RNA	Skin	Skin	NA	FALSE	Pre	NA	FALSE	NA	76	NA	HiSeq 2500	NA	QIAGEN AllPrep DNA/RNA mini kit; CitriSolv	TRUE	FFPE	NA	SRR10842375	ar-42375	NA	p141	NA	Liu_NatMed_2019-p141	SKCM	NA	Skin	Skin	M1c	TRUE	IV	Partial Response	TRUE	FALSE	TRUE	0	875	0	0	875	0	NA	Female	NA	NA	NA	NA	NA	NA
Liu.NatMed.2019.p142.ar.99955	RNA-Seq	RNA	Skin	Skin	NA	FALSE	Pre	NA	FALSE	NA	76	NA	HiSeq 2500	NA	QIAGEN AllPrep DNA/RNA mini kit; CitriSolv	TRUE	FFPE	NA	SRR10899955	ar-99955	NA	p142	NA	Liu_NatMed_2019-p142	SKCM	NA	Skin	Skin	M1a	TRUE	IV	Stable Disease	FALSE	FALSE	TRUE	0	996	0	0	996	0	NA	Female	NA	NA	NA	NA	NA	NA
Liu.NatMed.2019.p143.ar.00559	RNA-Seq	RNA	Skin	Skin	FALSE	FALSE	Pre	Primary Tumor	FALSE	TRUE	76	NA	HiSeq 2500	NA	QIAGEN AllPrep DNA/RNA mini kit; CitriSolv	TRUE	FFPE	NA	SRR10900559	ar-00559	NA	p143	NA	Liu_NatMed_2019-p143	SKCM	NA	Skin	Skin	M0	FALSE	III	Progressive Disease	FALSE	TRUE	FALSE	0	630	0	1	153	1	NA	Male	NA	NA	NA	NA	NA	NA
Liu.NatMed.2019.p144.ar.00018	RNA-Seq	RNA	Skin	Skin	NA	FALSE	Pre	NA	FALSE	NA	76	NA	HiSeq 2500	NA	QIAGEN AllPrep DNA/RNA mini kit; CitriSolv	TRUE	FFPE	NA	SRR10900018	ar-00018	NA	p144	NA	Liu_NatMed_2019-p144	SKCM	NA	Skin	Skin	M1c	TRUE	IV	Partial Response	TRUE	FALSE	TRUE	0	662	0	0	662	0	NA	Male	NA	NA	NA	NA	NA	NA
Liu.NatMed.2019.p145.ar.99986	RNA-Seq	RNA	Skin	Skin	NA	FALSE	Pre	NA	FALSE	NA	76	NA	HiSeq 2000	NA	QIAGEN AllPrep DNA/RNA mini kit; CitriSolv	TRUE	FFPE	NA	SRR10899986	ar-99986	NA	p145	NA	Liu_NatMed_2019-p145	SKCM	NA	Skin	Skin	M1c	TRUE	IV	Complete Response	TRUE	FALSE	TRUE	0	833	0	0	833	0	NA	Male	NA	NA	NA	NA	NA	NA
Liu.NatMed.2019.p146.ar.00580	RNA-Seq	RNA	Skin	Skin	NA	FALSE	Pre	NA	FALSE	NA	76	NA	HiSeq 2500	NA	QIAGEN AllPrep DNA/RNA mini kit; CitriSolv	TRUE	FFPE	NA	SRR10900580	ar-00580	NA	p146	NA	Liu_NatMed_2019-p146	SKCM	NA	Skin	Skin	M1c	TRUE	IV	Complete Response	TRUE	FALSE	TRUE	0	612	0	0	612	0	NA	Female	NA	NA	NA	NA	NA	NA
Liu.NatMed.2019.p147.ar.00553	RNA-Seq	RNA	Skin	Skin	NA	FALSE	Pre	NA	FALSE	NA	76	NA	HiSeq 2500	NA	QIAGEN AllPrep DNA/RNA mini kit; CitriSolv	TRUE	FFPE	NA	SRR10900553	ar-00553	NA	p147	NA	Liu_NatMed_2019-p147	SKCM	NA	Skin	Occult	M1c	TRUE	IV	Complete Response	TRUE	FALSE	TRUE	0	960	0	0	960	0	NA	Male	NA	NA	NA	NA	NA	NA
Liu.NatMed.2019.p148.ar.00014	RNA-Seq	RNA	Skin	Skin	NA	FALSE	Pre	NA	FALSE	NA	76	NA	HiSeq 2500	NA	QIAGEN AllPrep DNA/RNA mini kit; CitriSolv	TRUE	FFPE	NA	SRR10900014	ar-00014	NA	p148	NA	Liu_NatMed_2019-p148	SKCM	NA	Skin	Skin	M1a	TRUE	IV	Partial Response	TRUE	FALSE	TRUE	0	792	0	0	792	0	NA	Female	NA	NA	NA	NA	NA	NA
Liu.NatMed.2019.p149.ar.99973	RNA-Seq	RNA	Lung	Lung	TRUE	FALSE	Pre	NA	FALSE	FALSE	76	NA	HiSeq 2500	NA	QIAGEN AllPrep DNA/RNA mini kit; CitriSolv	TRUE	FFPE	NA	SRR10899973	ar-99973	NA	p149	NA	Liu_NatMed_2019-p149	SKCM	NA	Skin	Skin	M1c	TRUE	IV	Stable Disease	FALSE	FALSE	TRUE	1	497	1	1	210	1	NA	Male	NA	NA	NA	NA	NA	NA
Liu.NatMed.2019.p150.ar.00558	RNA-Seq	RNA	Liver	Liver	TRUE	FALSE	Pre	NA	FALSE	FALSE	76	NA	HiSeq 2500	NA	QIAGEN AllPrep DNA/RNA mini kit; CitriSolv	TRUE	FFPE	NA	SRR10900558	ar-00558	NA	p150	NA	Liu_NatMed_2019-p150	SKCM	NA	Skin	Skin	M1c	TRUE	IV	Partial Response	TRUE	FALSE	TRUE	0	685	0	0	685	0	NA	Male	NA	NA	NA	NA	NA	NA
Liu.NatMed.2019.p154.ar.00010	RNA-Seq	RNA	Skin	Skin	FALSE	FALSE	Pre	Primary Tumor	FALSE	TRUE	76	NA	HiSeq 2500	NA	QIAGEN AllPrep DNA/RNA mini kit; CitriSolv	TRUE	FFPE	NA	SRR10900010	ar-00010	NA	p154	NA	Liu_NatMed_2019-p154	SKCM	NA	Skin	Skin	M0	FALSE	III	Stable Disease	FALSE	FALSE	TRUE	0	635	0	1	251	1	NA	Female	NA	NA	NA	NA	NA	NA
Liu.NatMed.2019.p155.ar.99989	RNA-Seq	RNA	Skin	Skin	FALSE	FALSE	Pre	Primary Tumor	FALSE	TRUE	76	NA	HiSeq 2500	NA	QIAGEN AllPrep DNA/RNA mini kit; CitriSolv	TRUE	FFPE	NA	SRR10899989	ar-99989	NA	p155	NA	Liu_NatMed_2019-p155	SKCM	NA	Skin	Skin	M0	FALSE	III	Progressive Disease	FALSE	TRUE	FALSE	0	475	0	1	113	1	NA	Male	NA	NA	NA	NA	NA	NA
Liu.NatMed.2019.p156.ar.99967	RNA-Seq	RNA	Skin	Skin	NA	FALSE	Pre	NA	FALSE	NA	76	NA	HiSeq 2500	NA	QIAGEN AllPrep DNA/RNA mini kit; CitriSolv	TRUE	FFPE	NA	SRR10899967	ar-99967	NA	p156	NA	Liu_NatMed_2019-p156	SKCM	NA	Skin	Skin	M1c	TRUE	IV	Progressive Disease	FALSE	TRUE	FALSE	1	87	1	1	80	1	NA	Male	NA	NA	NA	NA	NA	NA
Liu.NatMed.2019.p158.ar.00561	RNA-Seq	RNA	Endocrine	Endocrine: Adrenal Gland	TRUE	FALSE	Pre	NA	FALSE	FALSE	76	NA	HiSeq 2500	NA	QIAGEN AllPrep DNA/RNA mini kit; CitriSolv	TRUE	FFPE	NA	SRR10900561	ar-00561	NA	p158	NA	Liu_NatMed_2019-p158	SKCM	NA	Skin	Skin	M1c	TRUE	IV	Partial Response	TRUE	FALSE	TRUE	0	194	0	1	162	1	NA	Male	NA	NA	NA	NA	NA	NA
Liu.NatMed.2019.p159.ar.00565	RNA-Seq	RNA	Maxillary Sinus Hard Palate	Maxillary Sinus Hard Palate	TRUE	FALSE	Pre	NA	FALSE	FALSE	76	NA	HiSeq 2500	NA	QIAGEN AllPrep DNA/RNA mini kit; CitriSolv	TRUE	FFPE	NA	SRR10900565	ar-00565	NA	p159	NA	Liu_NatMed_2019-p159	SKCM	NA	Skin	Mucosal	M1c	TRUE	IV	Stable Disease	FALSE	FALSE	TRUE	0	288	0	1	216	1	NA	Female	NA	NA	NA	NA	NA	NA
Liu.NatMed.2019.p162.ar.00555	RNA-Seq	RNA	Intestines	Intestines	TRUE	FALSE	Pre	NA	FALSE	FALSE	76	NA	HiSeq 2000	NA	QIAGEN AllPrep DNA/RNA mini kit; CitriSolv	TRUE	FFPE	NA	SRR10900555	ar-00555	NA	p162	NA	Liu_NatMed_2019-p162	SKCM	NA	Skin	Occult	M1c	TRUE	IV	Progressive Disease	FALSE	TRUE	FALSE	1	201	1	1	53	1	NA	Male	NA	NA	NA	NA	NA	NA
Liu.NatMed.2019.p163.ar.99974	RNA-Seq	RNA	Lymph Node	Lymph Node	TRUE	FALSE	Pre	NA	FALSE	FALSE	76	NA	HiSeq 2500	NA	QIAGEN AllPrep DNA/RNA mini kit; CitriSolv	TRUE	FFPE	NA	SRR10899974	ar-99974	NA	p163	NA	Liu_NatMed_2019-p163	SKCM	NA	Skin	Occult	M1c	TRUE	IV	Progressive Disease	FALSE	TRUE	FALSE	1	173	1	1	48	1	NA	Male	NA	NA	NA	NA	NA	NA
Liu.NatMed.2019.p165.ar.00569	RNA-Seq	RNA	Soft Tissue	Soft Tissue	TRUE	FALSE	Pre	NA	FALSE	FALSE	76	NA	HiSeq 2500	NA	QIAGEN AllPrep DNA/RNA mini kit; CitriSolv	TRUE	FFPE	NA	SRR10900569	ar-00569	NA	p165	NA	Liu_NatMed_2019-p165	SKCM	NA	Skin	Skin	M1c	TRUE	IV	Progressive Disease	FALSE	TRUE	FALSE	0	75	0	1	13	1	NA	Male	NA	NA	NA	NA	NA	NA
Liu.NatMed.2019.p166.ar.00581	RNA-Seq	RNA	Soft Tissue	Soft Tissue	TRUE	FALSE	Pre	NA	FALSE	FALSE	76	NA	HiSeq 2000	NA	QIAGEN AllPrep DNA/RNA mini kit; CitriSolv	TRUE	FFPE	NA	SRR10900581	ar-00581	NA	p166	NA	Liu_NatMed_2019-p166	SKCM	NA	Skin	Skin	M1c	TRUE	IV	Partial Response	TRUE	FALSE	TRUE	1	205	1	0	205	0	NA	Female	NA	NA	NA	NA	NA	NA
Liu.NatMed.2019.p167.ar.00582	RNA-Seq	RNA	Brain	Brain	TRUE	FALSE	Pre	NA	FALSE	FALSE	76	NA	HiSeq 2500	NA	QIAGEN AllPrep DNA/RNA mini kit; CitriSolv	TRUE	FFPE	NA	SRR10900582	ar-00582	NA	p167	NA	Liu_NatMed_2019-p167	SKCM	NA	Skin	Occult	M1c	TRUE	IV	Progressive Disease	FALSE	TRUE	FALSE	1	282	1	1	57	1	NA	Female	NA	NA	NA	NA	NA	NA
Liu.NatMed.2019.p168.ar.00000	RNA-Seq	RNA	Lymph Node	Lymph Node	TRUE	FALSE	Pre	NA	FALSE	FALSE	76	NA	HiSeq 2500	NA	QIAGEN AllPrep DNA/RNA mini kit; CitriSolv	TRUE	FFPE	NA	SRR10900000	ar-00000	NA	p168	NA	Liu_NatMed_2019-p168	SKCM	NA	Skin	Skin	M1c	TRUE	IV	Partial Response	TRUE	FALSE	TRUE	0	623	0	0	580	0	NA	Male	NA	NA	NA	NA	NA	NA
Liu.NatMed.2019.p169.ar.00572	RNA-Seq	RNA	Skin	Skin	NA	FALSE	Pre	NA	FALSE	NA	76	NA	HiSeq 2500	NA	QIAGEN AllPrep DNA/RNA mini kit; CitriSolv	TRUE	FFPE	NA	SRR10900572	ar-00572	NA	p169	NA	Liu_NatMed_2019-p169	SKCM	NA	Skin	Skin	M1c	TRUE	IV	Partial Response	TRUE	FALSE	TRUE	0	543	0	0	543	0	NA	Male	NA	NA	NA	NA	NA	NA
Liu.NatMed.2019.p170.ar.00549	RNA-Seq	RNA	Skin	Skin	FALSE	FALSE	Pre	Primary Tumor	FALSE	TRUE	76	NA	HiSeq 2000	NA	QIAGEN AllPrep DNA/RNA mini kit; CitriSolv	TRUE	FFPE	NA	SRR10900549	ar-00549	NA	p170	NA	Liu_NatMed_2019-p170	SKCM	NA	Skin	Skin	M0	FALSE	III	Stable Disease	FALSE	FALSE	TRUE	0	347	0	0	347	0	NA	Male	NA	NA	NA	NA	NA	NA
Liu.NatMed.2019.p172.ar.99987	RNA-Seq	RNA	Skin	Skin	FALSE	FALSE	Pre	Primary Tumor	FALSE	TRUE	76	NA	HiSeq 2500	NA	QIAGEN AllPrep DNA/RNA mini kit; CitriSolv	TRUE	FFPE	NA	SRR10899987	ar-99987	NA	p172	NA	Liu_NatMed_2019-p172	SKCM	NA	Skin	Skin	M0	FALSE	III	Stable Disease	FALSE	FALSE	TRUE	0	272	0	1	272	1	NA	Male	NA	NA	NA	NA	NA	NA
Liu.NatMed.2019.p173.ar.00015	RNA-Seq	RNA	Lung	Lung	TRUE	FALSE	Pre	NA	FALSE	FALSE	76	NA	HiSeq 2500	NA	QIAGEN AllPrep DNA/RNA mini kit; CitriSolv	TRUE	FFPE	NA	SRR10900015	ar-00015	NA	p173	NA	Liu_NatMed_2019-p173	SKCM	NA	Skin	Skin	M1c	TRUE	IV	Progressive Disease	FALSE	TRUE	FALSE	1	42	1	1	16	1	NA	Female	NA	NA	NA	NA	NA	NA
Liu.NatMed.2019.p179.ar.00570	RNA-Seq	RNA	Lymph Node	Lymph Node	TRUE	FALSE	Pre	NA	FALSE	FALSE	76	NA	HiSeq 2500	NA	QIAGEN AllPrep DNA/RNA mini kit; CitriSolv	TRUE	FFPE	NA	SRR10900570	ar-00570	NA	p179	NA	Liu_NatMed_2019-p179	SKCM	NA	Skin	Skin	M1b	TRUE	IV	Partial Response	TRUE	FALSE	TRUE	0	653	0	1	336	1	NA	Female	NA	NA	NA	NA	NA	NA
Liu.NatMed.2019.p181.ar.99981	RNA-Seq	RNA	Skin	Skin	NA	FALSE	Pre	NA	FALSE	NA	76	NA	HiSeq 2500	NA	QIAGEN AllPrep DNA/RNA mini kit; CitriSolv	TRUE	FFPE	NA	SRR10899981	ar-99981	NA	p181	NA	Liu_NatMed_2019-p181	SKCM	NA	Skin	Skin	M1c	TRUE	IV	Complete Response	TRUE	FALSE	TRUE	0	476	0	0	476	0	NA	Female	NA	NA	NA	NA	NA	NA
Liu.NatMed.2019.p183.ar.00011	RNA-Seq	RNA	Skin	Skin	NA	FALSE	Pre	NA	FALSE	NA	76	NA	HiSeq 2500	NA	QIAGEN AllPrep DNA/RNA mini kit; CitriSolv	TRUE	FFPE	NA	SRR10900011	ar-00011	NA	p183	NA	Liu_NatMed_2019-p183	SKCM	NA	Skin	Skin	M1c	TRUE	IV	Progressive Disease	FALSE	TRUE	FALSE	1	572	1	1	84	1	NA	Male	NA	NA	NA	NA	NA	NA
Liu.NatMed.2019.p184.ar.00547	RNA-Seq	RNA	Skin	Skin	NA	FALSE	Pre	NA	FALSE	NA	76	NA	HiSeq 2500	NA	QIAGEN AllPrep DNA/RNA mini kit; CitriSolv	TRUE	FFPE	NA	SRR10900547	ar-00547	NA	p184	NA	Liu_NatMed_2019-p184	SKCM	NA	Skin	Skin	M1c	TRUE	IV	Complete Response	TRUE	FALSE	TRUE	0	513	0	0	372	0	NA	Male	NA	NA	NA	NA	NA	NA
Liu.NatMed.2019.p185.ar.00554	RNA-Seq	RNA	Skin	Skin	NA	FALSE	Pre	NA	FALSE	NA	76	NA	HiSeq 2500	NA	QIAGEN AllPrep DNA/RNA mini kit; CitriSolv	TRUE	FFPE	NA	SRR10900554	ar-00554	NA	p185	NA	Liu_NatMed_2019-p185	SKCM	NA	Skin	Skin	M1c	TRUE	IV	Stable Disease	FALSE	FALSE	TRUE	0	203	0	0	203	0	NA	Male	NA	NA	NA	NA	NA	NA
Liu.NatMed.2019.p187.ar.99988	RNA-Seq	RNA	Skin	Skin	NA	FALSE	Pre	NA	FALSE	NA	76	NA	HiSeq 2500	NA	QIAGEN AllPrep DNA/RNA mini kit; CitriSolv	TRUE	FFPE	NA	SRR10899988	ar-99988	NA	p187	NA	Liu_NatMed_2019-p187	SKCM	NA	Skin	Skin	M1a	TRUE	IV	Complete Response	TRUE	FALSE	TRUE	0	617	0	0	617	0	NA	Female	NA	NA	NA	NA	NA	NA
Liu.NatMed.2019.p188.ar.99976	RNA-Seq	RNA	Skin	Skin	NA	FALSE	Pre	NA	FALSE	NA	76	NA	HiSeq 2500	NA	QIAGEN AllPrep DNA/RNA mini kit; CitriSolv	TRUE	FFPE	NA	SRR10899976	ar-99976	NA	p188	NA	Liu_NatMed_2019-p188	SKCM	NA	Skin	Acral	M1a	TRUE	IV	Progressive Disease	FALSE	TRUE	FALSE	1	74	1	1	23	1	NA	Male	NA	NA	NA	NA	NA	NA
Liu.NatMed.2019.p189.ar.99982	RNA-Seq	RNA	Skin	Skin	NA	FALSE	Pre	NA	FALSE	NA	76	NA	HiSeq 2500	NA	QIAGEN AllPrep DNA/RNA mini kit; CitriSolv	TRUE	FFPE	NA	SRR10899982	ar-99982	NA	p189	NA	Liu_NatMed_2019-p189	SKCM	NA	Skin	Acral	M1c	TRUE	IV	Partial Response	TRUE	FALSE	TRUE	0	718	0	1	406	1	NA	Female	NA	NA	NA	NA	NA	NA
Liu.NatMed.2019.p191.ar.00008	RNA-Seq	RNA	Skin	Skin	NA	FALSE	Pre	NA	FALSE	NA	76	NA	HiSeq 2500	NA	QIAGEN AllPrep DNA/RNA mini kit; CitriSolv	TRUE	FFPE	NA	SRR10900008	ar-00008	NA	p191	NA	Liu_NatMed_2019-p191	SKCM	NA	Skin	Skin	M1b	TRUE	IV	Partial Response	TRUE	FALSE	TRUE	0	658	0	0	658	0	NA	Male	NA	NA	NA	NA	NA	NA
Liu.NatMed.2019.p192.ar.00591	RNA-Seq	RNA	Skin	Skin	NA	FALSE	Pre	NA	FALSE	NA	76	NA	HiSeq 2500	NA	QIAGEN AllPrep DNA/RNA mini kit; CitriSolv	TRUE	FFPE	NA	SRR10900591	ar-00591	NA	p192	NA	Liu_NatMed_2019-p192	SKCM	NA	Skin	Skin	M1c	TRUE	IV	Partial Response	TRUE	FALSE	TRUE	0	290	0	1	249	1	NA	Female	NA	NA	NA	NA	NA	NA
Liu.NatMed.2019.p193.ar.00002	RNA-Seq	RNA	Skin	Skin	FALSE	FALSE	Pre	Primary Tumor	FALSE	TRUE	76	NA	HiSeq 2500	NA	QIAGEN AllPrep DNA/RNA mini kit; CitriSolv	TRUE	FFPE	NA	SRR10900002	ar-00002	NA	p193	NA	Liu_NatMed_2019-p193	SKCM	NA	Skin	Skin	M0	FALSE	III	Stable Disease	FALSE	FALSE	TRUE	0	659	0	1	476	1	NA	Female	NA	NA	NA	NA	NA	NA
Liu.NatMed.2019.p195.ar.00556	RNA-Seq	RNA	Skin	Skin	NA	FALSE	Pre	NA	FALSE	NA	76	NA	HiSeq 2500	NA	QIAGEN AllPrep DNA/RNA mini kit; CitriSolv	TRUE	FFPE	NA	SRR10900556	ar-00556	NA	p195	NA	Liu_NatMed_2019-p195	SKCM	NA	Skin	Skin	M1c	TRUE	IV	Partial Response	TRUE	FALSE	TRUE	0	895	0	0	895	0	NA	Male	NA	NA	NA	NA	NA	NA
Liu.NatMed.2019.p196.ar.00016	RNA-Seq	RNA	Brain	Brain	TRUE	FALSE	Pre	NA	FALSE	FALSE	76	NA	HiSeq 2500	NA	QIAGEN AllPrep DNA/RNA mini kit; CitriSolv	TRUE	FFPE	NA	SRR10900016	ar-00016	NA	p196	NA	Liu_NatMed_2019-p196	SKCM	NA	Skin	Occult	M1c	TRUE	IV	Progressive Disease	FALSE	TRUE	FALSE	1	81	1	1	81	1	NA	Male	NA	NA	NA	NA	NA	NA
Liu.NatMed.2019.p197.ar.00551	RNA-Seq	RNA	Brain	Brain	TRUE	FALSE	Pre	NA	FALSE	FALSE	76	NA	HiSeq 2500	NA	QIAGEN AllPrep DNA/RNA mini kit; CitriSolv	TRUE	FFPE	NA	SRR10900551	ar-00551	NA	p197	NA	Liu_NatMed_2019-p197	SKCM	NA	Skin	Skin	M1c	TRUE	IV	Partial Response	TRUE	FALSE	TRUE	0	960	0	1	89	1	NA	Female	NA	NA	NA	NA	NA	NA
Liu.NatMed.2019.p200.ar.00009	RNA-Seq	RNA	Brain	Brain	TRUE	FALSE	Pre	NA	FALSE	FALSE	76	NA	HiSeq 2500	NA	QIAGEN AllPrep DNA/RNA mini kit; CitriSolv	TRUE	FFPE	NA	SRR10900009	ar-00009	NA	p200	NA	Liu_NatMed_2019-p200	SKCM	NA	Skin	Skin	M1c	TRUE	IV	Progressive Disease	FALSE	TRUE	FALSE	1	512	1	1	108	1	NA	Male	NA	NA	NA	NA	NA	NA
Liu.NatMed.2019.p201.ar.00592	RNA-Seq	RNA	Intestines	Intestines: Rectal/Anal	TRUE	FALSE	Pre	NA	FALSE	FALSE	76	NA	HiSeq 2500	NA	QIAGEN AllPrep DNA/RNA mini kit; CitriSolv	TRUE	FFPE	NA	SRR10900592	ar-00592	NA	p201	NA	Liu_NatMed_2019-p201	SKCM	NA	Skin	Mucosal	M0	FALSE	III	Progressive Disease	FALSE	TRUE	FALSE	1	167	1	1	69	1	NA	Male	NA	NA	NA	NA	NA	NA
Liu.NatMed.2019.p203.ar.99990	RNA-Seq	RNA	Skin	Skin	NA	FALSE	Pre	NA	FALSE	NA	76	NA	HiSeq 2500	NA	QIAGEN AllPrep DNA/RNA mini kit; CitriSolv	TRUE	FFPE	NA	SRR10899990	ar-99990	NA	p203	NA	Liu_NatMed_2019-p203	SKCM	NA	Skin	Acral	M1b	TRUE	IV	Progressive Disease	FALSE	TRUE	FALSE	1	626	1	1	99	1	NA	Male	NA	NA	NA	NA	NA	NA
Liu.NatMed.2019.p204.ar.00589	RNA-Seq	RNA	Skin	Skin	NA	FALSE	Pre	NA	FALSE	NA	76	NA	HiSeq 2500	NA	QIAGEN AllPrep DNA/RNA mini kit; CitriSolv	TRUE	FFPE	NA	SRR10900589	ar-00589	NA	p204	NA	Liu_NatMed_2019-p204	SKCM	NA	Skin	Occult	M1a	TRUE	IV	Complete Response	TRUE	FALSE	TRUE	0	819	0	0	630	0	NA	Male	NA	NA	NA	NA	NA	NA
Liu.NatMed.2019.p205.ar.00013	RNA-Seq	RNA	Skin	Skin	NA	FALSE	Pre	NA	FALSE	NA	76	NA	HiSeq 2500	NA	QIAGEN AllPrep DNA/RNA mini kit; CitriSolv	TRUE	FFPE	NA	SRR10900013	ar-00013	NA	p205	NA	Liu_NatMed_2019-p205	SKCM	NA	Skin	Skin	M1c	TRUE	IV	Progressive Disease	FALSE	TRUE	FALSE	1	392	1	1	190	1	NA	Female	NA	NA	NA	NA	NA	NA
Liu.NatMed.2019.p206.ar.00585	RNA-Seq	RNA	Skin	Skin	NA	FALSE	Pre	NA	FALSE	NA	76	NA	HiSeq 2500	NA	QIAGEN AllPrep DNA/RNA mini kit; CitriSolv	TRUE	FFPE	NA	SRR10900585	ar-00585	NA	p206	NA	Liu_NatMed_2019-p206	SKCM	NA	Skin	Skin	M1c	TRUE	IV	Progressive Disease	FALSE	TRUE	FALSE	1	90	1	1	42	1	NA	Male	NA	NA	NA	NA	NA	NA
Riaz.Nivolumab.2017.p001.ar.8813	RNA-Seq	RNA	NA	NA	NA	FALSE	Pre	NA	FALSE	NA	NA	NA	HiSeq 2000 V3 or HiSeq 2500	NA	NA	FALSE	Fresh	RNALater	SRR5088813	ar-8813	p001	NA	NA	Riaz_Nivolumab_2017-p001	SKCM	NA	Skin	Skin	M1c	TRUE	IV	Progressive Disease	TRUE	TRUE	FALSE	1	160	1	NA	NA	NA	NA	NA	NA	NA	NA	NA	NA	NA
Riaz.Nivolumab.2017.p001.ar.8814	RNA-Seq	RNA	NA	NA	NA	TRUE	On	NA	FALSE	NA	NA	NA	HiSeq 2000 V3 or HiSeq 2500	NA	NA	FALSE	Fresh	RNALater	SRR5088814	ar-8814	p001	NA	NA	Riaz_Nivolumab_2017-p001	SKCM	NA	Skin	Skin	M1c	TRUE	IV	Progressive Disease	TRUE	TRUE	FALSE	1	160	1	NA	NA	NA	NA	NA	NA	NA	NA	NA	NA	NA
Riaz.Nivolumab.2017.p002.ar.8815	RNA-Seq	RNA	NA	NA	NA	FALSE	Pre	NA	FALSE	NA	NA	NA	HiSeq 2000 V3 or HiSeq 2500	NA	NA	FALSE	Fresh	RNALater	SRR5088815	ar-8815	p002	NA	NA	Riaz_Nivolumab_2017-p002	SKCM	NA	Skin	Other	M1b	TRUE	IV	Stable Disease	TRUE	FALSE	TRUE	1	275	1	NA	NA	NA	NA	NA	NA	NA	NA	NA	NA	NA
Riaz.Nivolumab.2017.p002.ar.8816	RNA-Seq	RNA	NA	NA	NA	TRUE	On	NA	FALSE	NA	NA	NA	HiSeq 2000 V3 or HiSeq 2500	NA	NA	FALSE	Fresh	RNALater	SRR5088816	ar-8816	p002	NA	NA	Riaz_Nivolumab_2017-p002	SKCM	NA	Skin	Other	M1b	TRUE	IV	Stable Disease	TRUE	FALSE	TRUE	1	275	1	NA	NA	NA	NA	NA	NA	NA	NA	NA	NA	NA
Riaz.Nivolumab.2017.p003.ar.8877	RNA-Seq	RNA	NA	NA	NA	TRUE	On	NA	FALSE	NA	NA	NA	HiSeq 2000 V3 or HiSeq 2500	NA	NA	FALSE	Fresh	RNALater	SRR5088877	ar-8877	p003	p003-On	NA	Riaz_Nivolumab_2017-p003	SKCM	RAS	Skin	Skin	NA	NA	NA	Partial Response	FALSE	FALSE	TRUE	0	1144	0	NA	NA	NA	52	Male	Caucasian	TRUE	FALSE	FALSE	FALSE	FALSE
Riaz.Nivolumab.2017.p003.ar.8878	RNA-Seq	RNA	NA	NA	NA	FALSE	Pre	NA	FALSE	NA	NA	NA	HiSeq 2000 V3 or HiSeq 2500	NA	NA	FALSE	Fresh	RNALater	SRR5088878	ar-8878	p003	p003-Pre	NA	Riaz_Nivolumab_2017-p003	SKCM	RAS	Skin	Skin	NA	NA	NA	Partial Response	FALSE	FALSE	TRUE	0	1144	0	NA	NA	NA	52	Male	Caucasian	TRUE	FALSE	FALSE	FALSE	FALSE
Riaz.Nivolumab.2017.p004.ar.8879	RNA-Seq	RNA	NA	NA	NA	TRUE	On	NA	FALSE	NA	NA	NA	HiSeq 2000 V3 or HiSeq 2500	NA	NA	FALSE	Fresh	RNALater	SRR5088879	ar-8879	p004	p004-On	NA	Riaz_Nivolumab_2017-p004	SKCM	RAS	Skin	Skin	M1b	TRUE	IV	Stable Disease	TRUE	FALSE	TRUE	1	633	1	NA	NA	NA	62	Female	Caucasian	TRUE	FALSE	FALSE	FALSE	FALSE
Riaz.Nivolumab.2017.p004.ar.8880	RNA-Seq	RNA	NA	NA	NA	FALSE	Pre	NA	FALSE	NA	NA	NA	HiSeq 2000 V3 or HiSeq 2500	NA	NA	FALSE	Fresh	RNALater	SRR5088880	ar-8880	p004	p004-Pre	NA	Riaz_Nivolumab_2017-p004	SKCM	RAS	Skin	Skin	M1b	TRUE	IV	Stable Disease	TRUE	FALSE	TRUE	1	633	1	NA	NA	NA	62	Female	Caucasian	TRUE	FALSE	FALSE	FALSE	FALSE
Riaz.Nivolumab.2017.p005.ar.8882	RNA-Seq	RNA	NA	NA	NA	TRUE	On	NA	FALSE	NA	NA	NA	HiSeq 2000 V3 or HiSeq 2500	NA	NA	FALSE	Fresh	RNALater	SRR5088882	ar-8882	p005	p005-On	NA	Riaz_Nivolumab_2017-p005	SKCM	TripleWt	Skin	Skin	M1c	TRUE	IV	Progressive Disease	TRUE	TRUE	FALSE	1	222	1	NA	NA	NA	58	Female	Caucasian	TRUE	FALSE	FALSE	FALSE	FALSE
Riaz.Nivolumab.2017.p005.ar.8883	RNA-Seq	RNA	NA	NA	NA	FALSE	Pre	NA	FALSE	NA	NA	NA	HiSeq 2000 V3 or HiSeq 2500	NA	NA	FALSE	Fresh	RNALater	SRR5088883	ar-8883	p005	p005-Pre	NA	Riaz_Nivolumab_2017-p005	SKCM	TripleWt	Skin	Skin	M1c	TRUE	IV	Progressive Disease	TRUE	TRUE	FALSE	1	222	1	NA	NA	NA	58	Female	Caucasian	TRUE	FALSE	FALSE	FALSE	FALSE
Riaz.Nivolumab.2017.p008.ar.8914	RNA-Seq	RNA	Skin	Skin	FALSE	FALSE	Pre	Primary Tumor	FALSE	TRUE	NA	NA	HiSeq 2000 V3 or HiSeq 2500	NA	NA	FALSE	Fresh	RNALater	SRR5088914	ar-8914	p008	p008-Pre	NA	Riaz_Nivolumab_2017-p008	SKCM	TripleWt	Skin	Mucosal	M0	FALSE	III	Progressive Disease	TRUE	TRUE	FALSE	1	259	1	NA	NA	NA	40	Male	Caucasian	TRUE	FALSE	FALSE	FALSE	FALSE
Riaz.Nivolumab.2017.p008.ar.8915	RNA-Seq	RNA	Skin	Skin	FALSE	TRUE	On	Primary Tumor	FALSE	TRUE	NA	NA	HiSeq 2000 V3 or HiSeq 2500	NA	NA	FALSE	Fresh	RNALater	SRR5088915	ar-8915	p008	p008-On	NA	Riaz_Nivolumab_2017-p008	SKCM	TripleWt	Skin	Mucosal	M0	FALSE	III	Progressive Disease	TRUE	TRUE	FALSE	1	259	1	NA	NA	NA	40	Male	Caucasian	TRUE	FALSE	FALSE	FALSE	FALSE
Riaz.Nivolumab.2017.p009.ar.8885	RNA-Seq	RNA	NA	NA	NA	FALSE	Pre	NA	FALSE	NA	NA	NA	HiSeq 2000 V3 or HiSeq 2500	NA	NA	FALSE	Fresh	RNALater	SRR5088885	ar-8885	p009	p009-Pre	NA	Riaz_Nivolumab_2017-p009	SKCM	BRAF	Skin	Skin	M1c	TRUE	IV	Progressive Disease	TRUE	TRUE	FALSE	1	91.99999998	1	NA	NA	NA	46	Male	Caucasian	TRUE	FALSE	FALSE	FALSE	FALSE
Riaz.Nivolumab.2017.p009.ar.8886	RNA-Seq	RNA	NA	NA	NA	TRUE	On	NA	FALSE	NA	NA	NA	HiSeq 2000 V3 or HiSeq 2500	NA	NA	FALSE	Fresh	RNALater	SRR5088886	ar-8886	p009	p009-On	NA	Riaz_Nivolumab_2017-p009	SKCM	BRAF	Skin	Skin	M1c	TRUE	IV	Progressive Disease	TRUE	TRUE	FALSE	1	91.99999998	1	NA	NA	NA	46	Male	Caucasian	TRUE	FALSE	FALSE	FALSE	FALSE
Riaz.Nivolumab.2017.p010.ar.8887	RNA-Seq	RNA	NA	NA	NA	FALSE	Pre	NA	FALSE	NA	NA	NA	HiSeq 2000 V3 or HiSeq 2500	NA	NA	FALSE	Fresh	RNALater	SRR5088887	ar-8887	p010	p010-Pre	NA	Riaz_Nivolumab_2017-p010	SKCM	NF1	Skin	Skin	M1a	TRUE	IV	Stable Disease	TRUE	FALSE	TRUE	1	256	1	NA	NA	NA	81	Female	Caucasian	TRUE	FALSE	FALSE	FALSE	FALSE
Riaz.Nivolumab.2017.p010.ar.8888	RNA-Seq	RNA	NA	NA	NA	TRUE	On	NA	FALSE	NA	NA	NA	HiSeq 2000 V3 or HiSeq 2500	NA	NA	FALSE	Fresh	RNALater	SRR5088888	ar-8888	p010	p010-On	NA	Riaz_Nivolumab_2017-p010	SKCM	NF1	Skin	Skin	M1a	TRUE	IV	Stable Disease	TRUE	FALSE	TRUE	1	256	1	NA	NA	NA	81	Female	Caucasian	TRUE	FALSE	FALSE	FALSE	FALSE
Riaz.Nivolumab.2017.p011.ar.8916	RNA-Seq	RNA	NA	NA	NA	FALSE	Pre	NA	FALSE	NA	NA	NA	HiSeq 2000 V3 or HiSeq 2500	NA	NA	FALSE	Fresh	RNALater	SRR5088916	ar-8916	p011	p011-Pre	NA	Riaz_Nivolumab_2017-p011	SKCM	BRAF	Skin	Skin	NA	NA	NA	Progressive Disease	TRUE	TRUE	FALSE	1	837.0000002	1	NA	NA	NA	61	Female	Caucasian	TRUE	FALSE	FALSE	FALSE	FALSE
Riaz.Nivolumab.2017.p011.ar.8917	RNA-Seq	RNA	NA	NA	NA	TRUE	On	NA	FALSE	NA	NA	NA	HiSeq 2000 V3 or HiSeq 2500	NA	NA	FALSE	Fresh	RNALater	SRR5088917	ar-8917	p011	p011-On	NA	Riaz_Nivolumab_2017-p011	SKCM	BRAF	Skin	Skin	NA	NA	NA	Progressive Disease	TRUE	TRUE	FALSE	1	837.0000002	1	NA	NA	NA	61	Female	Caucasian	TRUE	FALSE	FALSE	FALSE	FALSE
Riaz.Nivolumab.2017.p013.ar.8918	RNA-Seq	RNA	NA	NA	NA	TRUE	On	NA	FALSE	NA	NA	NA	HiSeq 2000 V3 or HiSeq 2500	NA	NA	FALSE	Fresh	RNALater	SRR5088918	ar-8918	NA	p013-On	NA	Riaz_Nivolumab_2017-p013	SKCM	BRAF	Skin	Skin	NA	NA	NA	Progressive Disease	TRUE	TRUE	FALSE	1	280	1	NA	NA	NA	67	Male	Caucasian	TRUE	FALSE	FALSE	FALSE	FALSE
Riaz.Nivolumab.2017.p016.ar.8919	RNA-Seq	RNA	NA	NA	NA	TRUE	On	NA	FALSE	NA	NA	NA	HiSeq 2000 V3 or HiSeq 2500	NA	NA	FALSE	Fresh	RNALater	SRR5088919	ar-8919	NA	NA	NA	Riaz_Nivolumab_2017-p016	SKCM	NA	Skin	NA	NA	NA	NA	NA	NA	NA	NA	NA	NA	NA	NA	NA	NA	NA	NA	NA	NA	NA	NA	NA	NA
Riaz.Nivolumab.2017.p017.ar.8889	RNA-Seq	RNA	NA	NA	NA	TRUE	On	NA	FALSE	NA	NA	NA	HiSeq 2000 V3 or HiSeq 2500	NA	NA	FALSE	Fresh	RNALater	SRR5088889	ar-8889	p017	p017-On	NA	Riaz_Nivolumab_2017-p017	SKCM	TripleWt	Skin	Skin	M1c	TRUE	IV	Progressive Disease	TRUE	TRUE	FALSE	1	57	1	NA	NA	NA	48	Female	Caucasian	TRUE	FALSE	FALSE	FALSE	FALSE
Riaz.Nivolumab.2017.p017.ar.8890	RNA-Seq	RNA	NA	NA	NA	FALSE	Pre	NA	FALSE	NA	NA	NA	HiSeq 2000 V3 or HiSeq 2500	NA	NA	FALSE	Fresh	RNALater	SRR5088890	ar-8890	p017	p017-Pre	NA	Riaz_Nivolumab_2017-p017	SKCM	TripleWt	Skin	Skin	M1c	TRUE	IV	Progressive Disease	TRUE	TRUE	FALSE	1	57	1	NA	NA	NA	48	Female	Caucasian	TRUE	FALSE	FALSE	FALSE	FALSE
Riaz.Nivolumab.2017.p018.ar.8891	RNA-Seq	RNA	NA	NA	NA	FALSE	Pre	NA	FALSE	NA	NA	NA	HiSeq 2000 V3 or HiSeq 2500	NA	NA	FALSE	Fresh	RNALater	SRR5088891	ar-8891	p018	p018-Pre	NA	Riaz_Nivolumab_2017-p018	SKCM	BRAF	Skin	Skin	M1a	TRUE	IV	Partial Response	FALSE	FALSE	TRUE	0	1073	0	NA	NA	NA	53	Male	Caucasian	TRUE	FALSE	FALSE	FALSE	FALSE
Riaz.Nivolumab.2017.p018.ar.8892	RNA-Seq	RNA	NA	NA	NA	TRUE	On	NA	FALSE	NA	NA	NA	HiSeq 2000 V3 or HiSeq 2500	NA	NA	FALSE	Fresh	RNALater	SRR5088892	ar-8892	p018	p018-On	NA	Riaz_Nivolumab_2017-p018	SKCM	BRAF	Skin	Skin	M1a	TRUE	IV	Partial Response	FALSE	FALSE	TRUE	0	1073	0	NA	NA	NA	53	Male	Caucasian	TRUE	FALSE	FALSE	FALSE	FALSE
Riaz.Nivolumab.2017.p023.ar.8817	RNA-Seq	RNA	NA	NA	NA	TRUE	On	NA	FALSE	NA	NA	NA	HiSeq 2000 V3 or HiSeq 2500	NA	NA	FALSE	Fresh	RNALater	SRR5088817	ar-8817	p023	p023-On	NA	Riaz_Nivolumab_2017-p023	SKCM	BRAF	Skin	Skin	M1c	TRUE	IV	NA	NA	NA	NA	1	52	1	NA	NA	NA	53	Female	Caucasian	TRUE	FALSE	FALSE	FALSE	FALSE
Riaz.Nivolumab.2017.p023.ar.8818	RNA-Seq	RNA	NA	NA	NA	FALSE	Pre	NA	FALSE	NA	NA	NA	HiSeq 2000 V3 or HiSeq 2500	NA	NA	FALSE	Fresh	RNALater	SRR5088818	ar-8818	p023	p023-Pre	NA	Riaz_Nivolumab_2017-p023	SKCM	BRAF	Skin	Skin	M1c	TRUE	IV	NA	NA	NA	NA	1	52	1	NA	NA	NA	53	Female	Caucasian	TRUE	FALSE	FALSE	FALSE	FALSE
Riaz.Nivolumab.2017.p024.ar.8906	RNA-Seq	RNA	NA	NA	NA	FALSE	Pre	NA	FALSE	NA	NA	NA	HiSeq 2000 V3 or HiSeq 2500	NA	NA	FALSE	Fresh	RNALater	SRR5088906	ar-8906	NA	p024-Pre	NA	Riaz_Nivolumab_2017-p024	SKCM	TripleWt	Skin	Other	M1c	TRUE	IV	Progressive Disease	TRUE	TRUE	FALSE	0	149	0	NA	NA	NA	63	Male	Caucasian	TRUE	FALSE	FALSE	FALSE	FALSE
Riaz.Nivolumab.2017.p026.ar.8920	RNA-Seq	RNA	NA	NA	NA	FALSE	Pre	NA	FALSE	NA	NA	NA	HiSeq 2000 V3 or HiSeq 2500	NA	NA	FALSE	Fresh	RNALater	SRR5088920	ar-8920	p026	p026-Pre	NA	Riaz_Nivolumab_2017-p026	SKCM	RAS	Skin	Mucosal	M1b	TRUE	IV	Stable Disease	TRUE	FALSE	TRUE	0	952	0	NA	NA	NA	22	Female	Caucasian	TRUE	FALSE	FALSE	FALSE	FALSE
Riaz.Nivolumab.2017.p026.ar.8921	RNA-Seq	RNA	NA	NA	NA	TRUE	On	NA	FALSE	NA	NA	NA	HiSeq 2000 V3 or HiSeq 2500	NA	NA	FALSE	Fresh	RNALater	SRR5088921	ar-8921	p026	p026-On	NA	Riaz_Nivolumab_2017-p026	SKCM	RAS	Skin	Mucosal	M1b	TRUE	IV	Stable Disease	TRUE	FALSE	TRUE	0	952	0	NA	NA	NA	22	Female	Caucasian	TRUE	FALSE	FALSE	FALSE	FALSE
Riaz.Nivolumab.2017.p027.ar.8907	RNA-Seq	RNA	NA	NA	NA	TRUE	On	NA	FALSE	NA	NA	NA	HiSeq 2000 V3 or HiSeq 2500	NA	NA	FALSE	Fresh	RNALater	SRR5088907	ar-8907	p027	p027-On	NA	Riaz_Nivolumab_2017-p027	SKCM	BRAF	Skin	Skin	M1c	TRUE	IV	Progressive Disease	TRUE	TRUE	FALSE	1	475	1	NA	NA	NA	65	Male	Caucasian	TRUE	FALSE	FALSE	FALSE	FALSE
Riaz.Nivolumab.2017.p027.ar.8908	RNA-Seq	RNA	NA	NA	NA	FALSE	Pre	NA	FALSE	NA	NA	NA	HiSeq 2000 V3 or HiSeq 2500	NA	NA	FALSE	Fresh	RNALater	SRR5088908	ar-8908	p027	p027-Pre	NA	Riaz_Nivolumab_2017-p027	SKCM	BRAF	Skin	Skin	M1c	TRUE	IV	Progressive Disease	TRUE	TRUE	FALSE	1	475	1	NA	NA	NA	65	Male	Caucasian	TRUE	FALSE	FALSE	FALSE	FALSE
Riaz.Nivolumab.2017.p028.ar.8922	RNA-Seq	RNA	NA	NA	NA	FALSE	Pre	NA	FALSE	NA	NA	NA	HiSeq 2000 V3 or HiSeq 2500	NA	NA	FALSE	Fresh	RNALater	SRR5088922	ar-8922	p028	p028-Pre	NA	Riaz_Nivolumab_2017-p028	SKCM	TripleWt	Skin	Skin	NA	NA	NA	Progressive Disease	TRUE	TRUE	FALSE	1	739.9999999	1	NA	NA	NA	79	Female	Caucasian	TRUE	FALSE	FALSE	FALSE	FALSE
Riaz.Nivolumab.2017.p028.ar.8923	RNA-Seq	RNA	NA	NA	NA	TRUE	On	NA	FALSE	NA	NA	NA	HiSeq 2000 V3 or HiSeq 2500	NA	NA	FALSE	Fresh	RNALater	SRR5088923	ar-8923	p028	p028-On	NA	Riaz_Nivolumab_2017-p028	SKCM	TripleWt	Skin	Skin	NA	NA	NA	Progressive Disease	TRUE	TRUE	FALSE	1	739.9999999	1	NA	NA	NA	79	Female	Caucasian	TRUE	FALSE	FALSE	FALSE	FALSE
Riaz.Nivolumab.2017.p029.ar.8909	RNA-Seq	RNA	NA	NA	NA	FALSE	Pre	NA	FALSE	NA	NA	NA	HiSeq 2000 V3 or HiSeq 2500	NA	NA	FALSE	Fresh	RNALater	SRR5088909	ar-8909	NA	p029-Pre	NA	Riaz_Nivolumab_2017-p029	SKCM	RAS	Skin	Other	M1c	TRUE	IV	Progressive Disease	TRUE	TRUE	FALSE	1	273	1	NA	NA	NA	57	Female	Caucasian	TRUE	FALSE	FALSE	FALSE	FALSE
Riaz.Nivolumab.2017.p030.ar.8910	RNA-Seq	RNA	NA	NA	NA	TRUE	On	NA	FALSE	NA	NA	NA	HiSeq 2000 V3 or HiSeq 2500	NA	NA	FALSE	Fresh	RNALater	SRR5088910	ar-8910	p030	p030-On	NA	Riaz_Nivolumab_2017-p030	SKCM	TripleWt	Skin	Mucosal	M1a	TRUE	IV	Complete Response	FALSE	FALSE	TRUE	0	1053	0	NA	NA	NA	89	Female	Caucasian	TRUE	FALSE	FALSE	FALSE	FALSE
Riaz.Nivolumab.2017.p030.ar.8911	RNA-Seq	RNA	NA	NA	NA	FALSE	Pre	NA	FALSE	NA	NA	NA	HiSeq 2000 V3 or HiSeq 2500	NA	NA	FALSE	Fresh	RNALater	SRR5088911	ar-8911	p030	p030-Pre	NA	Riaz_Nivolumab_2017-p030	SKCM	TripleWt	Skin	Mucosal	M1a	TRUE	IV	Complete Response	FALSE	FALSE	TRUE	0	1053	0	NA	NA	NA	89	Female	Caucasian	TRUE	FALSE	FALSE	FALSE	FALSE
Riaz.Nivolumab.2017.p031.ar.8912	RNA-Seq	RNA	NA	NA	NA	TRUE	On	NA	FALSE	NA	NA	NA	HiSeq 2000 V3 or HiSeq 2500	NA	NA	FALSE	Fresh	RNALater	SRR5088912	ar-8912	p031	p031-On	NA	Riaz_Nivolumab_2017-p031	SKCM	TripleWt	Skin	Other	M1a	TRUE	IV	Progressive Disease	TRUE	TRUE	FALSE	0	961.0000001	0	NA	NA	NA	56	Female	Caucasian	TRUE	FALSE	FALSE	FALSE	FALSE
Riaz.Nivolumab.2017.p031.ar.8913	RNA-Seq	RNA	NA	NA	NA	FALSE	Pre	NA	FALSE	NA	NA	NA	HiSeq 2000 V3 or HiSeq 2500	NA	NA	FALSE	Fresh	RNALater	SRR5088913	ar-8913	p031	p031-Pre	NA	Riaz_Nivolumab_2017-p031	SKCM	TripleWt	Skin	Other	M1a	TRUE	IV	Progressive Disease	TRUE	TRUE	FALSE	0	961.0000001	0	NA	NA	NA	56	Female	Caucasian	TRUE	FALSE	FALSE	FALSE	FALSE
Riaz.Nivolumab.2017.p032.ar.8893	RNA-Seq	RNA	NA	NA	NA	TRUE	On	NA	FALSE	NA	NA	NA	HiSeq 2000 V3 or HiSeq 2500	NA	NA	FALSE	Fresh	RNALater	SRR5088893	ar-8893	NA	p032-On	NA	Riaz_Nivolumab_2017-p032	SKCM	BRAF	Skin	Skin	M1c	TRUE	IV	Progressive Disease	TRUE	TRUE	FALSE	0	114	0	NA	NA	NA	34	Male	Caucasian	TRUE	FALSE	FALSE	FALSE	FALSE
Riaz.Nivolumab.2017.p034.ar.8928	RNA-Seq	RNA	NA	NA	NA	TRUE	On	NA	FALSE	NA	NA	NA	HiSeq 2000 V3 or HiSeq 2500	NA	NA	FALSE	Fresh	RNALater	SRR5088928	ar-8928	p034	p034-On	NA	Riaz_Nivolumab_2017-p034	SKCM	BRAF	Skin	Skin	M1b	TRUE	IV	Partial Response	FALSE	FALSE	TRUE	0	833.9999997	0	NA	NA	NA	71	Male	Caucasian	TRUE	FALSE	FALSE	FALSE	FALSE
Riaz.Nivolumab.2017.p034.ar.8929	RNA-Seq	RNA	NA	NA	NA	FALSE	Pre	NA	FALSE	NA	NA	NA	HiSeq 2000 V3 or HiSeq 2500	NA	NA	FALSE	Fresh	RNALater	SRR5088929	ar-8929	p034	p034-Pre	NA	Riaz_Nivolumab_2017-p034	SKCM	BRAF	Skin	Skin	M1b	TRUE	IV	Partial Response	FALSE	FALSE	TRUE	0	833.9999997	0	NA	NA	NA	71	Male	Caucasian	TRUE	FALSE	FALSE	FALSE	FALSE
Riaz.Nivolumab.2017.p035.ar.8930	RNA-Seq	RNA	NA	NA	NA	TRUE	On	NA	FALSE	NA	NA	NA	HiSeq 2000 V3 or HiSeq 2500	NA	NA	FALSE	Fresh	RNALater	SRR5088930	ar-8930	NA	NA	NA	Riaz_Nivolumab_2017-p035	SKCM	NA	Skin	NA	NA	NA	NA	NA	NA	NA	NA	NA	NA	NA	NA	NA	NA	NA	NA	NA	NA	NA	NA	NA	NA
Riaz.Nivolumab.2017.p036.ar.8898	RNA-Seq	RNA	NA	NA	NA	FALSE	Pre	NA	FALSE	NA	NA	NA	HiSeq 2000 V3 or HiSeq 2500	NA	NA	FALSE	Fresh	RNALater	SRR5088898	ar-8898	p036	p036-Pre	NA	Riaz_Nivolumab_2017-p036	SKCM	TripleWt	Skin	Skin	M1c	TRUE	IV	Stable Disease	TRUE	FALSE	TRUE	0	1081	0	NA	NA	NA	58	Male	Caucasian	TRUE	FALSE	FALSE	FALSE	FALSE
Riaz.Nivolumab.2017.p036.ar.8899	RNA-Seq	RNA	NA	NA	NA	TRUE	On	NA	FALSE	NA	NA	NA	HiSeq 2000 V3 or HiSeq 2500	NA	NA	FALSE	Fresh	RNALater	SRR5088899	ar-8899	p036	p036-On	NA	Riaz_Nivolumab_2017-p036	SKCM	TripleWt	Skin	Skin	M1c	TRUE	IV	Stable Disease	TRUE	FALSE	TRUE	0	1081	0	NA	NA	NA	58	Male	Caucasian	TRUE	FALSE	FALSE	FALSE	FALSE
Riaz.Nivolumab.2017.p037.ar.8900	RNA-Seq	RNA	NA	NA	NA	FALSE	Pre	NA	FALSE	NA	NA	NA	HiSeq 2000 V3 or HiSeq 2500	NA	NA	FALSE	Fresh	RNALater	SRR5088900	ar-8900	p037	p037-Pre	NA	Riaz_Nivolumab_2017-p037	SKCM	RAS	Skin	Skin	M1a	TRUE	IV	Stable Disease	TRUE	FALSE	TRUE	1	646	1	NA	NA	NA	63	Male	Caucasian	TRUE	FALSE	FALSE	FALSE	FALSE
Riaz.Nivolumab.2017.p037.ar.8903	RNA-Seq	RNA	NA	NA	NA	TRUE	On	NA	FALSE	NA	NA	NA	HiSeq 2000 V3 or HiSeq 2500	NA	NA	FALSE	Fresh	RNALater	SRR5088903	ar-8903	p037	p037-On	NA	Riaz_Nivolumab_2017-p037	SKCM	RAS	Skin	Skin	M1a	TRUE	IV	Stable Disease	TRUE	FALSE	TRUE	1	646	1	NA	NA	NA	63	Male	Caucasian	TRUE	FALSE	FALSE	FALSE	FALSE
Riaz.Nivolumab.2017.p038.ar.8894	RNA-Seq	RNA	NA	NA	NA	TRUE	On	NA	FALSE	NA	NA	NA	HiSeq 2000 V3 or HiSeq 2500	NA	NA	FALSE	Fresh	RNALater	SRR5088894	ar-8894	p038	p038-On	NA	Riaz_Nivolumab_2017-p038	SKCM	TripleWt	Skin	Skin	M1c	TRUE	IV	Stable Disease	TRUE	FALSE	TRUE	1	167	1	NA	NA	NA	54	Female	Caucasian	TRUE	FALSE	FALSE	FALSE	FALSE
Riaz.Nivolumab.2017.p038.ar.8895	RNA-Seq	RNA	NA	NA	NA	FALSE	Pre	NA	FALSE	NA	NA	NA	HiSeq 2000 V3 or HiSeq 2500	NA	NA	FALSE	Fresh	RNALater	SRR5088895	ar-8895	p038	p038-Pre	NA	Riaz_Nivolumab_2017-p038	SKCM	TripleWt	Skin	Skin	M1c	TRUE	IV	Stable Disease	TRUE	FALSE	TRUE	1	167	1	NA	NA	NA	54	Female	Caucasian	TRUE	FALSE	FALSE	FALSE	FALSE
Riaz.Nivolumab.2017.p039.ar.8819	RNA-Seq	RNA	NA	NA	NA	FALSE	Pre	NA	FALSE	NA	NA	NA	HiSeq 2000 V3 or HiSeq 2500	NA	NA	FALSE	Fresh	RNALater	SRR5088819	ar-8819	NA	NA	NA	Riaz_Nivolumab_2017-p039	SKCM	NA	Skin	Mucosal	M1c	TRUE	IV	Progressive Disease	TRUE	TRUE	FALSE	1	166	1	NA	NA	NA	NA	NA	NA	NA	NA	NA	NA	NA
Riaz.Nivolumab.2017.p044.ar.8924	RNA-Seq	RNA	NA	NA	NA	FALSE	Pre	NA	FALSE	NA	NA	NA	HiSeq 2000 V3 or HiSeq 2500	NA	NA	FALSE	Fresh	RNALater	SRR5088924	ar-8924	p044	p044-Pre	NA	Riaz_Nivolumab_2017-p044	SKCM	BRAF	Skin	Mucosal	NA	NA	NA	Partial Response	FALSE	FALSE	TRUE	0	1093	0	NA	NA	NA	61	Male	Caucasian	TRUE	FALSE	FALSE	FALSE	FALSE
Riaz.Nivolumab.2017.p044.ar.8925	RNA-Seq	RNA	NA	NA	NA	TRUE	On	NA	FALSE	NA	NA	NA	HiSeq 2000 V3 or HiSeq 2500	NA	NA	FALSE	Fresh	RNALater	SRR5088925	ar-8925	p044	p044-On	NA	Riaz_Nivolumab_2017-p044	SKCM	BRAF	Skin	Mucosal	NA	NA	NA	Partial Response	FALSE	FALSE	TRUE	0	1093	0	NA	NA	NA	61	Male	Caucasian	TRUE	FALSE	FALSE	FALSE	FALSE
Riaz.Nivolumab.2017.p046.ar.8904	RNA-Seq	RNA	NA	NA	NA	FALSE	Pre	NA	FALSE	NA	NA	NA	HiSeq 2000 V3 or HiSeq 2500	NA	NA	FALSE	Fresh	RNALater	SRR5088904	ar-8904	p046	p046-Pre	NA	Riaz_Nivolumab_2017-p046	SKCM	BRAF	Skin	Other	M1a	TRUE	IV	Progressive Disease	TRUE	TRUE	FALSE	1	227	1	NA	NA	NA	79	Male	Caucasian	TRUE	FALSE	FALSE	FALSE	FALSE
Riaz.Nivolumab.2017.p046.ar.8905	RNA-Seq	RNA	NA	NA	NA	TRUE	On	NA	FALSE	NA	NA	NA	HiSeq 2000 V3 or HiSeq 2500	NA	NA	FALSE	Fresh	RNALater	SRR5088905	ar-8905	p046	p046-On	NA	Riaz_Nivolumab_2017-p046	SKCM	BRAF	Skin	Other	M1a	TRUE	IV	Progressive Disease	TRUE	TRUE	FALSE	1	227	1	NA	NA	NA	79	Male	Caucasian	TRUE	FALSE	FALSE	FALSE	FALSE
Riaz.Nivolumab.2017.p047.ar.8836	RNA-Seq	RNA	NA	NA	NA	FALSE	Pre	NA	FALSE	NA	NA	NA	HiSeq 2000 V3 or HiSeq 2500	NA	NA	FALSE	Fresh	RNALater	SRR5088836	ar-8836	p047	p047-Pre	NA	Riaz_Nivolumab_2017-p047	SKCM	BRAF	Skin	Skin	M1b	TRUE	IV	Progressive Disease	TRUE	TRUE	FALSE	1	718.0000002	1	NA	NA	NA	52	Male	Caucasian	TRUE	FALSE	FALSE	FALSE	FALSE
Riaz.Nivolumab.2017.p047.ar.8837	RNA-Seq	RNA	NA	NA	NA	TRUE	On	NA	FALSE	NA	NA	NA	HiSeq 2000 V3 or HiSeq 2500	NA	NA	FALSE	Fresh	RNALater	SRR5088837	ar-8837	p047	p047-On	NA	Riaz_Nivolumab_2017-p047	SKCM	BRAF	Skin	Skin	M1b	TRUE	IV	Progressive Disease	TRUE	TRUE	FALSE	1	718.0000002	1	NA	NA	NA	52	Male	Caucasian	TRUE	FALSE	FALSE	FALSE	FALSE
Riaz.Nivolumab.2017.p048.ar.8896	RNA-Seq	RNA	NA	NA	NA	TRUE	On	NA	FALSE	NA	NA	NA	HiSeq 2000 V3 or HiSeq 2500	NA	NA	FALSE	Fresh	RNALater	SRR5088896	ar-8896	p048	p048-On	NA	Riaz_Nivolumab_2017-p048	SKCM	TripleWt	Skin	Skin	M1c	TRUE	IV	Complete Response	FALSE	FALSE	TRUE	0	1046	0	NA	NA	NA	44	Male	Caucasian	TRUE	FALSE	FALSE	FALSE	FALSE
Riaz.Nivolumab.2017.p048.ar.8897	RNA-Seq	RNA	NA	NA	NA	FALSE	Pre	NA	FALSE	NA	NA	NA	HiSeq 2000 V3 or HiSeq 2500	NA	NA	FALSE	Fresh	RNALater	SRR5088897	ar-8897	p048	p048-Pre	NA	Riaz_Nivolumab_2017-p048	SKCM	TripleWt	Skin	Skin	M1c	TRUE	IV	Complete Response	FALSE	FALSE	TRUE	0	1046	0	NA	NA	NA	44	Male	Caucasian	TRUE	FALSE	FALSE	FALSE	FALSE
Riaz.Nivolumab.2017.p049.ar.8824	RNA-Seq	RNA	NA	NA	NA	FALSE	Pre	NA	FALSE	NA	NA	NA	HiSeq 2000 V3 or HiSeq 2500	NA	NA	FALSE	Fresh	RNALater	SRR5088824	ar-8824	p049	p049-Pre	NA	Riaz_Nivolumab_2017-p049	SKCM	RAS	Skin	Skin	NA	NA	NA	Partial Response	FALSE	FALSE	TRUE	0	826.9999997	0	NA	NA	NA	52	Female	Caucasian	TRUE	FALSE	FALSE	FALSE	FALSE
Riaz.Nivolumab.2017.p049.ar.8825	RNA-Seq	RNA	NA	NA	NA	TRUE	On	NA	FALSE	NA	NA	NA	HiSeq 2000 V3 or HiSeq 2500	NA	NA	FALSE	Fresh	RNALater	SRR5088825	ar-8825	p049	p049-On	NA	Riaz_Nivolumab_2017-p049	SKCM	RAS	Skin	Skin	NA	NA	NA	Partial Response	FALSE	FALSE	TRUE	0	826.9999997	0	NA	NA	NA	52	Female	Caucasian	TRUE	FALSE	FALSE	FALSE	FALSE
Riaz.Nivolumab.2017.p052.ar.8838	RNA-Seq	RNA	NA	NA	NA	TRUE	On	NA	FALSE	NA	NA	NA	HiSeq 2000 V3 or HiSeq 2500	NA	NA	FALSE	Fresh	RNALater	SRR5088838	ar-8838	p052	p052-On	NA	Riaz_Nivolumab_2017-p052	SKCM	TripleWt	Skin	Skin	M1c	TRUE	IV	Progressive Disease	TRUE	TRUE	FALSE	1	476	1	NA	NA	NA	45	Female	Caucasian	TRUE	FALSE	FALSE	FALSE	FALSE
Riaz.Nivolumab.2017.p052.ar.8839	RNA-Seq	RNA	NA	NA	NA	FALSE	Pre	NA	FALSE	NA	NA	NA	HiSeq 2000 V3 or HiSeq 2500	NA	NA	FALSE	Fresh	RNALater	SRR5088839	ar-8839	p052	p052-Pre	NA	Riaz_Nivolumab_2017-p052	SKCM	TripleWt	Skin	Skin	M1c	TRUE	IV	Progressive Disease	TRUE	TRUE	FALSE	1	476	1	NA	NA	NA	45	Female	Caucasian	TRUE	FALSE	FALSE	FALSE	FALSE
Riaz.Nivolumab.2017.p058.ar.8820	RNA-Seq	RNA	NA	NA	NA	TRUE	On	NA	FALSE	NA	NA	NA	HiSeq 2000 V3 or HiSeq 2500	NA	NA	FALSE	Fresh	RNALater	SRR5088820	ar-8820	NA	p058-On	NA	Riaz_Nivolumab_2017-p058	SKCM	NF1	Skin	Skin	M1c	TRUE	IV	Stable Disease	TRUE	FALSE	TRUE	1	499	1	NA	NA	NA	53	Female	Caucasian	TRUE	FALSE	FALSE	FALSE	FALSE
Riaz.Nivolumab.2017.p059.ar.8821	RNA-Seq	RNA	NA	NA	NA	FALSE	Pre	NA	FALSE	NA	NA	NA	HiSeq 2000 V3 or HiSeq 2500	NA	NA	FALSE	Fresh	RNALater	SRR5088821	ar-8821	NA	p059-Pre	NA	Riaz_Nivolumab_2017-p059	SKCM	RAS	Skin	Skin	M1a	TRUE	IV	Stable Disease	TRUE	FALSE	TRUE	1	707.9999997	1	NA	NA	NA	49	Female	Caucasian	TRUE	FALSE	FALSE	FALSE	FALSE
Riaz.Nivolumab.2017.p062.ar.8855	RNA-Seq	RNA	NA	NA	NA	TRUE	On	NA	FALSE	NA	NA	NA	HiSeq 2000 V3 or HiSeq 2500	NA	NA	FALSE	Fresh	RNALater	SRR5088855	ar-8855	p062	NA	NA	Riaz_Nivolumab_2017-p062	SKCM	NA	Skin	Ocular/Uveal	M1c	TRUE	IV	Progressive Disease	TRUE	TRUE	FALSE	1	472	1	NA	NA	NA	NA	NA	NA	NA	NA	NA	NA	NA
Riaz.Nivolumab.2017.p062.ar.8856	RNA-Seq	RNA	NA	NA	NA	FALSE	Pre	NA	FALSE	NA	NA	NA	HiSeq 2000 V3 or HiSeq 2500	NA	NA	FALSE	Fresh	RNALater	SRR5088856	ar-8856	p062	NA	NA	Riaz_Nivolumab_2017-p062	SKCM	NA	Skin	Ocular/Uveal	M1c	TRUE	IV	Progressive Disease	TRUE	TRUE	FALSE	1	472	1	NA	NA	NA	NA	NA	NA	NA	NA	NA	NA	NA
Riaz.Nivolumab.2017.p065.ar.8857	RNA-Seq	RNA	NA	NA	NA	FALSE	Pre	NA	FALSE	NA	NA	NA	HiSeq 2000 V3 or HiSeq 2500	NA	NA	FALSE	Fresh	RNALater	SRR5088857	ar-8857	p065	p065-Pre	NA	Riaz_Nivolumab_2017-p065	SKCM	TripleWt	Skin	Acral	M1b	TRUE	IV	Stable Disease	TRUE	FALSE	TRUE	0	692	0	NA	NA	NA	63	Female	Caucasian	TRUE	FALSE	FALSE	FALSE	FALSE
Riaz.Nivolumab.2017.p065.ar.8858	RNA-Seq	RNA	NA	NA	NA	TRUE	On	NA	FALSE	NA	NA	NA	HiSeq 2000 V3 or HiSeq 2500	NA	NA	FALSE	Fresh	RNALater	SRR5088858	ar-8858	p065	p065-On	NA	Riaz_Nivolumab_2017-p065	SKCM	TripleWt	Skin	Acral	M1b	TRUE	IV	Stable Disease	TRUE	FALSE	TRUE	0	692	0	NA	NA	NA	63	Female	Caucasian	TRUE	FALSE	FALSE	FALSE	FALSE
Riaz.Nivolumab.2017.p066.ar.8826	RNA-Seq	RNA	NA	NA	NA	FALSE	Pre	NA	FALSE	NA	NA	NA	HiSeq 2000 V3 or HiSeq 2500	NA	NA	FALSE	Fresh	RNALater	SRR5088826	ar-8826	NA	p066-Pre	NA	Riaz_Nivolumab_2017-p066	SKCM	BRAF	Skin	Skin	NA	NA	NA	Progressive Disease	TRUE	TRUE	FALSE	1	542	1	NA	NA	NA	49	Female	Caucasian	TRUE	FALSE	FALSE	FALSE	FALSE
Riaz.Nivolumab.2017.p067.ar.8840	RNA-Seq	RNA	NA	NA	NA	FALSE	Pre	NA	FALSE	NA	NA	NA	HiSeq 2000 V3 or HiSeq 2500	NA	NA	FALSE	Fresh	RNALater	SRR5088840	ar-8840	p067	p067-Pre	NA	Riaz_Nivolumab_2017-p067	SKCM	TripleWt	Skin	Ocular/Uveal	M1c	TRUE	IV	Stable Disease	TRUE	FALSE	TRUE	0	1032	0	NA	NA	NA	33	Female	Caucasian	TRUE	FALSE	FALSE	FALSE	FALSE
Riaz.Nivolumab.2017.p067.ar.8841	RNA-Seq	RNA	NA	NA	NA	TRUE	On	NA	FALSE	NA	NA	NA	HiSeq 2000 V3 or HiSeq 2500	NA	NA	FALSE	Fresh	RNALater	SRR5088841	ar-8841	p067	p067-On	NA	Riaz_Nivolumab_2017-p067	SKCM	TripleWt	Skin	Ocular/Uveal	M1c	TRUE	IV	Stable Disease	TRUE	FALSE	TRUE	0	1032	0	NA	NA	NA	33	Female	Caucasian	TRUE	FALSE	FALSE	FALSE	FALSE
Riaz.Nivolumab.2017.p068.ar.8859	RNA-Seq	RNA	NA	NA	NA	TRUE	On	NA	FALSE	NA	NA	NA	HiSeq 2000 V3 or HiSeq 2500	NA	NA	FALSE	Fresh	RNALater	SRR5088859	ar-8859	NA	p068-On	NA	Riaz_Nivolumab_2017-p068	SKCM	TripleWt	Skin	Skin	M1b	TRUE	IV	Partial Response	FALSE	FALSE	TRUE	0	842.0000001	0	NA	NA	NA	69	Male	Caucasian	TRUE	FALSE	FALSE	FALSE	FALSE
Riaz.Nivolumab.2017.p069.ar.8860	RNA-Seq	RNA	NA	NA	NA	TRUE	On	NA	FALSE	NA	NA	NA	HiSeq 2000 V3 or HiSeq 2500	NA	NA	FALSE	Fresh	RNALater	SRR5088860	ar-8860	NA	NA	NA	Riaz_Nivolumab_2017-p069	SKCM	NA	Skin	NA	NA	NA	NA	NA	NA	NA	NA	NA	NA	NA	NA	NA	NA	NA	NA	NA	NA	NA	NA	NA	NA
Riaz.Nivolumab.2017.p072.ar.8861	RNA-Seq	RNA	NA	NA	NA	FALSE	Pre	NA	FALSE	NA	NA	NA	HiSeq 2000 V3 or HiSeq 2500	NA	NA	FALSE	Fresh	RNALater	SRR5088861	ar-8861	NA	p072-Pre	NA	Riaz_Nivolumab_2017-p072	SKCM	BRAF	Skin	Skin	M1b	TRUE	IV	Partial Response	FALSE	FALSE	TRUE	1	770	1	NA	NA	NA	43	Female	Caucasian	TRUE	FALSE	FALSE	FALSE	FALSE
Riaz.Nivolumab.2017.p076.ar.8827	RNA-Seq	RNA	NA	NA	NA	FALSE	Pre	NA	FALSE	NA	NA	NA	HiSeq 2000 V3 or HiSeq 2500	NA	NA	FALSE	Fresh	RNALater	SRR5088827	ar-8827	NA	p076-Pre	NA	Riaz_Nivolumab_2017-p076	SKCM	RAS	Skin	Skin	M1c	TRUE	IV	NA	NA	NA	NA	1	10	1	NA	NA	NA	60	Male	Caucasian	TRUE	FALSE	FALSE	FALSE	FALSE
Riaz.Nivolumab.2017.p077.ar.8846	RNA-Seq	RNA	NA	NA	NA	FALSE	Pre	NA	FALSE	NA	NA	NA	HiSeq 2000 V3 or HiSeq 2500	NA	NA	FALSE	Fresh	RNALater	SRR5088846	ar-8846	p077	p077-Pre	NA	Riaz_Nivolumab_2017-p077	SKCM	BRAF	Skin	Skin	M1a	TRUE	IV	Stable Disease	TRUE	FALSE	TRUE	1	471	1	NA	NA	NA	56	Female	Caucasian	TRUE	FALSE	FALSE	FALSE	FALSE
Riaz.Nivolumab.2017.p077.ar.8847	RNA-Seq	RNA	NA	NA	NA	TRUE	On	NA	FALSE	NA	NA	NA	HiSeq 2000 V3 or HiSeq 2500	NA	NA	FALSE	Fresh	RNALater	SRR5088847	ar-8847	p077	p077-On	NA	Riaz_Nivolumab_2017-p077	SKCM	BRAF	Skin	Skin	M1a	TRUE	IV	Stable Disease	TRUE	FALSE	TRUE	1	471	1	NA	NA	NA	56	Female	Caucasian	TRUE	FALSE	FALSE	FALSE	FALSE
Riaz.Nivolumab.2017.p078.ar.8862	RNA-Seq	RNA	NA	NA	NA	TRUE	On	NA	FALSE	NA	NA	NA	HiSeq 2000 V3 or HiSeq 2500	NA	NA	FALSE	Fresh	RNALater	SRR5088862	ar-8862	p078	NA	NA	Riaz_Nivolumab_2017-p078	SKCM	NA	Skin	Skin	M1c	TRUE	IV	Progressive Disease	TRUE	TRUE	FALSE	1	77.99999998	1	NA	NA	NA	NA	NA	NA	NA	NA	NA	NA	NA
Riaz.Nivolumab.2017.p078.ar.8864	RNA-Seq	RNA	NA	NA	NA	FALSE	Pre	NA	FALSE	NA	NA	NA	HiSeq 2000 V3 or HiSeq 2500	NA	NA	FALSE	Fresh	RNALater	SRR5088864	ar-8864	p078	NA	NA	Riaz_Nivolumab_2017-p078	SKCM	NA	Skin	Skin	M1c	TRUE	IV	Progressive Disease	TRUE	TRUE	FALSE	1	77.99999998	1	NA	NA	NA	NA	NA	NA	NA	NA	NA	NA	NA
Riaz.Nivolumab.2017.p079.ar.8848	RNA-Seq	RNA	NA	NA	NA	TRUE	On	NA	FALSE	NA	NA	NA	HiSeq 2000 V3 or HiSeq 2500	NA	NA	FALSE	Fresh	RNALater	SRR5088848	ar-8848	p079	p079-On	NA	Riaz_Nivolumab_2017-p079	SKCM	NF1	Skin	Other	NA	NA	NA	Stable Disease	TRUE	FALSE	TRUE	1	218	1	NA	NA	NA	64	Male	Caucasian	TRUE	FALSE	FALSE	FALSE	FALSE
Riaz.Nivolumab.2017.p079.ar.8849	RNA-Seq	RNA	NA	NA	NA	FALSE	Pre	NA	FALSE	NA	NA	NA	HiSeq 2000 V3 or HiSeq 2500	NA	NA	FALSE	Fresh	RNALater	SRR5088849	ar-8849	p079	p079-Pre	NA	Riaz_Nivolumab_2017-p079	SKCM	NF1	Skin	Other	NA	NA	NA	Stable Disease	TRUE	FALSE	TRUE	1	218	1	NA	NA	NA	64	Male	Caucasian	TRUE	FALSE	FALSE	FALSE	FALSE
Riaz.Nivolumab.2017.p080.ar.8865	RNA-Seq	RNA	NA	NA	NA	TRUE	On	NA	FALSE	NA	NA	NA	HiSeq 2000 V3 or HiSeq 2500	NA	NA	FALSE	Fresh	RNALater	SRR5088865	ar-8865	NA	NA	NA	Riaz_Nivolumab_2017-p080	SKCM	NA	Skin	NA	NA	NA	NA	NA	NA	NA	NA	NA	NA	NA	NA	NA	NA	NA	NA	NA	NA	NA	NA	NA	NA
Riaz.Nivolumab.2017.p081.ar.8828	RNA-Seq	RNA	NA	NA	NA	TRUE	On	NA	FALSE	NA	NA	NA	HiSeq 2000 V3 or HiSeq 2500	NA	NA	FALSE	Fresh	RNALater	SRR5088828	ar-8828	NA	NA	NA	Riaz_Nivolumab_2017-p081	SKCM	NA	Skin	NA	NA	NA	NA	NA	NA	NA	NA	NA	NA	NA	NA	NA	NA	NA	NA	NA	NA	NA	NA	NA	NA
Riaz.Nivolumab.2017.p082.ar.8822	RNA-Seq	RNA	NA	NA	NA	FALSE	Pre	NA	FALSE	NA	NA	NA	HiSeq 2000 V3 or HiSeq 2500	NA	NA	FALSE	Fresh	RNALater	SRR5088822	ar-8822	p082	p082-Pre	NA	Riaz_Nivolumab_2017-p082	SKCM	TripleWt	Skin	Ocular/Uveal	M1c	TRUE	IV	Stable Disease	TRUE	FALSE	TRUE	1	429	1	NA	NA	NA	60	Female	Caucasian	TRUE	FALSE	FALSE	FALSE	FALSE
Riaz.Nivolumab.2017.p082.ar.8823	RNA-Seq	RNA	NA	NA	NA	TRUE	On	NA	FALSE	NA	NA	NA	HiSeq 2000 V3 or HiSeq 2500	NA	NA	FALSE	Fresh	RNALater	SRR5088823	ar-8823	p082	p082-On	NA	Riaz_Nivolumab_2017-p082	SKCM	TripleWt	Skin	Ocular/Uveal	M1c	TRUE	IV	Stable Disease	TRUE	FALSE	TRUE	1	429	1	NA	NA	NA	60	Female	Caucasian	TRUE	FALSE	FALSE	FALSE	FALSE
Riaz.Nivolumab.2017.p084.ar.8850	RNA-Seq	RNA	NA	NA	NA	FALSE	Pre	NA	FALSE	NA	NA	NA	HiSeq 2000 V3 or HiSeq 2500	NA	NA	FALSE	Fresh	RNALater	SRR5088850	ar-8850	p084	p084-Pre	NA	Riaz_Nivolumab_2017-p084	SKCM	TripleWt	Skin	Other	M1c	TRUE	IV	Progressive Disease	TRUE	TRUE	FALSE	1	151	1	NA	NA	NA	48	Female	Caucasian	TRUE	FALSE	FALSE	FALSE	FALSE
Riaz.Nivolumab.2017.p084.ar.8851	RNA-Seq	RNA	NA	NA	NA	TRUE	On	NA	FALSE	NA	NA	NA	HiSeq 2000 V3 or HiSeq 2500	NA	NA	FALSE	Fresh	RNALater	SRR5088851	ar-8851	p084	p084-On	NA	Riaz_Nivolumab_2017-p084	SKCM	TripleWt	Skin	Other	M1c	TRUE	IV	Progressive Disease	TRUE	TRUE	FALSE	1	151	1	NA	NA	NA	48	Female	Caucasian	TRUE	FALSE	FALSE	FALSE	FALSE
Riaz.Nivolumab.2017.p085.ar.8829	RNA-Seq	RNA	NA	NA	NA	FALSE	Pre	NA	FALSE	NA	NA	NA	HiSeq 2000 V3 or HiSeq 2500	NA	NA	FALSE	Fresh	RNALater	SRR5088829	ar-8829	p085	p085-Pre	NA	Riaz_Nivolumab_2017-p085	SKCM	RAS	Skin	Skin	M1a	TRUE	IV	Progressive Disease	TRUE	TRUE	FALSE	0	903.9999997	0	NA	NA	NA	66	Male	Caucasian	TRUE	FALSE	FALSE	FALSE	FALSE
Riaz.Nivolumab.2017.p085.ar.8830	RNA-Seq	RNA	NA	NA	NA	TRUE	On	NA	FALSE	NA	NA	NA	HiSeq 2000 V3 or HiSeq 2500	NA	NA	FALSE	Fresh	RNALater	SRR5088830	ar-8830	p085	p085-On	NA	Riaz_Nivolumab_2017-p085	SKCM	RAS	Skin	Skin	M1a	TRUE	IV	Progressive Disease	TRUE	TRUE	FALSE	0	903.9999997	0	NA	NA	NA	66	Male	Caucasian	TRUE	FALSE	FALSE	FALSE	FALSE
Riaz.Nivolumab.2017.p087.ar.8852	RNA-Seq	RNA	NA	NA	NA	TRUE	On	NA	FALSE	NA	NA	NA	HiSeq 2000 V3 or HiSeq 2500	NA	NA	FALSE	Fresh	RNALater	SRR5088852	ar-8852	NA	p087-On	NA	Riaz_Nivolumab_2017-p087	SKCM	RAS	Skin	Skin	NA	NA	NA	Stable Disease	TRUE	FALSE	TRUE	0	973.9999997	0	NA	NA	NA	68	Male	Caucasian	TRUE	FALSE	FALSE	FALSE	FALSE
Riaz.Nivolumab.2017.p089.ar.8831	RNA-Seq	RNA	NA	NA	NA	FALSE	Pre	NA	FALSE	NA	NA	NA	HiSeq 2000 V3 or HiSeq 2500	NA	NA	FALSE	Fresh	RNALater	SRR5088831	ar-8831	p089	p089-Pre	NA	Riaz_Nivolumab_2017-p089	SKCM	TripleWt	Skin	Skin	M1a	TRUE	IV	Stable Disease	TRUE	FALSE	TRUE	1	844.0000002	1	NA	NA	NA	56	Male	Caucasian	TRUE	FALSE	FALSE	FALSE	FALSE
Riaz.Nivolumab.2017.p089.ar.8832	RNA-Seq	RNA	NA	NA	NA	TRUE	On	NA	FALSE	NA	NA	NA	HiSeq 2000 V3 or HiSeq 2500	NA	NA	FALSE	Fresh	RNALater	SRR5088832	ar-8832	p089	p089-On	NA	Riaz_Nivolumab_2017-p089	SKCM	TripleWt	Skin	Skin	M1a	TRUE	IV	Stable Disease	TRUE	FALSE	TRUE	1	844.0000002	1	NA	NA	NA	56	Male	Caucasian	TRUE	FALSE	FALSE	FALSE	FALSE
Riaz.Nivolumab.2017.p090.ar.8866	RNA-Seq	RNA	NA	NA	NA	FALSE	Pre	NA	FALSE	NA	NA	NA	HiSeq 2000 V3 or HiSeq 2500	NA	NA	FALSE	Fresh	RNALater	SRR5088866	ar-8866	NA	p090-Pre	NA	Riaz_Nivolumab_2017-p090	SKCM	TripleWt	Skin	Mucosal	M1c	TRUE	IV	Progressive Disease	TRUE	TRUE	FALSE	1	174	1	NA	NA	NA	60	Female	Caucasian	TRUE	FALSE	FALSE	FALSE	FALSE
Riaz.Nivolumab.2017.p092.ar.8867	RNA-Seq	RNA	NA	NA	NA	FALSE	Pre	NA	FALSE	NA	NA	NA	HiSeq 2000 V3 or HiSeq 2500	NA	NA	FALSE	Fresh	RNALater	SRR5088867	ar-8867	p092	p092-Pre	NA	Riaz_Nivolumab_2017-p092	SKCM	RAS	Skin	Skin	NA	NA	NA	Stable Disease	TRUE	FALSE	TRUE	1	333	1	NA	NA	NA	58	Male	Caucasian	TRUE	FALSE	FALSE	FALSE	FALSE
Riaz.Nivolumab.2017.p092.ar.8870	RNA-Seq	RNA	NA	NA	NA	TRUE	On	NA	FALSE	NA	NA	NA	HiSeq 2000 V3 or HiSeq 2500	NA	NA	FALSE	Fresh	RNALater	SRR5088870	ar-8870	p092	p092-On	NA	Riaz_Nivolumab_2017-p092	SKCM	RAS	Skin	Skin	NA	NA	NA	Stable Disease	TRUE	FALSE	TRUE	1	333	1	NA	NA	NA	58	Male	Caucasian	TRUE	FALSE	FALSE	FALSE	FALSE
Riaz.Nivolumab.2017.p093.ar.8833	RNA-Seq	RNA	NA	NA	NA	TRUE	On	NA	FALSE	NA	NA	NA	HiSeq 2000 V3 or HiSeq 2500	NA	NA	FALSE	Fresh	RNALater	SRR5088833	ar-8833	NA	p093-On	NA	Riaz_Nivolumab_2017-p093	SKCM	TripleWt	Skin	Skin	M1c	TRUE	IV	Progressive Disease	TRUE	TRUE	FALSE	0	849.0000001	0	NA	NA	NA	52	Male	Caucasian	TRUE	FALSE	FALSE	FALSE	FALSE
Riaz.Nivolumab.2017.p094.ar.8842	RNA-Seq	RNA	NA	NA	NA	TRUE	On	NA	FALSE	NA	NA	NA	HiSeq 2000 V3 or HiSeq 2500	NA	NA	FALSE	Fresh	RNALater	SRR5088842	ar-8842	p094	p094-On	NA	Riaz_Nivolumab_2017-p094	SKCM	BRAF	Skin	Skin	M1c	TRUE	IV	Complete Response	FALSE	FALSE	TRUE	0	980.9999997	0	NA	NA	NA	41	Male	Caucasian	TRUE	FALSE	FALSE	FALSE	FALSE
Riaz.Nivolumab.2017.p094.ar.8843	RNA-Seq	RNA	NA	NA	NA	FALSE	Pre	NA	FALSE	NA	NA	NA	HiSeq 2000 V3 or HiSeq 2500	NA	NA	FALSE	Fresh	RNALater	SRR5088843	ar-8843	p094	p094-Pre	NA	Riaz_Nivolumab_2017-p094	SKCM	BRAF	Skin	Skin	M1c	TRUE	IV	Complete Response	FALSE	FALSE	TRUE	0	980.9999997	0	NA	NA	NA	41	Male	Caucasian	TRUE	FALSE	FALSE	FALSE	FALSE
Riaz.Nivolumab.2017.p098.ar.8853	RNA-Seq	RNA	NA	NA	NA	FALSE	Pre	NA	FALSE	NA	NA	NA	HiSeq 2000 V3 or HiSeq 2500	NA	NA	FALSE	Fresh	RNALater	SRR5088853	ar-8853	p098	p098-Pre	NA	Riaz_Nivolumab_2017-p098	SKCM	TripleWt	Skin	Ocular/Uveal	M1c	TRUE	IV	Stable Disease	TRUE	FALSE	TRUE	1	746.9999999	1	NA	NA	NA	74	Male	Caucasian	TRUE	FALSE	FALSE	FALSE	FALSE
Riaz.Nivolumab.2017.p098.ar.8854	RNA-Seq	RNA	NA	NA	NA	TRUE	On	NA	FALSE	NA	NA	NA	HiSeq 2000 V3 or HiSeq 2500	NA	NA	FALSE	Fresh	RNALater	SRR5088854	ar-8854	p098	p098-On	NA	Riaz_Nivolumab_2017-p098	SKCM	TripleWt	Skin	Ocular/Uveal	M1c	TRUE	IV	Stable Disease	TRUE	FALSE	TRUE	1	746.9999999	1	NA	NA	NA	74	Male	Caucasian	TRUE	FALSE	FALSE	FALSE	FALSE
Riaz.Nivolumab.2017.p101.ar.8834	RNA-Seq	RNA	NA	NA	NA	FALSE	Pre	NA	FALSE	NA	NA	NA	HiSeq 2000 V3 or HiSeq 2500	NA	NA	FALSE	Fresh	RNALater	SRR5088834	ar-8834	p101	p101-Pre	NA	Riaz_Nivolumab_2017-p101	SKCM	TripleWt	Skin	Skin	M1a	TRUE	IV	Partial Response	FALSE	FALSE	TRUE	0	833.9999997	0	NA	NA	NA	47	Female	Caucasian	TRUE	FALSE	FALSE	FALSE	FALSE
Riaz.Nivolumab.2017.p101.ar.8835	RNA-Seq	RNA	NA	NA	NA	TRUE	On	NA	FALSE	NA	NA	NA	HiSeq 2000 V3 or HiSeq 2500	NA	NA	FALSE	Fresh	RNALater	SRR5088835	ar-8835	p101	p101-On	NA	Riaz_Nivolumab_2017-p101	SKCM	TripleWt	Skin	Skin	M1a	TRUE	IV	Partial Response	FALSE	FALSE	TRUE	0	833.9999997	0	NA	NA	NA	47	Female	Caucasian	TRUE	FALSE	FALSE	FALSE	FALSE
Riaz.Nivolumab.2017.p103.ar.8871	RNA-Seq	RNA	NA	NA	NA	TRUE	On	NA	FALSE	NA	NA	NA	HiSeq 2000 V3 or HiSeq 2500	NA	NA	FALSE	Fresh	RNALater	SRR5088871	ar-8871	p103	p103-On	NA	Riaz_Nivolumab_2017-p103	SKCM	TripleWt	Skin	Skin	M1b	TRUE	IV	Progressive Disease	TRUE	TRUE	FALSE	0	484	0	NA	NA	NA	52	Female	Asian	FALSE	TRUE	FALSE	FALSE	FALSE
Riaz.Nivolumab.2017.p103.ar.8872	RNA-Seq	RNA	NA	NA	NA	FALSE	Pre	NA	FALSE	NA	NA	NA	HiSeq 2000 V3 or HiSeq 2500	NA	NA	FALSE	Fresh	RNALater	SRR5088872	ar-8872	p103	p103-Pre	NA	Riaz_Nivolumab_2017-p103	SKCM	TripleWt	Skin	Skin	M1b	TRUE	IV	Progressive Disease	TRUE	TRUE	FALSE	0	484	0	NA	NA	NA	52	Female	Asian	FALSE	TRUE	FALSE	FALSE	FALSE
Riaz.Nivolumab.2017.p105.ar.8844	RNA-Seq	RNA	NA	NA	NA	TRUE	On	NA	FALSE	NA	NA	NA	HiSeq 2000 V3 or HiSeq 2500	NA	NA	FALSE	Fresh	RNALater	SRR5088844	ar-8844	NA	NA	NA	Riaz_Nivolumab_2017-p105	SKCM	NA	Skin	NA	NA	NA	NA	NA	NA	NA	NA	NA	NA	NA	NA	NA	NA	NA	NA	NA	NA	NA	NA	NA	NA
Riaz.Nivolumab.2017.p106.ar.8926	RNA-Seq	RNA	NA	NA	NA	FALSE	Pre	NA	FALSE	NA	NA	NA	HiSeq 2000 V3 or HiSeq 2500	NA	NA	FALSE	Fresh	RNALater	SRR5088926	ar-8926	p106	p106-Pre	NA	Riaz_Nivolumab_2017-p106	SKCM	BRAF	Skin	Mucosal	M1c	TRUE	IV	Progressive Disease	TRUE	TRUE	FALSE	1	91	1	NA	NA	NA	53	Male	Caucasian	TRUE	FALSE	FALSE	FALSE	FALSE
Riaz.Nivolumab.2017.p106.ar.8927	RNA-Seq	RNA	NA	NA	NA	TRUE	On	NA	FALSE	NA	NA	NA	HiSeq 2000 V3 or HiSeq 2500	NA	NA	FALSE	Fresh	RNALater	SRR5088927	ar-8927	p106	p106-On	NA	Riaz_Nivolumab_2017-p106	SKCM	BRAF	Skin	Mucosal	M1c	TRUE	IV	Progressive Disease	TRUE	TRUE	FALSE	1	91	1	NA	NA	NA	53	Male	Caucasian	TRUE	FALSE	FALSE	FALSE	FALSE
Riaz.Nivolumab.2017.p108.ar.8845	RNA-Seq	RNA	NA	NA	NA	TRUE	On	NA	FALSE	NA	NA	NA	HiSeq 2000 V3 or HiSeq 2500	NA	NA	FALSE	Fresh	RNALater	SRR5088845	ar-8845	NA	p108-On	NA	Riaz_Nivolumab_2017-p108	SKCM	TripleWt	Skin	Other	M1b	TRUE	IV	Stable Disease	TRUE	FALSE	TRUE	0	912.9999998	0	NA	NA	NA	37	Female	Caucasian	TRUE	FALSE	FALSE	FALSE	FALSE
VanAllen.antiCTLA4.2015.p002.ar.689710	RNA-Seq	RNA	Unknown	Unknown	NA	FALSE	Pre	Unknown	FALSE	NA	76	NA	HiSeq 2500	NA	TruSeq Stranded Total RNA Sample Prep Kit; Qiagen AllPrep DNA/RNA Mini Kit (51306); CitriSolv	TRUE	FFPE	NA	SRR2689710	ar-689710	NA	p002	NA	VanAllen_antiCTLA4_2015-p002	SKCM	NA	Skin	Occult	M1c	TRUE	IV	Stable Disease	TRUE	FALSE	TRUE	0	1632	0	1	538	1	42	Female	NA	NA	NA	NA	NA	NA
VanAllen.antiCTLA4.2015.p004.ar.689711	RNA-Seq	RNA	Unknown	Unknown	NA	FALSE	Pre	Unknown	FALSE	NA	76	NA	HiSeq 2500	NA	TruSeq Stranded Total RNA Sample Prep Kit; Qiagen AllPrep DNA/RNA Mini Kit (51306); CitriSolv	TRUE	FFPE	NA	SRR2689711	ar-689711	NA	p004	NA	VanAllen_antiCTLA4_2015-p004	SKCM	NA	Skin	Skin	M1b	TRUE	IV	Partial Response	FALSE	FALSE	TRUE	0	987	0	0	646	0	71	Male	NA	NA	NA	NA	NA	NA
VanAllen.antiCTLA4.2015.p004.ar.780275	RNA-Seq	RNA	Unknown	Unknown	NA	FALSE	Pre	Unknown	FALSE	NA	76	NA	HiSeq 2500	NA	TruSeq Stranded Total RNA Sample Prep Kit; Qiagen AllPrep DNA/RNA Mini Kit (51306); CitriSolv	TRUE	FFPE	NA	SRR2780275	ar-780275	NA	p004	NA	VanAllen_antiCTLA4_2015-p004	SKCM	NA	Skin	Skin	M1b	TRUE	IV	Partial Response	FALSE	FALSE	TRUE	0	987	0	0	646	0	71	Male	NA	NA	NA	NA	NA	NA
VanAllen.antiCTLA4.2015.p006.ar.774280	RNA-Seq	RNA	Unknown	Unknown	NA	FALSE	Pre	Unknown	FALSE	NA	76	NA	HiSeq 2500	NA	TruSeq Stranded Total RNA Sample Prep Kit; Qiagen AllPrep DNA/RNA Mini Kit (51306); CitriSolv	TRUE	FFPE	NA	SRR2774280	ar-774280	NA	p006	NA	VanAllen_antiCTLA4_2015-p006	SKCM	NA	Skin	Skin	M1c	TRUE	IV	Progressive Disease	TRUE	TRUE	FALSE	1	161	1	1	77	1	33	Male	NA	NA	NA	NA	NA	NA
VanAllen.antiCTLA4.2015.p008.ar.778361	RNA-Seq	RNA	Unknown	Unknown	NA	FALSE	Pre	Unknown	FALSE	NA	76	NA	HiSeq 2500	NA	TruSeq Stranded Total RNA Sample Prep Kit; Qiagen AllPrep DNA/RNA Mini Kit (51306); CitriSolv	TRUE	FFPE	NA	SRR2778361	ar-778361	NA	p008	NA	VanAllen_antiCTLA4_2015-p008	SKCM	NA	Skin	Mucosal	M1c	TRUE	IV	Progressive Disease	TRUE	TRUE	FALSE	1	140	1	1	73	1	73	Male	NA	NA	NA	NA	NA	NA
VanAllen.antiCTLA4.2015.p014.ar.771207	RNA-Seq	RNA	Unknown	Unknown	NA	FALSE	Pre	Unknown	FALSE	NA	76	NA	HiSeq 2500	NA	TruSeq Stranded Total RNA Sample Prep Kit; Qiagen AllPrep DNA/RNA Mini Kit (51306); CitriSolv	TRUE	FFPE	NA	SRR2771207	ar-771207	NA	p014	NA	VanAllen_antiCTLA4_2015-p014	SKCM	NA	Skin	Skin	M1c	TRUE	IV	Progressive Disease	TRUE	TRUE	FALSE	1	163	1	1	84	1	48	Female	NA	NA	NA	NA	NA	NA
VanAllen.antiCTLA4.2015.p015.ar.669446	RNA-Seq	RNA	Unknown	Unknown	NA	FALSE	Pre	Unknown	FALSE	NA	76	NA	HiSeq 2500	NA	TruSeq Stranded Total RNA Sample Prep Kit; Qiagen AllPrep DNA/RNA Mini Kit (51306); CitriSolv	TRUE	FFPE	NA	SRR2669446	ar-669446	NA	p015	NA	VanAllen_antiCTLA4_2015-p015	SKCM	NA	Skin	Skin	M1c	TRUE	IV	Progressive Disease	TRUE	TRUE	FALSE	1	50	1	1	31	1	32	Male	NA	NA	NA	NA	NA	NA
VanAllen.antiCTLA4.2015.p016.ar.780299	RNA-Seq	RNA	Unknown	Unknown	NA	FALSE	Pre	Unknown	FALSE	NA	76	NA	HiSeq 2500	NA	TruSeq Stranded Total RNA Sample Prep Kit; Qiagen AllPrep DNA/RNA Mini Kit (51306); CitriSolv	TRUE	FFPE	NA	SRR2780299	ar-780299	NA	p016	NA	VanAllen_antiCTLA4_2015-p016	SKCM	NA	Skin	Skin	M1b	TRUE	IV	Progressive Disease	TRUE	TRUE	FALSE	1	811	1	1	84	1	68	Female	NA	NA	NA	NA	NA	NA
VanAllen.antiCTLA4.2015.p019.ar.774182	RNA-Seq	RNA	Unknown	Unknown	NA	FALSE	Pre	Unknown	FALSE	NA	76	NA	HiSeq 2500	NA	TruSeq Stranded Total RNA Sample Prep Kit; Qiagen AllPrep DNA/RNA Mini Kit (51306); CitriSolv	TRUE	FFPE	NA	SRR2774182	ar-774182	NA	p019	NA	VanAllen_antiCTLA4_2015-p019	SKCM	NA	Skin	Skin	M1c	TRUE	IV	Progressive Disease	TRUE	TRUE	FALSE	1	175	1	1	21	1	59	Male	NA	NA	NA	NA	NA	NA
VanAllen.antiCTLA4.2015.p020.ar.672095	RNA-Seq	RNA	Unknown	Unknown	NA	FALSE	Pre	Unknown	FALSE	NA	76	NA	HiSeq 2500	NA	TruSeq Stranded Total RNA Sample Prep Kit; Qiagen AllPrep DNA/RNA Mini Kit (51306); CitriSolv	TRUE	FFPE	NA	SRR2672095	ar-672095	NA	NA	NA	VanAllen_antiCTLA4_2015-p020	SKCM	NA	Skin	Skin	M1c	TRUE	IV	Progressive Disease	TRUE	TRUE	FALSE	1	116	1	1	71	1	78	Male	NA	NA	NA	NA	NA	NA
VanAllen.antiCTLA4.2015.p025.ar.755094	RNA-Seq	RNA	Unknown	Unknown	NA	FALSE	Pre	Unknown	FALSE	NA	76	NA	HiSeq 2500	NA	TruSeq Stranded Total RNA Sample Prep Kit; Qiagen AllPrep DNA/RNA Mini Kit (51306); CitriSolv	TRUE	FFPE	NA	SRR2755094	ar-755094	NA	p025	NA	VanAllen_antiCTLA4_2015-p025	SKCM	NA	Skin	Skin	M1c	TRUE	IV	Progressive Disease	TRUE	TRUE	FALSE	1	325	1	1	67	1	69	Male	NA	NA	NA	NA	NA	NA
VanAllen.antiCTLA4.2015.p027.ar.771617	RNA-Seq	RNA	Unknown	Unknown	NA	FALSE	Pre	Unknown	FALSE	NA	76	NA	HiSeq 2500	NA	TruSeq Stranded Total RNA Sample Prep Kit; Qiagen AllPrep DNA/RNA Mini Kit (51306); CitriSolv	TRUE	FFPE	NA	SRR2771617	ar-771617	NA	p027	NA	VanAllen_antiCTLA4_2015-p027	SKCM	NA	Skin	Skin	M1c	TRUE	IV	Progressive Disease	TRUE	TRUE	FALSE	0	1379	0	1	139	1	61	Male	NA	NA	NA	NA	NA	NA
VanAllen.antiCTLA4.2015.p028.ar.660032	RNA-Seq	RNA	Unknown	Unknown	NA	FALSE	Pre	Unknown	FALSE	NA	76	NA	HiSeq 2500	NA	TruSeq Stranded Total RNA Sample Prep Kit; Qiagen AllPrep DNA/RNA Mini Kit (51306); CitriSolv	TRUE	FFPE	NA	SRR2660032	ar-660032	NA	p028	NA	VanAllen_antiCTLA4_2015-p028	SKCM	NA	Skin	Skin	M1c	TRUE	IV	Progressive Disease	TRUE	TRUE	FALSE	1	1184	1	1	77	1	77	Male	NA	NA	NA	NA	NA	NA
VanAllen.antiCTLA4.2015.p029.ar.681702	RNA-Seq	RNA	Unknown	Unknown	NA	FALSE	Pre	Unknown	FALSE	NA	76	NA	HiSeq 2500	NA	TruSeq Stranded Total RNA Sample Prep Kit; Qiagen AllPrep DNA/RNA Mini Kit (51306); CitriSolv	TRUE	FFPE	NA	SRR2681702	ar-681702	NA	p029	NA	VanAllen_antiCTLA4_2015-p029	SKCM	NA	Skin	Skin	M1c	TRUE	IV	NA	NA	NA	NA	0	1326	0	1	341	1	82	Male	NA	NA	NA	NA	NA	NA
VanAllen.antiCTLA4.2015.p033.ar.779097	RNA-Seq	RNA	Unknown	Unknown	NA	FALSE	Pre	Unknown	FALSE	NA	76	NA	HiSeq 2500	NA	TruSeq Stranded Total RNA Sample Prep Kit; Qiagen AllPrep DNA/RNA Mini Kit (51306); CitriSolv	TRUE	FFPE	NA	SRR2779097	ar-779097	NA	p033	NA	VanAllen_antiCTLA4_2015-p033	SKCM	NA	Skin	Skin	M1c	TRUE	IV	Progressive Disease	TRUE	TRUE	FALSE	1	211	1	1	211	1	65	Male	NA	NA	NA	NA	NA	NA
VanAllen.antiCTLA4.2015.p036.ar.777976	RNA-Seq	RNA	Unknown	Unknown	NA	FALSE	Pre	Unknown	FALSE	NA	76	NA	HiSeq 2500	NA	TruSeq Stranded Total RNA Sample Prep Kit; Qiagen AllPrep DNA/RNA Mini Kit (51306); CitriSolv	TRUE	FFPE	NA	SRR2777976	ar-777976	NA	p036	NA	VanAllen_antiCTLA4_2015-p036	SKCM	NA	Skin	Skin	M1c	TRUE	IV	Progressive Disease	TRUE	TRUE	FALSE	1	54	1	1	41	1	52	Female	NA	NA	NA	NA	NA	NA
VanAllen.antiCTLA4.2015.p037.ar.778466	RNA-Seq	RNA	Unknown	Unknown	NA	FALSE	Pre	Unknown	FALSE	NA	76	NA	HiSeq 2500	NA	TruSeq Stranded Total RNA Sample Prep Kit; Qiagen AllPrep DNA/RNA Mini Kit (51306); CitriSolv	TRUE	FFPE	NA	SRR2778466	ar-778466	NA	p037	NA	VanAllen_antiCTLA4_2015-p037	SKCM	NA	Skin	Skin	M1c	TRUE	IV	Progressive Disease	TRUE	TRUE	FALSE	1	70	1	1	23	1	47	Female	NA	NA	NA	NA	NA	NA
VanAllen.antiCTLA4.2015.p038.ar.778056	RNA-Seq	RNA	Unknown	Unknown	NA	FALSE	Pre	Unknown	FALSE	NA	76	NA	HiSeq 2500	NA	TruSeq Stranded Total RNA Sample Prep Kit; Qiagen AllPrep DNA/RNA Mini Kit (51306); CitriSolv	TRUE	FFPE	NA	SRR2778056	ar-778056	NA	p038	NA	VanAllen_antiCTLA4_2015-p038	SKCM	NA	Skin	Skin	M1c	TRUE	IV	Partial Response	FALSE	FALSE	TRUE	0	1539	0	1	302	1	45	Male	NA	NA	NA	NA	NA	NA
VanAllen.antiCTLA4.2015.p039.ar.665516	RNA-Seq	RNA	Unknown	Unknown	NA	FALSE	Pre	Unknown	FALSE	NA	76	NA	HiSeq 2500	NA	TruSeq Stranded Total RNA Sample Prep Kit; Qiagen AllPrep DNA/RNA Mini Kit (51306); CitriSolv	TRUE	FFPE	NA	SRR2665516	ar-665516	NA	p039	NA	VanAllen_antiCTLA4_2015-p039	SKCM	NA	Skin	Skin	M1b	TRUE	IV	Complete Response	FALSE	FALSE	TRUE	0	1487	0	0	1487	0	67	Male	NA	NA	NA	NA	NA	NA
VanAllen.antiCTLA4.2015.p040.ar.751521	RNA-Seq	RNA	Unknown	Unknown	NA	FALSE	Pre	Unknown	FALSE	NA	76	NA	HiSeq 2500	NA	TruSeq Stranded Total RNA Sample Prep Kit; Qiagen AllPrep DNA/RNA Mini Kit (51306); CitriSolv	TRUE	FFPE	NA	SRR2751521	ar-751521	NA	p040	NA	VanAllen_antiCTLA4_2015-p040	SKCM	NA	Skin	Skin	M1c	TRUE	IV	Progressive Disease	TRUE	TRUE	FALSE	1	34	1	1	34	1	74	Male	NA	NA	NA	NA	NA	NA
VanAllen.antiCTLA4.2015.p041.ar.083584	RNA-Seq	RNA	Unknown	Unknown	NA	FALSE	Pre	Unknown	FALSE	NA	76	NA	HiSeq 2500	NA	TruSeq Stranded Total RNA Sample Prep Kit; Qiagen AllPrep DNA/RNA Mini Kit (51306); CitriSolv	TRUE	FFPE	NA	SRR3083584	ar-083584	NA	p041	NA	VanAllen_antiCTLA4_2015-p041	SKCM	NA	Skin	Skin	M1c	TRUE	IV	Progressive Disease	TRUE	TRUE	FALSE	1	128	1	1	54	1	64	Male	NA	NA	NA	NA	NA	NA
VanAllen.antiCTLA4.2015.p043.ar.771286	RNA-Seq	RNA	Unknown	Unknown	NA	FALSE	Pre	Unknown	FALSE	NA	76	NA	HiSeq 2500	NA	TruSeq Stranded Total RNA Sample Prep Kit; Qiagen AllPrep DNA/RNA Mini Kit (51306); CitriSolv	TRUE	FFPE	NA	SRR2771286	ar-771286	NA	p043	NA	VanAllen_antiCTLA4_2015-p043	SKCM	NA	Skin	Skin	M1b	TRUE	IV	Progressive Disease	TRUE	TRUE	FALSE	1	37	1	1	37	1	75	Female	NA	NA	NA	NA	NA	NA
VanAllen.antiCTLA4.2015.p044.ar.780123	RNA-Seq	RNA	Unknown	Unknown	NA	FALSE	Pre	Unknown	FALSE	NA	76	NA	HiSeq 2500	NA	TruSeq Stranded Total RNA Sample Prep Kit; Qiagen AllPrep DNA/RNA Mini Kit (51306); CitriSolv	TRUE	FFPE	NA	SRR2780123	ar-780123	NA	p044	NA	VanAllen_antiCTLA4_2015-p044	SKCM	NA	Skin	Skin	M1c	TRUE	IV	Progressive Disease	TRUE	TRUE	FALSE	1	271	1	1	62	1	57	Female	NA	NA	NA	NA	NA	NA
VanAllen.antiCTLA4.2015.p045.ar.777065	RNA-Seq	RNA	Unknown	Unknown	NA	FALSE	Pre	Unknown	FALSE	NA	76	NA	HiSeq 2500	NA	TruSeq Stranded Total RNA Sample Prep Kit; Qiagen AllPrep DNA/RNA Mini Kit (51306); CitriSolv	TRUE	FFPE	NA	SRR2777065	ar-777065	NA	p045	NA	VanAllen_antiCTLA4_2015-p045	SKCM	NA	Skin	Skin	M1c	TRUE	IV	Progressive Disease	TRUE	TRUE	FALSE	1	89	1	1	61	1	68	Male	NA	NA	NA	NA	NA	NA
VanAllen.antiCTLA4.2015.p046.ar.777217	RNA-Seq	RNA	Unknown	Unknown	NA	FALSE	Pre	Unknown	FALSE	NA	76	NA	HiSeq 2500	NA	TruSeq Stranded Total RNA Sample Prep Kit; Qiagen AllPrep DNA/RNA Mini Kit (51306); CitriSolv	TRUE	FFPE	NA	SRR2777217	ar-777217	NA	p046	NA	VanAllen_antiCTLA4_2015-p046	SKCM	NA	Skin	Occult	M1b	TRUE	IV	Progressive Disease	TRUE	TRUE	FALSE	1	160	1	1	36	1	36	Female	NA	NA	NA	NA	NA	NA
VanAllen.antiCTLA4.2015.p047.ar.771707	RNA-Seq	RNA	Unknown	Unknown	NA	FALSE	Pre	Unknown	FALSE	NA	76	NA	HiSeq 2500	NA	TruSeq Stranded Total RNA Sample Prep Kit; Qiagen AllPrep DNA/RNA Mini Kit (51306); CitriSolv	TRUE	FFPE	NA	SRR2771707	ar-771707	NA	p047	NA	VanAllen_antiCTLA4_2015-p047	SKCM	NA	Skin	Skin	M1c	TRUE	IV	Complete Response	FALSE	FALSE	TRUE	0	1106	0	0	1106	0	78	Male	NA	NA	NA	NA	NA	NA
VanAllen.antiCTLA4.2015.p049.ar.778078	RNA-Seq	RNA	Unknown	Unknown	NA	FALSE	Pre	Unknown	FALSE	NA	76	NA	HiSeq 2500	NA	TruSeq Stranded Total RNA Sample Prep Kit; Qiagen AllPrep DNA/RNA Mini Kit (51306); CitriSolv	TRUE	FFPE	NA	SRR2778078	ar-778078	NA	p049	NA	VanAllen_antiCTLA4_2015-p049	SKCM	NA	Skin	Skin	M1c	TRUE	IV	Stable Disease	TRUE	FALSE	TRUE	0	1034	0	1	163	1	36	Male	NA	NA	NA	NA	NA	NA
VanAllen.antiCTLA4.2015.p050.ar.700736	RNA-Seq	RNA	Unknown	Unknown	NA	FALSE	Pre	Unknown	FALSE	NA	76	NA	HiSeq 2500	NA	TruSeq Stranded Total RNA Sample Prep Kit; Qiagen AllPrep DNA/RNA Mini Kit (51306); CitriSolv	TRUE	FFPE	NA	SRR2700736	ar-700736	NA	p050	NA	VanAllen_antiCTLA4_2015-p050	SKCM	NA	Skin	Skin	M1c	TRUE	IV	Progressive Disease	TRUE	TRUE	FALSE	1	65	1	1	65	1	77	Male	NA	NA	NA	NA	NA	NA
VanAllen.antiCTLA4.2015.p079.ar.753064	RNA-Seq	RNA	Unknown	Unknown	NA	FALSE	Pre	Unknown	FALSE	NA	76	NA	HiSeq 2500	NA	TruSeq Stranded Total RNA Sample Prep Kit; Qiagen AllPrep DNA/RNA Mini Kit (51306); CitriSolv	TRUE	FFPE	NA	SRR2753064	ar-753064	NA	p079	NA	VanAllen_antiCTLA4_2015-p079	SKCM	NA	Skin	Skin	M1b	TRUE	IV	Partial Response	FALSE	FALSE	TRUE	1	801	1	1	405	1	69	Male	NA	NA	NA	NA	NA	NA
VanAllen.antiCTLA4.2015.p080.ar.674135	RNA-Seq	RNA	Unknown	Unknown	NA	FALSE	Pre	Unknown	FALSE	NA	76	NA	HiSeq 2500	NA	TruSeq Stranded Total RNA Sample Prep Kit; Qiagen AllPrep DNA/RNA Mini Kit (51306); CitriSolv	TRUE	FFPE	NA	SRR2674135	ar-674135	NA	p080	NA	VanAllen_antiCTLA4_2015-p080	SKCM	NA	Skin	Skin	M1c	TRUE	IV	Stable Disease	TRUE	FALSE	TRUE	1	724	1	1	182	1	48	Male	NA	NA	NA	NA	NA	NA
VanAllen.antiCTLA4.2015.p081.ar.661579	RNA-Seq	RNA	Unknown	Unknown	NA	FALSE	Pre	Unknown	FALSE	NA	76	NA	HiSeq 2500	NA	TruSeq Stranded Total RNA Sample Prep Kit; Qiagen AllPrep DNA/RNA Mini Kit (51306); CitriSolv	TRUE	FFPE	NA	SRR2661579	ar-661579	NA	p081	NA	VanAllen_antiCTLA4_2015-p081	SKCM	NA	Skin	Mucosal	M1a	TRUE	IV	Progressive Disease	TRUE	TRUE	FALSE	1	628	1	1	76	1	54	Female	NA	NA	NA	NA	NA	NA
VanAllen.antiCTLA4.2015.p083.ar.778609	RNA-Seq	RNA	Unknown	Unknown	NA	FALSE	Pre	Unknown	FALSE	NA	76	NA	HiSeq 2500	NA	TruSeq Stranded Total RNA Sample Prep Kit; Qiagen AllPrep DNA/RNA Mini Kit (51306); CitriSolv	TRUE	FFPE	NA	SRR2778609	ar-778609	NA	p083	NA	VanAllen_antiCTLA4_2015-p083	SKCM	NA	Skin	Skin	M1c	TRUE	IV	Progressive Disease	TRUE	TRUE	FALSE	0	1027	0	1	107	1	22	Male	NA	NA	NA	NA	NA	NA
VanAllen.antiCTLA4.2015.p085.ar.779183	RNA-Seq	RNA	Unknown	Unknown	NA	FALSE	Pre	Unknown	FALSE	NA	76	NA	HiSeq 2500	NA	TruSeq Stranded Total RNA Sample Prep Kit; Qiagen AllPrep DNA/RNA Mini Kit (51306); CitriSolv	TRUE	FFPE	NA	SRR2779183	ar-779183	NA	p085	NA	VanAllen_antiCTLA4_2015-p085	SKCM	NA	Skin	Skin	M1c	TRUE	IV	Progressive Disease	TRUE	TRUE	FALSE	1	458	1	1	83	1	83	Male	NA	NA	NA	NA	NA	NA
VanAllen.antiCTLA4.2015.p086.ar.775133	RNA-Seq	RNA	Unknown	Unknown	NA	FALSE	Pre	Unknown	FALSE	NA	76	NA	HiSeq 2500	NA	TruSeq Stranded Total RNA Sample Prep Kit; Qiagen AllPrep DNA/RNA Mini Kit (51306); CitriSolv	TRUE	FFPE	NA	SRR2775133	ar-775133	NA	p086	NA	VanAllen_antiCTLA4_2015-p086	SKCM	NA	Skin	Skin	M1a	TRUE	IV	Stable Disease	TRUE	FALSE	TRUE	1	293	1	1	153	1	55	Male	NA	NA	NA	NA	NA	NA
VanAllen.antiCTLA4.2015.p088.ar.712420	RNA-Seq	RNA	Unknown	Unknown	NA	FALSE	Pre	Unknown	FALSE	NA	76	NA	HiSeq 2500	NA	TruSeq Stranded Total RNA Sample Prep Kit; Qiagen AllPrep DNA/RNA Mini Kit (51306); CitriSolv	TRUE	FFPE	NA	SRR2712420	ar-712420	NA	p088	NA	VanAllen_antiCTLA4_2015-p088	SKCM	NA	Skin	Skin	M1c	TRUE	IV	Stable Disease	TRUE	FALSE	TRUE	0	989	0	0	665	0	60	Female	NA	NA	NA	NA	NA	NA
VanAllen.antiCTLA4.2015.p090.ar.757338	RNA-Seq	RNA	Unknown	Unknown	NA	FALSE	Pre	Unknown	FALSE	NA	76	NA	HiSeq 2500	NA	TruSeq Stranded Total RNA Sample Prep Kit; Qiagen AllPrep DNA/RNA Mini Kit (51306); CitriSolv	TRUE	FFPE	NA	SRR2757338	ar-757338	NA	p090	NA	VanAllen_antiCTLA4_2015-p090	SKCM	NA	Skin	Skin	M1c	TRUE	IV	Partial Response	FALSE	FALSE	TRUE	0	1005	0	0	669	0	59	Male	NA	NA	NA	NA	NA	NA
VanAllen.antiCTLA4.2015.p091.ar.701663	RNA-Seq	RNA	Unknown	Unknown	NA	FALSE	Pre	Unknown	FALSE	NA	76	NA	HiSeq 2500	NA	TruSeq Stranded Total RNA Sample Prep Kit; Qiagen AllPrep DNA/RNA Mini Kit (51306); CitriSolv	TRUE	FFPE	NA	SRR2701663	ar-701663	NA	NA	NA	VanAllen_antiCTLA4_2015-p091	SKCM	NA	Skin	Skin	M1a	TRUE	IV	Stable Disease	TRUE	FALSE	TRUE	1	680	1	0	680	0	81	Male	NA	NA	NA	NA	NA	NA
VanAllen.antiCTLA4.2015.p098.ar.083781	RNA-Seq	RNA	Unknown	Unknown	NA	FALSE	Pre	Unknown	FALSE	NA	76	NA	HiSeq 2500	NA	TruSeq Stranded Total RNA Sample Prep Kit; Qiagen AllPrep DNA/RNA Mini Kit (51306); CitriSolv	TRUE	FFPE	NA	SRR3083781	ar-083781	NA	p098	NA	VanAllen_antiCTLA4_2015-p098	SKCM	NA	Skin	Skin	M1c	TRUE	IV	Progressive Disease	TRUE	TRUE	FALSE	1	140	1	1	77	1	57	Female	NA	NA	NA	NA	NA	NA
VanAllen.antiCTLA4.2015.p118.ar.772780	RNA-Seq	RNA	Unknown	Unknown	NA	FALSE	Pre	Unknown	FALSE	NA	76	NA	HiSeq 2500	NA	TruSeq Stranded Total RNA Sample Prep Kit; Qiagen AllPrep DNA/RNA Mini Kit (51306); CitriSolv	TRUE	FFPE	NA	SRR2772780	ar-772780	NA	p118	NA	VanAllen_antiCTLA4_2015-p118	SKCM	NA	Skin	Skin	M1c	TRUE	IV	Progressive Disease	TRUE	TRUE	FALSE	1	313	1	1	120	1	43	Female	NA	NA	NA	NA	NA	NA
VanAllen.antiCTLA4.2015.p119.ar.770872	RNA-Seq	RNA	Unknown	Unknown	FALSE	FALSE	Pre	Unknown	FALSE	NA	76	NA	HiSeq 2500	NA	TruSeq Stranded Total RNA Sample Prep Kit; Qiagen AllPrep DNA/RNA Mini Kit (51306); CitriSolv	TRUE	FFPE	NA	SRR2770872	ar-770872	NA	p119	NA	VanAllen_antiCTLA4_2015-p119	SKCM	NA	Skin	Skin	M0	FALSE	III	Progressive Disease	TRUE	TRUE	FALSE	0	808	0	1	108	1	61	Male	NA	NA	NA	NA	NA	NA
VanAllen.antiCTLA4.2015.p123.ar.779596	RNA-Seq	RNA	Unknown	Unknown	NA	FALSE	Pre	Unknown	FALSE	NA	76	NA	HiSeq 2500	NA	TruSeq Stranded Total RNA Sample Prep Kit; Qiagen AllPrep DNA/RNA Mini Kit (51306); CitriSolv	TRUE	FFPE	NA	SRR2779596	ar-779596	NA	p123	NA	VanAllen_antiCTLA4_2015-p123	SKCM	NA	Skin	Occult	M1c	TRUE	IV	Stable Disease	TRUE	FALSE	TRUE	1	853	1	1	544	1	50	Female	NA	NA	NA	NA	NA	NA
VanAllen.antiCTLA4.2015.p126.ar.675767	RNA-Seq	RNA	Unknown	Unknown	NA	FALSE	Pre	Unknown	FALSE	NA	76	NA	HiSeq 2500	NA	TruSeq Stranded Total RNA Sample Prep Kit; Qiagen AllPrep DNA/RNA Mini Kit (51306); CitriSolv	TRUE	FFPE	NA	SRR2675767	ar-675767	NA	p126	NA	VanAllen_antiCTLA4_2015-p126	SKCM	NA	Skin	Skin	M1b	TRUE	IV	Partial Response	FALSE	FALSE	TRUE	0	641	0	1	187	1	77	Male	NA	NA	NA	NA	NA	NA
[truncated: 193 more columns]
