# Supplementary material for: PATH-SURVEYOR: pathway level survival enquiry for immuno-oncology and drug repurposing
Source: BMC Bioinformatics. 2023 Jun 28;24:266. doi: 10.1186/s12859-023-05393-y (PMC10303868; doi:10.1186/s12859-023-05393-y)
Supplement: Supplementary file 10 — Additional file 10. PATH-SURVEYOR-Suite-main.zip. [file 12859_2023_5393_MOESM10_ESM.zip › PATH-SURVEYOR-Suite-main/2-PATH-SURVEYOR-Interactive-App/app.R]

####----Input----####

ProjectName <- "PAN ICI Melanoma - Van Allen anti-CTLA4"

ExpressionMatrix_file <- "Example_Data/Expression_Data.zip"

ClinicalData_file <- "Example_Data/Clinical_Data.txt"

ClincalParam_File <- "Example_Data/Clinical_Parameters.txt"


##--Advanced Setup--##
## Pre-Selected Inputs
# An option from the meta, All, or NULL
PreSelect_SamplyType <- "all"
PreSelect_Feature <- "all"
# An option from the meta or NULL
PreSelect_SubFeature <- NULL
PreSelect_SecondaryFeature <- "Responder"

SurvPlot_Height <- "550px"
SurvPlot_Width <- "850px"


##--Provided Input--##
## User make sure paths are correct
GeneSet_File <- "GeneSet_Data/GeneSet_List.RData"
GeneSetTable_File <- "GeneSet_Data/GeneSet_CatTable.zip"
About_MD_File <- "App_Markdowns/PurposeAndMethods.Rmd"


####----Install and load packages----####


## Check if Immune deconvolution package is installed
immudecon <- "immunedeconv"
immudecon_check <- immudecon %in% rownames(installed.packages())
if (immudecon_check == TRUE) {
  library(immunedeconv)
}
packages <- c("shiny","shinyjqui","gtsummary","tidyr","RColorBrewer",
              "dplyr","DT","ggplot2","ggpubr","tibble","survival","pheatmap","stringr",
              "readr","shinycssloaders","survminer","gridExtra","viridis","plotly","ggrepel")

installed_packages <- packages %in% rownames(installed.packages())
if (any(installed_packages == FALSE)) {
  install.packages(packages[!installed_packages])
}
invisible(lapply(packages, library, character.only = TRUE))
#bioconductor packages
bioCpacks <- c("GSVA")
installed_packages_BIOC <- bioCpacks %in% rownames(installed.packages())
if (any(installed_packages_BIOC == FALSE)) {
  BiocManager::install(bioCpacks[!installed_packages_BIOC], ask = F)
}
invisible(lapply(bioCpacks, library, character.only = TRUE))


####----Read In Files----####

##--Meta--##
meta <- as.data.frame(readr::read_delim(ClinicalData_file,delim = '\t', col_names = T))
NAmetaCols <- colnames(meta[,colSums(is.na(meta))==nrow(meta)])
meta <- meta[,colSums(is.na(meta))<nrow(meta)]

##--Meta Param--##
MetaParam <- as.data.frame(readr::read_delim(ClincalParam_File,delim = '\t',col_names = F))
MetaParam <- MetaParam[which(!MetaParam[,1] %in% NAmetaCols),]
MetaParam <- as.data.frame(apply(MetaParam,2,trimws))
MetaParam <- MetaParam[which(!MetaParam[,1] %in% NAmetaCols),]
## Subset meta columns by category
metacol_samplenames <- MetaParam[which(MetaParam[,2] == "SampleName"),1]
metacol_feature <- MetaParam[which(MetaParam[,2] == "Feature"),1]
if (("SampleType" %in% MetaParam[,2]) == TRUE) {
  metacol_sampletype <- MetaParam[which(MetaParam[,2] == "SampleType"),1]
} else {
  metacol_sampletype <- NULL
}
## Get surv time and ID columns - move OS to the front of the list
metacol_survtime <- MetaParam[which(MetaParam[,2] == "SurvivalTime"),1]
metacol_survid <- MetaParam[which(MetaParam[,2] == "SurvivalID"),1]

## Rename and move Sample Name column to the front
colnames(meta)[which(colnames(meta) == metacol_samplenames)] <- "SampleName"
meta <- meta %>%
  relocate(SampleName)
## Replace any special characters to make uniform with expression
meta[,1] <- gsub("[[:punct:]]","_",meta[,1])


##--Expression--##
expr <- as.data.frame(readr::read_delim(ExpressionMatrix_file,delim = '\t', col_names = T))
expr <- expr %>% 
  mutate(across(where(is.character), str_trim))
colnames(expr)[1] <- "Symbol"
if (TRUE %in% duplicated(expr[,1])) {
  expr <- expr %>%
    group_by(Symbol) %>%
    summarise_all(max)
}
rownames(expr) <- expr[,1]
expr <- expr[,-1]
num_test <- apply(expr,2, is.numeric)
if (any(num_test) == FALSE) {
  expr <- mutate_all(expr, function(x) as.numeric(as.character(x)))
  
}
## Replace any special characters to make uniform with expression
colnames(expr) <- gsub("[[:punct:]]","_",colnames(expr))

sampsame <- intersect(meta[,"SampleName"],colnames(expr))
meta <- meta[which(meta[,"SampleName"] %in% sampsame),]
expr <- expr[,sampsame]


##--Gene Set--##
# R Data list load function for naming
loadRData <- function(fileName){
  #loads an RData file, and returns it
  load(fileName)
  get(ls()[ls() != "fileName"])
}
gs <- loadRData(GeneSet_File)
# Gene - "Gene Set"
exprGenes <- rownames(expr)
GeneGS_table <- data.frame(Genes = exprGenes)
# Gene Set Table
if (exists("GeneSetTable_File") == TRUE) {
  if (file.exists(GeneSetTable_File) == TRUE) {
    
    GeneSetTable_og <- as.data.frame(readr::read_delim(GeneSetTable_File, delim = '\t', col_names = T))
    gsTab = TRUE
    
  }
  if (file.exists(GeneSetTable_File) == FALSE) {
    
    GeneSets <- names(gs)
    GeneSetTable_og <- data.frame(GeneSets)
    gsTab = FALSE
    
  }
}
if (exists("GeneSetTable_File") == FALSE) {
  
  GeneSets <- names(gs)
  GeneSetTable_og <- data.frame(GeneSets)
  gsTab = FALSE
  
}


## Pre-Selected Inputs
# An option from the meta, All, or NULL
if (is.null(PreSelect_SamplyType) == FALSE) {
  if (grepl("all",PreSelect_SamplyType, ignore.case = T) == TRUE) {
    PreSelect_SamplyType <- "Show All Sample Types"
  }
}
if (is.null(PreSelect_Feature) == FALSE) {
  if (grepl("all",PreSelect_Feature, ignore.case = T) == TRUE) {
    #PreSelect_Feature <- "Show All Samples"
    PreSelect_Feature <- "Show All Samples"
  }
}


####----Functions----####

StatCols <- c("MedianCutP","QuartileCutP","OptimalCutP","TopBottomCutP","UserCutP")

## Quartile Conversion
quartile_conversion = function(mat) {
  new_mat = mat;
  new_mat[mat <=  quantile(as.numeric(mat), na.rm = T)[2]] = "Q1_Low";
  new_mat[mat > quantile(as.numeric(mat), na.rm = T)[2] & mat <= quantile(mat)[3]] = "Q2_MedLow";
  new_mat[mat > quantile(as.numeric(mat), na.rm = T)[3] & mat <= quantile(mat)[4]] = "Q3_MedHigh";
  new_mat[mat > quantile(as.numeric(mat), na.rm = T)[4]] = "Q4_High";
  return (new_mat)
}

## High-Low
highlow = function(mat) {
  new_mat = mat;
  new_mat[mat > quantile(as.numeric(mat), na.rm = T)[3]] = "High";
  new_mat[mat <= quantile(as.numeric(mat), na.rm = T)[3]] = "Low";
  return (new_mat)
}

quantile_conversion = function(mat,cutoff) {
  new_mat = mat;
  new_mat[mat >= quantile(as.numeric(mat),1-cutoff, na.rm = T)] = "High";
  new_mat[mat <= quantile(as.numeric(mat),cutoff, na.rm = T)] = "Low";
  new_mat[mat > quantile(as.numeric(mat),cutoff, na.rm = T) & mat < quantile(mat,1-cutoff, na.rm = T)] = "BetweenCutoff";
  return (new_mat)
}

quantile_conversion2 = function(mat,cutoff) {
  new_mat = mat;
  new_mat[mat > quantile(as.numeric(mat),cutoff, na.rm = T)] = "High";
  new_mat[mat <= quantile(as.numeric(mat),cutoff, na.rm = T)] = "Low";
  return (new_mat)
}

#https://stackoverflow.com/questions/71339547/how-to-add-a-label-to-the-x-y-axis-whenever-a-vertical-horizontal-line-is-ad
add_x_intercepts <- function(p) {
  
  p2 <- ggplot_build(p)
  breaks <- p2$layout$panel_params[[1]]$x$breaks
  breaks <- breaks[!is.na(breaks)]
  
  vals <- unlist(lapply(seq_along(p$layers), function(x) {
    d <- layer_data(p, x)
    if('xintercept' %in% names(d)) d$xintercept else numeric()
  }))
  
  p + scale_x_continuous(breaks = sort(c(vals, breaks)))
}

get_lik_pval <- function(x_tab) {
  tab <- x_tab
  out <- capture.output(summary(tab))
  lik_line <- grep("^Likelihood ratio test=",out,value = T)
  lik_line_P <- as.numeric(str_split(str_split(lik_line,", ")[[1]][2],"=")[[1]][2])
  return(lik_line_P)
}

gsubCheck <- function(string) {
  string2 <- gsub("\\+","POS",string)
  string3 <- gsub("[[:punct:]]","_",string2)
  return(string3)
}


####----Immune Deconvolution----####


PreProcessed_meta_cols <- c(grep("_PreProcessedScore$",metacol_feature,value = T))
metacol_feature_noPreProcessedScore <- c(grep("_PreProcessedScore$",metacol_feature,value = T, invert = T))
#decon_bin_cols <- c()
decon_score_cols <- c()
mcp_check <- FALSE
est_check <- FALSE


## If immune deconv cols in meta
if (length(PreProcessed_meta_cols) > 0) {
  
  immDeconvCols <- c()
  ## Check in immune deconvolution scores were pre-processed
  mcp_devonv_scores <- grep("mcp_counter_PreProcessedScore$",metacol_feature,value = T)
  if (length(mcp_devonv_scores) > 0) {
    mcp_check <- TRUE
    immDeconvCols <- c(immDeconvCols,mcp_devonv_scores)
    decon_score_cols <- c(decon_score_cols,mcp_devonv_scores)
    mcp_decon_gstab <- data.frame(GeneSet_Database = "Pre-Processed Scores",
                                  GeneSet_Category = "Immune Deconvolution Cell Types",
                                  GeneSet_Sub_Category = "MCP Counter Deconvolution Method",
                                  GeneSet_Name = gsub("_PreProcessedScore","",mcp_devonv_scores))
    if (gsTab == TRUE) {
      GeneSetTable_og <- rbind(GeneSetTable_og,mcp_decon_gstab)
    }
    if (gsTab == FALSE) {
      col_name <- colnames(GeneSetTable_og)[1]
      mcp_decon_gstab <- mcp_decon_gstab[,3, drop = F]
      colnames(mcp_decon_gstab)[1] <- col_name
      GeneSetTable_og <- rbind(GeneSetTable_og,mcp_decon_gstab)
    }
  }
  
  estimate_scores <- grep("estimate_PreProcessedScore$",metacol_feature,value = T)
  if (length(estimate_scores) > 0) {
    est_check <- TRUE
    immDeconvCols <- c(immDeconvCols,estimate_scores)
    decon_score_cols <- c(decon_score_cols,estimate_scores)
    estimate_decon_gstab <- data.frame(GeneSet_Database = "Pre-Processed Scores",
                                       GeneSet_Category = "Immune Deconvolution Cell Types",
                                       GeneSet_Sub_Category = "ESTIMATE Deconvolution Method",
                                       GeneSet_Name = gsub("_PreProcessedScore","",estimate_scores))
    if (gsTab == TRUE) {
      GeneSetTable_og <- rbind(GeneSetTable_og,estimate_decon_gstab)
    }
    if (gsTab == FALSE) {
      col_name <- colnames(GeneSetTable_og)[1]
      estimate_decon_gstab <- estimate_decon_gstab[,3, drop = F]
      colnames(estimate_decon_gstab)[1] <- col_name
      GeneSetTable_og <- rbind(GeneSetTable_og,estimate_decon_gstab)
    }
  }
  
  quantiseq_scores <- grep("quantiseq_PreProcessedScore$",metacol_feature,value = T)
  if (length(quantiseq_scores) > 0) {
    immDeconvCols <- c(immDeconvCols,quantiseq_scores)
    decon_score_cols <- c(decon_score_cols,quantiseq_scores)
    quantiseq_decon_gstab <- data.frame(GeneSet_Database = "Pre-Processed Scores",
                                        GeneSet_Category = "Immune Deconvolution Cell Types",
                                        GeneSet_Sub_Category = "quanTIseq Deconvolution Method",
                                        GeneSet_Name = gsub("_PreProcessedScore","",quantiseq_scores))
    if (gsTab == TRUE) {
      GeneSetTable_og <- rbind(GeneSetTable_og,quantiseq_decon_gstab)
    }
    if (gsTab == FALSE) {
      col_name <- colnames(GeneSetTable_og)[1]
      quantiseq_decon_gstab <- quantiseq_decon_gstab[,3, drop = F]
      colnames(quantiseq_decon_gstab)[1] <- col_name
      GeneSetTable_og <- rbind(GeneSetTable_og,quantiseq_decon_gstab)
    }
  }
  
  xcell_scores <- grep("xcell_PreProcessedScore$",metacol_feature,value = T)
  if (length(xcell_scores) > 0) {
    immDeconvCols <- c(immDeconvCols,xcell_scores)
    decon_score_cols <- c(decon_score_cols,xcell_scores)
    xcell_decon_gstab <- data.frame(GeneSet_Database = "Pre-Processed Scores",
                                    GeneSet_Category = "Immune Deconvolution Cell Types",
                                    GeneSet_Sub_Category = "Xcell Deconvolution Method",
                                    GeneSet_Name = gsub("_PreProcessedScore","",xcell_scores))
    if (gsTab == TRUE) {
      GeneSetTable_og <- rbind(GeneSetTable_og,xcell_decon_gstab)
    }
    if (gsTab == FALSE) {
      col_name <- colnames(GeneSetTable_og)[1]
      xcell_decon_gstab <- xcell_decon_gstab[,3, drop = F]
      colnames(xcell_decon_gstab)[1] <- col_name
      GeneSetTable_og <- rbind(GeneSetTable_og,xcell_decon_gstab)
    }
  }
  
  epic_scores <- grep("epic_PreProcessedScore$",metacol_feature,value = T)
  if (length(epic_scores) > 0) {
    immDeconvCols <- c(immDeconvCols,epic_scores)
    decon_score_cols <- c(decon_score_cols,epic_scores)
    epic_decon_gstab <- data.frame(GeneSet_Database = "Pre-Processed Scores",
                                   GeneSet_Category = "Immune Deconvolution Cell Types",
                                   GeneSet_Sub_Category = "EPIC Deconvolution Method",
                                   GeneSet_Name = gsub("_PreProcessedScore","",epic_scores))
    if (gsTab == TRUE) {
      GeneSetTable_og <- rbind(GeneSetTable_og,epic_decon_gstab)
    }
    if (gsTab == FALSE) {
      col_name <- colnames(GeneSetTable_og)[1]
      epic_decon_gstab <- epic_decon_gstab[,3, drop = F]
      colnames(epic_decon_gstab)[1] <- col_name
      GeneSetTable_og <- rbind(GeneSetTable_og,epic_decon_gstab)
    }
  }
  
  abis_scores <- grep("abis_PreProcessedScore$",metacol_feature,value = T)
  if (length(abis_scores) > 0) {
    immDeconvCols <- c(immDeconvCols,abis_scores)
    decon_score_cols <- c(decon_score_cols,abis_scores)
    abis_decon_gstab <- data.frame(GeneSet_Database = "Pre-Processed Scores",
                                   GeneSet_Category = "Immune Deconvolution Cell Types",
                                   GeneSet_Sub_Category = "ABIS Deconvolution Method",
                                   GeneSet_Name = gsub("_PreProcessedScore","",abis_scores))
    if (gsTab == TRUE) {
      GeneSetTable_og <- rbind(GeneSetTable_og,abis_decon_gstab)
    }
    if (gsTab == FALSE) {
      col_name <- colnames(GeneSetTable_og)[1]
      abis_decon_gstab <- abis_decon_gstab[,3, drop = F]
      colnames(abis_decon_gstab)[1] <- col_name
      GeneSetTable_og <- rbind(GeneSetTable_og,abis_decon_gstab)
    }
  }
  
  cibersort_scores <- grep("cibersort_PreProcessedScore$",metacol_feature,value = T)
  if (length(cibersort_scores) > 0) {
    immDeconvCols <- c(immDeconvCols,cibersort_scores)
    decon_score_cols <- c(decon_score_cols,cibersort_scores)
    cibersort_decon_gstab <- data.frame(GeneSet_Database = "Pre-Processed Scores",
                                        GeneSet_Category = "Immune Deconvolution Cell Types",
                                        GeneSet_Sub_Category = "CIBERSORT Deconvolution Method",
                                        GeneSet_Name = gsub("_PreProcessedScore","",cibersort_scores))
    if (gsTab == TRUE) {
      GeneSetTable_og <- rbind(GeneSetTable_og,cibersort_decon_gstab)
    }
    if (gsTab == FALSE) {
      col_name <- colnames(GeneSetTable_og)[1]
      cibersort_decon_gstab <- cibersort_decon_gstab[,3, drop = F]
      colnames(cibersort_decon_gstab)[1] <- col_name
      GeneSetTable_og <- rbind(GeneSetTable_og,cibersort_decon_gstab)
    }
  }
  
  cibersort_abs_scores <- grep("cibersort_abs_PreProcessedScore$",metacol_feature,value = T)
  if (length(cibersort_abs_scores) > 0) {
    immDeconvCols <- c(immDeconvCols,cibersort_abs_scores)
    decon_score_cols <- c(decon_score_cols,cibersort_abs_scores)
    cibersort_abs_decon_gstab <- data.frame(GeneSet_Database = "Pre-Processed Scores",
                                            GeneSet_Category = "Immune Deconvolution Cell Types",
                                            GeneSet_Sub_Category = "CIBERSORT ABS Deconvolution Method",
                                            GeneSet_Name = gsub("_PreProcessedScore","",cibersort_abs_scores))
    if (gsTab == TRUE) {
      GeneSetTable_og <- rbind(GeneSetTable_og,cibersort_abs_decon_gstab)
    }
    if (gsTab == FALSE) {
      col_name <- colnames(GeneSetTable_og)[1]
      cibersort_abs_decon_gstab <- cibersort_abs_decon_gstab[,3, drop = F]
      colnames(cibersort_abs_decon_gstab)[1] <- col_name
      GeneSetTable_og <- rbind(GeneSetTable_og,cibersort_abs_decon_gstab)
    }
  }
  
  other_PreProcessedScores <- setdiff(PreProcessed_meta_cols,immDeconvCols)
  if (length(other_PreProcessedScores) > 0) {
    decon_score_cols <- c(decon_score_cols,other_PreProcessedScores)
    Other_scores_gstab <- data.frame(GeneSet_Database = "Pre-Processed Scores",
                                     GeneSet_Category = "Pre-Processed Scores",
                                     GeneSet_Sub_Category = "Pre-Processed Scores",
                                     GeneSet_Name = gsub("_PreProcessedScore","",other_PreProcessedScores))
    if (gsTab == TRUE) {
      GeneSetTable_og <- rbind(GeneSetTable_og,Other_scores_gstab)
    }
    if (gsTab == FALSE) {
      col_name <- colnames(GeneSetTable_og)[1]
      Other_scores_gstab <- Other_scores_gstab[,3, drop = F]
      colnames(Other_scores_gstab)[1] <- col_name
      GeneSetTable_og <- rbind(GeneSetTable_og,Other_scores_gstab)
    }
  }
  
  
}


## If they were not pre-processed, process mcp counter and estimate methods


if (immudecon_check == TRUE) {
  
  if (mcp_check == FALSE) {
    
    mcp_score_cols <- c()
    mcp_bin_cols <- c()
    
    mcp_counter_decon <- as.data.frame(deconvolute(expr, "mcp_counter"))
    
    rownames(mcp_counter_decon) <- mcp_counter_decon[,1]
    
    mcp_counter_decon <- mcp_counter_decon[,-1]
    
    mcp_counter_decon <- as.data.frame(t(mcp_counter_decon))
    
    colnames(mcp_counter_decon) <- paste(gsub(" ","_",colnames(mcp_counter_decon)),"mcp_counter",sep = "_")
    
    decon_score_cols <- c(decon_score_cols,colnames(mcp_counter_decon))
    
    ## Make Score label rows to add to gene set table
    mcp_decon_gstab <- data.frame(GeneSet_Database = "Pre-Processed Scores",
                                  GeneSet_Category = "Immune Deconvolution Cell Types",
                                  GeneSet_Sub_Category = "MCP Counter Deconvolution Method",
                                  GeneSet_Name = colnames(mcp_counter_decon))
    if (gsTab == TRUE) {
      GeneSetTable_og <- rbind(GeneSetTable_og,mcp_decon_gstab)
    }
    if (gsTab == FALSE) {
      col_name <- colnames(GeneSetTable_og)[1]
      mcp_decon_gstab2 <- mcp_decon_gstab[,3, drop = F]
      colnames(mcp_decon_gstab2)[1] <- col_name
      GeneSetTable_og <- rbind(GeneSetTable_og,mcp_decon_gstab2)
    }
    
    mcp_counter_decon$SampleName <- rownames(mcp_counter_decon)
    mcp_counter_decon <- mcp_counter_decon %>%
      relocate(SampleName)
    
    meta <- merge(meta,mcp_counter_decon)
    
  }
  
}


## If they were not pre-processed, process mcp counter and estimate methods
if (immudecon_check == TRUE) {
  
  if (est_check == FALSE) {
    
    estimate_decon <- as.data.frame(deconvolute(expr, "estimate"))
    
    rownames(estimate_decon) <- estimate_decon[,1]
    
    estimate_decon <- estimate_decon[,-1]
    
    estimate_decon <- as.data.frame(t(estimate_decon))
    
    colnames(estimate_decon) <- paste(gsub(" ","_",colnames(estimate_decon)),"estimate",sep = "_")
    
    decon_score_cols <- c(decon_score_cols,colnames(estimate_decon))
    
    ## Make Score label rows to add to gene set table
    est_decon_gstab <- data.frame(GeneSet_Database = "Pre-Processed Scores",
                                  GeneSet_Category = "Immune Deconvolution Cell Types",
                                  GeneSet_Sub_Category = "ESTIMATE Deconvolution Method",
                                  GeneSet_Name = colnames(estimate_decon))
    if (gsTab == TRUE) {
      GeneSetTable_og <- rbind(GeneSetTable_og,est_decon_gstab)
    }
    if (gsTab == FALSE) {
      col_name <- colnames(GeneSetTable_og)[1]
      est_decon_gstab2 <- est_decon_gstab[,3, drop = F]
      colnames(est_decon_gstab2)[1] <- col_name
      GeneSetTable_og <- rbind(GeneSetTable_og,est_decon_gstab2)
    }
    
    estimate_decon$SampleName <- rownames(estimate_decon)
    estimate_decon <- estimate_decon %>%
      relocate(SampleName)
    
    meta <- merge(meta,estimate_decon)
    
    
  }
  
}


decon_score_cols <- gsub("_PreProcessedScore","",decon_score_cols)
metacol_feature <- c(metacol_feature_noPreProcessedScore,decon_score_cols)
colnames(meta) <- gsub("_PreProcessedScore","",colnames(meta))


####----UI----####

ui <-
  navbarPage(paste("{ ",ProjectName," Survival Analysis }",sep = ""),
             
             ####----Overall Survival Tab----####
             
             tabPanel("Survival Analysis",
                      fluidPage(
                        sidebarLayout(
                          
                          ####----Sidebar Panel----####
                          
                          sidebarPanel(
                            conditionalPanel(condition = "input.SurvPanels == '1' | input.SurvPanels == '2' | input.SurvPanels == '3' | input.SurvPanels == '4'",
                                             tabsetPanel(
                                               id = "survside",
                                               
                                               ##--Sample Parameters--##
                                               
                                               tabPanel("Sample Parameters",
                                                        p(),
                                                        uiOutput("rendSampleTypeSelection"),
                                                        #fluidRow(
                                                        #column(9,
                                                        uiOutput("rendFeatureSelection"),
                                                        uiOutput("rendSubFeatureSelection"),
                                                        #),
                                                        #column(3,
                                                        #       checkboxInput("MainFeatContCheck","Continuous",value = F)
                                                        #)
                                                        #),
                                                        uiOutput("rendNumContWarning"),
                                                        #uiOutput("rendFeatureSelection"),
                                                        #uiOutput("rendSubFeatureSelection"),
                                                        fluidRow(
                                                          column(4,
                                                                 uiOutput("rendSurvivalType_time")
                                                          ),
                                                          column(4,
                                                                 uiOutput("rendSurvivalType_id")
                                                          ),
                                                          column(4,
                                                                 uiOutput("rendScoreMethodBox")
                                                          )
                                                        ),
                                                        #uiOutput("rendScoreMethodBox"),
                                                        tabsetPanel(
                                                          id = "GeneSetTabs",
                                                          tabPanel("Gene Sets",
                                                                   p(),
                                                                   uiOutput("rendGeneSetCat_Select"),
                                                                   uiOutput("rendGeneSetTable"),
                                                                   value = 1
                                                          ),
                                                          tabPanel("Single Genes",
                                                                   #radioButtons("RawOrSS","Survival Analysis By:",
                                                                   #             choices = c("Raw Gene Expression","Rank Normalized"),
                                                                   #             selected = "Raw Gene Expression", inline = T),
                                                                   uiOutput("rendGeneGeneSetTable"),
                                                                   value = 2
                                                          ),
                                                          tabPanel("User Gene Set",
                                                                   p(),
                                                                   radioButtons("UserGSoption","",choices = c("Gene Set Upload","Text Box Input"), inline = T),
                                                                   uiOutput("renduserGeneSet"),
                                                                   uiOutput("renduserGeneSetTextName"),
                                                                   uiOutput("renduserGeneSetText"),
                                                                   uiOutput("rendUserGeneSetTable"),
                                                                   value = 3
                                                          )
                                                        ),
                                                        uiOutput("rendViewGeneSetGenes"),
                                                        uiOutput("rendGenesInGeneSetTab")
                                               ),
                                               
                                               ##--Survival Parameters--##
                                               
                                               tabPanel("Risk Strat Parameters",
                                                        p(),
                                                        h4("Risk Stratification Plot Parameters"),
                                                        fluidRow(
                                                          column(6,
                                                                 numericInput("cutoffTime1","High-Risk Survival Time Cutoff:", value = 364, min = 0, step = 1),
                                                                 selectInput("survStatus1","Survival Status Below Cutoff:", choices = c("1","0","0/1"), selected = "1")
                                                          ),
                                                          column(6,
                                                                 numericInput("cutoffTime0","Low-Risk Survival Time Cutoff:", value = 365, min = 0, step = 1),
                                                                 selectInput("survStatus0","Survival Status Above Cutoff:", choices = c("1","0","0/1"), selected = "0")
                                                          )
                                                        )
                                               ),
                                               
                                               ##--Figure Parameters--##
                                               
                                               tabPanel("Figure Parameters",
                                                        p(),
                                                        h4("Survival Plot Parameters"),
                                                        fluidRow(
                                                          column(4,
                                                                 uiOutput("rendSurvXaxis")
                                                          ),
                                                          column(8,
                                                                 uiOutput("rendSurvPlotTitle")
                                                          )
                                                        ),
                                                        fluidRow(
                                                          column(3,
                                                                 selectInput("SurvLegendPos","Legend Position",choices = c("right","left","top","bottom","none"))
                                                          ),
                                                          column(3,
                                                                 checkboxInput("ShowPval","Show P.Value",value = T)
                                                          ),
                                                          column(3,
                                                                 checkboxInput("ShowConfInt","Show Confidence Interval",value = F)
                                                          ),
                                                          column(3,
                                                                 checkboxInput("ShowMedSurvLine","Show Median Survival Line",value = F)
                                                          )
                                                        ),
                                                        shiny::hr(),
                                                        h4("Boxplot Parameters"),
                                                        fluidRow(
                                                          column(6,
                                                                 numericInput("boxplotFont","Boxplot Font Size:", value = 15, step = 1),
                                                                 selectInput("boxoptselec","Boxplot Stat Compare Method:", choices = c("none","wilcox.test","t.test","kruskal.test","anova")) 
                                                          ),
                                                          column(6,
                                                                 numericInput("boxplotDot", "Boxplot Dot Size:", value = 0.75, step = 0.25),
                                                                 selectInput("boxplotTextAngle","X-Axis Text Orientation",
                                                                             choices = c("Horizontal (0 degrees)" = "0","Angled (45 degrees)" = "45","Vertical (90 degrees)" = "90","Stagger"))
                                                          )
                                                        ),
                                                        shiny::hr(),
                                                        h4("Heatmap Parameters"),
                                                        selectInput("ClusterMethod", "Select Cluster Method",
                                                                    choices = c("complete", "ward.D", "ward.D2", "single", "average", "mcquitty", "median", "centroid")),
                                                        fluidRow(
                                                          column(6,
                                                                 numericInput("heatmapFontR", "Heatmap Row Font Size:", value = 9, step = 1)
                                                          ),
                                                          column(6,
                                                                 numericInput("heatmapFontC", "Heatmap Column Font Size:", value = 10, step = 1)
                                                          )
                                                        ),
                                                        selectInput("ColorPaletteHeat", "Select Color Palette:",
                                                                    choices = c("Red/Blue" = "original",
                                                                                "OmniBlueRed" = "OmniBlueRed",
                                                                                "LightBlue/BlackRed" = "LightBlueBlackRed",
                                                                                "Green/Black/Red" = "GreenBlackRed",
                                                                                "Yellow/Green/Blue" = "YlGnBu","Inferno" = "Inferno",
                                                                                "Viridis" = "Viridis","Plasma" = "Plasma",
                                                                                "Reds" = "OrRd","Blues" = "PuBu","Greens" = "Greens")
                                                        ),
                                                        shiny::hr(),
                                                        h4("Forest Plot Parameters"),
                                                        numericInput("ForestFontSize","Font Size",value = 1),
                                                        shiny::hr(),
                                                        h4("Linearity Plot Parameters"),
                                                        fluidRow(
                                                          column(4,
                                                                 numericInput("linAxisFont","X/Y Axis Font Size",
                                                                              value = 14, step = 1)
                                                          ),
                                                          column(4,
                                                                 numericInput("linTickFont","Axis Tick Font Size",
                                                                              value = 10, step = 1)
                                                          ),
                                                          column(4,
                                                                 numericInput("linMainFont","Title Font Size",
                                                                              value = 16, step = 1)
                                                          )
                                                        )
                                               )
                                             )
                            ),
                            conditionalPanel(condition = "input.SurvPanels == '5'",
                                             tabsetPanel(
                                               tabPanel("Input Parameters",
                                                        p(),
                                                        h4("Sample Selection"),
                                                        uiOutput("rendSampleTypeSelection_lasso"),
                                                        uiOutput("rendFeatureSelection_lasso"),
                                                        uiOutput("rendSubFeatureSelection_lasso"),
                                                        h4("Feature Selection"),
                                                        textInput("LassoModelName","Lasso Model Name:",value = "Custom_Lasso_Model"),
                                                        uiOutput("rendLassoFeatureSelection_lasso"),
                                                        h4("Lasso Parameters"),
                                                        fluidRow(
                                                          column(6,
                                                                 uiOutput("rendSurvTimeSelec_lasso")
                                                          ),
                                                          column(6,
                                                                 uiOutput("rendSurvIDSelect_lasso")
                                                          )
                                                        ),
                                                        fluidRow(
                                                          column(5,
                                                                 numericInput("LassoTrainProp","Training Sample Proportion:",value = 50, step = 1, max = 100,min = 1)
                                                          ),
                                                          column(4,
                                                                 numericInput("LassoAlpha","Set Lasso Alpha:", value = 1, min = 0, step = 0.1)
                                                          ),
                                                          column(3,
                                                                 numericInput("LassoSeedSelection","Set Seed:", value = 100, min = 1, step = 1)
                                                          )
                                                        ),
                                                        p(),
                                                        fluidRow(
                                                          column(8,
                                                                 radioButtons("viewLassoMinOrSE","Select Lambda to Generate Risk Score:", inline = T,choices = c("Lambda Min","Lambda SE","Custom")),
                                                          ),
                                                          column(4,
                                                                 uiOutput("rendCustomLambda")
                                                          )
                                                        ),
                                                        uiOutput("rednLassoCoefTable"),
                                                        #,
                                                        fluidRow(
                                                          column(6,
                                                                 downloadButton("dnldLassoModel","Download Lasso Model")
                                                          ),
                                                          column(6,
                                                                 downloadButton("dnldLassoRunData","Download Lasso Run Data")
                                                          )
                                                        )
                                               ),
                                               tabPanel("Figure Parameters",
                                                        p(),
                                                        h4("Survival Plot Parameters"),
                                                        radioButtons("LassoPlotCutP","Plot Cut-Point", choices = c("Median","Quartile","Optimal","Quantile","User Specified"),
                                                                     inline = T),
                                                        uiOutput("rendCutPinput"),
                                                        fluidRow(
                                                          column(4,
                                                                 uiOutput("rendSurvXaxis_lasso")
                                                          ),
                                                          column(8,
                                                                 textInput("SurvPlotTitle_lasso","Survival Plot Title:",value = "")
                                                          )
                                                        ),
                                                        fluidRow(
                                                          column(3,
                                                                 selectInput("SurvLegendPos_lasso","Legend Position",choices = c("top","right","left","bottom","none"))
                                                          ),
                                                          column(3,
                                                                 checkboxInput("ShowPval_lasso","Show P.Value",value = T)
                                                          ),
                                                          column(3,
                                                                 checkboxInput("ShowConfInt_lasso","Show Confidence Interval",value = F)
                                                          ),
                                                          column(3,
                                                                 checkboxInput("ShowMedSurvLine_lasso","Show Median Survival Line",value = F)
                                                          )
                                                        )
                                               )
                                             )
                            )
                          ),
                          
                          ####----Main Panel----####
                          
                          mainPanel(
                            tabsetPanel(
                              id = "SurvPanels",
                              
                              ####----Survival Analysis Tab----####
                              
                              tabPanel("Pathway Level Survival Analysis",
                                       tabsetPanel(
                                         id = "SurvPanelsMain",
                                         
                                         ##--Median Cut Point--##
                                         
                                         tabPanel("Median Cut-Point Survival",
                                                  p(),
                                                  htmlOutput("BINSurvDescrip", style = "font-size:14px;"),
                                                  shiny::hr(),
                                                  shinycssloaders::withSpinner(shinyjqui::jqui_resizable(plotOutput("SplotBIN", height = SurvPlot_Height, width = SurvPlot_Width)), type = 6),
                                                  fluidRow(
                                                    downloadButton("dnldSplotBIN_SVG","Download as SVG"),
                                                    downloadButton("dnldSplotBIN_PDF","Download as PDF")
                                                  ),
                                                  shiny::hr(),
                                                  shinycssloaders::withSpinner(shinyjqui::jqui_resizable(plotOutput("ssgseaBINDensity", width = "650px", height = "400px")), type = 6),
                                                  fluidRow(
                                                    downloadButton("dnldssgseaBINDensity_SVG","Download as SVG"),
                                                    downloadButton("dnldssgseaBINDensity_PDF","Download as PDF")
                                                  ),
                                                  shiny::hr(),
                                                  h4("Cox Hazard Regression Analysis Summary"),
                                                  fluidRow(
                                                    column(6,
                                                           uiOutput("rendBINHRtab"),
                                                           style = 'border-right: 0.5px solid lightgray',
                                                    ),
                                                    column(6,
                                                           verbatimTextOutput("MedianCutPSumm")
                                                    )
                                                  ),
                                                  value = 1),
                                         
                                         ##--Quaritle Cutpoints--##
                                         
                                         tabPanel("Quartile Survival",
                                                  p(),
                                                  htmlOutput("QuartSurvDescrip", style = "font-size:14px;"),
                                                  shiny::hr(),
                                                  shinycssloaders::withSpinner(shinyjqui::jqui_resizable(plotOutput("Splot", height = SurvPlot_Height, width = SurvPlot_Width)), type = 6),
                                                  fluidRow(
                                                    downloadButton("dnldSplot_SVG","Download as SVG"),
                                                    downloadButton("dnldSplot_PDF","Download as PDF")
                                                  ),
                                                  shiny::hr(),
                                                  shinycssloaders::withSpinner(shinyjqui::jqui_resizable(plotOutput("ssgseaQuartDensity", width = "650px", height = "400px")), type = 6),
                                                  fluidRow(
                                                    downloadButton("dnldssgseaQuartDensity_SVG","Download as SVG"),
                                                    downloadButton("dnldssgseaQuartDensity_PDF","Download as PDF")
                                                  ),
                                                  shiny::hr(),
                                                  h4("Cox Hazard Regression Analysis Summary"),
                                                  fluidRow(
                                                    column(6,
                                                           uiOutput("rendQuartHRtab"),
                                                           style = 'border-right: 0.5px solid lightgray',
                                                    ),
                                                    column(6,
                                                           verbatimTextOutput("QuartileCutPSumm")
                                                    )
                                                  ),
                                                  value = 2),
                                         
                                         ##--Optimal Cut Point--##
                                         
                                         tabPanel("Optimal Cut-Point Survival",
                                                  p(),
                                                  htmlOutput("CutPSurvDescrip", style = "font-size:14px;"),
                                                  shiny::hr(),
                                                  shinycssloaders::withSpinner(shinyjqui::jqui_resizable(plotOutput("ScutPointPlot", height = SurvPlot_Height, width = SurvPlot_Width)), type = 6),
                                                  fluidRow(
                                                    downloadButton("dnldScutPointPlot_SVG","Download as SVG"),
                                                    downloadButton("dnldScutPointPlot_PDF","Download as PDF")
                                                  ),
                                                  shiny::hr(),
                                                  shinycssloaders::withSpinner(shinyjqui::jqui_resizable(plotOutput("ssgseaCutPDensity", width = "650px", height = "400px")), type = 6),
                                                  fluidRow(
                                                    downloadButton("dnldssgseaCutPDensity_SVG","Download as SVG"),
                                                    downloadButton("dnldssgseaCutPDensity_PDF","Download as PDF")
                                                  ),
                                                  shiny::hr(),
                                                  h4("Cox Hazard Regression Analysis Summary"),
                                                  fluidRow(
                                                    column(6,
                                                           uiOutput("rendCutPointHRtab"),
                                                           style = 'border-right: 0.5px solid lightgray',
                                                    ),
                                                    column(6,
                                                           verbatimTextOutput("OptimalCutPSumm")
                                                    )
                                                  ),
                                                  value = 3),
                                         
                                         ##--Quantile Cutpoints--##
                                         
                                         tabPanel("Top/Bottom Cut-Point Survival",
                                                  p(),
                                                  htmlOutput("QuantSurvDescrip", style = "font-size:14px;"),
                                                  shiny::hr(),
                                                  shinycssloaders::withSpinner(shinyjqui::jqui_resizable(plotOutput("SquantPlot", height = SurvPlot_Height, width = SurvPlot_Width)), type = 6),
                                                  numericInput("QuantPercent","Top/Bottom Cut-Point Quantile Cutoff (%)", value = 25, min = 0, max = 100),
                                                  fluidRow(
                                                    downloadButton("dnldSquantPlot_SVG","Download as SVG"),
                                                    downloadButton("dnldSquantPlot_PDF","Download as PDF")
                                                  ),
                                                  shiny::hr(),
                                                  shinycssloaders::withSpinner(shinyjqui::jqui_resizable(plotOutput("ssgseaQuantDensity", width = "650px", height = "400px")), type = 6),
                                                  fluidRow(
                                                    downloadButton("dnldssgseaQuantDensity_SVG","Download as SVG"),
                                                    downloadButton("dnldssgseaQuantDensity_PDF","Download as PDF")
                                                  ),
                                                  shiny::hr(),
                                                  h4("Cox Hazard Regression Analysis Summary"),
                                                  fluidRow(
                                                    column(6,
                                                           uiOutput("rendQuantHRtab"),
                                                           style = 'border-right: 0.5px solid lightgray',
                                                    ),
                                                    column(6,
                                                           verbatimTextOutput("QuantileCutPSumm")
                                                    )
                                                  ),
                                                  value = 4),
                                         
                                         ##--User Cut Point--##
                                         
                                         tabPanel("User Cut-Point Survival",
                                                  p(),
                                                  htmlOutput("Quant2SurvDescrip", style = "font-size:14px;"),
                                                  shiny::hr(),
                                                  shinycssloaders::withSpinner(shinyjqui::jqui_resizable(plotOutput("SquantPlot2", height = SurvPlot_Height, width = SurvPlot_Width)), type = 6),
                                                  numericInput("QuantPercent2","Above/Below User Quantile Cut-Point (%)", value = 25, min = 0, max = 100),
                                                  fluidRow(
                                                    downloadButton("dnldSquantPlot2_SVG","Download as SVG"),
                                                    downloadButton("dnldSquantPlot2_PDF","Download as PDF")
                                                  ),
                                                  shiny::hr(),
                                                  shinycssloaders::withSpinner(shinyjqui::jqui_resizable(plotOutput("ssgseaQuant2Density", width = "650px", height = "400px")), type = 6),
                                                  fluidRow(
                                                    downloadButton("dnldssgseaQuant2Density_SVG","Download as SVG"),
                                                    downloadButton("dnldssgseaQuant2Density_PDF","Download as PDF")
                                                  ),
                                                  shiny::hr(),
                                                  h4("Cox Hazard Regression Analysis Summary"),
                                                  fluidRow(
                                                    column(6,
                                                           uiOutput("rendQuantHRtab2"),
                                                           style = 'border-right: 0.5px solid lightgray',
                                                    ),
                                                    column(6,
                                                           verbatimTextOutput("UserCutPSumm")
                                                    )
                                                  ),
                                                  value = 5)
                                       ),
                                       value = 1),
                              
                              ####----Univariate Survival----####
                              
                              tabPanel("Univariate Survival Analysis",
                                       p(),
                                       fluidRow(
                                         column(5,
                                                uiOutput("rendSurvivalFeatureSingle"),
                                                ## Allows all select inputs to be wide enough to read the contents
                                                tags$head(
                                                  tags$style(HTML('
                                                                  .selectize-input {
                                                                      white-space: nowrap;
                                                                  }
                                                                  .selectize-dropdown {
                                                                      width: 500px !important;
                                                                  }'
                                                  )
                                                  )
                                                ),
                                                fluidRow(
                                                  column(3,
                                                         checkboxInput("UniVarNAcheck","Remove NA/Unknown/Inf",value = T)
                                                  ),
                                                  column(3,
                                                         checkboxInput("UniVarContCheck","Continuous Feature",value = F)
                                                  ),
                                                  column(3,
                                                         uiOutput("rendUniVarContHiLoCheck")
                                                  )
                                                ),
                                                uiOutput("rendSurvFeatVariableUni"),
                                         ),
                                         column(7,
                                                #htmlOutput("UnivarSummExpl", style = "font-size:14px;"),
                                         )
                                       ),
                                       tabsetPanel(
                                         id = "UniVarPlots",
                                         
                                         ##--Survival Plot--##
                                         
                                         tabPanel("Survival Plot",
                                                  p(),
                                                  shinycssloaders::withSpinner(shinyjqui::jqui_resizable(plotOutput("featSplot", width = SurvPlot_Width, height = SurvPlot_Height)), type = 6),
                                                  fluidRow(
                                                    downloadButton("dnldfeatSplot_SVG","Download as SVG"),
                                                    downloadButton("dnldfeatSplot_PDF","Download as PDF")
                                                  )
                                                  
                                         ),
                                         
                                         ##--Coxh Tables--##
                                         
                                         tabPanel("Coxh Table",
                                                  p(),
                                                  fluidRow(
                                                    column(6,
                                                           div(shinycssloaders::withSpinner(tableOutput("SSingleFeatureHRtab"), type = 7, size = 0.5), style = "font-size:12px; width:500px; overflow-X: scroll")
                                                    ),
                                                    column(6,
                                                           verbatimTextOutput("UnivarSummary")
                                                    )
                                                  )
                                         ),
                                         
                                         ##--Forest Plot--##
                                         
                                         tabPanel("Forest Plot",
                                                  p(),
                                                  shinycssloaders::withSpinner(shinyjqui::jqui_resizable(plotOutput("SinglevarForestPlot", width = "100%", height = "800px")), type = 6),
                                                  fluidRow(
                                                    downloadButton("dnldUniVarForestplot_SVG","Download as SVG"),
                                                    downloadButton("dnldUniVarForestplot_PDF","Download as PDF")
                                                  )
                                         ),
                                         
                                         ##--Linearity Check--##
                                         
                                         tabPanel("Linearity Check",
                                                  p(),
                                                  fluidRow(
                                                    column(3,
                                                           selectInput("ResidualTypeUni","Select Residual Type",
                                                                       choices = c("deviance", "martingale", "score", "schoenfeld", "dfbeta", "dfbetas", "scaledsch", "partial"))
                                                    ),
                                                    column(3,
                                                           selectInput("linPredict1", "X-axis Scale:",
                                                                       choices = c("linear.predictions","observation.id","time"))
                                                    )
                                                  ),
                                                  uiOutput("timewarnmessage1"),
                                                  shinycssloaders::withSpinner(shinyjqui::jqui_resizable(plotOutput("UnivarLinearityPlot", width = "100%", height = "500px")), type = 6),
                                                  fluidRow(
                                                    downloadButton("dnldUniVarLinplot_SVG","Download as SVG"),
                                                    downloadButton("dnldUniVarLinplot_PDF`","Download as PDF")
                                                  )
                                         )
                                       ),
                                       value = 2),
                              
                              ####----Multivariate Survival----####
                              
                              tabPanel("Multivariate Coxh Analysis",
                                       tabsetPanel(
                                         id = "multivariate",
                                         
                                         ####----Bivariate Additive Survival----####
                                         
                                         tabPanel("Bivariate Additive Survival Analysis",
                                                  p(),
                                                  fluidRow(
                                                    column(4,
                                                           uiOutput("rendSurvivalFeatureBi1"),
                                                           fluidRow(
                                                             column(4,
                                                                    checkboxInput("BiVarAddNAcheck1","Remove NA/Unknown/Inf",value = T)
                                                             ),
                                                             column(4,
                                                                    checkboxInput("BiVarAddContCheck1","Continuous Feature",value = F)
                                                             ),
                                                             column(4,
                                                                    uiOutput("rendBiVarAddContHiLoCheck1")
                                                             )
                                                           ),
                                                           uiOutput("rendSurvFeatVariableBi1")
                                                    ),
                                                    column(4,
                                                           uiOutput("rendSurvivalFeatureBi2"),
                                                           fluidRow(
                                                             column(4,
                                                                    checkboxInput("BiVarAddNAcheck2","Remove NA/Unknown/Inf",value = T)
                                                             ),
                                                             column(4,
                                                                    checkboxInput("BiVarAddContCheck2","Continuous Feature",value = F)
                                                             ),
                                                             column(4,
                                                                    uiOutput("rendBiVarAddContHiLoCheck2")
                                                             )
                                                           ),
                                                           uiOutput("rendSurvFeatVariableBi2")
                                                    ),
                                                    column(4,
                                                           htmlOutput("BivarAddSummExpl", style = "font-size:14px;")
                                                    )
                                                  ),
                                                  tabsetPanel(
                                                    id = "BiVarPlots",
                                                    
                                                    ##--Coxh Tables--##
                                                    
                                                    tabPanel("Cox HR Table",
                                                             p(),
                                                             fluidRow(
                                                               column(6,
                                                                      div(shinycssloaders::withSpinner(tableOutput("BiFeatureHRtab"), type = 7, size = 0.5), style = "font-size:12px; width:500px; overflow-X: scroll")
                                                               ),
                                                               column(6,
                                                                      verbatimTextOutput("bivarSummary"),
                                                                      fluidRow(
                                                                        column(6,
                                                                               verbatimTextOutput("bivarAnova1")
                                                                        ),
                                                                        column(6,
                                                                               verbatimTextOutput("bivarAnova2")
                                                                        )
                                                                      )
                                                               )
                                                             )
                                                    ),
                                                    
                                                    ##--Forest Plot--##
                                                    
                                                    tabPanel("Forest Plot",
                                                             p(),
                                                             shinycssloaders::withSpinner(shinyjqui::jqui_resizable(plotOutput("BivarForestPlot", width = "100%", height = "800px")), type = 6),
                                                             fluidRow(
                                                               downloadButton("dnldBiVarAddForest_SVG","Download as SVG"),
                                                               downloadButton("dnldBiVarAddForest_PDF","Download as PDF")
                                                             )
                                                    ),
                                                    
                                                    ##--Linearity Check--##
                                                    
                                                    tabPanel("Linearity Check",
                                                             p(),
                                                             fluidRow(
                                                               column(3,
                                                                      selectInput("ResidualTypeBi","Select Residual Type",
                                                                                  choices = c("deviance", "martingale", "score", "schoenfeld", "dfbeta", "dfbetas", "scaledsch", "partial"))
                                                               ),
                                                               column(3,
                                                                      selectInput("linPredict2", "X-axis Scale:",
                                                                                  choices = c("linear.predictions","observation.id","time"))
                                                               )
                                                             ),
                                                             uiOutput("timewarnmessage2"),
                                                             shinycssloaders::withSpinner(shinyjqui::jqui_resizable(plotOutput("BivarLinearityPlot", width = "100%", height = "500px")), type = 6),
                                                             fluidRow(
                                                               downloadButton("dnldBiVarAddLinplot_SVG","Download as SVG"),
                                                               downloadButton("dnldBiVarAddLinplot_PDF","Download as PDF")
                                                             )
                                                    )
                                                  )
                                         ),
                                         
                                         ####----Bivariate Interaction Survival----####
                                         
                                         tabPanel("Bivariate Interaction Survival Analysis",
                                                  p(),
                                                  fluidRow(
                                                    column(4,
                                                           uiOutput("rendSurvivalFeatureBi1Inter"),
                                                           fluidRow(
                                                             column(4,
                                                                    checkboxInput("BiVarIntNAcheck1","Remove NA/Unknown/Inf",value = T)
                                                             ),
                                                             column(4,
                                                                    checkboxInput("BiVarIntContCheck1","Continuous Feature",value = F)
                                                             ),
                                                             column(4,
                                                                    uiOutput("rendBiVarIntContHiLoCheck1")
                                                             )
                                                           ),
                                                           uiOutput("rendSurvFeatVariableBi1Inter")
                                                           
                                                    ),
                                                    column(4,
                                                           uiOutput("rendSurvivalFeatureBi2Inter"),
                                                           fluidRow(
                                                             column(4,
                                                                    checkboxInput("BiVarIntNAcheck2","Remove NA/Unknown/Inf",value = T)
                                                             ),
                                                             column(4,
                                                                    checkboxInput("BiVarIntContCheck2","Continuous Feature",value = F)
                                                             ),
                                                             column(4,
                                                                    uiOutput("rendBiVarIntContHiLoCheck2")
                                                             )
                                                           ),
                                                           uiOutput("rendSurvFeatVariableBi2Inter")
                                                    ),
                                                    column(4,
                                                           verbatimTextOutput("BivarIntSummExpl")
                                                    )
                                                  ),
                                                  tabsetPanel(
                                                    id = "BiVarInterTabs",
                                                    
                                                    ##--Survival Plot--##
                                                    
                                                    tabPanel("Survival Plot",
                                                             p(),
                                                             shinycssloaders::withSpinner(shinyjqui::jqui_resizable(plotOutput("featSplotBi", width = SurvPlot_Width, height = SurvPlot_Height)), type = 6),
                                                             fluidRow(
                                                               downloadButton("dnldfeatSplotBi_SVG","Download as SVG"),
                                                               downloadButton("dnldfeatSplotBi_PDF","Download as PDF")
                                                             )
                                                    ),
                                                    
                                                    ##--Coxh Tables--##
                                                    
                                                    tabPanel("Cox HR Table",
                                                             p(),
                                                             fluidRow(
                                                               column(6,
                                                                      div(shinycssloaders::withSpinner(tableOutput("BiFeatureHRtabInter"), type = 7, size = 0.5), style = "font-size:12px; width:500px; overflow-X: scroll")
                                                               ),
                                                               column(6,
                                                                      verbatimTextOutput("bivarSummaryInter"),
                                                                      verbatimTextOutput("bivarAnovaInter1")
                                                               )
                                                             )
                                                    ),
                                                    
                                                    ##--Forest Plot--##
                                                    
                                                    tabPanel("Forest Plot",
                                                             p(),
                                                             shinycssloaders::withSpinner(shinyjqui::jqui_resizable(plotOutput("BivarForestPlotInter", width = "100%", height = "800px")), type = 6),
                                                             fluidRow(
                                                               downloadButton("dnldBiVarIntForest_SVG","Download as SVG"),
                                                               downloadButton("dnldBiVarIntForest_PDF","Download as PDF")
                                                             )
                                                    ),
                                                    
                                                    ##--Linearity Check--##
                                                    
                                                    tabPanel("Linearity Check",
                                                             p(),
                                                             fluidRow(
                                                               column(3,
                                                                      selectInput("ResidualTypeInter","Select Residual Type",
                                                                                  choices = c("deviance", "martingale", "score", "schoenfeld", "dfbeta", "dfbetas", "scaledsch", "partial"))
                                                               ),
                                                               column(3,
                                                                      selectInput("linPredict3", "X-axis Scale:",
                                                                                  choices = c("linear.predictions","observation.id","time"))
                                                               )
                                                             ),
                                                             uiOutput("timewarnmessage3"),
                                                             shinycssloaders::withSpinner(shinyjqui::jqui_resizable(plotOutput("BivarLinearityPlotInter", width = "100%", height = "500px")), type = 6),
                                                             fluidRow(
                                                               downloadButton("dnldBiVarIntLinplot_SVG","Download as SVG"),
                                                               downloadButton("dnldBiVarIntLinplot_PDF","Download as PDF")
                                                             )
                                                    )
                                                    
                                                  )
                                         ),
                                         
                                         ####----Multivariate Survival----####
                                         
                                         tabPanel("Multivariate Coxh Analysis",
                                                  p(),
                                                  fluidRow(
                                                    column(4,
                                                           uiOutput("rendSurvivalFeature"),
                                                           checkboxInput("MultiVarNAcheck","Remove NA/Unknown",value = T)
                                                    )
                                                  ),
                                                  tabsetPanel(
                                                    id = "multivartabstwo",
                                                    
                                                    ##--Coxh Tables--##
                                                    
                                                    tabPanel("Coxh Tables",
                                                             fluidRow(
                                                               column(6,
                                                                      h4("Coxh Hazard Ratio (Categorical)"),
                                                                      verbatimTextOutput("multivarSummaryCat"),
                                                                      div(shinycssloaders::withSpinner(tableOutput("SFeatureHRtabCat"), type = 7, size = 0.5), style = "font-size:12px; width:500px; overflow-X: scroll")
                                                               ),
                                                               column(6,
                                                                      h4("Coxh Hazard Ratio (Continuous)"),
                                                                      verbatimTextOutput("multivarSummaryCont"),
                                                                      div(shinycssloaders::withSpinner(tableOutput("SFeatureHRtabCont"), type = 7, size = 0.5), style = "font-size:12px; width:500px; overflow-X: scroll")
                                                               )
                                                             )
                                                    ),
                                                    
                                                    ##--Forest Plot--##
                                                    
                                                    tabPanel("Forest Plot",
                                                             p(),
                                                             shinycssloaders::withSpinner(shinyjqui::jqui_resizable(plotOutput("MultivarForestPlot", width = "100%", height = "800px")), type = 6),
                                                             fluidRow(
                                                               downloadButton("dnldMultiVarForest_SVG","Download as SVG"),
                                                               downloadButton("dnldMultiVarForest_PDF","Download as PDF")
                                                             )
                                                    )
                                                  )
                                         )
                                       ),
                                       value = 3),
                              
                              ####----Lasso Analysis----####
                              
                              #tabPanel("Lasso Cox Model",
                              #         p(),
                              #         fluidRow(
                              #           column(2, 
                              #                  br(),
                              #                  actionButton("RunLassoModelGen","Generate Lasso Model")
                              #                  ),
                              #           column(3,
                              #                  uiOutput("rendSurvTimeSelecView_lasso")
                              #                  ),
                              #           column(3,
                              #                  uiOutput("rendSurvIDSelecView_lasso")
                              #                  )
                              #         ),
                              #         fluidRow(
                              #           column(6,
                              #                  shinycssloaders::withSpinner(shinyjqui::jqui_resizable(plotOutput("Lasso_Train_Splot", width = "100%", height = "500px")),type = 6),
                              #                  downloadButton("dnldSplotLassoTrain_SVG","Download as SVG"),
                              #                  shiny::hr(),
                              #                  h4("Path of Coefficients"),
                              #                  shinyjqui::jqui_resizable(plotOutput("Lasso_CoeffPlot", width = "100%", height = "400px")),
                              #                  shiny::hr(),
                              #                  h4("Training Cox Hazard Regression Analysis Summary"),
                              #                  uiOutput("rendLassoTrainHRtab"),
                              #                  verbatimTextOutput("LassoTrainCoxSumm")
                              #           ),
                              #           column(6,
                              #                  shinycssloaders::withSpinner(shinyjqui::jqui_resizable(plotOutput("Lasso_Test_Splot", width = "100%", height = "500px")),type = 6),
                              #                  downloadButton("dnldSplotLassoTest_SVG","Download as SVG"),
                              #                  shiny::hr(),
                              #                  h4("Lambda Cross-Validation"),
                              #                  shinyjqui::jqui_resizable(plotOutput("Lasso_LambdaPlot", width = "100%", height = "400px")),
                              #                  shiny::hr(),
                              #                  h4("Testing Cox Hazard Regression Analysis Summary"),
                              #                  uiOutput("rendLassoTestHRtab"),
                              #                  verbatimTextOutput("LassoTestCoxSumm")
                              #           )
                              #           ),
                              #         value = 5),
                              
                              ####----Data Exploration----####
                              
                              tabPanel("Data Exploration",
                                       tabsetPanel(
                                         id = "DataExploration",
                                         tabPanel("Download Survival Data",
                                                  p(),
                                                  uiOutput("rendMetaTableCols"),
                                                  uiOutput("rendMetaTable"),
                                                  fluidRow(
                                                    column(6,
                                                           uiOutput("DnldMetaButon")
                                                    ),
                                                    column(6,
                                                           uiOutput("DnldExprButon")
                                                    )
                                                  ),
                                                  value = 5),
                                         tabPanel("Score Density",
                                                  p(),
                                                  fluidRow(
                                                    numericInput("densityPercent","User Defined Percentile (Red)",value = 15, width = "200px"),
                                                    checkboxInput("QuartileLinesCheck","Show Quartile Lines (Blue)",value = T)
                                                  ),
                                                  shinycssloaders::withSpinner(shinyjqui::jqui_resizable(plotOutput("ssgseaDensity", width = "100%", height = "500px")), type = 6),
                                                  fluidRow(
                                                    downloadButton("dnldssgseaDensity_SVG","Download as SVG"),
                                                    downloadButton("dnldssgseaDensity_PDF","Download as PDF")
                                                  ),
                                                  div(DT::dataTableOutput("ssgseaDensityTable"), style = "font-size:12px"),
                                                  downloadButton("dnldssgseaDensityTable","Download Table"),
                                                  value = 6),
                                         tabPanel("Feature Comparison",
                                                  p(),
                                                  fluidRow(
                                                    column(3,
                                                           uiOutput("rendScatterFeature")
                                                    ),
                                                    column(2,
                                                           radioButtons("ColorScatterChoice","Color Plot by:",choices = c("Feature","Single Color"))
                                                    ),
                                                    column(3,
                                                           uiOutput("rendScatterColor")
                                                    ),
                                                    column(2,
                                                           checkboxGroupInput("ScatterLog","", choices = c("Log x-axis","Log y-axis"))
                                                    ),
                                                  ),
                                                  shinycssloaders::withSpinner(shinyjqui::jqui_resizable(plotlyOutput("FeatCompScatterPlot", width = "100%", height = "500px")), type = 6),
                                                  fluidRow(
                                                    downloadButton("dnldFeatCompScatter_SVG","Download as SVG"),
                                                    downloadButton("dnldFeatCompScatter_PDF","Download as PDF")
                                                  ),
                                                  p(),
                                                  div(DT::dataTableOutput("FeatCompScatterTable"), style = "font-size:12px"),
                                                  downloadButton("dnldFeatCompScatterTable","Download Table"),
                                                  value = 7),
                                         tabPanel("Risk Stratification",
                                                  tabsetPanel(
                                                    tabPanel("Risk Straification Boxplot",
                                                             p("Users may adjust risk-stratification cutoff parameters under the 'Risk Strat Parameters' tab on the sidebar panel."),
                                                             checkboxInput("SBoxLog", "Log Transform Score", value = T),
                                                             shinycssloaders::withSpinner(shinyjqui::jqui_resizable(plotOutput("Sboxplot", width = "100%", height = "500px")), type = 6),
                                                             fluidRow(
                                                               downloadButton("dnldSboxplot_SVG","Download as SVG"),
                                                               downloadButton("dnldSboxplot_PDF","Download as PDF")
                                                             ),
                                                             div(DT::dataTableOutput("SboxplotTable"), style = "font-size:12px; height:450px; overflow-Y: scroll"),
                                                             p(),
                                                             downloadButton("dnldSBoxplotTab","Download Table")
                                                    ),
                                                    tabPanel("Risk Straification Heatmap",
                                                             p("Users may adjust risk-stratification cutoff parameters under the 'Risk Strat Parameters' tab on the sidebar panel."),
                                                             uiOutput("heatmap_error_message"),
                                                             shinycssloaders::withSpinner(shinyjqui::jqui_resizable(plotOutput("Sheatmap", width = "100%", height = "2000px")), type = 6),
                                                             fluidRow(
                                                               downloadButton("dnldSheatmap_SVG","Download as SVG"),
                                                               downloadButton("dnldSheatmap_PDF","Download as PDF"),
                                                               downloadButton("dnldSheatmapexpr","Download Expression Matrix From Heatmap")
                                                             )
                                                    )
                                                  )
                                         ),
                                         tabPanel("Feature Stratification",
                                                  tabsetPanel(
                                                    tabPanel("Feature Boxplot",
                                                             p(),
                                                             fluidRow(
                                                               column(4,
                                                                      uiOutput("rendBoxplotFeature")
                                                               ),
                                                               column(3,
                                                                      checkboxInput("BoxPRemoveNA","Remove NA/Unknowns",value = T)
                                                               ),
                                                               column(3,
                                                                      checkboxInput("FBoxLog", "Log Transform Score", value = T)
                                                               )
                                                             ),
                                                             shinycssloaders::withSpinner(shinyjqui::jqui_resizable(plotOutput("Featureboxplot", width = "100%", height = "500px")), type = 6),
                                                             fluidRow(
                                                               downloadButton("dnldFboxplot_SVG","Download as SVG"),
                                                               downloadButton("dnldFboxplot_PDF","Download as PDF")
                                                             ),
                                                             div(DT::dataTableOutput("FeatureboxplotTable"), style = "font-size:12px; height:450px; overflow-Y: scroll"),
                                                             p(),
                                                             downloadButton("dnldFeatureboxplotTab","Download Table")
                                                    ),
                                                    tabPanel("Feature Heatmap",
                                                             p(),
                                                             uiOutput("heatmap_error_message2"),
                                                             fluidRow(
                                                               column(4,
                                                                      uiOutput("rendHeatmapFeature")
                                                               ),
                                                               column(3,
                                                                      checkboxInput("HeatRemoveNA","Remove NA/Unknowns",value = T)
                                                               )
                                                             ),
                                                             shinycssloaders::withSpinner(shinyjqui::jqui_resizable(plotOutput("FeatureHeatmap", width = "100%", height = "2000px")), type = 6),
                                                             fluidRow(
                                                               downloadButton("dnldFheatmap_SVG","Download as SVG"),
                                                               downloadButton("dnldFheatmap_PDF","Download as PDF"),
                                                               downloadButton("dnldFheatmapexpr","Download Expression Matrix From Heatmap")
                                                             )
                                                    )
                                                  )
                                         )
                                       ),
                                       value = 4)
                            )
                          )
                        )
                      )
             ),
             tabPanel("About",
                      fluidPage(
                        mainPanel(
                          tabPanel("Purpose and Methods",
                                   uiOutput("rendPurposeAndMethodsMD")
                                   #tabsetPanel(
                                   #  tabPanel("Purpose and Methods",
                                   #           uiOutput("rendPurposeAndMethodsMD")),
                                   #  tabPanel("Tutorial",
                                   #           uiOutput("rendTutorialMD"))
                                   #)
                          )
                        )
                      )
             )
  )


####----Server----####


server <- function(input, output, session) {
  
  
  ####----Render UI----####
  
  ##--Sample Selection--##
  
  ## Select sample type to subset samples by - only render if more than one sample type
  output$rendSampleTypeSelection <- renderUI({
    
    if (length(unique(meta[,metacol_sampletype])) > 1) {
      
      SampleTypeChoices <- unique(meta[,metacol_sampletype])
      SampleTypeChoices <- c(SampleTypeChoices,"Show All Sample Types")
      selectInput("SampleTypeSelection",paste("Select Sample Type (",metacol_sampletype,"):",sep = ""),
                  choices = SampleTypeChoices, selected = PreSelect_SamplyType)
      
    }
    
  })
  
  ## Select primary feature to look at - All not working yet
  output$rendFeatureSelection <- renderUI({
    
    if (length(unique(meta[,metacol_sampletype])) > 1) {
      
      if (input$SampleTypeSelection == "Show All Sample Types") {
        
        FeatureChoices <- c(metacol_sampletype,metacol_feature,"Show All Samples")
        MetaClass <- sapply(as_tibble(meta), typeof)
        MetaClass_num <- names(MetaClass[which(MetaClass == "double")])
        IntMetaCols <- apply(meta[,MetaClass_num],2,function(x) any(round(x) != x))
        MaybeShow <- names(IntMetaCols[which(IntMetaCols == FALSE)])
        ## Checks if integer columns might be categorical or continuous
        MaybeShowCols <- apply(meta[,MaybeShow],2,function(x) any(length(levels(as.factor(x)))<(nrow(meta)*0.75)))
        MaybeNotShow <- names(MaybeShowCols[which(MaybeShowCols == FALSE)])
        DoNotShow <- c(MaybeNotShow,names(IntMetaCols[which(IntMetaCols == TRUE)]))
        FeatureChoices <- FeatureChoices[!FeatureChoices %in% DoNotShow]
        selectInput("FeatureSelection","Select Feature to Subset Samples:", choices = FeatureChoices, selected = PreSelect_Feature)
        
      }
      else if (input$SampleTypeSelection != "Show All Sample Types") {
        
        FeatureChoices <- c(metacol_feature,"Show All Samples")
        MetaClass <- sapply(as_tibble(meta), typeof)
        MetaClass_num <- names(MetaClass[which(MetaClass == "double")])
        IntMetaCols <- apply(meta[,MetaClass_num],2,function(x) any(round(x) != x))
        MaybeShow <- names(IntMetaCols[which(IntMetaCols == FALSE)])
        ## Checks if integer columns might be categorical or continuous
        MaybeShowCols <- apply(meta[,MaybeShow],2,function(x) any(length(levels(as.factor(x)))<(nrow(meta)*0.75)))
        MaybeNotShow <- names(MaybeShowCols[which(MaybeShowCols == FALSE)])
        DoNotShow <- c(MaybeNotShow,names(IntMetaCols[which(IntMetaCols == TRUE)]))
        FeatureChoices <- FeatureChoices[!FeatureChoices %in% DoNotShow]
        selectInput("FeatureSelection","Select Feature to Subset Samples:", choices = FeatureChoices, selected = PreSelect_Feature)
        
      }
      
    }
    else if (length(unique(meta[,metacol_sampletype])) <= 1) {
      
      FeatureChoices <- c(metacol_feature,"Show All Samples")
      MetaClass <- sapply(as_tibble(meta), typeof)
      MetaClass_num <- names(MetaClass[which(MetaClass == "double")])
      IntMetaCols <- apply(meta[,MetaClass_num],2,function(x) any(round(x) != x))
      MaybeShow <- names(IntMetaCols[which(IntMetaCols == FALSE)])
      ## Checks if integer columns might be categorical or continuous
      MaybeShowCols <- apply(meta[,MaybeShow],2,function(x) any(length(levels(as.factor(x)))<(nrow(meta)*0.75)))
      MaybeNotShow <- names(MaybeShowCols[which(MaybeShowCols == FALSE)])
      DoNotShow <- c(MaybeNotShow,names(IntMetaCols[which(IntMetaCols == TRUE)]))
      FeatureChoices <- FeatureChoices[!FeatureChoices %in% DoNotShow]
      selectInput("FeatureSelection","Select Feature to Subset Samples:", choices = FeatureChoices, selected = PreSelect_Feature)
      
    }
    
  })
  
  ## Select primary features condition to look at - All not working yet
  output$rendSubFeatureSelection <- renderUI({
    
    req(input$FeatureSelection)
    
    if (length(unique(meta[,metacol_sampletype])) > 1) {
      SampleType <- input$SampleTypeSelection
    }
    if (length(unique(meta[,metacol_sampletype])) <= 1) {
      SampleType <- "Show All Sample Types"
    }
    #SampleType <- input$SampleTypeSelection
    Feature <- input$FeatureSelection
    
    if (SampleType == "Show All Sample Types") {
      meta <- meta
    }
    if (SampleType != "Show All Sample Types") {
      meta <- meta[which(meta[,metacol_sampletype] == SampleType),]
    }
    
    if (Feature != "Show All Samples") {
      
      SubFeatureChoices <- unique(meta[,Feature])
      #if (input$MainFeatContCheck == T) {
      #  SubFeatureChoices <- unique(highlow(SubFeatureChoices))
      #  SubFeatureChoices <- gsub("High",paste0(Feature,"_High_AboveMedian"),SubFeatureChoices)
      #  SubFeatureChoices <- gsub("Low",paste0(Feature,"_Low_BelowMedian"),SubFeatureChoices)
      #}
      # Sort options, will put 1,TRUE,yes before 0,FASLE,no, so the 'positive' value is the initial selected - puts NA last
      SubFeatureChoices <- sort(SubFeatureChoices, decreasing = T, na.last = T)
      
      selectInput("subFeatureSelection","Feature Condition:", choices = SubFeatureChoices, selected = PreSelect_SubFeature)
      
    }
    
  })
  
  #output$rendNumContWarning <- renderUI({
  #  
  #  Feature <- input$FeatureSelection
  #  if (Feature != "Show All Samples") {
  #    SubFeatureChoices <- unique(meta[,Feature])
  #    #if (input$MainFeatContCheck == F) {
  #      if (any(!is.na(as.numeric(as.character(SubFeatureChoices))))) {
  #        p("Numeric variables detected in selected feature. Categorical variables recommended to subset samples.", style = "color:red")
  #      }
  #    #}
  #  }
  #  
  #})
  
  ##--Univariate--##
  
  output$rendSurvivalFeatureSingle <- renderUI({
    
    geneset <- gs_react()
    geneset_name <- names(geneset)
    
    if (length(unique(meta[,metacol_sampletype])) > 1) {
      if (input$SampleTypeSelection != "Show All Sample Types") {
        
        if (input$FeatureSelection != "Show All Samples") {
          metacol_feature <- metacol_feature[-which(metacol_feature == input$FeatureSelection)]
        }
        metacol_feature <- c(metacol_feature,geneset_name,"QuartileCutP","MedianCutP","OptimalCutP","TopBottomCutP","UserCutP")
        selectInput("SingleSurvivalFeature","Select Feature:",
                    choices = metacol_feature, selected = PreSelect_SecondaryFeature)
        
      }
      else if (input$SampleTypeSelection == "Show All Sample Types") {
        
        
        SurvFeatChoices2 <- c(metacol_sampletype,metacol_feature,geneset_name,"QuartileCutP","MedianCutP","OptimalCutP","TopBottomCutP","UserCutP")
        if (input$FeatureSelection != "Show All Samples") {
          SurvFeatChoices2 <- SurvFeatChoices2[-which(SurvFeatChoices2 == input$FeatureSelection)]
        }
        selectInput("SingleSurvivalFeature","Select Feature:",
                    choices = SurvFeatChoices2, selected = PreSelect_SecondaryFeature)
        
      }
    }
    else if (length(unique(meta[,metacol_sampletype])) <= 1) {
      SurvFeatChoices2 <- c(metacol_sampletype,metacol_feature,geneset_name,"QuartileCutP","MedianCutP","OptimalCutP","TopBottomCutP","UserCutP")
      if (input$FeatureSelection != "Show All Samples") {
        SurvFeatChoices2 <- SurvFeatChoices2[-which(SurvFeatChoices2 == input$FeatureSelection)]
      }
      selectInput("SingleSurvivalFeature","Select Feature:",
                  choices = SurvFeatChoices2, selected = PreSelect_SecondaryFeature)
    }
    
  })
  
  ##--Bivariate--##
  
  output$rendSurvivalFeatureBi1 <- renderUI({
    
    geneset <- gs_react()
    geneset_name <- names(geneset)
    SurvFeatChoices <- c(metacol_feature,geneset_name,"QuartileCutP","MedianCutP","OptimalCutP","TopBottomCutP","UserCutP")
    SurvFeatChoices2 <- c(metacol_sampletype,metacol_feature,geneset_name,"QuartileCutP","MedianCutP","OptimalCutP","TopBottomCutP","UserCutP")
    
    if (length(unique(meta[,metacol_sampletype])) > 1) {
      if (input$SampleTypeSelection != "Show All Sample Types") {
        
        if (input$FeatureSelection != "Show All Samples") {
          SurvFeatChoices <- SurvFeatChoices[-which(SurvFeatChoices == input$FeatureSelection)]
        }
        selectInput("SurvivalFeatureBi1","Select Feature 1:",
                    choices = SurvFeatChoices, selected = "MedianCutP")
        
      }
      else if (input$SampleTypeSelection == "Show All Sample Types") {
        
        if (input$FeatureSelection != "Show All Samples") {
          SurvFeatChoices2 <- SurvFeatChoices2[-which(SurvFeatChoices2 == input$FeatureSelection)]
        }
        selectInput("SurvivalFeatureBi1","Select Feature 1:",
                    choices = SurvFeatChoices2, selected = "MedianCutP")
        
      }
    }
    else if (length(unique(meta[,metacol_sampletype])) <= 1) {
      if (input$FeatureSelection != "Show All Samples") {
        SurvFeatChoices2 <- SurvFeatChoices2[-which(SurvFeatChoices2 == input$FeatureSelection)]
      }
      selectInput("SurvivalFeatureBi1","Select Feature 1:",
                  choices = SurvFeatChoices2, selected = "MedianCutP")
    }
    
  })
  
  output$rendSurvivalFeatureBi2 <- renderUI({
    
    geneset <- gs_react()
    geneset_name <- names(geneset)
    SurvFeatChoices <- c(metacol_feature,geneset_name,"QuartileCutP","MedianCutP","OptimalCutP","TopBottomCutP","UserCutP")
    SurvFeatChoices2 <- c(metacol_sampletype,metacol_feature,geneset_name,"QuartileCutP","MedianCutP","OptimalCutP","TopBottomCutP","UserCutP")
    
    if (length(unique(meta[,metacol_sampletype])) > 1) {
      if (input$SampleTypeSelection != "Show All Sample Types") {
        
        if (input$FeatureSelection != "Show All Samples") {
          SurvFeatChoices <- SurvFeatChoices[-which(SurvFeatChoices == input$FeatureSelection)]
        }
        selectInput("SurvivalFeatureBi2","Select Feature 2:",
                    choices = SurvFeatChoices, selected = PreSelect_SecondaryFeature)
        
      }
      else if (input$SampleTypeSelection == "Show All Sample Types") {
        
        if (input$FeatureSelection != "Show All Samples") {
          SurvFeatChoices2 <- SurvFeatChoices2[-which(SurvFeatChoices2 == input$FeatureSelection)]
        }
        selectInput("SurvivalFeatureBi2","Select Feature 2:",
                    choices = SurvFeatChoices2, selected = PreSelect_SecondaryFeature)
        
      }
    }
    else if (length(unique(meta[,metacol_sampletype])) <= 1) {
      if (input$FeatureSelection != "Show All Samples") {
        SurvFeatChoices2 <- SurvFeatChoices2[-which(SurvFeatChoices2 == input$FeatureSelection)]
      }
      selectInput("SurvivalFeatureBi2","Select Feature 2:",
                  choices = SurvFeatChoices2, selected = PreSelect_SecondaryFeature)
    }
    
  })
  
  output$rendSurvivalFeatureBi1Inter <- renderUI({
    
    geneset <- gs_react()
    geneset_name <- names(geneset)
    SurvFeatChoices <- c(metacol_feature,geneset_name,"QuartileCutP","MedianCutP","OptimalCutP","TopBottomCutP","UserCutP")
    SurvFeatChoices2 <- c(metacol_sampletype,metacol_feature,geneset_name,"QuartileCutP","MedianCutP","OptimalCutP","TopBottomCutP","UserCutP")
    
    if (length(unique(meta[,metacol_sampletype])) > 1) {
      if (input$SampleTypeSelection != "Show All Sample Types") {
        
        if (input$FeatureSelection != "Show All Samples") {
          SurvFeatChoices <- SurvFeatChoices[-which(SurvFeatChoices == input$FeatureSelection)]
        }
        selectInput("SurvivalFeatureBi1Inter","Select Feature 1:",
                    choices = SurvFeatChoices, selected = "MedianCutP")
        
      }
      else if (input$SampleTypeSelection == "Show All Sample Types") {
        
        if (input$FeatureSelection != "Show All Samples") {
          SurvFeatChoices2 <- SurvFeatChoices2[-which(SurvFeatChoices2 == input$FeatureSelection)]
        }
        selectInput("SurvivalFeatureBi1Inter","Select Feature 1:",
                    choices = SurvFeatChoices2, selected = "MedianCutP")
        
      }
    }
    else if (length(unique(meta[,metacol_sampletype])) <= 1) {
      if (input$FeatureSelection != "Show All Samples") {
        SurvFeatChoices2 <- SurvFeatChoices2[-which(SurvFeatChoices2 == input$FeatureSelection)]
      }
      selectInput("SurvivalFeatureBi1Inter","Select Feature 1:",
                  choices = SurvFeatChoices2, selected = "MedianCutP")
    }
    
  })
  
  output$rendSurvivalFeatureBi2Inter <- renderUI({
    
    geneset <- gs_react()
    geneset_name <- names(geneset)
    SurvFeatChoices <- c(metacol_feature,geneset_name,"QuartileCutP","MedianCutP","OptimalCutP","TopBottomCutP","UserCutP")
    SurvFeatChoices2 <- c(metacol_sampletype,metacol_feature,geneset_name,"QuartileCutP","MedianCutP","OptimalCutP","TopBottomCutP","UserCutP")
    
    if (length(unique(meta[,metacol_sampletype])) > 1) {
      if (input$SampleTypeSelection != "Show All Sample Types") {
        
        if (input$FeatureSelection != "Show All Samples") {
          SurvFeatChoices <- SurvFeatChoices[-which(SurvFeatChoices == input$FeatureSelection)]
        }
        selectInput("SurvivalFeatureBi2Inter","Select Feature 2:",
                    choices = SurvFeatChoices, selected = PreSelect_SecondaryFeature)
        
      }
      else if (input$SampleTypeSelection == "Show All Sample Types") {
        
        if (input$FeatureSelection != "Show All Samples") {
          SurvFeatChoices2 <- SurvFeatChoices2[-which(SurvFeatChoices2 == input$FeatureSelection)]
        }
        selectInput("SurvivalFeatureBi2Inter","Select Feature 2:",
                    choices = SurvFeatChoices2, selected = PreSelect_SecondaryFeature)
        
      }
    }
    else if (length(unique(meta[,metacol_sampletype])) <= 1) {
      if (input$FeatureSelection != "Show All Samples") {
        SurvFeatChoices2 <- SurvFeatChoices2[-which(SurvFeatChoices2 == input$FeatureSelection)]
      }
      selectInput("SurvivalFeatureBi2Inter","Select Feature 2:",
                  choices = SurvFeatChoices2, selected = PreSelect_SecondaryFeature)
    }
    
  })
  
  ##--Multivariate--##
  
  output$rendSurvivalFeature <- renderUI({
    
    geneset <- gs_react()
    geneset_name <- names(geneset)
    SurvFeatChoices <- c(metacol_feature,geneset_name,"QuartileCutP","MedianCutP","OptimalCutP","TopBottomCutP","UserCutP")
    SurvFeatChoices2 <- c(metacol_sampletype,metacol_feature,geneset_name,"QuartileCutP","MedianCutP","OptimalCutP","TopBottomCutP","UserCutP")
    
    if (length(unique(meta[,metacol_sampletype])) > 1) {
      if (input$SampleTypeSelection != "Show All Sample Types") {
        
        if (input$FeatureSelection != "Show All Samples") {
          SurvFeatChoices <- SurvFeatChoices[-which(SurvFeatChoices == input$FeatureSelection)]
        }
        selectInput("SurvivalFeature","Select Feature(s):",
                    choices = SurvFeatChoices, multiple = T, selected = "MedianCutP")
        
      }
      else if (input$SampleTypeSelection == "Show All Sample Types") {
        
        if (input$FeatureSelection != "Show All Samples") {
          SurvFeatChoices2 <- SurvFeatChoices2[-which(SurvFeatChoices2 == input$FeatureSelection)]
        }
        selectInput("SurvivalFeature","Select Feature(s):",
                    choices = SurvFeatChoices2, multiple = T, selected = "MedianCutP")
        
      }
    }
    else if (length(unique(meta[,metacol_sampletype])) <= 1) {
      if (input$FeatureSelection != "Show All Samples") {
        SurvFeatChoices2 <- SurvFeatChoices2[-which(SurvFeatChoices2 == input$FeatureSelection)]
      }
      selectInput("SurvivalFeature","Select Feature(s):",
                  choices = SurvFeatChoices2, multiple = T, selected = "MedianCutP")
    }
    
  })
  
  ##--Reference Features--##
  
  output$rendSurvFeatVariableUni <- renderUI({
    
    Feature <- input$SingleSurvivalFeature
    metaSub <- ssGSEAmeta()
    
    if (input$UniVarContCheck == FALSE) {
      
      Var_choices <- unique(metaSub[,Feature])
      if (input$UniVarNAcheck == TRUE) {
        
        Var_choices <- Var_choices[which(is.na(Var_choices) == FALSE)]
        Var_choices <- Var_choices[which(Var_choices != "Inf")]
        Var_choices <- Var_choices[grep("unknown",Var_choices,ignore.case = T, invert = T)]
        
      }
      Var_choices <- sort(Var_choices, decreasing = T, na.last = T)
      selectInput("SurvFeatVariableUni","Select Coxh Feature Reference:",
                  choices = Var_choices)
      
    }
    else if (input$UniVarContCheck == TRUE) {
      
      if (input$UniVarContHiLoCheck == TRUE) {
        
        metaSub <- metaSub[which(metaSub[,Feature] != "Inf"),]
        metaSub[,Feature] <- highlow(as.numeric(metaSub[, which(colnames(metaSub) == Feature)]))
        Var_choices <- unique(metaSub[,Feature])
        if (input$UniVarNAcheck == TRUE) {
          
          Var_choices <- Var_choices[which(is.na(Var_choices) == FALSE)]
          Var_choices <- Var_choices[which(Var_choices != "Inf")]
          Var_choices <- Var_choices[grep("unknown",Var_choices,ignore.case = T, invert = T)]
          
        }
        Var_choices <- sort(Var_choices, decreasing = T, na.last = T)
        selectInput("SurvFeatVariableUni","Select Coxh Feature Reference:",
                    choices = Var_choices)
        
      }
      
    }
    
  })
  
  output$rendSurvFeatVariableBi1 <- renderUI({
    
    Feature <- input$SurvivalFeatureBi1
    metaSub <- ssGSEAmeta()
    
    if (input$BiVarAddContCheck1 == FALSE) {
      
      Var_choices <- unique(metaSub[,Feature])
      if (input$BiVarAddNAcheck1 == TRUE) {
        
        Var_choices <- Var_choices[which(is.na(Var_choices) == FALSE)]
        Var_choices <- Var_choices[which(Var_choices != "Inf")]
        Var_choices <- Var_choices[grep("unknown",Var_choices,ignore.case = T, invert = T)]
        
      }
      Var_choices <- sort(Var_choices, decreasing = T, na.last = T)
      selectInput("SurvFeatVariableBi1","Select Coxh Feature Reference:",
                  choices = Var_choices)
      
    }
    else if (input$BiVarAddContCheck1 == TRUE) {
      
      if (input$BiVarAddContHiLoCheck1 == TRUE) {
        
        metaSub <- metaSub[which(metaSub[,Feature] != "Inf"),]
        metaSub[,Feature] <- highlow(as.numeric(metaSub[, which(colnames(metaSub) == Feature)]))
        Var_choices <- unique(metaSub[,Feature])
        if (input$BiVarAddNAcheck1 == TRUE) {
          
          Var_choices <- Var_choices[which(is.na(Var_choices) == FALSE)]
          Var_choices <- Var_choices[which(Var_choices != "Inf")]
          Var_choices <- Var_choices[grep("unknown",Var_choices,ignore.case = T, invert = T)]
          
        }
        Var_choices <- sort(Var_choices, decreasing = T, na.last = T)
        selectInput("SurvFeatVariableBi1","Select Coxh Feature Reference:",
                    choices = Var_choices)
        
      }
      
    }
    
  })
  
  output$rendSurvFeatVariableBi2 <- renderUI({
    
    Feature <- input$SurvivalFeatureBi2
    metaSub <- ssGSEAmeta()
    
    if (input$BiVarAddContCheck2 == FALSE) {
      
      Var_choices <- unique(metaSub[,Feature])
      if (input$BiVarAddNAcheck2 == TRUE) {
        
        Var_choices <- Var_choices[which(is.na(Var_choices) == FALSE)]
        Var_choices <- Var_choices[which(Var_choices != "Inf")]
        Var_choices <- Var_choices[grep("unknown",Var_choices,ignore.case = T, invert = T)]
        
      }
      Var_choices <- sort(Var_choices, decreasing = T, na.last = T)
      selectInput("SurvFeatVariableBi2","Select Coxh Feature Reference:",
                  choices = Var_choices)
      
    }
    else if (input$BiVarAddContCheck2 == TRUE) {
      
      if (input$BiVarAddContHiLoCheck2 == TRUE) {
        
        metaSub <- metaSub[which(metaSub[,Feature] != "Inf"),]
        metaSub[,Feature] <- highlow(as.numeric(metaSub[, which(colnames(metaSub) == Feature)]))
        Var_choices <- unique(metaSub[,Feature])
        if (input$BiVarAddNAcheck2 == TRUE) {
          
          Var_choices <- Var_choices[which(is.na(Var_choices) == FALSE)]
          Var_choices <- Var_choices[which(Var_choices != "Inf")]
          Var_choices <- Var_choices[grep("unknown",Var_choices,ignore.case = T, invert = T)]
          
        }
        Var_choices <- sort(Var_choices, decreasing = T, na.last = T)
        selectInput("SurvFeatVariableBi2","Select Coxh Feature Reference:",
                    choices = Var_choices)
        
      }
      
    }
    
  })
  
  output$rendSurvFeatVariableBi1Inter <- renderUI({
    
    Feature <- input$SurvivalFeatureBi1Inter
    metaSub <- ssGSEAmeta()
    
    if (input$BiVarIntContCheck1 == FALSE) {
      
      Var_choices <- unique(metaSub[,Feature])
      if (input$BiVarIntNAcheck1 == TRUE) {
        
        Var_choices <- Var_choices[which(is.na(Var_choices) == FALSE)]
        Var_choices <- Var_choices[which(Var_choices != "Inf")]
        Var_choices <- Var_choices[grep("unknown",Var_choices,ignore.case = T, invert = T)]
        
      }
      Var_choices <- sort(Var_choices, decreasing = T, na.last = T)
      selectInput("SurvFeatVariableBi1Inter","Select Coxh Feature Reference:",
                  choices = Var_choices)
      
    }
    else if (input$BiVarIntContCheck1 == TRUE) {
      
      if (input$BiVarIntContHiLoCheck1 == TRUE) {
        
        metaSub <- metaSub[which(metaSub[,Feature] != "Inf"),]
        metaSub[,Feature] <- highlow(as.numeric(metaSub[, which(colnames(metaSub) == Feature)]))
        Var_choices <- unique(metaSub[,Feature])
        if (input$BiVarIntNAcheck1 == TRUE) {
          
          Var_choices <- Var_choices[which(is.na(Var_choices) == FALSE)]
          Var_choices <- Var_choices[which(Var_choices != "Inf")]
          Var_choices <- Var_choices[grep("unknown",Var_choices,ignore.case = T, invert = T)]
          
        }
        Var_choices <- sort(Var_choices, decreasing = T, na.last = T)
        selectInput("SurvFeatVariableBi1Inter","Select Coxh Feature Reference:",
                    choices = Var_choices)
        
      }
      
    }
    
  })
  
  output$rendSurvFeatVariableBi2Inter <- renderUI({
    
    Feature <- input$SurvivalFeatureBi2Inter
    metaSub <- ssGSEAmeta()
    
    if (input$BiVarIntContCheck2 == FALSE) {
      
      Var_choices <- unique(metaSub[,Feature])
      if (input$BiVarIntNAcheck2 == TRUE) {
        
        Var_choices <- Var_choices[which(is.na(Var_choices) == FALSE)]
        Var_choices <- Var_choices[which(Var_choices != "Inf")]
        Var_choices <- Var_choices[grep("unknown",Var_choices,ignore.case = T, invert = T)]
        
      }
      Var_choices <- sort(Var_choices, decreasing = T, na.last = T)
      selectInput("SurvFeatVariableBi2Inter","Select Coxh Feature Reference:",
                  choices = Var_choices)
      
    }
    else if (input$BiVarIntContCheck2 == TRUE) {
      
      if (input$BiVarIntContHiLoCheck2 == TRUE) {
        
        metaSub <- metaSub[which(metaSub[,Feature] != "Inf"),]
        metaSub[,Feature] <- highlow(as.numeric(metaSub[, which(colnames(metaSub) == Feature)]))
        Var_choices <- unique(metaSub[,Feature])
        if (input$BiVarIntNAcheck2 == TRUE) {
          
          Var_choices <- Var_choices[which(is.na(Var_choices) == FALSE)]
          Var_choices <- Var_choices[which(Var_choices != "Inf")]
          Var_choices <- Var_choices[grep("unknown",Var_choices,ignore.case = T, invert = T)]
          
        }
        Var_choices <- sort(Var_choices, decreasing = T, na.last = T)
        selectInput("SurvFeatVariableBi2Inter","Select Coxh Feature Reference:",
                    choices = Var_choices)
        
      }
      
    }
    
  })
  
  ##--Other--##
  
  ## Survival X-axis Length
  output$rendSurvXaxis <- renderUI({
    
    meta_ssgsea <- ssGSEAmeta()
    if (is.null(input$SurvivalType_time) == TRUE & is.null(input$SurvivalType_id) == TRUE) {
      surv_time_col <- metacol_survtime[1]
      surv_id_col <- metacol_survid[1]
    }
    if (is.null(input$SurvivalType_time) == FALSE & is.null(input$SurvivalType_id) == FALSE) {
      surv_time_col <- input$SurvivalType_time
      surv_id_col <- input$SurvivalType_id
    }
    max_time <- ceiling(max(meta_ssgsea[,surv_time_col])/365.25)
    numericInput("SurvXaxis","X-Axis Limit (years)", value = max_time)
    
    
  })
  
  ## Survival X-axis Length
  output$rendSurvXaxis_lasso <- renderUI({
    
    meta_ssgsea <- ssGSEAmeta()
    if (is.null(input$SurvivalType_time) == TRUE & is.null(input$SurvivalType_id) == TRUE) {
      surv_time_col <- metacol_survtime[1]
      surv_id_col <- metacol_survid[1]
    }
    if (is.null(input$SurvivalType_time) == FALSE & is.null(input$SurvivalType_id) == FALSE) {
      surv_time_col <- input$SurvivalType_time
      surv_id_col <- input$SurvivalType_id
    }
    max_time <- ceiling(max(meta_ssgsea[,surv_time_col])/365.25)
    numericInput("SurvXaxis_lasso","X-Axis Limit (years)", value = max_time)
    
    
  })
  
  ## Select survival type selection based on meta columns (ex. OS vs EFS)
  output$rendSurvivalType_time <- renderUI({
    
    ## Only show if more than one option
    if (length(metacol_survtime > 1)) {
      
      selectInput("SurvivalType_time","Survival Time Data:", choices = metacol_survtime)
      
    }
    
  })
  
  ## Select survival type selection based on meta columns (ex. OS vs EFS)
  output$rendSurvivalType_id <- renderUI({
    
    ## Only show if more than one option
    if (length(metacol_survid > 1)) {
      
      selectInput("SurvivalType_id","Survival ID Data:", choices = metacol_survid)
      
    }
    
  })
  
  ## Feature selection for boxplot
  output$rendBoxplotFeature <- renderUI({
    
    
    if (length(unique(meta[,metacol_sampletype])) > 1) {
      
      if (input$SampleTypeSelection != "Show All Sample Types") {
        
        selectInput("BoxplotFeature","Select Feature:",
                    choices = metacol_feature)
        
      }
      else if (input$SampleTypeSelection == "Show All Sample Types") {
        
        selectInput("BoxplotFeature","Select Feature:",
                    choices = c(metacol_sampletype,metacol_feature))
        
      }
      
    }
    else if (length(unique(meta[,metacol_sampletype])) <= 1) {
      
      selectInput("BoxplotFeature","Select Feature:",
                  choices = metacol_feature)
      
    }
    
  })
  
  ## Feature selection for heatmap
  output$rendHeatmapFeature <- renderUI({
    
    if (length(unique(meta[,metacol_sampletype])) > 1) {
      
      if (input$SampleTypeSelection != "Show All Sample Types") {
        
        selectInput("HeatmapFeature","Select Feature:",
                    choices = metacol_feature)
        
      }
      else if (input$SampleTypeSelection == "Show All Sample Types") {
        
        selectInput("HeatmapFeature","Select Feature:",
                    choices = c(metacol_sampletype,metacol_feature))
        
      }
      
    }
    else if (length(unique(meta[,metacol_sampletype])) <= 1) {
      
      selectInput("HeatmapFeature","Select Feature:",
                  choices = metacol_feature)
      
    }
    
  })
  
  ## Select ssGSEA function scoring method
  output$rendScoreMethodBox <- renderUI({
    
    selectInput("ScoreMethod","Scoring Method",choices = c("ssgsea","gsva","zscore","plage"))
    
  })
  
  ## Survival Plot Title Input
  output$rendSurvPlotTitle <- renderUI({
    
    if (input$SurvPanels == 1) {
      if (input$SurvPanelsMain == 1) {
        textInput("SurvPlotTitleMedian","Survival Plot Title:",value = "")
      }
      else if (input$SurvPanelsMain == 2) {
        textInput("SurvPlotTitleQuartile","Survival Plot Title:",value = "")
      }
      else if (input$SurvPanelsMain == 3) {
        textInput("SurvPlotTitleOptimal","Survival Plot Title:",value = "")
      }
      else if (input$SurvPanelsMain == 4) {
        textInput("SurvPlotTitleQuantile","Survival Plot Title:",value = "")
      }
      else if (input$SurvPanelsMain == 5) {
        textInput("SurvPlotTitleUser","Survival Plot Title:",value = "")
      }
    }
    else if (input$SurvPanels == 2) {
      textInput("SurvPlotTitleUniVar","Survival Plot Title:",value = "")
    }
    else if (input$SurvPanels == 3) {
      textInput("SurvPlotTitleBiVar","Survival Plot Title:",value = "")
    }
    
    
    
  })
  
  ## Select column names of meta to view in sample box
  output$rendMetaTableCols <- renderUI({
    
    meta <- ssGSEAmeta()
    MetaColChoices <- colnames(meta)[c(2:ncol(meta))]
    selectInput("MetaTableCols","Select Meta Columns to View:", choices = MetaColChoices, selected = "", multiple = T)
    
  })
  
  ## View of meta table with choices selected
  output$rendMetaTable <- renderUI({
    
    div(DT::dataTableOutput("MetaTable"), style = "font-size:12px")
    
    
  })
  
  ## View Gene Set table
  output$rendGeneSetTable <- renderUI({
    
    div(DT::dataTableOutput("GeneSetTable"), style = "font-size:10px")
    
    
  })
  
  ## View Gene - "Gene Set" table
  output$rendGeneGeneSetTable <- renderUI({
    
    div(DT::dataTableOutput("geneGeneSetTable"), style = "font-size:10px")
    
  })
  
  ## View User Gene Set table
  output$rendUserGeneSetTable <- renderUI({
    
    req(input$userGeneSet)
    div(DT::dataTableOutput("userGeneSetTable"), style = "font-size:10px")
    
  })
  
  output$rendGenesInGeneSetTab <- renderUI({
    
    if (input$GeneSetTabs == 1) {
      
      if (input$ViewGeneSetGenes == TRUE) {
        
        div(DT::dataTableOutput("GenesInGeneSetTab"), style = "font-size:10px; height:450px; overflow-Y: scroll")
        
      }
      
    }
    
    else if (input$GeneSetTabs == 3) {
      
      req(input$userGeneSet)
      if (input$ViewGeneSetGenes == TRUE) {
        
        div(DT::dataTableOutput("GenesInGeneSetTab"), style = "font-size:10px; height:450px; overflow-Y: scroll")
        
      }
      
    }
    
  })
  
  output$rendViewGeneSetGenes <- renderUI({
    
    if (input$GeneSetTabs == 1) {
      
      checkboxInput("ViewGeneSetGenes","View Genes in Selected Gene Set", value = F)
      
    }
    
    else if (input$GeneSetTabs == 3) {
      
      req(input$userGeneSet)
      if (input$UserGSoption == "Gene Set Upload") {
        checkboxInput("ViewGeneSetGenes","View Genes in Selected Gene Set", value = F)
      }
      
    }
    
  })
  
  ## Download button for subset meta
  output$DnldMetaButon <- renderUI({
    
    downloadButton("dnldMeta", "Download Meta Subset")
    
  })
  
  ## Download button for subset expression
  output$DnldExprButon <- renderUI({
    
    downloadButton("dnldExpr", "Download Expression Subset")
    
  })
  
  output$rendQuartHRtab <- renderUI({
    
    div(shinycssloaders::withSpinner(tableOutput("SQuartileHRtab"), type = 7, size = 0.5), style = "font-size:12px")
    
  })
  output$rendBINHRtab <- renderUI({
    
    div(shinycssloaders::withSpinner(tableOutput("SBinaryHRtab"), type = 7, size = 0.5), style = "font-size:12px")
    
  })
  output$rendQuantHRtab <- renderUI({
    
    div(shinycssloaders::withSpinner(tableOutput("SQuantileHRtab"), type = 7, size = 0.5), style = "font-size:12px")
    
  })
  output$rendQuantHRtab2 <- renderUI({
    
    div(shinycssloaders::withSpinner(tableOutput("SQuantileHR2tab"), type = 7, size = 0.5), style = "font-size:12px")
    
  })
  output$rendCutPointHRtab <- renderUI({
    
    div(shinycssloaders::withSpinner(tableOutput("CutPointHRtab"), type = 7, size = 0.5), style = "font-size:12px")
    
  })
  
  output$rendPurposeAndMethodsMD <- renderUI({
    
    if (file.exists(About_MD_File)) {
      
      includeMarkdown(About_MD_File)
      
    }
    else {
      p("Page requires PurposeAndMethods.Rmd to be found")
    }
    
  })
  #output$rendTutorialMD <- renderUI({
  #  
  #  if (file.exists("App_Markdowns/Tutorial.Rmd")) {
  #    
  #    includeMarkdown("App_Markdowns/Tutorial.Rmd")
  #    
  #  }
  #  else {
  #    p("Page requires App_Markdowns/Tutorial.Rmd to be found")
  #  }
  #  
  #})
  
  output$rendGeneSetCat_Select <- renderUI({
    
    if (length(decon_score_cols) > 0) {
      selectInput("GeneSetCat_Select","Select Category",
                  choices = c("MSigDB","LINCS L1000","Cell Marker","ER Stress","Immune Signatures","TCGA","Pre-Processed Scores"))
    }
    else {
      selectInput("GeneSetCat_Select","Select Category",
                  choices = c("MSigDB","LINCS L1000","Cell Marker","ER Stress","TCGA","Immune Signatures"))
    }
    
  })
  
  output$renduserGeneSet <- renderUI({
    
    if (input$UserGSoption == "Gene Set Upload") {
      
      fileInput("userGeneSet","Gene Set Upload", accept = c(".gmt",".tsv",".txt",".RData"))
      
    }
    
  })
  
  output$renduserGeneSetText <- renderUI({
    
    if (input$UserGSoption == "Text Box Input") {
      
      textInput("userGeneSetText","Gene Symbols", placeholder = "Comma, space, or tab delimited")
      
    }
    
  })
  
  output$renduserGeneSetTextName <- renderUI({
    
    if (input$UserGSoption == "Text Box Input") {
      
      textInput("userGeneSetTextName","Custom Gene Set Name")
      
    }
    
  })
  
  output$rendUniVarContHiLoCheck <- renderUI({
    
    if (input$UniVarContCheck == T) {
      checkboxInput("UniVarContHiLoCheck","Continuous Feature as Median Cut-Point",value = T)
    }
    
  })
  output$rendBiVarAddContHiLoCheck1 <- renderUI({
    
    if (input$BiVarAddContCheck1 == T) {
      checkboxInput("BiVarAddContHiLoCheck1","Continuous Feature as Median Cut-Point",value = T)
    }
    
  })
  output$rendBiVarAddContHiLoCheck2 <- renderUI({
    
    if (input$BiVarAddContCheck2 == T) {
      checkboxInput("BiVarAddContHiLoCheck2","Continuous Feature as Median Cut-Point",value = T)
    }
    
  })
  output$rendBiVarIntContHiLoCheck1 <- renderUI({
    
    if (input$BiVarIntContCheck1 == T) {
      checkboxInput("BiVarIntContHiLoCheck1","Continuous Feature as Median Cut-Point",value = T)
    }
    
  })
  output$rendBiVarIntContHiLoCheck2 <- renderUI({
    
    if (input$BiVarIntContCheck2 == T) {
      checkboxInput("BiVarIntContHiLoCheck2","Continuous Feature as Median Cut-Point",value = T)
    }
    
  })
  
  output$rendScatterFeature <- renderUI({
    
    if (length(unique(meta[,metacol_sampletype])) > 1) {
      
      if (input$SampleTypeSelection != "Show All Sample Types") {
        
        selectInput("ScatterFeature","Select Feature:",
                    choices = metacol_feature)
        
      }
      else if (input$SampleTypeSelection == "Show All Sample Types") {
        
        selectInput("ScatterFeature","Select Feature:",
                    choices = c(metacol_sampletype,metacol_feature))
        
      }
      
    }
    else if (length(unique(meta[,metacol_sampletype])) <= 1) {
      
      selectInput("ScatterFeature","Select Feature:",
                  choices = metacol_feature)
      
    }
    
  })
  
  output$rendScatterColor <- renderUI({
    
    if (input$ColorScatterChoice == "Feature") {
      
      geneset <- gs_react()
      geneset_name <- names(geneset)
      
      if (length(unique(meta[,metacol_sampletype])) > 1) {
        if (input$SampleTypeSelection != "Show All Sample Types") {
          
          if (input$FeatureSelection != "Show All Samples") {
            metacol_feature <- metacol_feature[-which(metacol_feature == input$FeatureSelection)]
          }
          metacol_feature <- c(metacol_feature,geneset_name,"QuartileCutP","MedianCutP","OptimalCutP","TopBottomCutP","UserCutP")
          metacol_feature <- c(metacol_feature,metacol_survid)
          selectInput("ScatterColor","Color By:",
                      choices = metacol_feature, selected = metacol_survid[1])
          
        }
        else if (input$SampleTypeSelection == "Show All Sample Types") {
          
          
          SurvFeatChoices2 <- c(metacol_sampletype,metacol_feature,geneset_name,"QuartileCutP","MedianCutP","OptimalCutP","TopBottomCutP","UserCutP")
          if (input$FeatureSelection != "Show All Samples") {
            SurvFeatChoices2 <- SurvFeatChoices2[-which(SurvFeatChoices2 == input$FeatureSelection)]
          }
          SurvFeatChoices2 <- c(SurvFeatChoices2,metacol_survid)
          selectInput("ScatterColor","Color By:",
                      choices = SurvFeatChoices2, selected = metacol_survid[1])
          
        }
      }
      else if (length(unique(meta[,metacol_sampletype])) <= 1) {
        SurvFeatChoices2 <- c(metacol_sampletype,metacol_feature,geneset_name,"QuartileCutP","MedianCutP","OptimalCutP","TopBottomCutP","UserCutP")
        if (input$FeatureSelection != "Show All Samples") {
          SurvFeatChoices2 <- SurvFeatChoices2[-which(SurvFeatChoices2 == input$FeatureSelection)]
        }
        SurvFeatChoices2 <- c(SurvFeatChoices2,metacol_survid)
        selectInput("ScatterColor","Color By:",
                    choices = SurvFeatChoices2, selected = metacol_survid[1])
      }
      
    }
    else if (input$ColorScatterChoice == "Single Color") {
      selectInput("ScatterColor","Color:",
                  choices = colors(), selected = "cadetblue")
    }
    
  })
  
  #####----Lasso RenderUI----####
  #
  #SampleType_Selec <- reactiveValues(SampleType = PreSelect_SamplyType)
  #observeEvent(input$SampleTypeSelection, {
  #  SampleType_Selec$SampleType <- input$SampleTypeSelection
  #})
  ### Select sample type to subset samples by - only render if more than one sample type
  #output$rendSampleTypeSelection_lasso <- renderUI({
  #  
  #  if (length(unique(meta[,metacol_sampletype])) > 1) {
  #    
  #    SampleTypeChoices <- unique(meta[,metacol_sampletype])
  #    SampleTypeChoices <- c(SampleTypeChoices,"Show All Sample Types")
  #    selectInput("SampleTypeSelection_lasso",paste("Select Sample Type (",metacol_sampletype,"):",sep = ""),
  #                choices = SampleTypeChoices, selected = SampleType_Selec$SampleType)
  #    
  #  }
  #  
  #})
  #
  #Feature_Selec <- reactiveValues(Feature = PreSelect_Feature)
  #observeEvent(input$FeatureSelection, {
  #  Feature_Selec$Feature <- input$FeatureSelection
  #})
  ### Select primary feature to look at - All not working yet
  #output$rendFeatureSelection_lasso <- renderUI({
  #  
  #  if (length(unique(meta[,metacol_sampletype])) > 1) {
  #    
  #    if (input$SampleTypeSelection == "Show All Sample Types") {
  #      
  #      FeatureChoices <- c(metacol_sampletype,metacol_feature,"Show All Samples")
  #      selectInput("FeatureSelection_lasso","Select Feature:", choices = FeatureChoices, selected = Feature_Selec$Feature)
  #      
  #    }
  #    else if (input$SampleTypeSelection != "Show All Sample Types") {
  #      
  #      FeatureChoices <- c(metacol_feature,"Show All Samples")
  #      selectInput("FeatureSelection_lasso","Select Feature:", choices = FeatureChoices, selected = Feature_Selec$Feature)
  #      
  #    }
  #    
  #  }
  #  else if (length(unique(meta[,metacol_sampletype])) <= 1) {
  #    
  #    FeatureChoices <- c(metacol_feature,"Show All Samples")
  #    selectInput("FeatureSelection_lasso","Select Feature:", choices = FeatureChoices, selected = Feature_Selec$Feature)
  #    
  #  }
  #  
  #})
  #
  #SubFeature_Selec <- reactiveValues(SubFeature = PreSelect_SubFeature)
  #observeEvent(input$SubFeatureSelection, {
  #  SubFeature_Selec$SubFeature <- input$SubFeatureSelection
  #})
  ### Select primary features condition to look at - All not working yet
  #output$rendSubFeatureSelection_lasso <- renderUI({
  #  
  #  req(input$FeatureSelection_lasso)
  #  
  #  if (length(unique(meta[,metacol_sampletype])) > 1) {
  #    SampleType <- input$SampleTypeSelection_lasso
  #  }
  #  if (length(unique(meta[,metacol_sampletype])) <= 1) {
  #    SampleType <- "Show All Sample Types"
  #  }
  #  #SampleType <- input$SampleTypeSelection
  #  Feature <- input$FeatureSelection_lasso
  #  
  #  if (SampleType == "Show All Sample Types") {
  #    meta <- meta
  #  }
  #  if (SampleType != "Show All Sample Types") {
  #    meta <- meta[which(meta[,metacol_sampletype] == SampleType),]
  #  }
  #  
  #  if (Feature != "Show All Samples") {
  #    
  #    SubFeatureChoices <- unique(meta[,Feature])
  #    # Sort options, will put 1,TRUE,yes before 0,FASLE,no, so the 'positive' value is the initial selected - puts NA last
  #    SubFeatureChoices <- sort(SubFeatureChoices, decreasing = T, na.last = T)
  #    selectInput("SubFeatureSelection_lasso","Feature Condition:", choices = SubFeatureChoices, selected = SubFeature_Selec$SubFeature)
  #    
  #  }
  #  
  #})
  #
  #SurvTime_Selec <- reactiveValues(SurvTime = metacol_survtime[1])
  #observeEvent(input$SurvivalType_time, {
  #  SurvTime_Selec$SurvTime <- input$SurvivalType_time
  #})
  ### Select survival type selection based on meta columns (ex. OS vs EFS)
  #output$rendSurvTimeSelec_lasso <- renderUI({
  #  
  #  ## Only show if more than one option
  #  if (length(metacol_survtime > 1)) {
  #    
  #    selectInput("SurvTimeSelec_lasso","Select Survival Time Data:", choices = metacol_survtime, selected = SurvTime_Selec$SurvTime)
  #    
  #  }
  #  
  #})
  #
  #SurvID_Selec <- reactiveValues(SurvID = metacol_survid[1])
  #observeEvent(input$SurvivalType_id, {
  #  SurvID_Selec$SurvID <- input$SurvivalType_id
  #})
  ### Select survival type selection based on meta columns (ex. OS vs EFS)
  #output$rendSurvIDSelect_lasso <- renderUI({
  #  
  #  ## Only show if more than one option
  #  if (length(metacol_survid > 1)) {
  #    
  #    selectInput("SurvIDSelect_lasso","Select Survival ID Data:", choices = metacol_survid, selected = SurvID_Selec$SurvID)
  #    
  #  }
  #  
  #})
  #
  ### Select survival type selection based on meta columns (ex. OS vs EFS)
  #output$rendSurvTimeSelecView_lasso <- renderUI({
  #  
  #  ## Only show if more than one option
  #  if (length(metacol_survtime > 1)) {
  #    
  #    selectInput("SurvTimeSelecView_lasso","Select Survival Time To View:", choices = metacol_survtime, selected = SurvTime_Selec$SurvTime)
  #    
  #  }
  #  
  #})
  ### Select survival type selection based on meta columns (ex. OS vs EFS)
  #output$rendSurvIDSelecView_lasso <- renderUI({
  #  
  #  ## Only show if more than one option
  #  if (length(metacol_survtime > 1)) {
  #    
  #    selectInput("SurvIDSelecView_lasso","Select Survival ID To View:", choices = metacol_survid, selected = SurvID_Selec$SurvID)
  #    
  #  }
  #  
  #})
  #
  #output$rendLassoFeatureSelection_lasso <- renderUI({
  #  
  #  
  #  LassoFeatures <- c(exprGenes,decon_score_cols)
  #  selectizeInput(
  #    "LassoFeatureSelection_lasso", 
  #    label = "Select or Paste Features to Generate Lasso Model:",
  #    choices = LassoFeatures, 
  #    multiple = T,
  #    selected = "",
  #    options = list(delimiter = " ", create = T)
  #  )
  #  
  #})
  #
  #output$rendCutPinput <- renderUI({
  #  
  #  if (input$LassoPlotCutP == "Quantile") {
  #    
  #    numericInput("CutPinput","Top/Bottom Cut-Point Quantile Cutoff (%)", value = 25, min = 0, max = 100, width = "200px")
  #    
  #  }
  #  else if (input$LassoPlotCutP == "User Specified") {
  #    
  #    numericInput("CutPinput","Above/Below User Quantile Cut-Point (%)", value = 25, min = 0, max = 100, width = "200px")
  #    
  #  }
  #  
  #})
  #
  #output$rendCustomLambda <- renderUI({
  #  
  #  if (input$viewLassoMinOrSE == "Custom") {
  #    numericInput("CustomLambda","Custom Lambda:",min = 0, value = "")
  #  }
  #  else if(input$viewLassoMinOrSE == "Lambda Min") {
  #    model <- LassoRun_train_model()
  #    l_min <- model$lambda.min
  #    p(paste("Lambda Min:",l_min))
  #  }
  #  else if(input$viewLassoMinOrSE == "Lambda SE") {
  #    model <- LassoRun_train_model()
  #    l_se <- model$lambda.1se
  #    p(paste("Lambda SE:",l_se))
  #  }
  #})
  #
  #output$rednLassoCoefTable <- renderUI({
  #  
  #  if (input$viewLassoMinOrSE == "Lambda Min" || input$viewLassoMinOrSE == "Lambda SE") {
  #    div(DT::dataTableOutput("LassoCoefTable"), style = "font-size:12px")
  #  }
  #  
  #})
  #
  #output$rendLassoTrainHRtab <- renderUI({
  #  
  #  div(shinycssloaders::withSpinner(tableOutput("LassoTrainHRtab"), type = 7, size = 0.5), style = "font-size:12px")
  #  
  #})
  #output$rendLassoTestHRtab <- renderUI({
  #  
  #  div(shinycssloaders::withSpinner(tableOutput("LassoTestHRtab"), type = 7, size = 0.5), style = "font-size:12px")
  #  
  #})
  
  
  ####----Data Tables----####
  
  
  ## Render Meta Table
  output$MetaTable <- renderDataTable({
    
    # User selections
    SampleType <- input$SampleTypeSelection
    Feature <- input$FeatureSelection
    SubFeature <- input$subFeatureSelection
    meta <- ssGSEAmeta()
    if (is.null(input$SurvivalType_time) == TRUE & is.null(input$SurvivalType_id) == TRUE) {
      surv_time_col <- metacol_survtime[1]
      surv_id_col <- metacol_survid[1]
    }
    if (is.null(input$SurvivalType_time) == FALSE & is.null(input$SurvivalType_id) == FALSE) {
      surv_time_col <- input$SurvivalType_time
      surv_id_col <- input$SurvivalType_id
    }
    # Initial columns selected is NULL
    if (is.null(input$MetaTableCols) == TRUE) {
      
      userMetaCols <- NULL
      
    }
    # When meta tab is selected
    else if (is.null(input$MetaTableCols) == FALSE) {
      
      # If columns selected, add to list
      if (input$MetaTableCols != "") {
        userMetaCols <- input$MetaTableCols
      }
      else if (input$MetaTableCols == "") {
        userMetaCols <- NULL
      }
      
    }
    
    metaCols <- colnames(meta)[1] #select sample name column automatically
    if (Feature == "Show All Samples") {
      #userMetaCols <- userMetaCols[userMetaCols != Feature] #remove condition column from user selection because it is automatically added
      metaCols <- c(metaCols,surv_time_col,surv_id_col,userMetaCols) #combine column names selected
    }
    else if (Feature != "Show All Samples") {
      userMetaCols <- userMetaCols[userMetaCols != Feature] #remove condition column from user selection because it is automatically added
      metaCols <- c(metaCols,surv_time_col,surv_id_col,Feature,userMetaCols) #combine column names selected
    }
    meta_sub <- meta[,metaCols]
    DT::datatable(meta_sub,
                  extensions = "FixedColumns",
                  options = list(lengthMenu = c(5,10, 20, 100, 1000),
                                 pageLength = 20,
                                 fixedColumns = list(leftColumns = 1),
                                 scrollX = T),
                  rownames = F)
    
  })
  
  output$GenesInGeneSetTab <- renderDataTable({
    
    if (input$GeneSetTabs == 1) {
      
      if (input$ViewGeneSetGenes == TRUE) {
        
        geneset <- gs_react()
        gs_df <- as.data.frame(geneset)
        DT::datatable(gs_df, options = list(paging = F), rownames = F)
        
      }
      
    }
    
    else if (input$GeneSetTabs == 3) {
      
      if (input$ViewGeneSetGenes == TRUE) {
        
        req(input$userGeneSet)
        geneset <- gs_react()
        gs_df <- as.data.frame(geneset)
        DT::datatable(gs_df, options = list(paging = F), rownames = F)
        
      }
      
    }
    
  })
  
  GeneSetTable_React <- reactive({
    
    GS_database <- input$GeneSetCat_Select
    sub_tab <- GeneSetTable_og[which(GeneSetTable_og[,1] == GS_database),]
    new_tab <- sub_tab[,-1]
    new_tab
    
  })
  
  ## Render Gene Set Selection Table
  output$GeneSetTable <- renderDataTable({
    
    new_GeneSetTable <- GeneSetTable_React()
    
    DT::datatable(new_GeneSetTable,
                  options = list(lengthMenu = c(5,10, 20, 100, 1000),
                                 pageLength = 10,
                                 scrollX = T),
                  selection = list(mode = 'single', selected = 1),
                  rownames = F)
    
  })
  
  ## Render Gene - "Gene Set" selection table
  output$geneGeneSetTable <- renderDataTable({
    
    DT::datatable(GeneGS_table,
                  options = list(lengthMenu = c(5,10, 20, 100, 1000),
                                 pageLength = 10,
                                 scrollX = T),
                  selection = list(mode = 'single', selected = 1),
                  rownames = F)
    
  })
  
  ## Render User Gene Set Table
  output$userGeneSetTable <- renderDataTable({
    
    req(input$userGeneSet)
    if (input$UserGSoption == "Gene Set Upload") {
      uGS_table <- userGeneSetTable_backend()
      DT::datatable(uGS_table,
                    options = list(lengthMenu = c(5,10, 20, 100, 1000),
                                   pageLength = 10,
                                   scrollX = T),
                    selection = list(mode = 'single', selected = 1),
                    rownames = F)
    }
    
    
  })
  
  output$SboxplotTable <- renderDataTable({
    
    geneset <- gs_react()
    GeneSet <- names(geneset)
    ssGSEA_meta <- SboxplotReact()
    if (is.null(input$SurvivalType_time) == TRUE & is.null(input$SurvivalType_id) == TRUE) {
      surv_time_col <- metacol_survtime[1]
      surv_id_col <- metacol_survid[1]
    }
    if (is.null(input$SurvivalType_time) == FALSE & is.null(input$SurvivalType_id) == FALSE) {
      surv_time_col <- input$SurvivalType_time
      surv_id_col <- input$SurvivalType_id
    }
    boxTab <- ssGSEA_meta[,c("SampleName",surv_time_col,surv_id_col,GeneSet,"SurvivalCutoff")]
    DT::datatable(boxTab,
                  options = list(paging = F),
                  rownames = F)
    
  })
  
  output$ssgseaDensityTable <- renderDataTable({
    
    geneset <- gs_react()
    GeneSet <- names(geneset)
    ssgsea_meta <- ssGSEAmeta()
    table <- ssgsea_meta[,c("SampleName",GeneSet)]
    DT::datatable(table,
                  options = list(scrollY = T),
                  rownames = F)
    
  })
  
  ## Feature bloxplot table
  output$FeatureboxplotTable <- renderDataTable({
    
    geneset <- gs_react()
    GeneSet <- names(geneset)
    FeatureSelec <- input$BoxplotFeature
    meta_ssGSEA <- ssGSEAmeta()
    boxTab <- meta_ssGSEA[,c("SampleName",FeatureSelec,GeneSet)]
    if (input$BoxPRemoveNA == TRUE) {
      # Remove NA_unknown
      boxTab <- boxTab[which(is.na(boxTab[,FeatureSelec]) == FALSE),]
      boxTab <- boxTab[which(boxTab[,FeatureSelec] != "Inf"),]
      boxTab <- boxTab[grep("unknown",boxTab[,FeatureSelec],ignore.case = T, invert = T),]
    }
    DT::datatable(boxTab,
                  options = list(paging = F),
                  rownames = F)
    
  })
  
  ####----Reactives----####
  
  ## Render User Gene Set Table - Backend
  userGeneSetTable_backend <- reactive({
    
    gs.u <- input$userGeneSet
    ext <- tools::file_ext(gs.u$datapath)
    req(gs.u)
    validate(need(ext == c("gmt","tsv","txt", "RData"), "Please upload .gmt, .tsv, .txt, or .RData file"))
    
    # If user provides GMT file
    if (ext == "gmt") {
      gmt <- clusterProfiler::read.gmt(gs.u$datapath)
      uGS_table <- as.data.frame(unique(gmt[,1]))
      colnames(uGS_table)[1] <- "GeneSet"
    }
    
    # If user provides RData list file
    else if (ext == "RData") {
      gs_u <- loadRData(gs.u$datapath)
      uGS_table <- as.data.frame(names(gs_u))
      colnames(uGS_table)[1] <- "GeneSet"
    }
    
    # If user provides tab-delim two-col file
    else {
      gmt <- as.data.frame(readr::read_delim(gs.u$datapath, delim = '\t'))
      uGS_table <- as.data.frame(unique(gmt[,1]))
      colnames(uGS_table)[1] <- "GeneSet"
    }
    uGS_table
    
  })
  
  user_gs_text <- reactive({
    
    if (input$GeneSetTabs == 3) {
      
      user_gs_text <- input$userGeneSetText
      user_gs_name <- input$userGeneSetTextName
      user_gs_name <- gsub("[[:punct:]]",".",user_gs_name)
      user_gs_name <- gsub(" ",".",user_gs_name)
      gs_text_s <- unlist(strsplit(user_gs_text, " "))
      gs_text_t <- unlist(strsplit(user_gs_text, "\t"))
      gs_text_c <- unlist(strsplit(user_gs_text, ","))
      
      gs_text <- unique(c(gs_text_s,gs_text_t,gs_text_c))
      
      gs_u_text <- list(gs_text)
      names(gs_u_text) <- user_gs_name
      gs_u_text
      
    }
    
  })
  
  ## User gene set list reactive
  user_gs <- reactive({
    
    gs.u <- input$userGeneSet
    ext <- tools::file_ext(gs.u$datapath)
    req(gs.u)
    validate(need(ext == c("gmt","tsv","txt", "RData"), "Please upload .gmt, .tsv, .txt, or .RData file"))
    
    # If user provides GMT file
    if (ext == "gmt") {
      gmt <- clusterProfiler::read.gmt(gs.u$datapath)
      colnames(gmt) <- c("term","gene")
      gs_u <- list()
      for (i in unique(gmt[,1])){
        gs_u[[i]] <- gmt[gmt[,1] == i,]$gene
      }
      gs_u
    }
    
    # If user provides RData list file
    else if (ext == "RData") {
      gs_u <- loadRData(gs.u$datapath)
    }
    
    # If user provides tab-delim two-col file
    else {
      gmt <- as.data.frame(readr::read_delim(gs.u$datapath, delim = '\t'))
      colnames(gmt) <- c("term","gene")
      gs_u <- list()
      for (i in unique(gmt[,1])){
        gs_u[[i]] <- gmt[gmt[,1] == i,]$gene
      }
      gs_u
    }
    
    gs_u
    
  })
  
  ## Reactive to represent the chosen gene set
  gs_react <- reactive({
    
    GeneSetTable <- GeneSetTable_React()
    
    if (input$GeneSetTabs == 1) {
      if (gsTab == TRUE) {
        geneset_name <- GeneSetTable[input$GeneSetTable_rows_selected,3]
        if (geneset_name %in% decon_score_cols) {
          geneset <- list(meta[,geneset_name])
          names(geneset) <- geneset_name
        }
        else {
          geneset <- gs[geneset_name]
        }
      }
      if (gsTab == FALSE) {
        geneset_name <- GeneSetTable[input$GeneSetTable_rows_selected,1]
        if (geneset_name %in% decon_score_cols) {
          geneset <- list(meta[,geneset_name])
          names(geneset) <- geneset_name
        }
        else {
          geneset <- gs[geneset_name]
        }
      }
    }
    else if (input$GeneSetTabs == 2) {
      gene <- GeneGS_table[input$geneGeneSetTable_rows_selected,1]
      geneset <- list(gene = gene)
      names(geneset)[1] <- gene
    }
    else if (input$GeneSetTabs == 3) {
      if (input$UserGSoption == "Gene Set Upload") {
        req(input$userGeneSet)
        gs_u <- user_gs()
        uGS_table <- userGeneSetTable_backend()
        geneset <- gs_u[(uGS_table[input$userGeneSetTable_rows_selected,1])]
      }
      else if (input$UserGSoption == "Text Box Input") {
        req(input$userGeneSetText)
        geneset <- user_gs_text()
      }
      
    }
    
    geneset
    
    
  })
  
  ## Meta subset reactive
  metaSub <- reactive({
    
    req(input$FeatureSelection)
    
    if (length(unique(meta[,metacol_sampletype])) > 1) {
      SampleType <- input$SampleTypeSelection
    }
    if (length(unique(meta[,metacol_sampletype])) <= 1) {
      SampleType <- "Show All Sample Types"
    }
    Feature <- input$FeatureSelection
    SubFeature <- input$subFeatureSelection
    
    if (SampleType == "Show All Sample Types") {
      meta <- meta
    }
    if (SampleType != "Show All Sample Types") {
      meta <- meta[which(meta[,metacol_sampletype] == SampleType),]
    }
    
    if (Feature != "Show All Samples") {
      #if (input$MainFeatContCheck == T) {
      #  meta[,paste0(Feature,"_RawScore")] <- meta[,Feature]
      #  meta[,Feature] <- highlow(meta[,Feature])
      #  meta[,Feature] <- gsub("High",paste0(Feature,"_High_AboveMedian"),meta[,Feature])
      #  meta[,Feature] <- gsub("Low",paste0(Feature,"_Low_BelowMedian"),meta[,Feature])
      #  meta <- meta[which(meta[,Feature] == SubFeature),]
      #} else {
      meta <- meta[which(meta[,Feature] == SubFeature),]
      #}
    }
    if (Feature == "Show All Samples") {
      meta <- meta
    }
    meta
    
  })
  
  ## Expression subset reactive
  exprSub <- reactive({
    
    meta <- metaSub()
    samples <- meta[,1]
    expr <- expr[,which(colnames(expr) %in% samples), drop = F] #Subset by sample names in subset meta table
    expr
    
  })
  
  ## Perform ssGSEA and functions on new meta table
  ssGSEAmeta <- reactive({
    
    meta <- metaSub()                     #Subset meta
    expr <- exprSub()                     #Subset expression
    geneset <- gs_react()                 #Chosen Gene Set
    geneset_name <- names(geneset)        #Name of chosen gene set
    quantCutoff <- input$QuantPercent/100 #Quantile cutoff given by user
    quantCutoff2 <- input$QuantPercent2/100 #Quantile cutoff given by user
    surv_time_col <- input$SurvivalType_time
    surv_id_col <- input$SurvivalType_id
    ## Remove rows with NA in survival column
    meta <- meta[!is.na(meta[,surv_time_col]),]
    meta <- meta[!is.na(meta[,surv_id_col]),]
    
    ## Re-subset expression matrix
    samples <- meta[,1]
    expr_sub <- expr[,colnames(expr) %in% samples, drop = F]
    expr_mat <- as.matrix(expr_sub)
    rownames(expr_mat) <- rownames(expr_sub)
    colnames(expr_mat) <- colnames(expr_sub)
    
    if (input$GeneSetTabs == 1) {
      if (geneset_name %in% decon_score_cols) {
        ssGSEA <- meta[,c("SampleName",geneset_name)]
        ssGSEA <- ssGSEA[!is.na(ssGSEA[,2]),]
      }
      else {
        ## Perform ssGSEA with gs and new subset data
        scoreMethod <- input$ScoreMethod      #ssGSEA score method chosen
        ssGSEA <- gsva(expr_mat,geneset,method = scoreMethod, verbose = FALSE)
        ## Transform
        ssGSEA <- as.data.frame(t(ssGSEA))
        ssGSEA$SampleName <- rownames(ssGSEA)
      }
    }
    else if (input$GeneSetTabs == 3) {
      if (input$UserGSoption == "Gene Set Upload") {
        ## Perform ssGSEA with gs and new subset data
        scoreMethod <- input$ScoreMethod      #ssGSEA score method chosen
        ssGSEA <- gsva(expr_mat,geneset,method = scoreMethod, verbose = FALSE)
        ## Transform
        ssGSEA <- as.data.frame(t(ssGSEA))
        ssGSEA$SampleName <- rownames(ssGSEA)
      }
      else if (input$UserGSoption == "Text Box Input") {
        #if (length())
        ## Perform ssGSEA with gs and new subset data
        scoreMethod <- input$ScoreMethod      #ssGSEA score method chosen
        ssGSEA <- gsva(expr_mat,geneset,method = scoreMethod, verbose = FALSE)
        ## Transform
        ssGSEA <- as.data.frame(t(ssGSEA))
        ssGSEA$SampleName <- rownames(ssGSEA)
      }
      
    }
    else if (input$GeneSetTabs == 2) {
      
      expr_sub2 <- expr_sub[geneset_name,]
      expr_sub3 <- as.data.frame(t(expr_sub2))
      expr_sub3$SampleName <- rownames(expr_sub3)
      ssGSEA <- expr_sub3
      
      #if (input$RawOrSS == "Raw Gene Expression") {
      #  
      #  expr_sub2 <- expr_sub[geneset_name,]
      #  expr_sub3 <- as.data.frame(t(expr_sub2))
      #  expr_sub3$SampleName <- rownames(expr_sub3)
      #  ssGSEA <- expr_sub3
      #  
      #}
      #else if (input$RawOrSS == "Rank Normalized") {
      #  
      #  ## Perform ssGSEA with gs and new subset data
      #  scoreMethod <- input$ScoreMethod      #ssGSEA score method chosen
      #  ssGSEA <- gsva(expr_mat,geneset,method = scoreMethod)
      #  ## Transform
      #  ssGSEA <- as.data.frame(t(ssGSEA))
      #  ssGSEA$SampleName <- rownames(ssGSEA)
      #  
      #}
    }
    
    #if (input$UserGSoption == "Text Box Input") {
    #  if (length(user_gs_text()) > 1) {
    #    
    #  }
    #}
    
    ##--Optimal cutpoint analysis--##
    
    ## Subset columns needed for plot and rename for surv function
    meta_ssgsea_sdf <- merge(meta[,c("SampleName",surv_time_col,surv_id_col)],ssGSEA[,c("SampleName",geneset_name)], by = "SampleName")
    #geneset_name <- gsub("[[:punct:]]","_",geneset_name)
    #colnames(meta_ssgsea_sdf)[4] <- gsub("[[:punct:]]","_",colnames(meta_ssgsea_sdf)[4])
    
    if (length(meta_ssgsea_sdf[,4][meta_ssgsea_sdf[,4] > 0])/length(meta_ssgsea_sdf[,4]) > 0.01) {
      if (length(meta_ssgsea_sdf[,4]) > 1) {
        res.cut <- survminer::surv_cutpoint(meta_ssgsea_sdf,time = surv_time_col, event = surv_id_col, variable = geneset_name, minprop = 0.01)
        cutp <- res.cut$cutpoint[["cutpoint"]]
        res.cat <- surv_categorize(res.cut)
        ssGSEA$OptimalCutP <- res.cat[,3]
      }
    }
    
    
    ## Perform further functions
    ssGSEA$VAR_Q <- quartile_conversion(ssGSEA[, which(colnames(ssGSEA) == geneset_name)])
    ssGSEA$QuartileCutP <- paste("", ssGSEA$VAR_Q, sep="")
    ssGSEA$MedianCutP <- highlow(ssGSEA[, which(colnames(ssGSEA) == geneset_name)])
    ssGSEA$TopBottomCutP <- quantile_conversion(ssGSEA[, which(colnames(ssGSEA) == geneset_name)], quantCutoff)
    ssGSEA$UserCutP <- quantile_conversion2(ssGSEA[, which(colnames(ssGSEA) == geneset_name)], quantCutoff2)
    
    ## Merge with meta
    if (geneset_name %in% decon_score_cols) {
      ssGSEA <- ssGSEA[,-2] #remove score column so on merge the column does not duplicate
    }
    meta_ssGSEA <- merge(meta,ssGSEA, by = "SampleName", all = T)
    #ssGSEAmeta <- meta_ssGSEA
    meta_ssGSEA
    
  })
  
  
  
  ####----Median Cut Point----####
  
  MedianCutP_react <- reactive({
    
    ## Assign variables
    surv_time_col <- input$SurvivalType_time
    surv_id_col <- input$SurvivalType_id
    meta_ssgsea <- ssGSEAmeta()
    
    ## Subset columns needed for plot
    meta_ssgsea_sdf <- meta_ssgsea[,c("SampleName",surv_time_col,surv_id_col,"MedianCutP")]
    colnames(meta_ssgsea_sdf)[which(colnames(meta_ssgsea_sdf) == surv_time_col)] <- "time"
    colnames(meta_ssgsea_sdf)[which(colnames(meta_ssgsea_sdf) == surv_id_col)] <- "ID"
    
    #MedianCutP_react <- meta_ssgsea_sdf
    meta_ssgsea_sdf
    
  })
  
  MedianCutPTab_react <- reactive({
    
    meta_ssgsea_sdf <- MedianCutP_react()
    surv_time_col <- input$SurvivalType_time
    surv_id_col <- input$SurvivalType_id
    geneset <- gs_react()
    geneset_name <- names(geneset)
    
    meta_ssgsea_sdf[,"MedianCutP"] <- as.factor(meta_ssgsea_sdf[,"MedianCutP"])
    meta_ssgsea_sdf[,"MedianCutP"] <- relevel(meta_ssgsea_sdf[,"MedianCutP"], ref = "Low")
    
    ## Survival Function
    tab <- coxph(Surv(time,ID) ~ MedianCutP, data = meta_ssgsea_sdf)
    tab
    
  })
  
  SBinaryHRtab_react <- reactive({
    
    tab <- MedianCutPTab_react()
    tab <- tab %>% 
      gtsummary::tbl_regression(exp = TRUE) %>%
      as_gt()
    
    tab_df <- as.data.frame(tab)
    
    tab_df <- tab_df %>%
      dplyr::select(label,estimate,ci,p.value)
    colnames(tab_df) <- c("Characteristic","Hazard Ratio","95% Confidence Interval","P.Value")
    
    tab_df
    
  })
  
  SplotBIN_react <- reactive({
    
    ## Assign variables
    meta_ssgsea_sdf <- MedianCutP_react()
    geneset <- gs_react()
    geneset_name <- names(geneset)
    SampleType <- input$SampleTypeSelection
    Feature <- input$FeatureSelection
    scoreMethod <- input$ScoreMethod
    show_pval <- input$ShowPval
    ShowConfInt <- input$ShowConfInt
    xaxlim <- input$SurvXaxis * 365.25
    surv_time_col <- input$SurvivalType_time
    showLegend <- input$SurvLegendPos
    showMedSurv <- input$ShowMedSurvLine
    if (showMedSurv == T) {
      showMedSurv <- "hv"
    }
    else if (showMedSurv == F) {
      showMedSurv <- "none"
    }
    
    ## Survival Function
    fit <- survfit(Surv(time,ID) ~ MedianCutP, data = meta_ssgsea_sdf, type="kaplan-meier")
    
    ## Determine type of survival data - OS/EFS/PFS?
    SurvDateType <- sub("\\..*","",surv_time_col)
    
    ## determine Feature and Sample Type label
    if (length(unique(meta[,metacol_sampletype])) > 1) {
      if (SampleType == "Show All Sample Types") {
        if (Feature == "Show All Samples") {
          SampleTypeLab <- "All Features in All Patients\n"
        }
        if (Feature != "Show All Samples") {
          SampleTypeLab <- paste(Feature," in All Patients\n")
        }
      }
      else {
        if (Feature == "Show All Samples") {
          SampleTypeLab <- paste("All Features (",SampleType,") Patients\n",sep = "")
        }
        if (Feature != "Show All Samples") {
          SampleTypeLab <- paste(Feature," (",SampleType,") Patients\n",sep = "")
        }
      }
    }
    if (length(unique(meta[,metacol_sampletype])) <= 1) {
      if (Feature == "Show All Samples") {
        SampleTypeLab <- "All Features in All Patients\n"
      }
      if (Feature != "Show All Samples") {
        SampleTypeLab <- paste(Feature," in All Patients\n")
      }
    }
    
    
    ## Determine Scoring method label
    if (input$GeneSetTabs == 2) {
      scoreMethodLab <- "Gene Expression"
    }
    else if (input$GeneSetTabs == 1) {
      if (input$GeneSetCat_Select == "Pre-Processed Scores") {
        scoreMethodLab <- "Pre-Processed score"
      }
      else {
        scoreMethodLab <- paste(scoreMethod, " score", sep = "")
      }
    }
    else if (input$GeneSetTabs == 3) {
      scoreMethodLab <- paste(scoreMethod, " score", sep = "")
    }
    
    ## Determind Plot title
    if (is.null(input$SurvPlotTitleMedian)) {
      SurvPlotTitle <- paste("Survival curves of ",SampleTypeLab,
                             geneset_name," (",scoreMethodLab,")", sep = "")
    }
    else if (!is.null(input$SurvPlotTitleMedian)) {
      if (input$SurvPlotTitleMedian == "") {
        SurvPlotTitle <- paste("Survival curves of ",SampleTypeLab,
                               geneset_name," (",scoreMethodLab,")", sep = "")
      }
      else if (input$SurvPlotTitleMedian != "") {
        SurvPlotTitle <- input$SurvPlotTitleMedian
      }
    }
    
    breakTime <- 365.25
    if (max(meta_ssgsea_sdf[,"time"]) < 365.25) {
      breakTime <- NULL
    }
    
    ## Generate plot
    ggsurv <- survminer::ggsurvplot(fit, data = meta_ssgsea_sdf, risk.table = TRUE,
                                    title = SurvPlotTitle,
                                    xscale = c("d_y"),
                                    break.time.by=breakTime,
                                    xlab = "Years", 
                                    ylab = paste(SurvDateType,"Survival Probability"),
                                    submain = "Based on Kaplan-Meier estimates",
                                    caption = "created with survminer",
                                    pval=show_pval,
                                    conf.int = ShowConfInt,
                                    ggtheme = theme_bw(),
                                    font.title = c(16, "bold"),
                                    font.submain = c(12, "italic"),
                                    font.caption = c(12, "plain"),
                                    font.x = c(14, "plain"),
                                    font.y = c(14, "plain"),
                                    font.tickslab = c(12, "plain"),
                                    legend = showLegend,
                                    risk.table.height = 0.20,
                                    surv.median.line = showMedSurv
    )
    if (showMedSurv != "none") {
      MedSurvItem <- ggsurv[["plot"]][["layers"]][length(ggsurv[["plot"]][["layers"]])]
      MedSurvItem_df <- MedSurvItem[[1]][["data"]]
      MedSurvItem_df <- MedSurvItem_df[order(MedSurvItem_df[,1]),]
      MedSurvItem_df <- MedSurvItem_df %>%
        mutate(label = paste(round(MedSurvItem_df[,1]),"Days"))
      rownames(MedSurvItem_df) <- 1:nrow(MedSurvItem_df)
      if (nrow(MedSurvItem_df) > 1) {
        ggsurv$plot <- ggsurv$plot +
          geom_label_repel(data = MedSurvItem_df, aes(x = x1, y = y1, label = label, size = 4), label.size = NA, show.legend = FALSE)
      }
    }
    if (!is.null(input$SurvXaxis)) {
      ggsurv$plot$coordinates$limits$x <- c(0,xaxlim)
      ggsurv$table$coordinates$limits$x <- c(0,xaxlim)
    }
    
    ggsurv$table <- ggsurv$table + theme_cleantable()
    ggsurv
    
    
  })
  
  ssgseaBINDensity_react <- reactive({
    
    geneset <- gs_react()
    geneset_name <- names(geneset)
    ssgsea_meta <- ssGSEAmeta()
    scoreMethod <- input$ScoreMethod
    CutPlabel <- "(Median Cut-Point)"
    
    cols_selec <- c("SampleName",geneset_name)
    ssgsea_scores <- ssgsea_meta[,cols_selec]
    
    quant_df2 <- data.frame(quantile(ssgsea_scores[,geneset_name],probs = 0.5,na.rm = T))
    #quant_df2 <- quant_df[c(2,3,4),,drop = F]
    colnames(quant_df2)[1] <- "Quantile"
    quant_df2$Quantile <- round(quant_df2$Quantile,3)
    
    #user_vline <- quantile(ssgsea_scores[,geneset_name],probs = 0.5)
    
    ## get score method for x and y labels
    if (input$GeneSetTabs == 2) {
      scoreMethodLab <- "Gene Expression Density"
      scoreMethodLab_x <- "Gene Expression (Log(exp+1))"
      ssgsea_scores[,geneset_name] <- log(ssgsea_scores[,geneset_name] + 1)
      quant_df2$Quantile <- round(log(quant_df2$Quantile + 1),3)
      
    }
    else if (input$GeneSetTabs != 2) {
      if (geneset_name %in% decon_score_cols) {
        scoreMethodLab <- "Pre-Processed Score Density"
        scoreMethodLab_x <- "Pre-Processed Score"
      }
      else {
        scoreMethodLab <- paste(scoreMethod, " Score Density", sep = "")
        scoreMethodLab_x <- paste(scoreMethod, " Score", sep = "")
      }
    }
    ## generate title based on input
    if (geneset_name %in% decon_score_cols) {
      dens_title <- paste(colnames(ssgsea_scores)[2]," Pre-Processed Score Density",sep = "")
    }
    else {
      if (input$GeneSetTabs == 2) {
        dens_title <- paste(colnames(ssgsea_scores)[2],"Log(exp+1)",scoreMethodLab)
      }
      else {
        dens_title <- paste(colnames(ssgsea_scores)[2],scoreMethodLab)
      }
    }
    
    dens_data <- density(ssgsea_scores[,geneset_name],na.rm = T)
    y_max <- max(dens_data$y)
    y_max_int <- y_max/6
    
    p <- ggplot(ssgsea_scores, aes(x=ssgsea_scores[,geneset_name])) + 
      geom_density(color="darkblue", fill="lightblue", alpha = 0.4) +
      xlab(scoreMethodLab_x) +
      ylab(scoreMethodLab) +
      ggtitle(dens_title) +
      theme(axis.text = element_text(size = 14),
            axis.title = element_text(size = 16),
            plot.title = element_text(size = 20))
    p <- p + geom_vline(data = quant_df2, aes(xintercept = Quantile), linetype = "dashed", color = "darkblue", size = 1)
    p <- p + geom_text(aes(quant_df2[1,1],y_max-(y_max_int/6),label = paste(as.character(quant_df2[1,1]),CutPlabel),hjust = -0.1,vjust = -0.1),size = 6, check_overlap = T)
    p
    
  })
  
  output$BINSurvDescrip <- renderUI({
    
    ## Assign variables
    geneset <- gs_react()                      # Geneset Object
    geneset_name <- names(geneset)             # Geneset Name     
    scoreMethod <- input$ScoreMethod           # Scoring Method
    Feature <- input$FeatureSelection          # Feature Selected
    surv_time_col <- input$SurvivalType_time   # Survival Time Label
    HR_Tab <- SBinaryHRtab_react()             # Hazard Ratio Table Reactive
    ForPval <- MedianCutPTab_react()
    
    ## Survival Type
    SurvDateType <- sub("\\..*","",surv_time_col)
    
    ## Determine Feature and sub feature
    if (Feature != "Show All Samples") {
      SubFeature <- input$subFeatureSelection
      Feature <- paste("<b>",Feature,"</b> - <b>",SubFeature,"</b></li>",sep = "")
      line2 <- paste("<li>The dataset is filtered by ",Feature,sep = "")
    }
    if (Feature == "Show All Samples") {
      line2 <- NULL
    }
    ## determine Sample Type
    if (is.null(metacol_sampletype) == T) {
      SampleType <- ""
    }
    else if (is.null(metacol_sampletype) == F) {
      if (length(unique(meta[,metacol_sampletype])) > 1) {
        if (input$SampleTypeSelection == "Show All Sample Types") {
          SampleType <- " of all sample types.</li>"
        }
        else if (input$SampleTypeSelection != "Show All Sample Types") {
          SampleType <- paste(" of <b>",input$SampleTypeSelection,"</b> Patients.</li>",sep = "")
        }
      }
      if (length(unique(meta[,metacol_sampletype])) <= 1) {
        SampleType <- ".</li>"
      }
    }
    ## Determine Score method
    if (geneset_name %in% decon_score_cols) {
      scoreMethod <- " Pre-Processed Score"
    }
    if (input$GeneSetTabs == 2) {
      scoreMethod <- " Gene Expression"
      geneset_name <- paste(geneset_name,sep = "")
    }
    #pval <- get_lik_pval(ForPval)
    pval2 <- get_lik_pval(ForPval)
    HR <- HR_Tab[3,2]
    chacteristic <- HR_Tab[3,1]
    #if (pval == ">0.9") {
    #  pval2 <- 0.9
    #}
    #if (pval == "<0.001") {
    #  pval2 <- 0.001
    #}
    if (as.numeric(pval2) < 0.05) {
      pval_char <- "strongly associated"
    }
    if (as.numeric(pval2) >= 0.05 & as.numeric(pval2) < 0.1) {
      pval_char <- "moderately associated"
    }
    if (as.numeric(pval2) >= 0.1) {
      pval_char <- "not associated"
    }
    if (as.numeric(HR) > 1) {
      HR_char <- "high risk"
    }
    if (as.numeric(HR) <= 1) {
      HR_char <- "low risk"
    }
    
    line1 <- paste("<li><b>",SurvDateType,"</b> survival analysis ", SampleType,sep = "")
    line3 <- paste("<li>Kaplan-Meier survival curve dichotomized by <b>",geneset_name,"</b> <b>",scoreMethod,"</b> median cut-point.</li>",sep = "")
    line4 <- paste("<li>Cox hazard regression analysis finds a Likelihood Ratio P.value of <b>",pval2,"</b> and a Hazard Ratio of <b>",HR,"</b>, <b>",chacteristic,"</b> <b>",geneset_name,
                   "</b> is <b>",pval_char,"</b> with <b>",HR_char,"</b> for <b>",SurvDateType,"</b>.</li>",sep = "")
    
    if (is.null(line2)) {
      HTML(paste("<ul>",line1,line3,line4,"</ul>", sep = ""))
    }
    else if (!is.null(line2)) {
      HTML(paste("<ul>",line1,line2,line3,line4,"</ul>", sep = ""))
    }
    
  })
  
  output$MedianCutPSumm <- renderPrint({
    
    tab <- MedianCutPTab_react()
    out <- capture.output(summary(tab))
    xph <- capture.output(cox.zph(tab))
    
    con_line <- grep("^Concordance=",out,value = T)
    lik_line <- grep("^Likelihood ratio test=",out,value = T)
    wal_line <- grep("^Wald test",out,value = T)
    sco_line <- grep("^Score ",out,value = T)
    
    text <- paste("CoxH Summary:",con_line,lik_line,wal_line,sco_line,"","Proportional Hazards assumption:",xph[1],xph[2],xph[3],sep = "\n")
    cat(text)
    
  })
  
  output$SplotBIN <- renderPlot({
    
    plot <- SplotBIN_react()
    plot
    
  })
  
  output$SBinaryHRtab <- renderTable({
    
    tab <- SBinaryHRtab_react()
    tab
    
  })
  
  output$ssgseaBINDensity <- renderPlot({
    
    plot <- ssgseaBINDensity_react()
    plot
    
  })
  
  ####----Quartile Cut Point----####
  
  QuartileCutP_react <- reactive({
    
    ## Assign variables
    surv_time_col <- input$SurvivalType_time
    surv_id_col <- input$SurvivalType_id
    meta_ssgsea <- ssGSEAmeta()
    
    ## Subset columns needed for plot
    meta_ssgsea_sdf <- meta_ssgsea[,c("SampleName",surv_time_col,surv_id_col,"QuartileCutP")]
    colnames(meta_ssgsea_sdf)[which(colnames(meta_ssgsea_sdf) == surv_time_col)] <- "time"
    colnames(meta_ssgsea_sdf)[which(colnames(meta_ssgsea_sdf) == surv_id_col)] <- "ID"
    
    meta_ssgsea_sdf
    
  })
  
  QuatileCutPTab_react <- reactive({
    
    meta_ssgsea_sdf <- QuartileCutP_react()
    surv_time_col <- input$SurvivalType_time
    surv_id_col <- input$SurvivalType_id
    geneset <- gs_react()
    geneset_name <- names(geneset)
    
    meta_ssgsea_sdf[,"QuartileCutP"] <- as.factor(meta_ssgsea_sdf[,"QuartileCutP"])
    meta_ssgsea_sdf[,"QuartileCutP"] <- relevel(meta_ssgsea_sdf[,"QuartileCutP"], ref = "Q1_Low")
    
    ## Survival Function
    tab <- coxph(Surv(time,ID) ~ QuartileCutP, data = meta_ssgsea_sdf)
    tab
    
  })
  
  SQuartileHRtab_react <- reactive({
    
    tab <- QuatileCutPTab_react()
    tab <- tab %>% 
      gtsummary::tbl_regression(exp = TRUE) %>%
      as_gt()
    
    tab_df <- as.data.frame(tab)
    
    tab_df <- tab_df %>%
      dplyr::select(label,estimate,ci,p.value)
    colnames(tab_df) <- c("Characteristic","Hazard Ratio","95% Confidence Interval","P.Value")
    
    tab_df
    
  })
  
  Splot_react <- reactive({
    
    ## Assign variables
    meta_ssgsea_sdf <- QuartileCutP_react()
    geneset <- gs_react()
    geneset_name <- names(geneset)
    SampleType <- input$SampleTypeSelection
    Feature <- input$FeatureSelection
    scoreMethod <- input$ScoreMethod
    show_pval <- input$ShowPval
    ShowConfInt <- input$ShowConfInt
    xaxlim <- input$SurvXaxis * 365.25
    surv_time_col <- input$SurvivalType_time
    showLegend <- input$SurvLegendPos
    showMedSurv <- input$ShowMedSurvLine
    if (showMedSurv == T) {
      showMedSurv <- "hv"
    }
    else if (showMedSurv == F) {
      showMedSurv <- "none"
    }
    
    ## Survival Function
    fit <- survfit(Surv(time,ID) ~ QuartileCutP, data = meta_ssgsea_sdf, type="kaplan-meier")
    
    ## Determine type of survival data - OS/EFS/PFS?
    SurvDateType <- sub("\\..*","",surv_time_col)
    
    ## determine Feature and Sample Type label
    if (length(unique(meta[,metacol_sampletype])) > 1) {
      if (SampleType == "Show All Sample Types") {
        if (Feature == "Show All Samples") {
          SampleTypeLab <- "All Features in All Patients\n"
        }
        if (Feature != "Show All Samples") {
          SampleTypeLab <- paste(Feature," in All Patients\n")
        }
      }
      else {
        if (Feature == "Show All Samples") {
          SampleTypeLab <- paste("All Features (",SampleType,") Patients\n",sep = "")
        }
        if (Feature != "Show All Samples") {
          SampleTypeLab <- paste(Feature," (",SampleType,") Patients\n",sep = "")
        }
      }
    }
    if (length(unique(meta[,metacol_sampletype])) <= 1) {
      if (Feature == "Show All Samples") {
        SampleTypeLab <- "All Features in All Patients\n"
      }
      if (Feature != "Show All Samples") {
        SampleTypeLab <- paste(Feature," in All Patients\n")
      }
    }
    
    
    ## Determine Scoring method label
    if (input$GeneSetTabs == 2) {
      scoreMethodLab <- "Gene Expression"
    }
    else if (input$GeneSetTabs == 1) {
      if (input$GeneSetCat_Select == "Pre-Processed Scores") {
        scoreMethodLab <- "Pre-Processed score"
      }
      else {
        scoreMethodLab <- paste(scoreMethod, " score", sep = "")
      }
    }
    else if (input$GeneSetTabs == 3) {
      scoreMethodLab <- paste(scoreMethod, " score", sep = "")
    }
    
    ## Determind Plot title
    if (is.null(input$SurvPlotTitleQuartile)) {
      SurvPlotTitle <- paste("Survival curves of ",SampleTypeLab,
                             geneset_name," (",scoreMethodLab,")", sep = "")
    }
    else if (!is.null(input$SurvPlotTitleQuartile)) {
      if (input$SurvPlotTitleQuartile == "") {
        SurvPlotTitle <- paste("Survival curves of ",SampleTypeLab,
                               geneset_name," (",scoreMethodLab,")", sep = "")
      }
      else if (input$SurvPlotTitleQuartile != "") {
        SurvPlotTitle <- input$SurvPlotTitleQuartile
      }
    }
    breakTime <- 365.25
    if (max(meta_ssgsea_sdf[,"time"]) < 365.25) {
      breakTime <- NULL
    }
    
    ## Generate plot
    ggsurv <- survminer::ggsurvplot(fit, data = meta_ssgsea_sdf, risk.table = TRUE,
                                    title = SurvPlotTitle,
                                    xscale = c("d_y"),
                                    break.time.by=breakTime,
                                    xlab = "Years", 
                                    ylab = paste(SurvDateType,"Survival Probability"),
                                    submain = "Based on Kaplan-Meier estimates",
                                    caption = "created with survminer",
                                    pval=show_pval,
                                    conf.int = ShowConfInt,
                                    ggtheme = theme_bw(),
                                    font.title = c(16, "bold"),
                                    font.submain = c(12, "italic"),
                                    font.caption = c(12, "plain"),
                                    font.x = c(14, "plain"),
                                    font.y = c(14, "plain"),
                                    font.tickslab = c(12, "plain"),
                                    legend = showLegend,
                                    risk.table.height = 0.20,
                                    surv.median.line = showMedSurv
    )
    if (showMedSurv != "none") {
      MedSurvItem <- ggsurv[["plot"]][["layers"]][length(ggsurv[["plot"]][["layers"]])]
      MedSurvItem_df <- MedSurvItem[[1]][["data"]]
      MedSurvItem_df <- MedSurvItem_df[order(MedSurvItem_df[,1]),]
      MedSurvItem_df <- MedSurvItem_df %>%
        mutate(label = paste(round(MedSurvItem_df[,1]),"Days"))
      rownames(MedSurvItem_df) <- 1:nrow(MedSurvItem_df)
      if (nrow(MedSurvItem_df) > 1) {
        ggsurv$plot <- ggsurv$plot +
          geom_label_repel(data = MedSurvItem_df, aes(x = x1, y = y1, label = label, size = 4), label.size = NA, show.legend = FALSE)
      }
    }
    if (!is.null(input$SurvXaxis)) {
      ggsurv$plot$coordinates$limits$x <- c(0,xaxlim)
      ggsurv$table$coordinates$limits$x <- c(0,xaxlim)
    }
    
    ggsurv$table <- ggsurv$table + theme_cleantable()
    ggsurv
    
    
  })
  
  ssgseaQuartDensity_react <- reactive({
    
    geneset <- gs_react()
    geneset_name <- names(geneset)
    ssgsea_meta <- ssGSEAmeta()
    scoreMethod <- input$ScoreMethod
    CutPlabel1 <- "(Q1 Cut-Point)"
    CutPlabel2 <- "(Q2 Cut-Point)"
    CutPlabel3 <- "(Q3 Cut-Point)"
    
    cols_selec <- c("SampleName",geneset_name)
    ssgsea_scores <- ssgsea_meta[,cols_selec]
    
    quant_df <- data.frame(quantile(ssgsea_scores[,geneset_name],na.rm = T))
    quant_df2 <- quant_df[c(2,3,4),,drop = F]
    colnames(quant_df2)[1] <- "Quantile"
    quant_df2$Quantile <- round(quant_df2$Quantile,3)
    
    #user_vline <- quantile(ssgsea_scores[,geneset_name],probs = 0.5)
    
    ## get score method for x and y labels
    if (input$GeneSetTabs == 2) {
      scoreMethodLab <- "Gene Expression Density"
      scoreMethodLab_x <- "Gene Expression (Log(exp+1))"
      ssgsea_scores[,geneset_name] <- log(ssgsea_scores[,geneset_name] + 1)
      quant_df2$Quantile <- round(log(quant_df2$Quantile + 1),3)
      
    }
    else if (input$GeneSetTabs != 2) {
      if (geneset_name %in% decon_score_cols) {
        scoreMethodLab <- "Pre-Processed Score Density"
        scoreMethodLab_x <- "Pre-Processed Score"
      }
      else {
        scoreMethodLab <- paste(scoreMethod, " Score Density", sep = "")
        scoreMethodLab_x <- paste(scoreMethod, " Score", sep = "")
      }
    }
    ## generate title based on input
    if (geneset_name %in% decon_score_cols) {
      dens_title <- paste(colnames(ssgsea_scores)[2]," Pre-Processed Score Density",sep = "")
    }
    else {
      if (input$GeneSetTabs == 2) {
        dens_title <- paste(colnames(ssgsea_scores)[2],"Log(exp+1)",scoreMethodLab)
      }
      else {
        dens_title <- paste(colnames(ssgsea_scores)[2],scoreMethodLab)
      }
    }
    
    dens_data <- density(ssgsea_scores[,geneset_name],na.rm = T)
    y_max <- max(dens_data$y)
    y_max_int <- y_max/6
    
    p <- ggplot(ssgsea_scores, aes(x=ssgsea_scores[,geneset_name])) + 
      geom_density(color="darkblue", fill="lightblue", alpha = 0.4) +
      xlab(scoreMethodLab_x) +
      ylab(scoreMethodLab) +
      ggtitle(dens_title) +
      theme(axis.text = element_text(size = 14),
            axis.title = element_text(size = 16),
            plot.title = element_text(size = 20))
    p <- p + geom_vline(data = quant_df2, aes(xintercept = Quantile), linetype = "dashed", color = "darkblue", size = 1)
    p <- p + geom_text(aes(quant_df2[1,1],y_max-(y_max_int/6),label = paste(as.character(quant_df2[1,1]),CutPlabel1,sep="\n"),hjust = -0.1,vjust = 0.5),size = 6, check_overlap = T)
    p <- p + geom_text(aes(quant_df2[2,1],y_max-y_max_int,label = paste(as.character(quant_df2[2,1]),CutPlabel2,sep="\n"),hjust = -0.1,vjust = 0.5),size = 6, check_overlap = T)
    p <- p + geom_text(aes(quant_df2[3,1],y_max-(y_max_int*2),label = paste(as.character(quant_df2[3,1]),CutPlabel3,sep="\n"),hjust = -0.1,vjust = 0.5),size = 6, check_overlap = T)
    p
    
  })
  
  output$QuartSurvDescrip <- renderUI({
    
    ## Assign variables
    geneset <- gs_react()                      # Geneset Object
    geneset_name <- names(geneset)             # Geneset Name     
    scoreMethod <- input$ScoreMethod           # Scoring Method
    Feature <- input$FeatureSelection          # Feature Selected
    surv_time_col <- input$SurvivalType_time   # Survival Time Label
    HR_Tab <- SQuartileHRtab_react()             # Hazard Ratio Table Reactive
    ForPval <- QuatileCutPTab_react()
    
    ## Survival Type
    SurvDateType <- sub("\\..*","",surv_time_col)
    
    ## Determine Feature and sub feature
    if (Feature != "Show All Samples") {
      SubFeature <- input$subFeatureSelection
      Feature <- paste("<b>",Feature,"</b> - <b>",SubFeature,"</b></li>",sep = "")
      line2 <- paste("<li>The dataset is filtered by ",Feature,sep = "")
    }
    if (Feature == "Show All Samples") {
      line2 <- NULL
    }
    ## determine Sample Type
    if (is.null(metacol_sampletype) == T) {
      SampleType <- ""
    }
    else if (is.null(metacol_sampletype) == F) {
      if (length(unique(meta[,metacol_sampletype])) > 1) {
        if (input$SampleTypeSelection == "Show All Sample Types") {
          SampleType <- " of all sample types.</li>"
        }
        else if (input$SampleTypeSelection != "Show All Sample Types") {
          SampleType <- paste(" of <b>",input$SampleTypeSelection,"</b> Patients.</li>",sep = "")
        }
      }
      if (length(unique(meta[,metacol_sampletype])) <= 1) {
        SampleType <- ".</li>"
      }
    }
    ## Determine Score method
    if (geneset_name %in% decon_score_cols) {
      scoreMethod <- " Pre-Processed Score"
    }
    if (input$GeneSetTabs == 2) {
      scoreMethod <- " Gene Expression"
      geneset_name <- paste(geneset_name,sep = "")
    }
    #pval <- get_lik_pval(ForPval)
    pval2 <- get_lik_pval(ForPval)
    #HR <- HR_Tab[3,2]
    #chacteristic <- HR_Tab[5,1]
    #if (pval == ">0.9") {
    #  pval2 <- 0.9
    #}
    #if (pval == "<0.001") {
    #  pval2 <- 0.001
    #}
    if (as.numeric(pval2) < 0.05) {
      pval_char <- "strongly associated"
    }
    if (as.numeric(pval2) >= 0.05 & as.numeric(pval2) < 0.1) {
      pval_char <- "moderately associated"
    }
    if (as.numeric(pval2) >= 0.1) {
      pval_char <- "not associated"
    }
    #if (as.numeric(HR) > 1) {
    #  HR_char <- "high risk"
    #}
    #if (as.numeric(HR) <= 1) {
    #  HR_char <- "low risk"
    #}
    
    line1 <- paste("<li><b>",SurvDateType,"</b> survival analysis ", SampleType,sep = "")
    line3 <- paste("<li>Kaplan-Meier survival curve categorized by <b>",geneset_name,"</b> <b>",scoreMethod,"</b> quartile cut-points.</li>",sep = "")
    #line4 <- paste("<li>Analysis finds a Likelihood Ratio P.value of <b>",pval,"</b> and a Hazard Ratio of <b>",HR,"</b>, <b>",chacteristic,"</b> <b>",geneset_name,
    #               "</b> is <b>",pval_char,"</b> with <b>",HR_char,"</b> for <b>",SurvDateType,"</b>.</li>",sep = "")
    line4 <- paste("<li>Cox hazard regression analysis finds a Likelihood Ratio P.value of <b>",pval2,"</b> shows that <b>",geneset_name,
                   "</b> is <b>",pval_char,"</b> with <b>",SurvDateType,"</b>.</li>",sep = "")
    
    if (is.null(line2)) {
      HTML(paste("<ul>",line1,line3,line4,"</ul>", sep = ""))
    }
    else if (!is.null(line2)) {
      HTML(paste("<ul>",line1,line2,line3,line4,"</ul>", sep = ""))
    }
    
  })
  
  output$QuartileCutPSumm <- renderPrint({
    
    tab <- QuatileCutPTab_react()
    out <- capture.output(summary(tab))
    xph <- capture.output(cox.zph(tab))
    
    con_line <- grep("^Concordance=",out,value = T)
    lik_line <- grep("^Likelihood ratio test=",out,value = T)
    wal_line <- grep("^Wald test",out,value = T)
    sco_line <- grep("^Score ",out,value = T)
    
    text <- paste("CoxH Summary:",con_line,lik_line,wal_line,sco_line,"","Proportional Hazards assumption:",xph[1],xph[2],xph[3],sep = "\n")
    cat(text)
    
    
  })
  
  output$Splot <- renderPlot({
    
    plot <- Splot_react()
    plot
    
  })
  
  output$SQuartileHRtab <- renderTable({
    
    tab <- SQuartileHRtab_react()
    tab
    
  })
  
  output$ssgseaQuartDensity <- renderPlot({
    
    plot <- ssgseaQuartDensity_react()
    plot
    
  })
  
  ####----Optimal Cut Point----####
  
  OptimalCutP_react <- reactive({
    
    ## Assign variables
    surv_time_col <- input$SurvivalType_time
    surv_id_col <- input$SurvivalType_id
    meta_ssgsea <- ssGSEAmeta()
    
    ## Subset columns needed for plot
    meta_ssgsea_sdf <- meta_ssgsea[,c("SampleName",surv_time_col,surv_id_col,"OptimalCutP")]
    colnames(meta_ssgsea_sdf)[which(colnames(meta_ssgsea_sdf) == surv_time_col)] <- "time"
    colnames(meta_ssgsea_sdf)[which(colnames(meta_ssgsea_sdf) == surv_id_col)] <- "ID"
    
    meta_ssgsea_sdf
    
  })
  
  OptimalCutPTab_react <- reactive({
    
    meta_ssgsea_sdf <- OptimalCutP_react()
    surv_time_col <- input$SurvivalType_time
    surv_id_col <- input$SurvivalType_id
    geneset <- gs_react()
    geneset_name <- names(geneset)
    
    meta_ssgsea_sdf[,"OptimalCutP"] <- as.factor(meta_ssgsea_sdf[,"OptimalCutP"])
    meta_ssgsea_sdf[,"OptimalCutP"] <- relevel(meta_ssgsea_sdf[,"OptimalCutP"], ref = "low")
    
    ## Survival Function
    tab <- coxph(Surv(time,ID) ~ OptimalCutP, data = meta_ssgsea_sdf)
    tab
    
  })
  
  CutPointHRtab_react <- reactive({
    
    tab <- OptimalCutPTab_react()
    tab <- tab %>% 
      gtsummary::tbl_regression(exp = TRUE) %>%
      as_gt()
    
    tab_df <- as.data.frame(tab)
    
    tab_df <- tab_df %>%
      dplyr::select(label,estimate,ci,p.value)
    colnames(tab_df) <- c("Characteristic","Hazard Ratio","95% Confidence Interval","P.Value")
    
    tab_df
    
  })
  
  ScutPointPlot_react <- reactive({
    
    ## Assign variables
    meta_ssgsea_sdf <- OptimalCutP_react()
    geneset <- gs_react()
    geneset_name <- names(geneset)
    SampleType <- input$SampleTypeSelection
    Feature <- input$FeatureSelection
    scoreMethod <- input$ScoreMethod
    show_pval <- input$ShowPval
    ShowConfInt <- input$ShowConfInt
    xaxlim <- input$SurvXaxis * 365.25
    surv_time_col <- input$SurvivalType_time
    showLegend <- input$SurvLegendPos
    showMedSurv <- input$ShowMedSurvLine
    if (showMedSurv == T) {
      showMedSurv <- "hv"
    }
    else if (showMedSurv == F) {
      showMedSurv <- "none"
    }
    
    
    ## Survival Function
    fit <- survfit(Surv(time,ID) ~ OptimalCutP, data = meta_ssgsea_sdf, type="kaplan-meier")
    
    ## Determine type of survival data - OS/EFS/PFS?
    SurvDateType <- sub("\\..*","",surv_time_col)
    
    ## determine Feature and Sample Type label
    if (length(unique(meta[,metacol_sampletype])) > 1) {
      if (SampleType == "Show All Sample Types") {
        if (Feature == "Show All Samples") {
          SampleTypeLab <- "All Features in All Patients\n"
        }
        if (Feature != "Show All Samples") {
          SampleTypeLab <- paste(Feature," in All Patients\n")
        }
      }
      else {
        if (Feature == "Show All Samples") {
          SampleTypeLab <- paste("All Features (",SampleType,") Patients\n",sep = "")
        }
        if (Feature != "Show All Samples") {
          SampleTypeLab <- paste(Feature," (",SampleType,") Patients\n",sep = "")
        }
      }
    }
    if (length(unique(meta[,metacol_sampletype])) <= 1) {
      if (Feature == "Show All Samples") {
        SampleTypeLab <- "All Features in All Patients\n"
      }
      if (Feature != "Show All Samples") {
        SampleTypeLab <- paste(Feature," in All Patients\n")
      }
    }
    
    
    ## Determine Scoring method label
    if (input$GeneSetTabs == 2) {
      scoreMethodLab <- "Gene Expression"
    }
    else if (input$GeneSetTabs == 1) {
      if (input$GeneSetCat_Select == "Pre-Processed Scores") {
        scoreMethodLab <- "Pre-Processed score"
      }
      else {
        scoreMethodLab <- paste(scoreMethod, " score", sep = "")
      }
    }
    else if (input$GeneSetTabs == 3) {
      scoreMethodLab <- paste(scoreMethod, " score", sep = "")
    }
    
    ## Determind Plot title
    if (is.null(input$SurvPlotTitleOptimal)) {
      SurvPlotTitle <- paste("Survival curves of ",SampleTypeLab,
                             geneset_name," (",scoreMethodLab,")", sep = "")
    }
    else if (!is.null(input$SurvPlotTitleOptimal)) {
      if (input$SurvPlotTitleOptimal == "") {
        SurvPlotTitle <- paste("Survival curves of ",SampleTypeLab,
                               geneset_name," (",scoreMethodLab,")", sep = "")
      }
      else if (input$SurvPlotTitleOptimal != "") {
        SurvPlotTitle <- input$SurvPlotTitleOptimal
      }
    }
    breakTime <- 365.25
    if (max(meta_ssgsea_sdf[,"time"]) < 365.25) {
      breakTime <- NULL
    }
    
    ## Generate plot
    ggsurv <- survminer::ggsurvplot(fit, data = meta_ssgsea_sdf, risk.table = TRUE,
                                    title = SurvPlotTitle,
                                    xscale = c("d_y"),
                                    break.time.by=breakTime,
                                    xlab = "Years", 
                                    ylab = paste(SurvDateType,"Survival Probability"),
                                    submain = "Based on Kaplan-Meier estimates",
                                    caption = "created with survminer",
                                    pval=show_pval,
                                    conf.int = ShowConfInt,
                                    ggtheme = theme_bw(),
                                    font.title = c(16, "bold"),
                                    font.submain = c(12, "italic"),
                                    font.caption = c(12, "plain"),
                                    font.x = c(14, "plain"),
                                    font.y = c(14, "plain"),
                                    font.tickslab = c(12, "plain"),
                                    legend = showLegend,
                                    risk.table.height = 0.20,
                                    surv.median.line = showMedSurv
    )
    if (showMedSurv != "none") {
      MedSurvItem <- ggsurv[["plot"]][["layers"]][length(ggsurv[["plot"]][["layers"]])]
      MedSurvItem_df <- MedSurvItem[[1]][["data"]]
      MedSurvItem_df <- MedSurvItem_df[order(MedSurvItem_df[,1]),]
      MedSurvItem_df <- MedSurvItem_df %>%
        mutate(label = paste(round(MedSurvItem_df[,1]),"Days"))
      rownames(MedSurvItem_df) <- 1:nrow(MedSurvItem_df)
      if (nrow(MedSurvItem_df) > 1) {
        ggsurv$plot <- ggsurv$plot +
          geom_label_repel(data = MedSurvItem_df, aes(x = x1, y = y1, label = label, size = 4), label.size = NA, show.legend = FALSE)
      }
    }
    if (!is.null(input$SurvXaxis)) {
      ggsurv$plot$coordinates$limits$x <- c(0,xaxlim)
      ggsurv$table$coordinates$limits$x <- c(0,xaxlim)
    }
    
    ggsurv$table <- ggsurv$table + theme_cleantable()
    ggsurv
    
    
  })
  
  ssgseaCutPDensity_react <- reactive({
    
    geneset <- gs_react()
    geneset_name <- names(geneset)
    ssgsea_meta <- ssGSEAmeta()
    scoreMethod <- input$ScoreMethod
    CutPlabel <- "(Optimal Cut-Point)"
    surv_time_col <- input$SurvivalType_time
    surv_id_col <- input$SurvivalType_id
    
    cols_selec <- c("SampleName",geneset_name)
    ssgsea_scores <- ssgsea_meta[,cols_selec]
    
    meta_ssgsea_sdf <- ssgsea_meta[,c("SampleName",surv_time_col,surv_id_col,geneset_name)]
    
    if (length(meta_ssgsea_sdf[,4][meta_ssgsea_sdf[,4] > 0])/length(meta_ssgsea_sdf[,4]) > 0.01) {
      res.cut <- survminer::surv_cutpoint(meta_ssgsea_sdf,time = surv_time_col, event = surv_id_col, variable = geneset_name, minprop = 0.01)
      cutp <- res.cut$cutpoint[["cutpoint"]]
      #res.cat <- surv_categorize(res.cut)
      #ssGSEA$OptimalCutP <- res.cat[,3]
      
      res.cut <- survminer::surv_cutpoint(meta_ssgsea_sdf,time = surv_time_col, event = surv_id_col, variable = geneset_name)
      cutp <- round(res.cut$cutpoint[["cutpoint"]],3)
      
      
      ## get score method for x and y labels
      if (input$GeneSetTabs == 2) {
        scoreMethodLab <- "Gene Expression Density"
        scoreMethodLab_x <- "Gene Expression (Log(exp+1))"
        ssgsea_scores[,geneset_name] <- log(ssgsea_scores[,geneset_name] + 1)
        cutp <- round(log(cutp + 1),3)
        
      }
      else if (input$GeneSetTabs != 2) {
        if (geneset_name %in% decon_score_cols) {
          scoreMethodLab <- "Pre-Processed Score Density"
          scoreMethodLab_x <- "Pre-Processed Score"
        }
        else {
          scoreMethodLab <- paste(scoreMethod, " Score Density", sep = "")
          scoreMethodLab_x <- paste(scoreMethod, " Score", sep = "")
        }
      }
      ## generate title based on input
      if (geneset_name %in% decon_score_cols) {
        dens_title <- paste(colnames(ssgsea_scores)[2]," Pre-Processed Score Density",sep = "")
      }
      else {
        if (input$GeneSetTabs == 2) {
          dens_title <- paste(colnames(ssgsea_scores)[2],"Log(exp+1)",scoreMethodLab)
        }
        else {
          dens_title <- paste(colnames(ssgsea_scores)[2],scoreMethodLab)
        }
      }
      
      dens_data <- density(ssgsea_scores[,geneset_name],na.rm = T)
      y_max <- max(dens_data$y)
      y_max_int <- y_max/6
      
      p <- ggplot(ssgsea_scores, aes(x=ssgsea_scores[,geneset_name])) + 
        geom_density(color="darkblue", fill="lightblue", alpha = 0.4) +
        xlab(scoreMethodLab_x) +
        ylab(scoreMethodLab) +
        ggtitle(dens_title) +
        theme(axis.text = element_text(size = 14),
              axis.title = element_text(size = 16),
              plot.title = element_text(size = 20))
      p <- p + geom_vline(aes(xintercept = cutp), linetype = "dashed", color = "darkblue", size = 1)
      p <- p + geom_text(aes(cutp,y_max-(y_max_int/6),label = paste(as.character(cutp),CutPlabel),hjust = -0.1,vjust = -0.1),size = 6, check_overlap = T)
      p
      
    }
    
    
    
  })
  
  output$CutPSurvDescrip <- renderUI({
    
    ## Assign variables
    geneset <- gs_react()                      # Geneset Object
    geneset_name <- names(geneset)             # Geneset Name     
    scoreMethod <- input$ScoreMethod           # Scoring Method
    Feature <- input$FeatureSelection          # Feature Selected
    surv_time_col <- input$SurvivalType_time   # Survival Time Label
    HR_Tab <- CutPointHRtab_react()             # Hazard Ratio Table Reactive
    ForPval <- OptimalCutPTab_react()
    
    ## Survival Type
    SurvDateType <- sub("\\..*","",surv_time_col)
    
    ## Determine Feature and sub feature
    if (Feature != "Show All Samples") {
      SubFeature <- input$subFeatureSelection
      Feature <- paste("<b>",Feature,"</b> - <b>",SubFeature,"</b></li>",sep = "")
      line2 <- paste("<li>The dataset is filtered by ",Feature,sep = "")
    }
    if (Feature == "Show All Samples") {
      line2 <- NULL
    }
    ## determine Sample Type
    if (is.null(metacol_sampletype) == T) {
      SampleType <- ""
    }
    else if (is.null(metacol_sampletype) == F) {
      if (length(unique(meta[,metacol_sampletype])) > 1) {
        if (input$SampleTypeSelection == "Show All Sample Types") {
          SampleType <- " of all sample types.</li>"
        }
        else if (input$SampleTypeSelection != "Show All Sample Types") {
          SampleType <- paste(" of <b>",input$SampleTypeSelection,"</b> Patients.</li>",sep = "")
        }
      }
      if (length(unique(meta[,metacol_sampletype])) <= 1) {
        SampleType <- ".</li>"
      }
    }
    ## Determine Score method
    if (geneset_name %in% decon_score_cols) {
      scoreMethod <- " Pre-Processed Score"
    }
    if (input$GeneSetTabs == 2) {
      scoreMethod <- " Gene Expression"
      geneset_name <- paste(geneset_name,sep = "")
    }
    #pval <- get_lik_pval(ForPval)
    pval2 <- get_lik_pval(ForPval)
    HR <- HR_Tab[3,2]
    chacteristic <- HR_Tab[3,1]
    #if (pval == ">0.9") {
    #  pval2 <- 0.9
    #}
    #if (pval == "<0.001") {
    #  pval2 <- 0.001
    #}
    if (as.numeric(pval2) < 0.05) {
      pval_char <- "strongly associated"
    }
    if (as.numeric(pval2) >= 0.05 & as.numeric(pval2) < 0.1) {
      pval_char <- "moderately associated"
    }
    if (as.numeric(pval2) >= 0.1) {
      pval_char <- "not associated"
    }
    if (as.numeric(HR) > 1) {
      HR_char <- "high risk"
    }
    if (as.numeric(HR) <= 1) {
      HR_char <- "low risk"
    }
    
    line1 <- paste("<li><b>",SurvDateType,"</b> survival analysis ", SampleType,sep = "")
    line3 <- paste("<li>Kaplan-Meier survival curve dichotomized by <b>",geneset_name,"</b> <b>",scoreMethod,"</b> optimal cut-point.</li>",sep = "")
    line4 <- paste("<li>Cox hazard regression analysis finds a Likelihood Ratio P.value of <b>",pval2,"</b> and a Hazard Ratio of <b>",HR,"</b>, <b>",chacteristic,"</b> <b>",geneset_name,
                   "</b> is <b>",pval_char,"</b> with <b>",HR_char,"</b> for <b>",SurvDateType,"</b>.</li>",sep = "")
    
    if (is.null(line2)) {
      HTML(paste("<ul>",line1,line3,line4,"</ul>", sep = ""))
    }
    else if (!is.null(line2)) {
      HTML(paste("<ul>",line1,line2,line3,line4,"</ul>", sep = ""))
    }
    
  })
  
  output$OptimalCutPSumm <- renderPrint({
    
    tab <- OptimalCutPTab_react()
    out <- capture.output(summary(tab))
    xph <- capture.output(cox.zph(tab))
    
    con_line <- grep("^Concordance=",out,value = T)
    lik_line <- grep("^Likelihood ratio test=",out,value = T)
    wal_line <- grep("^Wald test",out,value = T)
    sco_line <- grep("^Score ",out,value = T)
    
    text <- paste("CoxH Summary:",con_line,lik_line,wal_line,sco_line,"","Proportional Hazards assumption:",xph[1],xph[2],xph[3],sep = "\n")
    cat(text)
    
  })
  
  output$ScutPointPlot <- renderPlot({
    
    plot <- ScutPointPlot_react()
    plot
    
  })
  
  output$CutPointHRtab <- renderTable({
    
    tab <- CutPointHRtab_react()
    tab
    
  })
  
  output$ssgseaCutPDensity <- renderPlot({
    
    plot <- ssgseaCutPDensity_react()
    plot
    
  })
  
  ####----Quantile Cut Point----####
  
  TopBottomCutP_react <- reactive({
    
    ## Assign variables
    surv_time_col <- input$SurvivalType_time
    surv_id_col <- input$SurvivalType_id
    meta_ssgsea <- ssGSEAmeta()
    
    ## Subset columns needed for plot
    meta_ssgsea_sdf <- meta_ssgsea[,c("SampleName",surv_time_col,surv_id_col,"TopBottomCutP")]
    colnames(meta_ssgsea_sdf)[which(colnames(meta_ssgsea_sdf) == surv_time_col)] <- "time"
    colnames(meta_ssgsea_sdf)[which(colnames(meta_ssgsea_sdf) == surv_id_col)] <- "ID"
    
    ## Remove between cutoff samples
    meta_ssgsea_sdf <- meta_ssgsea_sdf[which(meta_ssgsea_sdf$TopBottomCutP != "BetweenCutoff"),]
    
    meta_ssgsea_sdf
    
  })
  
  TopBottomCutPTab_react <- reactive({
    
    meta_ssgsea_sdf <- TopBottomCutP_react()
    surv_time_col <- input$SurvivalType_time
    surv_id_col <- input$SurvivalType_id
    geneset <- gs_react()
    geneset_name <- names(geneset)
    
    meta_ssgsea_sdf[,"TopBottomCutP"] <- as.factor(meta_ssgsea_sdf[,"TopBottomCutP"])
    meta_ssgsea_sdf[,"TopBottomCutP"] <- relevel(meta_ssgsea_sdf[,"TopBottomCutP"], ref = "Low")
    
    ## Survival Function
    tab <- coxph(Surv(time,ID) ~ TopBottomCutP, data = meta_ssgsea_sdf)
    tab
    
  })
  
  SQuantileHRtab_react <- reactive({
    
    tab <- TopBottomCutPTab_react()
    tab <- tab %>% 
      gtsummary::tbl_regression(exp = TRUE) %>%
      as_gt()
    
    tab_df <- as.data.frame(tab)
    
    tab_df <- tab_df %>%
      dplyr::select(label,estimate,ci,p.value)
    colnames(tab_df) <- c("Characteristic","Hazard Ratio","95% Confidence Interval","P.Value")
    
    tab_df
    
  })
  
  SquantPlot_react <- reactive({
    
    ## Assign variables
    meta_ssgsea_sdf <- TopBottomCutP_react()
    geneset <- gs_react()
    geneset_name <- names(geneset)
    SampleType <- input$SampleTypeSelection
    Feature <- input$FeatureSelection
    scoreMethod <- input$ScoreMethod
    show_pval <- input$ShowPval
    ShowConfInt <- input$ShowConfInt
    xaxlim <- input$SurvXaxis * 365.25
    surv_time_col <- input$SurvivalType_time
    showLegend <- input$SurvLegendPos
    showMedSurv <- input$ShowMedSurvLine
    if (showMedSurv == T) {
      showMedSurv <- "hv"
    }
    else if (showMedSurv == F) {
      showMedSurv <- "none"
    }
    
    ## Survival Function
    fit <- survfit(Surv(time,ID) ~ TopBottomCutP, data = meta_ssgsea_sdf, type="kaplan-meier")
    
    ## Determine type of survival data - OS/EFS/PFS?
    SurvDateType <- sub("\\..*","",surv_time_col)
    
    ## determine Feature and Sample Type label
    if (length(unique(meta[,metacol_sampletype])) > 1) {
      if (SampleType == "Show All Sample Types") {
        if (Feature == "Show All Samples") {
          SampleTypeLab <- "All Features in All Patients\n"
        }
        if (Feature != "Show All Samples") {
          SampleTypeLab <- paste(Feature," in All Patients\n")
        }
      }
      else {
        if (Feature == "Show All Samples") {
          SampleTypeLab <- paste("All Features (",SampleType,") Patients\n",sep = "")
        }
        if (Feature != "Show All Samples") {
          SampleTypeLab <- paste(Feature," (",SampleType,") Patients\n",sep = "")
        }
      }
    }
    if (length(unique(meta[,metacol_sampletype])) <= 1) {
      if (Feature == "Show All Samples") {
        SampleTypeLab <- "All Features in All Patients\n"
      }
      if (Feature != "Show All Samples") {
        SampleTypeLab <- paste(Feature," in All Patients\n")
      }
    }
    
    
    ## Determine Scoring method label
    if (input$GeneSetTabs == 2) {
      scoreMethodLab <- "Gene Expression"
    }
    else if (input$GeneSetTabs == 1) {
      if (input$GeneSetCat_Select == "Pre-Processed Scores") {
        scoreMethodLab <- "Pre-Processed score"
      }
      else {
        scoreMethodLab <- paste(scoreMethod, " score", sep = "")
      }
    }
    else if (input$GeneSetTabs == 3) {
      scoreMethodLab <- paste(scoreMethod, " score", sep = "")
    }
    
    ## Determind Plot title
    if (is.null(input$SurvPlotTitleQuantile)) {
      SurvPlotTitle <- paste("Survival curves of ",SampleTypeLab,
                             geneset_name," (",scoreMethodLab,")", sep = "")
    }
    else if (!is.null(input$SurvPlotTitleQuantile)) {
      if (input$SurvPlotTitleQuantile == "") {
        SurvPlotTitle <- paste("Survival curves of ",SampleTypeLab,
                               geneset_name," (",scoreMethodLab,")", sep = "")
      }
      else if (input$SurvPlotTitleQuantile != "") {
        SurvPlotTitle <- input$SurvPlotTitleQuantile
      }
    }
    breakTime <- 365.25
    if (max(meta_ssgsea_sdf[,"time"]) < 365.25) {
      breakTime <- NULL
    }
    
    ## Generate plot
    ggsurv <- survminer::ggsurvplot(fit, data = meta_ssgsea_sdf, risk.table = TRUE,
                                    title = SurvPlotTitle,
                                    xscale = c("d_y"),
                                    break.time.by=    breakTime <- 365.25
                                    ,
                                    xlab = "Years", 
                                    ylab = paste(SurvDateType,"Survival Probability"),
                                    submain = "Based on Kaplan-Meier estimates",
                                    caption = "created with survminer",
                                    pval=show_pval,
                                    conf.int = ShowConfInt,
                                    ggtheme = theme_bw(),
                                    font.title = c(16, "bold"),
                                    font.submain = c(12, "italic"),
                                    font.caption = c(12, "plain"),
                                    font.x = c(14, "plain"),
                                    font.y = c(14, "plain"),
                                    font.tickslab = c(12, "plain"),
                                    legend = showLegend,
                                    risk.table.height = 0.20,
                                    surv.median.line = showMedSurv
    )
    if (showMedSurv != "none") {
      MedSurvItem <- ggsurv[["plot"]][["layers"]][length(ggsurv[["plot"]][["layers"]])]
      MedSurvItem_df <- MedSurvItem[[1]][["data"]]
      MedSurvItem_df <- MedSurvItem_df[order(MedSurvItem_df[,1]),]
      MedSurvItem_df <- MedSurvItem_df %>%
        mutate(label = paste(round(MedSurvItem_df[,1]),"Days"))
      rownames(MedSurvItem_df) <- 1:nrow(MedSurvItem_df)
      if (nrow(MedSurvItem_df) > 1) {
        ggsurv$plot <- ggsurv$plot +
          geom_label_repel(data = MedSurvItem_df, aes(x = x1, y = y1, label = label, size = 4), label.size = NA, show.legend = FALSE)
      }
    }
    if (!is.null(input$SurvXaxis)) {
      ggsurv$plot$coordinates$limits$x <- c(0,xaxlim)
      ggsurv$table$coordinates$limits$x <- c(0,xaxlim)
    }
    
    ggsurv$table <- ggsurv$table + theme_cleantable()
    ggsurv
    
    
  })
  
  ssgseaQuantDensity_react <- reactive({
    
    geneset <- gs_react()
    geneset_name <- names(geneset)
    ssgsea_meta <- ssGSEAmeta()
    scoreMethod <- input$ScoreMethod
    quantCutoff <- input$QuantPercent/100
    CutPlabel1 <- "(Bottom Cut-Point)"
    CutPlabel2 <- "(Top Cut-Point)"
    
    cols_selec <- c("SampleName",geneset_name)
    ssgsea_scores <- ssgsea_meta[,cols_selec]
    
    cutp_high <- round(quantile(ssgsea_scores[,geneset_name],1-quantCutoff,na.rm = T),3)
    cutp_low <- round(quantile(ssgsea_scores[,geneset_name],quantCutoff,na.rm = T),3)
    
    xints <- c(cutp_low,cutp_high)
    
    
    ## get score method for x and y labels
    if (input$GeneSetTabs == 2) {
      scoreMethodLab <- "Gene Expression Density"
      scoreMethodLab_x <- "Gene Expression (Log(exp+1))"
      ssgsea_scores[,geneset_name] <- log(ssgsea_scores[,geneset_name] + 1)
      cutp_high <- round(log(cutp_high + 1),3)
      cutp_low <- round(log(cutp_low + 1),3)
      xints <- c(cutp_low,cutp_high)
      
    }
    else if (input$GeneSetTabs != 2) {
      if (geneset_name %in% decon_score_cols) {
        scoreMethodLab <- "Pre-Processed Score Density"
        scoreMethodLab_x <- "Pre-Processed Score"
      }
      else {
        scoreMethodLab <- paste(scoreMethod, " Score Density", sep = "")
        scoreMethodLab_x <- paste(scoreMethod, " Score", sep = "")
      }
    }
    ## generate title based on input
    if (geneset_name %in% decon_score_cols) {
      dens_title <- paste(colnames(ssgsea_scores)[2]," Pre-Processed Score Density",sep = "")
    }
    else {
      if (input$GeneSetTabs == 2) {
        dens_title <- paste(colnames(ssgsea_scores)[2],"Log(exp+1)",scoreMethodLab)
      }
      else {
        dens_title <- paste(colnames(ssgsea_scores)[2],scoreMethodLab)
      }
    }
    
    dens_data <- density(ssgsea_scores[,geneset_name],na.rm = T)
    y_max <- max(dens_data$y)
    y_max_int <- y_max/6
    
    p <- ggplot(ssgsea_scores, aes(x=ssgsea_scores[,geneset_name])) + 
      geom_density(color="darkblue", fill="lightblue", alpha = 0.4) +
      xlab(scoreMethodLab_x) +
      ylab(scoreMethodLab) +
      ggtitle(dens_title) +
      theme(axis.text = element_text(size = 14),
            axis.title = element_text(size = 16),
            plot.title = element_text(size = 20))
    p <- p + geom_vline(aes(xintercept = xints[1]), linetype = "dashed", color = "darkblue", size = 1)
    p <- p + geom_vline(aes(xintercept = xints[2]), linetype = "dashed", color = "darkblue", size = 1)
    p <- p + geom_text(aes(xints[1],y_max-(y_max_int/6),label = paste(as.character(xints[1]),CutPlabel1),hjust = -0.1,vjust = -0.1),size = 6, check_overlap = T)
    p <- p + geom_text(aes(xints[2],y_max-y_max_int,label = paste(as.character(xints[2]),CutPlabel2),hjust = -0.1,vjust = -0.1),size = 6, check_overlap = T)
    
    p
    
  })
  
  output$QuantSurvDescrip <- renderUI({
    
    ## Assign variables
    geneset <- gs_react()                      # Geneset Object
    geneset_name <- names(geneset)             # Geneset Name     
    scoreMethod <- input$ScoreMethod           # Scoring Method
    Feature <- input$FeatureSelection          # Feature Selected
    surv_time_col <- input$SurvivalType_time   # Survival Time Label
    HR_Tab <- SQuantileHRtab_react()             # Hazard Ratio Table Reactive
    ForPval <- TopBottomCutPTab_react()
    
    ## Survival Type
    SurvDateType <- sub("\\..*","",surv_time_col)
    
    ## Determine Feature and sub feature
    if (Feature != "Show All Samples") {
      SubFeature <- input$subFeatureSelection
      Feature <- paste("<b>",Feature,"</b> - <b>",SubFeature,"</b></li>",sep = "")
      line2 <- paste("<li>The dataset is filtered by ",Feature,sep = "")
    }
    if (Feature == "Show All Samples") {
      line2 <- NULL
    }
    ## determine Sample Type
    if (is.null(metacol_sampletype) == T) {
      SampleType <- ""
    }
    else if (is.null(metacol_sampletype) == F) {
      if (length(unique(meta[,metacol_sampletype])) > 1) {
        if (input$SampleTypeSelection == "Show All Sample Types") {
          SampleType <- " of all sample types.</li>"
        }
        else if (input$SampleTypeSelection != "Show All Sample Types") {
          SampleType <- paste(" of <b>",input$SampleTypeSelection,"</b> Patients.</li>",sep = "")
        }
      }
      if (length(unique(meta[,metacol_sampletype])) <= 1) {
        SampleType <- ".</li>"
      }
    }
    ## Determine Score method
    if (geneset_name %in% decon_score_cols) {
      scoreMethod <- " Pre-Processed Score"
    }
    if (input$GeneSetTabs == 2) {
      scoreMethod <- " Gene Expression"
      geneset_name <- paste(geneset_name,sep = "")
    }
    pval2 <- get_lik_pval(ForPval)
    HR <- HR_Tab[3,2]
    chacteristic <- HR_Tab[3,1]
    if (as.numeric(pval2) < 0.05) {
      pval_char <- "strongly associated"
    }
    if (as.numeric(pval2) >= 0.05 & as.numeric(pval2) < 0.1) {
      pval_char <- "moderately associated"
    }
    if (as.numeric(pval2) >= 0.1) {
      pval_char <- "not associated"
    }
    if (as.numeric(HR) > 1) {
      HR_char <- "high risk"
    }
    if (as.numeric(HR) <= 1) {
      HR_char <- "low risk"
    }
    
    line1 <- paste("<li><b>",SurvDateType,"</b> survival analysis ", SampleType,sep = "")
    line3 <- paste("<li>Kaplan-Meier survival curve dichotomized by <b>",geneset_name,"</b> <b>",scoreMethod,"</b> top/bottom cut-point.</li>",sep = "")
    line4 <- paste("<li>Cox hazard regression analysis finds a Likelihood Ratio P.value of <b>",pval2,"</b> and a Hazard Ratio of <b>",HR,"</b>, <b>",chacteristic,"</b> <b>",geneset_name,
                   "</b> is <b>",pval_char,"</b> with <b>",HR_char,"</b> for <b>",SurvDateType,"</b>.</li>",sep = "")
    
    if (is.null(line2)) {
      HTML(paste("<ul>",line1,line3,line4,"</ul>", sep = ""))
    }
    else if (!is.null(line2)) {
      HTML(paste("<ul>",line1,line2,line3,line4,"</ul>", sep = ""))
    }
    
  })
  
  output$QuantileCutPSumm <- renderPrint({
    
    tab <- TopBottomCutPTab_react()
    out <- capture.output(summary(tab))
    xph <- capture.output(cox.zph(tab))
    
    con_line <- grep("^Concordance=",out,value = T)
    lik_line <- grep("^Likelihood ratio test=",out,value = T)
    wal_line <- grep("^Wald test",out,value = T)
    sco_line <- grep("^Score ",out,value = T)
    
    text <- paste("CoxH Summary:",con_line,lik_line,wal_line,sco_line,"","Proportional Hazards assumption:",xph[1],xph[2],xph[3],sep = "\n")
    cat(text)
    
  })
  
  output$SquantPlot <- renderPlot({
    
    plot <- SquantPlot_react()
    plot
    
  })
  
  output$SQuantileHRtab <- renderTable({
    
    tab <- SQuantileHRtab_react()
    tab
    
  })
  
  output$ssgseaQuantDensity <- renderPlot({
    
    plot <- ssgseaQuantDensity_react()
    plot
    
  })
  
  ####----User Cut Point----####
  
  UserCutP_react <- reactive({
    
    ## Assign variables
    surv_time_col <- input$SurvivalType_time
    surv_id_col <- input$SurvivalType_id
    meta_ssgsea <- ssGSEAmeta()
    
    ## Subset columns needed for plot
    meta_ssgsea_sdf <- meta_ssgsea[,c("SampleName",surv_time_col,surv_id_col,"UserCutP")]
    colnames(meta_ssgsea_sdf)[which(colnames(meta_ssgsea_sdf) == surv_time_col)] <- "time"
    colnames(meta_ssgsea_sdf)[which(colnames(meta_ssgsea_sdf) == surv_id_col)] <- "ID"
    
    meta_ssgsea_sdf
    
  })
  
  UserCutPTab_react <- reactive({
    
    meta_ssgsea_sdf <- UserCutP_react()
    surv_time_col <- input$SurvivalType_time
    surv_id_col <- input$SurvivalType_id
    geneset <- gs_react()
    geneset_name <- names(geneset)
    
    meta_ssgsea_sdf[,"UserCutP"] <- as.factor(meta_ssgsea_sdf[,"UserCutP"])
    meta_ssgsea_sdf[,"UserCutP"] <- relevel(meta_ssgsea_sdf[,"UserCutP"], ref = "Low")
    
    ## Survival Function
    tab <- coxph(Surv(time,ID) ~ UserCutP, data = meta_ssgsea_sdf)
    tab
    
  })
  
  SQuantileHR2tab_react <- reactive({
    
    tab <- UserCutPTab_react()
    tab <- tab %>% 
      gtsummary::tbl_regression(exp = TRUE) %>%
      as_gt()
    
    tab_df <- as.data.frame(tab)
    
    tab_df <- tab_df %>%
      dplyr::select(label,estimate,ci,p.value)
    colnames(tab_df) <- c("Characteristic","Hazard Ratio","95% Confidence Interval","P.Value")
    
    tab_df
    
  })
  
  SquantPlot2_react <- reactive({
    
    ## Assign variables
    meta_ssgsea_sdf <- UserCutP_react()
    geneset <- gs_react()
    geneset_name <- names(geneset)
    SampleType <- input$SampleTypeSelection
    Feature <- input$FeatureSelection
    scoreMethod <- input$ScoreMethod
    show_pval <- input$ShowPval
    ShowConfInt <- input$ShowConfInt
    xaxlim <- input$SurvXaxis * 365.25
    surv_time_col <- input$SurvivalType_time
    showLegend <- input$SurvLegendPos
    showMedSurv <- input$ShowMedSurvLine
    if (showMedSurv == T) {
      showMedSurv <- "hv"
    }
    else if (showMedSurv == F) {
      showMedSurv <- "none"
    }
    
    ## Survival Function
    fit <- survfit(Surv(time,ID) ~ UserCutP, data = meta_ssgsea_sdf, type="kaplan-meier")
    
    ## Determine type of survival data - OS/EFS/PFS?
    SurvDateType <- sub("\\..*","",surv_time_col)
    
    ## determine Feature and Sample Type label
    if (length(unique(meta[,metacol_sampletype])) > 1) {
      if (SampleType == "Show All Sample Types") {
        if (Feature == "Show All Samples") {
          SampleTypeLab <- "All Features in All Patients\n"
        }
        if (Feature != "Show All Samples") {
          SampleTypeLab <- paste(Feature," in All Patients\n")
        }
      }
      else {
        if (Feature == "Show All Samples") {
          SampleTypeLab <- paste("All Features (",SampleType,") Patients\n",sep = "")
        }
        if (Feature != "Show All Samples") {
          SampleTypeLab <- paste(Feature," (",SampleType,") Patients\n",sep = "")
        }
      }
    }
    if (length(unique(meta[,metacol_sampletype])) <= 1) {
      if (Feature == "Show All Samples") {
        SampleTypeLab <- "All Features in All Patients\n"
      }
      if (Feature != "Show All Samples") {
        SampleTypeLab <- paste(Feature," in All Patients\n")
      }
    }
    
    
    ## Determine Scoring method label
    if (input$GeneSetTabs == 2) {
      scoreMethodLab <- "Gene Expression"
    }
    else if (input$GeneSetTabs == 1) {
      if (input$GeneSetCat_Select == "Pre-Processed Scores") {
        scoreMethodLab <- "Pre-Processed score"
      }
      else {
        scoreMethodLab <- paste(scoreMethod, " score", sep = "")
      }
    }
    else if (input$GeneSetTabs == 3) {
      scoreMethodLab <- paste(scoreMethod, " score", sep = "")
    }
    
    ## Determind Plot title
    if (is.null(input$SurvPlotTitleUser)) {
      SurvPlotTitle <- paste("Survival curves of ",SampleTypeLab,
                             geneset_name," (",scoreMethodLab,")", sep = "")
    }
    else if (!is.null(input$SurvPlotTitleUser)) {
      if (input$SurvPlotTitleUser == "") {
        SurvPlotTitle <- paste("Survival curves of ",SampleTypeLab,
                               geneset_name," (",scoreMethodLab,")", sep = "")
      }
      else if (input$SurvPlotTitleUser != "") {
        SurvPlotTitle <- input$SurvPlotTitleUser
      }
    }
    breakTime <- 365.25
    if (max(meta_ssgsea_sdf[,"time"]) < 365.25) {
      breakTime <- NULL
    }
    ## Generate plot
    ggsurv <- survminer::ggsurvplot(fit, data = meta_ssgsea_sdf, risk.table = TRUE,
                                    title = SurvPlotTitle,
                                    xscale = c("d_y"),
                                    break.time.by=breakTime,
                                    xlab = "Years", 
                                    ylab = paste(SurvDateType,"Survival Probability"),
                                    submain = "Based on Kaplan-Meier estimates",
                                    caption = "created with survminer",
                                    pval=show_pval,
                                    conf.int = ShowConfInt,
                                    ggtheme = theme_bw(),
                                    font.title = c(16, "bold"),
                                    font.submain = c(12, "italic"),
                                    font.caption = c(12, "plain"),
                                    font.x = c(14, "plain"),
                                    font.y = c(14, "plain"),
                                    font.tickslab = c(12, "plain"),
                                    legend = showLegend,
                                    risk.table.height = 0.20,
                                    surv.median.line = showMedSurv
    )
    if (showMedSurv != "none") {
      MedSurvItem <- ggsurv[["plot"]][["layers"]][length(ggsurv[["plot"]][["layers"]])]
      MedSurvItem_df <- MedSurvItem[[1]][["data"]]
      MedSurvItem_df <- MedSurvItem_df[order(MedSurvItem_df[,1]),]
      MedSurvItem_df <- MedSurvItem_df %>%
        mutate(label = paste(round(MedSurvItem_df[,1]),"Days"))
      rownames(MedSurvItem_df) <- 1:nrow(MedSurvItem_df)
      if (nrow(MedSurvItem_df) > 1) {
        ggsurv$plot <- ggsurv$plot +
          geom_label_repel(data = MedSurvItem_df, aes(x = x1, y = y1, label = label, size = 4), label.size = NA, show.legend = FALSE)
      }
    }
    if (!is.null(input$SurvXaxis)) {
      ggsurv$plot$coordinates$limits$x <- c(0,xaxlim)
      ggsurv$table$coordinates$limits$x <- c(0,xaxlim)
    }
    
    ggsurv$table <- ggsurv$table + theme_cleantable()
    ggsurv
    
    
  })
  
  ssgseaQuant2Density_react <- reactive({
    
    geneset <- gs_react()
    geneset_name <- names(geneset)
    ssgsea_meta <- ssGSEAmeta()
    scoreMethod <- input$ScoreMethod
    quantCutoff <- input$QuantPercent2/100
    CutPlabel1 <- "(User Cut-Point)"
    
    cols_selec <- c("SampleName",geneset_name)
    ssgsea_scores <- ssgsea_meta[,cols_selec]
    
    cutp_user <- round(quantile(ssgsea_scores[,geneset_name],quantCutoff,na.rm = T),3)
    
    ## get score method for x and y labels
    if (input$GeneSetTabs == 2) {
      scoreMethodLab <- "Gene Expression Density"
      scoreMethodLab_x <- "Gene Expression (Log(exp+1))"
      ssgsea_scores[,geneset_name] <- log(ssgsea_scores[,geneset_name] + 1)
      cutp_user <- round(log(cutp_user + 1),3)
      
    }
    else if (input$GeneSetTabs != 2) {
      if (geneset_name %in% decon_score_cols) {
        scoreMethodLab <- "Pre-Processed Score Density"
        scoreMethodLab_x <- "Pre-Processed Score"
      }
      else {
        scoreMethodLab <- paste(scoreMethod, " Score Density", sep = "")
        scoreMethodLab_x <- paste(scoreMethod, " Score", sep = "")
      }
    }
    ## generate title based on input
    if (geneset_name %in% decon_score_cols) {
      dens_title <- paste(colnames(ssgsea_scores)[2]," Pre-Processed Score Density",sep = "")
    }
    else {
      if (input$GeneSetTabs == 2) {
        dens_title <- paste(colnames(ssgsea_scores)[2],"Log(exp+1)",scoreMethodLab)
      }
      else {
        dens_title <- paste(colnames(ssgsea_scores)[2],scoreMethodLab)
      }
    }
    
    dens_data <- density(ssgsea_scores[,geneset_name],na.rm = T)
    y_max <- max(dens_data$y)
    y_max_int <- y_max/6
    
    p <- ggplot(ssgsea_scores, aes(x=ssgsea_scores[,geneset_name])) + 
      geom_density(color="darkblue", fill="lightblue", alpha = 0.4) +
      xlab(scoreMethodLab_x) +
      ylab(scoreMethodLab) +
      ggtitle(dens_title) +
      theme(axis.text = element_text(size = 14),
            axis.title = element_text(size = 16),
            plot.title = element_text(size = 20))
    p <- p + geom_vline(aes(xintercept = cutp_user), linetype = "dashed", color = "darkblue", size = 1)
    p <- p + geom_text(aes(cutp_user,y_max-(y_max_int/6),label = paste(as.character(cutp_user),CutPlabel1),hjust = -0.1,vjust = -0.1),size = 6, check_overlap = T)
    p
    
  })
  
  output$Quant2SurvDescrip <- renderUI({
    
    ## Assign variables
    geneset <- gs_react()                      # Geneset Object
    geneset_name <- names(geneset)             # Geneset Name     
    scoreMethod <- input$ScoreMethod           # Scoring Method
    Feature <- input$FeatureSelection          # Feature Selected
    surv_time_col <- input$SurvivalType_time   # Survival Time Label
    HR_Tab <- SQuantileHR2tab_react()             # Hazard Ratio Table Reactive
    ForPval <- UserCutPTab_react()
    
    ## Survival Type
    SurvDateType <- sub("\\..*","",surv_time_col)
    
    ## Determine Feature and sub feature
    if (Feature != "Show All Samples") {
      SubFeature <- input$subFeatureSelection
      Feature <- paste("<b>",Feature,"</b> - <b>",SubFeature,"</b></li>",sep = "")
      line2 <- paste("<li>The dataset is filtered by ",Feature,sep = "")
    }
    if (Feature == "Show All Samples") {
      line2 <- NULL
    }
    ## determine Sample Type
    if (is.null(metacol_sampletype) == T) {
      SampleType <- ""
    }
    else if (is.null(metacol_sampletype) == F) {
      if (length(unique(meta[,metacol_sampletype])) > 1) {
        if (input$SampleTypeSelection == "Show All Sample Types") {
          SampleType <- " of all sample types.</li>"
        }
        else if (input$SampleTypeSelection != "Show All Sample Types") {
          SampleType <- paste(" of <b>",input$SampleTypeSelection,"</b> Patients.</li>",sep = "")
        }
      }
      if (length(unique(meta[,metacol_sampletype])) <= 1) {
        SampleType <- ".</li>"
      }
    }
    ## Determine Score method
    if (geneset_name %in% decon_score_cols) {
      scoreMethod <- " Pre-Processed Score"
    }
    if (input$GeneSetTabs == 2) {
      scoreMethod <- " Gene Expression"
      geneset_name <- paste(geneset_name,sep = "")
    }
    pval2 <- get_lik_pval(ForPval)
    HR <- HR_Tab[3,2]
    chacteristic <- HR_Tab[3,1]
    if (as.numeric(pval2) < 0.05) {
      pval_char <- "strongly associated"
    }
    if (as.numeric(pval2) >= 0.05 & as.numeric(pval2) < 0.1) {
      pval_char <- "moderately associated"
    }
    if (as.numeric(pval2) >= 0.1) {
      pval_char <- "not associated"
    }
    if (as.numeric(HR) > 1) {
      HR_char <- "high risk"
    }
    if (as.numeric(HR) <= 1) {
      HR_char <- "low risk"
    }
    
    line1 <- paste("<li><b>",SurvDateType,"</b> survival analysis ", SampleType,sep = "")
    line3 <- paste("<li>Kaplan-Meier survival curve dichotomized by <b>",geneset_name,"</b> <b>",scoreMethod,"</b> above/below user cut-point.</li>",sep = "")
    line4 <- paste("<li>Cox hazard regression analysis finds a Likelihood Ratio P.value of <b>",pval2,"</b> and a Hazard Ratio of <b>",HR,"</b>, <b>",chacteristic,"</b> <b>",geneset_name,
                   "</b> is <b>",pval_char,"</b> with <b>",HR_char,"</b> for <b>",SurvDateType,"</b>.</li>",sep = "")
    
    if (is.null(line2)) {
      HTML(paste("<ul>",line1,line3,line4,"</ul>", sep = ""))
    }
    else if (!is.null(line2)) {
      HTML(paste("<ul>",line1,line2,line3,line4,"</ul>", sep = ""))
    }
    
  })
  
  output$UserCutPSumm <- renderPrint({
    
    tab <- UserCutPTab_react()
    out <- capture.output(summary(tab))
    xph <- capture.output(cox.zph(tab))
    
    con_line <- grep("^Concordance=",out,value = T)
    lik_line <- grep("^Likelihood ratio test=",out,value = T)
    wal_line <- grep("^Wald test",out,value = T)
    sco_line <- grep("^Score ",out,value = T)
    
    text <- paste("CoxH Summary:",con_line,lik_line,wal_line,sco_line,"","Proportional Hazards assumption:",xph[1],xph[2],xph[3],sep = "\n")
    cat(text)
    
  })
  
  output$SquantPlot2 <- renderPlot({
    
    plot <- SquantPlot2_react()
    plot
    
  })
  
  output$SQuantileHR2tab <- renderTable({
    
    tab <- SQuantileHR2tab_react()
    tab
    
  })
  
  output$ssgseaQuant2Density <- renderPlot({
    
    plot <- ssgseaQuant2Density_react()
    plot
    
  })
  
  ####----Univariate Feature Survival----####
  
  UniVarFeat_react <- reactive({
    
    if (length(input$SingleSurvivalFeature > 0)) {
      
      ## Assign variables
      Feature <- input$SingleSurvivalFeature
      surv_time_col <- input$SurvivalType_time
      surv_id_col <- input$SurvivalType_id
      quantCutoff <- input$QuantPercent/100 #Quantile cutoff given by user
      quantCutoff2 <- input$QuantPercent2/100 #Quantile cutoff given by user
      geneset_name <- names(gs_react())
      
      meta_ssgsea <- ssGSEAmeta()
      
      if (input$UniVarNAcheck == TRUE) {
        
        # Remove NA_unknown
        meta_ssgsea <- meta_ssgsea[which(is.na(meta_ssgsea[,Feature]) == FALSE),]
        meta_ssgsea <- meta_ssgsea[which(meta_ssgsea[,Feature] != "Inf"),]
        meta_ssgsea <- meta_ssgsea[grep("unknown",meta_ssgsea[,Feature],ignore.case = T, invert = T),]
        ### Re-Perform Stat functions
        #meta_ssgsea$VAR_Q <- quartile_conversion(meta_ssgsea[, which(colnames(meta_ssgsea) == geneset_name)])
        #meta_ssgsea$QuartileCutP <- paste("", meta_ssgsea$VAR_Q, sep="")
        #meta_ssgsea$MedianCutP <- highlow(meta_ssgsea[, which(colnames(meta_ssgsea) == geneset_name)])
        #meta_ssgsea$TopBottomCutP <- quantile_conversion(meta_ssgsea[, which(colnames(meta_ssgsea) == geneset_name)], quantCutoff)
        #meta_ssgsea$UserCutP <- quantile_conversion2(meta_ssgsea[, which(colnames(meta_ssgsea) == geneset_name)], quantCutoff2)
        
      }
      
      if (input$UniVarContCheck == TRUE) {
        if (input$UniVarContHiLoCheck == TRUE) {
          meta_ssgsea[,Feature] <- highlow(meta_ssgsea[, which(colnames(meta_ssgsea) == Feature)])
        }
      }
      
      ## Subset columns needed for plot and rename for surv function
      select_cols <- c("SampleName",surv_time_col,surv_id_col,Feature)
      meta_ssgsea_sdf <- meta_ssgsea[,select_cols]
      
      colnames(meta_ssgsea_sdf)[4] <- gsubCheck(colnames(meta_ssgsea_sdf)[4])
      Feature <- gsubCheck(Feature)
      #colnames(meta_ssgsea_sdf)[4] <- gsub("[[:punct:]]","_",colnames(meta_ssgsea_sdf)[4])
      #Feature <- gsub("[[:punct:]]","_",Feature)
      colnames(meta_ssgsea_sdf)[which(colnames(meta_ssgsea_sdf) == surv_time_col)] <- "time"
      colnames(meta_ssgsea_sdf)[which(colnames(meta_ssgsea_sdf) == surv_id_col)] <- "ID"
      
      ## Remove between cutoff samples
      if (Feature == "TopBottomCutP") {
        meta_ssgsea_sdf <- meta_ssgsea_sdf[which(meta_ssgsea_sdf$TopBottomCutP != "BetweenCutoff"),]
      }
      meta_ssgsea_sdf
      
    }
    
  })
  
  UniVarFeatTab_react <- reactive({
    
    meta_ssgsea_sdf <- UniVarFeat_react()
    surv_time_col <- input$SurvivalType_time
    surv_id_col <- input$SurvivalType_id
    Feature <- input$SingleSurvivalFeature
    ref_Feature <- input$SurvFeatVariableUni
    Feature <- gsubCheck(Feature)
    
    if (input$UniVarContCheck == FALSE) {
      meta_ssgsea_sdf[,Feature] <- as.factor(meta_ssgsea_sdf[,Feature])
      meta_ssgsea_sdf[,Feature] <- relevel(meta_ssgsea_sdf[,Feature], ref = ref_Feature)
    }
    if (input$UniVarContCheck == TRUE) {
      if (input$UniVarContHiLoCheck == TRUE) {
        meta_ssgsea_sdf[,Feature] <- as.factor(meta_ssgsea_sdf[,Feature])
        meta_ssgsea_sdf[,Feature] <- relevel(meta_ssgsea_sdf[,Feature], ref = ref_Feature)
      }
    }
    
    ## Survival Function
    tab <- coxph(as.formula(paste("Surv(time,ID) ~ ",Feature,sep = "")),
                 data = meta_ssgsea_sdf)
    tab
    
  })
  
  SSingleFeatureHRtab_react <- reactive({
    
    Feature <- input$SingleSurvivalFeature
    tab <- UniVarFeatTab_react()
    tab <- tab %>% 
      gtsummary::tbl_regression(exp = TRUE) %>%
      as_gt()
    
    tab_df <- as.data.frame(tab)
    
    tab_df[is.na(tab_df)] <- ""
    tab_df <- tab_df %>%
      dplyr::select(label,n_obs,estimate,std.error,ci,p.value)
    tab_df[1,1] <- Feature
    colnames(tab_df) <- c("Variable","N","Hazard Ratio","Std. Error","95% Confidence Interval","P.Value")
    
    tab_df
    
  })
  
  output$SSingleFeatureHRtab <- renderTable({
    
    tab <- SSingleFeatureHRtab_react()
    tab
    
  })
  
  featSplot_react <- reactive({
    
    ## Assign variables
    meta_ssgsea_sdf <- UniVarFeat_react()
    SampleType <- input$SampleTypeSelection
    Feature_lab <- input$SingleSurvivalFeature
    show_pval <- input$ShowPval
    ShowConfInt <- input$ShowConfInt
    xaxlim <- input$SurvXaxis * 365.25
    surv_time_col <- input$SurvivalType_time
    showLegend <- input$SurvLegendPos
    showMedSurv <- input$ShowMedSurvLine
    if (showMedSurv == T) {
      showMedSurv <- "hv"
    }
    else if (showMedSurv == F) {
      showMedSurv <- "none"
    }
    
    
    Feature <- colnames(meta_ssgsea_sdf)[4]
    
    form <- paste("Surv(time,ID) ~ ",Feature,sep = "")
    form2 <- as.formula(form)
    fit <- eval(substitute(survfit(form2,data = meta_ssgsea_sdf, type="kaplan-meier")))
    
    ## Determine type of survival data - OS/EFS/PFS?
    SurvDateType <- sub("\\..*","",surv_time_col)
    
    ## determine Feature and Sample Type label
    ## Adjust 'Sample Type' for label 
    if (length(unique(meta[,metacol_sampletype])) > 1) {
      SampleTypeLab <- paste(" (",SampleType,") ",sep = "")
    }
    if (length(unique(meta[,metacol_sampletype])) <= 1) {
      SampleTypeLab <- " "
    }
    
    ## Determind Plot title
    if (is.null(input$SurvPlotTitleUniVar)) {
      SurvPlotTitle <- paste("Survival curves of ",Feature_lab,SampleTypeLab,"Patients", sep = "")
    }
    else if (!is.null(input$SurvPlotTitleUniVar)) {
      if (input$SurvPlotTitleUniVar == "") {
        SurvPlotTitle <- paste("Survival curves of ",Feature_lab,SampleTypeLab,"Patients", sep = "")
      }
      else if (input$SurvPlotTitleUniVar != "") {
        SurvPlotTitle <- input$SurvPlotTitleUniVar
      }
    }
    
    breakTime <- 365.25
    if (max(meta_ssgsea_sdf[,"time"]) < 365.25) {
      breakTime <- NULL
    }
    ## Generate plot
    ggsurv <- survminer::ggsurvplot(fit, data = meta_ssgsea_sdf, risk.table = TRUE,
                                    title = SurvPlotTitle,
                                    xscale = c("d_y"),
                                    break.time.by=breakTime,
                                    xlab = "Years", 
                                    ylab = paste(SurvDateType,"Survival Probability"),
                                    submain = "Based on Kaplan-Meier estimates",
                                    caption = "created with survminer",
                                    pval=show_pval,
                                    conf.int = ShowConfInt,
                                    ggtheme = theme_bw(),
                                    font.title = c(16, "bold"),
                                    font.submain = c(12, "italic"),
                                    font.caption = c(12, "plain"),
                                    font.x = c(14, "plain"),
                                    font.y = c(14, "plain"),
                                    font.tickslab = c(12, "plain"),
                                    legend = showLegend,
                                    risk.table.height = 0.20,
                                    surv.median.line = showMedSurv
    )
    if (showMedSurv != "none") {
      MedSurvItem <- ggsurv[["plot"]][["layers"]][length(ggsurv[["plot"]][["layers"]])]
      MedSurvItem_df <- MedSurvItem[[1]][["data"]]
      MedSurvItem_df <- MedSurvItem_df[order(MedSurvItem_df[,1]),]
      MedSurvItem_df <- MedSurvItem_df %>%
        mutate(label = paste(round(MedSurvItem_df[,1]),"Days"))
      rownames(MedSurvItem_df) <- 1:nrow(MedSurvItem_df)
      if (nrow(MedSurvItem_df) > 1) {
        ggsurv$plot <- ggsurv$plot +
          geom_label_repel(data = MedSurvItem_df, aes(x = x1, y = y1, label = label, size = 4), label.size = NA, show.legend = FALSE)
      }
    }
    if (!is.null(input$SurvXaxis)) {
      ggsurv$plot$coordinates$limits$x <- c(0,xaxlim)
      ggsurv$table$coordinates$limits$x <- c(0,xaxlim)
    }
    
    ggsurv$table <- ggsurv$table + theme_cleantable()
    ggsurv
    
    
  })
  
  output$featSplot <- renderPlot({
    plot <- featSplot_react()
    plot
  })
  
  output$UnivarSummExpl <- renderUI({
    
    ## variables
    geneset <- gs_react()                      # Geneset Object
    geneset_name <- names(geneset)             # Geneset Name     
    scoreMethod <- input$ScoreMethod           # Scoring Method
    Feature <- input$FeatureSelection          # Feature Selected
    surv_time_col <- input$SurvivalType_time   # Survival Time Label
    FeatureSelec <- input$SingleSurvivalFeature
    contCheck <- input$UniVarContCheck
    hiloCheck <- input$UniVarContHiLoCheck
    tab <- UniVarFeatTab_react()
    hr_tab <- SSingleFeatureHRtab_react()
    
    ## Survival Type
    SurvDateType <- sub("\\..*","",surv_time_col)
    
    ## determine Sample Type
    if (is.null(metacol_sampletype) == T) {
      SampleType <- ""
    }
    else if (is.null(metacol_sampletype) == F) {
      if (length(unique(meta[,metacol_sampletype])) > 1) {
        if (input$SampleTypeSelection == "Show All Sample Types") {
          SampleType <- " of all sample types.</li>"
        }
        else if (input$SampleTypeSelection != "Show All Sample Types") {
          SampleType <- paste(" of <b>",input$SampleTypeSelection,"</b> Patients.</li>",sep = "")
        }
      }
      if (length(unique(meta[,metacol_sampletype])) <= 1) {
        SampleType <- ".</li>"
      }
    }
    
    ## Determine Feature and sub feature
    if (Feature != "Show All Samples") {
      SubFeature <- input$subFeatureSelection
      Feature <- paste("<b>",Feature,"</b> - <b>",SubFeature,"</b></li>",sep = "")
      line2 <- paste("<li>The dataset is filtered by ",Feature,sep = "")
    }
    else if (Feature == "Show All Samples") {
      line2 <- NULL
    }
    if (contCheck == TRUE) {
      if (hiloCheck == FALSE) {
        pval2 <- get_lik_pval(tab)
        HR <- hr_tab[nrow(hr_tab),3]
        referenced <- ""
      }
      if (hiloCheck == TRUE) {
        pval2 <- get_lik_pval(tab)
        HR <- hr_tab[nrow(hr_tab),3]
        referenced <- paste(" -",hr_tab[nrow(hr_tab),1])
      }
    }
    else if (contCheck == FALSE) {
      pval2 <- get_lik_pval(tab)
      HR <- hr_tab[nrow(hr_tab),3]
      referenced <- paste(" -",hr_tab[nrow(hr_tab),1])
    }
    
    
    if (as.numeric(pval2) < 0.05) {
      pval_char <- "strongly associated"
    }
    if (as.numeric(pval2) >= 0.05 & as.numeric(pval2) < 0.1) {
      pval_char <- "moderately associated"
    }
    if (as.numeric(pval2) >= 0.1) {
      pval_char <- "not associated"
    }
    if (as.numeric(HR) > 1) {
      HR_char <- "high risk"
    }
    if (as.numeric(HR) <= 1) {
      HR_char <- "low risk"
    }
    
    if (FeatureSelec %in% StatCols) {
      FeatureSelec <- paste(FeatureSelec," (",geneset_name,")",sep = "")
    }
    
    line1 <- paste("<li><b>",SurvDateType,"</b> survival analysis ", SampleType,sep = "")
    line3 <- paste("<li>Kaplan-Meier survival curve categorized by <b>",FeatureSelec,"</b>.</li>",sep = "")
    line4 <- paste("<li>Cox hazard regression analysis finds a Likelihood Ratio P.value of <b>",pval2,"</b> and a Hazard Ratio of <b>",HR,"</b>, <b>",FeatureSelec,referenced,
                   "</b> is <b>",pval_char,"</b> with <b>",HR_char,"</b> for <b>",SurvDateType,"</b>.</li>",sep = "")
    
    if (is.null(line2)) {
      HTML(paste("<ul>",line1,line3,line4,"</ul>", sep = ""))
    }
    else if (!is.null(line2)) {
      HTML(paste("<ul>",line1,line2,line3,line4,"</ul>", sep = ""))
    }
    
  })
  
  output$UnivarSummary <- renderPrint({
    
    tab <- UniVarFeatTab_react()
    out <- capture.output(summary(tab))
    xph <- capture.output(cox.zph(tab))
    
    con_line <- grep("^Concordance=",out,value = T)
    lik_line <- grep("^Likelihood ratio test=",out,value = T)
    wal_line <- grep("^Wald test",out,value = T)
    sco_line <- grep("^Score ",out,value = T)
    
    text <- paste("CoxH Summary:",con_line,lik_line,wal_line,sco_line,"","Proportional Hazards assumption:",xph[1],xph[2],xph[3],sep = "\n")
    cat(text)
    
  })
  
  SinglevarForestPlot_react <- reactive({
    
    if (length(input$SingleSurvivalFeature > 0)) {
      
      tab <- UniVarFeatTab_react()
      meta_ssgsea_sdf <- UniVarFeat_react()
      Feature <- input$SingleSurvivalFeature
      forextFont <- input$ForestFontSize
      forest <- survminer::ggforest(tab,
                                    data = meta_ssgsea_sdf,
                                    main = paste("Hazard Ratio Modeling: ",paste(Feature,collapse = ", "),sep = ""),
                                    fontsize = forextFont)
      forest
    }
    
  })
  
  output$SinglevarForestPlot <- renderPlot({
    
    forest <- SinglevarForestPlot_react()
    forest
    
  })
  
  LinPlotTab_React <- reactive({
    
    ## Assign variables
    Feature <- input$SingleSurvivalFeature
    surv_time_col <- input$SurvivalType_time
    surv_id_col <- input$SurvivalType_id
    quantCutoff <- input$QuantPercent/100 #Quantile cutoff given by user
    quantCutoff2 <- input$QuantPercent2/100 #Quantile cutoff given by user
    geneset_name <- names(gs_react())
    
    meta_ssgsea <- ssGSEAmeta()
    
    if (input$UniVarNAcheck == TRUE) {
      meta_ssgsea <- meta_ssgsea[which(is.na(meta_ssgsea[,Feature]) == FALSE),]
      meta_ssgsea <- meta_ssgsea[which(meta_ssgsea[,Feature] != "Inf"),]
      meta_ssgsea <- meta_ssgsea[grep("unknown",meta_ssgsea[,Feature],ignore.case = T, invert = T),]
    }
    
    ## Subset columns needed for plot and rename for surv function
    select_cols <- c("SampleName",surv_time_col,surv_id_col,Feature)
    meta_ssgsea_sdf <- meta_ssgsea[,select_cols]
    
    colnames(meta_ssgsea_sdf)[4] <- gsubCheck(colnames(meta_ssgsea_sdf)[4])
    Feature <- gsubCheck(Feature)
    colnames(meta_ssgsea_sdf)[which(colnames(meta_ssgsea_sdf) == surv_time_col)] <- "time"
    colnames(meta_ssgsea_sdf)[which(colnames(meta_ssgsea_sdf) == surv_id_col)] <- "ID"
    
    ## Remove between cutoff samples
    if (Feature == "TopBottomCutP") {
      meta_ssgsea_sdf <- meta_ssgsea_sdf[which(meta_ssgsea_sdf$TopBottomCutP != "BetweenCutoff"),]
    }
    
    ref_Feature <- input$SurvFeatVariableUni
    Feature <- gsubCheck(Feature)
    
    ## Survival Function
    tab <- coxph(as.formula(paste("Surv(time,ID) ~ ",Feature,sep = "")),
                 data = meta_ssgsea_sdf)
    tab
    
    
  })
  
  UnivarLinearityPlot_react <- reactive({
    
    if (length(input$SingleSurvivalFeature > 0)) {
      
      tab <- LinPlotTab_React()
      Feature <- input$SingleSurvivalFeature
      residType <- input$ResidualTypeUni
      AxisFont <- input$linAxisFont
      MainFont <- input$linMainFont
      TickFont <- input$linTickFont
      linpredict <- input$linPredict1
      
      p <- survminer::ggcoxdiagnostics(tab,
                                       type = residType,
                                       sline = T,
                                       sline.se = T,
                                       ggtheme = theme_minimal(),
                                       ox.scale = linpredict)
      p <- ggpar(p,
                 font.x = AxisFont,
                 font.y = AxisFont,
                 font.main = MainFont,
                 font.tickslab = TickFont,
                 main = paste("Linearity Plot Featuring: ",Feature, sep = ""),
                 ylab = paste(str_to_title(residType)," Residuals", sep = "")
      )
      p
      
    }
    
  })
  
  
  output$UnivarLinearityPlot <- renderPlot({
    
    p <- UnivarLinearityPlot_react()
    p
    
  })
  
  ####----Bivariate Add----####
  
  BiVarAddFeature_react <- reactive({
    
    if (length(input$SurvivalFeatureBi1 > 0) & length(input$SurvivalFeatureBi2 > 0)) {
      ## Assign variables
      geneset <- gs_react()
      geneset_name <- names(geneset)
      Feature1 <- input$SurvivalFeatureBi1
      Feature2 <- input$SurvivalFeatureBi2
      Feat1Var <- input$SurvFeatVariableBi1
      Feat2Var <- input$SurvFeatVariableBi2
      surv_time_col <- input$SurvivalType_time
      surv_id_col <- input$SurvivalType_id
      quantCutoff <- input$QuantPercent/100
      quantCutoff2 <- input$QuantPercent2/100
      meta_ssgsea <- ssGSEAmeta()
      
      ## Determine type of survival data - OS/EFS/PFS?
      
      SurvDateType <- sub("\\..*","",surv_time_col)
      
      ## Remove rows with NA in survival column
      meta_ssgsea <- meta_ssgsea[!is.na(meta_ssgsea[,surv_time_col]),]
      
      if (input$BiVarAddNAcheck1 == TRUE) {
        
        # Remove NA_unknown
        meta_ssgsea <- meta_ssgsea[which(is.na(meta_ssgsea[,Feature1]) == FALSE),]
        meta_ssgsea <- meta_ssgsea[which(meta_ssgsea[,Feature1] != "Inf"),]
        meta_ssgsea <- meta_ssgsea[grep("unknown",meta_ssgsea[,Feature1],ignore.case = T, invert = T),]
        ### Re-Perform Stat functions
        #meta_ssgsea$VAR_Q <- quartile_conversion(meta_ssgsea[, which(colnames(meta_ssgsea) == geneset_name)])
        #meta_ssgsea$QuartileCutP <- paste("", meta_ssgsea$VAR_Q, sep="")
        #meta_ssgsea$MedianCutP <- highlow(meta_ssgsea[, which(colnames(meta_ssgsea) == geneset_name)])
        #meta_ssgsea$TopBottomCutP <- quantile_conversion(meta_ssgsea[, which(colnames(meta_ssgsea) == geneset_name)], quantCutoff)
        #meta_ssgsea$UserCutP <- quantile_conversion2(meta_ssgsea[, which(colnames(meta_ssgsea) == geneset_name)], quantCutoff2)
        
      }
      if (input$BiVarAddNAcheck2 == TRUE) {
        
        # Remove NA_unknown
        meta_ssgsea <- meta_ssgsea[which(is.na(meta_ssgsea[,Feature2]) == FALSE),]
        meta_ssgsea <- meta_ssgsea[which(meta_ssgsea[,Feature2] != "Inf"),]
        meta_ssgsea <- meta_ssgsea[grep("unknown",meta_ssgsea[,Feature2],ignore.case = T, invert = T),]
        ### Re-Perform Stat functions
        #meta_ssgsea$VAR_Q <- quartile_conversion(meta_ssgsea[, which(colnames(meta_ssgsea) == geneset_name)])
        #meta_ssgsea$QuartileCutP <- paste("", meta_ssgsea$VAR_Q, sep="")
        #meta_ssgsea$MedianCutP <- highlow(meta_ssgsea[, which(colnames(meta_ssgsea) == geneset_name)])
        #meta_ssgsea$TopBottomCutP <- quantile_conversion(meta_ssgsea[, which(colnames(meta_ssgsea) == geneset_name)], quantCutoff)
        #meta_ssgsea$UserCutP <- quantile_conversion2(meta_ssgsea[, which(colnames(meta_ssgsea) == geneset_name)], quantCutoff2)
        
      }
      
      ## Subset columns needed for plot and rename for surv function
      select_cols <- c("SampleName",surv_time_col,surv_id_col,Feature1,Feature2)
      meta_ssgsea_sdf <- meta_ssgsea[,select_cols]
      
      colnames(meta_ssgsea_sdf)[4] <- gsubCheck(colnames(meta_ssgsea_sdf)[4])
      if (!is.numeric(meta_ssgsea_sdf[,4])) {
        meta_ssgsea_sdf[,4] <- gsubCheck(meta_ssgsea_sdf[,4])
      }
      Feature1 <- gsubCheck(Feature1)
      Feat1Var <- gsubCheck(Feat1Var)
      colnames(meta_ssgsea_sdf)[5] <- gsubCheck(colnames(meta_ssgsea_sdf)[5])
      if (!is.numeric(meta_ssgsea_sdf[,5])) {
        meta_ssgsea_sdf[,5] <- gsubCheck(meta_ssgsea_sdf[,5])
      }
      Feature2 <- gsubCheck(Feature2)
      Feat2Var <- gsubCheck(Feat2Var)
      
      if (input$BiVarAddContCheck1 == FALSE) {
        meta_ssgsea_sdf[,Feature1] <- factor(meta_ssgsea_sdf[,Feature1])
        meta_ssgsea_sdf[,Feature1] <- relevel(meta_ssgsea_sdf[,Feature1], ref = Feat1Var)
      }
      else if (input$BiVarAddContCheck1 == TRUE) {
        if (input$BiVarAddContHiLoCheck1 == TRUE) {
          meta_ssgsea_sdf[,Feature1] <- highlow(as.numeric(meta_ssgsea_sdf[, which(colnames(meta_ssgsea_sdf) == Feature1)]))
          meta_ssgsea_sdf[,Feature1] <- factor(meta_ssgsea_sdf[,Feature1])
          meta_ssgsea_sdf[,Feature1] <- relevel(meta_ssgsea_sdf[,Feature1], ref = Feat1Var)
        }
        else if (input$BiVarAddContHiLoCheck1 == FALSE) {
          meta_ssgsea_sdf[,Feature1] <- as.numeric(meta_ssgsea_sdf[,Feature1])
        }
      }
      if (input$BiVarAddContCheck2 == FALSE) {
        meta_ssgsea_sdf[,Feature2] <- factor(meta_ssgsea_sdf[,Feature2])
        meta_ssgsea_sdf[,Feature2] <- relevel(meta_ssgsea_sdf[,Feature2], ref = Feat2Var)
      }
      else if (input$BiVarAddContCheck2 == TRUE) {
        if (input$BiVarAddContHiLoCheck2 == TRUE) {
          meta_ssgsea_sdf[,Feature2] <- highlow(as.numeric(meta_ssgsea_sdf[, which(colnames(meta_ssgsea_sdf) == Feature2)]))
          meta_ssgsea_sdf[,Feature2] <- factor(meta_ssgsea_sdf[,Feature2])
          meta_ssgsea_sdf[,Feature2] <- relevel(meta_ssgsea_sdf[,Feature2], ref = Feat2Var)
        }
        else if (input$BiVarAddContHiLoCheck2 == FALSE) {
          meta_ssgsea_sdf[,Feature2] <- as.numeric(meta_ssgsea_sdf[,Feature2])
        }
      }
    }
    
    colnames(meta_ssgsea_sdf)[which(colnames(meta_ssgsea_sdf) == surv_time_col)] <- "time"
    colnames(meta_ssgsea_sdf)[which(colnames(meta_ssgsea_sdf) == surv_id_col)] <- "ID"
    
    meta_ssgsea_sdf
    
  })
  
  BiVarAddTab_react <- reactive({
    
    meta_ssgsea_sdf <- BiVarAddFeature_react()
    #Feature1 <- input$SurvivalFeatureBi1
    #Feature2 <- input$SurvivalFeatureBi2
    #Feature1 <- gsub("[[:punct:]]","_",Feature1)
    #Feature2 <- gsub("[[:punct:]]","_",Feature2)
    
    Feature1 <- colnames(meta_ssgsea_sdf)[4]
    Feature2 <- colnames(meta_ssgsea_sdf)[5]
    
    
    form <- paste("Surv(time,ID) ~ ",paste(Feature1,"+",Feature2,sep = ""),sep = "")
    form2 <- as.formula(form)
    tab <- eval(substitute(coxph(form2,data = meta_ssgsea_sdf)))
    
    tab
    
    
  })
  
  BiVarAddTabFeat1_react <- reactive({
    
    meta_ssgsea_sdf <- BiVarAddFeature_react()
    #Feature1 <- input$SurvivalFeatureBi1
    Feature1 <- colnames(meta_ssgsea_sdf)[4]
    #Feature2 <- colnames(meta_ssgsea_sdf)[5]
    
    form <- paste("Surv(time,ID) ~ ",Feature1,sep = "")
    form2 <- as.formula(form)
    tab <- eval(substitute(coxph(form2,data = meta_ssgsea_sdf)))
    
    tab
    
    
  })
  
  BiVarAddTabFeat2_react <- reactive({
    
    meta_ssgsea_sdf <- BiVarAddFeature_react()
    #Feature2 <- input$SurvivalFeatureBi2
    #Feature1 <- colnames(meta_ssgsea_sdf)[4]
    Feature2 <- colnames(meta_ssgsea_sdf)[5]
    
    form <- paste("Surv(time,ID) ~ ",Feature2,sep = "")
    form2 <- as.formula(form)
    tab <- eval(substitute(coxph(form2,data = meta_ssgsea_sdf)))
    
    tab
    
    
  })
  
  BiVarAddHRTab_react <- reactive({
    
    tab <- BiVarAddTab_react()
    tab <- tab %>% 
      gtsummary::tbl_regression(exp = TRUE) %>%
      as_gt()
    
    tab_df <- as.data.frame(tab)
    
    tab_df[is.na(tab_df)] <- ""
    tab_df <- tab_df %>%
      dplyr::select(label,n_obs,estimate,std.error,ci,p.value)
    colnames(tab_df) <- c("Variable","N","Hazard Ratio","Std. Error","95% Confidence Interval","P.Value")
    
    tab_df
    
  })
  
  output$BiFeatureHRtab <- renderTable({
    
    tab <- BiVarAddHRTab_react()
    tab
    
  })
  
  output$bivarSummary <- renderPrint({
    
    tab <- BiVarAddTab_react()
    out <- capture.output(summary(tab))
    xph <- capture.output(cox.zph(tab))
    
    con_line <- grep("^Concordance=",out,value = T)
    lik_line <- grep("^Likelihood ratio test=",out,value = T)
    wal_line <- grep("^Wald test",out,value = T)
    sco_line <- grep("^Score ",out,value = T)
    
    text <- paste("CoxH Summary:",con_line,lik_line,wal_line,sco_line,"","Proportional Hazards assumption:",xph[1],xph[2],xph[3],xph[4],sep = "\n")
    cat(text)
    
  })
  
  output$bivarAnova1 <- renderPrint({
    
    tab1 <- BiVarAddTab_react()
    tab2 <- BiVarAddTabFeat1_react()
    
    annova_res <- anova(tab1,tab2)
    
    out <- capture.output(annova_res)
    
    line1 <- out[3]
    line2 <- out[4]
    line3 <- out[5]
    line4 <- out[6]
    line5 <- out[7]
    
    text <- paste("Model Comparison:",line1,line2,line3,line4,line5,sep = "\n")
    cat(text)
    
  })
  
  output$bivarAnova2 <- renderPrint({
    
    tab1 <- BiVarAddTab_react()
    tab2 <- BiVarAddTabFeat2_react()
    
    annova_res <- anova(tab1,tab2)
    
    out <- capture.output(annova_res)
    
    line1 <- out[3]
    line2 <- out[4]
    line3 <- out[5]
    line4 <- out[6]
    line5 <- out[7]
    
    text <- paste("Model Comparison:",line1,line2,line3,line4,line5,sep = "\n")
    cat(text)
    
  })
  
  #output$BivarAddSummExpl <- renderUI({
  #  
  #  ## variables
  #  geneset <- gs_react()                      # Geneset Object
  #  geneset_name <- names(geneset)             # Geneset Name     
  #  scoreMethod <- input$ScoreMethod           # Scoring Method
  #  Feature <- input$FeatureSelection          # Feature Selected
  #  surv_time_col <- input$SurvivalType_time   # Survival Time Label
  #  Feature1 <- input$SurvivalFeatureBi1
  #  Feature2 <- input$SurvivalFeatureBi2
  #  Feat1Var <- input$SurvFeatVariableBi1
  #  Feat2Var <- input$SurvFeatVariableBi2
  #  contCheck1 <- input$BiVarAddContCheck1
  #  hiloCheck1 <- input$BiVarAddContHiLoCheck1
  #  contCheck2 <- input$BiVarAddContCheck2
  #  hiloCheck2 <- input$BiVarAddContHiLoCheck2
  #  tab <- UniVarFeatTab_react()
  #  hr_tab <- SSingleFeatureHRtab_react()
  #  
  #  ## Survival Type
  #  SurvDateType <- sub("\\..*","",surv_time_col)
  #  
  #  ## determine Sample Type
  #  if (is.null(metacol_sampletype) == T) {
  #    SampleType <- ""
  #  }
  #  else if (is.null(metacol_sampletype) == F) {
  #    if (length(unique(meta[,metacol_sampletype])) > 1) {
  #      if (input$SampleTypeSelection == "Show All Sample Types") {
  #        SampleType <- " of all sample types.</li>"
  #      }
  #      else if (input$SampleTypeSelection != "Show All Sample Types") {
  #        SampleType <- paste(" of <b>",input$SampleTypeSelection,"</b> Patients.</li>",sep = "")
  #      }
  #    }
  #    if (length(unique(meta[,metacol_sampletype])) <= 1) {
  #      SampleType <- ".</li>"
  #    }
  #  }
  #  
  #  ## Determine Feature and sub feature
  #  if (Feature != "Show All Samples") {
  #    SubFeature <- input$subFeatureSelection
  #    Feature <- paste("<b>",Feature,"</b> - <b>",SubFeature,"</b></li>",sep = "")
  #    line2 <- paste("<li>The dataset is filtered by ",Feature,sep = "")
  #  }
  #  if (Feature == "Show All Samples") {
  #    line2 <- NULL
  #  }
  #  
  #  if (contCheck == TRUE) {
  #    if (hiloCheck == FALSE) {
  #      pval2 <- get_lik_pval(tab)
  #      HR <- hr_tab[1,3]
  #      referenced <- ""
  #    }
  #    if (hiloCheck == TRUE) {
  #      pval2 <- get_lik_pval(tab)
  #      HR <- hr_tab[3,3]
  #      referenced <- paste(" -",hr_tab[3,1])
  #    }
  #  }
  #  else if (contCheck == FALSE) {
  #    pval2 <- get_lik_pval(tab)
  #    HR <- hr_tab[3,3]
  #    referenced <- paste(" -",hr_tab[3,1])
  #  }
  #  
  #  
  #  if (as.numeric(pval2) < 0.05) {
  #    pval_char <- "strongly associated"
  #  }
  #  if (as.numeric(pval2) >= 0.05 & as.numeric(pval2) < 0.1) {
  #    pval_char <- "moderately associated"
  #  }
  #  if (as.numeric(pval2) >= 0.1) {
  #    pval_char <- "not associated"
  #  }
  #  if (as.numeric(HR) > 1) {
  #    HR_char <- "high risk"
  #  }
  #  if (as.numeric(HR) <= 1) {
  #    HR_char <- "low risk"
  #  }
  #  
  #  if (FeatureSelec %in% StatCols) {
  #    FeatureSelec <- paste(FeatureSelec," (",geneset_name,")",sep = "")
  #  }
  #  
  #  line1 <- paste("<li><b>",SurvDateType,"</b> survival analysis ", SampleType,sep = "")
  #  line3 <- paste("<li>Kaplan-Meier survival curve categorized by <b>",FeatureSelec,"</b>.</li>",sep = "")
  #  line4 <- paste("<li>Cox hazard regression analysis finds a Likelihood Ratio P.value of <b>",pval2,"</b> and a Hazard Ratio of <b>",HR,"</b>, <b>",FeatureSelec,referenced,
  #                 "</b> is <b>",pval_char,"</b> with <b>",HR_char,"</b> for <b>",SurvDateType,"</b>.</li>",sep = "")
  #  
  #  if (is.null(line2)) {
  #    HTML(paste("<ul>",line1,line3,line4,"</ul>", sep = ""))
  #  }
  #  else if (!is.null(line2)) {
  #    HTML(paste("<ul>",line1,line2,line3,line4,"</ul>", sep = ""))
  #  }
  #  
  #})
  
  BivarForestPlot_react <- reactive({
    
    if (length(input$SurvivalFeatureBi1 > 0) & length(input$SurvivalFeatureBi2 > 0)) {
      
      tab <- BiVarAddTab_react()
      meta_ssgsea_sdf <- BiVarAddFeature_react()
      Feature1 <- input$SurvivalFeatureBi1
      Feature2 <- input$SurvivalFeatureBi2
      forextFont <- input$ForestFontSize
      
      
      forest <- survminer::ggforest(tab,
                                    data = meta_ssgsea_sdf,
                                    main = paste("Hazard Ratio Modeling: ",paste(Feature1,"+",Feature2,sep = ""),sep = ""),
                                    fontsize = forextFont)
      forest
      
    }
    
  })
  
  output$BivarForestPlot <- renderPlot({
    
    forest <- BivarForestPlot_react()
    forest
    
  })
  
  BiVarAdd_LinPlotTab_React <- reactive({
    
    if (length(input$SurvivalFeatureBi1 > 0) & length(input$SurvivalFeatureBi2 > 0)) {
      ## Assign variables
      geneset <- gs_react()
      geneset_name <- names(geneset)
      Feature1 <- input$SurvivalFeatureBi1
      Feature2 <- input$SurvivalFeatureBi2
      Feat1Var <- input$SurvFeatVariableBi1
      Feat2Var <- input$SurvFeatVariableBi2
      surv_time_col <- input$SurvivalType_time
      surv_id_col <- input$SurvivalType_id
      quantCutoff <- input$QuantPercent/100
      quantCutoff2 <- input$QuantPercent2/100
      meta_ssgsea <- ssGSEAmeta()
      
      ## Determine type of survival data - OS/EFS/PFS?
      
      SurvDateType <- sub("\\..*","",surv_time_col)
      
      ## Remove rows with NA in survival column
      meta_ssgsea <- meta_ssgsea[!is.na(meta_ssgsea[,surv_time_col]),]
      
      if (input$BiVarAddNAcheck1 == TRUE) {
        # Remove NA_unknown
        meta_ssgsea <- meta_ssgsea[which(is.na(meta_ssgsea[,Feature1]) == FALSE),]
        meta_ssgsea <- meta_ssgsea[which(meta_ssgsea[,Feature1] != "Inf"),]
        meta_ssgsea <- meta_ssgsea[grep("unknown",meta_ssgsea[,Feature1],ignore.case = T, invert = T),]
      }
      if (input$BiVarAddNAcheck2 == TRUE) {
        # Remove NA_unknown
        meta_ssgsea <- meta_ssgsea[which(is.na(meta_ssgsea[,Feature2]) == FALSE),]
        meta_ssgsea <- meta_ssgsea[which(meta_ssgsea[,Feature2] != "Inf"),]
        meta_ssgsea <- meta_ssgsea[grep("unknown",meta_ssgsea[,Feature2],ignore.case = T, invert = T),]
      }
      
      ## Subset columns needed for plot and rename for surv function
      select_cols <- c("SampleName",surv_time_col,surv_id_col,Feature1,Feature2)
      meta_ssgsea_sdf <- meta_ssgsea[,select_cols]
      
      colnames(meta_ssgsea_sdf)[4] <- gsubCheck(colnames(meta_ssgsea_sdf)[4])
      if (!is.numeric(meta_ssgsea_sdf[,4])) {
        meta_ssgsea_sdf[,4] <- gsubCheck(meta_ssgsea_sdf[,4])
      }
      Feature1 <- gsubCheck(Feature1)
      Feat1Var <- gsubCheck(Feat1Var)
      colnames(meta_ssgsea_sdf)[5] <- gsubCheck(colnames(meta_ssgsea_sdf)[5])
      if (!is.numeric(meta_ssgsea_sdf[,5])) {
        meta_ssgsea_sdf[,5] <- gsubCheck(meta_ssgsea_sdf[,5])
      }
      Feature2 <- gsubCheck(Feature2)
      Feat2Var <- gsubCheck(Feat2Var)
      
      
      colnames(meta_ssgsea_sdf)[which(colnames(meta_ssgsea_sdf) == surv_time_col)] <- "time"
      colnames(meta_ssgsea_sdf)[which(colnames(meta_ssgsea_sdf) == surv_id_col)] <- "ID"
      
      meta_ssgsea_sdf
      
      Feature1 <- colnames(meta_ssgsea_sdf)[4]
      Feature2 <- colnames(meta_ssgsea_sdf)[5]
      
      form <- paste("Surv(time,ID) ~ ",paste(Feature1,"+",Feature2,sep = ""),sep = "")
      form2 <- as.formula(form)
      tab <- eval(substitute(coxph(form2,data = meta_ssgsea_sdf)))
      
      tab
      
    }
    
  })
  
  BivarLinearityPlot_react <- reactive({
    
    if (length(input$SurvivalFeatureBi1 > 0) & length(input$SurvivalFeatureBi2 > 0)) {
      
      tab <- BiVarAdd_LinPlotTab_React()
      residType <- input$ResidualTypeBi
      linpredict <- input$linPredict2
      Feature1 <- input$SurvivalFeatureBi1
      Feature2 <- input$SurvivalFeatureBi2
      AxisFont <- input$linAxisFont
      MainFont <- input$linMainFont
      TickFont <- input$linTickFont
      
      p <- survminer::ggcoxdiagnostics(tab,
                                       type = residType,
                                       sline = T,
                                       sline.se = T,
                                       ggtheme = theme_minimal(),
                                       ox.scale = linpredict)
      p <- ggpar(p,
                 font.x = AxisFont,
                 font.y = AxisFont,
                 font.main = MainFont,
                 font.tickslab = TickFont,
                 main = paste("Linearity Plot Featuring: ",Feature1," + ",Feature2, sep = ""),
                 ylab = paste(str_to_title(residType)," Residuals", sep = "")
      )
      p
      
    }
    
  })
  
  output$BivarLinearityPlot <- renderPlot({
    
    p <- BivarLinearityPlot_react()
    p
    
  })
  
  ####----Bivariate Interactive----####
  
  BiVarIntFeature_react <- reactive({
    
    if (length(input$SurvivalFeatureBi1Inter > 0) & length(input$SurvivalFeatureBi2Inter> 0)) {
      ## Assign variables
      geneset <- gs_react()
      geneset_name <- names(geneset)
      Feature1 <- input$SurvivalFeatureBi1Inter
      Feature2 <- input$SurvivalFeatureBi2Inter
      Feat1Var <- input$SurvFeatVariableBi1Inter
      Feat2Var <- input$SurvFeatVariableBi2Inter
      surv_time_col <- input$SurvivalType_time
      surv_id_col <- input$SurvivalType_id
      quantCutoff <- input$QuantPercent/100
      quantCutoff2 <- input$QuantPercent2/100
      meta_ssgsea <- ssGSEAmeta()
      
      ## Determine type of survival data - OS/EFS/PFS?
      SurvDateType <- sub("\\..*","",surv_time_col)
      
      ## Remove rows with NA in survival column
      meta_ssgsea <- meta_ssgsea[!is.na(meta_ssgsea[,surv_time_col]),]
      
      if (input$BiVarIntNAcheck1 == TRUE) {
        
        # Remove NA_unknown
        meta_ssgsea <- meta_ssgsea[which(is.na(meta_ssgsea[,Feature1]) == FALSE),]
        meta_ssgsea <- meta_ssgsea[which(meta_ssgsea[,Feature1] != "Inf"),]
        meta_ssgsea <- meta_ssgsea[grep("unknown",meta_ssgsea[,Feature1],ignore.case = T, invert = T),]
        ### Re-Perform Stat functions
        #meta_ssgsea$VAR_Q <- quartile_conversion(meta_ssgsea[, which(colnames(meta_ssgsea) == geneset_name)])
        #meta_ssgsea$QuartileCutP <- paste("", meta_ssgsea$VAR_Q, sep="")
        #meta_ssgsea$MedianCutP <- highlow(meta_ssgsea[, which(colnames(meta_ssgsea) == geneset_name)])
        #meta_ssgsea$TopBottomCutP <- quantile_conversion(meta_ssgsea[, which(colnames(meta_ssgsea) == geneset_name)], quantCutoff)
        #meta_ssgsea$UserCutP <- quantile_conversion2(meta_ssgsea[, which(colnames(meta_ssgsea) == geneset_name)], quantCutoff2)
        
      }
      if (input$BiVarIntNAcheck2 == TRUE) {
        
        # Remove NA_unknown
        meta_ssgsea <- meta_ssgsea[which(is.na(meta_ssgsea[,Feature2]) == FALSE),]
        meta_ssgsea <- meta_ssgsea[which(meta_ssgsea[,Feature2] != "Inf"),]
        meta_ssgsea <- meta_ssgsea[grep("unknown",meta_ssgsea[,Feature2],ignore.case = T, invert = T),]
        ### Re-Perform Stat functions
        #meta_ssgsea$VAR_Q <- quartile_conversion(meta_ssgsea[, which(colnames(meta_ssgsea) == geneset_name)])
        #meta_ssgsea$QuartileCutP <- paste("", meta_ssgsea$VAR_Q, sep="")
        #meta_ssgsea$MedianCutP <- highlow(meta_ssgsea[, which(colnames(meta_ssgsea) == geneset_name)])
        #meta_ssgsea$TopBottomCutP <- quantile_conversion(meta_ssgsea[, which(colnames(meta_ssgsea) == geneset_name)], quantCutoff)
        #meta_ssgsea$UserCutP <- quantile_conversion2(meta_ssgsea[, which(colnames(meta_ssgsea) == geneset_name)], quantCutoff2)
        
      }
      
      ## Subset columns needed for plot and rename for surv function
      select_cols <- c("SampleName",surv_time_col,surv_id_col,Feature1,Feature2)
      meta_ssgsea_sdf <- meta_ssgsea[,select_cols]
      
      colnames(meta_ssgsea_sdf)[4] <- gsubCheck(colnames(meta_ssgsea_sdf)[4])
      if (!is.numeric(meta_ssgsea_sdf[,4])) {
        meta_ssgsea_sdf[,4] <- gsubCheck(meta_ssgsea_sdf[,4])
      }
      Feature1 <- gsubCheck(Feature1)
      Feat1Var <- gsubCheck(Feat1Var)
      colnames(meta_ssgsea_sdf)[5] <- gsubCheck(colnames(meta_ssgsea_sdf)[5])
      if (!is.numeric(meta_ssgsea_sdf[,5])) {
        meta_ssgsea_sdf[,5] <- gsubCheck(meta_ssgsea_sdf[,5])
      }
      Feature2 <- gsubCheck(Feature2)
      Feat2Var <- gsubCheck(Feat2Var)
      
      if (input$BiVarIntContCheck1 == FALSE) {
        meta_ssgsea_sdf[,Feature1] <- factor(meta_ssgsea_sdf[,Feature1])
        meta_ssgsea_sdf[,Feature1] <- relevel(meta_ssgsea_sdf[,Feature1], ref = Feat1Var)
      }
      else if (input$BiVarIntContCheck1 == TRUE) {
        if (input$BiVarIntContHiLoCheck1 == TRUE) {
          meta_ssgsea_sdf[,Feature1] <- highlow(as.numeric(meta_ssgsea_sdf[, which(colnames(meta_ssgsea_sdf) == Feature1)]))
          meta_ssgsea_sdf[,Feature1] <- factor(meta_ssgsea_sdf[,Feature1])
          meta_ssgsea_sdf[,Feature1] <- relevel(meta_ssgsea_sdf[,Feature1], ref = Feat1Var)
        }
        else if (input$BiVarIntContHiLoCheck1 == FALSE) {
          meta_ssgsea_sdf[,Feature1] <- as.numeric(meta_ssgsea_sdf[,Feature1])
        }
      }
      if (input$BiVarIntContCheck2 == FALSE) {
        meta_ssgsea_sdf[,Feature2] <- factor(meta_ssgsea_sdf[,Feature2])
        meta_ssgsea_sdf[,Feature2] <- relevel(meta_ssgsea_sdf[,Feature2], ref = Feat2Var)
      }
      else if (input$BiVarIntContCheck2 == TRUE) {
        if (input$BiVarIntContHiLoCheck2 == TRUE) {
          meta_ssgsea_sdf[,Feature2] <- highlow(as.numeric(meta_ssgsea_sdf[, which(colnames(meta_ssgsea_sdf) == Feature2)]))
          meta_ssgsea_sdf[,Feature2] <- factor(meta_ssgsea_sdf[,Feature2])
          meta_ssgsea_sdf[,Feature2] <- relevel(meta_ssgsea_sdf[,Feature2], ref = Feat2Var)
        }
        else if (input$BiVarIntContHiLoCheck2 == FALSE) {
          meta_ssgsea_sdf[,Feature2] <- as.numeric(meta_ssgsea_sdf[,Feature2])
        }
      }
    }
    
    colnames(meta_ssgsea_sdf)[which(colnames(meta_ssgsea_sdf) == surv_time_col)] <- "time"
    colnames(meta_ssgsea_sdf)[which(colnames(meta_ssgsea_sdf) == surv_id_col)] <- "ID"
    
    meta_ssgsea_sdf
    
  })
  
  BiVarIntTab_react <- reactive({
    
    meta_ssgsea_sdf <- BiVarIntFeature_react()
    #Feature1 <- input$SurvivalFeatureBi1Inter
    #Feature2 <- input$SurvivalFeatureBi2Inter
    Feature1 <- colnames(meta_ssgsea_sdf)[4]
    Feature2 <- colnames(meta_ssgsea_sdf)[5]
    
    form <- paste("Surv(time,ID) ~ ",paste(Feature1,"*",Feature2,sep = ""),sep = "")
    form2 <- as.formula(form)
    tab <- eval(substitute(coxph(form2,data = meta_ssgsea_sdf)))
    
    tab
    
    
  })
  
  BiVarIntTab4Annova_react <- reactive({
    
    meta_ssgsea_sdf <- BiVarIntFeature_react()
    #Feature1 <- input$SurvivalFeatureBi1Inter
    #Feature2 <- input$SurvivalFeatureBi2Inter
    Feature1 <- colnames(meta_ssgsea_sdf)[4]
    Feature2 <- colnames(meta_ssgsea_sdf)[5]
    
    form <- paste("Surv(time,ID) ~ ",paste(Feature1,"+",Feature2,sep = ""),sep = "")
    form2 <- as.formula(form)
    tab <- eval(substitute(coxph(form2,data = meta_ssgsea_sdf)))
    
    tab
    
    
  })
  
  BiVarIntHRTab_react <- reactive({
    
    tab <- BiVarIntTab_react()
    tab <- tab %>% 
      gtsummary::tbl_regression(exp = TRUE) %>%
      as_gt()
    
    tab_df <- as.data.frame(tab)
    
    tab_df[is.na(tab_df)] <- ""
    tab_df <- tab_df %>%
      dplyr::select(label,n_obs,estimate,std.error,ci,p.value)
    colnames(tab_df) <- c("Variable","N","Hazard Ratio","Std. Error","95% Confidence Interval","P.Value")
    
    tab_df
    
  })
  
  output$BiFeatureHRtabInter <- renderTable({
    
    tab <- BiVarIntHRTab_react()
    tab
    
  })
  
  output$bivarSummaryInter <- renderPrint({
    
    tab <- BiVarIntTab_react()
    out <- capture.output(summary(tab))
    xph <- capture.output(cox.zph(tab))
    
    con_line <- grep("^Concordance=",out,value = T)
    lik_line <- grep("^Likelihood ratio test=",out,value = T)
    wal_line <- grep("^Wald test",out,value = T)
    sco_line <- grep("^Score ",out,value = T)
    
    text <- paste("CoxH Summary:",con_line,lik_line,wal_line,sco_line,"","Proportional Hazards assumption:",xph[1],xph[2],xph[3],xph[4],xph[5], sep = "\n")
    cat(text)
    
  })
  
  output$bivarAnovaInter1 <- renderPrint({
    
    tab1 <- BiVarIntTab_react()
    tab2 <- BiVarIntTab4Annova_react()
    
    annova_res <- anova(tab1,tab2)
    
    out <- capture.output(annova_res)
    
    line1 <- out[3]
    line2 <- out[4]
    line3 <- out[5]
    line4 <- out[6]
    line5 <- out[7]
    
    text <- paste("Model Comparison:",line1,line2,line3,line4,line5,sep = "\n")
    cat(text)
    
  })
  
  ## Survival Plot - TWO FEATURE
  featSplotBi_react <- reactive({
    
    if (length(input$SurvivalFeatureBi1Inter > 0) & length(input$SurvivalFeatureBi2Inter> 0)) {
      
      ## Assign variables
      SampleType <- input$SampleTypeSelection
      Feature1_lab <- input$SurvivalFeatureBi1Inter
      Feature2_lab <- input$SurvivalFeatureBi2Inter
      show_pval <- input$ShowPval
      ShowConfInt <- input$ShowConfInt
      xaxlim <- input$SurvXaxis * 365.25
      showLegend <- input$SurvLegendPos
      surv_time_col <- input$SurvivalType_time
      surv_id_col <- input$SurvivalType_id
      meta_ssgsea_sdf <- BiVarIntFeature_react()
      Feature1 <- colnames(meta_ssgsea_sdf)[4]
      Feature2 <- colnames(meta_ssgsea_sdf)[5]
      showMedSurv <- input$ShowMedSurvLine
      if (showMedSurv == T) {
        showMedSurv <- "hv"
      }
      else if (showMedSurv == F) {
        showMedSurv <- "none"
      }
      
      ## Determine type of survival data - OS/EFS/PFS?
      SurvDateType <- sub("\\..*","",surv_time_col)
      
      form <- paste("Surv(time,ID) ~ ",paste(Feature1,"+",Feature2,sep = ""),sep = "")
      form2 <- as.formula(form)
      fit <- eval(substitute(survfit(form2,data = meta_ssgsea_sdf, type="kaplan-meier")))
      
      ## Adjust 'Sample Type' for label 
      if (length(unique(meta[,metacol_sampletype])) > 1) {
        SampleTypeLab <- paste(" (",SampleType,") ",sep = "")
      }
      if (length(unique(meta[,metacol_sampletype])) <= 1) {
        SampleTypeLab <- " "
      }
      
      ## Determind Plot title
      if (is.null(input$SurvPlotTitleBiVar)) {
        SurvPlotTitle <- paste("Survival curves of ",Feature1_lab," Catagorized by\n",Feature2_lab,".", sep = "")
        #SurvPlotTitle <- paste("Survival curves of ",Feature1," and\n",Feature2," in",SampleTypeLab,"Patients", sep = "")
      }
      else if (!is.null(input$SurvPlotTitleBiVar)) {
        if (input$SurvPlotTitleBiVar == "") {
          SurvPlotTitle <- paste("Survival curves of ",Feature1_lab," Catagorized by\n",Feature2_lab,".", sep = "")
          #SurvPlotTitle <- paste("Survival curves of ",Feature1," and\n",Feature2," in",SampleTypeLab,"Patients", sep = "")
        }
        else if (input$SurvPlotTitleBiVar != "") {
          SurvPlotTitle <- input$SurvPlotTitleBiVar
        }
      }
      breakTime <- 365.25
      if (max(meta_ssgsea_sdf[,"time"]) < 365.25) {
        breakTime <- NULL
      }
      
      #cbp1 <- c("#00AFBB", "#E7B800", "#FC4E07","#52854C")
      #	LassoLmin_E1609_Top3v2FlowCytProt_OS_TrainAC50_TestACBall_v2_RiskScore
      
      ## Generate plot
      ggsurv <- survminer::ggsurvplot(fit, data = meta_ssgsea_sdf, risk.table = TRUE,
                                      title = SurvPlotTitle,
                                      xscale = c("d_y"),
                                      #palette = cbp1,
                                      break.time.by=breakTime,
                                      xlab = "Years", 
                                      ylab = paste(SurvDateType,"Survival Probability"),
                                      submain = "Based on Kaplan-Meier estimates",
                                      caption = "created with survminer",
                                      pval=show_pval,
                                      conf.int = ShowConfInt,
                                      ggtheme = theme_bw(),
                                      font.title = c(16, "bold"),
                                      font.submain = c(12, "italic"),
                                      font.caption = c(12, "plain"),
                                      font.x = c(14, "plain"),
                                      font.y = c(14, "plain"),
                                      font.tickslab = c(12, "plain"),
                                      legend = showLegend,
                                      risk.table.height = 0.20,
                                      surv.median.line = showMedSurv
      )
      if (showMedSurv != "none") {
        MedSurvItem <- ggsurv[["plot"]][["layers"]][length(ggsurv[["plot"]][["layers"]])]
        MedSurvItem_df <- MedSurvItem[[1]][["data"]]
        MedSurvItem_df <- MedSurvItem_df[order(MedSurvItem_df[,1]),]
        MedSurvItem_df <- MedSurvItem_df %>%
          mutate(label = paste(round(MedSurvItem_df[,1]),"Days"))
        rownames(MedSurvItem_df) <- 1:nrow(MedSurvItem_df)
        if (nrow(MedSurvItem_df) > 1) {
          ggsurv$plot <- ggsurv$plot +
            geom_label_repel(data = MedSurvItem_df, aes(x = x1, y = y1, label = label, size = 4), label.size = NA, show.legend = FALSE)
        }
      }
      if (!is.null(input$SurvXaxis)) {
        ggsurv$plot$coordinates$limits$x <- c(0,xaxlim)
        ggsurv$table$coordinates$limits$x <- c(0,xaxlim)
      }
      
      ggsurv$table <- ggsurv$table + theme_cleantable()
      ggsurv
      
    }
    
  })
  
  output$featSplotBi <- renderPlot({
    plot <- featSplotBi_react()
    plot
  })
  
  BivarForestPlotInter_react <- reactive({
    
    if (length(input$SurvivalFeatureBi1Inter > 0) & length(input$SurvivalFeatureBi2Inter > 0)) {
      
      tab <- BiVarIntTab_react()
      meta_ssgsea_sdf <- BiVarIntFeature_react()
      Feature1 <- input$SurvivalFeatureBi1Inter
      Feature2 <- input$SurvivalFeatureBi2Inter
      forextFont <- input$ForestFontSize
      
      forest <- survminer::ggforest(tab,
                                    data = meta_ssgsea_sdf,
                                    main = paste("Hazard Ratio Modeling: ",paste(Feature1,"*",Feature2,sep = ""),sep = ""),
                                    fontsize = forextFont)
      forest
      
    }
    
  })
  
  output$BivarForestPlotInter <- renderPlot({
    
    forest <- BivarForestPlotInter_react()
    forest
    
  })
  
  BiVarInt_LinPlotTab_React <- reactive({
    
    if (length(input$SurvivalFeatureBi1Inter > 0) & length(input$SurvivalFeatureBi2Inter> 0)) {
      ## Assign variables
      geneset <- gs_react()
      geneset_name <- names(geneset)
      Feature1 <- input$SurvivalFeatureBi1Inter
      Feature2 <- input$SurvivalFeatureBi2Inter
      Feat1Var <- input$SurvFeatVariableBi1Inter
      Feat2Var <- input$SurvFeatVariableBi2Inter
      surv_time_col <- input$SurvivalType_time
      surv_id_col <- input$SurvivalType_id
      quantCutoff <- input$QuantPercent/100
      quantCutoff2 <- input$QuantPercent2/100
      meta_ssgsea <- ssGSEAmeta()
      
      ## Determine type of survival data - OS/EFS/PFS?
      SurvDateType <- sub("\\..*","",surv_time_col)
      
      ## Remove rows with NA in survival column
      meta_ssgsea <- meta_ssgsea[!is.na(meta_ssgsea[,surv_time_col]),]
      
      if (input$BiVarIntNAcheck1 == TRUE) {
        # Remove NA_unknown
        meta_ssgsea <- meta_ssgsea[which(is.na(meta_ssgsea[,Feature1]) == FALSE),]
        meta_ssgsea <- meta_ssgsea[which(meta_ssgsea[,Feature1] != "Inf"),]
        meta_ssgsea <- meta_ssgsea[grep("unknown",meta_ssgsea[,Feature1],ignore.case = T, invert = T),]
      }
      if (input$BiVarIntNAcheck2 == TRUE) {
        # Remove NA_unknown
        meta_ssgsea <- meta_ssgsea[which(is.na(meta_ssgsea[,Feature2]) == FALSE),]
        meta_ssgsea <- meta_ssgsea[which(meta_ssgsea[,Feature2] != "Inf"),]
        meta_ssgsea <- meta_ssgsea[grep("unknown",meta_ssgsea[,Feature2],ignore.case = T, invert = T),]
      }
      
      ## Subset columns needed for plot and rename for surv function
      select_cols <- c("SampleName",surv_time_col,surv_id_col,Feature1,Feature2)
      meta_ssgsea_sdf <- meta_ssgsea[,select_cols]
      
      colnames(meta_ssgsea_sdf)[4] <- gsubCheck(colnames(meta_ssgsea_sdf)[4])
      if (!is.numeric(meta_ssgsea_sdf[,4])) {
        meta_ssgsea_sdf[,4] <- gsubCheck(meta_ssgsea_sdf[,4])
      }
      Feature1 <- gsubCheck(Feature1)
      Feat1Var <- gsubCheck(Feat1Var)
      colnames(meta_ssgsea_sdf)[5] <- gsubCheck(colnames(meta_ssgsea_sdf)[5])
      if (!is.numeric(meta_ssgsea_sdf[,5])) {
        meta_ssgsea_sdf[,5] <- gsubCheck(meta_ssgsea_sdf[,5])
      }
      Feature2 <- gsubCheck(Feature2)
      Feat2Var <- gsubCheck(Feat2Var)
      
      
      colnames(meta_ssgsea_sdf)[which(colnames(meta_ssgsea_sdf) == surv_time_col)] <- "time"
      colnames(meta_ssgsea_sdf)[which(colnames(meta_ssgsea_sdf) == surv_id_col)] <- "ID"
      
      Feature1 <- colnames(meta_ssgsea_sdf)[4]
      Feature2 <- colnames(meta_ssgsea_sdf)[5]
      
      form <- paste("Surv(time,ID) ~ ",paste(Feature1,"*",Feature2,sep = ""),sep = "")
      form2 <- as.formula(form)
      tab <- eval(substitute(coxph(form2,data = meta_ssgsea_sdf)))
      
      tab
      
    }
    
  })
  
  BivarLinearityPlotInterS_react <- reactive({
    
    if (length(input$SurvivalFeatureBi1Inter > 0) & length(input$SurvivalFeatureBi2Inter > 0)) {
      
      tab <- BiVarInt_LinPlotTab_React()
      residType <- input$ResidualTypeInterS
      linpredict <- input$linPredict3S
      Feature1 <- input$SurvivalFeatureBi1Inter
      Feature2 <- input$SurvivalFeatureBi2Inter
      AxisFont <- input$linAxisFont
      MainFont <- input$linMainFont
      TickFont <- input$linTickFont
      
      p <- survminer::ggcoxdiagnostics(tab,
                                       type = residType,
                                       sline = T,
                                       sline.se = T,
                                       ggtheme = theme_minimal(),
                                       ox.scale = linpredict)
      p <- ggpar(p,
                 font.x = AxisFont,
                 font.y = AxisFont,
                 font.main = MainFont,
                 font.tickslab = TickFont,
                 main = paste("Linearity Plot Featuring: ",Feature1," * ",Feature2, sep = ""),
                 ylab = paste(str_to_title(residType)," Residuals", sep = "")
      )
      p
      
    }
    
  })
  
  output$BivarLinearityPlotInterS <- renderPlot({
    
    p <- BivarLinearityPlotInterS_react()
    p
    
  })
  
  
  BivarLinearityPlotInter_react <- reactive({
    
    if (length(input$SurvivalFeatureBi1Inter > 0) & length(input$SurvivalFeatureBi2Inter > 0)) {
      
      tab <- BiVarInt_LinPlotTab_React()
      residType <- input$ResidualTypeInter
      linpredict <- input$linPredict3
      Feature1 <- input$SurvivalFeatureBi1Inter
      Feature2 <- input$SurvivalFeatureBi2Inter
      AxisFont <- input$linAxisFont
      MainFont <- input$linMainFont
      TickFont <- input$linTickFont
      
      p <- survminer::ggcoxdiagnostics(tab,
                                       type = residType,
                                       sline = T,
                                       sline.se = T,
                                       ggtheme = theme_minimal(),
                                       ox.scale = linpredict)
      p <- ggpar(p,
                 font.x = AxisFont,
                 font.y = AxisFont,
                 font.main = MainFont,
                 font.tickslab = TickFont,
                 main = paste("Linearity Plot Featuring: ",Feature1," * ",Feature2, sep = ""),
                 ylab = paste(str_to_title(residType)," Residuals", sep = "")
      )
      p
      
    }
    
  })
  
  output$BivarLinearityPlotInter <- renderPlot({
    
    p <- BivarLinearityPlotInter_react()
    p
    
  })
  
  ####----Multivariate----####
  
  MultiVarFeat_react <- reactive({
    
    if (length(input$SurvivalFeature > 0)) {
      
      Feature <- input$SurvivalFeature
      surv_time_col <- input$SurvivalType_time
      surv_id_col <- input$SurvivalType_id
      quantCutoff <- input$QuantPercent/100 #Quantile cutoff given by user
      quantCutoff2 <- input$QuantPercent2/100 #Quantile cutoff given by user
      meta_ssgsea <- ssGSEAmeta()
      geneset <- gs_react()
      geneset_name <- names(geneset)
      
      if (input$UniVarNAcheck == TRUE) {
        # Remove NA_unknown
        for (i in Feature) {
          meta_ssgsea <- meta_ssgsea[which(is.na(meta_ssgsea[,i]) == FALSE),]
          meta_ssgsea <- meta_ssgsea[which(meta_ssgsea[,i] != "Inf"),]
          meta_ssgsea <- meta_ssgsea[grep("unknown",meta_ssgsea[,i],ignore.case = T, invert = T),]
        }
      }
      
      ## Subset columns needed for plot and rename for surv function
      select_cols <- c("SampleName",surv_time_col,surv_id_col,Feature)
      meta_ssgsea_sdf <- meta_ssgsea[,select_cols]
      
      meta_ssgsea_sdf
      
    }
    
  })
  
  MultiVarFeatCat_react <- reactive({
    
    meta_ssgsea_sdf <- MultiVarFeat_react()
    Feature <- input$SurvivalFeature
    surv_time_col <- input$SurvivalType_time
    surv_id_col <- input$SurvivalType_id
    
    for (i in Feature){
      meta_ssgsea_sdf[,i] <- as.factor(meta_ssgsea_sdf[,i])
      colnames(meta_ssgsea_sdf)[which(colnames(meta_ssgsea_sdf) == i)] <- gsubCheck(colnames(meta_ssgsea_sdf)[which(colnames(meta_ssgsea_sdf) == i)])
    }
    
    Feature <- gsubCheck(Feature)
    colnames(meta_ssgsea_sdf)[which(colnames(meta_ssgsea_sdf) == surv_time_col)] <- "time"
    colnames(meta_ssgsea_sdf)[which(colnames(meta_ssgsea_sdf) == surv_id_col)] <- "ID"
    
    meta_ssgsea_sdf
    
  })
  
  MultiVarFeatCont_react <- reactive({
    
    meta_ssgsea_sdf <- MultiVarFeat_react()
    Feature <- input$SurvivalFeature
    surv_time_col <- input$SurvivalType_time
    surv_id_col <- input$SurvivalType_id
    
    for (i in Feature){
      colnames(meta_ssgsea_sdf)[which(colnames(meta_ssgsea_sdf) == i)] <- gsubCheck(colnames(meta_ssgsea_sdf)[which(colnames(meta_ssgsea_sdf) == i)])
    }
    
    Feature <- gsubCheck(Feature)
    colnames(meta_ssgsea_sdf)[which(colnames(meta_ssgsea_sdf) == surv_time_col)] <- "time"
    colnames(meta_ssgsea_sdf)[which(colnames(meta_ssgsea_sdf) == surv_id_col)] <- "ID"
    
    meta_ssgsea_sdf
    
  })
  
  MultiVarTabCat_react <- reactive({
    
    meta_ssgsea_sdf <- MultiVarFeatCat_react()
    Feature <- input$SurvivalFeature
    Feature <- gsubCheck(Feature)
    
    form <- paste("Surv(time,ID) ~ ",paste(Feature,collapse = "+"),sep = "")
    form2 <- as.formula(form)
    tab <- eval(substitute(coxph(form2,data = meta_ssgsea_sdf)))
    
    
    tab
    
  })
  
  MultiVarTabCont_react <- reactive({
    
    meta_ssgsea_sdf <- MultiVarFeatCont_react()
    Feature <- input$SurvivalFeature
    Feature <- gsubCheck(Feature)
    
    form <- paste("Surv(time,ID) ~ ",paste(Feature,collapse = "+"),sep = "")
    form2 <- as.formula(form)
    tab <- eval(substitute(coxph(form2,data = meta_ssgsea_sdf)))
    
    
    tab
    
  })
  
  SFeatureHRtabCat_react <- reactive({
    
    if (length(input$SurvivalFeature > 0)) {
      
      tab <- MultiVarTabCat_react()
      
      tab <- tab %>% 
        gtsummary::tbl_regression(exp = TRUE) %>%
        as_gt()
      
      tab_df <- as.data.frame(tab)
      
      tab_df[is.na(tab_df)] <- ""
      tab_df <- tab_df %>%
        dplyr::select(label,n_obs,estimate,std.error,ci,p.value)
      colnames(tab_df) <- c("Variable","N","Hazard Ratio","Std. Error","95% Confidence Interval","P.Value")
      
      tab_df
      
    }
    
  })
  
  output$SFeatureHRtabCat <- renderTable({
    
    tab <- SFeatureHRtabCat_react()
    tab
    
  })
  
  SFeatureHRtabCont_react <- reactive({
    
    if (length(input$SurvivalFeature > 0)) {
      
      tab <- MultiVarTabCont_react()
      
      tab <- tab %>% 
        gtsummary::tbl_regression(exp = TRUE) %>%
        as_gt()
      
      tab_df <- as.data.frame(tab)
      
      tab_df[is.na(tab_df)] <- ""
      tab_df <- tab_df %>%
        dplyr::select(label,n_obs,estimate,std.error,ci,p.value)
      colnames(tab_df) <- c("Variable","N","Hazard Ratio","Std. Error","95% Confidence Interval","P.Value")
      
      tab_df
      
    }
    
  })
  
  output$SFeatureHRtabCont <- renderTable({
    
    tab <- SFeatureHRtabCont_react()
    tab
    
  })
  
  output$multivarSummaryCat <- renderPrint({
    
    tab <- MultiVarTabCat_react()
    out <- capture.output(summary(tab))
    
    con_line <- grep("^Concordance=",out,value = T)
    lik_line <- grep("^Likelihood ratio test=",out,value = T)
    wal_line <- grep("^Wald test",out,value = T)
    sco_line <- grep("^Score ",out,value = T)
    
    text <- paste("Coxh Summary (Categorical):",con_line,lik_line,wal_line,sco_line,sep = "\n")
    cat(text)
    
  })
  
  output$multivarSummaryCont <- renderPrint({
    
    tab <- MultiVarTabCont_react()
    out <- capture.output(summary(tab))
    
    con_line <- grep("^Concordance=",out,value = T)
    lik_line <- grep("^Likelihood ratio test=",out,value = T)
    wal_line <- grep("^Wald test",out,value = T)
    sco_line <- grep("^Score ",out,value = T)
    
    text <- paste("Coxh Summary (Categorical):",con_line,lik_line,wal_line,sco_line,sep = "\n")
    cat(text)
    
  })
  
  MultivarForestPlot_react <- reactive({
    
    if (length(input$SurvivalFeature > 0)) {
      
      tab <- MultiVarTabCat_react()
      meta_ssgsea_sdf <- MultiVarFeat_react()
      Feature <- input$SurvivalFeature
      forextFont <- input$ForestFontSize
      
      forest <- survminer::ggforest(tab,
                                    data = meta_ssgsea_sdf,
                                    main = paste("Hazard Ratio Modeling: ",paste(Feature,collapse = ", "),sep = ""),
                                    fontsize = forextFont)
      forest
      
    }
    
  })
  
  output$MultivarForestPlot <- renderPlot({
    
    forest <- MultivarForestPlot_react()
    forest
    
  })
  
  
  ####----Risk Stratification----####
  
  ## Boxplot reactive to determine high/low risk samples based on user input
  SboxplotReact <- reactive({
    
    ## Assing variables
    cutoff_1 <- input$cutoffTime1                   #High-risk cutoff time
    cutoff_0 <- input$cutoffTime0                   #Low-risk cutoff time
    OS_choice_1 <- input$survStatus1                #High-risk survival status
    OS_choice_0 <- input$survStatus0                #Low-risk survival status
    ssGSEA_meta <- ssGSEAmeta()                     #Meta with ssGSEA scores and function calculations
    surv_time_col <- input$SurvivalType_time
    surv_id_col <- input$SurvivalType_id
    
    # If both survival choices are numeric (1 or 0)
    if (is.na(as.numeric(OS_choice_1)) == F & is.na(as.numeric(OS_choice_0)) == F) {
      ssGSEA_meta <- ssGSEA_meta %>%
        mutate(SurvivalCutoff = case_when(
          ssGSEA_meta[,surv_time_col] <= cutoff_1 & ssGSEA_meta[,surv_id_col] == as.numeric(OS_choice_1) ~ "High-Risk [Below Survival Time Cutoff]",
          ssGSEA_meta[,surv_time_col] >= cutoff_0 & ssGSEA_meta[,surv_id_col] == as.numeric(OS_choice_0) ~ "Low-Risk [Above Survival Time Cutoff]"
        ))
    }
    # If either choice selects "Both" as survival outcome
    if (is.na(as.numeric(OS_choice_1)) == T | is.na(as.numeric(OS_choice_0)) == T) {
      # if both & (1 or 0)
      if (is.na(as.numeric(OS_choice_1)) == T & is.na(as.numeric(OS_choice_0)) == F) {
        ssGSEA_meta <- ssGSEA_meta %>%
          mutate(SurvivalCutoff = case_when(
            ssGSEA_meta[,surv_time_col] <= cutoff_1 ~ "High-Risk [Below Survival Time Cutoff]",
            ssGSEA_meta[,surv_time_col] >= cutoff_0 & ssGSEA_meta[,surv_id_col] == as.numeric(OS_choice_0) ~ "Low-Risk [Above Survival Time Cutoff]"
          ))
      }
      # if (1 or 0) and both
      else if (is.na(as.numeric(OS_choice_1)) == F & is.na(as.numeric(OS_choice_0)) == T) {
        ssGSEA_meta <- ssGSEA_meta %>%
          mutate(SurvivalCutoff = case_when(
            ssGSEA_meta[,surv_time_col] <= cutoff_1 & ssGSEA_meta[,surv_id_col] == as.numeric(OS_choice_1) ~ "High-Risk [Below Survival Time Cutoff]",
            ssGSEA_meta[,surv_time_col] >= cutoff_0 ~ "Low-Risk [Above Survival Time Cutoff]"
          ))
      }
      # if both and both
      else if (is.na(as.numeric(OS_choice_1)) == T & is.na(as.numeric(OS_choice_0)) == T) {
        ssGSEA_meta <- ssGSEA_meta %>%
          mutate(SurvivalCutoff = case_when(
            ssGSEA_meta[,surv_time_col] <= cutoff_1 ~ "High-Risk [Below Survival Time Cutoff]",
            ssGSEA_meta[,surv_time_col] >= cutoff_0 ~ "Low-Risk [Above Survival Time Cutoff]"
          ))
      }
    }
    
    ssGSEA_meta <- ssGSEA_meta[which(is.na(ssGSEA_meta$SurvivalCutoff) == F),]
    ssGSEA_meta$SurvivalCutoff <- factor(ssGSEA_meta$SurvivalCutoff,
                                         levels = c("High-Risk [Below Survival Time Cutoff]","Low-Risk [Above Survival Time Cutoff]"))
    ssGSEA_meta
    
  })
  
  Sboxplot_react <- reactive({
    
    ## Assign Variables
    ssGSEA_meta <- SboxplotReact()
    geneset <- gs_react()
    GeneSet <- names(geneset)
    Feature <- input$FeatureSelection
    dot <- input$boxplotDot
    font <- input$boxplotFont
    SampleType <- input$SampleTypeSelection
    scoreMethod <- input$ScoreMethod
    logchoice <- input$SBoxLog
    surv_time_col <- input$SurvivalType_time
    surv_id_col <- input$SurvivalType_id
    
    ## Determine type of survival data - OS/EFS/PFS?
    SurvDateType <- sub("\\..*","",surv_time_col)
    
    ## Adjust 'Sample Type' for label 
    if (length(unique(meta[,metacol_sampletype])) > 1) {
      SampleTypeLab <- paste(" (",SampleType,") ",sep = "")
    }
    if (length(unique(meta[,metacol_sampletype])) <= 1) {
      SampleTypeLab <- " "
    }
    if (GeneSet %in% decon_score_cols) {
      scoreMethod <- "Pre-Processed Score"
    }
    if (input$GeneSetTabs == 2) {
      scoreMethod <- "Gene Expression Score"
      #if (input$RawOrSS == "Raw Gene Expression") {
      #  scoreMethod <- "Raw Gene Expression"
      #}
    }
    
    if (input$GeneSetTabs != 2 & !(GeneSet %in% decon_score_cols)) {
      scoreMethod <- paste(scoreMethod,"Score")
    }
    
    if (logchoice == TRUE) {
      
      ssGSEA_meta[,GeneSet] <- log(ssGSEA_meta[,GeneSet] + 1)
      scoreMethod <- paste(scoreMethod,"(log(score + 1))")
      
    }
    
    plot <- ggplot(ssGSEA_meta, aes(factor(SurvivalCutoff), ssGSEA_meta[,GeneSet], fill = SurvivalCutoff)) +
      geom_boxplot(width = 0.5, lwd = 1, fill = "white") +
      geom_dotplot(binaxis = 'y', stackdir = "center", dotsize = dot) +
      labs(x = "Group", y = scoreMethod,
           title = paste(GeneSet," ",scoreMethod,": ",Feature,SampleTypeLab,"Patients",sep = "")) +
      theme_bw() +
      ggpubr::stat_compare_means(method = input$boxoptselec) +
      theme(text = element_text(size = font))
    plot
    
  })
  
  output$Sboxplot <- renderPlot({
    
    plot <- Sboxplot_react()
    plot
    
    
  })
  
  output$heatmap_error_message <- renderUI({
    
    geneset <- gs_react()
    geneset_name <- names(geneset)
    if (geneset_name %in% decon_score_cols | input$GeneSetTabs == 2) {
      p("Heatmap not available for Pre-Processed scores or single gene analysis")
    }
    
  })
  output$heatmap_error_message2 <- renderUI({
    
    geneset <- gs_react()
    geneset_name <- names(geneset)
    if (geneset_name %in% decon_score_cols | input$GeneSetTabs == 2) {
      p("Heatmap not available for Pre-Processed scores or single gene analysis")
    }
    
  })
  
  Sheatmap_react  <- reactive({
    
    geneset <- gs_react()
    GeneSet <- names(geneset)
    heatgenes <- geneset[[GeneSet]]
    meta <- SboxplotReact()
    expr_start <- exprSub()
    samples <- meta$SampleName
    expr <- expr_start[which(rownames(expr_start) %in% heatgenes),colnames(expr_start) %in% samples, drop = F]
    meta <- meta[which(meta$SampleName %in% colnames(expr)),]
    clmethod <- input$ClusterMethod
    rowfont <- input$heatmapFontR
    colfont <- input$heatmapFontC
    color_choice <- input$ColorPaletteHeat
    
    dataset <- expr
    dataset <- log2(dataset + 1)
    zdataset <- apply(dataset, 1, scale)
    zdataset <- apply(zdataset, 1, rev)
    colnames(zdataset) <- names(dataset)
    dataset <- as.matrix(zdataset)
    dataset[is.na(dataset)] <- 0
    dataset = dataset[apply(dataset[,-1], 1, function(x) !all(x==0)),]
    minimum = -5;
    maximum = 5;
    if (abs(min(dataset)) > abs(max(dataset))) {
      dataset[dataset < -abs(max(dataset))] = -abs(max(dataset))
    } else {
      dataset[dataset > abs(min(dataset))] = abs(min(dataset))
    }
    meta2 <- meta[order(meta[,2]),]
    meta3 <- meta2[order(meta2$SurvivalCutoff),]
    samporder <- meta3$SampleName
    dataset2 <- dataset[,samporder]
    type <- meta3$SurvivalCutoff
    meta4 <- as.data.frame(type)
    rownames(meta4) <- meta3[,1]
    bk = c(seq(minimum,minimum/2, length=100), seq(minimum/2,maximum/2,length=100),seq(maximum/2,maximum,length=100))
    #hmcols<- colorRampPalette(c("dark blue","blue","white","red", "dark red"))(length(bk)-1)
    #Heatmap color
    col_sets <- c("OrRd","PuBu","Greens","YlGnBu")
    if (color_choice == "original") {
      HeatMap_Colors <- c("dark blue","blue","white","red", "dark red")
      hmcols <- colorRampPalette(HeatMap_Colors)(length(bk)-1)
    }
    else if (color_choice %in% col_sets) {
      HeatMap_Colors <- brewer.pal(n = 5, color_choice)
      hmcols <- colorRampPalette(HeatMap_Colors)(length(bk)-1)
    }
    else if (color_choice == "Inferno") {
      hmcols <- inferno(500)
    }
    else if (color_choice == "Viridis") {
      hmcols <- viridis::viridis(500)
    }
    else if (color_choice == "Plasma") {
      hmcols <- plasma(500)
    }
    else if (color_choice == "OmniBlueRed") {
      hmcols<- colorRampPalette(c("#1984C5", "#22A7F0", "#63BFF0", "#A7D5ED", "#E2E2E2", "#E1A692", "#DE6E56", "#E14B31", "#C23728"))(length(bk)-1)
    }
    else if (color_choice == "LightBlueBlackRed") {
      hmcols<- colorRampPalette(c("#34C5FD","black","red"))(length(bk)-1)
    }
    else if (color_choice == "GreenBlackRed") {
      hmcols<- colorRampPalette(c("green","black","red"))(length(bk)-1)
    }
    heat <- pheatmap::pheatmap(dataset2,
                               cluster_col = F,
                               cluster_row = T,
                               fontsize_row = rowfont,
                               fontsize_col = colfont,
                               show_rownames = T ,
                               show_colnames = T,
                               annotation_col = meta4,
                               clustering_method = clmethod,
                               color=hmcols,
                               border_color = NA)
    heat
    
  })
  
  output$Sheatmap <- renderPlot({
    
    heat <- Sheatmap_react()
    heat
    
    
  })
  
  ####----Feature Stratification----####
  
  Featureboxplot_react <- reactive({
    
    SampleType <- input$SampleTypeSelection
    Feature <- input$FeatureSelection
    scoreMethod <- input$ScoreMethod
    dot <- input$boxplotDot
    font <- input$boxplotFont
    StatMethod <- input$boxoptselec
    geneset <- gs_react()
    GeneSet <- names(geneset)
    FeatureSelec <- input$BoxplotFeature
    boxplotang <- input$boxplotTextAngle
    meta_ssGSEA <- ssGSEAmeta()
    logchoice <- input$FBoxLog
    boxTab <- meta_ssGSEA[,c("SampleName",FeatureSelec,GeneSet)]
    if (input$BoxPRemoveNA == TRUE) {
      # Remove NA_unknown
      boxTab <- boxTab[which(is.na(boxTab[,FeatureSelec]) == FALSE),]
      boxTab <- boxTab[which(boxTab[,FeatureSelec] != "Inf"),]
      boxTab <- boxTab[grep("unknown",boxTab[,FeatureSelec],ignore.case = T, invert = T),]
    }
    boxTab[,FeatureSelec] <- as.factor(boxTab[,FeatureSelec])
    
    
    ## Adjust 'Sample Type' for label 
    if (length(unique(meta[,metacol_sampletype])) > 1) {
      SampleTypeLab <- paste(" (",SampleType,") ",sep = "")
    }
    if (length(unique(meta[,metacol_sampletype])) <= 1) {
      SampleTypeLab <- " "
    }
    if (GeneSet %in% decon_score_cols) {
      scoreMethod <- "Pre-Processed Score"
    }
    if (input$GeneSetTabs == 2) {
      scoreMethod <- "Gene Expression Score"
      #if (input$RawOrSS == "Raw Gene Expression") {
      #  scoreMethod <- "Raw Gene Expression"
      #}
    }
    if (input$GeneSetTabs != 2 & !(GeneSet %in% decon_score_cols)) {
      scoreMethod <- paste(scoreMethod,"Score")
    }
    
    if (logchoice == TRUE) {
      
      boxTab[,GeneSet] <- log(boxTab[,GeneSet] + 1)
      scoreMethod <- paste(scoreMethod,"(log(score + 1))")
      
    }
    
    
    if (is.na(as.numeric(boxplotang)) == TRUE) {
      ggplot(boxTab, aes(factor(boxTab[,FeatureSelec]), boxTab[,GeneSet], fill = boxTab[,FeatureSelec])) +
        geom_boxplot(width = 0.5, lwd = 1, fill = "white") +
        geom_dotplot(binaxis = 'y', stackdir = "center", dotsize = dot) +
        labs(x = "Group", y = scoreMethod,
             title = paste(GeneSet," ",scoreMethod,": ","\n",
                           Feature,SampleTypeLab,"Patients Featuring ",FeatureSelec,sep = ""),
             fill = FeatureSelec) +
        theme_bw() +
        ggpubr::stat_compare_means(method = StatMethod) +
        theme(text = element_text(size = font)) +
        scale_x_discrete(guide = guide_axis(n.dodge = 2))
    }
    
    else if (is.na(as.numeric(boxplotang)) == FALSE) {
      if (as.numeric(boxplotang) == 0) {
        ggplot(boxTab, aes(factor(boxTab[,FeatureSelec]), boxTab[,GeneSet], fill = boxTab[,FeatureSelec])) +
          geom_boxplot(width = 0.5, lwd = 1, fill = "white") +
          geom_dotplot(binaxis = 'y', stackdir = "center", dotsize = dot) +
          labs(x = "Group", y = scoreMethod,
               title = paste(GeneSet," ",scoreMethod,": ","\n",
                             Feature,SampleTypeLab,"Patients Featuring ",FeatureSelec,sep = ""),
               fill = FeatureSelec) +
          theme_bw() +
          ggpubr::stat_compare_means(method = StatMethod) +
          theme(text = element_text(size = font))
      }
      else if (as.numeric(boxplotang) == 45) {
        ggplot(boxTab, aes(factor(boxTab[,FeatureSelec]), boxTab[,GeneSet], fill = boxTab[,FeatureSelec])) +
          geom_boxplot(width = 0.5, lwd = 1, fill = "white") +
          geom_dotplot(binaxis = 'y', stackdir = "center", dotsize = dot) +
          labs(x = "Group", y = scoreMethod,
               title = paste(GeneSet," ",scoreMethod,": ","\n",
                             Feature,SampleTypeLab,"Patients Featuring ",FeatureSelec,sep = ""),
               fill = FeatureSelec) +
          theme_bw() +
          ggpubr::stat_compare_means(method = StatMethod) +
          theme(text = element_text(size = font),
                axis.text.x = element_text(angle = as.numeric(boxplotang), hjust = 1))
      }
      else if (as.numeric(boxplotang) == 90) {
        ggplot(boxTab, aes(factor(boxTab[,FeatureSelec]), boxTab[,GeneSet], fill = boxTab[,FeatureSelec])) +
          geom_boxplot(width = 0.5, lwd = 1, fill = "white") +
          geom_dotplot(binaxis = 'y', stackdir = "center", dotsize = dot) +
          labs(x = "Group", y = scoreMethod,
               title = paste(GeneSet," ",scoreMethod,": ","\n",
                             Feature,SampleTypeLab,"Patients Featuring ",FeatureSelec,sep = ""),
               fill = FeatureSelec) +
          theme_bw() +
          ggpubr::stat_compare_means(method = StatMethod) +
          theme(text = element_text(size = font),
                axis.text.x = element_text(angle = as.numeric(boxplotang)))
      }
      
    }
    
  })
  
  ## Feature Boxplot
  output$Featureboxplot <- renderPlot({
    
    plot <- Featureboxplot_react()
    plot
    
  })
  
  FeatureHeatmap_react <- reactive({
    
    geneset <- gs_react()
    GeneSet <- names(geneset)
    FeatureSelec <- input$HeatmapFeature
    meta_ssGSEA <- ssGSEAmeta()
    meta <- meta_ssGSEA[,c("SampleName",FeatureSelec,GeneSet)]
    if (input$HeatRemoveNA == TRUE) {
      # Remove NA_unknown
      meta <- meta[which(is.na(meta[,FeatureSelec]) == FALSE),]
      meta <- meta[which(meta[,FeatureSelec] != "Inf"),]
      meta <- meta[grep("unknown",meta[,FeatureSelec],ignore.case = T, invert = T),]
    }
    
    heatgenes <- geneset[[GeneSet]]
    expr_start <- exprSub()
    samples <- meta$SampleName
    expr <- expr_start[which(rownames(expr_start) %in% heatgenes),colnames(expr_start) %in% samples, drop = F]
    meta <- meta[which(meta$SampleName %in% colnames(expr)),]
    clmethod <- input$ClusterMethod
    rowfont <- input$heatmapFontR
    colfont <- input$heatmapFontC
    color_choice <- input$ColorPaletteHeat
    
    dataset <- expr
    dataset <- as.data.frame(log2(dataset + 1))
    zdataset <- as.data.frame(apply(dataset, 1, scale))
    zdataset <- as.data.frame(apply(zdataset, 1, rev))
    colnames(zdataset) <- names(dataset)
    dataset <- as.matrix(zdataset)
    dataset[is.na(dataset)] <- 0
    dataset = dataset[apply(dataset[,-1], 1, function(x) !all(x==0)),]
    minimum = -5;
    maximum = 5;
    if (abs(min(dataset)) > abs(max(dataset))) {
      dataset[dataset < -abs(max(dataset))] = -abs(max(dataset))
    } else {
      dataset[dataset > abs(min(dataset))] = abs(min(dataset))
    }
    #meta2 <- meta[order(meta[,2]),]
    meta3 <- meta[order(meta[,FeatureSelec]),]
    meta3[,FeatureSelec] <- as.character(meta3[,FeatureSelec])
    meta3[,FeatureSelec] = meta3[,FeatureSelec] %>% replace_na("NA")
    samporder <- meta3$SampleName
    dataset2 <- dataset[,samporder]
    type <- meta3[,FeatureSelec]
    meta4 <- as.data.frame(type)
    rownames(meta4) <- meta3[,1]
    bk = c(seq(minimum,minimum/2, length=100), seq(minimum/2,maximum/2,length=100),seq(maximum/2,maximum,length=100))
    #hmcols<- colorRampPalette(c("dark blue","blue","white","red", "dark red"))(length(bk)-1)
    #Heatmap color
    col_sets <- c("OrRd","PuBu","Greens","YlGnBu")
    if (color_choice == "original") {
      HeatMap_Colors <- c("dark blue","blue","white","red", "dark red")
      hmcols <- colorRampPalette(HeatMap_Colors)(length(bk)-1)
    }
    else if (color_choice %in% col_sets) {
      HeatMap_Colors <- brewer.pal(n = 5, color_choice)
      hmcols <- colorRampPalette(HeatMap_Colors)(length(bk)-1)
    }
    else if (color_choice == "Inferno") {
      hmcols <- inferno(500)
    }
    else if (color_choice == "Viridis") {
      hmcols <- viridis::viridis(500)
    }
    else if (color_choice == "Plasma") {
      hmcols <- plasma(500)
    }
    else if (color_choice == "OmniBlueRed") {
      hmcols<- colorRampPalette(c("#1984C5", "#22A7F0", "#63BFF0", "#A7D5ED", "#E2E2E2", "#E1A692", "#DE6E56", "#E14B31", "#C23728"))(length(bk)-1)
    }
    else if (color_choice == "LightBlueBlackRed") {
      hmcols<- colorRampPalette(c("#34C5FD","black","red"))(length(bk)-1)
    }
    else if (color_choice == "GreenBlackRed") {
      hmcols<- colorRampPalette(c("green","black","red"))(length(bk)-1)
    }
    heat <- pheatmap::pheatmap(dataset2,
                               cluster_col = F,
                               cluster_row = T,
                               fontsize_row = rowfont,
                               fontsize_col = colfont,
                               show_rownames = T ,
                               show_colnames = T,
                               annotation_col = meta4,
                               clustering_method = clmethod,
                               color=hmcols,
                               border_color = NA)
    heat
    
  })
  
  output$FeatureHeatmap <- renderPlot({
    
    heat <- FeatureHeatmap_react()
    heat
    
  })
  
  ####----Density----####
  
  ssgseaDensity_react <- reactive({
    
    geneset <- gs_react()
    geneset_name <- names(geneset)
    ssgsea_meta <- ssGSEAmeta()
    user_quant <- input$densityPercent/100
    ShowQuartile <- input$QuartileLinesCheck
    scoreMethod <- input$ScoreMethod
    
    cols_selec <- c("SampleName",geneset_name)
    ssgsea_scores <- ssgsea_meta[,cols_selec]
    
    quant_df <- data.frame(quantile(ssgsea_scores[,geneset_name],na.rm = T))
    quant_df2 <- quant_df[c(2,3,4),,drop = F]
    colnames(quant_df2)[1] <- "Quantile"
    
    user_vline <- quantile(ssgsea_scores[,geneset_name],probs = user_quant,na.rm = T)
    
    ## get score method for x and y labels
    if (input$GeneSetTabs == 2) {
      scoreMethodLab <- "Gene Expression Density"
      scoreMethodLab_x <- "Gene Expression"
      #if (input$RawOrSS == "Raw Gene Expression") {
      #  scoreMethodLab <- "Raw Gene Expression Density"
      #  scoreMethodLab_x <- "Raw Gene Expression"
      #}
      #else if (input$RawOrSS == "Rank Normalized") {
      #  scoreMethodLab <- paste(scoreMethod, " Score Density", sep = "")
      #  scoreMethodLab_x <- paste(scoreMethod, " Score", sep = "")
      #}
    }
    else if (input$GeneSetTabs != 2) {
      if (geneset_name %in% decon_score_cols) {
        scoreMethodLab <- "Pre-Processed Score Density"
        scoreMethodLab_x <- "Pre-Processed Score"
      }
      else {
        scoreMethodLab <- paste(scoreMethod, " Score Density", sep = "")
        scoreMethodLab_x <- paste(scoreMethod, " Score", sep = "")
      }
    }
    ## generate title based on input
    if (geneset_name %in% decon_score_cols) {
      dens_title <- paste(colnames(ssgsea_scores)[2]," Pre-Processed Score Density",sep = "")
    }
    else {
      dens_title <- paste(colnames(ssgsea_scores)[2],scoreMethodLab)
    }
    
    p <- ggplot(ssgsea_scores, aes(x=ssgsea_scores[,geneset_name])) + 
      geom_density(color="darkblue", fill="lightblue", alpha = 0.4) +
      xlab(scoreMethodLab_x) +
      ylab(scoreMethodLab) +
      #ggtitle(paste(colnames(ssgsea_scores)[2],scoreMethodLab)) +
      ggtitle(dens_title) +
      theme(axis.text = element_text(size = 14),
            axis.title = element_text(size = 16),
            plot.title = element_text(size = 20))
    if (ShowQuartile == TRUE) {
      p <- p + geom_vline(data = quant_df2, aes(xintercept = Quantile), linetype = "dashed", color = "darkblue", size = 1)
    }
    if (user_quant != 0) {
      p <- p + geom_vline(xintercept = user_vline, linetype = "dashed", color = "darkred", size = 1)
    }
    p
    
  })
  
  output$ssgseaDensity <- renderPlot({
    
    p <- ssgseaDensity_react()
    p
    
    
  })
  
  ####----Feature Comparison----####
  
  FeatCompScatter_react <- reactive({
    
    geneset <- gs_react()
    geneset_name <- names(geneset)
    Feature <- input$ScatterFeature
    ColorCol <- input$ScatterColor
    LogChoice <- input$ScatterLog
    meta <- ssGSEAmeta()
    
    if (input$ColorScatterChoice == "Feature") {
      scores <- meta[,c("SampleName",Feature,geneset_name,ColorCol)]
    }
    else if (input$ColorScatterChoice == "Single Color") {
      scores <- meta[,c("SampleName",Feature,geneset_name)]
      scores$ColorColumn <- ColorCol
    }
    
    scores[,4] <- as.factor(scores[,4])
    
    if (length(LogChoice) == 1) {
      if (LogChoice == "Log x-axis"){
        scores[,2] <- log(scores[,2] + 1)
      }
      else if (LogChoice == "Log y-axis") {
        scores[,3] <- log(scores[,3] + 1)
      }
    }
    else if (length(LogChoice) == 2) {
      scores[,2] <- log(scores[,2] + 1)
      scores[,3] <- log(scores[,3] + 1)
    }
    scores
    
  })
  
  FeatCompScatterPlot_react <- reactive({
    
    scores <- FeatCompScatter_react()
    geneset <- gs_react()
    geneset_name <- names(geneset)
    Feature <- input$ScatterFeature
    ColorCol <- input$ScatterColor
    LogChoice <- input$ScatterLog
    scoreMethod <- input$ScoreMethod
    
    if (geneset_name %in% decon_score_cols) {
      scoreMethod <- "Pre-Processed Score"
    }
    if (input$GeneSetTabs == 2) {
      scoreMethod <- "Gene Expression Score"
    }
    if (input$GeneSetTabs != 2 & !(geneset_name %in% decon_score_cols)) {
      scoreMethod <- paste(scoreMethod,"Score")
    }
    if (length(LogChoice) == 1) {
      if (LogChoice == "Log x-axis"){
        Feature <- paste(Feature,"(log(Feature + 1))")
      }
      else if (LogChoice == "Log y-axis") {
        scoreMethod <- paste(scoreMethod,"(log(score + 1))")
      }
    }
    else if (length(LogChoice) == 2) {
      Feature <- paste(Feature,"(log(Feature + 1))")
      scoreMethod <- paste(scoreMethod,"(log(score + 1))")
    }
    
    if (is.numeric(scores[,2])) {
      scores[,2] <- round(scores[,2],4)
    }
    if (is.numeric(scores[,3])) {
      scores[,3] <- round(scores[,3],4)
    }
    
    # plot
    p <- ggplot(scores, aes(x = scores[,2], y = scores[,3],
                            color = scores[,4],
                            text = paste("</br> Sample Name: ", scores[,1],
                                         "</br> ",colnames(scores)[2],": ",scores[,2],
                                         "</br> ",colnames(scores)[3],": ",scores[,3],
                                         sep =""))) +
      geom_point() +
      theme_minimal() +
      xlab(Feature)+
      ylab(scoreMethod) +
      labs(title = paste(Feature,"vs.\n",geneset_name,scoreMethod),
           color = colnames(scores)[4])
    if (input$ColorScatterChoice == "Single Color") {
      p <- p + theme(legend.position = "none") +
        geom_point(color = scores[1,4])
    }
    #p <- plotly::ggplotly(p,tooltip = "text")
    p
    
  })
  
  output$FeatCompScatterPlot <- renderPlotly({
    
    p <- FeatCompScatterPlot_react()
    ply <- plotly::ggplotly(p,tooltip = "text")
    ply
    
  })
  
  output$FeatCompScatterTable <- renderDataTable({
    
    tab <- FeatCompScatter_react()
    if (input$ColorScatterChoice == "Single Color") {
      tab <- tab[,-4]
    }
    DT::datatable(tab,
                  options = list(scrollY = T),
                  rownames = F)
    
  })
  
  ####----Lasso Work----####
  
  lasso_runData <- eventReactive(input$RunLassoModelGen, {
    
    if (length(input$LassoFeatureSelection_lasso) > 1 ) {
      
      SeedSelected <- input$LassoSeedSelection
      SampleType <- input$SampleTypeSelection_lasso
      Feature <- input$FeatureSelection_lasso
      SubFeature <- input$SubFeatureSelection_lasso
      LassoFeatures <- input$LassoFeatureSelection_lasso
      LassoSurvTimeCol <- input$SurvTimeSelec_lasso
      LassoSurvIDCol <- input$SurvIDSelect_lasso
      LassoTrainProportion <- input$LassoTrainProp
      
      set.seed(SeedSelected)
      metaSub <- meta
      ## Sub meta and expr based on sample selection
      if (length(unique(metaSub[,metacol_sampletype])) > 1) {
        SampleType <- input$SampleTypeSelection_lasso
      }
      if (length(unique(metaSub[,metacol_sampletype])) <= 1) {
        SampleType <- "Show All Sample Types"
      }
      
      if (SampleType == "Show All Sample Types") {
        metaSub <- metaSub
      }
      if (SampleType != "Show All Sample Types") {
        metaSub <- metaSub[which(metaSub[,metacol_sampletype] == SampleType),]
      }
      
      if (Feature != "Show All Samples") {
        metaSub <- metaSub[which(metaSub[,Feature] == SubFeature),]
      }
      if (Feature == "Show All Samples") {
        metaSub <- metaSub
      }
      samplesSelec <- metaSub$SampleName
      exprSub <- expr[,metaSub$SampleName]
      exprSubt <- as.data.frame(t(exprSub))
      exprSubt$SampleName <- rownames(exprSubt)
      
      LassoFeatures <- c("SampleName",LassoFeatures)
      
      metaSub_Feats <- metaSub[,which(colnames(metaSub) %in% LassoFeatures), drop = F]
      exprSubt_Feats <- exprSubt[,which(colnames(exprSubt) %in% LassoFeatures), drop = F]
      
      Lasso_Score_df <- merge(metaSub_Feats,exprSubt_Feats, by = "SampleName")
      Lasso_Score_df <- Lasso_Score_df[complete.cases(Lasso_Score_df),]
      
      survData <- metaSub[metaSub$SampleName %in% Lasso_Score_df$SampleName,c("SampleName",LassoSurvIDCol,LassoSurvTimeCol)]
      rownames(survData) <- survData[,1]
      survData <- survData[,-1]
      colnames(survData) <- c("status","time")
      survData <- survData[which(survData$time > 0),]
      
      Lasso_Score_df <- Lasso_Score_df[which(Lasso_Score_df$SampleName %in% rownames(survData)),]
      
      train_num <- round(length(Lasso_Score_df$SampleName) * (LassoTrainProportion/100))
      train_samp <- sample(Lasso_Score_df$SampleName,train_num)
      test_samp <- setdiff(Lasso_Score_df$SampleName,train_samp)
      
      rownames(Lasso_Score_df) <- Lasso_Score_df$SampleName
      Lasso_Score_df <- Lasso_Score_df[,-1, drop = F]
      
      score_train <- as.matrix(Lasso_Score_df[train_samp,])
      score_test <- as.matrix(Lasso_Score_df[test_samp,])
      
      survData_test <- as.matrix(survData[test_samp,])
      survData_train <- as.matrix(survData[train_samp,])
      
      runData <- list(train_samp = train_samp,
                      test_samp = test_samp,
                      score_train = score_train,
                      score_test = score_test,
                      survData_test = survData_test,
                      survData_train = survData_train)
      runData
    }
    
  })
  
  LassoRun_train_model <- eventReactive(input$RunLassoModelGen, {
    #LassoRun_train_model <- reactive({
    
    runData <- lasso_runData()
    score_train <- as.matrix(runData$score_train)
    survData_train <- as.matrix(runData$survData_train)
    AlphaIn <- input$LassoAlpha
    
    model <- cv.glmnet(score_train, survData_train, family = "cox", type.measure = "C", alpha=AlphaIn)
    
    model
    
  })
  
  LassoLambdaPlot_react <- reactive({
    
    model <- LassoRun_train_model()
    plot(model)
    
  })
  output$Lasso_LambdaPlot <- renderPlot({
    
    p <- LassoLambdaPlot_react()
    p
    
  })
  output$dnldLasso_LambdaPlot_SVG <- downloadHandler(
    filename = function() {
      Project <- gsub(" ","",ProjectName)
      LassoName <- input$LassoModelName
      SeedSet <- input$LassoSeedSelection
      paste(Project,"_",LassoName,"_Seed",SeedSet,"_CVLambdaPlot.png", sep = "")
    },
    content = function(file) {
      plot <- LassoLambdaPlot_react()
      #ggsave(file, plot, width = 10, height = 8)
      png(file = file)
      plot
      dev.off()
    }
  )
  
  LassoRun_train_model2 <- eventReactive(input$RunLassoModelGen, {
    #LassoRun_train_model <- reactive({
    
    runData <- lasso_runData()
    score_train <- as.matrix(runData$score_train)
    survData_train <- as.matrix(runData$survData_train)
    AlphaIn <- input$LassoAlpha
    
    model2 <- glmnet(score_train, survData_train, family = "cox", type.measure = "C", alpha=AlphaIn)
    
    model2
    
  })
  
  LassoCoeffPlot_react <- reactive({
    
    model2 <- LassoRun_train_model2()
    plot(model2)
    
  })
  output$Lasso_CoeffPlot <- renderPlot({
    
    p <- LassoCoeffPlot_react()
    p
    
  })
  output$dnldLasso_CoeffPlot_SVG <- downloadHandler(
    filename = function() {
      Project <- gsub(" ","",ProjectName)
      LassoName <- input$LassoModelName
      SeedSet <- input$LassoSeedSelection
      paste(Project,"_",LassoName,"_Seed",SeedSet,"_CoeffPlot.png", sep = "")
    },
    content = function(file) {
      plot <- LassoCoeffPlot_react()
      #ggsave(file, plot, width = 10, height = 8)
      png(file = file)
      plot
      dev.off()
    }
  )
  
  LassoRun_Lmin_coef_table <- reactive({
    
    model <- LassoRun_train_model()
    l_min <- model$lambda.min
    model_coef_min <- coef(model ,s=l_min)
    model_coef_min_df <- data.frame(Feature = names(sort(model_coef_min[,1])), Coefficient = unname(sort(model_coef_min[,1])))
    model_coef_min_df
    
  })
  LassoRun_Lse_coef_table <- reactive({
    
    model <- LassoRun_train_model()
    l_se <- model$lambda.1se
    model_coef_se <- coef(model ,s=l_se)
    model_coef_se_df <- data.frame(Feature = names(sort(model_coef_se[,1])), Coefficient = unname(sort(model_coef_se[,1])))
    model_coef_se_df
    
  })
  
  output$LassoCoefTable <- DT::renderDataTable({
    
    if (input$viewLassoMinOrSE == "Lambda Min") {
      df <- LassoRun_Lmin_coef_table()
    }
    else if (input$viewLassoMinOrSE == "Lambda SE") {
      df <- LassoRun_Lse_coef_table()
    }
    DT::datatable(df, options = list(paging = F,searching = FALSE), rownames = F)
    
  })
  LassoRun_Lmin_Pred_train <- reactive({
    
    ModelName <- input$LassoModelName
    runData <- lasso_runData()
    model <- LassoRun_train_model()
    l_min <- model$lambda.min
    score_test <- runData$score_train
    Pred_Lmin_train <- as.data.frame(predict(model, s=l_min, newx=score_test, type = "response"))
    Pred_Lmin_train_ScoreName <- paste("LassoLmin_Train_",ModelName,"_RiskScore", sep = "")
    colnames(Pred_Lmin_train)[1] <- Pred_Lmin_train_ScoreName
    Pred_Lmin_train$SampleName <- rownames(Pred_Lmin_train)
    Pred_Lmin_train <- Pred_Lmin_train %>%
      relocate(SampleName)
    Pred_Lmin_train
    
  })
  LassoRun_Lse_Pred_train <- reactive({
    
    ModelName <- input$LassoModelName
    runData <- lasso_runData()
    model <- LassoRun_train_model()
    l_se <- model$lambda.1se
    score_test <- runData$score_train
    Pred_Lse_train <- as.data.frame(predict(model, s=l_se, newx=score_test, type = "response"))
    Pred_Lse_train_ScoreName <- paste("LassoLse_Train_",ModelName,"_RiskScore", sep = "")
    colnames(Pred_Lse_train)[1] <- Pred_Lse_train_ScoreName
    Pred_Lse_train$SampleName <- rownames(Pred_Lse_train)
    Pred_Lse_train<- Pred_Lse_train %>%
      relocate(SampleName)
    Pred_Lse_train
    
  })
  LassoRun_LCustom_Pred_train <- reactive({
    
    if (input$viewLassoMinOrSE == "Custom") {
      if (!is.na(input$CustomLambda)) {
        ModelName <- input$LassoModelName
        runData <- lasso_runData()
        model <- LassoRun_train_model()
        l_Custom <- input$CustomLambda
        score_test <- runData$score_train
        Pred_LCustom_train <- as.data.frame(predict(model, s=l_Custom, newx=score_test, type = "response"))
        Pred_LCustom_train_ScoreName <- paste("LassoCustomLambda_Train_",ModelName,"_RiskScore", sep = "")
        colnames(Pred_LCustom_train)[1] <- Pred_LCustom_train_ScoreName
        Pred_LCustom_train$SampleName <- rownames(Pred_LCustom_train)
        Pred_LCustom_train<- Pred_LCustom_train %>%
          relocate(SampleName)
        Pred_LCustom_train
      }
    }
    
  })
  LassoRun_Lmin_Pred_test <- reactive({
    
    ModelName <- input$LassoModelName
    runData <- lasso_runData()
    model <- LassoRun_train_model()
    l_min <- model$lambda.min
    score_test <- runData$score_test
    Pred_Lmin_test <- as.data.frame(predict(model, s=l_min, newx=score_test, type = "response"))
    Pred_Lmin_test_ScoreName <- paste("LassoLmin_Test_",ModelName,"_RiskScore", sep = "")
    colnames(Pred_Lmin_test)[1] <- Pred_Lmin_test_ScoreName
    Pred_Lmin_test$SampleName <- rownames(Pred_Lmin_test)
    Pred_Lmin_test <- Pred_Lmin_test %>%
      relocate(SampleName)
    Pred_Lmin_test
    
  })
  LassoRun_Lse_Pred_test <- reactive({
    
    ModelName <- input$LassoModelName
    runData <- lasso_runData()
    model <- LassoRun_train_model()
    l_se <- model$lambda.1se
    score_test <- runData$score_test
    Pred_Lse_test <- as.data.frame(predict(model, s=l_se, newx=score_test, type = "response"))
    Pred_Lse_test_ScoreName <- paste("LassoLse_Test_",ModelName,"_RiskScore", sep = "")
    colnames(Pred_Lse_test)[1] <- Pred_Lse_test_ScoreName
    Pred_Lse_test$SampleName <- rownames(Pred_Lse_test)
    Pred_Lse_test <- Pred_Lse_test %>%
      relocate(SampleName)
    Pred_Lse_test
    
  })
  LassoRun_LCustom_Pred_test <- reactive({
    
    if (input$viewLassoMinOrSE == "Custom") {
      if (!is.na(input$CustomLambda)) {
        ModelName <- input$LassoModelName
        runData <- lasso_runData()
        model <- LassoRun_train_model()
        l_Custom <- input$CustomLambda
        score_test <- runData$score_test
        Pred_LCustom_test <- as.data.frame(predict(model, s=l_Custom, newx=score_test, type = "response"))
        Pred_LCustom_test_ScoreName <- paste("LassoCustomLambda_Test_",ModelName,"_RiskScore", sep = "")
        colnames(Pred_LCustom_test)[1] <- Pred_LCustom_test_ScoreName
        Pred_LCustom_test$SampleName <- rownames(Pred_LCustom_test)
        Pred_LCustom_test <- Pred_LCustom_test %>%
          relocate(SampleName)
        Pred_LCustom_test
      }
    }
    
  })
  
  LassoDnldTable <- reactive({
    
    runData <- lasso_runData()
    RiskScore_List <- list()
    RiskScore_LminTrain <- LassoRun_Lmin_Pred_train()
    RiskScore_List[["RiskScore_LminTrain"]] <- RiskScore_LminTrain
    RiskScore_LseTrain <- LassoRun_Lse_Pred_train()
    RiskScore_List[["RiskScore_LseTrain"]] <- RiskScore_LseTrain
    RiskScore_LminTest <- LassoRun_Lmin_Pred_test()
    RiskScore_List[["RiskScore_LminTest"]] <- RiskScore_LminTest
    RiskScore_LseTest <- LassoRun_Lse_Pred_test()
    RiskScore_List[["RiskScore_LseTest"]] <- RiskScore_LseTest
    if (input$viewLassoMinOrSE == "Custom") {
      RiskScore_LCustomTrain <- LassoRun_LCustom_Pred_train()
      RiskScore_List[["RiskScore_LCustomTrain"]] <- RiskScore_LCustomTrain
      RiskScore_LCustomTest <- LassoRun_LCustom_Pred_test()
      RiskScore_List[["RiskScore_LCustomTest"]] <- RiskScore_LCustomTest
    }
    RiskScore_df <- Reduce(function(dtf1, dtf2) merge(dtf1, dtf2, by = "SampleName", all = TRUE),
                           RiskScore_List)
    
    RiskScore_df$TrainOrTest <- ifelse(RiskScore_df$SampleName %in% runData$train_samp, "Training", "Testing")
    RiskScore_df <- RiskScore_df %>%
      relocate(SampleName,TrainOrTest)
    RiskScore_df
    
  })
  
  output$dnldLassoRunData <- downloadHandler(
    filename = function() {
      Project <- gsub(" ","",ProjectName)
      LassoName <- input$LassoModelName
      SeedSet <- input$LassoSeedSelection
      paste(Project,"_",LassoName,"RunRiskScores_Seed",SeedSet,".txt", sep = "")
    },
    content = function(file) {
      RiskTable <- LassoDnldTable()
      write_delim(RiskTable,file, delim = '\t')
    }
  )
  
  Lasso_Train_Surv_df <- reactive({
    
    ## Assign variables
    CutPoption <- input$LassoPlotCutP
    surv_time_col <- input$SurvTimeSelecView_lasso
    surv_id_col <- input$SurvIDSelecView_lasso
    userCutP <- input$CutPinput
    if (input$viewLassoMinOrSE == "Lambda Min") {
      Pred_train_df <- LassoRun_Lmin_Pred_train()
    }
    else if (input$viewLassoMinOrSE == "Lambda SE") {
      Pred_train_df <- LassoRun_Lse_Pred_train()
    }
    else if (input$viewLassoMinOrSE == "Custom") {
      req(input$CustomLambda)
      Pred_train_df <- LassoRun_LCustom_Pred_train()
    }
    
    meta_surv <- meta[,c("SampleName",surv_time_col,surv_id_col)]
    
    KP_df_train <- merge(Pred_train_df,meta_surv, by = "SampleName")
    
    ## Subset columns needed for plot
    colnames(KP_df_train)[which(colnames(KP_df_train) == surv_time_col)] <- "time"
    colnames(KP_df_train)[which(colnames(KP_df_train) == surv_id_col)] <- "ID"
    
    if (CutPoption == "Median") {
      KP_df_train$MedianCutP <- highlow(KP_df_train[,2])
    }
    else if (CutPoption == "Quartile") {
      KP_df_train$VAR_Q <- quartile_conversion(KP_df_train[,2])
      KP_df_train$QuartileCutP <- paste("", KP_df_train$VAR_Q, sep="")
    }
    else if (CutPoption == "Optimal") {
      if (length(KP_df_train[,2][KP_df_train[,2] > 0])/length(KP_df_train[,2]) > 0.01) {
        if (length(KP_df_train[,4]) > 1) {
          res.cut <- survminer::surv_cutpoint(KP_df_train,time = "time", event = "ID", variable = colnames(KP_df_train)[2], minprop = 0.01)
          cutp <- res.cut$cutpoint[["cutpoint"]]
          res.cat <- surv_categorize(res.cut)
          KP_df_train$OptimalCutP <- res.cat[,3]
        }
      }
    }
    else if (CutPoption == "Quantile") {
      userCutP <- userCutP/100
      KP_df_train$TopBottomCutP <- quantile_conversion(KP_df_train[,2], userCutP)
      KP_df_train <- KP_df_train[which(KP_df_train$TopBottomCutP != "BetweenCutoff"),]
    }
    else if (CutPoption == "User Specified") {
      userCutP <- userCutP/100
      KP_df_train$UserCutP <- quantile_conversion2(KP_df_train[,2], userCutP)
    }
    
    KP_df_train
    
  })
  Lasso_Test_Surv_df <- reactive({
    
    ## Assign variables
    CutPoption <- input$LassoPlotCutP
    surv_time_col <- input$SurvTimeSelecView_lasso
    surv_id_col <- input$SurvIDSelecView_lasso
    userCutP <- input$CutPinput
    if (input$viewLassoMinOrSE == "Lambda Min") {
      Pred_test_df <- LassoRun_Lmin_Pred_test()
    }
    else if (input$viewLassoMinOrSE == "Lambda SE") {
      Pred_test_df <- LassoRun_Lse_Pred_test()
    }
    else if (input$viewLassoMinOrSE == "Custom") {
      req(input$CustomLambda)
      Pred_test_df <- LassoRun_LCustom_Pred_test()
    }
    
    meta_surv <- meta[,c("SampleName",surv_time_col,surv_id_col)]
    
    KP_df_test <- merge(Pred_test_df,meta_surv, by = "SampleName")
    
    ## Subset columns needed for plot
    colnames(KP_df_test)[which(colnames(KP_df_test) == surv_time_col)] <- "time"
    colnames(KP_df_test)[which(colnames(KP_df_test) == surv_id_col)] <- "ID"
    
    if (CutPoption == "Median") {
      KP_df_test$MedianCutP <- highlow(KP_df_test[,2])
    }
    else if (CutPoption == "Quartile") {
      KP_df_test$VAR_Q <- quartile_conversion(KP_df_test[,2])
      KP_df_test$QuartileCutP <- paste("", KP_df_test$VAR_Q, sep="")
    }
    else if (CutPoption == "Optimal") {
      if (length(KP_df_test[,2][KP_df_test[,2] > 0])/length(KP_df_test[,2]) > 0.01) {
        if (length(KP_df_test[,4]) > 1) {
          res.cut <- survminer::surv_cutpoint(KP_df_test,time = "time", event = "ID", variable = colnames(KP_df_test)[2], minprop = 0.01)
          cutp <- res.cut$cutpoint[["cutpoint"]]
          res.cat <- surv_categorize(res.cut)
          KP_df_test$OptimalCutP <- res.cat[,3]
        }
      }
    }
    else if (CutPoption == "Quantile") {
      userCutP <- userCutP/100
      KP_df_test$TopBottomCutP <- quantile_conversion(KP_df_test[,2], userCutP)
      KP_df_test <- KP_df_test[which(KP_df_test$TopBottomCutP != "BetweenCutoff"),]
    }
    else if (CutPoption == "User Specified") {
      userCutP <- userCutP/100
      KP_df_test$UserCutP <- quantile_conversion2(KP_df_test[,2], userCutP)
    }
    
    KP_df_test
    
  })
  
  Lasso_Train_Surv_Tab_react <- reactive({
    
    KP_df_train <- Lasso_Train_Surv_df()
    CutPoption <- input$LassoPlotCutP
    KP_df_train[,5] <- as.factor(KP_df_train[,5])
    KP_df_train[,5] <- relevel(KP_df_train[,5],
                               ref = grep("low",unique(KP_df_train[,5]),
                                          value = T, ignore.case = T))
    
    ## Survival Function
    ## Survival Function
    tab_train <- coxph(as.formula(paste("Surv(time,ID) ~ ",colnames(KP_df_train)[5],sep = "")),
                       data = KP_df_train)
    tab_train
    
  })
  Lasso_Test_Surv_Tab_react <- reactive({
    
    KP_df_test <- Lasso_Test_Surv_df()
    CutPoption <- input$LassoPlotCutP
    KP_df_test[,5] <- as.factor(KP_df_test[,5])
    KP_df_test[,5] <- relevel(KP_df_test[,5],
                              ref = grep("low",unique(KP_df_test[,5]),
                                         value = T, ignore.case = T))
    
    ## Survival Function
    tab_test <- coxph(as.formula(paste("Surv(time,ID) ~ ",colnames(KP_df_test)[5],sep = "")),
                      data = KP_df_test)
    tab_test
    
  })
  
  output$LassoTrainCoxSumm <- renderPrint({
    
    tab <- Lasso_Train_Surv_Tab_react()
    out <- capture.output(summary(tab))
    
    con_line <- grep("^Concordance=",out,value = T)
    lik_line <- grep("^Likelihood ratio test=",out,value = T)
    wal_line <- grep("^Wald test",out,value = T)
    sco_line <- grep("^Score ",out,value = T)
    
    text <- paste("CoxH Summary:",con_line,lik_line,wal_line,sco_line,sep = "\n")
    cat(text)
    
  })
  output$LassoTestCoxSumm <- renderPrint({
    
    tab <- Lasso_Test_Surv_Tab_react()
    out <- capture.output(summary(tab))
    
    con_line <- grep("^Concordance=",out,value = T)
    lik_line <- grep("^Likelihood ratio test=",out,value = T)
    wal_line <- grep("^Wald test",out,value = T)
    sco_line <- grep("^Score ",out,value = T)
    
    text <- paste("CoxH Summary:",con_line,lik_line,wal_line,sco_line,sep = "\n")
    cat(text)
    
  })
  
  
  Lasso_Train_Surv_HRTab_react <- reactive({
    
    tab_train <- Lasso_Train_Surv_Tab_react()
    tab_train <- tab_train %>% 
      gtsummary::tbl_regression(exp = TRUE) %>%
      as_gt()
    
    tab_train_df <- as.data.frame(tab_train)
    
    tab_train_df <- tab_train_df %>%
      dplyr::select(label,estimate,ci,p.value)
    colnames(tab_train_df) <- c("Characteristic","Hazard Ratio","95% Confidence Interval","P.Value")
    
    tab_train_df
    
  })
  Lasso_Test_Surv_HRTab_react <- reactive({
    
    tab_test <- Lasso_Test_Surv_Tab_react()
    tab_test <- tab_test %>% 
      gtsummary::tbl_regression(exp = TRUE) %>%
      as_gt()
    
    tab_test_df <- as.data.frame(tab_test)
    
    tab_test_df <- tab_test_df %>%
      dplyr::select(label,estimate,ci,p.value)
    colnames(tab_test_df) <- c("Characteristic","Hazard Ratio","95% Confidence Interval","P.Value")
    
    tab_test_df
    
  })
  
  output$LassoTrainHRtab <- renderTable({
    
    tab <- Lasso_Train_Surv_HRTab_react()
    tab
    
  })
  output$LassoTestHRtab <- renderTable({
    
    tab <- Lasso_Test_Surv_HRTab_react()
    tab
    
  })
  
  Lasso_Train_Splot_react <- reactive({
    
    ## Assign variables
    KP_df_train <- Lasso_Train_Surv_df()
    #LassoModelName <- colnames(KP_df_train)[2]
    LassoModelName <- input$LassoModelName
    LambdaChoice <- input$viewLassoMinOrSE
    CutPoption <- input$LassoPlotCutP
    SampleType <- input$SampleTypeSelection_lasso
    Feature <- input$FeatureSelection_lasso
    show_pval <- input$ShowPval_lasso
    ShowConfInt <- input$ShowConfInt_lasso
    xaxlim <- input$SurvXaxis_lasso * 365.25
    surv_time_col <- input$SurvTimeSelecView_lasso
    showLegend <- input$SurvLegendPos_lasso
    showMedSurv <- input$ShowMedSurvLine_lasso
    LambdaSelect <- input$viewLassoMinOrSE
    if (showMedSurv == T) {
      showMedSurv <- "hv"
    }
    else if (showMedSurv == F) {
      showMedSurv <- "none"
    }
    
    Feature <- colnames(KP_df_train)[5]
    
    form <- paste("Surv(time,ID) ~ ",Feature,sep = "")
    form2 <- as.formula(form)
    fit_train <- eval(substitute(survfit(form2,data = KP_df_train, type="kaplan-meier")))
    
    ## Survival Function
    #fit_train <- survfit(Surv(time,ID) ~ FeatureCut, data = KP_df_train, type="kaplan-meier")
    
    ## Determine type of survival data - OS/EFS/PFS?
    SurvDateType <- sub("\\..*","",surv_time_col)
    
    
    
    ### determine Feature and Sample Type label
    #if (length(unique(meta[,metacol_sampletype])) > 1) {
    #  if (SampleType == "Show All Sample Types") {
    #    if (Feature == "Show All Samples") {
    #      SampleTypeLab <- "All Features in All Patients\n"
    #    }
    #    if (Feature != "Show All Samples") {
    #      SampleTypeLab <- paste(Feature," in All Patients\n")
    #    }
    #  }
    #  else {
    #    if (Feature == "Show All Samples") {
    #      SampleTypeLab <- paste("All Features (",SampleType,") Patients\n",sep = "")
    #    }
    #    if (Feature != "Show All Samples") {
    #      SampleTypeLab <- paste(Feature," (",SampleType,") Patients\n",sep = "")
    #    }
    #  }
    #}
    #if (length(unique(meta[,metacol_sampletype])) <= 1) {
    #  if (Feature == "Show All Samples") {
    #    SampleTypeLab <- "All Features in All Patients\n"
    #  }
    #  if (Feature != "Show All Samples") {
    #    SampleTypeLab <- paste(Feature," in All Patients\n")
    #  }
    #}
    
    CutPMethodLab <- paste(CutPoption, " Cut-Point", sep = "")
    if (LambdaChoice == "Custom") {
      LambdaChoice <- "Custom Lambda"
    }
    
    ## Determine Plot title
    if (is.null(input$SurvPlotTitleLasso)) {
      SurvPlotTitle <- paste("Survival curves of Training Data (",LambdaChoice,")\n",
                             LassoModelName," (",CutPMethodLab,")", sep = "")
    }
    else if (!is.null(input$SurvPlotTitleLasso)) {
      if (input$SurvPlotTitleMedian == "") {
        SurvPlotTitle <- paste("Survival curves of Training Data (",LambdaChoice,")\n",
                               LassoModelName," (",CutPMethodLab,")", sep = "")
      }
      else if (input$SurvPlotTitleLasso != "") {
        SurvPlotTitle <- input$SurvPlotTitleLasso
      }
    }
    
    breakTime <- 365.25
    if (max(KP_df_train[,"time"]) < 365.25) {
      breakTime <- NULL
    }
    
    ## Generate plot
    ggsurv <- survminer::ggsurvplot(fit_train, data = KP_df_train, risk.table = TRUE,
                                    title = SurvPlotTitle,
                                    xscale = c("d_y"),
                                    break.time.by=breakTime,
                                    xlab = "Years", 
                                    ylab = paste(SurvDateType,"Survival Probability"),
                                    submain = "Based on Kaplan-Meier estimates",
                                    caption = "created with survminer",
                                    pval=show_pval,
                                    conf.int = ShowConfInt,
                                    ggtheme = theme_bw(),
                                    font.title = c(16, "bold"),
                                    font.submain = c(12, "italic"),
                                    font.caption = c(12, "plain"),
                                    font.x = c(14, "plain"),
                                    font.y = c(14, "plain"),
                                    font.tickslab = c(12, "plain"),
                                    legend = showLegend,
                                    risk.table.height = 0.20,
                                    surv.median.line = showMedSurv
    )
    if (showMedSurv != "none") {
      MedSurvItem <- ggsurv[["plot"]][["layers"]][length(ggsurv[["plot"]][["layers"]])]
      MedSurvItem_df <- MedSurvItem[[1]][["data"]]
      MedSurvItem_df <- MedSurvItem_df[order(MedSurvItem_df[,1]),]
      MedSurvItem_df <- MedSurvItem_df %>%
        mutate(label = paste(round(MedSurvItem_df[,1]),"Days"))
      rownames(MedSurvItem_df) <- 1:nrow(MedSurvItem_df)
      if (nrow(MedSurvItem_df) > 1) {
        ggsurv$plot <- ggsurv$plot +
          geom_label_repel(data = MedSurvItem_df, aes(x = x1, y = y1, label = label, size = 4), label.size = NA, show.legend = FALSE)
      }
    }
    if (!is.null(input$SurvXaxis)) {
      ggsurv$plot$coordinates$limits$x <- c(0,xaxlim)
      ggsurv$table$coordinates$limits$x <- c(0,xaxlim)
    }
    
    ggsurv$table <- ggsurv$table + theme_cleantable()
    ggsurv
    
    
  })
  
  Lasso_Test_Splot_react <- reactive({
    
    ## Assign variables
    KP_df_test <- Lasso_Test_Surv_df()
    #LassoModelName <- colnames(KP_df_test)[2]
    LassoModelName <- input$LassoModelName
    CutPoption <- input$LassoPlotCutP
    LambdaChoice <- input$viewLassoMinOrSE
    SampleType <- input$SampleTypeSelection_lasso
    Feature <- input$FeatureSelection_lasso
    show_pval <- input$ShowPval_lasso
    ShowConfInt <- input$ShowConfInt_lasso
    xaxlim <- input$SurvXaxis_lasso * 365.25
    surv_time_col <- input$SurvTimeSelecView_lasso
    showLegend <- input$SurvLegendPos_lasso
    showMedSurv <- input$ShowMedSurvLine_lasso
    LambdaSelect <- input$viewLassoMinOrSE
    if (showMedSurv == T) {
      showMedSurv <- "hv"
    }
    else if (showMedSurv == F) {
      showMedSurv <- "none"
    }
    
    Feature <- colnames(KP_df_test)[5]
    
    form <- paste("Surv(time,ID) ~ ",Feature,sep = "")
    form2 <- as.formula(form)
    fit_test <- eval(substitute(survfit(form2,data = KP_df_test, type="kaplan-meier")))
    
    ## Survival Function
    #fit_train <- survfit(Surv(time,ID) ~ FeatureCut, data = KP_df_train, type="kaplan-meier")
    
    ## Determine type of survival data - OS/EFS/PFS?
    SurvDateType <- sub("\\..*","",surv_time_col)
    
    ### determine Feature and Sample Type label
    #if (length(unique(meta[,metacol_sampletype])) > 1) {
    #  if (SampleType == "Show All Sample Types") {
    #    if (Feature == "Show All Samples") {
    #      SampleTypeLab <- "All Features in All Patients\n"
    #    }
    #    if (Feature != "Show All Samples") {
    #      SampleTypeLab <- paste(Feature," in All Patients\n")
    #    }
    #  }
    #  else {
    #    if (Feature == "Show All Samples") {
    #      SampleTypeLab <- paste("All Features (",SampleType,") Patients\n",sep = "")
    #    }
    #    if (Feature != "Show All Samples") {
    #      SampleTypeLab <- paste(Feature," (",SampleType,") Patients\n",sep = "")
    #    }
    #  }
    #}
    #if (length(unique(meta[,metacol_sampletype])) <= 1) {
    #  if (Feature == "Show All Samples") {
    #    SampleTypeLab <- "All Features in All Patients\n"
    #  }
    #  if (Feature != "Show All Samples") {
    #    SampleTypeLab <- paste(Feature," in All Patients\n")
    #  }
    #}
    
    CutPMethodLab <- paste(CutPoption, " Cut-Point", sep = "")
    
    
    ## Determine Plot title
    if (is.null(input$SurvPlotTitleLasso)) {
      SurvPlotTitle <- paste("Survival curves of Testing Data (",LambdaChoice,")\n",
                             LassoModelName," (",CutPMethodLab,")", sep = "")
    }
    else if (!is.null(input$SurvPlotTitleLasso)) {
      if (input$SurvPlotTitleMedian == "") {
        SurvPlotTitle <- paste("Survival curves of Testing Data (",LambdaChoice,")\n",
                               LassoModelName," (",CutPMethodLab,")", sep = "")
      }
      else if (input$SurvPlotTitleLasso != "") {
        SurvPlotTitle <- input$SurvPlotTitleLasso
      }
    }
    
    breakTime <- 365.25
    if (max(KP_df_test[,"time"]) < 365.25) {
      breakTime <- NULL
    }
    
    ## Generate plot
    ggsurv <- survminer::ggsurvplot(fit_test, data = KP_df_test, risk.table = TRUE,
                                    title = SurvPlotTitle,
                                    xscale = c("d_y"),
                                    break.time.by=breakTime,
                                    xlab = "Years", 
                                    ylab = paste(SurvDateType,"Survival Probability"),
                                    submain = "Based on Kaplan-Meier estimates",
                                    caption = "created with survminer",
                                    pval=show_pval,
                                    conf.int = ShowConfInt,
                                    ggtheme = theme_bw(),
                                    font.title = c(16, "bold"),
                                    font.submain = c(12, "italic"),
                                    font.caption = c(12, "plain"),
                                    font.x = c(14, "plain"),
                                    font.y = c(14, "plain"),
                                    font.tickslab = c(12, "plain"),
                                    legend = showLegend,
                                    risk.table.height = 0.20,
                                    surv.median.line = showMedSurv
    )
    if (showMedSurv != "none") {
      MedSurvItem <- ggsurv[["plot"]][["layers"]][length(ggsurv[["plot"]][["layers"]])]
      MedSurvItem_df <- MedSurvItem[[1]][["data"]]
      MedSurvItem_df <- MedSurvItem_df[order(MedSurvItem_df[,1]),]
      MedSurvItem_df <- MedSurvItem_df %>%
        mutate(label = paste(round(MedSurvItem_df[,1]),"Days"))
      rownames(MedSurvItem_df) <- 1:nrow(MedSurvItem_df)
      if (nrow(MedSurvItem_df) > 1) {
        ggsurv$plot <- ggsurv$plot +
          geom_label_repel(data = MedSurvItem_df, aes(x = x1, y = y1, label = label, size = 4), label.size = NA, show.legend = FALSE)
      }
    }
    if (!is.null(input$SurvXaxis)) {
      ggsurv$plot$coordinates$limits$x <- c(0,xaxlim)
      ggsurv$table$coordinates$limits$x <- c(0,xaxlim)
    }
    
    ggsurv$table <- ggsurv$table + theme_cleantable()
    ggsurv
    
    
  })
  
  output$Lasso_Train_Splot <- renderPlot({
    plot <- Lasso_Train_Splot_react()
    plot
  })
  output$Lasso_Test_Splot <- renderPlot({
    plot <- Lasso_Test_Splot_react()
    plot
  })
  
  output$dnldSplotLassoTrain_SVG <- downloadHandler(
    filename = function() {
      Project <- gsub(" ","",ProjectName)
      LassoName <- input$LassoModelName
      SeedSet <- input$LassoSeedSelection
      paste(Project,"_",LassoName,"_Seed",SeedSet,"_TrainingKMplot.svg", sep = "")
    },
    content = function(file) {
      plot <- Lasso_Train_Splot_react()
      ggsave(file, plot$plot, width = 10, height = 8)
    }
  )
  output$dnldSplotLassoTest_SVG <- downloadHandler(
    filename = function() {
      Project <- gsub(" ","",ProjectName)
      LassoName <- input$LassoModelName
      SeedSet <- input$LassoSeedSelection
      paste(Project,"_",LassoName,"_Seed",SeedSet,"_TestingKMplot.svg", sep = "")
    },
    content = function(file) {
      plot <- Lasso_Test_Splot_react()
      ggsave(file, plot$plot, width = 10, height = 8)
    }
  )
  
  
  output$dnldLassoModel <- downloadHandler(
    filename = function() {
      Project <- gsub(" ","",ProjectName)
      LassoName <- input$LassoModelName
      SeedSet <- input$LassoSeedSelection
      paste(Project,"_",LassoName,"_Seed",SeedSet,".RData", sep = "")
    },
    content = function(file) {
      model <- LassoRun_train_model()
      save(model, file = file)
    }
  )
  
  ####----Text Output----####
  
  output$timewarnmessage1 <- renderUI({
    
    if (input$linPredict1 == "time") {
      p("Residual type must be schoenfeld or scaledsch.")
    }
    
  })
  output$timewarnmessage1S <- renderUI({
    
    if (input$linPredict1S == "time") {
      p("Residual type must be schoenfeld or scaledsch.")
    }
    
  })
  
  output$timewarnmessage2 <- renderUI({
    
    if (input$linPredict2 == "time") {
      p("Residual type must be schoenfeld or scaledsch.")
    }
    
  })
  output$timewarnmessage2S <- renderUI({
    
    if (input$linPredict2S == "time") {
      p("Residual type must be schoenfeld or scaledsch.")
    }
    
  })
  
  output$timewarnmessage3 <- renderUI({
    
    if (input$linPredict3 == "time") {
      p("Residual type must be schoenfeld or scaledsch.")
    }
    
  })
  output$timewarnmessage3S <- renderUI({
    
    if (input$linPredict3S == "time") {
      p("Residual type must be schoenfeld or scaledsch.")
    }
    
  })
  
  
  ####----Downloaders----####
  
  ####----DNLD Path Surv----####
  
  ## quartile
  output$dnldSplot_SVG <- downloadHandler(
    filename = function() {
      geneset <- gs_react()
      geneset_name <- names(geneset)
      Feature <- input$FeatureSelection
      scoreMethod <- input$ScoreMethod
      if (Feature != "Show All Samples") {
        SubFeature <- paste("_",input$subFeatureSelection,"_",sep = "")
      }
      if (Feature == "Show All Samples") {
        SubFeature <- "_"
      }
      if (input$GeneSetTabs == 2) {
        scoreMethodLab <- "RawGeneExpression"
        #if (input$RawOrSS == "Raw Gene Expression") {
        #  scoreMethodLab <- "RawGeneExpression"
        #}
        #else if (input$RawOrSS == "Rank Normalized") {
        #  scoreMethodLab <- scoreMethod
        #}
      }
      else if (input$GeneSetTabs != 2) {
        if (geneset_name %in% decon_score_cols) {
          scoreMethodLab <- "PreProcessed"
        }
        else {
          scoreMethodLab <- scoreMethod
        }
      }
      # If more than one sample type
      if (length(unique(meta[,metacol_sampletype])) > 1) {
        SampleType <- input$SampleTypeSelection
        paste(gsub(" ","",ProjectName),"_",SampleType,"_",Feature,SubFeature,"_",geneset_name,"_",scoreMethodLab,"_QuartileSurvival.svg",sep = "")
      }
      # If only one sample type
      else if (length(unique(meta[,metacol_sampletype])) <= 1) {
        paste(gsub(" ","",ProjectName),"_",Feature,SubFeature,"_",geneset_name,"_",scoreMethodLab,"_QuartileSurvival.svg",sep = "")
      }
    },
    content = function(file) {
      p <- Splot_react()
      ggsave(file,p$plot,width = 10, height = 8)
      
    }
  )
  output$dnldSplot_PDF <- downloadHandler(
    filename = function() {
      geneset <- gs_react()
      geneset_name <- names(geneset)
      Feature <- input$FeatureSelection
      scoreMethod <- input$ScoreMethod
      if (Feature != "Show All Samples") {
        SubFeature <- paste("_",input$subFeatureSelection,"_",sep = "")
      }
      if (Feature == "Show All Samples") {
        SubFeature <- "_"
      }
      if (input$GeneSetTabs == 2) {
        scoreMethodLab <- "RawGeneExpression"
        #if (input$RawOrSS == "Raw Gene Expression") {
        #  scoreMethodLab <- "RawGeneExpression"
        #}
        #else if (input$RawOrSS == "Rank Normalized") {
        #  scoreMethodLab <- scoreMethod
        #}
      }
      else if (input$GeneSetTabs != 2) {
        if (geneset_name %in% decon_score_cols) {
          scoreMethodLab <- "PreProcessed"
        }
        else {
          scoreMethodLab <- scoreMethod
        }
      }
      # If more than one sample type
      if (length(unique(meta[,metacol_sampletype])) > 1) {
        SampleType <- input$SampleTypeSelection
        paste(gsub(" ","",ProjectName),"_",SampleType,"_",Feature,SubFeature,"_",geneset_name,"_",scoreMethodLab,"_QuartileSurvival.pdf",sep = "")
      }
      # If only one sample type
      else if (length(unique(meta[,metacol_sampletype])) <= 1) {
        paste(gsub(" ","",ProjectName),"_",Feature,SubFeature,"_",geneset_name,"_",scoreMethodLab,"_QuartileSurvival.pdf",sep = "")
      }
    },
    content = function(file) {
      p <- SplotBIN_react()
      ggsave(file,p$plot,width = 10, height = 8)
      
    }
  )
  
  ## binary
  output$dnldSplotBIN_SVG <- downloadHandler(
    filename = function() {
      geneset <- gs_react()
      geneset_name <- names(geneset)
      Feature <- input$FeatureSelection
      scoreMethod <- input$ScoreMethod
      if (Feature != "Show All Samples") {
        SubFeature <- paste("_",input$subFeatureSelection,"_",sep = "")
      }
      if (Feature == "Show All Samples") {
        SubFeature <- "_"
      }
      if (input$GeneSetTabs == 2) {
        scoreMethodLab <- "RawGeneExpression"
        #if (input$RawOrSS == "Raw Gene Expression") {
        #  scoreMethodLab <- "RawGeneExpression"
        #}
        #else if (input$RawOrSS == "Rank Normalized") {
        #  scoreMethodLab <- scoreMethod
        #}
      }
      else if (input$GeneSetTabs != 2) {
        if (geneset_name %in% decon_score_cols) {
          scoreMethodLab <- "PreProcessed"
        }
        else {
          scoreMethodLab <- scoreMethod
        }
      }
      # If more than one sample type
      if (length(unique(meta[,metacol_sampletype])) > 1) {
        SampleType <- input$SampleTypeSelection
        paste(gsub(" ","",ProjectName),"_",SampleType,"_",Feature,SubFeature,"_",geneset_name,"_",scoreMethodLab,"_MedianCutPSurvival.svg",sep = "")
      }
      # If only one sample type
      else if (length(unique(meta[,metacol_sampletype])) <= 1) {
        paste(gsub(" ","",ProjectName),"_",Feature,SubFeature,"_",geneset_name,"_",scoreMethodLab,"_MedianCutPSurvival.svg",sep = "")
      }
    },
    content = function(file) {
      p <- SplotBIN_react()
      ggsave(file,p$plot,width = 10, height = 8)
      
    }
  )
  output$dnldSplotBIN_PDF <- downloadHandler(
    filename = function() {
      geneset <- gs_react()
      geneset_name <- names(geneset)
      Feature <- input$FeatureSelection
      scoreMethod <- input$ScoreMethod
      if (Feature != "Show All Samples") {
        SubFeature <- paste("_",input$subFeatureSelection,"_",sep = "")
      }
      if (Feature == "Show All Samples") {
        SubFeature <- "_"
      }
      if (input$GeneSetTabs == 2) {
        scoreMethodLab <- "RawGeneExpression"
        #if (input$RawOrSS == "Raw Gene Expression") {
        #  scoreMethodLab <- "RawGeneExpression"
        #}
        #else if (input$RawOrSS == "Rank Normalized") {
        #  scoreMethodLab <- scoreMethod
        #}
      }
      else if (input$GeneSetTabs != 2) {
        if (geneset_name %in% decon_score_cols) {
          scoreMethodLab <- "PreProcessed"
        }
        else {
          scoreMethodLab <- scoreMethod
        }
      }
      # If more than one sample type
      if (length(unique(meta[,metacol_sampletype])) > 1) {
        SampleType <- input$SampleTypeSelection
        paste(gsub(" ","",ProjectName),"_",SampleType,"_",Feature,SubFeature,"_",geneset_name,"_",scoreMethodLab,"_MedianCutPSurvival.pdf",sep = "")
      }
      # If only one sample type
      else if (length(unique(meta[,metacol_sampletype])) <= 1) {
        paste(gsub(" ","",ProjectName),"_",Feature,SubFeature,"_",geneset_name,"_",scoreMethodLab,"_MedianCutPSurvival.pdf",sep = "")
      }
    },
    content = function(file) {
      p <- SplotBIN_react()
      ggsave(file,p$plot,width = 10, height = 8)
      
    }
  )
  
  ## cut p
  output$dnldScutPointPlot_SVG <- downloadHandler(
    filename = function() {
      geneset <- gs_react()
      geneset_name <- names(geneset)
      Feature <- input$FeatureSelection
      scoreMethod <- input$ScoreMethod
      if (Feature != "Show All Samples") {
        SubFeature <- paste("_",input$subFeatureSelection,"_",sep = "")
      }
      if (Feature == "Show All Samples") {
        SubFeature <- "_"
      }
      if (input$GeneSetTabs == 2) {
        scoreMethodLab <- "RawGeneExpression"
        #if (input$RawOrSS == "Raw Gene Expression") {
        #  scoreMethodLab <- "RawGeneExpression"
        #}
        #else if (input$RawOrSS == "Rank Normalized") {
        #  scoreMethodLab <- scoreMethod
        #}
      }
      else if (input$GeneSetTabs != 2) {
        if (geneset_name %in% decon_score_cols) {
          scoreMethodLab <- "PreProcessed"
        }
        else {
          scoreMethodLab <- scoreMethod
        }
      }
      # If more than one sample type
      if (length(unique(meta[,metacol_sampletype])) > 1) {
        SampleType <- input$SampleTypeSelection
        paste(gsub(" ","",ProjectName),"_",SampleType,"_",Feature,SubFeature,"_",geneset_name,"_",scoreMethodLab,"_OptimalCutpointSurvival.svg",sep = "")
      }
      # If only one sample type
      else if (length(unique(meta[,metacol_sampletype])) <= 1) {
        paste(gsub(" ","",ProjectName),"_",Feature,SubFeature,"_",geneset_name,"_",scoreMethodLab,"_OptimalCutpointSurvival.svg",sep = "")
      }
    },
    content = function(file) {
      p <- ScutPointPlot_react()
      ggsave(file,p$plot,width = 10, height = 8)
      
    }
  )
  output$dnldScutPointPlot_PDF <- downloadHandler(
    filename = function() {
      geneset <- gs_react()
      geneset_name <- names(geneset)
      Feature <- input$FeatureSelection
      scoreMethod <- input$ScoreMethod
      if (Feature != "Show All Samples") {
        SubFeature <- paste("_",input$subFeatureSelection,"_",sep = "")
      }
      if (Feature == "Show All Samples") {
        SubFeature <- "_"
      }
      if (input$GeneSetTabs == 2) {
        scoreMethodLab <- "RawGeneExpression"
        #if (input$RawOrSS == "Raw Gene Expression") {
        #  scoreMethodLab <- "RawGeneExpression"
        #}
        #else if (input$RawOrSS == "Rank Normalized") {
        #  scoreMethodLab <- scoreMethod
        #}
      }
      else if (input$GeneSetTabs != 2) {
        if (geneset_name %in% decon_score_cols) {
          scoreMethodLab <- "PreProcessed"
        }
        else {
          scoreMethodLab <- scoreMethod
        }
      }
      # If more than one sample type
      if (length(unique(meta[,metacol_sampletype])) > 1) {
        SampleType <- input$SampleTypeSelection
        paste(gsub(" ","",ProjectName),"_",SampleType,"_",Feature,SubFeature,"_",geneset_name,"_",scoreMethodLab,"_OptimalCutpointSurvival.pdf",sep = "")
      }
      # If only one sample type
      else if (length(unique(meta[,metacol_sampletype])) <= 1) {
        paste(gsub(" ","",ProjectName),"_",Feature,SubFeature,"_",geneset_name,"_",scoreMethodLab,"_OptimalCutpointSurvival.pdf",sep = "")
      }
    },
    content = function(file) {
      p <- ScutPointPlot_react()
      ggsave(file,p$plot,width = 10, height = 8)
      
    }
  )
  
  ## Quantile
  output$dnldSquantPlot_SVG <- downloadHandler(
    filename = function() {
      geneset <- gs_react()
      geneset_name <- names(geneset)
      Feature <- input$FeatureSelection
      scoreMethod <- input$ScoreMethod
      if (Feature != "Show All Samples") {
        SubFeature <- paste("_",input$subFeatureSelection,"_",sep = "")
      }
      if (Feature == "Show All Samples") {
        SubFeature <- "_"
      }
      if (input$GeneSetTabs == 2) {
        scoreMethodLab <- "RawGeneExpression"
        #if (input$RawOrSS == "Raw Gene Expression") {
        #  scoreMethodLab <- "RawGeneExpression"
        #}
        #else if (input$RawOrSS == "Rank Normalized") {
        #  scoreMethodLab <- scoreMethod
        #}
      }
      else if (input$GeneSetTabs != 2) {
        if (geneset_name %in% decon_score_cols) {
          scoreMethodLab <- "PreProcessed"
        }
        else {
          scoreMethodLab <- scoreMethod
        }
      }
      # If more than one sample type
      if (length(unique(meta[,metacol_sampletype])) > 1) {
        SampleType <- input$SampleTypeSelection
        paste(gsub(" ","",ProjectName),"_",SampleType,"_",Feature,SubFeature,"_",geneset_name,"_",scoreMethodLab,"_QuantileSurvival.svg",sep = "")
      }
      # If only one sample type
      else if (length(unique(meta[,metacol_sampletype])) <= 1) {
        paste(gsub(" ","",ProjectName),"_",Feature,SubFeature,"_",geneset_name,"_",scoreMethodLab,"_QuantileSurvival.svg",sep = "")
      }
    },
    content = function(file) {
      p <- SquantPlot_react()
      ggsave(file,p$plot,width = 10, height = 8)
      
    }
  )
  output$dnldSquantPlot_PDF <- downloadHandler(
    filename = function() {
      geneset <- gs_react()
      geneset_name <- names(geneset)
      Feature <- input$FeatureSelection
      scoreMethod <- input$ScoreMethod
      if (Feature != "Show All Samples") {
        SubFeature <- paste("_",input$subFeatureSelection,"_",sep = "")
      }
      if (Feature == "Show All Samples") {
        SubFeature <- "_"
      }
      if (input$GeneSetTabs == 2) {
        scoreMethodLab <- "RawGeneExpression"
        #if (input$RawOrSS == "Raw Gene Expression") {
        #  scoreMethodLab <- "RawGeneExpression"
        #}
        #else if (input$RawOrSS == "Rank Normalized") {
        #  scoreMethodLab <- scoreMethod
        #}
      }
      else if (input$GeneSetTabs != 2) {
        if (geneset_name %in% decon_score_cols) {
          scoreMethodLab <- "PreProcessed"
        }
        else {
          scoreMethodLab <- scoreMethod
        }
      }
      # If more than one sample type
      if (length(unique(meta[,metacol_sampletype])) > 1) {
        SampleType <- input$SampleTypeSelection
        paste(gsub(" ","",ProjectName),"_",SampleType,"_",Feature,SubFeature,"_",geneset_name,"_",scoreMethodLab,"_QuantileSurvival.pdf",sep = "")
      }
      # If only one sample type
      else if (length(unique(meta[,metacol_sampletype])) <= 1) {
        paste(gsub(" ","",ProjectName),"_",Feature,SubFeature,"_",geneset_name,"_",scoreMethodLab,"_QuantileSurvival.pdf",sep = "")
      }
    },
    content = function(file) {
      p <- SquantPlot_react()
      ggsave(file,p$plot,width = 10, height = 8)
      
    }
  )
  
  ## cutoff
  output$dnldSquantPlot2_SVG <- downloadHandler(
    filename = function() {
      geneset <- gs_react()
      geneset_name <- names(geneset)
      Feature <- input$FeatureSelection
      scoreMethod <- input$ScoreMethod
      if (Feature != "Show All Samples") {
        SubFeature <- paste("_",input$subFeatureSelection,"_",sep = "")
      }
      if (Feature == "Show All Samples") {
        SubFeature <- "_"
      }
      if (input$GeneSetTabs == 2) {
        scoreMethodLab <- "RawGeneExpression"
        #if (input$RawOrSS == "Raw Gene Expression") {
        #  scoreMethodLab <- "RawGeneExpression"
        #}
        #else if (input$RawOrSS == "Rank Normalized") {
        #  scoreMethodLab <- scoreMethod
        #}
      }
      else if (input$GeneSetTabs != 2) {
        if (geneset_name %in% decon_score_cols) {
          scoreMethodLab <- "PreProcessed"
        }
        else {
          scoreMethodLab <- scoreMethod
        }
      }
      # If more than one sample type
      if (length(unique(meta[,metacol_sampletype])) > 1) {
        SampleType <- input$SampleTypeSelection
        paste(gsub(" ","",ProjectName),"_",SampleType,"_",Feature,SubFeature,"_",geneset_name,"_",scoreMethodLab,"_AboveBelowCutoffSurvival.svg",sep = "")
      }
      # If only one sample type
      else if (length(unique(meta[,metacol_sampletype])) <= 1) {
        paste(gsub(" ","",ProjectName),"_",Feature,SubFeature,"_",geneset_name,"_",scoreMethodLab,"_AboveBelowCutoffSurvival.svg",sep = "")
      }
    },
    content = function(file) {
      p <- SquantPlot2_react()
      ggsave(file,p$plot,width = 10, height = 8)
      
    }
  )
  output$dnldSquantPlot2_PDF <- downloadHandler(
    filename = function() {
      geneset <- gs_react()
      geneset_name <- names(geneset)
      Feature <- input$FeatureSelection
      scoreMethod <- input$ScoreMethod
      if (Feature != "Show All Samples") {
        SubFeature <- paste("_",input$subFeatureSelection,"_",sep = "")
      }
      if (Feature == "Show All Samples") {
        SubFeature <- "_"
      }
      if (input$GeneSetTabs == 2) {
        scoreMethodLab <- "RawGeneExpression"
        #if (input$RawOrSS == "Raw Gene Expression") {
        #  scoreMethodLab <- "RawGeneExpression"
        #}
        #else if (input$RawOrSS == "Rank Normalized") {
        #  scoreMethodLab <- scoreMethod
        #}
      }
      else if (input$GeneSetTabs != 2) {
        if (geneset_name %in% decon_score_cols) {
          scoreMethodLab <- "PreProcessed"
        }
        else {
          scoreMethodLab <- scoreMethod
        }
      }
      # If more than one sample type
      if (length(unique(meta[,metacol_sampletype])) > 1) {
        SampleType <- input$SampleTypeSelection
        paste(gsub(" ","",ProjectName),"_",SampleType,"_",Feature,SubFeature,"_",geneset_name,"_",scoreMethodLab,"_AboveBelowCutoffSurvival.pdf",sep = "")
      }
      # If only one sample type
      else if (length(unique(meta[,metacol_sampletype])) <= 1) {
        paste(gsub(" ","",ProjectName),"_",Feature,SubFeature,"_",geneset_name,"_",scoreMethodLab,"_AboveBelowCutoffSurvival.pdf",sep = "")
      }
    },
    content = function(file) {
      p <- SquantPlot2_react()
      ggsave(file,p$plot,width = 10, height = 8)
      
    }
  )
  
  ####----DNLD Univar----####
  
  ##--Survival Plot--##
  
  output$dnldfeatSplot_SVG <- downloadHandler(
    filename = function() {
      geneset <- gs_react()
      geneset_name <- names(geneset)
      Feature <- input$FeatureSelection
      scoreMethod <- input$ScoreMethod
      Feature1 <- input$SingleSurvivalFeature
      if (Feature != "Show All Samples") {
        SubFeature <- paste("_",input$subFeatureSelection,"_",sep = "")
      }
      if (Feature == "Show All Samples") {
        SubFeature <- "_"
      }
      if (input$GeneSetTabs == 2) {
        scoreMethodLab <- "RawGeneExpression"
        #if (input$RawOrSS == "Raw Gene Expression") {
        #  scoreMethodLab <- "RawGeneExpression"
        #}
        #else if (input$RawOrSS == "Rank Normalized") {
        #  scoreMethodLab <- scoreMethod
        #}
      }
      else if (input$GeneSetTabs != 2) {
        if (geneset_name %in% decon_score_cols) {
          scoreMethodLab <- "PreProcessed"
        }
        else {
          scoreMethodLab <- scoreMethod
        }
      }
      # If more than one sample type
      if (length(unique(meta[,metacol_sampletype])) > 1) {
        SampleType <- input$SampleTypeSelection
        paste(gsub(" ","",ProjectName),"_",SampleType,"_",Feature,SubFeature,Feature1,"_",geneset_name,"_",scoreMethodLab,"_UnivariateSurvival.svg",sep = "")
      }
      # If only one sample type
      else if (length(unique(meta[,metacol_sampletype])) <= 1) {
        paste(gsub(" ","",ProjectName),"_",Feature,SubFeature,Feature1,"_",geneset_name,"_",scoreMethodLab,"_UnivariateSurvival.svg",sep = "")
      }
    },
    content = function(file) {
      p <- featSplot_react()
      ggsave(file,p$plot,width = 10, height = 8)
      
    }
  )
  output$dnldfeatSplot_PDF <- downloadHandler(
    filename = function() {
      geneset <- gs_react()
      geneset_name <- names(geneset)
      Feature <- input$FeatureSelection
      scoreMethod <- input$ScoreMethod
      Feature1 <- input$SingleSurvivalFeature
      if (Feature != "Show All Samples") {
        SubFeature <- paste("_",input$subFeatureSelection,"_",sep = "")
      }
      if (Feature == "Show All Samples") {
        SubFeature <- "_"
      }
      if (input$GeneSetTabs == 2) {
        scoreMethodLab <- "RawGeneExpression"
        #if (input$RawOrSS == "Raw Gene Expression") {
        #  scoreMethodLab <- "RawGeneExpression"
        #}
        #else if (input$RawOrSS == "Rank Normalized") {
        #  scoreMethodLab <- scoreMethod
        #}
      }
      else if (input$GeneSetTabs != 2) {
        if (geneset_name %in% decon_score_cols) {
          scoreMethodLab <- "PreProcessed"
        }
        else {
          scoreMethodLab <- scoreMethod
        }
      }
      # If more than one sample type
      if (length(unique(meta[,metacol_sampletype])) > 1) {
        SampleType <- input$SampleTypeSelection
        paste(gsub(" ","",ProjectName),"_",SampleType,"_",Feature,SubFeature,Feature1,"_",geneset_name,"_",scoreMethodLab,"_UnivariateSurvival.pdf",sep = "")
      }
      # If only one sample type
      else if (length(unique(meta[,metacol_sampletype])) <= 1) {
        paste(gsub(" ","",ProjectName),"_",Feature,SubFeature,Feature1,"_",geneset_name,"_",scoreMethodLab,"_UnivariateSurvival.pdf",sep = "")
      }
    },
    content = function(file) {
      p <- featSplot_react()
      ggsave(file,p$plot,width = 10, height = 8)
      
    }
  )
  
  ##--Forest Plot--##
  
  output$dnldUniVarForestplot_SVG <- downloadHandler(
    filename = function() {
      geneset <- gs_react()
      geneset_name <- names(geneset)
      Feature <- input$FeatureSelection
      scoreMethod <- input$ScoreMethod
      Feature1 <- input$SingleSurvivalFeature
      if (Feature != "Show All Samples") {
        SubFeature <- paste("_",input$subFeatureSelection,"_",sep = "")
      }
      if (Feature == "Show All Samples") {
        SubFeature <- "_"
      }
      if (input$GeneSetTabs == 2) {
        scoreMethodLab <- "RawGeneExpression"
        #if (input$RawOrSS == "Raw Gene Expression") {
        #  scoreMethodLab <- "RawGeneExpression"
        #}
        #else if (input$RawOrSS == "Rank Normalized") {
        #  scoreMethodLab <- scoreMethod
        #}
      }
      else if (input$GeneSetTabs != 2) {
        if (geneset_name %in% decon_score_cols) {
          scoreMethodLab <- "PreProcessed"
        }
        else {
          scoreMethodLab <- scoreMethod
        }
      }
      # If more than one sample type
      if (length(unique(meta[,metacol_sampletype])) > 1) {
        SampleType <- input$SampleTypeSelection
        paste(gsub(" ","",ProjectName),"_",SampleType,"_",Feature,SubFeature,Feature1,"_",geneset_name,"_",scoreMethodLab,"_UnivariateForest.svg",sep = "")
      }
      # If only one sample type
      else if (length(unique(meta[,metacol_sampletype])) <= 1) {
        paste(gsub(" ","",ProjectName),"_",Feature,SubFeature,Feature1,"_",geneset_name,"_",scoreMethodLab,"_UnivariateForest.svg",sep = "")
      }
    },
    content = function(file) {
      p <- SinglevarForestPlot_react()
      ggsave(file,p,width = 10, height = 8)
      
    }
  )
  output$dnldUniVarForestplot_PDF <- downloadHandler(
    filename = function() {
      geneset <- gs_react()
      geneset_name <- names(geneset)
      Feature <- input$FeatureSelection
      scoreMethod <- input$ScoreMethod
      Feature1 <- input$SingleSurvivalFeature
      if (Feature != "Show All Samples") {
        SubFeature <- paste("_",input$subFeatureSelection,"_",sep = "")
      }
      if (Feature == "Show All Samples") {
        SubFeature <- "_"
      }
      if (input$GeneSetTabs == 2) {
        scoreMethodLab <- "RawGeneExpression"
        #if (input$RawOrSS == "Raw Gene Expression") {
        #  scoreMethodLab <- "RawGeneExpression"
        #}
        #else if (input$RawOrSS == "Rank Normalized") {
        #  scoreMethodLab <- scoreMethod
        #}
      }
      else if (input$GeneSetTabs != 2) {
        if (geneset_name %in% decon_score_cols) {
          scoreMethodLab <- "PreProcessed"
        }
        else {
          scoreMethodLab <- scoreMethod
        }
      }
      # If more than one sample type
      if (length(unique(meta[,metacol_sampletype])) > 1) {
        SampleType <- input$SampleTypeSelection
        paste(gsub(" ","",ProjectName),"_",SampleType,"_",Feature,SubFeature,Feature1,"_",geneset_name,"_",scoreMethodLab,"_UnivariateForest.pdf",sep = "")
      }
      # If only one sample type
      else if (length(unique(meta[,metacol_sampletype])) <= 1) {
        paste(gsub(" ","",ProjectName),"_",Feature,SubFeature,Feature1,"_",geneset_name,"_",scoreMethodLab,"_UnivariateForest.pdf",sep = "")
      }
    },
    content = function(file) {
      p <- SinglevarForestPlot_react()
      ggsave(file,p,width = 10, height = 8)
      
    }
  )
  
  ##--Linearity Plot--##
  
  output$dnldUniVarLinplot_SVG <- downloadHandler(
    filename = function() {
      geneset <- gs_react()
      geneset_name <- names(geneset)
      Feature <- input$FeatureSelection
      scoreMethod <- input$ScoreMethod
      Feature1 <- input$SingleSurvivalFeature
      if (Feature != "Show All Samples") {
        SubFeature <- paste("_",input$subFeatureSelection,"_",sep = "")
      }
      if (Feature == "Show All Samples") {
        SubFeature <- "_"
      }
      if (input$GeneSetTabs == 2) {
        scoreMethodLab <- "RawGeneExpression"
      }
      else if (input$GeneSetTabs != 2) {
        if (geneset_name %in% decon_score_cols) {
          scoreMethodLab <- "PreProcessed"
        }
        else {
          scoreMethodLab <- scoreMethod
        }
      }
      # If more than one sample type
      if (length(unique(meta[,metacol_sampletype])) > 1) {
        SampleType <- input$SampleTypeSelection
        paste(gsub(" ","",ProjectName),"_",SampleType,"_",Feature,SubFeature,Feature1,"_",geneset_name,"_",scoreMethodLab,"_UnivariateLinearity.svg",sep = "")
      }
      # If only one sample type
      else if (length(unique(meta[,metacol_sampletype])) <= 1) {
        paste(gsub(" ","",ProjectName),"_",Feature,SubFeature,Feature1,"_",geneset_name,"_",scoreMethodLab,"_UnivariateLinearity.svg",sep = "")
      }
    },
    content = function(file) {
      p <- UnivarLinearityPlot_react()
      ggsave(file,p,width = 10, height = 8)
      
    }
  )
  output$dnldUniVarLinplot_PDF <- downloadHandler(
    filename = function() {
      geneset <- gs_react()
      geneset_name <- names(geneset)
      Feature <- input$FeatureSelection
      scoreMethod <- input$ScoreMethod
      Feature1 <- input$SingleSurvivalFeature
      if (Feature != "Show All Samples") {
        SubFeature <- paste("_",input$subFeatureSelection,"_",sep = "")
      }
      if (Feature == "Show All Samples") {
        SubFeature <- "_"
      }
      if (input$GeneSetTabs == 2) {
        scoreMethodLab <- "RawGeneExpression"
        #if (input$RawOrSS == "Raw Gene Expression") {
        #  scoreMethodLab <- "RawGeneExpression"
        #}
        #else if (input$RawOrSS == "Rank Normalized") {
        #  scoreMethodLab <- scoreMethod
        #}
      }
      else if (input$GeneSetTabs != 2) {
        if (geneset_name %in% decon_score_cols) {
          scoreMethodLab <- "PreProcessed"
        }
        else {
          scoreMethodLab <- scoreMethod
        }
      }
      # If more than one sample type
      if (length(unique(meta[,metacol_sampletype])) > 1) {
        SampleType <- input$SampleTypeSelection
        paste(gsub(" ","",ProjectName),"_",SampleType,"_",Feature,SubFeature,Feature1,"_",geneset_name,"_",scoreMethodLab,"_UnivariateLinearity.pdf",sep = "")
      }
      # If only one sample type
      else if (length(unique(meta[,metacol_sampletype])) <= 1) {
        paste(gsub(" ","",ProjectName),"_",Feature,SubFeature,Feature1,"_",geneset_name,"_",scoreMethodLab,"_UnivariateLinearity.pdf",sep = "")
      }
    },
    content = function(file) {
      p <- UnivarLinearityPlot_react()
      ggsave(file,p,width = 10, height = 8)
      
    }
  )
  
  
  
  ####----DNLD Add Bivariate----####
  
  ##--Forest--##
  
  output$dnldBiVarAddForest_SVG <- downloadHandler(
    filename = function() {
      geneset <- gs_react()
      geneset_name <- names(geneset)
      Feature <- input$FeatureSelection
      scoreMethod <- input$ScoreMethod
      Feature1 <- input$SurvivalFeatureBi1
      Feature2 <- input$SurvivalFeatureBi2
      if (Feature != "Show All Samples") {
        SubFeature <- paste("_",input$subFeatureSelection,"_",sep = "")
      }
      if (Feature == "Show All Samples") {
        SubFeature <- "_"
      }
      if (input$GeneSetTabs == 2) {
        scoreMethodLab <- "RawGeneExpression"
        #if (input$RawOrSS == "Raw Gene Expression") {
        #  scoreMethodLab <- "RawGeneExpression"
        #}
        #else if (input$RawOrSS == "Rank Normalized") {
        #  scoreMethodLab <- scoreMethod
        #}
      }
      else if (input$GeneSetTabs != 2) {
        if (geneset_name %in% decon_score_cols) {
          scoreMethodLab <- "PreProcessed"
        }
        else {
          scoreMethodLab <- scoreMethod
        }
      }
      # If more than one sample type
      if (length(unique(meta[,metacol_sampletype])) > 1) {
        SampleType <- input$SampleTypeSelection
        paste(gsub(" ","",ProjectName),"_",SampleType,"_",Feature,SubFeature,Feature1,Feature2,"_",geneset_name,"_",scoreMethodLab,"_BivariateForest.svg",sep = "")
      }
      # If only one sample type
      else if (length(unique(meta[,metacol_sampletype])) <= 1) {
        paste(gsub(" ","",ProjectName),"_",Feature,SubFeature,Feature1,Feature2,"_",geneset_name,"_",scoreMethodLab,"_BivariateForest.svg",sep = "")
      }
    },
    content = function(file) {
      p <- BivarForestPlot_react()
      ggsave(file,p,width = 10, height = 8)
      
    }
  )
  output$dnldBiVarAddForest_PDF <- downloadHandler(
    filename = function() {
      geneset <- gs_react()
      geneset_name <- names(geneset)
      Feature <- input$FeatureSelection
      scoreMethod <- input$ScoreMethod
      Feature1 <- input$SurvivalFeatureBi1
      Feature2 <- input$SurvivalFeatureBi2
      if (Feature != "Show All Samples") {
        SubFeature <- paste("_",input$subFeatureSelection,"_",sep = "")
      }
      if (Feature == "Show All Samples") {
        SubFeature <- "_"
      }
      if (input$GeneSetTabs == 2) {
        scoreMethodLab <- "RawGeneExpression"
        #if (input$RawOrSS == "Raw Gene Expression") {
        #  scoreMethodLab <- "RawGeneExpression"
        #}
        #else if (input$RawOrSS == "Rank Normalized") {
        #  scoreMethodLab <- scoreMethod
        #}
      }
      else if (input$GeneSetTabs != 2) {
        if (geneset_name %in% decon_score_cols) {
          scoreMethodLab <- "PreProcessed"
        }
        else {
          scoreMethodLab <- scoreMethod
        }
      }
      # If more than one sample type
      if (length(unique(meta[,metacol_sampletype])) > 1) {
        SampleType <- input$SampleTypeSelection
        paste(gsub(" ","",ProjectName),"_",SampleType,"_",Feature,SubFeature,Feature1,Feature2,"_",geneset_name,"_",scoreMethodLab,"_BivariateForest.pdf",sep = "")
      }
      # If only one sample type
      else if (length(unique(meta[,metacol_sampletype])) <= 1) {
        paste(gsub(" ","",ProjectName),"_",Feature,SubFeature,Feature1,Feature2,"_",geneset_name,"_",scoreMethodLab,"_BivariateForest.pdf",sep = "")
      }
    },
    content = function(file) {
      p <- BivarForestPlot_react()
      ggsave(file,p,width = 10, height = 8)
      
    }
  )
  
  ##--Linearity Plot--##
  
  output$dnldBiVarAddLinplot_SVG <- downloadHandler(
    filename = function() {
      geneset <- gs_react()
      geneset_name <- names(geneset)
      Feature <- input$FeatureSelection
      scoreMethod <- input$ScoreMethod
      Feature1 <- input$SurvivalFeatureBi1
      Feature2 <- input$SurvivalFeatureBi2
      if (Feature != "Show All Samples") {
        SubFeature <- paste("_",input$subFeatureSelection,"_",sep = "")
      }
      if (Feature == "Show All Samples") {
        SubFeature <- "_"
      }
      if (input$GeneSetTabs == 2) {
        scoreMethodLab <- "RawGeneExpression"
        #if (input$RawOrSS == "Raw Gene Expression") {
        #  scoreMethodLab <- "RawGeneExpression"
        #}
        #else if (input$RawOrSS == "Rank Normalized") {
        #  scoreMethodLab <- scoreMethod
        #}
      }
      else if (input$GeneSetTabs != 2) {
        if (geneset_name %in% decon_score_cols) {
          scoreMethodLab <- "PreProcessed"
        }
        else {
          scoreMethodLab <- scoreMethod
        }
      }
      # If more than one sample type
      if (length(unique(meta[,metacol_sampletype])) > 1) {
        SampleType <- input$SampleTypeSelection
        paste(gsub(" ","",ProjectName),"_",SampleType,"_",Feature,SubFeature,Feature1,Feature2,"_",geneset_name,"_",scoreMethodLab,"_BivariateLinearity.svg",sep = "")
      }
      # If only one sample type
      else if (length(unique(meta[,metacol_sampletype])) <= 1) {
        paste(gsub(" ","",ProjectName),"_",Feature,SubFeature,Feature1,Feature2,"_",geneset_name,"_",scoreMethodLab,"_BivariateLinearity.svg",sep = "")
      }
    },
    content = function(file) {
      p <- BivarLinearityPlot_react()
      ggsave(file,p,width = 10, height = 8)
      
    }
  )
  output$dnldBiVarAddLinplot_PDF <- downloadHandler(
    filename = function() {
      geneset <- gs_react()
      geneset_name <- names(geneset)
      Feature <- input$FeatureSelection
      scoreMethod <- input$ScoreMethod
      Feature1 <- input$SurvivalFeatureBi1
      Feature2 <- input$SurvivalFeatureBi2
      if (Feature != "Show All Samples") {
        SubFeature <- paste("_",input$subFeatureSelection,"_",sep = "")
      }
      if (Feature == "Show All Samples") {
        SubFeature <- "_"
      }
      if (input$GeneSetTabs == 2) {
        scoreMethodLab <- "RawGeneExpression"
        #if (input$RawOrSS == "Raw Gene Expression") {
        #  scoreMethodLab <- "RawGeneExpression"
        #}
        #else if (input$RawOrSS == "Rank Normalized") {
        #  scoreMethodLab <- scoreMethod
        #}
      }
      else if (input$GeneSetTabs != 2) {
        if (geneset_name %in% decon_score_cols) {
          scoreMethodLab <- "PreProcessed"
        }
        else {
          scoreMethodLab <- scoreMethod
        }
      }
      # If more than one sample type
      if (length(unique(meta[,metacol_sampletype])) > 1) {
        SampleType <- input$SampleTypeSelection
        paste(gsub(" ","",ProjectName),"_",SampleType,"_",Feature,SubFeature,Feature1,Feature2,"_",geneset_name,"_",scoreMethodLab,"_BivariateLinearity.pdf",sep = "")
      }
      # If only one sample type
      else if (length(unique(meta[,metacol_sampletype])) <= 1) {
        paste(gsub(" ","",ProjectName),"_",Feature,SubFeature,Feature1,Feature2,"_",geneset_name,"_",scoreMethodLab,"_BivariateLinearity.pdf",sep = "")
      }
    },
    content = function(file) {
      p <- BivarLinearityPlot_react()
      ggsave(file,p,width = 10, height = 8)
      
    }
  )
  
  
  ####----DNLD Int Bivariate----####
  
  ##--Survival--##
  
  output$dnldfeatSplotBi_SVG <- downloadHandler(
    filename = function() {
      geneset <- gs_react()
      geneset_name <- names(geneset)
      Feature <- input$FeatureSelection
      scoreMethod <- input$ScoreMethod
      Feature1 <- input$SurvivalFeatureBi1Inter
      Feature2 <- input$SurvivalFeatureBi2Inter
      if (Feature != "Show All Samples") {
        SubFeature <- paste("_",input$subFeatureSelection,"_",sep = "")
      }
      if (Feature == "Show All Samples") {
        SubFeature <- "_"
      }
      if (input$GeneSetTabs == 2) {
        scoreMethodLab <- "RawGeneExpression"
        #if (input$RawOrSS == "Raw Gene Expression") {
        #  scoreMethodLab <- "RawGeneExpression"
        #}
        #else if (input$RawOrSS == "Rank Normalized") {
        #  scoreMethodLab <- scoreMethod
        #}
      }
      else if (input$GeneSetTabs != 2) {
        if (geneset_name %in% decon_score_cols) {
          scoreMethodLab <- "PreProcessed"
        }
        else {
          scoreMethodLab <- scoreMethod
        }
      }
      # If more than one sample type
      if (length(unique(meta[,metacol_sampletype])) > 1) {
        SampleType <- input$SampleTypeSelection
        paste(gsub(" ","",ProjectName),"_",SampleType,"_",Feature,SubFeature,Feature1,Feature2,"_",geneset_name,"_",scoreMethodLab,"_BivariateSurvival.svg",sep = "")
      }
      # If only one sample type
      else if (length(unique(meta[,metacol_sampletype])) <= 1) {
        paste(gsub(" ","",ProjectName),"_",Feature,SubFeature,Feature1,Feature2,"_",geneset_name,"_",scoreMethodLab,"_BivariateSurvival.svg",sep = "")
      }
    },
    content = function(file) {
      p <- featSplotBi_react()
      ggsave(file,p$plot,width = 10, height = 8)
      
    }
  )
  output$dnldfeatSplotBi_PDF <- downloadHandler(
    filename = function() {
      geneset <- gs_react()
      geneset_name <- names(geneset)
      Feature <- input$FeatureSelection
      scoreMethod <- input$ScoreMethod
      Feature1 <- input$SurvivalFeatureBi1Inter
      Feature2 <- input$SurvivalFeatureBi2Inter
      if (Feature != "Show All Samples") {
        SubFeature <- paste("_",input$subFeatureSelection,"_",sep = "")
      }
      if (Feature == "Show All Samples") {
        SubFeature <- "_"
      }
      if (input$GeneSetTabs == 2) {
        scoreMethodLab <- "RawGeneExpression"
        #if (input$RawOrSS == "Raw Gene Expression") {
        #  scoreMethodLab <- "RawGeneExpression"
        #}
        #else if (input$RawOrSS == "Rank Normalized") {
        #  scoreMethodLab <- scoreMethod
        #}
      }
      else if (input$GeneSetTabs != 2) {
        if (geneset_name %in% decon_score_cols) {
          scoreMethodLab <- "PreProcessed"
        }
        else {
          scoreMethodLab <- scoreMethod
        }
      }
      # If more than one sample type
      if (length(unique(meta[,metacol_sampletype])) > 1) {
        SampleType <- input$SampleTypeSelection
        paste(gsub(" ","",ProjectName),"_",SampleType,"_",Feature,SubFeature,Feature1,Feature2,"_",geneset_name,"_",scoreMethodLab,"_BivariateSurvival.pdf",sep = "")
      }
      # If only one sample type
      else if (length(unique(meta[,metacol_sampletype])) <= 1) {
        paste(gsub(" ","",ProjectName),"_",Feature,SubFeature,Feature1,Feature2,"_",geneset_name,"_",scoreMethodLab,"_BivariateSurvival.pdf",sep = "")
      }
    },
    content = function(file) {
      p <- featSplotBi_react()
      ggsave(file,p$plot,width = 10, height = 8)
      
    }
  )
  
  ##--Forest--##
  
  output$dnldBiVarIntForest_SVG <- downloadHandler(
    filename = function() {
      geneset <- gs_react()
      geneset_name <- names(geneset)
      Feature <- input$FeatureSelection
      scoreMethod <- input$ScoreMethod
      Feature1 <- input$SurvivalFeatureBi1Inter
      Feature2 <- input$SurvivalFeatureBi2Inter
      if (Feature != "Show All Samples") {
        SubFeature <- paste("_",input$subFeatureSelection,"_",sep = "")
      }
      if (Feature == "Show All Samples") {
        SubFeature <- "_"
      }
      if (input$GeneSetTabs == 2) {
        scoreMethodLab <- "RawGeneExpression"
        #if (input$RawOrSS == "Raw Gene Expression") {
        #  scoreMethodLab <- "RawGeneExpression"
        #}
        #else if (input$RawOrSS == "Rank Normalized") {
        #  scoreMethodLab <- scoreMethod
        #}
      }
      else if (input$GeneSetTabs != 2) {
        if (geneset_name %in% decon_score_cols) {
          scoreMethodLab <- "PreProcessed"
        }
        else {
          scoreMethodLab <- scoreMethod
        }
      }
      # If more than one sample type
      if (length(unique(meta[,metacol_sampletype])) > 1) {
        SampleType <- input$SampleTypeSelection
        paste(gsub(" ","",ProjectName),"_",SampleType,"_",Feature,SubFeature,Feature1,Feature2,"_",geneset_name,"_",scoreMethodLab,"_BivariateForest.svg",sep = "")
      }
      # If only one sample type
      else if (length(unique(meta[,metacol_sampletype])) <= 1) {
        paste(gsub(" ","",ProjectName),"_",Feature,SubFeature,Feature1,Feature2,"_",geneset_name,"_",scoreMethodLab,"_BivariateForest.svg",sep = "")
      }
    },
    content = function(file) {
      p <- BivarForestPlotInter_react()
      ggsave(file,p,width = 10, height = 8)
      
    }
  )
  output$dnldBiVarIntForest_PDF <- downloadHandler(
    filename = function() {
      geneset <- gs_react()
      geneset_name <- names(geneset)
      Feature <- input$FeatureSelection
      scoreMethod <- input$ScoreMethod
      Feature1 <- input$SurvivalFeatureBi1Inter
      Feature2 <- input$SurvivalFeatureBi2Inter
      if (Feature != "Show All Samples") {
        SubFeature <- paste("_",input$subFeatureSelection,"_",sep = "")
      }
      if (Feature == "Show All Samples") {
        SubFeature <- "_"
      }
      if (input$GeneSetTabs == 2) {
        scoreMethodLab <- "RawGeneExpression"
        #if (input$RawOrSS == "Raw Gene Expression") {
        #  scoreMethodLab <- "RawGeneExpression"
        #}
        #else if (input$RawOrSS == "Rank Normalized") {
        #  scoreMethodLab <- scoreMethod
        #}
      }
      else if (input$GeneSetTabs != 2) {
        if (geneset_name %in% decon_score_cols) {
          scoreMethodLab <- "PreProcessed"
        }
        else {
          scoreMethodLab <- scoreMethod
        }
      }
      # If more than one sample type
      if (length(unique(meta[,metacol_sampletype])) > 1) {
        SampleType <- input$SampleTypeSelection
        paste(gsub(" ","",ProjectName),"_",SampleType,"_",Feature,SubFeature,Feature1,Feature2,"_",geneset_name,"_",scoreMethodLab,"_BivariateForest.pdf",sep = "")
      }
      # If only one sample type
      else if (length(unique(meta[,metacol_sampletype])) <= 1) {
        paste(gsub(" ","",ProjectName),"_",Feature,SubFeature,Feature1,Feature2,"_",geneset_name,"_",scoreMethodLab,"_BivariateForest.pdf",sep = "")
      }
    },
    content = function(file) {
      p <- BivarForestPlotInter_react()
      ggsave(file,p,width = 10, height = 8)
      
    }
  )
  
  ##--Linearity--##
  
  output$dnldBiVarIntLinplot_SVG <- downloadHandler(
    filename = function() {
      geneset <- gs_react()
      geneset_name <- names(geneset)
      Feature <- input$FeatureSelection
      scoreMethod <- input$ScoreMethod
      Feature1 <- input$SurvivalFeatureBi1Inter
      Feature2 <- input$SurvivalFeatureBi2Inter
      if (Feature != "Show All Samples") {
        SubFeature <- paste("_",input$subFeatureSelection,"_",sep = "")
      }
      if (Feature == "Show All Samples") {
        SubFeature <- "_"
      }
      if (input$GeneSetTabs == 2) {
        scoreMethodLab <- "RawGeneExpression"
        #if (input$RawOrSS == "Raw Gene Expression") {
        #  scoreMethodLab <- "RawGeneExpression"
        #}
        #else if (input$RawOrSS == "Rank Normalized") {
        #  scoreMethodLab <- scoreMethod
        #}
      }
      else if (input$GeneSetTabs != 2) {
        if (geneset_name %in% decon_score_cols) {
          scoreMethodLab <- "PreProcessed"
        }
        else {
          scoreMethodLab <- scoreMethod
        }
      }
      # If more than one sample type
      if (length(unique(meta[,metacol_sampletype])) > 1) {
        SampleType <- input$SampleTypeSelection
        paste(gsub(" ","",ProjectName),"_",SampleType,"_",Feature,SubFeature,Feature1,Feature2,"_",geneset_name,"_",scoreMethodLab,"_BivariateLinearity.svg",sep = "")
      }
      # If only one sample type
      else if (length(unique(meta[,metacol_sampletype])) <= 1) {
        paste(gsub(" ","",ProjectName),"_",Feature,SubFeature,Feature1,Feature2,"_",geneset_name,"_",scoreMethodLab,"_BivariateLinearity.svg",sep = "")
      }
    },
    content = function(file) {
      p <- BivarLinearityPlotInter_react()
      ggsave(file,p,width = 10, height = 8)
      
    }
  )
  output$dnldBiVarIntLinplot_PDF <- downloadHandler(
    filename = function() {
      geneset <- gs_react()
      geneset_name <- names(geneset)
      Feature <- input$FeatureSelection
      scoreMethod <- input$ScoreMethod
      Feature1 <- input$SurvivalFeatureBi1Inter
      Feature2 <- input$SurvivalFeatureBi2Inter
      if (Feature != "Show All Samples") {
        SubFeature <- paste("_",input$subFeatureSelection,"_",sep = "")
      }
      if (Feature == "Show All Samples") {
        SubFeature <- "_"
      }
      if (input$GeneSetTabs == 2) {
        scoreMethodLab <- "RawGeneExpression"
        #if (input$RawOrSS == "Raw Gene Expression") {
        #  scoreMethodLab <- "RawGeneExpression"
        #}
        #else if (input$RawOrSS == "Rank Normalized") {
        #  scoreMethodLab <- scoreMethod
        #}
      }
      else if (input$GeneSetTabs != 2) {
        if (geneset_name %in% decon_score_cols) {
          scoreMethodLab <- "PreProcessed"
        }
        else {
          scoreMethodLab <- scoreMethod
        }
      }
      # If more than one sample type
      if (length(unique(meta[,metacol_sampletype])) > 1) {
        SampleType <- input$SampleTypeSelection
        paste(gsub(" ","",ProjectName),"_",SampleType,"_",Feature,SubFeature,Feature1,Feature2,"_",geneset_name,"_",scoreMethodLab,"_BivariateLinearity.pdf",sep = "")
      }
      # If only one sample type
      else if (length(unique(meta[,metacol_sampletype])) <= 1) {
        paste(gsub(" ","",ProjectName),"_",Feature,SubFeature,Feature1,Feature2,"_",geneset_name,"_",scoreMethodLab,"_BivariateLinearity.pdf",sep = "")
      }
    },
    content = function(file) {
      p <- BivarLinearityPlotInter_react()
      ggsave(file,p,width = 10, height = 8)
      
    }
  )
  
  
  
  ####----DNLD Multivariate----####
  
  ##--Forest--##
  
  output$dnldMultiVarForest_SVG <- downloadHandler(
    filename = function() {
      geneset <- gs_react()
      geneset_name <- names(geneset)
      Feature <- input$FeatureSelection
      scoreMethod <- input$ScoreMethod
      Feature1 <- input$SurvivalFeatureBi1Inter
      Feature2 <- input$SurvivalFeatureBi2Inter
      if (Feature != "Show All Samples") {
        SubFeature <- paste("_",input$subFeatureSelection,"_",sep = "")
      }
      if (Feature == "Show All Samples") {
        SubFeature <- "_"
      }
      if (input$GeneSetTabs == 2) {
        scoreMethodLab <- "RawGeneExpression"
        #if (input$RawOrSS == "Raw Gene Expression") {
        #  scoreMethodLab <- "RawGeneExpression"
        #}
        #else if (input$RawOrSS == "Rank Normalized") {
        #  scoreMethodLab <- scoreMethod
        #}
      }
      else if (input$GeneSetTabs != 2) {
        if (geneset_name %in% decon_score_cols) {
          scoreMethodLab <- "PreProcessed"
        }
        else {
          scoreMethodLab <- scoreMethod
        }
      }
      # If more than one sample type
      if (length(unique(meta[,metacol_sampletype])) > 1) {
        SampleType <- input$SampleTypeSelection
        paste(gsub(" ","",ProjectName),"_",SampleType,"_",Feature,SubFeature,"_MultivariateForest.svg",sep = "")
      }
      # If only one sample type
      else if (length(unique(meta[,metacol_sampletype])) <= 1) {
        paste(gsub(" ","",ProjectName),"_",Feature,SubFeature,"_MultivariateForest.svg",sep = "")
      }
    },
    content = function(file) {
      p <- MultivarForestPlot_react()
      ggsave(file,p,width = 10, height = 8)
      
    }
  )
  output$dnldMultiVarForest_PDF <- downloadHandler(
    filename = function() {
      geneset <- gs_react()
      geneset_name <- names(geneset)
      Feature <- input$FeatureSelection
      scoreMethod <- input$ScoreMethod
      Feature1 <- input$SurvivalFeatureBi1Inter
      Feature2 <- input$SurvivalFeatureBi2Inter
      if (Feature != "Show All Samples") {
        SubFeature <- paste("_",input$subFeatureSelection,"_",sep = "")
      }
      if (Feature == "Show All Samples") {
        SubFeature <- "_"
      }
      if (input$GeneSetTabs == 2) {
        scoreMethodLab <- "RawGeneExpression"
        #if (input$RawOrSS == "Raw Gene Expression") {
        #  scoreMethodLab <- "RawGeneExpression"
        #}
        #else if (input$RawOrSS == "Rank Normalized") {
        #  scoreMethodLab <- scoreMethod
        #}
      }
      else if (input$GeneSetTabs != 2) {
        if (geneset_name %in% decon_score_cols) {
          scoreMethodLab <- "PreProcessed"
        }
        else {
          scoreMethodLab <- scoreMethod
        }
      }
      # If more than one sample type
      if (length(unique(meta[,metacol_sampletype])) > 1) {
        SampleType <- input$SampleTypeSelection
        paste(gsub(" ","",ProjectName),"_",SampleType,"_",Feature,SubFeature,"_MultivariateForest.pdf",sep = "")
      }
      # If only one sample type
      else if (length(unique(meta[,metacol_sampletype])) <= 1) {
        paste(gsub(" ","",ProjectName),"_",Feature,SubFeature,"_MultivariateForest.pdf",sep = "")
      }
    },
    content = function(file) {
      p <- MultivarForestPlot_react()
      ggsave(file,p,width = 10, height = 8)
      
    }
  )
  
  ####----DNLD Risk Strat----####
  
  ##--Boxplot--##
  
  output$dnldSboxplot_SVG <- downloadHandler(
    filename = function() {
      SampleType <- input$SampleTypeSelection
      Feature <- input$FeatureSelection
      geneset <- gs_react()
      GeneSet <- names(geneset)
      scoreMethod <- input$ScoreMethod
      logchoice <- input$SBoxLog
      ## Adjust 'Sample Type' for label 
      if (length(unique(meta[,metacol_sampletype])) > 1) {
        SampleTypeLab <- paste("_",SampleType,"_",sep = "")
      }
      if (length(unique(meta[,metacol_sampletype])) <= 1) {
        SampleTypeLab <- "_"
      }
      if (GeneSet %in% decon_score_cols) {
        scoreMethod <- "PreProcessed_Score"
      }
      if (input$GeneSetTabs == 2) {
        scoreMethod <- "GeneExpressionScore"
      }
      if (input$GeneSetTabs != 2 & !(GeneSet %in% decon_score_cols)) {
        scoreMethod <- paste(scoreMethod,"Score",sep = "")
      }
      if (logchoice == TRUE) {
        scoreMethod <- paste(scoreMethod,"logPlus1",sep = "")
      }
      paste(gsub(" ","",ProjectName),SampleTypeLab,Feature,"_",GeneSet,"_",scoreMethod,"RiskStratBoxPlot.svg",sep = "")
    },
    content = function(file) {
      p <- Sboxplot_react()
      ggsave(file,p,width = 10, height = 8)
    }
  )
  output$dnldSboxplot_PDF <- downloadHandler(
    filename = function() {
      SampleType <- input$SampleTypeSelection
      Feature <- input$FeatureSelection
      geneset <- gs_react()
      GeneSet <- names(geneset)
      scoreMethod <- input$ScoreMethod
      logchoice <- input$SBoxLog
      ## Adjust 'Sample Type' for label 
      if (length(unique(meta[,metacol_sampletype])) > 1) {
        SampleTypeLab <- paste("_",SampleType,"_",sep = "")
      }
      if (length(unique(meta[,metacol_sampletype])) <= 1) {
        SampleTypeLab <- "_"
      }
      
      if (GeneSet %in% decon_score_cols) {
        scoreMethod <- "PreProcessed_Score"
      }
      if (input$GeneSetTabs == 2) {
        scoreMethod <- "GeneExpressionScore"
      }
      if (input$GeneSetTabs != 2 & !(GeneSet %in% decon_score_cols)) {
        scoreMethod <- paste(scoreMethod,"Score",sep = "")
      }
      if (logchoice == TRUE) {
        scoreMethod <- paste(scoreMethod,"logPlus1",sep = "")
      }
      paste(gsub(" ","",ProjectName),SampleTypeLab,Feature,"_",GeneSet,"_",scoreMethod,"RiskStratBoxPlot.pdf",sep = "")
    },
    content = function(file) {
      p <- Sboxplot_react()
      ggsave(file,p,width = 10, height = 8)
    }
  )
  
  output$dnldSBoxplotTab <- downloadHandler(
    filename = function() {
      SampleType <- input$SampleTypeSelection
      Feature <- input$FeatureSelection
      geneset <- gs_react()
      GeneSet <- names(geneset)
      scoreMethod <- input$ScoreMethod
      logchoice <- input$SBoxLog
      ## Adjust 'Sample Type' for label 
      if (length(unique(meta[,metacol_sampletype])) > 1) {
        SampleTypeLab <- paste("_",SampleType,"_",sep = "")
      }
      if (length(unique(meta[,metacol_sampletype])) <= 1) {
        SampleTypeLab <- "_"
      }
      if (GeneSet %in% decon_score_cols) {
        scoreMethod <- "PreProcessed_Score"
      }
      if (input$GeneSetTabs == 2) {
        scoreMethod <- "GeneExpressionScore"
      }
      if (input$GeneSetTabs != 2 & !(GeneSet %in% decon_score_cols)) {
        scoreMethod <- paste(scoreMethod,"Score",sep = "")
      }
      if (logchoice == TRUE) {
        scoreMethod <- paste(scoreMethod,"logPlus1",sep = "")
      }
      paste(gsub(" ","",ProjectName),SampleTypeLab,Feature,"_",GeneSet,"_",scoreMethod,".txt",sep = "")
    },
    content = function(file) {
      ssGSEA_meta <- SboxplotReact()
      geneset <- gs_react()
      GeneSet <- names(geneset)
      if (is.null(input$SurvivalType_time) == TRUE & is.null(input$SurvivalType_id) == TRUE) {
        surv_time_col <- metacol_survtime[1]
        surv_id_col <- metacol_survid[1]
      }
      if (is.null(input$SurvivalType_time) == FALSE & is.null(input$SurvivalType_id) == FALSE) {
        surv_time_col <- input$SurvivalType_time
        surv_id_col <- input$SurvivalType_id
      }
      boxTab <- as.data.frame(ssGSEA_meta[,c("SampleName",surv_time_col,surv_id_col,GeneSet,"SurvivalCutoff")])
      write_delim(boxTab,file,delim = '\t')
    }
  )
  
  ##--Heatmap--##
  
  output$dnldSheatmap_SVG <- downloadHandler(
    filename = function() {
      SampleType <- input$SampleTypeSelection
      Feature <- input$FeatureSelection
      geneset <- gs_react()
      GeneSet <- names(geneset)
      ## Adjust 'Sample Type' for label 
      if (length(unique(meta[,metacol_sampletype])) > 1) {
        SampleTypeLab <- paste("_",SampleType,"_",sep = "")
      }
      if (length(unique(meta[,metacol_sampletype])) <= 1) {
        SampleTypeLab <- "_"
      }
      paste(gsub(" ","",ProjectName),SampleTypeLab,Feature,"_",GeneSet,"_","RiskStratHeatmap.svg",sep = "")
    },
    content = function(file) {
      p <- Sheatmap_react()
      ggsave(file,p,width = 10, height = 15)
    }
  )
  output$dnldSheatmap_PDF <- downloadHandler(
    filename = function() {
      SampleType <- input$SampleTypeSelection
      Feature <- input$FeatureSelection
      geneset <- gs_react()
      GeneSet <- names(geneset)
      ## Adjust 'Sample Type' for label 
      if (length(unique(meta[,metacol_sampletype])) > 1) {
        SampleTypeLab <- paste("_",SampleType,"_",sep = "")
      }
      if (length(unique(meta[,metacol_sampletype])) <= 1) {
        SampleTypeLab <- "_"
      }
      paste(gsub(" ","",ProjectName),SampleTypeLab,Feature,"_",GeneSet,"_","RiskStratHeatmap.pdf",sep = "")
    },
    content = function(file) {
      p <- Sheatmap_react()
      ggsave(file,p,width = 10, height = 15)
    }
  )
  ## Download handler for expression
  output$dnldSheatmapexpr <- downloadHandler(
    filename = function() {
      # Variables
      SampleType <- input$SampleTypeSelection
      Feature <- input$FeatureSelection
      if (Feature != "Show All Samples") {
        SubFeature <- paste("_",input$subFeatureSelection,"_",sep = "")
      }
      if (Feature == "Show All Samples") {
        SubFeature <- "_"
      }
      geneset <- gs_react()                 #Chosen Gene Set
      geneset_name <- names(geneset)        #Name of chosen gene set
      # Make file name
      # If more than one sample type
      if (length(unique(meta[,metacol_sampletype])) > 1) {
        paste(gsub(" ","",ProjectName),"_",SampleType,"_",Feature,SubFeature,"SurvivalCutoff_expr.txt",sep = "")
      }
      # If only one sample type
      else if (length(unique(meta[,metacol_sampletype])) <= 1) {
        paste(gsub(" ","",ProjectName),"_",Feature,SubFeature,"SurvivalCutoff_expr.txt",sep = "")
      }
    },
    content = function(file) {
      expr <- exprSub()
      geneset <- gs_react()                 #Chosen Gene Set
      geneset_name <- names(geneset)        #Name of chosen gene set
      GSgenes <- geneset[[geneset_name]]
      # Include only genes from gene set
      expr <- expr[which(rownames(expr) %in% GSgenes),]
      # Reformat to make sure genes show in file
      expr$Gene <- rownames(expr)
      expr <- expr %>%
        relocate(Gene)
      write_delim(expr,file,delim = '\t')
    }
  )
  
  ####----DNLD Feat Strat----####
  
  ##--Boxplot--##
  
  output$dnldFboxplot_SVG <- downloadHandler(
    filename = function() {
      SampleType <- input$SampleTypeSelection
      Feature <- input$FeatureSelection
      Feature2 <- input$BoxplotFeature
      geneset <- gs_react()
      GeneSet <- names(geneset)
      scoreMethod <- input$ScoreMethod
      logchoice <- input$FBoxLog
      ## Adjust 'Sample Type' for label 
      if (length(unique(meta[,metacol_sampletype])) > 1) {
        SampleTypeLab <- paste("_",SampleType,"_",sep = "")
      }
      if (length(unique(meta[,metacol_sampletype])) <= 1) {
        SampleTypeLab <- "_"
      }
      if (GeneSet %in% decon_score_cols) {
        scoreMethod <- "PreProcessed_Score"
      }
      if (input$GeneSetTabs == 2) {
        scoreMethod <- "GeneExpressionScore"
      }
      if (input$GeneSetTabs != 2 & !(GeneSet %in% decon_score_cols)) {
        scoreMethod <- paste(scoreMethod,"Score",sep = "")
      }
      if (logchoice == TRUE) {
        scoreMethod <- paste(scoreMethod,"logPlus1",sep = "")
      }
      paste(gsub(" ","",ProjectName),SampleTypeLab,Feature,"_",Feature2,"_",GeneSet,"_",scoreMethod,"FeatureStratBoxPlot.svg",sep = "")
    },
    content = function(file) {
      p <- Featureboxplot_react()
      ggsave(file,p,width = 10, height = 8)
    }
  )
  output$dnldFboxplot_PDF <- downloadHandler(
    filename = function() {
      SampleType <- input$SampleTypeSelection
      Feature <- input$FeatureSelection
      Feature2 <- input$BoxplotFeature
      geneset <- gs_react()
      GeneSet <- names(geneset)
      scoreMethod <- input$ScoreMethod
      logchoice <- input$FBoxLog
      ## Adjust 'Sample Type' for label 
      if (length(unique(meta[,metacol_sampletype])) > 1) {
        SampleTypeLab <- paste("_",SampleType,"_",sep = "")
      }
      if (length(unique(meta[,metacol_sampletype])) <= 1) {
        SampleTypeLab <- "_"
      }
      
      if (GeneSet %in% decon_score_cols) {
        scoreMethod <- "PreProcessed_Score"
      }
      if (input$GeneSetTabs == 2) {
        scoreMethod <- "GeneExpressionScore"
      }
      if (input$GeneSetTabs != 2 & !(GeneSet %in% decon_score_cols)) {
        scoreMethod <- paste(scoreMethod,"Score",sep = "")
      }
      if (logchoice == TRUE) {
        scoreMethod <- paste(scoreMethod,"logPlus1",sep = "")
      }
      paste(gsub(" ","",ProjectName),SampleTypeLab,Feature,"_",Feature2,"_",GeneSet,"_",scoreMethod,"FeatureStratBoxPlot.pdf",sep = "")
    },
    content = function(file) {
      p <- Featureboxplot_react()
      ggsave(file,p,width = 10, height = 8)
    }
  )
  
  output$dnldFeatureboxplotTab <- downloadHandler(
    filename = function() {
      SampleType <- input$SampleTypeSelection
      Feature <- input$FeatureSelection
      FeatureSelec <- input$BoxplotFeature
      geneset <- gs_react()
      GeneSet <- names(geneset)
      scoreMethod <- input$ScoreMethod
      logchoice <- input$FBoxLog
      ## Adjust 'Sample Type' for label 
      if (length(unique(meta[,metacol_sampletype])) > 1) {
        SampleTypeLab <- paste("_",SampleType,"_",sep = "")
      }
      if (length(unique(meta[,metacol_sampletype])) <= 1) {
        SampleTypeLab <- "_"
      }
      if (GeneSet %in% decon_score_cols) {
        scoreMethod <- "PreProcessed_Score"
      }
      if (input$GeneSetTabs == 2) {
        scoreMethod <- "GeneExpressionScore"
      }
      if (input$GeneSetTabs != 2 & !(GeneSet %in% decon_score_cols)) {
        scoreMethod <- paste(scoreMethod,"Score",sep = "")
      }
      if (logchoice == TRUE) {
[truncated: 14,847 more chars]
