# Supplementary material for: PATH-SURVEYOR: pathway level survival enquiry for immuno-oncology and drug repurposing
Source: BMC Bioinformatics. 2023 Jun 28;24:266. doi: 10.1186/s12859-023-05393-y (PMC10303868; doi:10.1186/s12859-023-05393-y)
Supplement: Supplementary file 10 — Additional file 10. PATH-SURVEYOR-Suite-main.zip. [file 12859_2023_5393_MOESM10_ESM.zip › PATH-SURVEYOR-Suite-main/3-PATH-SURVEYOR-Pipeline/Example_Run_Files/BLANK_Parameter_File.txt]

Project_Name
Expression_Matrix_file
Meta_Data_File
Gene_Set_File
Gene_Set_Name
Output_File_Path
Survival_Time_Label
Survival_ID_Label
Rank_Genes
Covariate_Column_Label
Covariate_Reference
