# Supplementary material for: PATH-SURVEYOR: pathway level survival enquiry for immuno-oncology and drug repurposing
Source: BMC Bioinformatics. 2023 Jun 28;24:266. doi: 10.1186/s12859-023-05393-y (PMC10303868; doi:10.1186/s12859-023-05393-y)
Supplement: Supplementary file 10 — Additional file 10. PATH-SURVEYOR-Suite-main.zip. [file 12859_2023_5393_MOESM10_ESM.zip › PATH-SURVEYOR-Suite-main/3-PATH-SURVEYOR-Pipeline/Example_Run_Files/PAN_ICI_Pipeline_Example1/Input/PAN_ICI_iAtlas_Skin_OS_MSigDBHallmark_Params.txt]

Project_Name	Pan_ICI_iAtlas_Skin_OS
Expression_Matrix_file	Example_Run_Files/Expression_Data_PAN_ICI_iAtlas_SkinCancer.zip
Meta_Data_File	Example_Run_Files/Clinical_Data_PAN_ICI_iAtlas_SkinCancer.txt
Gene_Set_File	GeneSets/MSigDB/MSigDB_Hallmark_GeneSets.txt
Gene_Set_Name	MSigDB.Hallmark
Output_File_Path	Example_Run_Files/PAN_ICI_Pipeline_Example1/Output
Survival_Time_Label	OS.time
Survival_ID_Label	OS
Rank_Genes	FALSE
Covariate_Column_Label
Covariate_Reference
