# Supplementary material for: PATH-SURVEYOR: pathway level survival enquiry for immuno-oncology and drug repurposing
Source: BMC Bioinformatics. 2023 Jun 28;24:266. doi: 10.1186/s12859-023-05393-y (PMC10303868; doi:10.1186/s12859-023-05393-y)
Supplement: Supplementary file 10 — Additional file 10. PATH-SURVEYOR-Suite-main.zip. [file 12859_2023_5393_MOESM10_ESM.zip › PATH-SURVEYOR-Suite-main/3-PATH-SURVEYOR-Pipeline/Example_Run_Files/PAN_ICI_Pipeline_Example1/Output/Pan_ICI_iAtlas_Skin_OS_MSigDB.Hallmark_BIN.txt]

SampleName	HALLMARK.ADIPOGENESIS_BIN	HALLMARK.ALLOGRAFT.REJECTION_BIN	HALLMARK.ANDROGEN.RESPONSE_BIN	HALLMARK.ANGIOGENESIS_BIN	HALLMARK.APICAL.JUNCTION_BIN	HALLMARK.APICAL.SURFACE_BIN	HALLMARK.APOPTOSIS_BIN	HALLMARK.BILE.ACID.METABOLISM_BIN	HALLMARK.CHOLESTEROL.HOMEOSTASIS_BIN	HALLMARK.COAGULATION_BIN	HALLMARK.COMPLEMENT_BIN	HALLMARK.DNA.REPAIR_BIN	HALLMARK.E2F.TARGETS_BIN	HALLMARK.EPITHELIAL.MESENCHYMAL.TRANSITION_BIN	HALLMARK.ESTROGEN.RESPONSE.EARLY_BIN	HALLMARK.ESTROGEN.RESPONSE.LATE_BIN	HALLMARK.FATTY.ACID.METABOLISM_BIN	HALLMARK.G2M.CHECKPOINT_BIN	HALLMARK.GLYCOLYSIS_BIN	HALLMARK.HEDGEHOG.SIGNALING_BIN	HALLMARK.HEME.METABOLISM_BIN	HALLMARK.HYPOXIA_BIN	HALLMARK.IL2.STAT5.SIGNALING_BIN	HALLMARK.IL6.JAK.STAT3.SIGNALING_BIN	HALLMARK.INFLAMMATORY.RESPONSE_BIN	HALLMARK.INTERFERON.ALPHA.RESPONSE_BIN	HALLMARK.INTERFERON.GAMMA.RESPONSE_BIN	HALLMARK.KRAS.SIGNALING.DN_BIN	HALLMARK.KRAS.SIGNALING.UP_BIN	HALLMARK.MITOTIC.SPINDLE_BIN	HALLMARK.MTORC1.SIGNALING_BIN	HALLMARK.MYC.TARGETS.V1_BIN	HALLMARK.MYC.TARGETS.V2_BIN	HALLMARK.MYOGENESIS_BIN	HALLMARK.NOTCH.SIGNALING_BIN	HALLMARK.OXIDATIVE.PHOSPHORYLATION_BIN	HALLMARK.P53.PATHWAY_BIN	HALLMARK.PANCREAS.BETA.CELLS_BIN	HALLMARK.PEROXISOME_BIN	HALLMARK.PI3K.AKT.MTOR.SIGNALING_BIN	HALLMARK.PROTEIN.SECRETION_BIN	HALLMARK.REACTIVE.OXYGEN.SPECIES.PATHWAY_BIN	HALLMARK.SPERMATOGENESIS_BIN	HALLMARK.TGF.BETA.SIGNALING_BIN	HALLMARK.TNFA.SIGNALING.VIA.NFKB_BIN	HALLMARK.UNFOLDED.PROTEIN.RESPONSE_BIN	HALLMARK.UV.RESPONSE.DN_BIN	HALLMARK.UV.RESPONSE.UP_BIN	HALLMARK.WNT.BETA.CATENIN.SIGNALING_BIN
Gide_Cell_2019.iP01.ar.887	High_AboveMedian	Low_BelowMedian	Low_BelowMedian	High_AboveMedian	High_AboveMedian	High_AboveMedian	Low_BelowMedian	High_AboveMedian	Low_BelowMedian	Low_BelowMedian	Low_BelowMedian	Low_BelowMedian	High_AboveMedian	Low_BelowMedian	High_AboveMedian	High_AboveMedian	High_AboveMedian	High_AboveMedian	Low_BelowMedian	High_AboveMedian	Low_BelowMedian	Low_BelowMedian	Low_BelowMedian	Low_BelowMedian	Low_BelowMedian	Low_BelowMedian	Low_BelowMedian	High_AboveMedian	Low_BelowMedian	High_AboveMedian	Low_BelowMedian	Low_BelowMedian	High_AboveMedian	High_AboveMedian	High_AboveMedian	Low_BelowMedian	Low_BelowMedian	High_AboveMedian	Low_BelowMedian	Low_BelowMedian	Low_BelowMedian	Low_BelowMedian	High_AboveMedian	Low_BelowMedian	Low_BelowMedian	Low_BelowMedian	High_AboveMedian	Low_BelowMedian	High_AboveMedian
Gide_Cell_2019.iP01.ar.888	Low_BelowMedian	Low_BelowMedian	Low_BelowMedian	High_AboveMedian	Low_BelowMedian	High_AboveMedian	Low_BelowMedian	Low_BelowMedian	Low_BelowMedian	Low_BelowMedian	Low_BelowMedian	High_AboveMedian	High_AboveMedian	Low_BelowMedian	Low_BelowMedian	Low_BelowMedian	Low_BelowMedian	High_AboveMedian	High_AboveMedian	High_AboveMedian	Low_BelowMedian	Low_BelowMedian	Low_BelowMedian	Low_BelowMedian	Low_BelowMedian	Low_BelowMedian	Low_BelowMedian	High_AboveMedian	Low_BelowMedian	High_AboveMedian	Low_BelowMedian	High_AboveMedian	High_AboveMedian	High_AboveMedian	High_AboveMedian	High_AboveMedian	Low_BelowMedian	High_AboveMedian	Low_BelowMedian	Low_BelowMedian	Low_BelowMedian	Low_BelowMedian	High_AboveMedian	Low_BelowMedian	Low_BelowMedian	High_AboveMedian	Low_BelowMedian	Low_BelowMedian	High_AboveMedian
Gide_Cell_2019.iP02.ar.898	Low_BelowMedian	Low_BelowMedian	Low_BelowMedian	High_AboveMedian	High_AboveMedian	Low_BelowMedian	Low_BelowMedian	High_AboveMedian	Low_BelowMedian	Low_BelowMedian	Low_BelowMedian	Low_BelowMedian	High_AboveMedian	High_AboveMedian	Low_BelowMedian	Low_BelowMedian	Low_BelowMedian	High_AboveMedian	High_AboveMedian	High_AboveMedian	Low_BelowMedian	High_AboveMedian	Low_BelowMedian	Low_BelowMedian	Low_BelowMedian	Low_BelowMedian	Low_BelowMedian	High_AboveMedian	High_AboveMedian	High_AboveMedian	Low_BelowMedian	Low_BelowMedian	Low_BelowMedian	High_AboveMedian	High_AboveMedian	Low_BelowMedian	Low_BelowMedian	High_AboveMedian	Low_BelowMedian	Low_BelowMedian	Low_BelowMedian	Low_BelowMedian	High_AboveMedian	High_AboveMedian	Low_BelowMedian	Low_BelowMedian	High_AboveMedian	Low_BelowMedian	High_AboveMedian
Gide_Cell_2019.iP04.ar.561	High_AboveMedian	Low_BelowMedian	High_AboveMedian	Low_BelowMedian	High_AboveMedian	Low_BelowMedian	Low_BelowMedian	High_AboveMedian	High_AboveMedian	Low_BelowMedian	Low_BelowMedian	Low_BelowMedian	High_AboveMedian	Low_BelowMedian	High_AboveMedian	High_AboveMedian	High_AboveMedian	High_AboveMedian	Low_BelowMedian	Low_BelowMedian	Low_BelowMedian	Low_BelowMedian	Low_BelowMedian	Low_BelowMedian	Low_BelowMedian	Low_BelowMedian	Low_BelowMedian	High_AboveMedian	Low_BelowMedian	High_AboveMedian	High_AboveMedian	High_AboveMedian	High_AboveMedian	High_AboveMedian	High_AboveMedian	High_AboveMedian	Low_BelowMedian	High_AboveMedian	High_AboveMedian	Low_BelowMedian	Low_BelowMedian	High_AboveMedian	High_AboveMedian	Low_BelowMedian	Low_BelowMedian	Low_BelowMedian	High_AboveMedian	Low_BelowMedian	Low_BelowMedian
Gide_Cell_2019.iP06.ar.924	High_AboveMedian	Low_BelowMedian	Low_BelowMedian	Low_BelowMedian	High_AboveMedian	High_AboveMedian	Low_BelowMedian	High_AboveMedian	Low_BelowMedian	High_AboveMedian	Low_BelowMedian	High_AboveMedian	High_AboveMedian	High_AboveMedian	Low_BelowMedian	Low_BelowMedian	High_AboveMedian	Low_BelowMedian	High_AboveMedian	High_AboveMedian	Low_BelowMedian	High_AboveMedian	Low_BelowMedian	Low_BelowMedian	Low_BelowMedian	Low_BelowMedian	Low_BelowMedian	High_AboveMedian	Low_BelowMedian	High_AboveMedian	High_AboveMedian	Low_BelowMedian	Low_BelowMedian	High_AboveMedian	Low_BelowMedian	High_AboveMedian	Low_BelowMedian	Low_BelowMedian	High_AboveMedian	Low_BelowMedian	Low_BelowMedian	High_AboveMedian	High_AboveMedian	Low_BelowMedian	Low_BelowMedian	Low_BelowMedian	High_AboveMedian	High_AboveMedian	High_AboveMedian
Gide_Cell_2019.iP07.ar.562	High_AboveMedian	High_AboveMedian	Low_BelowMedian	Low_BelowMedian	Low_BelowMedian	High_AboveMedian	High_AboveMedian	High_AboveMedian	Low_BelowMedian	Low_BelowMedian	High_AboveMedian	Low_BelowMedian	Low_BelowMedian	Low_BelowMedian	Low_BelowMedian	High_AboveMedian	High_AboveMedian	Low_BelowMedian	High_AboveMedian	High_AboveMedian	Low_BelowMedian	Low_BelowMedian	Low_BelowMedian	High_AboveMedian	High_AboveMedian	High_AboveMedian	High_AboveMedian	Low_BelowMedian	Low_BelowMedian	Low_BelowMedian	Low_BelowMedian	Low_BelowMedian	Low_BelowMedian	Low_BelowMedian	Low_BelowMedian	High_AboveMedian	Low_BelowMedian	Low_BelowMedian	High_AboveMedian	Low_BelowMedian	Low_BelowMedian	High_AboveMedian	High_AboveMedian	Low_BelowMedian	High_AboveMedian	Low_BelowMedian	High_AboveMedian	Low_BelowMedian	Low_BelowMedian
Gide_Cell_2019.iP08.ar.926	Low_BelowMedian	Low_BelowMedian	Low_BelowMedian	Low_BelowMedian	Low_BelowMedian	Low_BelowMedian	Low_BelowMedian	Low_BelowMedian	High_AboveMedian	Low_BelowMedian	Low_BelowMedian	High_AboveMedian	High_AboveMedian	Low_BelowMedian	Low_BelowMedian	Low_BelowMedian	Low_BelowMedian	High_AboveMedian	Low_BelowMedian	Low_BelowMedian	Low_BelowMedian	Low_BelowMedian	Low_BelowMedian	Low_BelowMedian	Low_BelowMedian	Low_BelowMedian	Low_BelowMedian	Low_BelowMedian	Low_BelowMedian	High_AboveMedian	High_AboveMedian	High_AboveMedian	High_AboveMedian	Low_BelowMedian	Low_BelowMedian	Low_BelowMedian	Low_BelowMedian	Low_BelowMedian	Low_BelowMedian	Low_BelowMedian	Low_BelowMedian	Low_BelowMedian	High_AboveMedian	Low_BelowMedian	Low_BelowMedian	High_AboveMedian	High_AboveMedian	Low_BelowMedian	Low_BelowMedian
Gide_Cell_2019.iP09.ar.927	High_AboveMedian	Low_BelowMedian	Low_BelowMedian	Low_BelowMedian	Low_BelowMedian	Low_BelowMedian	Low_BelowMedian	High_AboveMedian	High_AboveMedian	Low_BelowMedian	Low_BelowMedian	High_AboveMedian	Low_BelowMedian	High_AboveMedian	Low_BelowMedian	High_AboveMedian	High_AboveMedian	Low_BelowMedian	High_AboveMedian	Low_BelowMedian	High_AboveMedian	Low_BelowMedian	Low_BelowMedian	Low_BelowMedian	Low_BelowMedian	Low_BelowMedian	Low_BelowMedian	Low_BelowMedian	Low_BelowMedian	Low_BelowMedian	Low_BelowMedian	Low_BelowMedian	High_AboveMedian	Low_BelowMedian	Low_BelowMedian	High_AboveMedian	Low_BelowMedian	Low_BelowMedian	High_AboveMedian	Low_BelowMedian	High_AboveMedian	High_AboveMedian	High_AboveMedian	Low_BelowMedian	Low_BelowMedian	High_AboveMedian	High_AboveMedian	Low_BelowMedian	Low_BelowMedian
Gide_Cell_2019.iP10.ar.889	Low_BelowMedian	Low_BelowMedian	Low_BelowMedian	Low_BelowMedian	High_AboveMedian	Low_BelowMedian	Low_BelowMedian	Low_BelowMedian	Low_BelowMedian	Low_BelowMedian	Low_BelowMedian	Low_BelowMedian	High_AboveMedian	High_AboveMedian	Low_BelowMedian	Low_BelowMedian	Low_BelowMedian	High_AboveMedian	Low_BelowMedian	High_AboveMedian	Low_BelowMedian	Low_BelowMedian	Low_BelowMedian	Low_BelowMedian	Low_BelowMedian	Low_BelowMedian	Low_BelowMedian	High_AboveMedian	Low_BelowMedian	High_AboveMedian	Low_BelowMedian	Low_BelowMedian	Low_BelowMedian	Low_BelowMedian	Low_BelowMedian	Low_BelowMedian	Low_BelowMedian	Low_BelowMedian	Low_BelowMedian	Low_BelowMedian	Low_BelowMedian	Low_BelowMedian	High_AboveMedian	High_AboveMedian	Low_BelowMedian	Low_BelowMedian	High_AboveMedian	Low_BelowMedian	Low_BelowMedian
Gide_Cell_2019.iP12.ar.890	Low_BelowMedian	High_AboveMedian	High_AboveMedian	High_AboveMedian	High_AboveMedian	High_AboveMedian	High_AboveMedian	High_AboveMedian	High_AboveMedian	High_AboveMedian	High_AboveMedian	Low_BelowMedian	Low_BelowMedian	High_AboveMedian	High_AboveMedian	High_AboveMedian	Low_BelowMedian	Low_BelowMedian	Low_BelowMedian	High_AboveMedian	High_AboveMedian	High_AboveMedian	High_AboveMedian	High_AboveMedian	High_AboveMedian	High_AboveMedian	High_AboveMedian	High_AboveMedian	High_AboveMedian	Low_BelowMedian	Low_BelowMedian	Low_BelowMedian	Low_BelowMedian	High_AboveMedian	High_AboveMedian	Low_BelowMedian	High_AboveMedian	High_AboveMedian	Low_BelowMedian	Low_BelowMedian	Low_BelowMedian	Low_BelowMedian	Low_BelowMedian	High_AboveMedian	High_AboveMedian	Low_BelowMedian	High_AboveMedian	Low_BelowMedian	High_AboveMedian
Gide_Cell_2019.iP13.ar.891	High_AboveMedian	High_AboveMedian	Low_BelowMedian	High_AboveMedian	Low_BelowMedian	Low_BelowMedian	High_AboveMedian	High_AboveMedian	High_AboveMedian	High_AboveMedian	High_AboveMedian	Low_BelowMedian	Low_BelowMedian	High_AboveMedian	Low_BelowMedian	Low_BelowMedian	High_AboveMedian	Low_BelowMedian	Low_BelowMedian	Low_BelowMedian	High_AboveMedian	Low_BelowMedian	High_AboveMedian	High_AboveMedian	High_AboveMedian	High_AboveMedian	High_AboveMedian	Low_BelowMedian	High_AboveMedian	Low_BelowMedian	Low_BelowMedian	Low_BelowMedian	Low_BelowMedian	Low_BelowMedian	Low_BelowMedian	Low_BelowMedian	Low_BelowMedian	High_AboveMedian	High_AboveMedian	High_AboveMedian	High_AboveMedian	High_AboveMedian	Low_BelowMedian	Low_BelowMedian	High_AboveMedian	Low_BelowMedian	High_AboveMedian	High_AboveMedian	Low_BelowMedian
Gide_Cell_2019.iP13.ar.892	Low_BelowMedian	High_AboveMedian	Low_BelowMedian	Low_BelowMedian	Low_BelowMedian	High_AboveMedian	High_AboveMedian	High_AboveMedian	High_AboveMedian	Low_BelowMedian	High_AboveMedian	Low_BelowMedian	High_AboveMedian	Low_BelowMedian	Low_BelowMedian	High_AboveMedian	High_AboveMedian	High_AboveMedian	Low_BelowMedian	Low_BelowMedian	High_AboveMedian	Low_BelowMedian	High_AboveMedian	High_AboveMedian	High_AboveMedian	High_AboveMedian	High_AboveMedian	Low_BelowMedian	High_AboveMedian	High_AboveMedian	High_AboveMedian	Low_BelowMedian	Low_BelowMedian	Low_BelowMedian	Low_BelowMedian	Low_BelowMedian	Low_BelowMedian	High_AboveMedian	High_AboveMedian	High_AboveMedian	High_AboveMedian	High_AboveMedian	High_AboveMedian	Low_BelowMedian	High_AboveMedian	Low_BelowMedian	Low_BelowMedian	High_AboveMedian	Low_BelowMedian
Gide_Cell_2019.iP14.ar.893	High_AboveMedian	Low_BelowMedian	Low_BelowMedian	High_AboveMedian	Low_BelowMedian	Low_BelowMedian	Low_BelowMedian	High_AboveMedian	High_AboveMedian	Low_BelowMedian	Low_BelowMedian	High_AboveMedian	High_AboveMedian	High_AboveMedian	Low_BelowMedian	Low_BelowMedian	High_AboveMedian	High_AboveMedian	Low_BelowMedian	High_AboveMedian	Low_BelowMedian	Low_BelowMedian	Low_BelowMedian	Low_BelowMedian	Low_BelowMedian	Low_BelowMedian	Low_BelowMedian	Low_BelowMedian	Low_BelowMedian	High_AboveMedian	Low_BelowMedian	High_AboveMedian	High_AboveMedian	High_AboveMedian	Low_BelowMedian	High_AboveMedian	Low_BelowMedian	High_AboveMedian	High_AboveMedian	Low_BelowMedian	Low_BelowMedian	Low_BelowMedian	High_AboveMedian	Low_BelowMedian	Low_BelowMedian	Low_BelowMedian	High_AboveMedian	Low_BelowMedian	Low_BelowMedian
Gide_Cell_2019.iP15.ar.894	Low_BelowMedian	Low_BelowMedian	Low_BelowMedian	Low_BelowMedian	High_AboveMedian	Low_BelowMedian	Low_BelowMedian	Low_BelowMedian	Low_BelowMedian	Low_BelowMedian	Low_BelowMedian	High_AboveMedian	High_AboveMedian	Low_BelowMedian	Low_BelowMedian	High_AboveMedian	High_AboveMedian	High_AboveMedian	Low_BelowMedian	High_AboveMedian	Low_BelowMedian	Low_BelowMedian	Low_BelowMedian	Low_BelowMedian	Low_BelowMedian	Low_BelowMedian	Low_BelowMedian	High_AboveMedian	Low_BelowMedian	High_AboveMedian	High_AboveMedian	High_AboveMedian	High_AboveMedian	Low_BelowMedian	Low_BelowMedian	Low_BelowMedian	Low_BelowMedian	Low_BelowMedian	Low_BelowMedian	Low_BelowMedian	Low_BelowMedian	Low_BelowMedian	High_AboveMedian	Low_BelowMedian	Low_BelowMedian	High_AboveMedian	Low_BelowMedian	Low_BelowMedian	Low_BelowMedian
Gide_Cell_2019.iP17.ar.895	Low_BelowMedian	Low_BelowMedian	Low_BelowMedian	High_AboveMedian	High_AboveMedian	Low_BelowMedian	Low_BelowMedian	High_AboveMedian	Low_BelowMedian	High_AboveMedian	Low_BelowMedian	Low_BelowMedian	Low_BelowMedian	High_AboveMedian	Low_BelowMedian	Low_BelowMedian	Low_BelowMedian	Low_BelowMedian	High_AboveMedian	High_AboveMedian	Low_BelowMedian	Low_BelowMedian	Low_BelowMedian	Low_BelowMedian	Low_BelowMedian	Low_BelowMedian	Low_BelowMedian	High_AboveMedian	High_AboveMedian	Low_BelowMedian	Low_BelowMedian	Low_BelowMedian	Low_BelowMedian	High_AboveMedian	High_AboveMedian	Low_BelowMedian	Low_BelowMedian	Low_BelowMedian	Low_BelowMedian	Low_BelowMedian	Low_BelowMedian	Low_BelowMedian	Low_BelowMedian	High_AboveMedian	Low_BelowMedian	Low_BelowMedian	High_AboveMedian	Low_BelowMedian	High_AboveMedian
Gide_Cell_2019.iP19.ar.896	Low_BelowMedian	High_AboveMedian	Low_BelowMedian	Low_BelowMedian	Low_BelowMedian	Low_BelowMedian	Low_BelowMedian	High_AboveMedian	Low_BelowMedian	High_AboveMedian	High_AboveMedian	High_AboveMedian	High_AboveMedian	Low_BelowMedian	Low_BelowMedian	Low_BelowMedian	Low_BelowMedian	High_AboveMedian	Low_BelowMedian	Low_BelowMedian	Low_BelowMedian	Low_BelowMedian	High_AboveMedian	High_AboveMedian	High_AboveMedian	High_AboveMedian	High_AboveMedian	High_AboveMedian	High_AboveMedian	High_AboveMedian	Low_BelowMedian	Low_BelowMedian	Low_BelowMedian	Low_BelowMedian	Low_BelowMedian	Low_BelowMedian	Low_BelowMedian	Low_BelowMedian	Low_BelowMedian	Low_BelowMedian	Low_BelowMedian	Low_BelowMedian	High_AboveMedian	Low_BelowMedian	High_AboveMedian	Low_BelowMedian	Low_BelowMedian	Low_BelowMedian	Low_BelowMedian
Gide_Cell_2019.iP19.ar.897	Low_BelowMedian	High_AboveMedian	Low_BelowMedian	Low_BelowMedian	High_AboveMedian	Low_BelowMedian	Low_BelowMedian	High_AboveMedian	Low_BelowMedian	Low_BelowMedian	Low_BelowMedian	Low_BelowMedian	Low_BelowMedian	Low_BelowMedian	Low_BelowMedian	Low_BelowMedian	Low_BelowMedian	Low_BelowMedian	Low_BelowMedian	High_AboveMedian	Low_BelowMedian	Low_BelowMedian	Low_BelowMedian	Low_BelowMedian	Low_BelowMedian	Low_BelowMedian	Low_BelowMedian	High_AboveMedian	Low_BelowMedian	Low_BelowMedian	Low_BelowMedian	Low_BelowMedian	Low_BelowMedian	Low_BelowMedian	High_AboveMedian	Low_BelowMedian	Low_BelowMedian	Low_BelowMedian	Low_BelowMedian	Low_BelowMedian	Low_BelowMedian	Low_BelowMedian	High_AboveMedian	Low_BelowMedian	Low_BelowMedian	Low_BelowMedian	High_AboveMedian	Low_BelowMedian	High_AboveMedian
Gide_Cell_2019.iP20.ar.899	Low_BelowMedian	High_AboveMedian	Low_BelowMedian	Low_BelowMedian	Low_BelowMedian	Low_BelowMedian	Low_BelowMedian	Low_BelowMedian	Low_BelowMedian	Low_BelowMedian	High_AboveMedian	Low_BelowMedian	Low_BelowMedian	Low_BelowMedian	Low_BelowMedian	Low_BelowMedian	Low_BelowMedian	Low_BelowMedian	Low_BelowMedian	Low_BelowMedian	Low_BelowMedian	Low_BelowMedian	High_AboveMedian	High_AboveMedian	High_AboveMedian	High_AboveMedian	High_AboveMedian	High_AboveMedian	High_AboveMedian	Low_BelowMedian	Low_BelowMedian	Low_BelowMedian	Low_BelowMedian	Low_BelowMedian	Low_BelowMedian	Low_BelowMedian	Low_BelowMedian	Low_BelowMedian	Low_BelowMedian	Low_BelowMedian	Low_BelowMedian	Low_BelowMedian	Low_BelowMedian	Low_BelowMedian	Low_BelowMedian	Low_BelowMedian	Low_BelowMedian	Low_BelowMedian	High_AboveMedian
Gide_Cell_2019.iP21.ar.900	Low_BelowMedian	High_AboveMedian	High_AboveMedian	High_AboveMedian	Low_BelowMedian	High_AboveMedian	High_AboveMedian	Low_BelowMedian	Low_BelowMedian	Low_BelowMedian	High_AboveMedian	Low_BelowMedian	High_AboveMedian	High_AboveMedian	Low_BelowMedian	Low_BelowMedian	Low_BelowMedian	High_AboveMedian	Low_BelowMedian	High_AboveMedian	Low_BelowMedian	High_AboveMedian	High_AboveMedian	High_AboveMedian	High_AboveMedian	High_AboveMedian	High_AboveMedian	Low_BelowMedian	High_AboveMedian	High_AboveMedian	High_AboveMedian	Low_BelowMedian	Low_BelowMedian	Low_BelowMedian	High_AboveMedian	Low_BelowMedian	Low_BelowMedian	High_AboveMedian	Low_BelowMedian	Low_BelowMedian	Low_BelowMedian	Low_BelowMedian	High_AboveMedian	High_AboveMedian	High_AboveMedian	Low_BelowMedian	High_AboveMedian	Low_BelowMedian	High_AboveMedian
Gide_Cell_2019.iP23.ar.901	Low_BelowMedian	Low_BelowMedian	Low_BelowMedian	Low_BelowMedian	Low_BelowMedian	Low_BelowMedian	Low_BelowMedian	Low_BelowMedian	Low_BelowMedian	Low_BelowMedian	Low_BelowMedian	High_AboveMedian	High_AboveMedian	Low_BelowMedian	Low_BelowMedian	Low_BelowMedian	High_AboveMedian	High_AboveMedian	High_AboveMedian	High_AboveMedian	High_AboveMedian	Low_BelowMedian	Low_BelowMedian	Low_BelowMedian	Low_BelowMedian	Low_BelowMedian	Low_BelowMedian	Low_BelowMedian	Low_BelowMedian	Low_BelowMedian	High_AboveMedian	High_AboveMedian	High_AboveMedian	Low_BelowMedian	High_AboveMedian	High_AboveMedian	Low_BelowMedian	High_AboveMedian	Low_BelowMedian	Low_BelowMedian	High_AboveMedian	Low_BelowMedian	High_AboveMedian	Low_BelowMedian	Low_BelowMedian	High_AboveMedian	Low_BelowMedian	High_AboveMedian	High_AboveMedian
Gide_Cell_2019.iP24.ar.902	High_AboveMedian	Low_BelowMedian	High_AboveMedian	High_AboveMedian	High_AboveMedian	Low_BelowMedian	Low_BelowMedian	High_AboveMedian	High_AboveMedian	High_AboveMedian	Low_BelowMedian	Low_BelowMedian	Low_BelowMedian	High_AboveMedian	High_AboveMedian	Low_BelowMedian	High_AboveMedian	Low_BelowMedian	Low_BelowMedian	High_AboveMedian	Low_BelowMedian	Low_BelowMedian	Low_BelowMedian	High_AboveMedian	Low_BelowMedian	Low_BelowMedian	Low_BelowMedian	High_AboveMedian	High_AboveMedian	High_AboveMedian	Low_BelowMedian	Low_BelowMedian	Low_BelowMedian	High_AboveMedian	High_AboveMedian	Low_BelowMedian	Low_BelowMedian	Low_BelowMedian	High_AboveMedian	Low_BelowMedian	Low_BelowMedian	Low_BelowMedian	High_AboveMedian	Low_BelowMedian	Low_BelowMedian	Low_BelowMedian	High_AboveMedian	Low_BelowMedian	Low_BelowMedian
Gide_Cell_2019.iP25.ar.903	Low_BelowMedian	Low_BelowMedian	Low_BelowMedian	High_AboveMedian	Low_BelowMedian	Low_BelowMedian	Low_BelowMedian	High_AboveMedian	Low_BelowMedian	Low_BelowMedian	Low_BelowMedian	Low_BelowMedian	Low_BelowMedian	High_AboveMedian	Low_BelowMedian	Low_BelowMedian	Low_BelowMedian	Low_BelowMedian	Low_BelowMedian	High_AboveMedian	Low_BelowMedian	Low_BelowMedian	Low_BelowMedian	Low_BelowMedian	Low_BelowMedian	Low_BelowMedian	Low_BelowMedian	Low_BelowMedian	Low_BelowMedian	High_AboveMedian	Low_BelowMedian	Low_BelowMedian	Low_BelowMedian	Low_BelowMedian	Low_BelowMedian	Low_BelowMedian	Low_BelowMedian	High_AboveMedian	Low_BelowMedian	Low_BelowMedian	Low_BelowMedian	Low_BelowMedian	High_AboveMedian	High_AboveMedian	Low_BelowMedian	Low_BelowMedian	High_AboveMedian	Low_BelowMedian	High_AboveMedian
Gide_Cell_2019.iP26.ar.904	Low_BelowMedian	High_AboveMedian	Low_BelowMedian	High_AboveMedian	High_AboveMedian	Low_BelowMedian	High_AboveMedian	Low_BelowMedian	Low_BelowMedian	Low_BelowMedian	Low_BelowMedian	Low_BelowMedian	High_AboveMedian	Low_BelowMedian	Low_BelowMedian	Low_BelowMedian	Low_BelowMedian	High_AboveMedian	Low_BelowMedian	High_AboveMedian	Low_BelowMedian	High_AboveMedian	High_AboveMedian	High_AboveMedian	Low_BelowMedian	Low_BelowMedian	High_AboveMedian	High_AboveMedian	Low_BelowMedian	High_AboveMedian	Low_BelowMedian	Low_BelowMedian	High_AboveMedian	High_AboveMedian	High_AboveMedian	Low_BelowMedian	Low_BelowMedian	Low_BelowMedian	Low_BelowMedian	High_AboveMedian	Low_BelowMedian	Low_BelowMedian	High_AboveMedian	Low_BelowMedian	High_AboveMedian	Low_BelowMedian	High_AboveMedian	Low_BelowMedian	High_AboveMedian
Gide_Cell_2019.iP27.ar.905	Low_BelowMedian	High_AboveMedian	Low_BelowMedian	High_AboveMedian	High_AboveMedian	High_AboveMedian	High_AboveMedian	High_AboveMedian	High_AboveMedian	High_AboveMedian	High_AboveMedian	High_AboveMedian	High_AboveMedian	Low_BelowMedian	Low_BelowMedian	High_AboveMedian	Low_BelowMedian	High_AboveMedian	Low_BelowMedian	Low_BelowMedian	Low_BelowMedian	Low_BelowMedian	High_AboveMedian	High_AboveMedian	High_AboveMedian	High_AboveMedian	High_AboveMedian	High_AboveMedian	High_AboveMedian	High_AboveMedian	High_AboveMedian	High_AboveMedian	High_AboveMedian	Low_BelowMedian	Low_BelowMedian	Low_BelowMedian	Low_BelowMedian	Low_BelowMedian	High_AboveMedian	High_AboveMedian	Low_BelowMedian	Low_BelowMedian	High_AboveMedian	High_AboveMedian	High_AboveMedian	Low_BelowMedian	Low_BelowMedian	High_AboveMedian	Low_BelowMedian
Gide_Cell_2019.iP27.ar.906	Low_BelowMedian	High_AboveMedian	Low_BelowMedian	High_AboveMedian	Low_BelowMedian	Low_BelowMedian	High_AboveMedian	High_AboveMedian	High_AboveMedian	High_AboveMedian	High_AboveMedian	High_AboveMedian	High_AboveMedian	High_AboveMedian	Low_BelowMedian	Low_BelowMedian	High_AboveMedian	High_AboveMedian	Low_BelowMedian	Low_BelowMedian	Low_BelowMedian	Low_BelowMedian	High_AboveMedian	High_AboveMedian	High_AboveMedian	High_AboveMedian	High_AboveMedian	High_AboveMedian	High_AboveMedian	High_AboveMedian	High_AboveMedian	High_AboveMedian	Low_BelowMedian	Low_BelowMedian	Low_BelowMedian	High_AboveMedian	Low_BelowMedian	Low_BelowMedian	High_AboveMedian	High_AboveMedian	Low_BelowMedian	Low_BelowMedian	High_AboveMedian	High_AboveMedian	High_AboveMedian	Low_BelowMedian	High_AboveMedian	High_AboveMedian	Low_BelowMedian
Gide_Cell_2019.iP32.ar.907	Low_BelowMedian	High_AboveMedian	Low_BelowMedian	Low_BelowMedian	Low_BelowMedian	Low_BelowMedian	Low_BelowMedian	Low_BelowMedian	Low_BelowMedian	Low_BelowMedian	High_AboveMedian	Low_BelowMedian	High_AboveMedian	Low_BelowMedian	Low_BelowMedian	Low_BelowMedian	Low_BelowMedian	High_AboveMedian	Low_BelowMedian	Low_BelowMedian	Low_BelowMedian	Low_BelowMedian	Low_BelowMedian	High_AboveMedian	High_AboveMedian	High_AboveMedian	High_AboveMedian	High_AboveMedian	Low_BelowMedian	High_AboveMedian	Low_BelowMedian	Low_BelowMedian	Low_BelowMedian	Low_BelowMedian	Low_BelowMedian	Low_BelowMedian	Low_BelowMedian	Low_BelowMedian	Low_BelowMedian	Low_BelowMedian	Low_BelowMedian	Low_BelowMedian	High_AboveMedian	Low_BelowMedian	Low_BelowMedian	Low_BelowMedian	Low_BelowMedian	Low_BelowMedian	High_AboveMedian
Gide_Cell_2019.iP33.ar.908	High_AboveMedian	High_AboveMedian	High_AboveMedian	High_AboveMedian	High_AboveMedian	High_AboveMedian	High_AboveMedian	High_AboveMedian	High_AboveMedian	High_AboveMedian	High_AboveMedian	Low_BelowMedian	High_AboveMedian	High_AboveMedian	High_AboveMedian	High_AboveMedian	High_AboveMedian	High_AboveMedian	High_AboveMedian	Low_BelowMedian	Low_BelowMedian	High_AboveMedian	High_AboveMedian	High_AboveMedian	High_AboveMedian	High_AboveMedian	High_AboveMedian	High_AboveMedian	High_AboveMedian	High_AboveMedian	High_AboveMedian	Low_BelowMedian	Low_BelowMedian	High_AboveMedian	Low_BelowMedian	Low_BelowMedian	High_AboveMedian	Low_BelowMedian	High_AboveMedian	High_AboveMedian	Low_BelowMedian	High_AboveMedian	High_AboveMedian	High_AboveMedian	High_AboveMedian	Low_BelowMedian	High_AboveMedian	High_AboveMedian	Low_BelowMedian
Gide_Cell_2019.iP33.ar.909	Low_BelowMedian	Low_BelowMedian	Low_BelowMedian	High_AboveMedian	Low_BelowMedian	High_AboveMedian	Low_BelowMedian	Low_BelowMedian	Low_BelowMedian	Low_BelowMedian	High_AboveMedian	High_AboveMedian	High_AboveMedian	High_AboveMedian	Low_BelowMedian	High_AboveMedian	High_AboveMedian	High_AboveMedian	High_AboveMedian	Low_BelowMedian	High_AboveMedian	High_AboveMedian	Low_BelowMedian	Low_BelowMedian	Low_BelowMedian	Low_BelowMedian	Low_BelowMedian	High_AboveMedian	Low_BelowMedian	High_AboveMedian	High_AboveMedian	High_AboveMedian	High_AboveMedian	High_AboveMedian	Low_BelowMedian	High_AboveMedian	Low_BelowMedian	Low_BelowMedian	Low_BelowMedian	High_AboveMedian	High_AboveMedian	High_AboveMedian	High_AboveMedian	High_AboveMedian	Low_BelowMedian	High_AboveMedian	High_AboveMedian	Low_BelowMedian	Low_BelowMedian
Gide_Cell_2019.iP34.ar.910	Low_BelowMedian	High_AboveMedian	High_AboveMedian	High_AboveMedian	High_AboveMedian	High_AboveMedian	High_AboveMedian	High_AboveMedian	Low_BelowMedian	High_AboveMedian	High_AboveMedian	Low_BelowMedian	Low_BelowMedian	High_AboveMedian	High_AboveMedian	High_AboveMedian	Low_BelowMedian	Low_BelowMedian	High_AboveMedian	High_AboveMedian	High_AboveMedian	High_AboveMedian	High_AboveMedian	High_AboveMedian	High_AboveMedian	High_AboveMedian	High_AboveMedian	High_AboveMedian	High_AboveMedian	Low_BelowMedian	Low_BelowMedian	Low_BelowMedian	Low_BelowMedian	High_AboveMedian	High_AboveMedian	Low_BelowMedian	High_AboveMedian	Low_BelowMedian	High_AboveMedian	Low_BelowMedian	Low_BelowMedian	Low_BelowMedian	Low_BelowMedian	High_AboveMedian	High_AboveMedian	Low_BelowMedian	High_AboveMedian	High_AboveMedian	High_AboveMedian
Gide_Cell_2019.iP35.ar.911	Low_BelowMedian	Low_BelowMedian	Low_BelowMedian	Low_BelowMedian	Low_BelowMedian	Low_BelowMedian	Low_BelowMedian	High_AboveMedian	Low_BelowMedian	Low_BelowMedian	Low_BelowMedian	High_AboveMedian	Low_BelowMedian	Low_BelowMedian	Low_BelowMedian	Low_BelowMedian	High_AboveMedian	Low_BelowMedian	Low_BelowMedian	High_AboveMedian	Low_BelowMedian	Low_BelowMedian	Low_BelowMedian	Low_BelowMedian	Low_BelowMedian	Low_BelowMedian	Low_BelowMedian	Low_BelowMedian	Low_BelowMedian	High_AboveMedian	Low_BelowMedian	Low_BelowMedian	Low_BelowMedian	High_AboveMedian	Low_BelowMedian	Low_BelowMedian	Low_BelowMedian	High_AboveMedian	High_AboveMedian	High_AboveMedian	High_AboveMedian	Low_BelowMedian	High_AboveMedian	Low_BelowMedian	Low_BelowMedian	Low_BelowMedian	High_AboveMedian	Low_BelowMedian	High_AboveMedian
Gide_Cell_2019.iP35.ar.912	Low_BelowMedian	Low_BelowMedian	Low_BelowMedian	Low_BelowMedian	High_AboveMedian	Low_BelowMedian	Low_BelowMedian	High_AboveMedian	High_AboveMedian	Low_BelowMedian	Low_BelowMedian	Low_BelowMedian	Low_BelowMedian	Low_BelowMedian	Low_BelowMedian	Low_BelowMedian	Low_BelowMedian	Low_BelowMedian	Low_BelowMedian	High_AboveMedian	Low_BelowMedian	Low_BelowMedian	Low_BelowMedian	Low_BelowMedian	Low_BelowMedian	Low_BelowMedian	Low_BelowMedian	High_AboveMedian	Low_BelowMedian	High_AboveMedian	Low_BelowMedian	Low_BelowMedian	Low_BelowMedian	Low_BelowMedian	Low_BelowMedian	Low_BelowMedian	Low_BelowMedian	High_AboveMedian	Low_BelowMedian	Low_BelowMedian	Low_BelowMedian	Low_BelowMedian	High_AboveMedian	Low_BelowMedian	Low_BelowMedian	Low_BelowMedian	High_AboveMedian	Low_BelowMedian	Low_BelowMedian
Gide_Cell_2019.iP36.ar.913	Low_BelowMedian	High_AboveMedian	Low_BelowMedian	Low_BelowMedian	Low_BelowMedian	High_AboveMedian	High_AboveMedian	High_AboveMedian	Low_BelowMedian	High_AboveMedian	High_AboveMedian	Low_BelowMedian	Low_BelowMedian	Low_BelowMedian	Low_BelowMedian	Low_BelowMedian	High_AboveMedian	High_AboveMedian	Low_BelowMedian	Low_BelowMedian	High_AboveMedian	Low_BelowMedian	High_AboveMedian	High_AboveMedian	High_AboveMedian	High_AboveMedian	High_AboveMedian	High_AboveMedian	High_AboveMedian	High_AboveMedian	Low_BelowMedian	Low_BelowMedian	Low_BelowMedian	Low_BelowMedian	Low_BelowMedian	Low_BelowMedian	Low_BelowMedian	Low_BelowMedian	Low_BelowMedian	High_AboveMedian	Low_BelowMedian	Low_BelowMedian	High_AboveMedian	Low_BelowMedian	High_AboveMedian	Low_BelowMedian	High_AboveMedian	Low_BelowMedian	Low_BelowMedian
Gide_Cell_2019.iP36.ar.914	Low_BelowMedian	High_AboveMedian	High_AboveMedian	High_AboveMedian	High_AboveMedian	High_AboveMedian	High_AboveMedian	Low_BelowMedian	High_AboveMedian	High_AboveMedian	High_AboveMedian	Low_BelowMedian	High_AboveMedian	High_AboveMedian	High_AboveMedian	High_AboveMedian	High_AboveMedian	High_AboveMedian	Low_BelowMedian	Low_BelowMedian	High_AboveMedian	Low_BelowMedian	High_AboveMedian	High_AboveMedian	High_AboveMedian	High_AboveMedian	High_AboveMedian	High_AboveMedian	High_AboveMedian	High_AboveMedian	High_AboveMedian	Low_BelowMedian	Low_BelowMedian	High_AboveMedian	Low_BelowMedian	Low_BelowMedian	Low_BelowMedian	Low_BelowMedian	Low_BelowMedian	Low_BelowMedian	Low_BelowMedian	High_AboveMedian	High_AboveMedian	High_AboveMedian	High_AboveMedian	Low_BelowMedian	High_AboveMedian	High_AboveMedian	Low_BelowMedian
Gide_Cell_2019.iP37.ar.915	Low_BelowMedian	High_AboveMedian	Low_BelowMedian	Low_BelowMedian	Low_BelowMedian	Low_BelowMedian	High_AboveMedian	High_AboveMedian	Low_BelowMedian	High_AboveMedian	High_AboveMedian	Low_BelowMedian	High_AboveMedian	High_AboveMedian	Low_BelowMedian	Low_BelowMedian	Low_BelowMedian	High_AboveMedian	Low_BelowMedian	Low_BelowMedian	Low_BelowMedian	Low_BelowMedian	High_AboveMedian	High_AboveMedian	High_AboveMedian	High_AboveMedian	High_AboveMedian	High_AboveMedian	High_AboveMedian	High_AboveMedian	Low_BelowMedian	Low_BelowMedian	Low_BelowMedian	Low_BelowMedian	Low_BelowMedian	Low_BelowMedian	Low_BelowMedian	Low_BelowMedian	High_AboveMedian	Low_BelowMedian	Low_BelowMedian	Low_BelowMedian	High_AboveMedian	High_AboveMedian	High_AboveMedian	High_AboveMedian	High_AboveMedian	Low_BelowMedian	Low_BelowMedian
Gide_Cell_2019.iP38.ar.916	Low_BelowMedian	Low_BelowMedian	High_AboveMedian	High_AboveMedian	High_AboveMedian	Low_BelowMedian	Low_BelowMedian	High_AboveMedian	Low_BelowMedian	High_AboveMedian	High_AboveMedian	Low_BelowMedian	Low_BelowMedian	High_AboveMedian	Low_BelowMedian	Low_BelowMedian	Low_BelowMedian	Low_BelowMedian	Low_BelowMedian	Low_BelowMedian	Low_BelowMedian	Low_BelowMedian	Low_BelowMedian	Low_BelowMedian	Low_BelowMedian	Low_BelowMedian	Low_BelowMedian	High_AboveMedian	High_AboveMedian	Low_BelowMedian	Low_BelowMedian	Low_BelowMedian	Low_BelowMedian	High_AboveMedian	Low_BelowMedian	Low_BelowMedian	Low_BelowMedian	Low_BelowMedian	Low_BelowMedian	Low_BelowMedian	Low_BelowMedian	Low_BelowMedian	High_AboveMedian	High_AboveMedian	Low_BelowMedian	Low_BelowMedian	High_AboveMedian	Low_BelowMedian	High_AboveMedian
Gide_Cell_2019.iP44.ar.918	Low_BelowMedian	High_AboveMedian	High_AboveMedian	High_AboveMedian	High_AboveMedian	High_AboveMedian	High_AboveMedian	High_AboveMedian	High_AboveMedian	High_AboveMedian	High_AboveMedian	Low_BelowMedian	Low_BelowMedian	High_AboveMedian	Low_BelowMedian	Low_BelowMedian	Low_BelowMedian	Low_BelowMedian	Low_BelowMedian	High_AboveMedian	Low_BelowMedian	Low_BelowMedian	High_AboveMedian	High_AboveMedian	High_AboveMedian	High_AboveMedian	High_AboveMedian	High_AboveMedian	High_AboveMedian	High_AboveMedian	Low_BelowMedian	Low_BelowMedian	Low_BelowMedian	High_AboveMedian	High_AboveMedian	Low_BelowMedian	Low_BelowMedian	Low_BelowMedian	Low_BelowMedian	Low_BelowMedian	Low_BelowMedian	Low_BelowMedian	Low_BelowMedian	High_AboveMedian	High_AboveMedian	Low_BelowMedian	High_AboveMedian	Low_BelowMedian	Low_BelowMedian
Gide_Cell_2019.iP45.ar.919	Low_BelowMedian	Low_BelowMedian	Low_BelowMedian	High_AboveMedian	High_AboveMedian	Low_BelowMedian	Low_BelowMedian	Low_BelowMedian	Low_BelowMedian	High_AboveMedian	Low_BelowMedian	Low_BelowMedian	Low_BelowMedian	High_AboveMedian	Low_BelowMedian	Low_BelowMedian	Low_BelowMedian	High_AboveMedian	High_AboveMedian	High_AboveMedian	Low_BelowMedian	High_AboveMedian	Low_BelowMedian	Low_BelowMedian	Low_BelowMedian	Low_BelowMedian	Low_BelowMedian	Low_BelowMedian	Low_BelowMedian	High_AboveMedian	Low_BelowMedian	Low_BelowMedian	Low_BelowMedian	High_AboveMedian	High_AboveMedian	Low_BelowMedian	Low_BelowMedian	High_AboveMedian	Low_BelowMedian	Low_BelowMedian	Low_BelowMedian	Low_BelowMedian	High_AboveMedian	High_AboveMedian	Low_BelowMedian	High_AboveMedian	High_AboveMedian	Low_BelowMedian	High_AboveMedian
Gide_Cell_2019.iP46.ar.920	Low_BelowMedian	High_AboveMedian	High_AboveMedian	High_AboveMedian	High_AboveMedian	Low_BelowMedian	High_AboveMedian	Low_BelowMedian	Low_BelowMedian	High_AboveMedian	High_AboveMedian	Low_BelowMedian	Low_BelowMedian	High_AboveMedian	High_AboveMedian	High_AboveMedian	Low_BelowMedian	Low_BelowMedian	Low_BelowMedian	High_AboveMedian	Low_BelowMedian	High_AboveMedian	High_AboveMedian	High_AboveMedian	High_AboveMedian	High_AboveMedian	High_AboveMedian	High_AboveMedian	High_AboveMedian	High_AboveMedian	Low_BelowMedian	Low_BelowMedian	Low_BelowMedian	High_AboveMedian	High_AboveMedian	Low_BelowMedian	Low_BelowMedian	Low_BelowMedian	Low_BelowMedian	Low_BelowMedian	Low_BelowMedian	Low_BelowMedian	Low_BelowMedian	High_AboveMedian	High_AboveMedian	Low_BelowMedian	High_AboveMedian	Low_BelowMedian	High_AboveMedian
Gide_Cell_2019.iP47.ar.921	Low_BelowMedian	High_AboveMedian	Low_BelowMedian	Low_BelowMedian	Low_BelowMedian	Low_BelowMedian	Low_BelowMedian	High_AboveMedian	High_AboveMedian	High_AboveMedian	High_AboveMedian	Low_BelowMedian	Low_BelowMedian	Low_BelowMedian	Low_BelowMedian	Low_BelowMedian	High_AboveMedian	Low_BelowMedian	Low_BelowMedian	High_AboveMedian	Low_BelowMedian	Low_BelowMedian	High_AboveMedian	High_AboveMedian	High_AboveMedian	High_AboveMedian	High_AboveMedian	Low_BelowMedian	High_AboveMedian	Low_BelowMedian	Low_BelowMedian	Low_BelowMedian	Low_BelowMedian	Low_BelowMedian	Low_BelowMedian	Low_BelowMedian	Low_BelowMedian	Low_BelowMedian	High_AboveMedian	Low_BelowMedian	Low_BelowMedian	Low_BelowMedian	High_AboveMedian	Low_BelowMedian	Low_BelowMedian	Low_BelowMedian	High_AboveMedian	Low_BelowMedian	Low_BelowMedian
Gide_Cell_2019.iP49.ar.922	High_AboveMedian	Low_BelowMedian	High_AboveMedian	High_AboveMedian	Low_BelowMedian	High_AboveMedian	Low_BelowMedian	High_AboveMedian	High_AboveMedian	High_AboveMedian	Low_BelowMedian	Low_BelowMedian	High_AboveMedian	High_AboveMedian	Low_BelowMedian	Low_BelowMedian	High_AboveMedian	High_AboveMedian	High_AboveMedian	High_AboveMedian	Low_BelowMedian	Low_BelowMedian	Low_BelowMedian	Low_BelowMedian	Low_BelowMedian	Low_BelowMedian	Low_BelowMedian	Low_BelowMedian	Low_BelowMedian	High_AboveMedian	High_AboveMedian	Low_BelowMedian	Low_BelowMedian	Low_BelowMedian	Low_BelowMedian	Low_BelowMedian	Low_BelowMedian	Low_BelowMedian	High_AboveMedian	Low_BelowMedian	High_AboveMedian	Low_BelowMedian	High_AboveMedian	Low_BelowMedian	Low_BelowMedian	Low_BelowMedian	High_AboveMedian	Low_BelowMedian	Low_BelowMedian
Gide_Cell_2019.iP50.ar.923	Low_BelowMedian	High_AboveMedian	High_AboveMedian	High_AboveMedian	High_AboveMedian	High_AboveMedian	Low_BelowMedian	Low_BelowMedian	High_AboveMedian	High_AboveMedian	High_AboveMedian	Low_BelowMedian	High_AboveMedian	High_AboveMedian	Low_BelowMedian	High_AboveMedian	Low_BelowMedian	High_AboveMedian	Low_BelowMedian	High_AboveMedian	Low_BelowMedian	High_AboveMedian	High_AboveMedian	High_AboveMedian	High_AboveMedian	High_AboveMedian	High_AboveMedian	Low_BelowMedian	High_AboveMedian	High_AboveMedian	Low_BelowMedian	Low_BelowMedian	Low_BelowMedian	High_AboveMedian	Low_BelowMedian	Low_BelowMedian	Low_BelowMedian	Low_BelowMedian	Low_BelowMedian	Low_BelowMedian	Low_BelowMedian	Low_BelowMedian	High_AboveMedian	High_AboveMedian	High_AboveMedian	Low_BelowMedian	High_AboveMedian	Low_BelowMedian	Low_BelowMedian
Gide_Cell_2019.PD02.ar.941	High_AboveMedian	High_AboveMedian	High_AboveMedian	High_AboveMedian	High_AboveMedian	High_AboveMedian	High_AboveMedian	High_AboveMedian	Low_BelowMedian	High_AboveMedian	High_AboveMedian	Low_BelowMedian	Low_BelowMedian	High_AboveMedian	Low_BelowMedian	Low_BelowMedian	High_AboveMedian	Low_BelowMedian	Low_BelowMedian	Low_BelowMedian	High_AboveMedian	High_AboveMedian	High_AboveMedian	High_AboveMedian	High_AboveMedian	Low_BelowMedian	High_AboveMedian	Low_BelowMedian	High_AboveMedian	Low_BelowMedian	Low_BelowMedian	Low_BelowMedian	Low_BelowMedian	High_AboveMedian	High_AboveMedian	Low_BelowMedian	Low_BelowMedian	High_AboveMedian	Low_BelowMedian	Low_BelowMedian	Low_BelowMedian	Low_BelowMedian	Low_BelowMedian	High_AboveMedian	High_AboveMedian	Low_BelowMedian	High_AboveMedian	Low_BelowMedian	High_AboveMedian
Gide_Cell_2019.PD03.ar.949	Low_BelowMedian	Low_BelowMedian	Low_BelowMedian	High_AboveMedian	High_AboveMedian	High_AboveMedian	Low_BelowMedian	High_AboveMedian	High_AboveMedian	Low_BelowMedian	Low_BelowMedian	Low_BelowMedian	Low_BelowMedian	Low_BelowMedian	High_AboveMedian	High_AboveMedian	Low_BelowMedian	Low_BelowMedian	Low_BelowMedian	High_AboveMedian	Low_BelowMedian	Low_BelowMedian	Low_BelowMedian	Low_BelowMedian	Low_BelowMedian	Low_BelowMedian	Low_BelowMedian	High_AboveMedian	Low_BelowMedian	Low_BelowMedian	Low_BelowMedian	Low_BelowMedian	Low_BelowMedian	High_AboveMedian	High_AboveMedian	Low_BelowMedian	High_AboveMedian	Low_BelowMedian	High_AboveMedian	Low_BelowMedian	Low_BelowMedian	Low_BelowMedian	Low_BelowMedian	Low_BelowMedian	Low_BelowMedian	Low_BelowMedian	High_AboveMedian	Low_BelowMedian	Low_BelowMedian
Gide_Cell_2019.PD04.ar.564	High_AboveMedian	High_AboveMedian	High_AboveMedian	High_AboveMedian	High_AboveMedian	High_AboveMedian	High_AboveMedian	High_AboveMedian	Low_BelowMedian	High_AboveMedian	High_AboveMedian	Low_BelowMedian	Low_BelowMedian	High_AboveMedian	High_AboveMedian	High_AboveMedian	High_AboveMedian	High_AboveMedian	Low_BelowMedian	High_AboveMedian	Low_BelowMedian	High_AboveMedian	High_AboveMedian	High_AboveMedian	High_AboveMedian	High_AboveMedian	High_AboveMedian	High_AboveMedian	High_AboveMedian	High_AboveMedian	Low_BelowMedian	Low_BelowMedian	Low_BelowMedian	High_AboveMedian	Low_BelowMedian	High_AboveMedian	High_AboveMedian	High_AboveMedian	High_AboveMedian	High_AboveMedian	Low_BelowMedian	High_AboveMedian	High_AboveMedian	High_AboveMedian	High_AboveMedian	Low_BelowMedian	High_AboveMedian	Low_BelowMedian	High_AboveMedian
Gide_Cell_2019.PD05.ar.968	Low_BelowMedian	Low_BelowMedian	Low_BelowMedian	Low_BelowMedian	Low_BelowMedian	Low_BelowMedian	Low_BelowMedian	High_AboveMedian	High_AboveMedian	Low_BelowMedian	Low_BelowMedian	Low_BelowMedian	Low_BelowMedian	Low_BelowMedian	Low_BelowMedian	Low_BelowMedian	High_AboveMedian	Low_BelowMedian	Low_BelowMedian	Low_BelowMedian	Low_BelowMedian	Low_BelowMedian	Low_BelowMedian	Low_BelowMedian	Low_BelowMedian	Low_BelowMedian	Low_BelowMedian	High_AboveMedian	Low_BelowMedian	Low_BelowMedian	Low_BelowMedian	Low_BelowMedian	Low_BelowMedian	High_AboveMedian	Low_BelowMedian	High_AboveMedian	Low_BelowMedian	High_AboveMedian	High_AboveMedian	Low_BelowMedian	Low_BelowMedian	Low_BelowMedian	High_AboveMedian	Low_BelowMedian	Low_BelowMedian	Low_BelowMedian	Low_BelowMedian	Low_BelowMedian	Low_BelowMedian
Gide_Cell_2019.PD06.ar.973	Low_BelowMedian	High_AboveMedian	High_AboveMedian	Low_BelowMedian	Low_BelowMedian	Low_BelowMedian	Low_BelowMedian	Low_BelowMedian	Low_BelowMedian	Low_BelowMedian	High_AboveMedian	Low_BelowMedian	High_AboveMedian	Low_BelowMedian	Low_BelowMedian	Low_BelowMedian	Low_BelowMedian	High_AboveMedian	Low_BelowMedian	Low_BelowMedian	Low_BelowMedian	Low_BelowMedian	High_AboveMedian	High_AboveMedian	High_AboveMedian	Low_BelowMedian	High_AboveMedian	High_AboveMedian	High_AboveMedian	High_AboveMedian	Low_BelowMedian	Low_BelowMedian	Low_BelowMedian	Low_BelowMedian	Low_BelowMedian	Low_BelowMedian	Low_BelowMedian	Low_BelowMedian	Low_BelowMedian	Low_BelowMedian	Low_BelowMedian	Low_BelowMedian	High_AboveMedian	Low_BelowMedian	Low_BelowMedian	Low_BelowMedian	High_AboveMedian	Low_BelowMedian	Low_BelowMedian
Gide_Cell_2019.PD07.ar.974	Low_BelowMedian	High_AboveMedian	High_AboveMedian	High_AboveMedian	High_AboveMedian	High_AboveMedian	High_AboveMedian	Low_BelowMedian	High_AboveMedian	High_AboveMedian	High_AboveMedian	Low_BelowMedian	High_AboveMedian	High_AboveMedian	Low_BelowMedian	High_AboveMedian	Low_BelowMedian	High_AboveMedian	Low_BelowMedian	High_AboveMedian	Low_BelowMedian	High_AboveMedian	High_AboveMedian	High_AboveMedian	High_AboveMedian	High_AboveMedian	High_AboveMedian	Low_BelowMedian	High_AboveMedian	High_AboveMedian	High_AboveMedian	Low_BelowMedian	Low_BelowMedian	High_AboveMedian	Low_BelowMedian	Low_BelowMedian	High_AboveMedian	Low_BelowMedian	High_AboveMedian	High_AboveMedian	High_AboveMedian	Low_BelowMedian	High_AboveMedian	High_AboveMedian	High_AboveMedian	Low_BelowMedian	High_AboveMedian	Low_BelowMedian	Low_BelowMedian
Gide_Cell_2019.PD08.ar.565	Low_BelowMedian	Low_BelowMedian	High_AboveMedian	Low_BelowMedian	Low_BelowMedian	Low_BelowMedian	Low_BelowMedian	Low_BelowMedian	Low_BelowMedian	Low_BelowMedian	Low_BelowMedian	Low_BelowMedian	High_AboveMedian	Low_BelowMedian	Low_BelowMedian	Low_BelowMedian	Low_BelowMedian	High_AboveMedian	Low_BelowMedian	High_AboveMedian	Low_BelowMedian	Low_BelowMedian	Low_BelowMedian	Low_BelowMedian	Low_BelowMedian	Low_BelowMedian	Low_BelowMedian	High_AboveMedian	Low_BelowMedian	High_AboveMedian	Low_BelowMedian	High_AboveMedian	Low_BelowMedian	Low_BelowMedian	High_AboveMedian	High_AboveMedian	Low_BelowMedian	High_AboveMedian	Low_BelowMedian	Low_BelowMedian	Low_BelowMedian	Low_BelowMedian	High_AboveMedian	Low_BelowMedian	Low_BelowMedian	Low_BelowMedian	High_AboveMedian	Low_BelowMedian	Low_BelowMedian
Gide_Cell_2019.PD08.ar.975	Low_BelowMedian	Low_BelowMedian	High_AboveMedian	High_AboveMedian	High_AboveMedian	Low_BelowMedian	Low_BelowMedian	Low_BelowMedian	Low_BelowMedian	Low_BelowMedian	Low_BelowMedian	Low_BelowMedian	Low_BelowMedian	High_AboveMedian	Low_BelowMedian	Low_BelowMedian	Low_BelowMedian	Low_BelowMedian	Low_BelowMedian	High_AboveMedian	Low_BelowMedian	Low_BelowMedian	Low_BelowMedian	Low_BelowMedian	Low_BelowMedian	Low_BelowMedian	Low_BelowMedian	High_AboveMedian	Low_BelowMedian	Low_BelowMedian	Low_BelowMedian	Low_BelowMedian	Low_BelowMedian	High_AboveMedian	High_AboveMedian	Low_BelowMedian	Low_BelowMedian	High_AboveMedian	Low_BelowMedian	Low_BelowMedian	Low_BelowMedian	Low_BelowMedian	High_AboveMedian	High_AboveMedian	Low_BelowMedian	Low_BelowMedian	High_AboveMedian	Low_BelowMedian	High_AboveMedian
Gide_Cell_2019.PD09.ar.977	Low_BelowMedian	High_AboveMedian	High_AboveMedian	High_AboveMedian	High_AboveMedian	Low_BelowMedian	Low_BelowMedian	High_AboveMedian	Low_BelowMedian	High_AboveMedian	High_AboveMedian	Low_BelowMedian	Low_BelowMedian	High_AboveMedian	Low_BelowMedian	Low_BelowMedian	Low_BelowMedian	Low_BelowMedian	Low_BelowMedian	High_AboveMedian	Low_BelowMedian	High_AboveMedian	High_AboveMedian	High_AboveMedian	High_AboveMedian	Low_BelowMedian	Low_BelowMedian	High_AboveMedian	High_AboveMedian	Low_BelowMedian	Low_BelowMedian	Low_BelowMedian	Low_BelowMedian	High_AboveMedian	Low_BelowMedian	Low_BelowMedian	Low_BelowMedian	High_AboveMedian	Low_BelowMedian	Low_BelowMedian	Low_BelowMedian	Low_BelowMedian	Low_BelowMedian	High_AboveMedian	Low_BelowMedian	Low_BelowMedian	High_AboveMedian	Low_BelowMedian	High_AboveMedian
Gide_Cell_2019.PD10.ar.928	Low_BelowMedian	High_AboveMedian	High_AboveMedian	High_AboveMedian	High_AboveMedian	Low_BelowMedian	Low_BelowMedian	High_AboveMedian	High_AboveMedian	High_AboveMedian	High_AboveMedian	Low_BelowMedian	High_AboveMedian	High_AboveMedian	High_AboveMedian	High_AboveMedian	High_AboveMedian	High_AboveMedian	Low_BelowMedian	Low_BelowMedian	Low_BelowMedian	Low_BelowMedian	Low_BelowMedian	Low_BelowMedian	Low_BelowMedian	Low_BelowMedian	Low_BelowMedian	High_AboveMedian	High_AboveMedian	High_AboveMedian	Low_BelowMedian	Low_BelowMedian	Low_BelowMedian	High_AboveMedian	Low_BelowMedian	Low_BelowMedian	Low_BelowMedian	High_AboveMedian	Low_BelowMedian	Low_BelowMedian	Low_BelowMedian	Low_BelowMedian	High_AboveMedian	High_AboveMedian	Low_BelowMedian	Low_BelowMedian	High_AboveMedian	Low_BelowMedian	Low_BelowMedian
Gide_Cell_2019.PD10.ar.929	Low_BelowMedian	Low_BelowMedian	Low_BelowMedian	Low_BelowMedian	High_AboveMedian	Low_BelowMedian	Low_BelowMedian	High_AboveMedian	High_AboveMedian	Low_BelowMedian	Low_BelowMedian	High_AboveMedian	High_AboveMedian	Low_BelowMedian	Low_BelowMedian	High_AboveMedian	High_AboveMedian	High_AboveMedian	Low_BelowMedian	Low_BelowMedian	Low_BelowMedian	Low_BelowMedian	Low_BelowMedian	Low_BelowMedian	Low_BelowMedian	Low_BelowMedian	Low_BelowMedian	High_AboveMedian	Low_BelowMedian	High_AboveMedian	Low_BelowMedian	Low_BelowMedian	Low_BelowMedian	Low_BelowMedian	Low_BelowMedian	Low_BelowMedian	Low_BelowMedian	High_AboveMedian	High_AboveMedian	Low_BelowMedian	High_AboveMedian	Low_BelowMedian	High_AboveMedian	Low_BelowMedian	Low_BelowMedian	Low_BelowMedian	High_AboveMedian	Low_BelowMedian	Low_BelowMedian
Gide_Cell_2019.PD11.ar.930	High_AboveMedian	Low_BelowMedian	High_AboveMedian	Low_BelowMedian	High_AboveMedian	High_AboveMedian	Low_BelowMedian	High_AboveMedian	High_AboveMedian	High_AboveMedian	Low_BelowMedian	Low_BelowMedian	Low_BelowMedian	High_AboveMedian	High_AboveMedian	High_AboveMedian	High_AboveMedian	Low_BelowMedian	Low_BelowMedian	High_AboveMedian	High_AboveMedian	High_AboveMedian	Low_BelowMedian	Low_BelowMedian	Low_BelowMedian	Low_BelowMedian	Low_BelowMedian	High_AboveMedian	High_AboveMedian	Low_BelowMedian	Low_BelowMedian	Low_BelowMedian	Low_BelowMedian	High_AboveMedian	High_AboveMedian	Low_BelowMedian	High_AboveMedian	High_AboveMedian	High_AboveMedian	Low_BelowMedian	Low_BelowMedian	Low_BelowMedian	Low_BelowMedian	High_AboveMedian	Low_BelowMedian	Low_BelowMedian	High_AboveMedian	Low_BelowMedian	High_AboveMedian
Gide_Cell_2019.PD12.ar.931	Low_BelowMedian	Low_BelowMedian	Low_BelowMedian	High_AboveMedian	High_AboveMedian	Low_BelowMedian	Low_BelowMedian	High_AboveMedian	Low_BelowMedian	Low_BelowMedian	Low_BelowMedian	Low_BelowMedian	Low_BelowMedian	High_AboveMedian	Low_BelowMedian	Low_BelowMedian	Low_BelowMedian	Low_BelowMedian	Low_BelowMedian	High_AboveMedian	Low_BelowMedian	Low_BelowMedian	Low_BelowMedian	Low_BelowMedian	Low_BelowMedian	Low_BelowMedian	Low_BelowMedian	High_AboveMedian	High_AboveMedian	High_AboveMedian	Low_BelowMedian	Low_BelowMedian	Low_BelowMedian	High_AboveMedian	Low_BelowMedian	Low_BelowMedian	Low_BelowMedian	Low_BelowMedian	Low_BelowMedian	Low_BelowMedian	Low_BelowMedian	Low_BelowMedian	High_AboveMedian	High_AboveMedian	Low_BelowMedian	Low_BelowMedian	High_AboveMedian	Low_BelowMedian	High_AboveMedian
Gide_Cell_2019.PD13.ar.932	Low_BelowMedian	Low_BelowMedian	Low_BelowMedian	Low_BelowMedian	High_AboveMedian	Low_BelowMedian	Low_BelowMedian	High_AboveMedian	Low_BelowMedian	Low_BelowMedian	Low_BelowMedian	High_AboveMedian	High_AboveMedian	Low_BelowMedian	Low_BelowMedian	Low_BelowMedian	Low_BelowMedian	High_AboveMedian	Low_BelowMedian	Low_BelowMedian	Low_BelowMedian	Low_BelowMedian	Low_BelowMedian	Low_BelowMedian	Low_BelowMedian	Low_BelowMedian	Low_BelowMedian	High_AboveMedian	Low_BelowMedian	High_AboveMedian	Low_BelowMedian	High_AboveMedian	High_AboveMedian	Low_BelowMedian	Low_BelowMedian	Low_BelowMedian	Low_BelowMedian	Low_BelowMedian	High_AboveMedian	Low_BelowMedian	Low_BelowMedian	Low_BelowMedian	High_AboveMedian	Low_BelowMedian	Low_BelowMedian	Low_BelowMedian	Low_BelowMedian	Low_BelowMedian	Low_BelowMedian
Gide_Cell_2019.PD13.ar.933	Low_BelowMedian	Low_BelowMedian	High_AboveMedian	Low_BelowMedian	High_AboveMedian	Low_BelowMedian	Low_BelowMedian	High_AboveMedian	High_AboveMedian	Low_BelowMedian	Low_BelowMedian	High_AboveMedian	High_AboveMedian	Low_BelowMedian	High_AboveMedian	High_AboveMedian	High_AboveMedian	High_AboveMedian	Low_BelowMedian	Low_BelowMedian	Low_BelowMedian	Low_BelowMedian	Low_BelowMedian	Low_BelowMedian	Low_BelowMedian	Low_BelowMedian	Low_BelowMedian	High_AboveMedian	Low_BelowMedian	High_AboveMedian	Low_BelowMedian	Low_BelowMedian	High_AboveMedian	Low_BelowMedian	Low_BelowMedian	Low_BelowMedian	Low_BelowMedian	Low_BelowMedian	High_AboveMedian	Low_BelowMedian	Low_BelowMedian	Low_BelowMedian	High_AboveMedian	Low_BelowMedian	Low_BelowMedian	Low_BelowMedian	High_AboveMedian	Low_BelowMedian	Low_BelowMedian
Gide_Cell_2019.PD14.ar.934	Low_BelowMedian	Low_BelowMedian	Low_BelowMedian	High_AboveMedian	High_AboveMedian	High_AboveMedian	Low_BelowMedian	Low_BelowMedian	Low_BelowMedian	Low_BelowMedian	Low_BelowMedian	Low_BelowMedian	High_AboveMedian	Low_BelowMedian	High_AboveMedian	Low_BelowMedian	Low_BelowMedian	High_AboveMedian	Low_BelowMedian	High_AboveMedian	Low_BelowMedian	Low_BelowMedian	Low_BelowMedian	Low_BelowMedian	Low_BelowMedian	Low_BelowMedian	Low_BelowMedian	High_AboveMedian	Low_BelowMedian	High_AboveMedian	Low_BelowMedian	Low_BelowMedian	High_AboveMedian	High_AboveMedian	Low_BelowMedian	Low_BelowMedian	Low_BelowMedian	Low_BelowMedian	Low_BelowMedian	Low_BelowMedian	Low_BelowMedian	Low_BelowMedian	High_AboveMedian	Low_BelowMedian	Low_BelowMedian	Low_BelowMedian	High_AboveMedian	Low_BelowMedian	High_AboveMedian
Gide_Cell_2019.PD15.ar.935	Low_BelowMedian	Low_BelowMedian	Low_BelowMedian	Low_BelowMedian	High_AboveMedian	High_AboveMedian	Low_BelowMedian	High_AboveMedian	Low_BelowMedian	Low_BelowMedian	Low_BelowMedian	Low_BelowMedian	Low_BelowMedian	High_AboveMedian	High_AboveMedian	High_AboveMedian	Low_BelowMedian	Low_BelowMedian	Low_BelowMedian	High_AboveMedian	Low_BelowMedian	Low_BelowMedian	Low_BelowMedian	Low_BelowMedian	Low_BelowMedian	Low_BelowMedian	Low_BelowMedian	High_AboveMedian	Low_BelowMedian	Low_BelowMedian	Low_BelowMedian	Low_BelowMedian	Low_BelowMedian	High_AboveMedian	High_AboveMedian	Low_BelowMedian	Low_BelowMedian	Low_BelowMedian	Low_BelowMedian	Low_BelowMedian	Low_BelowMedian	Low_BelowMedian	Low_BelowMedian	Low_BelowMedian	Low_BelowMedian	Low_BelowMedian	High_AboveMedian	Low_BelowMedian	High_AboveMedian
Gide_Cell_2019.PD16.ar.936	Low_BelowMedian	Low_BelowMedian	Low_BelowMedian	High_AboveMedian	High_AboveMedian	Low_BelowMedian	Low_BelowMedian	High_AboveMedian	Low_BelowMedian	Low_BelowMedian	Low_BelowMedian	Low_BelowMedian	Low_BelowMedian	High_AboveMedian	Low_BelowMedian	Low_BelowMedian	Low_BelowMedian	Low_BelowMedian	Low_BelowMedian	High_AboveMedian	Low_BelowMedian	Low_BelowMedian	Low_BelowMedian	Low_BelowMedian	Low_BelowMedian	Low_BelowMedian	Low_BelowMedian	High_AboveMedian	Low_BelowMedian	High_AboveMedian	Low_BelowMedian	Low_BelowMedian	Low_BelowMedian	High_AboveMedian	High_AboveMedian	Low_BelowMedian	Low_BelowMedian	High_AboveMedian	Low_BelowMedian	Low_BelowMedian	Low_BelowMedian	Low_BelowMedian	High_AboveMedian	High_AboveMedian	Low_BelowMedian	Low_BelowMedian	High_AboveMedian	Low_BelowMedian	High_AboveMedian
Gide_Cell_2019.PD17.ar.937	Low_BelowMedian	High_AboveMedian	High_AboveMedian	High_AboveMedian	High_AboveMedian	High_AboveMedian	High_AboveMedian	High_AboveMedian	Low_BelowMedian	High_AboveMedian	High_AboveMedian	Low_BelowMedian	Low_BelowMedian	High_AboveMedian	Low_BelowMedian	Low_BelowMedian	Low_BelowMedian	Low_BelowMedian	Low_BelowMedian	High_AboveMedian	Low_BelowMedian	High_AboveMedian	High_AboveMedian	High_AboveMedian	High_AboveMedian	High_AboveMedian	High_AboveMedian	High_AboveMedian	High_AboveMedian	Low_BelowMedian	Low_BelowMedian	Low_BelowMedian	Low_BelowMedian	High_AboveMedian	High_AboveMedian	Low_BelowMedian	High_AboveMedian	High_AboveMedian	Low_BelowMedian	Low_BelowMedian	Low_BelowMedian	Low_BelowMedian	Low_BelowMedian	High_AboveMedian	High_AboveMedian	Low_BelowMedian	High_AboveMedian	High_AboveMedian	High_AboveMedian
Gide_Cell_2019.PD17.ar.938	High_AboveMedian	High_AboveMedian	Low_BelowMedian	High_AboveMedian	High_AboveMedian	High_AboveMedian	Low_BelowMedian	High_AboveMedian	High_AboveMedian	High_AboveMedian	High_AboveMedian	Low_BelowMedian	High_AboveMedian	High_AboveMedian	Low_BelowMedian	High_AboveMedian	High_AboveMedian	High_AboveMedian	High_AboveMedian	High_AboveMedian	Low_BelowMedian	Low_BelowMedian	High_AboveMedian	High_AboveMedian	High_AboveMedian	High_AboveMedian	High_AboveMedian	High_AboveMedian	High_AboveMedian	High_AboveMedian	Low_BelowMedian	Low_BelowMedian	Low_BelowMedian	High_AboveMedian	Low_BelowMedian	Low_BelowMedian	Low_BelowMedian	High_AboveMedian	High_AboveMedian	Low_BelowMedian	Low_BelowMedian	High_AboveMedian	High_AboveMedian	High_AboveMedian	Low_BelowMedian	Low_BelowMedian	High_AboveMedian	Low_BelowMedian	High_AboveMedian
Gide_Cell_2019.PD18.ar.939	Low_BelowMedian	Low_BelowMedian	High_AboveMedian	High_AboveMedian	High_AboveMedian	High_AboveMedian	Low_BelowMedian	High_AboveMedian	High_AboveMedian	High_AboveMedian	Low_BelowMedian	Low_BelowMedian	Low_BelowMedian	High_AboveMedian	Low_BelowMedian	Low_BelowMedian	Low_BelowMedian	Low_BelowMedian	High_AboveMedian	High_AboveMedian	Low_BelowMedian	High_AboveMedian	Low_BelowMedian	Low_BelowMedian	High_AboveMedian	Low_BelowMedian	Low_BelowMedian	Low_BelowMedian	High_AboveMedian	High_AboveMedian	Low_BelowMedian	Low_BelowMedian	Low_BelowMedian	High_AboveMedian	Low_BelowMedian	Low_BelowMedian	Low_BelowMedian	High_AboveMedian	Low_BelowMedian	Low_BelowMedian	High_AboveMedian	Low_BelowMedian	High_AboveMedian	High_AboveMedian	Low_BelowMedian	Low_BelowMedian	High_AboveMedian	Low_BelowMedian	Low_BelowMedian
Gide_Cell_2019.PD19.ar.940	Low_BelowMedian	Low_BelowMedian	Low_BelowMedian	Low_BelowMedian	High_AboveMedian	High_AboveMedian	Low_BelowMedian	Low_BelowMedian	Low_BelowMedian	Low_BelowMedian	Low_BelowMedian	High_AboveMedian	High_AboveMedian	Low_BelowMedian	Low_BelowMedian	High_AboveMedian	Low_BelowMedian	High_AboveMedian	Low_BelowMedian	High_AboveMedian	Low_BelowMedian	Low_BelowMedian	Low_BelowMedian	Low_BelowMedian	Low_BelowMedian	Low_BelowMedian	Low_BelowMedian	High_AboveMedian	Low_BelowMedian	High_AboveMedian	High_AboveMedian	High_AboveMedian	High_AboveMedian	Low_BelowMedian	Low_BelowMedian	Low_BelowMedian	Low_BelowMedian	Low_BelowMedian	Low_BelowMedian	Low_BelowMedian	Low_BelowMedian	Low_BelowMedian	High_AboveMedian	Low_BelowMedian	Low_BelowMedian	Low_BelowMedian	Low_BelowMedian	Low_BelowMedian	Low_BelowMedian
Gide_Cell_2019.PD21.ar.942	Low_BelowMedian	Low_BelowMedian	Low_BelowMedian	High_AboveMedian	Low_BelowMedian	Low_BelowMedian	High_AboveMedian	High_AboveMedian	High_AboveMedian	High_AboveMedian	High_AboveMedian	Low_BelowMedian	Low_BelowMedian	High_AboveMedian	Low_BelowMedian	Low_BelowMedian	Low_BelowMedian	Low_BelowMedian	Low_BelowMedian	High_AboveMedian	Low_BelowMedian	Low_BelowMedian	High_AboveMedian	High_AboveMedian	High_AboveMedian	Low_BelowMedian	Low_BelowMedian	High_AboveMedian	High_AboveMedian	Low_BelowMedian	Low_BelowMedian	Low_BelowMedian	Low_BelowMedian	High_AboveMedian	Low_BelowMedian	Low_BelowMedian	Low_BelowMedian	Low_BelowMedian	High_AboveMedian	Low_BelowMedian	Low_BelowMedian	Low_BelowMedian	Low_BelowMedian	Low_BelowMedian	High_AboveMedian	Low_BelowMedian	High_AboveMedian	Low_BelowMedian	Low_BelowMedian
Gide_Cell_2019.PD23.ar.943	Low_BelowMedian	Low_BelowMedian	High_AboveMedian	High_AboveMedian	High_AboveMedian	Low_BelowMedian	High_AboveMedian	High_AboveMedian	High_AboveMedian	High_AboveMedian	High_AboveMedian	Low_BelowMedian	Low_BelowMedian	High_AboveMedian	High_AboveMedian	High_AboveMedian	Low_BelowMedian	Low_BelowMedian	High_AboveMedian	High_AboveMedian	High_AboveMedian	High_AboveMedian	High_AboveMedian	High_AboveMedian	High_AboveMedian	Low_BelowMedian	Low_BelowMedian	High_AboveMedian	High_AboveMedian	Low_BelowMedian	Low_BelowMedian	Low_BelowMedian	Low_BelowMedian	High_AboveMedian	Low_BelowMedian	Low_BelowMedian	High_AboveMedian	High_AboveMedian	High_AboveMedian	Low_BelowMedian	Low_BelowMedian	Low_BelowMedian	Low_BelowMedian	High_AboveMedian	Low_BelowMedian	Low_BelowMedian	High_AboveMedian	Low_BelowMedian	High_AboveMedian
Gide_Cell_2019.PD25.ar.944	Low_BelowMedian	High_AboveMedian	High_AboveMedian	High_AboveMedian	High_AboveMedian	High_AboveMedian	High_AboveMedian	High_AboveMedian	High_AboveMedian	High_AboveMedian	High_AboveMedian	Low_BelowMedian	Low_BelowMedian	High_AboveMedian	High_AboveMedian	High_AboveMedian	Low_BelowMedian	Low_BelowMedian	Low_BelowMedian	Low_BelowMedian	Low_BelowMedian	Low_BelowMedian	High_AboveMedian	High_AboveMedian	High_AboveMedian	High_AboveMedian	High_AboveMedian	High_AboveMedian	High_AboveMedian	Low_BelowMedian	Low_BelowMedian	Low_BelowMedian	Low_BelowMedian	High_AboveMedian	Low_BelowMedian	Low_BelowMedian	High_AboveMedian	Low_BelowMedian	High_AboveMedian	High_AboveMedian	Low_BelowMedian	Low_BelowMedian	Low_BelowMedian	High_AboveMedian	High_AboveMedian	Low_BelowMedian	High_AboveMedian	Low_BelowMedian	Low_BelowMedian
Gide_Cell_2019.PD25.ar.945	Low_BelowMedian	High_AboveMedian	High_AboveMedian	High_AboveMedian	High_AboveMedian	Low_BelowMedian	Low_BelowMedian	High_AboveMedian	High_AboveMedian	High_AboveMedian	High_AboveMedian	Low_BelowMedian	High_AboveMedian	High_AboveMedian	High_AboveMedian	High_AboveMedian	High_AboveMedian	High_AboveMedian	Low_BelowMedian	Low_BelowMedian	High_AboveMedian	Low_BelowMedian	High_AboveMedian	High_AboveMedian	Low_BelowMedian	Low_BelowMedian	Low_BelowMedian	High_AboveMedian	High_AboveMedian	High_AboveMedian	Low_BelowMedian	Low_BelowMedian	Low_BelowMedian	High_AboveMedian	Low_BelowMedian	Low_BelowMedian	Low_BelowMedian	Low_BelowMedian	High_AboveMedian	Low_BelowMedian	Low_BelowMedian	Low_BelowMedian	High_AboveMedian	High_AboveMedian	Low_BelowMedian	Low_BelowMedian	High_AboveMedian	Low_BelowMedian	Low_BelowMedian
Gide_Cell_2019.PD27.ar.946	Low_BelowMedian	Low_BelowMedian	Low_BelowMedian	Low_BelowMedian	Low_BelowMedian	Low_BelowMedian	Low_BelowMedian	Low_BelowMedian	Low_BelowMedian	Low_BelowMedian	Low_BelowMedian	Low_BelowMedian	High_AboveMedian	Low_BelowMedian	Low_BelowMedian	Low_BelowMedian	Low_BelowMedian	High_AboveMedian	Low_BelowMedian	High_AboveMedian	Low_BelowMedian	Low_BelowMedian	Low_BelowMedian	Low_BelowMedian	Low_BelowMedian	Low_BelowMedian	Low_BelowMedian	High_AboveMedian	Low_BelowMedian	High_AboveMedian	Low_BelowMedian	Low_BelowMedian	High_AboveMedian	Low_BelowMedian	High_AboveMedian	Low_BelowMedian	Low_BelowMedian	High_AboveMedian	Low_BelowMedian	Low_BelowMedian	Low_BelowMedian	Low_BelowMedian	High_AboveMedian	Low_BelowMedian	Low_BelowMedian	Low_BelowMedian	Low_BelowMedian	Low_BelowMedian	High_AboveMedian
Gide_Cell_2019.PD29.ar.947	Low_BelowMedian	Low_BelowMedian	Low_BelowMedian	Low_BelowMedian	Low_BelowMedian	Low_BelowMedian	Low_BelowMedian	High_AboveMedian	Low_BelowMedian	Low_BelowMedian	Low_BelowMedian	Low_BelowMedian	High_AboveMedian	Low_BelowMedian	Low_BelowMedian	Low_BelowMedian	Low_BelowMedian	High_AboveMedian	Low_BelowMedian	Low_BelowMedian	Low_BelowMedian	Low_BelowMedian	Low_BelowMedian	Low_BelowMedian	Low_BelowMedian	Low_BelowMedian	Low_BelowMedian	High_AboveMedian	Low_BelowMedian	High_AboveMedian	Low_BelowMedian	Low_BelowMedian	Low_BelowMedian	Low_BelowMedian	Low_BelowMedian	Low_BelowMedian	Low_BelowMedian	Low_BelowMedian	Low_BelowMedian	Low_BelowMedian	Low_BelowMedian	Low_BelowMedian	High_AboveMedian	Low_BelowMedian	Low_BelowMedian	Low_BelowMedian	Low_BelowMedian	Low_BelowMedian	Low_BelowMedian
Gide_Cell_2019.PD29.ar.948	Low_BelowMedian	Low_BelowMedian	Low_BelowMedian	Low_BelowMedian	Low_BelowMedian	Low_BelowMedian	Low_BelowMedian	High_AboveMedian	Low_BelowMedian	Low_BelowMedian	Low_BelowMedian	Low_BelowMedian	Low_BelowMedian	Low_BelowMedian	Low_BelowMedian	Low_BelowMedian	Low_BelowMedian	Low_BelowMedian	Low_BelowMedian	High_AboveMedian	Low_BelowMedian	Low_BelowMedian	Low_BelowMedian	Low_BelowMedian	Low_BelowMedian	Low_BelowMedian	Low_BelowMedian	High_AboveMedian	Low_BelowMedian	Low_BelowMedian	Low_BelowMedian	Low_BelowMedian	Low_BelowMedian	Low_BelowMedian	Low_BelowMedian	Low_BelowMedian	Low_BelowMedian	Low_BelowMedian	Low_BelowMedian	Low_BelowMedian	Low_BelowMedian	Low_BelowMedian	High_AboveMedian	Low_BelowMedian	Low_BelowMedian	Low_BelowMedian	Low_BelowMedian	Low_BelowMedian	High_AboveMedian
Gide_Cell_2019.PD30.ar.563	Low_BelowMedian	Low_BelowMedian	High_AboveMedian	Low_BelowMedian	High_AboveMedian	High_AboveMedian	High_AboveMedian	Low_BelowMedian	Low_BelowMedian	Low_BelowMedian	Low_BelowMedian	Low_BelowMedian	High_AboveMedian	High_AboveMedian	Low_BelowMedian	Low_BelowMedian	Low_BelowMedian	High_AboveMedian	High_AboveMedian	High_AboveMedian	Low_BelowMedian	High_AboveMedian	Low_BelowMedian	Low_BelowMedian	Low_BelowMedian	Low_BelowMedian	Low_BelowMedian	Low_BelowMedian	High_AboveMedian	High_AboveMedian	Low_BelowMedian	High_AboveMedian	Low_BelowMedian	High_AboveMedian	Low_BelowMedian	Low_BelowMedian	High_AboveMedian	High_AboveMedian	Low_BelowMedian	Low_BelowMedian	Low_BelowMedian	Low_BelowMedian	High_AboveMedian	High_AboveMedian	High_AboveMedian	High_AboveMedian	High_AboveMedian	Low_BelowMedian	Low_BelowMedian
Gide_Cell_2019.PD34.ar.951	Low_BelowMedian	High_AboveMedian	High_AboveMedian	High_AboveMedian	High_AboveMedian	Low_BelowMedian	Low_BelowMedian	High_AboveMedian	High_AboveMedian	High_AboveMedian	High_AboveMedian	Low_BelowMedian	Low_BelowMedian	High_AboveMedian	Low_BelowMedian	Low_BelowMedian	Low_BelowMedian	Low_BelowMedian	High_AboveMedian	High_AboveMedian	Low_BelowMedian	High_AboveMedian	High_AboveMedian	High_AboveMedian	High_AboveMedian	High_AboveMedian	High_AboveMedian	High_AboveMedian	High_AboveMedian	High_AboveMedian	Low_BelowMedian	Low_BelowMedian	Low_BelowMedian	High_AboveMedian	Low_BelowMedian	Low_BelowMedian	Low_BelowMedian	High_AboveMedian	High_AboveMedian	Low_BelowMedian	Low_BelowMedian	Low_BelowMedian	High_AboveMedian	Low_BelowMedian	Low_BelowMedian	High_AboveMedian	High_AboveMedian	Low_BelowMedian	Low_BelowMedian
Gide_Cell_2019.PD35.ar.952	Low_BelowMedian	High_AboveMedian	High_AboveMedian	Low_BelowMedian	High_AboveMedian	High_AboveMedian	Low_BelowMedian	High_AboveMedian	High_AboveMedian	High_AboveMedian	High_AboveMedian	Low_BelowMedian	Low_BelowMedian	High_AboveMedian	High_AboveMedian	High_AboveMedian	Low_BelowMedian	Low_BelowMedian	Low_BelowMedian	Low_BelowMedian	Low_BelowMedian	Low_BelowMedian	High_AboveMedian	High_AboveMedian	High_AboveMedian	High_AboveMedian	High_AboveMedian	High_AboveMedian	High_AboveMedian	Low_BelowMedian	Low_BelowMedian	Low_BelowMedian	Low_BelowMedian	High_AboveMedian	Low_BelowMedian	Low_BelowMedian	High_AboveMedian	Low_BelowMedian	Low_BelowMedian	Low_BelowMedian	Low_BelowMedian	Low_BelowMedian	Low_BelowMedian	High_AboveMedian	High_AboveMedian	Low_BelowMedian	High_AboveMedian	Low_BelowMedian	High_AboveMedian
Gide_Cell_2019.PD36.ar.953	Low_BelowMedian	Low_BelowMedian	High_AboveMedian	Low_BelowMedian	Low_BelowMedian	Low_BelowMedian	Low_BelowMedian	High_AboveMedian	Low_BelowMedian	Low_BelowMedian	Low_BelowMedian	Low_BelowMedian	Low_BelowMedian	Low_BelowMedian	Low_BelowMedian	Low_BelowMedian	Low_BelowMedian	Low_BelowMedian	Low_BelowMedian	Low_BelowMedian	High_AboveMedian	High_AboveMedian	Low_BelowMedian	High_AboveMedian	Low_BelowMedian	Low_BelowMedian	Low_BelowMedian	High_AboveMedian	High_AboveMedian	Low_BelowMedian	Low_BelowMedian	Low_BelowMedian	Low_BelowMedian	High_AboveMedian	Low_BelowMedian	Low_BelowMedian	Low_BelowMedian	High_AboveMedian	Low_BelowMedian	Low_BelowMedian	High_AboveMedian	Low_BelowMedian	High_AboveMedian	High_AboveMedian	High_AboveMedian	Low_BelowMedian	High_AboveMedian	Low_BelowMedian	Low_BelowMedian
Gide_Cell_2019.PD38.ar.954	Low_BelowMedian	High_AboveMedian	High_AboveMedian	High_AboveMedian	High_AboveMedian	High_AboveMedian	High_AboveMedian	High_AboveMedian	High_AboveMedian	High_AboveMedian	High_AboveMedian	Low_BelowMedian	Low_BelowMedian	High_AboveMedian	Low_BelowMedian	Low_BelowMedian	Low_BelowMedian	Low_BelowMedian	Low_BelowMedian	High_AboveMedian	Low_BelowMedian	High_AboveMedian	High_AboveMedian	High_AboveMedian	High_AboveMedian	High_AboveMedian	High_AboveMedian	Low_BelowMedian	High_AboveMedian	High_AboveMedian	Low_BelowMedian	Low_BelowMedian	Low_BelowMedian	High_AboveMedian	High_AboveMedian	Low_BelowMedian	Low_BelowMedian	Low_BelowMedian	Low_BelowMedian	Low_BelowMedian	Low_BelowMedian	Low_BelowMedian	High_AboveMedian	High_AboveMedian	High_AboveMedian	Low_BelowMedian	High_AboveMedian	Low_BelowMedian	Low_BelowMedian
Gide_Cell_2019.PD40.ar.956	Low_BelowMedian	High_AboveMedian	High_AboveMedian	High_AboveMedian	Low_BelowMedian	High_AboveMedian	High_AboveMedian	High_AboveMedian	Low_BelowMedian	High_AboveMedian	High_AboveMedian	Low_BelowMedian	Low_BelowMedian	High_AboveMedian	Low_BelowMedian	Low_BelowMedian	Low_BelowMedian	Low_BelowMedian	Low_BelowMedian	High_AboveMedian	Low_BelowMedian	Low_BelowMedian	High_AboveMedian	High_AboveMedian	High_AboveMedian	High_AboveMedian	High_AboveMedian	Low_BelowMedian	High_AboveMedian	High_AboveMedian	Low_BelowMedian	Low_BelowMedian	Low_BelowMedian	Low_BelowMedian	Low_BelowMedian	Low_BelowMedian	Low_BelowMedian	Low_BelowMedian	Low_BelowMedian	Low_BelowMedian	Low_BelowMedian	Low_BelowMedian	High_AboveMedian	High_AboveMedian	High_AboveMedian	Low_BelowMedian	High_AboveMedian	Low_BelowMedian	Low_BelowMedian
Gide_Cell_2019.PD41.ar.957	Low_BelowMedian	High_AboveMedian	High_AboveMedian	High_AboveMedian	High_AboveMedian	Low_BelowMedian	High_AboveMedian	High_AboveMedian	Low_BelowMedian	High_AboveMedian	High_AboveMedian	Low_BelowMedian	Low_BelowMedian	High_AboveMedian	Low_BelowMedian	Low_BelowMedian	Low_BelowMedian	Low_BelowMedian	Low_BelowMedian	Low_BelowMedian	Low_BelowMedian	Low_BelowMedian	High_AboveMedian	High_AboveMedian	High_AboveMedian	High_AboveMedian	High_AboveMedian	High_AboveMedian	High_AboveMedian	High_AboveMedian	Low_BelowMedian	Low_BelowMedian	Low_BelowMedian	High_AboveMedian	Low_BelowMedian	Low_BelowMedian	Low_BelowMedian	High_AboveMedian	Low_BelowMedian	Low_BelowMedian	Low_BelowMedian	Low_BelowMedian	High_AboveMedian	High_AboveMedian	High_AboveMedian	Low_BelowMedian	High_AboveMedian	Low_BelowMedian	Low_BelowMedian
Gide_Cell_2019.PD41.ar.958	Low_BelowMedian	Low_BelowMedian	High_AboveMedian	Low_BelowMedian	High_AboveMedian	Low_BelowMedian	Low_BelowMedian	High_AboveMedian	High_AboveMedian	High_AboveMedian	High_AboveMedian	Low_BelowMedian	High_AboveMedian	High_AboveMedian	Low_BelowMedian	High_AboveMedian	High_AboveMedian	High_AboveMedian	High_AboveMedian	High_AboveMedian	Low_BelowMedian	High_AboveMedian	Low_BelowMedian	High_AboveMedian	Low_BelowMedian	Low_BelowMedian	High_AboveMedian	High_AboveMedian	High_AboveMedian	High_AboveMedian	Low_BelowMedian	Low_BelowMedian	High_AboveMedian	High_AboveMedian	Low_BelowMedian	High_AboveMedian	Low_BelowMedian	High_AboveMedian	Low_BelowMedian	Low_BelowMedian	Low_BelowMedian	Low_BelowMedian	High_AboveMedian	High_AboveMedian	Low_BelowMedian	Low_BelowMedian	High_AboveMedian	Low_BelowMedian	Low_BelowMedian
Gide_Cell_2019.PD42.ar.959	Low_BelowMedian	Low_BelowMedian	Low_BelowMedian	High_AboveMedian	High_AboveMedian	Low_BelowMedian	Low_BelowMedian	High_AboveMedian	Low_BelowMedian	High_AboveMedian	Low_BelowMedian	Low_BelowMedian	Low_BelowMedian	High_AboveMedian	High_AboveMedian	High_AboveMedian	Low_BelowMedian	Low_BelowMedian	Low_BelowMedian	High_AboveMedian	Low_BelowMedian	High_AboveMedian	Low_BelowMedian	Low_BelowMedian	Low_BelowMedian	Low_BelowMedian	Low_BelowMedian	High_AboveMedian	High_AboveMedian	High_AboveMedian	Low_BelowMedian	Low_BelowMedian	Low_BelowMedian	High_AboveMedian	Low_BelowMedian	Low_BelowMedian	Low_BelowMedian	High_AboveMedian	Low_BelowMedian	Low_BelowMedian	Low_BelowMedian	Low_BelowMedian	High_AboveMedian	High_AboveMedian	Low_BelowMedian	Low_BelowMedian	High_AboveMedian	Low_BelowMedian	High_AboveMedian
Gide_Cell_2019.PD44.ar.960	Low_BelowMedian	High_AboveMedian	High_AboveMedian	High_AboveMedian	Low_BelowMedian	Low_BelowMedian	Low_BelowMedian	High_AboveMedian	Low_BelowMedian	High_AboveMedian	High_AboveMedian	Low_BelowMedian	Low_BelowMedian	High_AboveMedian	Low_BelowMedian	Low_BelowMedian	Low_BelowMedian	Low_BelowMedian	Low_BelowMedian	Low_BelowMedian	Low_BelowMedian	Low_BelowMedian	High_AboveMedian	High_AboveMedian	High_AboveMedian	High_AboveMedian	High_AboveMedian	High_AboveMedian	High_AboveMedian	High_AboveMedian	Low_BelowMedian	Low_BelowMedian	Low_BelowMedian	High_AboveMedian	Low_BelowMedian	Low_BelowMedian	Low_BelowMedian	Low_BelowMedian	Low_BelowMedian	Low_BelowMedian	Low_BelowMedian	Low_BelowMedian	Low_BelowMedian	High_AboveMedian	High_AboveMedian	Low_BelowMedian	High_AboveMedian	Low_BelowMedian	Low_BelowMedian
Gide_Cell_2019.PD45.ar.961	Low_BelowMedian	High_AboveMedian	Low_BelowMedian	Low_BelowMedian	High_AboveMedian	Low_BelowMedian	Low_BelowMedian	High_AboveMedian	Low_BelowMedian	Low_BelowMedian	High_AboveMedian	Low_BelowMedian	Low_BelowMedian	Low_BelowMedian	Low_BelowMedian	Low_BelowMedian	Low_BelowMedian	Low_BelowMedian	Low_BelowMedian	High_AboveMedian	Low_BelowMedian	Low_BelowMedian	High_AboveMedian	High_AboveMedian	High_AboveMedian	High_AboveMedian	High_AboveMedian	High_AboveMedian	High_AboveMedian	Low_BelowMedian	Low_BelowMedian	Low_BelowMedian	Low_BelowMedian	Low_BelowMedian	Low_BelowMedian	Low_BelowMedian	Low_BelowMedian	Low_BelowMedian	Low_BelowMedian	Low_BelowMedian	Low_BelowMedian	Low_BelowMedian	Low_BelowMedian	Low_BelowMedian	Low_BelowMedian	Low_BelowMedian	High_AboveMedian	Low_BelowMedian	High_AboveMedian
Gide_Cell_2019.PD46.ar.962	Low_BelowMedian	High_AboveMedian	High_AboveMedian	Low_BelowMedian	High_AboveMedian	High_AboveMedian	Low_BelowMedian	High_AboveMedian	High_AboveMedian	High_AboveMedian	High_AboveMedian	Low_BelowMedian	High_AboveMedian	High_AboveMedian	High_AboveMedian	High_AboveMedian	High_AboveMedian	High_AboveMedian	Low_BelowMedian	Low_BelowMedian	Low_BelowMedian	Low_BelowMedian	High_AboveMedian	High_AboveMedian	High_AboveMedian	High_AboveMedian	High_AboveMedian	High_AboveMedian	High_AboveMedian	High_AboveMedian	High_AboveMedian	Low_BelowMedian	High_AboveMedian	Low_BelowMedian	Low_BelowMedian	High_AboveMedian	High_AboveMedian	Low_BelowMedian	High_AboveMedian	Low_BelowMedian	Low_BelowMedian	Low_BelowMedian	High_AboveMedian	High_AboveMedian	Low_BelowMedian	Low_BelowMedian	High_AboveMedian	Low_BelowMedian	Low_BelowMedian
Gide_Cell_2019.PD47.ar.963	Low_BelowMedian	High_AboveMedian	Low_BelowMedian	Low_BelowMedian	Low_BelowMedian	Low_BelowMedian	Low_BelowMedian	High_AboveMedian	Low_BelowMedian	Low_BelowMedian	High_AboveMedian	Low_BelowMedian	Low_BelowMedian	Low_BelowMedian	Low_BelowMedian	Low_BelowMedian	Low_BelowMedian	Low_BelowMedian	Low_BelowMedian	High_AboveMedian	Low_BelowMedian	Low_BelowMedian	Low_BelowMedian	High_AboveMedian	High_AboveMedian	High_AboveMedian	High_AboveMedian	High_AboveMedian	High_AboveMedian	Low_BelowMedian	Low_BelowMedian	Low_BelowMedian	Low_BelowMedian	Low_BelowMedian	Low_BelowMedian	Low_BelowMedian	Low_BelowMedian	High_AboveMedian	Low_BelowMedian	Low_BelowMedian	Low_BelowMedian	Low_BelowMedian	High_AboveMedian	Low_BelowMedian	Low_BelowMedian	Low_BelowMedian	High_AboveMedian	Low_BelowMedian	Low_BelowMedian
Gide_Cell_2019.PD47.ar.964	Low_BelowMedian	High_AboveMedian	High_AboveMedian	High_AboveMedian	High_AboveMedian	Low_BelowMedian	Low_BelowMedian	High_AboveMedian	High_AboveMedian	High_AboveMedian	High_AboveMedian	Low_BelowMedian	Low_BelowMedian	High_AboveMedian	Low_BelowMedian	Low_BelowMedian	Low_BelowMedian	Low_BelowMedian	Low_BelowMedian	Low_BelowMedian	Low_BelowMedian	Low_BelowMedian	High_AboveMedian	High_AboveMedian	High_AboveMedian	High_AboveMedian	High_AboveMedian	High_AboveMedian	High_AboveMedian	Low_BelowMedian	Low_BelowMedian	Low_BelowMedian	Low_BelowMedian	High_AboveMedian	Low_BelowMedian	Low_BelowMedian	Low_BelowMedian	High_AboveMedian	Low_BelowMedian	Low_BelowMedian	High_AboveMedian	Low_BelowMedian	High_AboveMedian	Low_BelowMedian	Low_BelowMedian	Low_BelowMedian	High_AboveMedian	Low_BelowMedian	High_AboveMedian
Gide_Cell_2019.PD48.ar.965	Low_BelowMedian	High_AboveMedian	Low_BelowMedian	High_AboveMedian	Low_BelowMedian	Low_BelowMedian	High_AboveMedian	High_AboveMedian	Low_BelowMedian	High_AboveMedian	High_AboveMedian	Low_BelowMedian	Low_BelowMedian	High_AboveMedian	Low_BelowMedian	Low_BelowMedian	Low_BelowMedian	High_AboveMedian	Low_BelowMedian	Low_BelowMedian	Low_BelowMedian	Low_BelowMedian	High_AboveMedian	High_AboveMedian	High_AboveMedian	High_AboveMedian	High_AboveMedian	High_AboveMedian	High_AboveMedian	High_AboveMedian	Low_BelowMedian	Low_BelowMedian	Low_BelowMedian	Low_BelowMedian	Low_BelowMedian	Low_BelowMedian	Low_BelowMedian	Low_BelowMedian	High_AboveMedian	High_AboveMedian	Low_BelowMedian	Low_BelowMedian	Low_BelowMedian	High_AboveMedian	High_AboveMedian	Low_BelowMedian	High_AboveMedian	Low_BelowMedian	Low_BelowMedian
Gide_Cell_2019.PD48.ar.966	Low_BelowMedian	High_AboveMedian	Low_BelowMedian	High_AboveMedian	High_AboveMedian	Low_BelowMedian	High_AboveMedian	High_AboveMedian	High_AboveMedian	High_AboveMedian	High_AboveMedian	Low_BelowMedian	Low_BelowMedian	High_AboveMedian	High_AboveMedian	High_AboveMedian	High_AboveMedian	Low_BelowMedian	Low_BelowMedian	High_AboveMedian	Low_BelowMedian	High_AboveMedian	High_AboveMedian	High_AboveMedian	High_AboveMedian	High_AboveMedian	High_AboveMedian	High_AboveMedian	High_AboveMedian	High_AboveMedian	High_AboveMedian	Low_BelowMedian	Low_BelowMedian	High_AboveMedian	Low_BelowMedian	Low_BelowMedian	High_AboveMedian	Low_BelowMedian	High_AboveMedian	High_AboveMedian	Low_BelowMedian	Low_BelowMedian	High_AboveMedian	High_AboveMedian	High_AboveMedian	High_AboveMedian	High_AboveMedian	High_AboveMedian	High_AboveMedian
Gide_Cell_2019.PD49.ar.967	Low_BelowMedian	Low_BelowMedian	High_AboveMedian	High_AboveMedian	High_AboveMedian	High_AboveMedian	Low_BelowMedian	High_AboveMedian	High_AboveMedian	High_AboveMedian	Low_BelowMedian	High_AboveMedian	High_AboveMedian	High_AboveMedian	Low_BelowMedian	High_AboveMedian	High_AboveMedian	High_AboveMedian	High_AboveMedian	High_AboveMedian	Low_BelowMedian	Low_BelowMedian	Low_BelowMedian	Low_BelowMedian	Low_BelowMedian	Low_BelowMedian	Low_BelowMedian	High_AboveMedian	Low_BelowMedian	High_AboveMedian	Low_BelowMedian	Low_BelowMedian	High_AboveMedian	Low_BelowMedian	Low_BelowMedian	Low_BelowMedian	High_AboveMedian	High_AboveMedian	High_AboveMedian	Low_BelowMedian	Low_BelowMedian	Low_BelowMedian	High_AboveMedian	High_AboveMedian	Low_BelowMedian	Low_BelowMedian	High_AboveMedian	Low_BelowMedian	High_AboveMedian
Gide_Cell_2019.PD50.ar.969	Low_BelowMedian	High_AboveMedian	High_AboveMedian	High_AboveMedian	High_AboveMedian	High_AboveMedian	High_AboveMedian	Low_BelowMedian	High_AboveMedian	High_AboveMedian	High_AboveMedian	Low_BelowMedian	High_AboveMedian	High_AboveMedian	Low_BelowMedian	Low_BelowMedian	Low_BelowMedian	High_AboveMedian	High_AboveMedian	High_AboveMedian	Low_BelowMedian	High_AboveMedian	High_AboveMedian	High_AboveMedian	High_AboveMedian	High_AboveMedian	High_AboveMedian	Low_BelowMedian	High_AboveMedian	High_AboveMedian	High_AboveMedian	Low_BelowMedian	Low_BelowMedian	High_AboveMedian	Low_BelowMedian	Low_BelowMedian	Low_BelowMedian	Low_BelowMedian	Low_BelowMedian	Low_BelowMedian	Low_BelowMedian	Low_BelowMedian	High_AboveMedian	High_AboveMedian	High_AboveMedian	High_AboveMedian	High_AboveMedian	Low_BelowMedian	High_AboveMedian
Gide_Cell_2019.PD52.ar.970	Low_BelowMedian	High_AboveMedian	Low_BelowMedian	High_AboveMedian	High_AboveMedian	Low_BelowMedian	High_AboveMedian	High_AboveMedian	High_AboveMedian	High_AboveMedian	High_AboveMedian	Low_BelowMedian	High_AboveMedian	High_AboveMedian	Low_BelowMedian	Low_BelowMedian	Low_BelowMedian	High_AboveMedian	Low_BelowMedian	Low_BelowMedian	High_AboveMedian	High_AboveMedian	Low_BelowMedian	High_AboveMedian	High_AboveMedian	High_AboveMedian	High_AboveMedian	High_AboveMedian	High_AboveMedian	High_AboveMedian	High_AboveMedian	Low_BelowMedian	Low_BelowMedian	Low_BelowMedian	Low_BelowMedian	Low_BelowMedian	Low_BelowMedian	High_AboveMedian	Low_BelowMedian	Low_BelowMedian	Low_BelowMedian	Low_BelowMedian	High_AboveMedian	Low_BelowMedian	High_AboveMedian	High_AboveMedian	High_AboveMedian	Low_BelowMedian	Low_BelowMedian
Gide_Cell_2019.PD53.ar.971	Low_BelowMedian	High_AboveMedian	Low_BelowMedian	Low_BelowMedian	High_AboveMedian	Low_BelowMedian	Low_BelowMedian	Low_BelowMedian	Low_BelowMedian	Low_BelowMedian	High_AboveMedian	Low_BelowMedian	Low_BelowMedian	Low_BelowMedian	Low_BelowMedian	Low_BelowMedian	Low_BelowMedian	Low_BelowMedian	Low_BelowMedian	High_AboveMedian	Low_BelowMedian	Low_BelowMedian	High_AboveMedian	High_AboveMedian	High_AboveMedian	High_AboveMedian	High_AboveMedian	High_AboveMedian	High_AboveMedian	High_AboveMedian	Low_BelowMedian	Low_BelowMedian	Low_BelowMedian	Low_BelowMedian	High_AboveMedian	Low_BelowMedian	Low_BelowMedian	Low_BelowMedian	Low_BelowMedian	Low_BelowMedian	Low_BelowMedian	Low_BelowMedian	Low_BelowMedian	Low_BelowMedian	High_AboveMedian	Low_BelowMedian	High_AboveMedian	Low_BelowMedian	High_AboveMedian
Gide_Cell_2019.PD54.ar.972	Low_BelowMedian	High_AboveMedian	Low_BelowMedian	Low_BelowMedian	Low_BelowMedian	Low_BelowMedian	Low_BelowMedian	Low_BelowMedian	Low_BelowMedian	Low_BelowMedian	Low_BelowMedian	High_AboveMedian	High_AboveMedian	Low_BelowMedian	Low_BelowMedian	High_AboveMedian	Low_BelowMedian	High_AboveMedian	High_AboveMedian	High_AboveMedian	Low_BelowMedian	Low_BelowMedian	Low_BelowMedian	Low_BelowMedian	Low_BelowMedian	High_AboveMedian	High_AboveMedian	High_AboveMedian	Low_BelowMedian	High_AboveMedian	Low_BelowMedian	High_AboveMedian	High_AboveMedian	Low_BelowMedian	Low_BelowMedian	Low_BelowMedian	Low_BelowMedian	High_AboveMedian	Low_BelowMedian	Low_BelowMedian	Low_BelowMedian	Low_BelowMedian	High_AboveMedian	Low_BelowMedian	High_AboveMedian	High_AboveMedian	Low_BelowMedian	Low_BelowMedian	High_AboveMedian
HugoLo_IPRES_2016.Pt01.ar.279	High_AboveMedian	High_AboveMedian	High_AboveMedian	High_AboveMedian	High_AboveMedian	High_AboveMedian	High_AboveMedian	Low_BelowMedian	High_AboveMedian	High_AboveMedian	High_AboveMedian	High_AboveMedian	Low_BelowMedian	High_AboveMedian	High_AboveMedian	High_AboveMedian	High_AboveMedian	Low_BelowMedian	High_AboveMedian	High_AboveMedian	High_AboveMedian	High_AboveMedian	High_AboveMedian	High_AboveMedian	High_AboveMedian	High_AboveMedian	High_AboveMedian	Low_BelowMedian	High_AboveMedian	Low_BelowMedian	High_AboveMedian	High_AboveMedian	High_AboveMedian	High_AboveMedian	High_AboveMedian	High_AboveMedian	High_AboveMedian	High_AboveMedian	High_AboveMedian	High_AboveMedian	High_AboveMedian	High_AboveMedian	Low_BelowMedian	High_AboveMedian	High_AboveMedian	High_AboveMedian	High_AboveMedian	High_AboveMedian	High_AboveMedian
HugoLo_IPRES_2016.Pt02.ar.280	High_AboveMedian	High_AboveMedian	High_AboveMedian	High_AboveMedian	Low_BelowMedian	Low_BelowMedian	High_AboveMedian	High_AboveMedian	High_AboveMedian	High_AboveMedian	High_AboveMedian	High_AboveMedian	Low_BelowMedian	Low_BelowMedian	High_AboveMedian	High_AboveMedian	High_AboveMedian	Low_BelowMedian	High_AboveMedian	High_AboveMedian	High_AboveMedian	High_AboveMedian	High_AboveMedian	High_AboveMedian	High_AboveMedian	High_AboveMedian	High_AboveMedian	Low_BelowMedian	High_AboveMedian	Low_BelowMedian	High_AboveMedian	High_AboveMedian	High_AboveMedian	Low_BelowMedian	Low_BelowMedian	High_AboveMedian	High_AboveMedian	High_AboveMedian	High_AboveMedian	High_AboveMedian	High_AboveMedian	High_AboveMedian	Low_BelowMedian	Low_BelowMedian	High_AboveMedian	High_AboveMedian	Low_BelowMedian	High_AboveMedian	Low_BelowMedian
HugoLo_IPRES_2016.Pt04.ar.281	Low_BelowMedian	Low_BelowMedian	Low_BelowMedian	Low_BelowMedian	High_AboveMedian	High_AboveMedian	Low_BelowMedian	Low_BelowMedian	High_AboveMedian	Low_BelowMedian	Low_BelowMedian	High_AboveMedian	High_AboveMedian	Low_BelowMedian	High_AboveMedian	High_AboveMedian	High_AboveMedian	High_AboveMedian	Low_BelowMedian	High_AboveMedian	Low_BelowMedian	Low_BelowMedian	Low_BelowMedian	Low_BelowMedian	Low_BelowMedian	Low_BelowMedian	Low_BelowMedian	Low_BelowMedian	Low_BelowMedian	Low_BelowMedian	High_AboveMedian	High_AboveMedian	High_AboveMedian	High_AboveMedian	High_AboveMedian	High_AboveMedian	High_AboveMedian	High_AboveMedian	High_AboveMedian	High_AboveMedian	Low_BelowMedian	High_AboveMedian	Low_BelowMedian	Low_BelowMedian	Low_BelowMedian	High_AboveMedian	Low_BelowMedian	High_AboveMedian	High_AboveMedian
HugoLo_IPRES_2016.Pt05.ar.282	High_AboveMedian	Low_BelowMedian	Low_BelowMedian	Low_BelowMedian	Low_BelowMedian	High_AboveMedian	High_AboveMedian	Low_BelowMedian	Low_BelowMedian	Low_BelowMedian	Low_BelowMedian	High_AboveMedian	High_AboveMedian	Low_BelowMedian	High_AboveMedian	High_AboveMedian	High_AboveMedian	High_AboveMedian	High_AboveMedian	Low_BelowMedian	High_AboveMedian	High_AboveMedian	Low_BelowMedian	Low_BelowMedian	Low_BelowMedian	Low_BelowMedian	Low_BelowMedian	Low_BelowMedian	Low_BelowMedian	Low_BelowMedian	High_AboveMedian	High_AboveMedian	High_AboveMedian	Low_BelowMedian	Low_BelowMedian	High_AboveMedian	High_AboveMedian	High_AboveMedian	High_AboveMedian	High_AboveMedian	High_AboveMedian	High_AboveMedian	Low_BelowMedian	Low_BelowMedian	Low_BelowMedian	High_AboveMedian	Low_BelowMedian	High_AboveMedian	Low_BelowMedian
HugoLo_IPRES_2016.Pt06.ar.283	High_AboveMedian	Low_BelowMedian	High_AboveMedian	High_AboveMedian	Low_BelowMedian	High_AboveMedian	High_AboveMedian	Low_BelowMedian	High_AboveMedian	High_AboveMedian	Low_BelowMedian	High_AboveMedian	Low_BelowMedian	High_AboveMedian	High_AboveMedian	High_AboveMedian	High_AboveMedian	Low_BelowMedian	High_AboveMedian	High_AboveMedian	High_AboveMedian	High_AboveMedian	High_AboveMedian	Low_BelowMedian	Low_BelowMedian	Low_BelowMedian	Low_BelowMedian	Low_BelowMedian	Low_BelowMedian	Low_BelowMedian	High_AboveMedian	High_AboveMedian	High_AboveMedian	Low_BelowMedian	High_AboveMedian	High_AboveMedian	High_AboveMedian	High_AboveMedian	High_AboveMedian	High_AboveMedian	High_AboveMedian	High_AboveMedian	Low_BelowMedian	High_AboveMedian	High_AboveMedian	High_AboveMedian	Low_BelowMedian	High_AboveMedian	High_AboveMedian
HugoLo_IPRES_2016.Pt07.ar.284	High_AboveMedian	Low_BelowMedian	Low_BelowMedian	Low_BelowMedian	Low_BelowMedian	High_AboveMedian	High_AboveMedian	High_AboveMedian	High_AboveMedian	Low_BelowMedian	Low_BelowMedian	High_AboveMedian	High_AboveMedian	Low_BelowMedian	High_AboveMedian	High_AboveMedian	High_AboveMedian	High_AboveMedian	High_AboveMedian	High_AboveMedian	High_AboveMedian	High_AboveMedian	High_AboveMedian	Low_BelowMedian	Low_BelowMedian	Low_BelowMedian	Low_BelowMedian	Low_BelowMedian	Low_BelowMedian	Low_BelowMedian	High_AboveMedian	High_AboveMedian	High_AboveMedian	Low_BelowMedian	High_AboveMedian	High_AboveMedian	High_AboveMedian	High_AboveMedian	High_AboveMedian	High_AboveMedian	High_AboveMedian	High_AboveMedian	Low_BelowMedian	High_AboveMedian	High_AboveMedian	High_AboveMedian	Low_BelowMedian	High_AboveMedian	High_AboveMedian
HugoLo_IPRES_2016.Pt08.ar.285	High_AboveMedian	Low_BelowMedian	High_AboveMedian	High_AboveMedian	Low_BelowMedian	Low_BelowMedian	High_AboveMedian	High_AboveMedian	High_AboveMedian	High_AboveMedian	High_AboveMedian	High_AboveMedian	Low_BelowMedian	High_AboveMedian	High_AboveMedian	High_AboveMedian	High_AboveMedian	Low_BelowMedian	High_AboveMedian	Low_BelowMedian	High_AboveMedian	High_AboveMedian	High_AboveMedian	High_AboveMedian	High_AboveMedian	High_AboveMedian	High_AboveMedian	Low_BelowMedian	High_AboveMedian	Low_BelowMedian	High_AboveMedian	High_AboveMedian	High_AboveMedian	High_AboveMedian	High_AboveMedian	High_AboveMedian	High_AboveMedian	High_AboveMedian	High_AboveMedian	High_AboveMedian	High_AboveMedian	High_AboveMedian	Low_BelowMedian	Low_BelowMedian	High_AboveMedian	High_AboveMedian	Low_BelowMedian	High_AboveMedian	Low_BelowMedian
HugoLo_IPRES_2016.Pt09.ar.286	High_AboveMedian	High_AboveMedian	High_AboveMedian	High_AboveMedian	Low_BelowMedian	High_AboveMedian	High_AboveMedian	High_AboveMedian	High_AboveMedian	High_AboveMedian	High_AboveMedian	High_AboveMedian	Low_BelowMedian	High_AboveMedian	High_AboveMedian	High_AboveMedian	High_AboveMedian	Low_BelowMedian	High_AboveMedian	Low_BelowMedian	High_AboveMedian	High_AboveMedian	High_AboveMedian	High_AboveMedian	Low_BelowMedian	High_AboveMedian	High_AboveMedian	Low_BelowMedian	High_AboveMedian	Low_BelowMedian	High_AboveMedian	High_AboveMedian	High_AboveMedian	High_AboveMedian	High_AboveMedian	High_AboveMedian	High_AboveMedian	High_AboveMedian	High_AboveMedian	High_AboveMedian	High_AboveMedian	High_AboveMedian	Low_BelowMedian	High_AboveMedian	High_AboveMedian	High_AboveMedian	Low_BelowMedian	High_AboveMedian	Low_BelowMedian
HugoLo_IPRES_2016.Pt10.ar.287	High_AboveMedian	Low_BelowMedian	High_AboveMedian	High_AboveMedian	High_AboveMedian	High_AboveMedian	High_AboveMedian	Low_BelowMedian	High_AboveMedian	High_AboveMedian	Low_BelowMedian	High_AboveMedian	High_AboveMedian	High_AboveMedian	High_AboveMedian	High_AboveMedian	High_AboveMedian	High_AboveMedian	High_AboveMedian	High_AboveMedian	Low_BelowMedian	High_AboveMedian	High_AboveMedian	Low_BelowMedian	High_AboveMedian	Low_BelowMedian	Low_BelowMedian	Low_BelowMedian	Low_BelowMedian	Low_BelowMedian	High_AboveMedian	High_AboveMedian	High_AboveMedian	High_AboveMedian	High_AboveMedian	High_AboveMedian	High_AboveMedian	High_AboveMedian	High_AboveMedian	High_AboveMedian	High_AboveMedian	High_AboveMedian	Low_BelowMedian	High_AboveMedian	High_AboveMedian	High_AboveMedian	Low_BelowMedian	High_AboveMedian	High_AboveMedian
HugoLo_IPRES_2016.Pt12.ar.288	High_AboveMedian	Low_BelowMedian	High_AboveMedian	High_AboveMedian	High_AboveMedian	High_AboveMedian	High_AboveMedian	Low_BelowMedian	High_AboveMedian	High_AboveMedian	Low_BelowMedian	High_AboveMedian	High_AboveMedian	High_AboveMedian	High_AboveMedian	High_AboveMedian	High_AboveMedian	High_AboveMedian	High_AboveMedian	High_AboveMedian	Low_BelowMedian	High_AboveMedian	High_AboveMedian	Low_BelowMedian	Low_BelowMedian	Low_BelowMedian	Low_BelowMedian	Low_BelowMedian	High_AboveMedian	Low_BelowMedian	High_AboveMedian	High_AboveMedian	High_AboveMedian	High_AboveMedian	High_AboveMedian	High_AboveMedian	High_AboveMedian	High_AboveMedian	High_AboveMedian	High_AboveMedian	High_AboveMedian	High_AboveMedian	Low_BelowMedian	High_AboveMedian	High_AboveMedian	High_AboveMedian	Low_BelowMedian	High_AboveMedian	Low_BelowMedian
HugoLo_IPRES_2016.Pt13.ar.289	High_AboveMedian	High_AboveMedian	High_AboveMedian	High_AboveMedian	High_AboveMedian	High_AboveMedian	High_AboveMedian	High_AboveMedian	High_AboveMedian	High_AboveMedian	High_AboveMedian	High_AboveMedian	Low_BelowMedian	High_AboveMedian	High_AboveMedian	High_AboveMedian	High_AboveMedian	Low_BelowMedian	High_AboveMedian	High_AboveMedian	Low_BelowMedian	High_AboveMedian	High_AboveMedian	High_AboveMedian	High_AboveMedian	High_AboveMedian	High_AboveMedian	Low_BelowMedian	High_AboveMedian	Low_BelowMedian	High_AboveMedian	High_AboveMedian	Low_BelowMedian	High_AboveMedian	High_AboveMedian	High_AboveMedian	High_AboveMedian	High_AboveMedian	High_AboveMedian	High_AboveMedian	High_AboveMedian	High_AboveMedian	Low_BelowMedian	High_AboveMedian	High_AboveMedian	High_AboveMedian	High_AboveMedian	High_AboveMedian	High_AboveMedian
HugoLo_IPRES_2016.Pt14.ar.290	High_AboveMedian	Low_BelowMedian	High_AboveMedian	High_AboveMedian	High_AboveMedian	High_AboveMedian	High_AboveMedian	Low_BelowMedian	High_AboveMedian	High_AboveMedian	High_AboveMedian	High_AboveMedian	High_AboveMedian	High_AboveMedian	High_AboveMedian	High_AboveMedian	High_AboveMedian	High_AboveMedian	High_AboveMedian	Low_BelowMedian	Low_BelowMedian	High_AboveMedian	High_AboveMedian	High_AboveMedian	High_AboveMedian	High_AboveMedian	High_AboveMedian	Low_BelowMedian	High_AboveMedian	High_AboveMedian	High_AboveMedian	High_AboveMedian	High_AboveMedian	Low_BelowMedian	Low_BelowMedian	High_AboveMedian	High_AboveMedian	High_AboveMedian	High_AboveMedian	High_AboveMedian	High_AboveMedian	High_AboveMedian	Low_BelowMedian	High_AboveMedian	High_AboveMedian	High_AboveMedian	High_AboveMedian	High_AboveMedian	High_AboveMedian
HugoLo_IPRES_2016.Pt15.ar.291	High_AboveMedian	High_AboveMedian	Low_BelowMedian	Low_BelowMedian	Low_BelowMedian	High_AboveMedian	High_AboveMedian	Low_BelowMedian	High_AboveMedian	Low_BelowMedian	Low_BelowMedian	High_AboveMedian	High_AboveMedian	Low_BelowMedian	Low_BelowMedian	Low_BelowMedian	High_AboveMedian	Low_BelowMedian	High_AboveMedian	Low_BelowMedian	High_AboveMedian	Low_BelowMedian	High_AboveMedian	Low_BelowMedian	Low_BelowMedian	High_AboveMedian	High_AboveMedian	Low_BelowMedian	Low_BelowMedian	Low_BelowMedian	High_AboveMedian	High_AboveMedian	High_AboveMedian	High_AboveMedian	Low_BelowMedian	High_AboveMedian	High_AboveMedian	High_AboveMedian	High_AboveMedian	High_AboveMedian	High_AboveMedian	High_AboveMedian	High_AboveMedian	Low_BelowMedian	Low_BelowMedian	High_AboveMedian	Low_BelowMedian	High_AboveMedian	Low_BelowMedian
HugoLo_IPRES_2016.Pt16.ar.292	High_AboveMedian	Low_BelowMedian	Low_BelowMedian	High_AboveMedian	Low_BelowMedian	High_AboveMedian	High_AboveMedian	Low_BelowMedian	High_AboveMedian	High_AboveMedian	High_AboveMedian	High_AboveMedian	Low_BelowMedian	High_AboveMedian	High_AboveMedian	High_AboveMedian	High_AboveMedian	Low_BelowMedian	High_AboveMedian	Low_BelowMedian	High_AboveMedian	High_AboveMedian	High_AboveMedian	High_AboveMedian	High_AboveMedian	High_AboveMedian	Low_BelowMedian	Low_BelowMedian	Low_BelowMedian	Low_BelowMedian	High_AboveMedian	High_AboveMedian	High_AboveMedian	High_AboveMedian	High_AboveMedian	High_AboveMedian	High_AboveMedian	High_AboveMedian	Low_BelowMedian	High_AboveMedian	Low_BelowMedian	High_AboveMedian	Low_BelowMedian	High_AboveMedian	High_AboveMedian	High_AboveMedian	Low_BelowMedian	High_AboveMedian	High_AboveMedian
HugoLo_IPRES_2016.Pt19.ar.293	High_AboveMedian	Low_BelowMedian	Low_BelowMedian	Low_BelowMedian	High_AboveMedian	High_AboveMedian	High_AboveMedian	Low_BelowMedian	High_AboveMedian	High_AboveMedian	Low_BelowMedian	High_AboveMedian	High_AboveMedian	High_AboveMedian	High_AboveMedian	High_AboveMedian	High_AboveMedian	Low_BelowMedian	High_AboveMedian	Low_BelowMedian	High_AboveMedian	High_AboveMedian	High_AboveMedian	Low_BelowMedian	Low_BelowMedian	Low_BelowMedian	Low_BelowMedian	High_AboveMedian	Low_BelowMedian	Low_BelowMedian	High_AboveMedian	High_AboveMedian	High_AboveMedian	High_AboveMedian	High_AboveMedian	High_AboveMedian	High_AboveMedian	High_AboveMedian	High_AboveMedian	High_AboveMedian	Low_BelowMedian	High_AboveMedian	Low_BelowMedian	Low_BelowMedian	High_AboveMedian	High_AboveMedian	Low_BelowMedian	High_AboveMedian	High_AboveMedian
HugoLo_IPRES_2016.Pt20.ar.294	High_AboveMedian	High_AboveMedian	High_AboveMedian	Low_BelowMedian	Low_BelowMedian	High_AboveMedian	High_AboveMedian	Low_BelowMedian	High_AboveMedian	High_AboveMedian	High_AboveMedian	High_AboveMedian	Low_BelowMedian	Low_BelowMedian	High_AboveMedian	High_AboveMedian	High_AboveMedian	Low_BelowMedian	High_AboveMedian	Low_BelowMedian	High_AboveMedian	High_AboveMedian	High_AboveMedian	High_AboveMedian	High_AboveMedian	High_AboveMedian	High_AboveMedian	Low_BelowMedian	High_AboveMedian	Low_BelowMedian	High_AboveMedian	High_AboveMedian	Low_BelowMedian	Low_BelowMedian	Low_BelowMedian	High_AboveMedian	High_AboveMedian	High_AboveMedian	High_AboveMedian	High_AboveMedian	High_AboveMedian	High_AboveMedian	Low_BelowMedian	Low_BelowMedian	High_AboveMedian	High_AboveMedian	Low_BelowMedian	High_AboveMedian	Low_BelowMedian
HugoLo_IPRES_2016.Pt22.ar.295	High_AboveMedian	High_AboveMedian	High_AboveMedian	High_AboveMedian	High_AboveMedian	High_AboveMedian	High_AboveMedian	Low_BelowMedian	High_AboveMedian	High_AboveMedian	High_AboveMedian	High_AboveMedian	High_AboveMedian	High_AboveMedian	High_AboveMedian	High_AboveMedian	High_AboveMedian	Low_BelowMedian	High_AboveMedian	Low_BelowMedian	High_AboveMedian	High_AboveMedian	High_AboveMedian	High_AboveMedian	High_AboveMedian	High_AboveMedian	High_AboveMedian	Low_BelowMedian	High_AboveMedian	Low_BelowMedian	High_AboveMedian	High_AboveMedian	Low_BelowMedian	High_AboveMedian	High_AboveMedian	High_AboveMedian	High_AboveMedian	High_AboveMedian	High_AboveMedian	High_AboveMedian	High_AboveMedian	High_AboveMedian	Low_BelowMedian	High_AboveMedian	High_AboveMedian	High_AboveMedian	High_AboveMedian	High_AboveMedian	High_AboveMedian
HugoLo_IPRES_2016.Pt23.ar.296	High_AboveMedian	High_AboveMedian	High_AboveMedian	High_AboveMedian	High_AboveMedian	High_AboveMedian	High_AboveMedian	Low_BelowMedian	High_AboveMedian	High_AboveMedian	High_AboveMedian	High_AboveMedian	High_AboveMedian	High_AboveMedian	High_AboveMedian	High_AboveMedian	High_AboveMedian	High_AboveMedian	High_AboveMedian	Low_BelowMedian	High_AboveMedian	High_AboveMedian	High_AboveMedian	High_AboveMedian	High_AboveMedian	High_AboveMedian	High_AboveMedian	Low_BelowMedian	High_AboveMedian	Low_BelowMedian	High_AboveMedian	High_AboveMedian	High_AboveMedian	High_AboveMedian	High_AboveMedian	High_AboveMedian	High_AboveMedian	High_AboveMedian	High_AboveMedian	High_AboveMedian	High_AboveMedian	High_AboveMedian	Low_BelowMedian	High_AboveMedian	High_AboveMedian	High_AboveMedian	Low_BelowMedian	High_AboveMedian	High_AboveMedian
HugoLo_IPRES_2016.Pt25.ar.297	High_AboveMedian	High_AboveMedian	Low_BelowMedian	Low_BelowMedian	Low_BelowMedian	High_AboveMedian	High_AboveMedian	Low_BelowMedian	Low_BelowMedian	Low_BelowMedian	Low_BelowMedian	High_AboveMedian	High_AboveMedian	Low_BelowMedian	High_AboveMedian	High_AboveMedian	High_AboveMedian	High_AboveMedian	High_AboveMedian	Low_BelowMedian	Low_BelowMedian	High_AboveMedian	High_AboveMedian	High_AboveMedian	Low_BelowMedian	High_AboveMedian	High_AboveMedian	High_AboveMedian	Low_BelowMedian	Low_BelowMedian	High_AboveMedian	High_AboveMedian	High_AboveMedian	High_AboveMedian	Low_BelowMedian	High_AboveMedian	High_AboveMedian	High_AboveMedian	High_AboveMedian	High_AboveMedian	Low_BelowMedian	High_AboveMedian	Low_BelowMedian	Low_BelowMedian	Low_BelowMedian	High_AboveMedian	Low_BelowMedian	High_AboveMedian	High_AboveMedian
HugoLo_IPRES_2016.Pt27.ar.298	High_AboveMedian	High_AboveMedian	High_AboveMedian	High_AboveMedian	Low_BelowMedian	High_AboveMedian	High_AboveMedian	High_AboveMedian	High_AboveMedian	High_AboveMedian	High_AboveMedian	High_AboveMedian	High_AboveMedian	High_AboveMedian	High_AboveMedian	High_AboveMedian	High_AboveMedian	High_AboveMedian	High_AboveMedian	Low_BelowMedian	High_AboveMedian	High_AboveMedian	High_AboveMedian	High_AboveMedian	High_AboveMedian	High_AboveMedian	High_AboveMedian	Low_BelowMedian	High_AboveMedian	Low_BelowMedian	High_AboveMedian	High_AboveMedian	High_AboveMedian	Low_BelowMedian	High_AboveMedian	High_AboveMedian	High_AboveMedian	High_AboveMedian	High_AboveMedian	High_AboveMedian	High_AboveMedian	High_AboveMedian	Low_BelowMedian	High_AboveMedian	High_AboveMedian	High_AboveMedian	Low_BelowMedian	High_AboveMedian	Low_BelowMedian
HugoLo_IPRES_2016.Pt28.ar.300	High_AboveMedian	Low_BelowMedian	High_AboveMedian	High_AboveMedian	High_AboveMedian	High_AboveMedian	High_AboveMedian	Low_BelowMedian	High_AboveMedian	High_AboveMedian	High_AboveMedian	High_AboveMedian	Low_BelowMedian	Low_BelowMedian	High_AboveMedian	High_AboveMedian	High_AboveMedian	Low_BelowMedian	High_AboveMedian	Low_BelowMedian	High_AboveMedian	High_AboveMedian	High_AboveMedian	High_AboveMedian	High_AboveMedian	High_AboveMedian	Low_BelowMedian	High_AboveMedian	High_AboveMedian	Low_BelowMedian	High_AboveMedian	High_AboveMedian	High_AboveMedian	High_AboveMedian	High_AboveMedian	High_AboveMedian	High_AboveMedian	Low_BelowMedian	High_AboveMedian	High_AboveMedian	High_AboveMedian	High_AboveMedian	Low_BelowMedian	High_AboveMedian	High_AboveMedian	High_AboveMedian	Low_BelowMedian	High_AboveMedian	High_AboveMedian
HugoLo_IPRES_2016.Pt29.ar.301	High_AboveMedian	High_AboveMedian	High_AboveMedian	High_AboveMedian	High_AboveMedian	High_AboveMedian	High_AboveMedian	Low_BelowMedian	High_AboveMedian	High_AboveMedian	High_AboveMedian	High_AboveMedian	High_AboveMedian	Low_BelowMedian	High_AboveMedian	High_AboveMedian	High_AboveMedian	High_AboveMedian	High_AboveMedian	Low_BelowMedian	High_AboveMedian	High_AboveMedian	High_AboveMedian	High_AboveMedian	High_AboveMedian	High_AboveMedian	High_AboveMedian	Low_BelowMedian	High_AboveMedian	Low_BelowMedian	High_AboveMedian	High_AboveMedian	High_AboveMedian	High_AboveMedian	Low_BelowMedian	High_AboveMedian	High_AboveMedian	High_AboveMedian	High_AboveMedian	High_AboveMedian	High_AboveMedian	High_AboveMedian	Low_BelowMedian	Low_BelowMedian	High_AboveMedian	High_AboveMedian	Low_BelowMedian	High_AboveMedian	Low_BelowMedian
HugoLo_IPRES_2016.Pt31.ar.302	High_AboveMedian	Low_BelowMedian	Low_BelowMedian	High_AboveMedian	High_AboveMedian	High_AboveMedian	High_AboveMedian	Low_BelowMedian	High_AboveMedian	High_AboveMedian	Low_BelowMedian	High_AboveMedian	High_AboveMedian	High_AboveMedian	High_AboveMedian	High_AboveMedian	Low_BelowMedian	High_AboveMedian	High_AboveMedian	High_AboveMedian	High_AboveMedian	High_AboveMedian	High_AboveMedian	High_AboveMedian	High_AboveMedian	High_AboveMedian	High_AboveMedian	Low_BelowMedian	Low_BelowMedian	Low_BelowMedian	High_AboveMedian	High_AboveMedian	High_AboveMedian	High_AboveMedian	High_AboveMedian	High_AboveMedian	High_AboveMedian	High_AboveMedian	Low_BelowMedian	High_AboveMedian	Low_BelowMedian	High_AboveMedian	Low_BelowMedian	Low_BelowMedian	High_AboveMedian	High_AboveMedian	Low_BelowMedian	High_AboveMedian	High_AboveMedian
HugoLo_IPRES_2016.Pt32.ar.303	Low_BelowMedian	Low_BelowMedian	Low_BelowMedian	High_AboveMedian	High_AboveMedian	Low_BelowMedian	High_AboveMedian	Low_BelowMedian	Low_BelowMedian	High_AboveMedian	Low_BelowMedian	High_AboveMedian	Low_BelowMedian	High_AboveMedian	Low_BelowMedian	Low_BelowMedian	Low_BelowMedian	Low_BelowMedian	High_AboveMedian	Low_BelowMedian	Low_BelowMedian	High_AboveMedian	High_AboveMedian	High_AboveMedian	High_AboveMedian	Low_BelowMedian	Low_BelowMedian	Low_BelowMedian	High_AboveMedian	Low_BelowMedian	Low_BelowMedian	High_AboveMedian	Low_BelowMedian	High_AboveMedian	High_AboveMedian	Low_BelowMedian	High_AboveMedian	High_AboveMedian	High_AboveMedian	High_AboveMedian	Low_BelowMedian	High_AboveMedian	Low_BelowMedian	High_AboveMedian	High_AboveMedian	High_AboveMedian	Low_BelowMedian	High_AboveMedian	High_AboveMedian
HugoLo_IPRES_2016.Pt35.ar.304	High_AboveMedian	Low_BelowMedian	Low_BelowMedian	Low_BelowMedian	Low_BelowMedian	High_AboveMedian	High_AboveMedian	Low_BelowMedian	Low_BelowMedian	Low_BelowMedian	Low_BelowMedian	High_AboveMedian	High_AboveMedian	Low_BelowMedian	High_AboveMedian	High_AboveMedian	High_AboveMedian	High_AboveMedian	High_AboveMedian	High_AboveMedian	Low_BelowMedian	Low_BelowMedian	Low_BelowMedian	Low_BelowMedian	Low_BelowMedian	High_AboveMedian	Low_BelowMedian	Low_BelowMedian	Low_BelowMedian	Low_BelowMedian	High_AboveMedian	High_AboveMedian	High_AboveMedian	Low_BelowMedian	High_AboveMedian	High_AboveMedian	High_AboveMedian	High_AboveMedian	Low_BelowMedian	High_AboveMedian	Low_BelowMedian	High_AboveMedian	Low_BelowMedian	Low_BelowMedian	Low_BelowMedian	High_AboveMedian	Low_BelowMedian	High_AboveMedian	High_AboveMedian
HugoLo_IPRES_2016.Pt37.ar.305	High_AboveMedian	Low_BelowMedian	Low_BelowMedian	Low_BelowMedian	Low_BelowMedian	Low_BelowMedian	Low_BelowMedian	Low_BelowMedian	High_AboveMedian	Low_BelowMedian	Low_BelowMedian	High_AboveMedian	High_AboveMedian	Low_BelowMedian	High_AboveMedian	High_AboveMedian	High_AboveMedian	Low_BelowMedian	High_AboveMedian	Low_BelowMedian	High_AboveMedian	High_AboveMedian	Low_BelowMedian	Low_BelowMedian	Low_BelowMedian	High_AboveMedian	Low_BelowMedian	Low_BelowMedian	Low_BelowMedian	Low_BelowMedian	High_AboveMedian	High_AboveMedian	High_AboveMedian	Low_BelowMedian	High_AboveMedian	High_AboveMedian	High_AboveMedian	High_AboveMedian	High_AboveMedian	High_AboveMedian	Low_BelowMedian	High_AboveMedian	Low_BelowMedian	Low_BelowMedian	High_AboveMedian	High_AboveMedian	Low_BelowMedian	High_AboveMedian	Low_BelowMedian
HugoLo_IPRES_2016.Pt38.ar.306	High_AboveMedian	High_AboveMedian	High_AboveMedian	Low_BelowMedian	High_AboveMedian	High_AboveMedian	High_AboveMedian	Low_BelowMedian	High_AboveMedian	Low_BelowMedian	High_AboveMedian	High_AboveMedian	High_AboveMedian	Low_BelowMedian	High_AboveMedian	High_AboveMedian	Low_BelowMedian	High_AboveMedian	Low_BelowMedian	Low_BelowMedian	High_AboveMedian	High_AboveMedian	High_AboveMedian	High_AboveMedian	High_AboveMedian	High_AboveMedian	High_AboveMedian	Low_BelowMedian	High_AboveMedian	Low_BelowMedian	High_AboveMedian	High_AboveMedian	High_AboveMedian	Low_BelowMedian	High_AboveMedian	High_AboveMedian	High_AboveMedian	High_AboveMedian	Low_BelowMedian	High_AboveMedian	Low_BelowMedian	High_AboveMedian	Low_BelowMedian	High_AboveMedian	High_AboveMedian	High_AboveMedian	Low_BelowMedian	High_AboveMedian	High_AboveMedian
Liu_NatMed_2019.p001.ar.00001	Low_BelowMedian	Low_BelowMedian	Low_BelowMedian	Low_BelowMedian	Low_BelowMedian	Low_BelowMedian	Low_BelowMedian	Low_BelowMedian	Low_BelowMedian	Low_BelowMedian	Low_BelowMedian	Low_BelowMedian	Low_BelowMedian	Low_BelowMedian	Low_BelowMedian	Low_BelowMedian	Low_BelowMedian	Low_BelowMedian	Low_BelowMedian	Low_BelowMedian	High_AboveMedian	Low_BelowMedian	Low_BelowMedian	Low_BelowMedian	Low_BelowMedian	Low_BelowMedian	Low_BelowMedian	High_AboveMedian	Low_BelowMedian	Low_BelowMedian	Low_BelowMedian	High_AboveMedian	High_AboveMedian	Low_BelowMedian	Low_BelowMedian	High_AboveMedian	Low_BelowMedian	High_AboveMedian	Low_BelowMedian	Low_BelowMedian	Low_BelowMedian	Low_BelowMedian	High_AboveMedian	Low_BelowMedian	Low_BelowMedian	Low_BelowMedian	Low_BelowMedian	Low_BelowMedian	Low_BelowMedian
Liu_NatMed_2019.p004.ar.00012	Low_BelowMedian	Low_BelowMedian	Low_BelowMedian	Low_BelowMedian	Low_BelowMedian	Low_BelowMedian	Low_BelowMedian	Low_BelowMedian	Low_BelowMedian	Low_BelowMedian	Low_BelowMedian	Low_BelowMedian	Low_BelowMedian	Low_BelowMedian	Low_BelowMedian	Low_BelowMedian	Low_BelowMedian	Low_BelowMedian	Low_BelowMedian	High_AboveMedian	High_AboveMedian	Low_BelowMedian	Low_BelowMedian	Low_BelowMedian	Low_BelowMedian	Low_BelowMedian	Low_BelowMedian	Low_BelowMedian	Low_BelowMedian	High_AboveMedian	Low_BelowMedian	Low_BelowMedian	Low_BelowMedian	Low_BelowMedian	High_AboveMedian	Low_BelowMedian	Low_BelowMedian	Low_BelowMedian	Low_BelowMedian	Low_BelowMedian	Low_BelowMedian	Low_BelowMedian	High_AboveMedian	High_AboveMedian	Low_BelowMedian	Low_BelowMedian	High_AboveMedian	Low_BelowMedian	Low_BelowMedian
Liu_NatMed_2019.p006.ar.00567	Low_BelowMedian	Low_BelowMedian	High_AboveMedian	Low_BelowMedian	High_AboveMedian	High_AboveMedian	High_AboveMedian	Low_BelowMedian	High_AboveMedian	Low_BelowMedian	Low_BelowMedian	Low_BelowMedian	High_AboveMedian	High_AboveMedian	High_AboveMedian	High_AboveMedian	Low_BelowMedian	High_AboveMedian	High_AboveMedian	Low_BelowMedian	High_AboveMedian	High_AboveMedian	Low_BelowMedian	Low_BelowMedian	Low_BelowMedian	Low_BelowMedian	Low_BelowMedian	High_AboveMedian	Low_BelowMedian	High_AboveMedian	High_AboveMedian	High_AboveMedian	High_AboveMedian	Low_BelowMedian	High_AboveMedian	High_AboveMedian	High_AboveMedian	Low_BelowMedian	Low_BelowMedian	High_AboveMedian	High_AboveMedian	High_AboveMedian	High_AboveMedian	High_AboveMedian	High_AboveMedian	Low_BelowMedian	High_AboveMedian	Low_BelowMedian	Low_BelowMedian
Liu_NatMed_2019.p007.ar.00597	Low_BelowMedian	Low_BelowMedian	Low_BelowMedian	Low_BelowMedian	Low_BelowMedian	Low_BelowMedian	Low_BelowMedian	Low_BelowMedian	Low_BelowMedian	Low_BelowMedian	Low_BelowMedian	High_AboveMedian	High_AboveMedian	Low_BelowMedian	Low_BelowMedian	Low_BelowMedian	Low_BelowMedian	High_AboveMedian	Low_BelowMedian	High_AboveMedian	Low_BelowMedian	Low_BelowMedian	Low_BelowMedian	Low_BelowMedian	Low_BelowMedian	Low_BelowMedian	Low_BelowMedian	High_AboveMedian	Low_BelowMedian	High_AboveMedian	Low_BelowMedian	High_AboveMedian	High_AboveMedian	Low_BelowMedian	High_AboveMedian	Low_BelowMedian	Low_BelowMedian	Low_BelowMedian	Low_BelowMedian	Low_BelowMedian	Low_BelowMedian	Low_BelowMedian	High_AboveMedian	Low_BelowMedian	Low_BelowMedian	Low_BelowMedian	Low_BelowMedian	Low_BelowMedian	High_AboveMedian
Liu_NatMed_2019.p008.ar.00594	Low_BelowMedian	Low_BelowMedian	Low_BelowMedian	Low_BelowMedian	Low_BelowMedian	Low_BelowMedian	Low_BelowMedian	Low_BelowMedian	Low_BelowMedian	Low_BelowMedian	Low_BelowMedian	Low_BelowMedian	Low_BelowMedian	Low_BelowMedian	Low_BelowMedian	Low_BelowMedian	Low_BelowMedian	Low_BelowMedian	Low_BelowMedian	Low_BelowMedian	Low_BelowMedian	Low_BelowMedian	Low_BelowMedian	Low_BelowMedian	Low_BelowMedian	Low_BelowMedian	Low_BelowMedian	Low_BelowMedian	Low_BelowMedian	Low_BelowMedian	Low_BelowMedian	Low_BelowMedian	Low_BelowMedian	Low_BelowMedian	Low_BelowMedian	Low_BelowMedian	Low_BelowMedian	High_AboveMedian	Low_BelowMedian	Low_BelowMedian	High_AboveMedian	Low_BelowMedian	High_AboveMedian	Low_BelowMedian	Low_BelowMedian	Low_BelowMedian	High_AboveMedian	Low_BelowMedian	Low_BelowMedian
Liu_NatMed_2019.p009.ar.00574	High_AboveMedian	Low_BelowMedian	Low_BelowMedian	Low_BelowMedian	Low_BelowMedian	Low_BelowMedian	Low_BelowMedian	Low_BelowMedian	Low_BelowMedian	Low_BelowMedian	Low_BelowMedian	High_AboveMedian	High_AboveMedian	Low_BelowMedian	High_AboveMedian	High_AboveMedian	High_AboveMedian	High_AboveMedian	Low_BelowMedian	High_AboveMedian	High_AboveMedian	Low_BelowMedian	Low_BelowMedian	Low_BelowMedian	Low_BelowMedian	Low_BelowMedian	Low_BelowMedian	High_AboveMedian	Low_BelowMedian	High_AboveMedian	Low_BelowMedian	High_AboveMedian	High_AboveMedian	High_AboveMedian	High_AboveMedian	High_AboveMedian	Low_BelowMedian	Low_BelowMedian	Low_BelowMedian	Low_BelowMedian	Low_BelowMedian	High_AboveMedian	High_AboveMedian	High_AboveMedian	Low_BelowMedian	High_AboveMedian	High_AboveMedian	Low_BelowMedian	High_AboveMedian
Liu_NatMed_2019.p010.ar.42352	High_AboveMedian	Low_BelowMedian	Low_BelowMedian	Low_BelowMedian	High_AboveMedian	Low_BelowMedian	Low_BelowMedian	Low_BelowMedian	Low_BelowMedian	Low_BelowMedian	Low_BelowMedian	High_AboveMedian	High_AboveMedian	Low_BelowMedian	Low_BelowMedian	Low_BelowMedian	High_AboveMedian	High_AboveMedian	High_AboveMedian	High_AboveMedian	Low_BelowMedian	Low_BelowMedian	Low_BelowMedian	Low_BelowMedian	Low_BelowMedian	Low_BelowMedian	Low_BelowMedian	High_AboveMedian	Low_BelowMedian	High_AboveMedian	High_AboveMedian	High_AboveMedian	High_AboveMedian	High_AboveMedian	High_AboveMedian	High_AboveMedian	Low_BelowMedian	Low_BelowMedian	Low_BelowMedian	High_AboveMedian	Low_BelowMedian	Low_BelowMedian	High_AboveMedian	Low_BelowMedian	Low_BelowMedian	High_AboveMedian	High_AboveMedian	High_AboveMedian	High_AboveMedian
Liu_NatMed_2019.p011.ar.42363	Low_BelowMedian	Low_BelowMedian	Low_BelowMedian	Low_BelowMedian	Low_BelowMedian	Low_BelowMedian	Low_BelowMedian	Low_BelowMedian	Low_BelowMedian	Low_BelowMedian	Low_BelowMedian	High_AboveMedian	High_AboveMedian	Low_BelowMedian	Low_BelowMedian	Low_BelowMedian	Low_BelowMedian	High_AboveMedian	High_AboveMedian	High_AboveMedian	Low_BelowMedian	Low_BelowMedian	Low_BelowMedian	Low_BelowMedian	Low_BelowMedian	Low_BelowMedian	Low_BelowMedian	Low_BelowMedian	Low_BelowMedian	High_AboveMedian	High_AboveMedian	High_AboveMedian	High_AboveMedian	Low_BelowMedian	High_AboveMedian	High_AboveMedian	High_AboveMedian	Low_BelowMedian	Low_BelowMedian	Low_BelowMedian	High_AboveMedian	Low_BelowMedian	High_AboveMedian	High_AboveMedian	Low_BelowMedian	High_AboveMedian	Low_BelowMedian	Low_BelowMedian	High_AboveMedian
Liu_NatMed_2019.p013.ar.42373	Low_BelowMedian	Low_BelowMedian	Low_BelowMedian	Low_BelowMedian	High_AboveMedian	Low_BelowMedian	Low_BelowMedian	Low_BelowMedian	Low_BelowMedian	Low_BelowMedian	Low_BelowMedian	High_AboveMedian	High_AboveMedian	Low_BelowMedian	Low_BelowMedian	Low_BelowMedian	Low_BelowMedian	High_AboveMedian	Low_BelowMedian	High_AboveMedian	Low_BelowMedian	Low_BelowMedian	Low_BelowMedian	Low_BelowMedian	Low_BelowMedian	Low_BelowMedian	Low_BelowMedian	High_AboveMedian	Low_BelowMedian	High_AboveMedian	Low_BelowMedian	High_AboveMedian	High_AboveMedian	Low_BelowMedian	Low_BelowMedian	Low_BelowMedian	Low_BelowMedian	Low_BelowMedian	Low_BelowMedian	Low_BelowMedian	Low_BelowMedian	Low_BelowMedian	High_AboveMedian	High_AboveMedian	Low_BelowMedian	High_AboveMedian	High_AboveMedian	Low_BelowMedian	Low_BelowMedian
Liu_NatMed_2019.p014.ar.00564	High_AboveMedian	High_AboveMedian	High_AboveMedian	High_AboveMedian	Low_BelowMedian	Low_BelowMedian	High_AboveMedian	High_AboveMedian	Low_BelowMedian	Low_BelowMedian	High_AboveMedian	Low_BelowMedian	Low_BelowMedian	Low_BelowMedian	Low_BelowMedian	Low_BelowMedian	Low_BelowMedian	High_AboveMedian	Low_BelowMedian	High_AboveMedian	Low_BelowMedian	High_AboveMedian	High_AboveMedian	High_AboveMedian	High_AboveMedian	Low_BelowMedian	Low_BelowMedian	Low_BelowMedian	High_AboveMedian	High_AboveMedian	Low_BelowMedian	Low_BelowMedian	Low_BelowMedian	Low_BelowMedian	Low_BelowMedian	Low_BelowMedian	Low_BelowMedian	Low_BelowMedian	Low_BelowMedian	Low_BelowMedian	High_AboveMedian	High_AboveMedian	High_AboveMedian	Low_BelowMedian	High_AboveMedian	Low_BelowMedian	High_AboveMedian	Low_BelowMedian	High_AboveMedian
Liu_NatMed_2019.p015.ar.99978	Low_BelowMedian	High_AboveMedian	Low_BelowMedian	Low_BelowMedian	Low_BelowMedian	Low_BelowMedian	Low_BelowMedian	Low_BelowMedian	Low_BelowMedian	Low_BelowMedian	Low_BelowMedian	Low_BelowMedian	High_AboveMedian	Low_BelowMedian	Low_BelowMedian	Low_BelowMedian	Low_BelowMedian	High_AboveMedian	Low_BelowMedian	Low_BelowMedian	Low_BelowMedian	Low_BelowMedian	Low_BelowMedian	High_AboveMedian	Low_BelowMedian	Low_BelowMedian	Low_BelowMedian	High_AboveMedian	Low_BelowMedian	High_AboveMedian	Low_BelowMedian	Low_BelowMedian	Low_BelowMedian	Low_BelowMedian	Low_BelowMedian	High_AboveMedian	Low_BelowMedian	Low_BelowMedian	Low_BelowMedian	High_AboveMedian	High_AboveMedian	Low_BelowMedian	High_AboveMedian	Low_BelowMedian	Low_BelowMedian	Low_BelowMedian	Low_BelowMedian	Low_BelowMedian	Low_BelowMedian
Liu_NatMed_2019.p017.ar.99992	High_AboveMedian	High_AboveMedian	High_AboveMedian	High_AboveMedian	High_AboveMedian	High_AboveMedian	High_AboveMedian	High_AboveMedian	High_AboveMedian	High_AboveMedian	High_AboveMedian	Low_BelowMedian	Low_BelowMedian	Low_BelowMedian	High_AboveMedian	High_AboveMedian	High_AboveMedian	High_AboveMedian	High_AboveMedian	High_AboveMedian	High_AboveMedian	High_AboveMedian	High_AboveMedian	High_AboveMedian	High_AboveMedian	High_AboveMedian	High_AboveMedian	High_AboveMedian	High_AboveMedian	High_AboveMedian	High_AboveMedian	High_AboveMedian	High_AboveMedian	High_AboveMedian	High_AboveMedian	Low_BelowMedian	High_AboveMedian	Low_BelowMedian	High_AboveMedian	Low_BelowMedian	Low_BelowMedian	High_AboveMedian	Low_BelowMedian	High_AboveMedian	High_AboveMedian	High_AboveMedian	High_AboveMedian	High_AboveMedian	High_AboveMedian
Liu_NatMed_2019.p018.ar.00020	Low_BelowMedian	Low_BelowMedian	Low_BelowMedian	Low_BelowMedian	Low_BelowMedian	Low_BelowMedian	Low_BelowMedian	Low_BelowMedian	Low_BelowMedian	Low_BelowMedian	Low_BelowMedian	High_AboveMedian	High_AboveMedian	Low_BelowMedian	Low_BelowMedian	Low_BelowMedian	Low_BelowMedian	High_AboveMedian	High_AboveMedian	Low_BelowMedian	Low_BelowMedian	Low_BelowMedian	Low_BelowMedian	Low_BelowMedian	Low_BelowMedian	Low_BelowMedian	Low_BelowMedian	High_AboveMedian	Low_BelowMedian	High_AboveMedian	High_AboveMedian	High_AboveMedian	High_AboveMedian	Low_BelowMedian	Low_BelowMedian	High_AboveMedian	Low_BelowMedian	Low_BelowMedian	Low_BelowMedian	Low_BelowMedian	Low_BelowMedian	Low_BelowMedian	High_AboveMedian	Low_BelowMedian	Low_BelowMedian	Low_BelowMedian	Low_BelowMedian	Low_BelowMedian	Low_BelowMedian
Liu_NatMed_2019.p020.ar.00560	Low_BelowMedian	High_AboveMedian	High_AboveMedian	High_AboveMedian	High_AboveMedian	High_AboveMedian	High_AboveMedian	Low_BelowMedian	High_AboveMedian	High_AboveMedian	High_AboveMedian	High_AboveMedian	High_AboveMedian	High_AboveMedian	High_AboveMedian	High_AboveMedian	Low_BelowMedian	High_AboveMedian	High_AboveMedian	Low_BelowMedian	Low_BelowMedian	High_AboveMedian	High_AboveMedian	High_AboveMedian	High_AboveMedian	High_AboveMedian	High_AboveMedian	Low_BelowMedian	High_AboveMedian	High_AboveMedian	High_AboveMedian	High_AboveMedian	High_AboveMedian	Low_BelowMedian	High_AboveMedian	Low_BelowMedian	High_AboveMedian	Low_BelowMedian	Low_BelowMedian	High_AboveMedian	High_AboveMedian	High_AboveMedian	High_AboveMedian	High_AboveMedian	High_AboveMedian	High_AboveMedian	High_AboveMedian	High_AboveMedian	High_AboveMedian
Liu_NatMed_2019.p021.ar.00021	High_AboveMedian	Low_BelowMedian	Low_BelowMedian	Low_BelowMedian	Low_BelowMedian	Low_BelowMedian	Low_BelowMedian	Low_BelowMedian	High_AboveMedian	Low_BelowMedian	Low_BelowMedian	High_AboveMedian	High_AboveMedian	Low_BelowMedian	Low_BelowMedian	Low_BelowMedian	High_AboveMedian	High_AboveMedian	Low_BelowMedian	Low_BelowMedian	High_AboveMedian	Low_BelowMedian	Low_BelowMedian	Low_BelowMedian	Low_BelowMedian	Low_BelowMedian	Low_BelowMedian	Low_BelowMedian	Low_BelowMedian	High_AboveMedian	High_AboveMedian	High_AboveMedian	High_AboveMedian	Low_BelowMedian	High_AboveMedian	High_AboveMedian	Low_BelowMedian	High_AboveMedian	High_AboveMedian	High_AboveMedian	High_AboveMedian	High_AboveMedian	High_AboveMedian	Low_BelowMedian	Low_BelowMedian	High_AboveMedian	Low_BelowMedian	Low_BelowMedian	High_AboveMedian
Liu_NatMed_2019.p022.ar.00577	High_AboveMedian	Low_BelowMedian	Low_BelowMedian	Low_BelowMedian	Low_BelowMedian	Low_BelowMedian	Low_BelowMedian	High_AboveMedian	Low_BelowMedian	Low_BelowMedian	Low_BelowMedian	High_AboveMedian	Low_BelowMedian	Low_BelowMedian	Low_BelowMedian	Low_BelowMedian	High_AboveMedian	Low_BelowMedian	Low_BelowMedian	High_AboveMedian	Low_BelowMedian	Low_BelowMedian	Low_BelowMedian	Low_BelowMedian	Low_BelowMedian	Low_BelowMedian	Low_BelowMedian	Low_BelowMedian	Low_BelowMedian	High_AboveMedian	Low_BelowMedian	High_AboveMedian	High_AboveMedian	Low_BelowMedian	High_AboveMedian	High_AboveMedian	Low_BelowMedian	Low_BelowMedian	Low_BelowMedian	Low_BelowMedian	High_AboveMedian	High_AboveMedian	Low_BelowMedian	High_AboveMedian	Low_BelowMedian	Low_BelowMedian	Low_BelowMedian	Low_BelowMedian	High_AboveMedian
Liu_NatMed_2019.p023.ar.00568	Low_BelowMedian	Low_BelowMedian	Low_BelowMedian	Low_BelowMedian	High_AboveMedian	Low_BelowMedian	Low_BelowMedian	Low_BelowMedian	Low_BelowMedian	Low_BelowMedian	Low_BelowMedian	Low_BelowMedian	Low_BelowMedian	High_AboveMedian	Low_BelowMedian	Low_BelowMedian	Low_BelowMedian	High_AboveMedian	Low_BelowMedian	High_AboveMedian	Low_BelowMedian	Low_BelowMedian	Low_BelowMedian	Low_BelowMedian	Low_BelowMedian	Low_BelowMedian	Low_BelowMedian	Low_BelowMedian	Low_BelowMedian	High_AboveMedian	Low_BelowMedian	High_AboveMedian	High_AboveMedian	Low_BelowMedian	High_AboveMedian	Low_BelowMedian	Low_BelowMedian	Low_BelowMedian	Low_BelowMedian	Low_BelowMedian	High_AboveMedian	Low_BelowMedian	Low_BelowMedian	High_AboveMedian	Low_BelowMedian	Low_BelowMedian	High_AboveMedian	Low_BelowMedian	High_AboveMedian
Liu_NatMed_2019.p024.ar.99999	High_AboveMedian	Low_BelowMedian	Low_BelowMedian	High_AboveMedian	High_AboveMedian	Low_BelowMedian	High_AboveMedian	High_AboveMedian	High_AboveMedian	Low_BelowMedian	Low_BelowMedian	Low_BelowMedian	Low_BelowMedian	High_AboveMedian	High_AboveMedian	Low_BelowMedian	Low_BelowMedian	Low_BelowMedian	High_AboveMedian	High_AboveMedian	Low_BelowMedian	High_AboveMedian	Low_BelowMedian	High_AboveMedian	Low_BelowMedian	Low_BelowMedian	Low_BelowMedian	High_AboveMedian	Low_BelowMedian	High_AboveMedian	Low_BelowMedian	Low_BelowMedian	High_AboveMedian	High_AboveMedian	High_AboveMedian	Low_BelowMedian	High_AboveMedian	Low_BelowMedian	Low_BelowMedian	Low_BelowMedian	Low_BelowMedian	Low_BelowMedian	Low_BelowMedian	Low_BelowMedian	Low_BelowMedian	Low_BelowMedian	High_AboveMedian	Low_BelowMedian	High_AboveMedian
Liu_NatMed_2019.p025.ar.00546	Low_BelowMedian	Low_BelowMedian	Low_BelowMedian	Low_BelowMedian	High_AboveMedian	Low_BelowMedian	Low_BelowMedian	High_AboveMedian	Low_BelowMedian	Low_BelowMedian	Low_BelowMedian	Low_BelowMedian	Low_BelowMedian	High_AboveMedian	Low_BelowMedian	Low_BelowMedian	Low_BelowMedian	Low_BelowMedian	Low_BelowMedian	High_AboveMedian	High_AboveMedian	Low_BelowMedian	Low_BelowMedian	Low_BelowMedian	Low_BelowMedian	Low_BelowMedian	Low_BelowMedian	High_AboveMedian	Low_BelowMedian	High_AboveMedian	Low_BelowMedian	Low_BelowMedian	Low_BelowMedian	High_AboveMedian	High_AboveMedian	Low_BelowMedian	Low_BelowMedian	Low_BelowMedian	Low_BelowMedian	Low_BelowMedian	Low_BelowMedian	Low_BelowMedian	Low_BelowMedian	High_AboveMedian	Low_BelowMedian	Low_BelowMedian	High_AboveMedian	Low_BelowMedian	High_AboveMedian
Liu_NatMed_2019.p027.ar.99995	Low_BelowMedian	High_AboveMedian	Low_BelowMedian	Low_BelowMedian	Low_BelowMedian	Low_BelowMedian	Low_BelowMedian	Low_BelowMedian	Low_BelowMedian	Low_BelowMedian	Low_BelowMedian	Low_BelowMedian	High_AboveMedian	Low_BelowMedian	Low_BelowMedian	Low_BelowMedian	Low_BelowMedian	High_AboveMedian	Low_BelowMedian	Low_BelowMedian	Low_BelowMedian	Low_BelowMedian	Low_BelowMedian	Low_BelowMedian	Low_BelowMedian	Low_BelowMedian	Low_BelowMedian	High_AboveMedian	Low_BelowMedian	High_AboveMedian	Low_BelowMedian	Low_BelowMedian	Low_BelowMedian	Low_BelowMedian	Low_BelowMedian	Low_BelowMedian	Low_BelowMedian	Low_BelowMedian	Low_BelowMedian	High_AboveMedian	High_AboveMedian	Low_BelowMedian	High_AboveMedian	Low_BelowMedian	Low_BelowMedian	Low_BelowMedian	Low_BelowMedian	Low_BelowMedian	Low_BelowMedian
Liu_NatMed_2019.p030.ar.00583	Low_BelowMedian	High_AboveMedian	Low_BelowMedian	Low_BelowMedian	Low_BelowMedian	Low_BelowMedian	High_AboveMedian	High_AboveMedian	Low_BelowMedian	Low_BelowMedian	High_AboveMedian	Low_BelowMedian	Low_BelowMedian	Low_BelowMedian	Low_BelowMedian	Low_BelowMedian	Low_BelowMedian	High_AboveMedian	Low_BelowMedian	Low_BelowMedian	Low_BelowMedian	Low_BelowMedian	Low_BelowMedian	High_AboveMedian	High_AboveMedian	High_AboveMedian	High_AboveMedian	High_AboveMedian	High_AboveMedian	High_AboveMedian	Low_BelowMedian	Low_BelowMedian	Low_BelowMedian	Low_BelowMedian	Low_BelowMedian	Low_BelowMedian	Low_BelowMedian	Low_BelowMedian	Low_BelowMedian	Low_BelowMedian	Low_BelowMedian	Low_BelowMedian	High_AboveMedian	Low_BelowMedian	High_AboveMedian	Low_BelowMedian	Low_BelowMedian	Low_BelowMedian	Low_BelowMedian
Liu_NatMed_2019.p031.ar.00552	Low_BelowMedian	Low_BelowMedian	Low_BelowMedian	Low_BelowMedian	Low_BelowMedian	Low_BelowMedian	Low_BelowMedian	High_AboveMedian	High_AboveMedian	Low_BelowMedian	Low_BelowMedian	Low_BelowMedian	Low_BelowMedian	Low_BelowMedian	Low_BelowMedian	Low_BelowMedian	High_AboveMedian	Low_BelowMedian	Low_BelowMedian	Low_BelowMedian	High_AboveMedian	Low_BelowMedian	Low_BelowMedian	Low_BelowMedian	Low_BelowMedian	Low_BelowMedian	Low_BelowMedian	High_AboveMedian	Low_BelowMedian	Low_BelowMedian	High_AboveMedian	Low_BelowMedian	High_AboveMedian	Low_BelowMedian	High_AboveMedian	Low_BelowMedian	Low_BelowMedian	Low_BelowMedian	Low_BelowMedian	Low_BelowMedian	High_AboveMedian	Low_BelowMedian	High_AboveMedian	Low_BelowMedian	Low_BelowMedian	High_AboveMedian	Low_BelowMedian	Low_BelowMedian	Low_BelowMedian
Liu_NatMed_2019.p032.ar.99993	Low_BelowMedian	Low_BelowMedian	Low_BelowMedian	Low_BelowMedian	Low_BelowMedian	Low_BelowMedian	Low_BelowMedian	Low_BelowMedian	Low_BelowMedian	Low_BelowMedian	Low_BelowMedian	Low_BelowMedian	Low_BelowMedian	Low_BelowMedian	Low_BelowMedian	Low_BelowMedian	Low_BelowMedian	High_AboveMedian	Low_BelowMedian	High_AboveMedian	Low_BelowMedian	Low_BelowMedian	Low_BelowMedian	Low_BelowMedian	Low_BelowMedian	Low_BelowMedian	Low_BelowMedian	Low_BelowMedian	Low_BelowMedian	High_AboveMedian	Low_BelowMedian	Low_BelowMedian	Low_BelowMedian	Low_BelowMedian	Low_BelowMedian	Low_BelowMedian	Low_BelowMedian	Low_BelowMedian	Low_BelowMedian	Low_BelowMedian	High_AboveMedian	Low_BelowMedian	High_AboveMedian	High_AboveMedian	Low_BelowMedian	Low_BelowMedian	High_AboveMedian	Low_BelowMedian	High_AboveMedian
Liu_NatMed_2019.p033.ar.99975	High_AboveMedian	High_AboveMedian	High_AboveMedian	High_AboveMedian	High_AboveMedian	Low_BelowMedian	Low_BelowMedian	High_AboveMedian	Low_BelowMedian	High_AboveMedian	High_AboveMedian	Low_BelowMedian	Low_BelowMedian	High_AboveMedian	Low_BelowMedian	Low_BelowMedian	Low_BelowMedian	Low_BelowMedian	Low_BelowMedian	Low_BelowMedian	Low_BelowMedian	High_AboveMedian	High_AboveMedian	High_AboveMedian	High_AboveMedian	High_AboveMedian	High_AboveMedian	High_AboveMedian	High_AboveMedian	Low_BelowMedian	Low_BelowMedian	Low_BelowMedian	Low_BelowMedian	High_AboveMedian	Low_BelowMedian	Low_BelowMedian	Low_BelowMedian	Low_BelowMedian	Low_BelowMedian	High_AboveMedian	Low_BelowMedian	High_AboveMedian	Low_BelowMedian	High_AboveMedian	High_AboveMedian	Low_BelowMedian	High_AboveMedian	Low_BelowMedian	High_AboveMedian
Liu_NatMed_2019.p034.ar.99996	High_AboveMedian	Low_BelowMedian	Low_BelowMedian	High_AboveMedian	High_AboveMedian	Low_BelowMedian	Low_BelowMedian	High_AboveMedian	Low_BelowMedian	Low_BelowMedian	Low_BelowMedian	Low_BelowMedian	Low_BelowMedian	High_AboveMedian	High_AboveMedian	High_AboveMedian	High_AboveMedian	Low_BelowMedian	Low_BelowMedian	High_AboveMedian	High_AboveMedian	High_AboveMedian	Low_BelowMedian	Low_BelowMedian	Low_BelowMedian	Low_BelowMedian	Low_BelowMedian	High_AboveMedian	Low_BelowMedian	Low_BelowMedian	Low_BelowMedian	Low_BelowMedian	Low_BelowMedian	High_AboveMedian	High_AboveMedian	High_AboveMedian	Low_BelowMedian	Low_BelowMedian	Low_BelowMedian	Low_BelowMedian	Low_BelowMedian	High_AboveMedian	Low_BelowMedian	High_AboveMedian	Low_BelowMedian	Low_BelowMedian	High_AboveMedian	Low_BelowMedian	High_AboveMedian
Liu_NatMed_2019.p035.ar.99977	High_AboveMedian	Low_BelowMedian	Low_BelowMedian	Low_BelowMedian	Low_BelowMedian	High_AboveMedian	Low_BelowMedian	Low_BelowMedian	Low_BelowMedian	Low_BelowMedian	Low_BelowMedian	Low_BelowMedian	Low_BelowMedian	Low_BelowMedian	High_AboveMedian	Low_BelowMedian	Low_BelowMedian	Low_BelowMedian	Low_BelowMedian	Low_BelowMedian	Low_BelowMedian	Low_BelowMedian	Low_BelowMedian	Low_BelowMedian	Low_BelowMedian	High_AboveMedian	Low_BelowMedian	High_AboveMedian	Low_BelowMedian	Low_BelowMedian	Low_BelowMedian	Low_BelowMedian	High_AboveMedian	High_AboveMedian	High_AboveMedian	High_AboveMedian	Low_BelowMedian	Low_BelowMedian	Low_BelowMedian	Low_BelowMedian	Low_BelowMedian	High_AboveMedian	Low_BelowMedian	Low_BelowMedian	Low_BelowMedian	Low_BelowMedian	Low_BelowMedian	High_AboveMedian	High_AboveMedian
Liu_NatMed_2019.p036.ar.00003	Low_BelowMedian	Low_BelowMedian	High_AboveMedian	Low_BelowMedian	Low_BelowMedian	Low_BelowMedian	Low_BelowMedian	High_AboveMedian	Low_BelowMedian	Low_BelowMedian	Low_BelowMedian	Low_BelowMedian	Low_BelowMedian	Low_BelowMedian	Low_BelowMedian	Low_BelowMedian	Low_BelowMedian	Low_BelowMedian	Low_BelowMedian	High_AboveMedian	Low_BelowMedian	Low_BelowMedian	Low_BelowMedian	Low_BelowMedian	Low_BelowMedian	Low_BelowMedian	Low_BelowMedian	High_AboveMedian	Low_BelowMedian	Low_BelowMedian	Low_BelowMedian	Low_BelowMedian	Low_BelowMedian	Low_BelowMedian	Low_BelowMedian	Low_BelowMedian	Low_BelowMedian	Low_BelowMedian	Low_BelowMedian	Low_BelowMedian	Low_BelowMedian	Low_BelowMedian	High_AboveMedian	High_AboveMedian	Low_BelowMedian	Low_BelowMedian	High_AboveMedian	Low_BelowMedian	High_AboveMedian
Liu_NatMed_2019.p037.ar.00557	Low_BelowMedian	High_AboveMedian	High_AboveMedian	High_AboveMedian	High_AboveMedian	High_AboveMedian	High_AboveMedian	Low_BelowMedian	Low_BelowMedian	High_AboveMedian	High_AboveMedian	Low_BelowMedian	Low_BelowMedian	High_AboveMedian	High_AboveMedian	Low_BelowMedian	Low_BelowMedian	Low_BelowMedian	Low_BelowMedian	High_AboveMedian	Low_BelowMedian	High_AboveMedian	High_AboveMedian	High_AboveMedian	High_AboveMedian	High_AboveMedian	High_AboveMedian	High_AboveMedian	High_AboveMedian	High_AboveMedian	Low_BelowMedian	Low_BelowMedian	Low_BelowMedian	High_AboveMedian	High_AboveMedian	Low_BelowMedian	High_AboveMedian	Low_BelowMedian	Low_BelowMedian	High_AboveMedian	High_AboveMedian	Low_BelowMedian	Low_BelowMedian	High_AboveMedian	High_AboveMedian	Low_BelowMedian	High_AboveMedian	Low_BelowMedian	High_AboveMedian
Liu_NatMed_2019.p038.ar.00590	Low_BelowMedian	Low_BelowMedian	Low_BelowMedian	Low_BelowMedian	Low_BelowMedian	Low_BelowMedian	Low_BelowMedian	Low_BelowMedian	Low_BelowMedian	Low_BelowMedian	Low_BelowMedian	High_AboveMedian	Low_BelowMedian	Low_BelowMedian	Low_BelowMedian	Low_BelowMedian	Low_BelowMedian	Low_BelowMedian	Low_BelowMedian	Low_BelowMedian	Low_BelowMedian	Low_BelowMedian	Low_BelowMedian	Low_BelowMedian	Low_BelowMedian	Low_BelowMedian	Low_BelowMedian	High_AboveMedian	Low_BelowMedian	Low_BelowMedian	Low_BelowMedian	High_AboveMedian	High_AboveMedian	Low_BelowMedian	Low_BelowMedian	High_AboveMedian	Low_BelowMedian	Low_BelowMedian	Low_BelowMedian	Low_BelowMedian	Low_BelowMedian	Low_BelowMedian	Low_BelowMedian	Low_BelowMedian	Low_BelowMedian	High_AboveMedian	Low_BelowMedian	Low_BelowMedian	Low_BelowMedian
Liu_NatMed_2019.p040.ar.00595	Low_BelowMedian	Low_BelowMedian	High_AboveMedian	Low_BelowMedian	Low_BelowMedian	Low_BelowMedian	Low_BelowMedian	High_AboveMedian	High_AboveMedian	Low_BelowMedian	Low_BelowMedian	High_AboveMedian	High_AboveMedian	Low_BelowMedian	Low_BelowMedian	Low_BelowMedian	Low_BelowMedian	High_AboveMedian	High_AboveMedian	High_AboveMedian	Low_BelowMedian	Low_BelowMedian	Low_BelowMedian	Low_BelowMedian	Low_BelowMedian	Low_BelowMedian	Low_BelowMedian	Low_BelowMedian	Low_BelowMedian	High_AboveMedian	High_AboveMedian	High_AboveMedian	High_AboveMedian	Low_BelowMedian	High_AboveMedian	High_AboveMedian	Low_BelowMedian	Low_BelowMedian	Low_BelowMedian	Low_BelowMedian	High_AboveMedian	Low_BelowMedian	High_AboveMedian	Low_BelowMedian	Low_BelowMedian	High_AboveMedian	High_AboveMedian	Low_BelowMedian	Low_BelowMedian
Liu_NatMed_2019.p042.ar.99979	Low_BelowMedian	Low_BelowMedian	Low_BelowMedian	Low_BelowMedian	Low_BelowMedian	Low_BelowMedian	Low_BelowMedian	Low_BelowMedian	Low_BelowMedian	Low_BelowMedian	Low_BelowMedian	High_AboveMedian	High_AboveMedian	Low_BelowMedian	Low_BelowMedian	Low_BelowMedian	Low_BelowMedian	High_AboveMedian	High_AboveMedian	High_AboveMedian	Low_BelowMedian	Low_BelowMedian	Low_BelowMedian	Low_BelowMedian	Low_BelowMedian	Low_BelowMedian	Low_BelowMedian	Low_BelowMedian	Low_BelowMedian	High_AboveMedian	Low_BelowMedian	High_AboveMedian	High_AboveMedian	Low_BelowMedian	High_AboveMedian	High_AboveMedian	Low_BelowMedian	Low_BelowMedian	Low_BelowMedian	Low_BelowMedian	Low_BelowMedian	Low_BelowMedian	High_AboveMedian	Low_BelowMedian	Low_BelowMedian	Low_BelowMedian	Low_BelowMedian	Low_BelowMedian	Low_BelowMedian
Liu_NatMed_2019.p044.ar.00579	Low_BelowMedian	High_AboveMedian	Low_BelowMedian	Low_BelowMedian	High_AboveMedian	High_AboveMedian	High_AboveMedian	Low_BelowMedian	Low_BelowMedian	Low_BelowMedian	High_AboveMedian	Low_BelowMedian	Low_BelowMedian	Low_BelowMedian	Low_BelowMedian	Low_BelowMedian	Low_BelowMedian	Low_BelowMedian	Low_BelowMedian	Low_BelowMedian	Low_BelowMedian	Low_BelowMedian	High_AboveMedian	High_AboveMedian	High_AboveMedian	High_AboveMedian	High_AboveMedian	High_AboveMedian	Low_BelowMedian	High_AboveMedian	Low_BelowMedian	Low_BelowMedian	High_AboveMedian	Low_BelowMedian	Low_BelowMedian	Low_BelowMedian	High_AboveMedian	Low_BelowMedian	Low_BelowMedian	Low_BelowMedian	Low_BelowMedian	Low_BelowMedian	Low_BelowMedian	Low_BelowMedian	High_AboveMedian	Low_BelowMedian	Low_BelowMedian	High_AboveMedian	High_AboveMedian
Liu_NatMed_2019.p045.ar.00548	High_AboveMedian	High_AboveMedian	Low_BelowMedian	Low_BelowMedian	High_AboveMedian	Low_BelowMedian	High_AboveMedian	High_AboveMedian	High_AboveMedian	High_AboveMedian	High_AboveMedian	High_AboveMedian	High_AboveMedian	High_AboveMedian	Low_BelowMedian	Low_BelowMedian	Low_BelowMedian	High_AboveMedian	High_AboveMedian	Low_BelowMedian	High_AboveMedian	High_AboveMedian	High_AboveMedian	High_AboveMedian	High_AboveMedian	High_AboveMedian	High_AboveMedian	Low_BelowMedian	Low_BelowMedian	High_AboveMedian	High_AboveMedian	Low_BelowMedian	High_AboveMedian	High_AboveMedian	High_AboveMedian	Low_BelowMedian	Low_BelowMedian	Low_BelowMedian	High_AboveMedian	Low_BelowMedian	Low_BelowMedian	Low_BelowMedian	High_AboveMedian	High_AboveMedian	High_AboveMedian	High_AboveMedian	Low_BelowMedian	High_AboveMedian	High_AboveMedian
Liu_NatMed_2019.p047.ar.00006	Low_BelowMedian	Low_BelowMedian	Low_BelowMedian	Low_BelowMedian	Low_BelowMedian	Low_BelowMedian	Low_BelowMedian	Low_BelowMedian	Low_BelowMedian	Low_BelowMedian	Low_BelowMedian	Low_BelowMedian	High_AboveMedian	Low_BelowMedian	Low_BelowMedian	Low_BelowMedian	Low_BelowMedian	High_AboveMedian	Low_BelowMedian	Low_BelowMedian	Low_BelowMedian	Low_BelowMedian	Low_BelowMedian	Low_BelowMedian	Low_BelowMedian	Low_BelowMedian	Low_BelowMedian	High_AboveMedian	Low_BelowMedian	High_AboveMedian	Low_BelowMedian	Low_BelowMedian	Low_BelowMedian	Low_BelowMedian	Low_BelowMedian	Low_BelowMedian	Low_BelowMedian	Low_BelowMedian	Low_BelowMedian	Low_BelowMedian	Low_BelowMedian	Low_BelowMedian	High_AboveMedian	Low_BelowMedian	Low_BelowMedian	Low_BelowMedian	Low_BelowMedian	Low_BelowMedian	Low_BelowMedian
Liu_NatMed_2019.p048.ar.00578	High_AboveMedian	Low_BelowMedian	Low_BelowMedian	Low_BelowMedian	Low_BelowMedian	Low_BelowMedian	Low_BelowMedian	Low_BelowMedian	Low_BelowMedian	Low_BelowMedian	Low_BelowMedian	High_AboveMedian	Low_BelowMedian	Low_BelowMedian	Low_BelowMedian	Low_BelowMedian	High_AboveMedian	Low_BelowMedian	Low_BelowMedian	Low_BelowMedian	Low_BelowMedian	Low_BelowMedian	Low_BelowMedian	Low_BelowMedian	Low_BelowMedian	Low_BelowMedian	Low_BelowMedian	Low_BelowMedian	Low_BelowMedian	Low_BelowMedian	Low_BelowMedian	High_AboveMedian	High_AboveMedian	Low_BelowMedian	Low_BelowMedian	High_AboveMedian	Low_BelowMedian	Low_BelowMedian	Low_BelowMedian	Low_BelowMedian	High_AboveMedian	Low_BelowMedian	High_AboveMedian	Low_BelowMedian	Low_BelowMedian	High_AboveMedian	Low_BelowMedian	Low_BelowMedian	Low_BelowMedian
Liu_NatMed_2019.p051.ar.00576	Low_BelowMedian	High_AboveMedian	High_AboveMedian	High_AboveMedian	High_AboveMedian	High_AboveMedian	High_AboveMedian	Low_BelowMedian	Low_BelowMedian	High_AboveMedian	High_AboveMedian	Low_BelowMedian	High_AboveMedian	High_AboveMedian	High_AboveMedian	High_AboveMedian	High_AboveMedian	High_AboveMedian	Low_BelowMedian	Low_BelowMedian	High_AboveMedian	High_AboveMedian	High_AboveMedian	High_AboveMedian	High_AboveMedian	High_AboveMedian	High_AboveMedian	Low_BelowMedian	High_AboveMedian	High_AboveMedian	Low_BelowMedian	Low_BelowMedian	Low_BelowMedian	High_AboveMedian	High_AboveMedian	Low_BelowMedian	High_AboveMedian	Low_BelowMedian	Low_BelowMedian	Low_BelowMedian	High_AboveMedian	High_AboveMedian	High_AboveMedian	High_AboveMedian	High_AboveMedian	Low_BelowMedian	High_AboveMedian	High_AboveMedian	Low_BelowMedian
Liu_NatMed_2019.p056.ar.00019	Low_BelowMedian	High_AboveMedian	High_AboveMedian	High_AboveMedian	High_AboveMedian	High_AboveMedian	High_AboveMedian	High_AboveMedian	High_AboveMedian	High_AboveMedian	High_AboveMedian	Low_BelowMedian	Low_BelowMedian	High_AboveMedian	High_AboveMedian	High_AboveMedian	Low_BelowMedian	Low_BelowMedian	Low_BelowMedian	High_AboveMedian	High_AboveMedian	High_AboveMedian	High_AboveMedian	High_AboveMedian	High_AboveMedian	High_AboveMedian	High_AboveMedian	High_AboveMedian	High_AboveMedian	High_AboveMedian	Low_BelowMedian	Low_BelowMedian	Low_BelowMedian	High_AboveMedian	High_AboveMedian	Low_BelowMedian	High_AboveMedian	Low_BelowMedian	Low_BelowMedian	High_AboveMedian	Low_BelowMedian	Low_BelowMedian	Low_BelowMedian	High_AboveMedian	Low_BelowMedian	Low_BelowMedian	High_AboveMedian	Low_BelowMedian	High_AboveMedian
Liu_NatMed_2019.p058.ar.99997	Low_BelowMedian	Low_BelowMedian	Low_BelowMedian	Low_BelowMedian	High_AboveMedian	High_AboveMedian	Low_BelowMedian	Low_BelowMedian	Low_BelowMedian	Low_BelowMedian	Low_BelowMedian	High_AboveMedian	High_AboveMedian	High_AboveMedian	High_AboveMedian	High_AboveMedian	Low_BelowMedian	High_AboveMedian	Low_BelowMedian	High_AboveMedian	Low_BelowMedian	Low_BelowMedian	Low_BelowMedian	Low_BelowMedian	Low_BelowMedian	Low_BelowMedian	Low_BelowMedian	Low_BelowMedian	Low_BelowMedian	High_AboveMedian	Low_BelowMedian	High_AboveMedian	High_AboveMedian	High_AboveMedian	Low_BelowMedian	Low_BelowMedian	Low_BelowMedian	Low_BelowMedian	Low_BelowMedian	Low_BelowMedian	Low_BelowMedian	Low_BelowMedian	High_AboveMedian	High_AboveMedian	Low_BelowMedian	Low_BelowMedian	High_AboveMedian	Low_BelowMedian	High_AboveMedian
Liu_NatMed_2019.p061.ar.00593	Low_BelowMedian	High_AboveMedian	Low_BelowMedian	Low_BelowMedian	Low_BelowMedian	Low_BelowMedian	Low_BelowMedian	Low_BelowMedian	Low_BelowMedian	Low_BelowMedian	High_AboveMedian	Low_BelowMedian	Low_BelowMedian	Low_BelowMedian	Low_BelowMedian	Low_BelowMedian	Low_BelowMedian	Low_BelowMedian	Low_BelowMedian	Low_BelowMedian	Low_BelowMedian	Low_BelowMedian	Low_BelowMedian	Low_BelowMedian	Low_BelowMedian	High_AboveMedian	High_AboveMedian	High_AboveMedian	Low_BelowMedian	Low_BelowMedian	Low_BelowMedian	Low_BelowMedian	Low_BelowMedian	Low_BelowMedian	Low_BelowMedian	Low_BelowMedian	Low_BelowMedian	High_AboveMedian	Low_BelowMedian	Low_BelowMedian	Low_BelowMedian	Low_BelowMedian	High_AboveMedian	Low_BelowMedian	Low_BelowMedian	Low_BelowMedian	Low_BelowMedian	Low_BelowMedian	Low_BelowMedian
Liu_NatMed_2019.p062.ar.99983	Low_BelowMedian	High_AboveMedian	Low_BelowMedian	High_AboveMedian	High_AboveMedian	High_AboveMedian	Low_BelowMedian	Low_BelowMedian	Low_BelowMedian	Low_BelowMedian	High_AboveMedian	Low_BelowMedian	High_AboveMedian	High_AboveMedian	Low_BelowMedian	Low_BelowMedian	Low_BelowMedian	High_AboveMedian	Low_BelowMedian	High_AboveMedian	Low_BelowMedian	Low_BelowMedian	High_AboveMedian	High_AboveMedian	High_AboveMedian	High_AboveMedian	High_AboveMedian	Low_BelowMedian	High_AboveMedian	High_AboveMedian	Low_BelowMedian	High_AboveMedian	High_AboveMedian	High_AboveMedian	High_AboveMedian	Low_BelowMedian	Low_BelowMedian	Low_BelowMedian	Low_BelowMedian	High_AboveMedian	Low_BelowMedian	High_AboveMedian	High_AboveMedian	High_AboveMedian	High_AboveMedian	Low_BelowMedian	High_AboveMedian	Low_BelowMedian	High_AboveMedian
Liu_NatMed_2019.p063.ar.99998	Low_BelowMedian	Low_BelowMedian	Low_BelowMedian	Low_BelowMedian	Low_BelowMedian	Low_BelowMedian	Low_BelowMedian	Low_BelowMedian	Low_BelowMedian	Low_BelowMedian	Low_BelowMedian	Low_BelowMedian	High_AboveMedian	Low_BelowMedian	Low_BelowMedian	Low_BelowMedian	Low_BelowMedian	High_AboveMedian	Low_BelowMedian	Low_BelowMedian	Low_BelowMedian	Low_BelowMedian	Low_BelowMedian	Low_BelowMedian	Low_BelowMedian	Low_BelowMedian	Low_BelowMedian	High_AboveMedian	Low_BelowMedian	High_AboveMedian	Low_BelowMedian	Low_BelowMedian	Low_BelowMedian	Low_BelowMedian	Low_BelowMedian	High_AboveMedian	Low_BelowMedian	Low_BelowMedian	Low_BelowMedian	Low_BelowMedian	High_AboveMedian	Low_BelowMedian	High_AboveMedian	Low_BelowMedian	Low_BelowMedian	Low_BelowMedian	Low_BelowMedian	Low_BelowMedian	Low_BelowMedian
Liu_NatMed_2019.p067.ar.00563	High_AboveMedian	Low_BelowMedian	Low_BelowMedian	Low_BelowMedian	Low_BelowMedian	Low_BelowMedian	Low_BelowMedian	Low_BelowMedian	Low_BelowMedian	Low_BelowMedian	Low_BelowMedian	High_AboveMedian	High_AboveMedian	Low_BelowMedian	Low_BelowMedian	Low_BelowMedian	Low_BelowMedian	High_AboveMedian	Low_BelowMedian	Low_BelowMedian	Low_BelowMedian	Low_BelowMedian	Low_BelowMedian	Low_BelowMedian	Low_BelowMedian	Low_BelowMedian	Low_BelowMedian	High_AboveMedian	Low_BelowMedian	High_AboveMedian	Low_BelowMedian	High_AboveMedian	High_AboveMedian	Low_BelowMedian	Low_BelowMedian	High_AboveMedian	Low_BelowMedian	Low_BelowMedian	Low_BelowMedian	Low_BelowMedian	Low_BelowMedian	Low_BelowMedian	High_AboveMedian	Low_BelowMedian	Low_BelowMedian	Low_BelowMedian	Low_BelowMedian	Low_BelowMedian	Low_BelowMedian
Liu_NatMed_2019.p072.ar.99991	Low_BelowMedian	Low_BelowMedian	High_AboveMedian	Low_BelowMedian	Low_BelowMedian	Low_BelowMedian	High_AboveMedian	High_AboveMedian	Low_BelowMedian	High_AboveMedian	Low_BelowMedian	Low_BelowMedian	Low_BelowMedian	Low_BelowMedian	Low_BelowMedian	Low_BelowMedian	Low_BelowMedian	Low_BelowMedian	Low_BelowMedian	Low_BelowMedian	Low_BelowMedian	Low_BelowMedian	Low_BelowMedian	Low_BelowMedian	Low_BelowMedian	High_AboveMedian	High_AboveMedian	High_AboveMedian	High_AboveMedian	High_AboveMedian	Low_BelowMedian	Low_BelowMedian	Low_BelowMedian	Low_BelowMedian	High_AboveMedian	Low_BelowMedian	Low_BelowMedian	Low_BelowMedian	Low_BelowMedian	Low_BelowMedian	Low_BelowMedian	Low_BelowMedian	High_AboveMedian	Low_BelowMedian	Low_BelowMedian	Low_BelowMedian	High_AboveMedian	Low_BelowMedian	High_AboveMedian
Liu_NatMed_2019.p073.ar.99994	Low_BelowMedian	Low_BelowMedian	Low_BelowMedian	Low_BelowMedian	Low_BelowMedian	Low_BelowMedian	Low_BelowMedian	Low_BelowMedian	Low_BelowMedian	Low_BelowMedian	Low_BelowMedian	High_AboveMedian	High_AboveMedian	Low_BelowMedian	Low_BelowMedian	Low_BelowMedian	Low_BelowMedian	High_AboveMedian	High_AboveMedian	High_AboveMedian	Low_BelowMedian	Low_BelowMedian	Low_BelowMedian	Low_BelowMedian	Low_BelowMedian	Low_BelowMedian	Low_BelowMedian	High_AboveMedian	Low_BelowMedian	High_AboveMedian	High_AboveMedian	High_AboveMedian	High_AboveMedian	High_AboveMedian	Low_BelowMedian	High_AboveMedian	Low_BelowMedian	Low_BelowMedian	Low_BelowMedian	Low_BelowMedian	High_AboveMedian	Low_BelowMedian	High_AboveMedian	Low_BelowMedian	Low_BelowMedian	Low_BelowMedian	Low_BelowMedian	Low_BelowMedian	Low_BelowMedian
Liu_NatMed_2019.p075.ar.00562	Low_BelowMedian	High_AboveMedian	Low_BelowMedian	Low_BelowMedian	Low_BelowMedian	Low_BelowMedian	High_AboveMedian	Low_BelowMedian	Low_BelowMedian	Low_BelowMedian	High_AboveMedian	High_AboveMedian	High_AboveMedian	Low_BelowMedian	Low_BelowMedian	Low_BelowMedian	Low_BelowMedian	High_AboveMedian	Low_BelowMedian	High_AboveMedian	Low_BelowMedian	Low_BelowMedian	High_AboveMedian	High_AboveMedian	High_AboveMedian	High_AboveMedian	High_AboveMedian	High_AboveMedian	Low_BelowMedian	High_AboveMedian	Low_BelowMedian	Low_BelowMedian	High_AboveMedian	Low_BelowMedian	High_AboveMedian	Low_BelowMedian	High_AboveMedian	Low_BelowMedian	Low_BelowMedian	Low_BelowMedian	Low_BelowMedian	Low_BelowMedian	Low_BelowMedian	High_AboveMedian	High_AboveMedian	Low_BelowMedian	Low_BelowMedian	High_AboveMedian	High_AboveMedian
Liu_NatMed_2019.p077.ar.99985	High_AboveMedian	High_AboveMedian	Low_BelowMedian	Low_BelowMedian	High_AboveMedian	High_AboveMedian	High_AboveMedian	Low_BelowMedian	Low_BelowMedian	High_AboveMedian	High_AboveMedian	High_AboveMedian	High_AboveMedian	Low_BelowMedian	Low_BelowMedian	Low_BelowMedian	High_AboveMedian	High_AboveMedian	Low_BelowMedian	Low_BelowMedian	High_AboveMedian	Low_BelowMedian	Low_BelowMedian	High_AboveMedian	High_AboveMedian	High_AboveMedian	High_AboveMedian	High_AboveMedian	Low_BelowMedian	High_AboveMedian	High_AboveMedian	High_AboveMedian	High_AboveMedian	Low_BelowMedian	Low_BelowMedian	High_AboveMedian	High_AboveMedian	Low_BelowMedian	Low_BelowMedian	Low_BelowMedian	High_AboveMedian	Low_BelowMedian	High_AboveMedian	High_AboveMedian	High_AboveMedian	High_AboveMedian	High_AboveMedian	High_AboveMedian	Low_BelowMedian
Liu_NatMed_2019.p078.ar.00575	Low_BelowMedian	High_AboveMedian	High_AboveMedian	High_AboveMedian	High_AboveMedian	High_AboveMedian	High_AboveMedian	Low_BelowMedian	High_AboveMedian	High_AboveMedian	High_AboveMedian	Low_BelowMedian	High_AboveMedian	High_AboveMedian	High_AboveMedian	High_AboveMedian	Low_BelowMedian	High_AboveMedian	High_AboveMedian	High_AboveMedian	Low_BelowMedian	High_AboveMedian	High_AboveMedian	High_AboveMedian	High_AboveMedian	High_AboveMedian	High_AboveMedian	Low_BelowMedian	High_AboveMedian	High_AboveMedian	High_AboveMedian	High_AboveMedian	High_AboveMedian	High_AboveMedian	High_AboveMedian	Low_BelowMedian	High_AboveMedian	High_AboveMedian	Low_BelowMedian	High_AboveMedian	Low_BelowMedian	High_AboveMedian	High_AboveMedian	High_AboveMedian	High_AboveMedian	High_AboveMedian	High_AboveMedian	High_AboveMedian	High_AboveMedian
Liu_NatMed_2019.p079.ar.00573	High_AboveMedian	High_AboveMedian	Low_BelowMedian	High_AboveMedian	High_AboveMedian	Low_BelowMedian	High_AboveMedian	High_AboveMedian	Low_BelowMedian	High_AboveMedian	High_AboveMedian	Low_BelowMedian	Low_BelowMedian	High_AboveMedian	Low_BelowMedian	Low_BelowMedian	High_AboveMedian	Low_BelowMedian	Low_BelowMedian	High_AboveMedian	High_AboveMedian	Low_BelowMedian	Low_BelowMedian	High_AboveMedian	High_AboveMedian	High_AboveMedian	High_AboveMedian	High_AboveMedian	High_AboveMedian	High_AboveMedian	Low_BelowMedian	Low_BelowMedian	Low_BelowMedian	High_AboveMedian	High_AboveMedian	High_AboveMedian	Low_BelowMedian	Low_BelowMedian	Low_BelowMedian	Low_BelowMedian	Low_BelowMedian	High_AboveMedian	Low_BelowMedian	High_AboveMedian	High_AboveMedian	Low_BelowMedian	High_AboveMedian	High_AboveMedian	High_AboveMedian
Liu_NatMed_2019.p082.ar.99980	High_AboveMedian	Low_BelowMedian	High_AboveMedian	Low_BelowMedian	Low_BelowMedian	Low_BelowMedian	Low_BelowMedian	High_AboveMedian	High_AboveMedian	Low_BelowMedian	Low_BelowMedian	High_AboveMedian	Low_BelowMedian	Low_BelowMedian	High_AboveMedian	Low_BelowMedian	Low_BelowMedian	Low_BelowMedian	High_AboveMedian	High_AboveMedian	Low_BelowMedian	High_AboveMedian	Low_BelowMedian	Low_BelowMedian	Low_BelowMedian	Low_BelowMedian	Low_BelowMedian	Low_BelowMedian	Low_BelowMedian	Low_BelowMedian	High_AboveMedian	High_AboveMedian	High_AboveMedian	Low_BelowMedian	Low_BelowMedian	High_AboveMedian	Low_BelowMedian	Low_BelowMedian	High_AboveMedian	Low_BelowMedian	High_AboveMedian	Low_BelowMedian	High_AboveMedian	Low_BelowMedian	Low_BelowMedian	High_AboveMedian	High_AboveMedian	Low_BelowMedian	Low_BelowMedian
Liu_NatMed_2019.p083.ar.99984	Low_BelowMedian	Low_BelowMedian	Low_BelowMedian	Low_BelowMedian	Low_BelowMedian	Low_BelowMedian	Low_BelowMedian	Low_BelowMedian	Low_BelowMedian	Low_BelowMedian	Low_BelowMedian	Low_BelowMedian	Low_BelowMedian	Low_BelowMedian	Low_BelowMedian	Low_BelowMedian	Low_BelowMedian	Low_BelowMedian	Low_BelowMedian	Low_BelowMedian	Low_BelowMedian	Low_BelowMedian	Low_BelowMedian	Low_BelowMedian	Low_BelowMedian	Low_BelowMedian	Low_BelowMedian	High_AboveMedian	Low_BelowMedian	Low_BelowMedian	Low_BelowMedian	High_AboveMedian	High_AboveMedian	Low_BelowMedian	High_AboveMedian	High_AboveMedian	Low_BelowMedian	Low_BelowMedian	Low_BelowMedian	Low_BelowMedian	Low_BelowMedian	Low_BelowMedian	High_AboveMedian	Low_BelowMedian	Low_BelowMedian	Low_BelowMedian	Low_BelowMedian	Low_BelowMedian	Low_BelowMedian
Liu_NatMed_2019.p086.ar.00571	Low_BelowMedian	High_AboveMedian	High_AboveMedian	High_AboveMedian	High_AboveMedian	Low_BelowMedian	High_AboveMedian	Low_BelowMedian	Low_BelowMedian	High_AboveMedian	High_AboveMedian	Low_BelowMedian	Low_BelowMedian	High_AboveMedian	Low_BelowMedian	Low_BelowMedian	Low_BelowMedian	Low_BelowMedian	Low_BelowMedian	Low_BelowMedian	Low_BelowMedian	Low_BelowMedian	High_AboveMedian	High_AboveMedian	High_AboveMedian	High_AboveMedian	High_AboveMedian	High_AboveMedian	High_AboveMedian	High_AboveMedian	Low_BelowMedian	Low_BelowMedian	Low_BelowMedian	High_AboveMedian	Low_BelowMedian	Low_BelowMedian	High_AboveMedian	Low_BelowMedian	Low_BelowMedian	High_AboveMedian	Low_BelowMedian	Low_BelowMedian	Low_BelowMedian	High_AboveMedian	High_AboveMedian	Low_BelowMedian	High_AboveMedian	Low_BelowMedian	High_AboveMedian
Liu_NatMed_2019.p087.ar.00596	Low_BelowMedian	High_AboveMedian	Low_BelowMedian	Low_BelowMedian	Low_BelowMedian	Low_BelowMedian	Low_BelowMedian	Low_BelowMedian	Low_BelowMedian	Low_BelowMedian	Low_BelowMedian	High_AboveMedian	High_AboveMedian	Low_BelowMedian	Low_BelowMedian	Low_BelowMedian	Low_BelowMedian	High_AboveMedian	Low_BelowMedian	Low_BelowMedian	Low_BelowMedian	Low_BelowMedian	Low_BelowMedian	High_AboveMedian	Low_BelowMedian	High_AboveMedian	High_AboveMedian	High_AboveMedian	Low_BelowMedian	High_AboveMedian	Low_BelowMedian	High_AboveMedian	High_AboveMedian	Low_BelowMedian	High_AboveMedian	Low_BelowMedian	Low_BelowMedian	Low_BelowMedian	Low_BelowMedian	High_AboveMedian	Low_BelowMedian	Low_BelowMedian	High_AboveMedian	Low_BelowMedian	Low_BelowMedian	High_AboveMedian	High_AboveMedian	Low_BelowMedian	High_AboveMedian
Liu_NatMed_2019.p094.ar.00586	Low_BelowMedian	High_AboveMedian	Low_BelowMedian	Low_BelowMedian	High_AboveMedian	Low_BelowMedian	Low_BelowMedian	Low_BelowMedian	Low_BelowMedian	Low_BelowMedian	Low_BelowMedian	High_AboveMedian	High_AboveMedian	Low_BelowMedian	High_AboveMedian	High_AboveMedian	High_AboveMedian	High_AboveMedian	Low_BelowMedian	High_AboveMedian	Low_BelowMedian	Low_BelowMedian	Low_BelowMedian	Low_BelowMedian	Low_BelowMedian	High_AboveMedian	High_AboveMedian	High_AboveMedian	Low_BelowMedian	High_AboveMedian	High_AboveMedian	High_AboveMedian	High_AboveMedian	High_AboveMedian	High_AboveMedian	High_AboveMedian	Low_BelowMedian	Low_BelowMedian	Low_BelowMedian	High_AboveMedian	High_AboveMedian	High_AboveMedian	High_AboveMedian	Low_BelowMedian	Low_BelowMedian	Low_BelowMedian	Low_BelowMedian	Low_BelowMedian	High_AboveMedian
Liu_NatMed_2019.p096.ar.00550	Low_BelowMedian	Low_BelowMedian	Low_BelowMedian	Low_BelowMedian	High_AboveMedian	Low_BelowMedian	Low_BelowMedian	High_AboveMedian	Low_BelowMedian	Low_BelowMedian	Low_BelowMedian	Low_BelowMedian	Low_BelowMedian	Low_BelowMedian	Low_BelowMedian	Low_BelowMedian	Low_BelowMedian	Low_BelowMedian	High_AboveMedian	High_AboveMedian	High_AboveMedian	High_AboveMedian	Low_BelowMedian	Low_BelowMedian	Low_BelowMedian	Low_BelowMedian	Low_BelowMedian	High_AboveMedian	Low_BelowMedian	Low_BelowMedian	Low_BelowMedian	Low_BelowMedian	High_AboveMedian	High_AboveMedian	High_AboveMedian	Low_BelowMedian	Low_BelowMedian	Low_BelowMedian	Low_BelowMedian	Low_BelowMedian	Low_BelowMedian	High_AboveMedian	Low_BelowMedian	Low_BelowMedian	Low_BelowMedian	High_AboveMedian	Low_BelowMedian	High_AboveMedian	High_AboveMedian
Liu_NatMed_2019.p098.ar.00584	Low_BelowMedian	High_AboveMedian	High_AboveMedian	Low_BelowMedian	High_AboveMedian	Low_BelowMedian	High_AboveMedian	High_AboveMedian	Low_BelowMedian	High_AboveMedian	High_AboveMedian	Low_BelowMedian	Low_BelowMedian	Low_BelowMedian	High_AboveMedian	High_AboveMedian	Low_BelowMedian	Low_BelowMedian	Low_BelowMedian	High_AboveMedian	Low_BelowMedian	High_AboveMedian	High_AboveMedian	High_AboveMedian	High_AboveMedian	High_AboveMedian	High_AboveMedian	High_AboveMedian	High_AboveMedian	High_AboveMedian	Low_BelowMedian	Low_BelowMedian	Low_BelowMedian	Low_BelowMedian	Low_BelowMedian	Low_BelowMedian	High_AboveMedian	Low_BelowMedian	Low_BelowMedian	Low_BelowMedian	High_AboveMedian	Low_BelowMedian	High_AboveMedian	High_AboveMedian	High_AboveMedian	Low_BelowMedian	High_AboveMedian	Low_BelowMedian	High_AboveMedian
Liu_NatMed_2019.p099.ar.00566	High_AboveMedian	High_AboveMedian	Low_BelowMedian	High_AboveMedian	Low_BelowMedian	Low_BelowMedian	High_AboveMedian	Low_BelowMedian	High_AboveMedian	High_AboveMedian	High_AboveMedian	Low_BelowMedian	High_AboveMedian	High_AboveMedian	High_AboveMedian	High_AboveMedian	High_AboveMedian	High_AboveMedian	High_AboveMedian	Low_BelowMedian	High_AboveMedian	High_AboveMedian	High_AboveMedian	High_AboveMedian	High_AboveMedian	Low_BelowMedian	High_AboveMedian	Low_BelowMedian	Low_BelowMedian	High_AboveMedian	High_AboveMedian	High_AboveMedian	High_AboveMedian	High_AboveMedian	High_AboveMedian	High_AboveMedian	High_AboveMedian	Low_BelowMedian	High_AboveMedian	High_AboveMedian	High_AboveMedian	High_AboveMedian	High_AboveMedian	High_AboveMedian	High_AboveMedian	High_AboveMedian	High_AboveMedian	High_AboveMedian	Low_BelowMedian
Liu_NatMed_2019.p100.ar.42349	Low_BelowMedian	High_AboveMedian	Low_BelowMedian	High_AboveMedian	High_AboveMedian	High_AboveMedian	High_AboveMedian	Low_BelowMedian	Low_BelowMedian	High_AboveMedian	High_AboveMedian	Low_BelowMedian	Low_BelowMedian	High_AboveMedian	Low_BelowMedian	Low_BelowMedian	Low_BelowMedian	High_AboveMedian	Low_BelowMedian	Low_BelowMedian	Low_BelowMedian	High_AboveMedian	High_AboveMedian	High_AboveMedian	High_AboveMedian	High_AboveMedian	High_AboveMedian	High_AboveMedian	High_AboveMedian	High_AboveMedian	Low_BelowMedian	Low_BelowMedian	Low_BelowMedian	High_AboveMedian	High_AboveMedian	Low_BelowMedian	High_AboveMedian	Low_BelowMedian	Low_BelowMedian	High_AboveMedian	Low_BelowMedian	High_AboveMedian	Low_BelowMedian	High_AboveMedian	High_AboveMedian	Low_BelowMedian	High_AboveMedian	High_AboveMedian	High_AboveMedian
Liu_NatMed_2019.p102.ar.42356	Low_BelowMedian	Low_BelowMedian	High_AboveMedian	High_AboveMedian	Low_BelowMedian	Low_BelowMedian	High_AboveMedian	High_AboveMedian	Low_BelowMedian	Low_BelowMedian	Low_BelowMedian	Low_BelowMedian	Low_BelowMedian	Low_BelowMedian	Low_BelowMedian	Low_BelowMedian	Low_BelowMedian	Low_BelowMedian	High_AboveMedian	High_AboveMedian	High_AboveMedian	High_AboveMedian	Low_BelowMedian	Low_BelowMedian	Low_BelowMedian	Low_BelowMedian	Low_BelowMedian	Low_BelowMedian	Low_BelowMedian	Low_BelowMedian	Low_BelowMedian	Low_BelowMedian	Low_BelowMedian	High_AboveMedian	Low_BelowMedian	Low_BelowMedian	High_AboveMedian	Low_BelowMedian	Low_BelowMedian	Low_BelowMedian	High_AboveMedian	High_AboveMedian	High_AboveMedian	High_AboveMedian	High_AboveMedian	High_AboveMedian	Low_BelowMedian	Low_BelowMedian	Low_BelowMedian
Liu_NatMed_2019.p105.ar.42347	Low_BelowMedian	Low_BelowMedian	Low_BelowMedian	Low_BelowMedian	Low_BelowMedian	Low_BelowMedian	Low_BelowMedian	Low_BelowMedian	Low_BelowMedian	Low_BelowMedian	Low_BelowMedian	High_AboveMedian	High_AboveMedian	Low_BelowMedian	Low_BelowMedian	Low_BelowMedian	Low_BelowMedian	High_AboveMedian	Low_BelowMedian	Low_BelowMedian	Low_BelowMedian	Low_BelowMedian	Low_BelowMedian	Low_BelowMedian	Low_BelowMedian	Low_BelowMedian	Low_BelowMedian	Low_BelowMedian	Low_BelowMedian	Low_BelowMedian	Low_BelowMedian	Low_BelowMedian	Low_BelowMedian	Low_BelowMedian	Low_BelowMedian	Low_BelowMedian	Low_BelowMedian	High_AboveMedian	Low_BelowMedian	Low_BelowMedian	High_AboveMedian	Low_BelowMedian	High_AboveMedian	Low_BelowMedian	Low_BelowMedian	Low_BelowMedian	Low_BelowMedian	Low_BelowMedian	Low_BelowMedian
Liu_NatMed_2019.p106.ar.41996	High_AboveMedian	Low_BelowMedian	Low_BelowMedian	Low_BelowMedian	Low_BelowMedian	Low_BelowMedian	Low_BelowMedian	Low_BelowMedian	High_AboveMedian	Low_BelowMedian	Low_BelowMedian	High_AboveMedian	High_AboveMedian	Low_BelowMedian	Low_BelowMedian	Low_BelowMedian	High_AboveMedian	High_AboveMedian	Low_BelowMedian	Low_BelowMedian	Low_BelowMedian	Low_BelowMedian	Low_BelowMedian	Low_BelowMedian	Low_BelowMedian	Low_BelowMedian	Low_BelowMedian	High_AboveMedian	Low_BelowMedian	High_AboveMedian	High_AboveMedian	High_AboveMedian	High_AboveMedian	Low_BelowMedian	High_AboveMedian	High_AboveMedian	Low_BelowMedian	High_AboveMedian	High_AboveMedian	Low_BelowMedian	High_AboveMedian	High_AboveMedian	High_AboveMedian	Low_BelowMedian	Low_BelowMedian	Low_BelowMedian	Low_BelowMedian	High_AboveMedian	Low_BelowMedian
Liu_NatMed_2019.p107.ar.42358	Low_BelowMedian	Low_BelowMedian	Low_BelowMedian	Low_BelowMedian	Low_BelowMedian	Low_BelowMedian	Low_BelowMedian	Low_BelowMedian	Low_BelowMedian	Low_BelowMedian	Low_BelowMedian	High_AboveMedian	High_AboveMedian	Low_BelowMedian	Low_BelowMedian	Low_BelowMedian	Low_BelowMedian	Low_BelowMedian	Low_BelowMedian	Low_BelowMedian	Low_BelowMedian	Low_BelowMedian	Low_BelowMedian	Low_BelowMedian	Low_BelowMedian	Low_BelowMedian	Low_BelowMedian	High_AboveMedian	Low_BelowMedian	Low_BelowMedian	Low_BelowMedian	High_AboveMedian	High_AboveMedian	Low_BelowMedian	Low_BelowMedian	High_AboveMedian	Low_BelowMedian	High_AboveMedian	Low_BelowMedian	Low_BelowMedian	Low_BelowMedian	Low_BelowMedian	High_AboveMedian	Low_BelowMedian	Low_BelowMedian	Low_BelowMedian	Low_BelowMedian	Low_BelowMedian	Low_BelowMedian
Liu_NatMed_2019.p108.ar.42068	Low_BelowMedian	Low_BelowMedian	Low_BelowMedian	Low_BelowMedian	Low_BelowMedian	Low_BelowMedian	Low_BelowMedian	Low_BelowMedian	Low_BelowMedian	Low_BelowMedian	Low_BelowMedian	Low_BelowMedian	Low_BelowMedian	Low_BelowMedian	Low_BelowMedian	Low_BelowMedian	Low_BelowMedian	Low_BelowMedian	Low_BelowMedian	Low_BelowMedian	Low_BelowMedian	Low_BelowMedian	Low_BelowMedian	Low_BelowMedian	Low_BelowMedian	Low_BelowMedian	Low_BelowMedian	Low_BelowMedian	Low_BelowMedian	Low_BelowMedian	Low_BelowMedian	Low_BelowMedian	Low_BelowMedian	Low_BelowMedian	Low_BelowMedian	High_AboveMedian	Low_BelowMedian	High_AboveMedian	Low_BelowMedian	Low_BelowMedian	High_AboveMedian	Low_BelowMedian	High_AboveMedian	Low_BelowMedian	Low_BelowMedian	Low_BelowMedian	Low_BelowMedian	Low_BelowMedian	Low_BelowMedian
Liu_NatMed_2019.p112.ar.41921	Low_BelowMedian	Low_BelowMedian	Low_BelowMedian	Low_BelowMedian	High_AboveMedian	High_AboveMedian	High_AboveMedian	Low_BelowMedian	Low_BelowMedian	High_AboveMedian	Low_BelowMedian	Low_BelowMedian	Low_BelowMedian	High_AboveMedian	High_AboveMedian	High_AboveMedian	Low_BelowMedian	High_AboveMedian	Low_BelowMedian	High_AboveMedian	Low_BelowMedian	High_AboveMedian	Low_BelowMedian	Low_BelowMedian	Low_BelowMedian	High_AboveMedian	High_AboveMedian	High_AboveMedian	Low_BelowMedian	High_AboveMedian	Low_BelowMedian	Low_BelowMedian	High_AboveMedian	High_AboveMedian	High_AboveMedian	Low_BelowMedian	High_AboveMedian	Low_BelowMedian	Low_BelowMedian	Low_BelowMedian	Low_BelowMedian	Low_BelowMedian	Low_BelowMedian	High_AboveMedian	High_AboveMedian	Low_BelowMedian	High_AboveMedian	High_AboveMedian	High_AboveMedian
Liu_NatMed_2019.p116.ar.42360	Low_BelowMedian	Low_BelowMedian	Low_BelowMedian	Low_BelowMedian	High_AboveMedian	Low_BelowMedian	Low_BelowMedian	Low_BelowMedian	Low_BelowMedian	Low_BelowMedian	Low_BelowMedian	Low_BelowMedian	High_AboveMedian	High_AboveMedian	Low_BelowMedian	Low_BelowMedian	Low_BelowMedian	High_AboveMedian	Low_BelowMedian	Low_BelowMedian	Low_BelowMedian	Low_BelowMedian	Low_BelowMedian	Low_BelowMedian	Low_BelowMedian	Low_BelowMedian	Low_BelowMedian	High_AboveMedian	Low_BelowMedian	High_AboveMedian	Low_BelowMedian	Low_BelowMedian	High_AboveMedian	High_AboveMedian	Low_BelowMedian	Low_BelowMedian	Low_BelowMedian	Low_BelowMedian	Low_BelowMedian	Low_BelowMedian	Low_BelowMedian	Low_BelowMedian	High_AboveMedian	Low_BelowMedian	Low_BelowMedian	Low_BelowMedian	High_AboveMedian	Low_BelowMedian	High_AboveMedian
Liu_NatMed_2019.p117.ar.42367	High_AboveMedian	High_AboveMedian	Low_BelowMedian	High_AboveMedian	High_AboveMedian	High_AboveMedian	Low_BelowMedian	High_AboveMedian	Low_BelowMedian	High_AboveMedian	High_AboveMedian	Low_BelowMedian	Low_BelowMedian	High_AboveMedian	High_AboveMedian	High_AboveMedian	Low_BelowMedian	Low_BelowMedian	High_AboveMedian	High_AboveMedian	High_AboveMedian	Low_BelowMedian	Low_BelowMedian	High_AboveMedian	High_AboveMedian	Low_BelowMedian	High_AboveMedian	Low_BelowMedian	High_AboveMedian	Low_BelowMedian	Low_BelowMedian	Low_BelowMedian	Low_BelowMedian	High_AboveMedian	High_AboveMedian	Low_BelowMedian	High_AboveMedian	Low_BelowMedian	Low_BelowMedian	Low_BelowMedian	Low_BelowMedian	High_AboveMedian	Low_BelowMedian	High_AboveMedian	High_AboveMedian	High_AboveMedian	High_AboveMedian	High_AboveMedian	High_AboveMedian
Liu_NatMed_2019.p121.ar.42364	High_AboveMedian	High_AboveMedian	Low_BelowMedian	Low_BelowMedian	High_AboveMedian	Low_BelowMedian	High_AboveMedian	High_AboveMedian	Low_BelowMedian	Low_BelowMedian	Low_BelowMedian	Low_BelowMedian	Low_BelowMedian	Low_BelowMedian	High_AboveMedian	High_AboveMedian	High_AboveMedian	Low_BelowMedian	High_AboveMedian	Low_BelowMedian	High_AboveMedian	Low_BelowMedian	Low_BelowMedian	Low_BelowMedian	Low_BelowMedian	High_AboveMedian	High_AboveMedian	High_AboveMedian	Low_BelowMedian	High_AboveMedian	Low_BelowMedian	Low_BelowMedian	High_AboveMedian	High_AboveMedian	High_AboveMedian	High_AboveMedian	High_AboveMedian	Low_BelowMedian	High_AboveMedian	High_AboveMedian	Low_BelowMedian	High_AboveMedian	Low_BelowMedian	High_AboveMedian	High_AboveMedian	Low_BelowMedian	Low_BelowMedian	High_AboveMedian	High_AboveMedian
Liu_NatMed_2019.p125.ar.42377	Low_BelowMedian	High_AboveMedian	Low_BelowMedian	Low_BelowMedian	Low_BelowMedian	Low_BelowMedian	High_AboveMedian	Low_BelowMedian	Low_BelowMedian	Low_BelowMedian	High_AboveMedian	Low_BelowMedian	High_AboveMedian	Low_BelowMedian	Low_BelowMedian	Low_BelowMedian	Low_BelowMedian	High_AboveMedian	Low_BelowMedian	Low_BelowMedian	Low_BelowMedian	Low_BelowMedian	High_AboveMedian	High_AboveMedian	High_AboveMedian	High_AboveMedian	High_AboveMedian	High_AboveMedian	High_AboveMedian	High_AboveMedian	Low_BelowMedian	Low_BelowMedian	Low_BelowMedian	Low_BelowMedian	Low_BelowMedian	Low_BelowMedian	Low_BelowMedian	Low_BelowMedian	Low_BelowMedian	High_AboveMedian	Low_BelowMedian	High_AboveMedian	High_AboveMedian	High_AboveMedian	High_AboveMedian	Low_BelowMedian	Low_BelowMedian	High_AboveMedian	High_AboveMedian
Liu_NatMed_2019.p126.ar.42369	Low_BelowMedian	High_AboveMedian	Low_BelowMedian	Low_BelowMedian	High_AboveMedian	High_AboveMedian	High_AboveMedian	Low_BelowMedian	Low_BelowMedian	High_AboveMedian	High_AboveMedian	Low_BelowMedian	Low_BelowMedian	Low_BelowMedian	Low_BelowMedian	Low_BelowMedian	Low_BelowMedian	Low_BelowMedian	High_AboveMedian	High_AboveMedian	Low_BelowMedian	Low_BelowMedian	Low_BelowMedian	High_AboveMedian	High_AboveMedian	High_AboveMedian	High_AboveMedian	High_AboveMedian	High_AboveMedian	High_AboveMedian	Low_BelowMedian	Low_BelowMedian	High_AboveMedian	Low_BelowMedian	High_AboveMedian	Low_BelowMedian	Low_BelowMedian	Low_BelowMedian	Low_BelowMedian	Low_BelowMedian	Low_BelowMedian	Low_BelowMedian	Low_BelowMedian	High_AboveMedian	High_AboveMedian	Low_BelowMedian	High_AboveMedian	High_AboveMedian	Low_BelowMedian
Liu_NatMed_2019.p127.ar.42378	Low_BelowMedian	Low_BelowMedian	Low_BelowMedian	Low_BelowMedian	High_AboveMedian	High_AboveMedian	Low_BelowMedian	Low_BelowMedian	Low_BelowMedian	Low_BelowMedian	Low_BelowMedian	Low_BelowMedian	Low_BelowMedian	Low_BelowMedian	High_AboveMedian	High_AboveMedian	Low_BelowMedian	Low_BelowMedian	High_AboveMedian	High_AboveMedian	High_AboveMedian	Low_BelowMedian	Low_BelowMedian	Low_BelowMedian	Low_BelowMedian	Low_BelowMedian	Low_BelowMedian	High_AboveMedian	High_AboveMedian	High_AboveMedian	Low_BelowMedian	Low_BelowMedian	Low_BelowMedian	High_AboveMedian	High_AboveMedian	Low_BelowMedian	Low_BelowMedian	High_AboveMedian	Low_BelowMedian	Low_BelowMedian	Low_BelowMedian	Low_BelowMedian	Low_BelowMedian	High_AboveMedian	Low_BelowMedian	Low_BelowMedian	High_AboveMedian	Low_BelowMedian	High_AboveMedian
Liu_NatMed_2019.p130.ar.42380	High_AboveMedian	High_AboveMedian	Low_BelowMedian	Low_BelowMedian	Low_BelowMedian	Low_BelowMedian	Low_BelowMedian	Low_BelowMedian	High_AboveMedian	Low_BelowMedian	High_AboveMedian	Low_BelowMedian	High_AboveMedian	Low_BelowMedian	High_AboveMedian	High_AboveMedian	Low_BelowMedian	High_AboveMedian	High_AboveMedian	High_AboveMedian	High_AboveMedian	High_AboveMedian	Low_BelowMedian	Low_BelowMedian	High_AboveMedian	High_AboveMedian	High_AboveMedian	Low_BelowMedian	Low_BelowMedian	High_AboveMedian	High_AboveMedian	Low_BelowMedian	High_AboveMedian	Low_BelowMedian	Low_BelowMedian	High_AboveMedian	Low_BelowMedian	Low_BelowMedian	High_AboveMedian	Low_BelowMedian	Low_BelowMedian	Low_BelowMedian	High_AboveMedian	Low_BelowMedian	Low_BelowMedian	High_AboveMedian	High_AboveMedian	High_AboveMedian	Low_BelowMedian
Liu_NatMed_2019.p131.ar.42368	Low_BelowMedian	Low_BelowMedian	High_AboveMedian	Low_BelowMedian	Low_BelowMedian	Low_BelowMedian	Low_BelowMedian	Low_BelowMedian	Low_BelowMedian	Low_BelowMedian	Low_BelowMedian	Low_BelowMedian	High_AboveMedian	Low_BelowMedian	Low_BelowMedian	Low_BelowMedian	Low_BelowMedian	High_AboveMedian	Low_BelowMedian	Low_BelowMedian	High_AboveMedian	Low_BelowMedian	Low_BelowMedian	Low_BelowMedian	Low_BelowMedian	Low_BelowMedian	Low_BelowMedian	Low_BelowMedian	Low_BelowMedian	High_AboveMedian	Low_BelowMedian	Low_BelowMedian	Low_BelowMedian	Low_BelowMedian	Low_BelowMedian	Low_BelowMedian	Low_BelowMedian	High_AboveMedian	Low_BelowMedian	High_AboveMedian	High_AboveMedian	Low_BelowMedian	High_AboveMedian	Low_BelowMedian	Low_BelowMedian	Low_BelowMedian	Low_BelowMedian	Low_BelowMedian	Low_BelowMedian
Liu_NatMed_2019.p132.ar.42376	High_AboveMedian	High_AboveMedian	High_AboveMedian	High_AboveMedian	High_AboveMedian	High_AboveMedian	High_AboveMedian	High_AboveMedian	Low_BelowMedian	High_AboveMedian	High_AboveMedian	Low_BelowMedian	Low_BelowMedian	High_AboveMedian	High_AboveMedian	High_AboveMedian	High_AboveMedian	High_AboveMedian	Low_BelowMedian	Low_BelowMedian	High_AboveMedian	High_AboveMedian	High_AboveMedian	High_AboveMedian	High_AboveMedian	High_AboveMedian	High_AboveMedian	High_AboveMedian	High_AboveMedian	High_AboveMedian	Low_BelowMedian	Low_BelowMedian	Low_BelowMedian	High_AboveMedian	Low_BelowMedian	Low_BelowMedian	High_AboveMedian	Low_BelowMedian	Low_BelowMedian	High_AboveMedian	Low_BelowMedian	High_AboveMedian	High_AboveMedian	High_AboveMedian	High_AboveMedian	Low_BelowMedian	High_AboveMedian	High_AboveMedian	High_AboveMedian
Liu_NatMed_2019.p133.ar.42379	Low_BelowMedian	High_AboveMedian	Low_BelowMedian	Low_BelowMedian	Low_BelowMedian	Low_BelowMedian	High_AboveMedian	Low_BelowMedian	High_AboveMedian	Low_BelowMedian	Low_BelowMedian	High_AboveMedian	High_AboveMedian	Low_BelowMedian	Low_BelowMedian	Low_BelowMedian	Low_BelowMedian	High_AboveMedian	Low_BelowMedian	Low_BelowMedian	High_AboveMedian	Low_BelowMedian	Low_BelowMedian	Low_BelowMedian	High_AboveMedian	High_AboveMedian	High_AboveMedian	High_AboveMedian	Low_BelowMedian	High_AboveMedian	High_AboveMedian	High_AboveMedian	High_AboveMedian	Low_BelowMedian	High_AboveMedian	Low_BelowMedian	Low_BelowMedian	Low_BelowMedian	Low_BelowMedian	High_AboveMedian	High_AboveMedian	Low_BelowMedian	High_AboveMedian	High_AboveMedian	High_AboveMedian	High_AboveMedian	Low_BelowMedian	Low_BelowMedian	Low_BelowMedian
Liu_NatMed_2019.p134.ar.42365	Low_BelowMedian	High_AboveMedian	High_AboveMedian	Low_BelowMedian	High_AboveMedian	High_AboveMedian	High_AboveMedian	High_AboveMedian	High_AboveMedian	High_AboveMedian	High_AboveMedian	Low_BelowMedian	Low_BelowMedian	High_AboveMedian	High_AboveMedian	High_AboveMedian	Low_BelowMedian	Low_BelowMedian	Low_BelowMedian	High_AboveMedian	Low_BelowMedian	Low_BelowMedian	High_AboveMedian	High_AboveMedian	High_AboveMedian	High_AboveMedian	High_AboveMedian	High_AboveMedian	High_AboveMedian	High_AboveMedian	Low_BelowMedian	Low_BelowMedian	Low_BelowMedian	Low_BelowMedian	Low_BelowMedian	Low_BelowMedian	High_AboveMedian	Low_BelowMedian	Low_BelowMedian	High_AboveMedian	High_AboveMedian	Low_BelowMedian	Low_BelowMedian	High_AboveMedian	High_AboveMedian	Low_BelowMedian	High_AboveMedian	Low_BelowMedian	Low_BelowMedian
Liu_NatMed_2019.p135.ar.42371	Low_BelowMedian	Low_BelowMedian	Low_BelowMedian	Low_BelowMedian	Low_BelowMedian	Low_BelowMedian	Low_BelowMedian	Low_BelowMedian	Low_BelowMedian	Low_BelowMedian	Low_BelowMedian	High_AboveMedian	High_AboveMedian	Low_BelowMedian	Low_BelowMedian	Low_BelowMedian	Low_BelowMedian	High_AboveMedian	Low_BelowMedian	Low_BelowMedian	High_AboveMedian	Low_BelowMedian	Low_BelowMedian	Low_BelowMedian	Low_BelowMedian	Low_BelowMedian	Low_BelowMedian	High_AboveMedian	Low_BelowMedian	High_AboveMedian	High_AboveMedian	High_AboveMedian	High_AboveMedian	Low_BelowMedian	Low_BelowMedian	High_AboveMedian	Low_BelowMedian	Low_BelowMedian	Low_BelowMedian	High_AboveMedian	High_AboveMedian	Low_BelowMedian	High_AboveMedian	Low_BelowMedian	Low_BelowMedian	High_AboveMedian	Low_BelowMedian	Low_BelowMedian	Low_BelowMedian
Liu_NatMed_2019.p137.ar.42366	Low_BelowMedian	High_AboveMedian	High_AboveMedian	Low_BelowMedian	High_AboveMedian	High_AboveMedian	High_AboveMedian	Low_BelowMedian	Low_BelowMedian	High_AboveMedian	High_AboveMedian	Low_BelowMedian	High_AboveMedian	High_AboveMedian	Low_BelowMedian	Low_BelowMedian	Low_BelowMedian	High_AboveMedian	Low_BelowMedian	Low_BelowMedian	Low_BelowMedian	Low_BelowMedian	High_AboveMedian	High_AboveMedian	High_AboveMedian	High_AboveMedian	High_AboveMedian	Low_BelowMedian	High_AboveMedian	High_AboveMedian	Low_BelowMedian	Low_BelowMedian	Low_BelowMedian	Low_BelowMedian	High_AboveMedian	Low_BelowMedian	High_AboveMedian	Low_BelowMedian	Low_BelowMedian	High_AboveMedian	Low_BelowMedian	High_AboveMedian	High_AboveMedian	High_AboveMedian	High_AboveMedian	High_AboveMedian	Low_BelowMedian	High_AboveMedian	High_AboveMedian
Liu_NatMed_2019.p140.ar.42381	Low_BelowMedian	Low_BelowMedian	Low_BelowMedian	Low_BelowMedian	Low_BelowMedian	Low_BelowMedian	Low_BelowMedian	Low_BelowMedian	High_AboveMedian	Low_BelowMedian	Low_BelowMedian	High_AboveMedian	High_AboveMedian	Low_BelowMedian	Low_BelowMedian	Low_BelowMedian	Low_BelowMedian	High_AboveMedian	High_AboveMedian	High_AboveMedian	High_AboveMedian	Low_BelowMedian	Low_BelowMedian	Low_BelowMedian	Low_BelowMedian	Low_BelowMedian	Low_BelowMedian	High_AboveMedian	Low_BelowMedian	High_AboveMedian	Low_BelowMedian	High_AboveMedian	High_AboveMedian	Low_BelowMedian	Low_BelowMedian	Low_BelowMedian	Low_BelowMedian	Low_BelowMedian	Low_BelowMedian	Low_BelowMedian	Low_BelowMedian	Low_BelowMedian	High_AboveMedian	Low_BelowMedian	Low_BelowMedian	Low_BelowMedian	Low_BelowMedian	Low_BelowMedian	Low_BelowMedian
Liu_NatMed_2019.p141.ar.42375	High_AboveMedian	Low_BelowMedian	High_AboveMedian	High_AboveMedian	Low_BelowMedian	Low_BelowMedian	Low_BelowMedian	Low_BelowMedian	High_AboveMedian	Low_BelowMedian	Low_BelowMedian	High_AboveMedian	Low_BelowMedian	High_AboveMedian	High_AboveMedian	Low_BelowMedian	High_AboveMedian	Low_BelowMedian	High_AboveMedian	Low_BelowMedian	High_AboveMedian	High_AboveMedian	Low_BelowMedian	Low_BelowMedian	Low_BelowMedian	Low_BelowMedian	Low_BelowMedian	Low_BelowMedian	Low_BelowMedian	Low_BelowMedian	High_AboveMedian	High_AboveMedian	High_AboveMedian	Low_BelowMedian	Low_BelowMedian	High_AboveMedian	Low_BelowMedian	Low_BelowMedian	High_AboveMedian	Low_BelowMedian	High_AboveMedian	Low_BelowMedian	High_AboveMedian	High_AboveMedian	High_AboveMedian	High_AboveMedian	High_AboveMedian	Low_BelowMedian	Low_BelowMedian
Liu_NatMed_2019.p142.ar.99955	Low_BelowMedian	Low_BelowMedian	Low_BelowMedian	Low_BelowMedian	Low_BelowMedian	Low_BelowMedian	Low_BelowMedian	Low_BelowMedian	Low_BelowMedian	Low_BelowMedian	Low_BelowMedian	Low_BelowMedian	High_AboveMedian	Low_BelowMedian	Low_BelowMedian	Low_BelowMedian	Low_BelowMedian	High_AboveMedian	Low_BelowMedian	Low_BelowMedian	Low_BelowMedian	Low_BelowMedian	High_AboveMedian	Low_BelowMedian	Low_BelowMedian	Low_BelowMedian	Low_BelowMedian	High_AboveMedian	Low_BelowMedian	High_AboveMedian	Low_BelowMedian	Low_BelowMedian	Low_BelowMedian	Low_BelowMedian	Low_BelowMedian	Low_BelowMedian	Low_BelowMedian	High_AboveMedian	Low_BelowMedian	Low_BelowMedian	High_AboveMedian	Low_BelowMedian	High_AboveMedian	Low_BelowMedian	Low_BelowMedian	Low_BelowMedian	High_AboveMedian	Low_BelowMedian	High_AboveMedian
Liu_NatMed_2019.p143.ar.00559	High_AboveMedian	High_AboveMedian	High_AboveMedian	High_AboveMedian	High_AboveMedian	High_AboveMedian	High_AboveMedian	High_AboveMedian	High_AboveMedian	High_AboveMedian	High_AboveMedian	Low_BelowMedian	High_AboveMedian	High_AboveMedian	High_AboveMedian	High_AboveMedian	Low_BelowMedian	High_AboveMedian	Low_BelowMedian	High_AboveMedian	High_AboveMedian	High_AboveMedian	High_AboveMedian	High_AboveMedian	High_AboveMedian	High_AboveMedian	High_AboveMedian	High_AboveMedian	High_AboveMedian	High_AboveMedian	High_AboveMedian	Low_BelowMedian	Low_BelowMedian	High_AboveMedian	High_AboveMedian	Low_BelowMedian	High_AboveMedian	Low_BelowMedian	Low_BelowMedian	High_AboveMedian	Low_BelowMedian	High_AboveMedian	Low_BelowMedian	High_AboveMedian	High_AboveMedian	Low_BelowMedian	High_AboveMedian	Low_BelowMedian	High_AboveMedian
Liu_NatMed_2019.p144.ar.00018	Low_BelowMedian	Low_BelowMedian	Low_BelowMedian	Low_BelowMedian	Low_BelowMedian	Low_BelowMedian	Low_BelowMedian	Low_BelowMedian	Low_BelowMedian	Low_BelowMedian	Low_BelowMedian	Low_BelowMedian	High_AboveMedian	Low_BelowMedian	Low_BelowMedian	Low_BelowMedian	Low_BelowMedian	High_AboveMedian	Low_BelowMedian	Low_BelowMedian	High_AboveMedian	Low_BelowMedian	Low_BelowMedian	Low_BelowMedian	Low_BelowMedian	Low_BelowMedian	Low_BelowMedian	Low_BelowMedian	Low_BelowMedian	Low_BelowMedian	Low_BelowMedian	Low_BelowMedian	Low_BelowMedian	Low_BelowMedian	Low_BelowMedian	High_AboveMedian	Low_BelowMedian	High_AboveMedian	Low_BelowMedian	Low_BelowMedian	High_AboveMedian	Low_BelowMedian	High_AboveMedian	Low_BelowMedian	Low_BelowMedian	Low_BelowMedian	Low_BelowMedian	Low_BelowMedian	Low_BelowMedian
Liu_NatMed_2019.p145.ar.99986	Low_BelowMedian	High_AboveMedian	Low_BelowMedian	Low_BelowMedian	Low_BelowMedian	High_AboveMedian	High_AboveMedian	Low_BelowMedian	Low_BelowMedian	High_AboveMedian	High_AboveMedian	Low_BelowMedian	High_AboveMedian	High_AboveMedian	Low_BelowMedian	Low_BelowMedian	Low_BelowMedian	High_AboveMedian	Low_BelowMedian	High_AboveMedian	High_AboveMedian	Low_BelowMedian	Low_BelowMedian	High_AboveMedian	High_AboveMedian	Low_BelowMedian	High_AboveMedian	Low_BelowMedian	High_AboveMedian	High_AboveMedian	Low_BelowMedian	Low_BelowMedian	Low_BelowMedian	High_AboveMedian	Low_BelowMedian	Low_BelowMedian	Low_BelowMedian	Low_BelowMedian	Low_BelowMedian	High_AboveMedian	High_AboveMedian	Low_BelowMedian	High_AboveMedian	High_AboveMedian	Low_BelowMedian	Low_BelowMedian	High_AboveMedian	Low_BelowMedian	High_AboveMedian
Liu_NatMed_2019.p146.ar.00580	Low_BelowMedian	Low_BelowMedian	Low_BelowMedian	High_AboveMedian	Low_BelowMedian	Low_BelowMedian	Low_BelowMedian	High_AboveMedian	Low_BelowMedian	High_AboveMedian	Low_BelowMedian	Low_BelowMedian	High_AboveMedian	High_AboveMedian	Low_BelowMedian	Low_BelowMedian	Low_BelowMedian	High_AboveMedian	High_AboveMedian	High_AboveMedian	High_AboveMedian	Low_BelowMedian	Low_BelowMedian	Low_BelowMedian	Low_BelowMedian	Low_BelowMedian	Low_BelowMedian	Low_BelowMedian	Low_BelowMedian	High_AboveMedian	Low_BelowMedian	Low_BelowMedian	High_AboveMedian	Low_BelowMedian	High_AboveMedian	Low_BelowMedian	Low_BelowMedian	Low_BelowMedian	Low_BelowMedian	Low_BelowMedian	High_AboveMedian	Low_BelowMedian	High_AboveMedian	High_AboveMedian	Low_BelowMedian	Low_BelowMedian	High_AboveMedian	Low_BelowMedian	High_AboveMedian
Liu_NatMed_2019.p147.ar.00553	Low_BelowMedian	Low_BelowMedian	Low_BelowMedian	Low_BelowMedian	Low_BelowMedian	Low_BelowMedian	Low_BelowMedian	Low_BelowMedian	High_AboveMedian	Low_BelowMedian	Low_BelowMedian	High_AboveMedian	High_AboveMedian	Low_BelowMedian	Low_BelowMedian	Low_BelowMedian	Low_BelowMedian	High_AboveMedian	High_AboveMedian	Low_BelowMedian	Low_BelowMedian	High_AboveMedian	Low_BelowMedian	Low_BelowMedian	Low_BelowMedian	Low_BelowMedian	Low_BelowMedian	Low_BelowMedian	Low_BelowMedian	High_AboveMedian	High_AboveMedian	High_AboveMedian	High_AboveMedian	Low_BelowMedian	Low_BelowMedian	High_AboveMedian	Low_BelowMedian	Low_BelowMedian	Low_BelowMedian	Low_BelowMedian	High_AboveMedian	Low_BelowMedian	High_AboveMedian	Low_BelowMedian	Low_BelowMedian	High_AboveMedian	High_AboveMedian	Low_BelowMedian	Low_BelowMedian
Liu_NatMed_2019.p148.ar.00014	High_AboveMedian	Low_BelowMedian	Low_BelowMedian	Low_BelowMedian	Low_BelowMedian	Low_BelowMedian	Low_BelowMedian	High_AboveMedian	Low_BelowMedian	Low_BelowMedian	Low_BelowMedian	High_AboveMedian	High_AboveMedian	Low_BelowMedian	Low_BelowMedian	Low_BelowMedian	High_AboveMedian	High_AboveMedian	Low_BelowMedian	Low_BelowMedian	Low_BelowMedian	Low_BelowMedian	Low_BelowMedian	Low_BelowMedian	Low_BelowMedian	Low_BelowMedian	Low_BelowMedian	Low_BelowMedian	Low_BelowMedian	High_AboveMedian	Low_BelowMedian	High_AboveMedian	High_AboveMedian	Low_BelowMedian	Low_BelowMedian	High_AboveMedian	Low_BelowMedian	High_AboveMedian	Low_BelowMedian	Low_BelowMedian	High_AboveMedian	High_AboveMedian	High_AboveMedian	Low_BelowMedian	Low_BelowMedian	High_AboveMedian	Low_BelowMedian	Low_BelowMedian	Low_BelowMedian
Liu_NatMed_2019.p149.ar.99973	Low_BelowMedian	High_AboveMedian	High_AboveMedian	High_AboveMedian	High_AboveMedian	High_AboveMedian	High_AboveMedian	Low_BelowMedian	High_AboveMedian	High_AboveMedian	High_AboveMedian	Low_BelowMedian	High_AboveMedian	High_AboveMedian	High_AboveMedian	High_AboveMedian	High_AboveMedian	High_AboveMedian	High_AboveMedian	High_AboveMedian	Low_BelowMedian	High_AboveMedian	High_AboveMedian	High_AboveMedian	High_AboveMedian	High_AboveMedian	High_AboveMedian	Low_BelowMedian	High_AboveMedian	High_AboveMedian	High_AboveMedian	Low_BelowMedian	Low_BelowMedian	Low_BelowMedian	Low_BelowMedian	Low_BelowMedian	High_AboveMedian	Low_BelowMedian	Low_BelowMedian	High_AboveMedian	High_AboveMedian	High_AboveMedian	Low_BelowMedian	High_AboveMedian	High_AboveMedian	High_AboveMedian	High_AboveMedian	High_AboveMedian	High_AboveMedian
Liu_NatMed_2019.p150.ar.00558	High_AboveMedian	Low_BelowMedian	High_AboveMedian	Low_BelowMedian	Low_BelowMedian	Low_BelowMedian	Low_BelowMedian	High_AboveMedian	Low_BelowMedian	Low_BelowMedian	Low_BelowMedian	Low_BelowMedian	Low_BelowMedian	Low_BelowMedian	Low_BelowMedian	Low_BelowMedian	High_AboveMedian	Low_BelowMedian	Low_BelowMedian	Low_BelowMedian	Low_BelowMedian	Low_BelowMedian	Low_BelowMedian	Low_BelowMedian	Low_BelowMedian	Low_BelowMedian	Low_BelowMedian	High_AboveMedian	Low_BelowMedian	High_AboveMedian	Low_BelowMedian	Low_BelowMedian	High_AboveMedian	Low_BelowMedian	High_AboveMedian	High_AboveMedian	Low_BelowMedian	Low_BelowMedian	High_AboveMedian	Low_BelowMedian	High_AboveMedian	High_AboveMedian	High_AboveMedian	Low_BelowMedian	Low_BelowMedian	Low_BelowMedian	High_AboveMedian	Low_BelowMedian	Low_BelowMedian
Liu_NatMed_2019.p154.ar.00010	High_AboveMedian	Low_BelowMedian	High_AboveMedian	High_AboveMedian	High_AboveMedian	High_AboveMedian	Low_BelowMedian	High_AboveMedian	Low_BelowMedian	High_AboveMedian	Low_BelowMedian	Low_BelowMedian	Low_BelowMedian	High_AboveMedian	High_AboveMedian	High_AboveMedian	Low_BelowMedian	Low_BelowMedian	Low_BelowMedian	Low_BelowMedian	Low_BelowMedian	Low_BelowMedian	Low_BelowMedian	Low_BelowMedian	Low_BelowMedian	Low_BelowMedian	Low_BelowMedian	High_AboveMedian	High_AboveMedian	Low_BelowMedian	Low_BelowMedian	Low_BelowMedian	Low_BelowMedian	High_AboveMedian	High_AboveMedian	Low_BelowMedian	Low_BelowMedian	Low_BelowMedian	Low_BelowMedian	Low_BelowMedian	Low_BelowMedian	Low_BelowMedian	Low_BelowMedian	Low_BelowMedian	Low_BelowMedian	Low_BelowMedian	High_AboveMedian	Low_BelowMedian	High_AboveMedian
Liu_NatMed_2019.p155.ar.99989	High_AboveMedian	Low_BelowMedian	Low_BelowMedian	High_AboveMedian	High_AboveMedian	High_AboveMedian	Low_BelowMedian	High_AboveMedian	High_AboveMedian	High_AboveMedian	High_AboveMedian	High_AboveMedian	High_AboveMedian	High_AboveMedian	High_AboveMedian	High_AboveMedian	High_AboveMedian	High_AboveMedian	High_AboveMedian	Low_BelowMedian	High_AboveMedian	High_AboveMedian	Low_BelowMedian	Low_BelowMedian	Low_BelowMedian	High_AboveMedian	High_AboveMedian	High_AboveMedian	High_AboveMedian	High_AboveMedian	High_AboveMedian	High_AboveMedian	High_AboveMedian	High_AboveMedian	High_AboveMedian	High_AboveMedian	High_AboveMedian	Low_BelowMedian	High_AboveMedian	High_AboveMedian	High_AboveMedian	Low_BelowMedian	Low_BelowMedian	High_AboveMedian	Low_BelowMedian	High_AboveMedian	High_AboveMedian	High_AboveMedian	High_AboveMedian
Liu_NatMed_2019.p156.ar.99967	High_AboveMedian	Low_BelowMedian	Low_BelowMedian	High_AboveMedian	High_AboveMedian	Low_BelowMedian	Low_BelowMedian	Low_BelowMedian	Low_BelowMedian	High_AboveMedian	Low_BelowMedian	Low_BelowMedian	Low_BelowMedian	High_AboveMedian	High_AboveMedian	Low_BelowMedian	Low_BelowMedian	High_AboveMedian	High_AboveMedian	Low_BelowMedian	High_AboveMedian	High_AboveMedian	Low_BelowMedian	Low_BelowMedian	Low_BelowMedian	Low_BelowMedian	Low_BelowMedian	Low_BelowMedian	Low_BelowMedian	High_AboveMedian	High_AboveMedian	Low_BelowMedian	High_AboveMedian	High_AboveMedian	High_AboveMedian	High_AboveMedian	Low_BelowMedian	High_AboveMedian	High_AboveMedian	Low_BelowMedian	High_AboveMedian	High_AboveMedian	High_AboveMedian	High_AboveMedian	Low_BelowMedian	High_AboveMedian	High_AboveMedian	Low_BelowMedian	High_AboveMedian
Liu_NatMed_2019.p158.ar.00561	Low_BelowMedian	Low_BelowMedian	Low_BelowMedian	Low_BelowMedian	Low_BelowMedian	Low_BelowMedian	Low_BelowMedian	Low_BelowMedian	Low_BelowMedian	Low_BelowMedian	Low_BelowMedian	High_AboveMedian	High_AboveMedian	Low_BelowMedian	Low_BelowMedian	Low_BelowMedian	Low_BelowMedian	High_AboveMedian	Low_BelowMedian	Low_BelowMedian	Low_BelowMedian	Low_BelowMedian	Low_BelowMedian	Low_BelowMedian	Low_BelowMedian	Low_BelowMedian	Low_BelowMedian	High_AboveMedian	Low_BelowMedian	High_AboveMedian	High_AboveMedian	High_AboveMedian	High_AboveMedian	Low_BelowMedian	High_AboveMedian	Low_BelowMedian	Low_BelowMedian	Low_BelowMedian	Low_BelowMedian	Low_BelowMedian	Low_BelowMedian	Low_BelowMedian	High_AboveMedian	Low_BelowMedian	Low_BelowMedian	High_AboveMedian	Low_BelowMedian	Low_BelowMedian	High_AboveMedian
Liu_NatMed_2019.p159.ar.00565	Low_BelowMedian	Low_BelowMedian	Low_BelowMedian	High_AboveMedian	High_AboveMedian	Low_BelowMedian	Low_BelowMedian	Low_BelowMedian	Low_BelowMedian	Low_BelowMedian	Low_BelowMedian	Low_BelowMedian	High_AboveMedian	High_AboveMedian	High_AboveMedian	Low_BelowMedian	Low_BelowMedian	High_AboveMedian	Low_BelowMedian	High_AboveMedian	Low_BelowMedian	Low_BelowMedian	Low_BelowMedian	Low_BelowMedian	High_AboveMedian	Low_BelowMedian	Low_BelowMedian	High_AboveMedian	Low_BelowMedian	High_AboveMedian	Low_BelowMedian	High_AboveMedian	High_AboveMedian	Low_BelowMedian	High_AboveMedian	Low_BelowMedian	Low_BelowMedian	Low_BelowMedian	Low_BelowMedian	Low_BelowMedian	Low_BelowMedian	Low_BelowMedian	High_AboveMedian	High_AboveMedian	High_AboveMedian	High_AboveMedian	High_AboveMedian	High_AboveMedian	High_AboveMedian
Liu_NatMed_2019.p162.ar.00555	Low_BelowMedian	Low_BelowMedian	Low_BelowMedian	Low_BelowMedian	Low_BelowMedian	Low_BelowMedian	Low_BelowMedian	Low_BelowMedian	Low_BelowMedian	Low_BelowMedian	Low_BelowMedian	Low_BelowMedian	Low_BelowMedian	Low_BelowMedian	Low_BelowMedian	Low_BelowMedian	Low_BelowMedian	Low_BelowMedian	Low_BelowMedian	Low_BelowMedian	High_AboveMedian	Low_BelowMedian	Low_BelowMedian	Low_BelowMedian	Low_BelowMedian	High_AboveMedian	Low_BelowMedian	Low_BelowMedian	Low_BelowMedian	Low_BelowMedian	Low_BelowMedian	Low_BelowMedian	Low_BelowMedian	Low_BelowMedian	Low_BelowMedian	Low_BelowMedian	Low_BelowMedian	High_AboveMedian	Low_BelowMedian	Low_BelowMedian	High_AboveMedian	Low_BelowMedian	High_AboveMedian	Low_BelowMedian	Low_BelowMedian	Low_BelowMedian	High_AboveMedian	Low_BelowMedian	Low_BelowMedian
Liu_NatMed_2019.p163.ar.99974	Low_BelowMedian	Low_BelowMedian	Low_BelowMedian	Low_BelowMedian	High_AboveMedian	Low_BelowMedian	Low_BelowMedian	Low_BelowMedian	Low_BelowMedian	Low_BelowMedian	Low_BelowMedian	Low_BelowMedian	High_AboveMedian	Low_BelowMedian	Low_BelowMedian	Low_BelowMedian	Low_BelowMedian	High_AboveMedian	Low_BelowMedian	High_AboveMedian	Low_BelowMedian	Low_BelowMedian	Low_BelowMedian	Low_BelowMedian	Low_BelowMedian	Low_BelowMedian	Low_BelowMedian	High_AboveMedian	Low_BelowMedian	High_AboveMedian	Low_BelowMedian	Low_BelowMedian	Low_BelowMedian	Low_BelowMedian	Low_BelowMedian	Low_BelowMedian	Low_BelowMedian	High_AboveMedian	Low_BelowMedian	Low_BelowMedian	Low_BelowMedian	Low_BelowMedian	High_AboveMedian	High_AboveMedian	Low_BelowMedian	Low_BelowMedian	High_AboveMedian	Low_BelowMedian	High_AboveMedian
Liu_NatMed_2019.p165.ar.00569	Low_BelowMedian	Low_BelowMedian	High_AboveMedian	High_AboveMedian	Low_BelowMedian	Low_BelowMedian	Low_BelowMedian	Low_BelowMedian	High_AboveMedian	Low_BelowMedian	Low_BelowMedian	High_AboveMedian	High_AboveMedian	High_AboveMedian	Low_BelowMedian	High_AboveMedian	High_AboveMedian	High_AboveMedian	High_AboveMedian	Low_BelowMedian	Low_BelowMedian	Low_BelowMedian	Low_BelowMedian	Low_BelowMedian	Low_BelowMedian	Low_BelowMedian	Low_BelowMedian	Low_BelowMedian	Low_BelowMedian	High_AboveMedian	High_AboveMedian	High_AboveMedian	High_AboveMedian	Low_BelowMedian	Low_BelowMedian	High_AboveMedian	Low_BelowMedian	Low_BelowMedian	Low_BelowMedian	Low_BelowMedian	High_AboveMedian	High_AboveMedian	High_AboveMedian	Low_BelowMedian	Low_BelowMedian	High_AboveMedian	High_AboveMedian	Low_BelowMedian	Low_BelowMedian
Liu_NatMed_2019.p166.ar.00581	Low_BelowMedian	Low_BelowMedian	High_AboveMedian	Low_BelowMedian	Low_BelowMedian	Low_BelowMedian	Low_BelowMedian	Low_BelowMedian	High_AboveMedian	Low_BelowMedian	Low_BelowMedian	High_AboveMedian	High_AboveMedian	Low_BelowMedian	Low_BelowMedian	Low_BelowMedian	Low_BelowMedian	High_AboveMedian	High_AboveMedian	Low_BelowMedian	Low_BelowMedian	Low_BelowMedian	Low_BelowMedian	Low_BelowMedian	Low_BelowMedian	Low_BelowMedian	Low_BelowMedian	Low_BelowMedian	Low_BelowMedian	High_AboveMedian	High_AboveMedian	High_AboveMedian	High_AboveMedian	Low_BelowMedian	High_AboveMedian	Low_BelowMedian	Low_BelowMedian	Low_BelowMedian	Low_BelowMedian	Low_BelowMedian	High_AboveMedian	Low_BelowMedian	High_AboveMedian	Low_BelowMedian	Low_BelowMedian	High_AboveMedian	High_AboveMedian	Low_BelowMedian	Low_BelowMedian
Liu_NatMed_2019.p167.ar.00582	Low_BelowMedian	High_AboveMedian	Low_BelowMedian	Low_BelowMedian	Low_BelowMedian	Low_BelowMedian	Low_BelowMedian	Low_BelowMedian	High_AboveMedian	Low_BelowMedian	High_AboveMedian	Low_BelowMedian	Low_BelowMedian	Low_BelowMedian	High_AboveMedian	High_AboveMedian	Low_BelowMedian	High_AboveMedian	High_AboveMedian	High_AboveMedian	High_AboveMedian	Low_BelowMedian	High_AboveMedian	Low_BelowMedian	Low_BelowMedian	Low_BelowMedian	Low_BelowMedian	High_AboveMedian	High_AboveMedian	High_AboveMedian	Low_BelowMedian	Low_BelowMedian	High_AboveMedian	High_AboveMedian	High_AboveMedian	Low_BelowMedian	Low_BelowMedian	High_AboveMedian	Low_BelowMedian	High_AboveMedian	High_AboveMedian	High_AboveMedian	High_AboveMedian	High_AboveMedian	Low_BelowMedian	High_AboveMedian	Low_BelowMedian	High_AboveMedian	High_AboveMedian
Liu_NatMed_2019.p168.ar.00000	High_AboveMedian	Low_BelowMedian	High_AboveMedian	High_AboveMedian	Low_BelowMedian	Low_BelowMedian	Low_BelowMedian	Low_BelowMedian	High_AboveMedian	Low_BelowMedian	Low_BelowMedian	High_AboveMedian	High_AboveMedian	Low_BelowMedian	High_AboveMedian	High_AboveMedian	Low_BelowMedian	High_AboveMedian	High_AboveMedian	High_AboveMedian	Low_BelowMedian	High_AboveMedian	Low_BelowMedian	Low_BelowMedian	Low_BelowMedian	Low_BelowMedian	Low_BelowMedian	Low_BelowMedian	Low_BelowMedian	High_AboveMedian	High_AboveMedian	High_AboveMedian	High_AboveMedian	Low_BelowMedian	High_AboveMedian	High_AboveMedian	Low_BelowMedian	High_AboveMedian	Low_BelowMedian	Low_BelowMedian	High_AboveMedian	Low_BelowMedian	High_AboveMedian	Low_BelowMedian	Low_BelowMedian	High_AboveMedian	Low_BelowMedian	Low_BelowMedian	High_AboveMedian
Liu_NatMed_2019.p169.ar.00572	Low_BelowMedian	High_AboveMedian	Low_BelowMedian	Low_BelowMedian	Low_BelowMedian	Low_BelowMedian	Low_BelowMedian	High_AboveMedian	Low_BelowMedian	Low_BelowMedian	Low_BelowMedian	High_AboveMedian	High_AboveMedian	Low_BelowMedian	Low_BelowMedian	Low_BelowMedian	Low_BelowMedian	High_AboveMedian	Low_BelowMedian	Low_BelowMedian	Low_BelowMedian	Low_BelowMedian	Low_BelowMedian	High_AboveMedian	Low_BelowMedian	Low_BelowMedian	Low_BelowMedian	High_AboveMedian	Low_BelowMedian	High_AboveMedian	Low_BelowMedian	High_AboveMedian	High_AboveMedian	Low_BelowMedian	Low_BelowMedian	High_AboveMedian	Low_BelowMedian	Low_BelowMedian	Low_BelowMedian	High_AboveMedian	High_AboveMedian	Low_BelowMedian	High_AboveMedian	Low_BelowMedian	Low_BelowMedian	Low_BelowMedian	Low_BelowMedian	Low_BelowMedian	Low_BelowMedian
Liu_NatMed_2019.p170.ar.00549	Low_BelowMedian	Low_BelowMedian	Low_BelowMedian	Low_BelowMedian	High_AboveMedian	High_AboveMedian	Low_BelowMedian	High_AboveMedian	High_AboveMedian	High_AboveMedian	Low_BelowMedian	Low_BelowMedian	High_AboveMedian	High_AboveMedian	High_AboveMedian	High_AboveMedian	Low_BelowMedian	High_AboveMedian	Low_BelowMedian	High_AboveMedian	High_AboveMedian	High_AboveMedian	Low_BelowMedian	Low_BelowMedian	Low_BelowMedian	Low_BelowMedian	Low_BelowMedian	High_AboveMedian	Low_BelowMedian	High_AboveMedian	Low_BelowMedian	Low_BelowMedian	High_AboveMedian	High_AboveMedian	High_AboveMedian	Low_BelowMedian	High_AboveMedian	Low_BelowMedian	Low_BelowMedian	Low_BelowMedian	High_AboveMedian	Low_BelowMedian	High_AboveMedian	High_AboveMedian	Low_BelowMedian	Low_BelowMedian	High_AboveMedian	Low_BelowMedian	High_AboveMedian
Liu_NatMed_2019.p172.ar.99987	Low_BelowMedian	High_AboveMedian	High_AboveMedian	Low_BelowMedian	High_AboveMedian	High_AboveMedian	High_AboveMedian	High_AboveMedian	Low_BelowMedian	High_AboveMedian	High_AboveMedian	Low_BelowMedian	Low_BelowMedian	High_AboveMedian	High_AboveMedian	High_AboveMedian	Low_BelowMedian	Low_BelowMedian	Low_BelowMedian	High_AboveMedian	High_AboveMedian	Low_BelowMedian	High_AboveMedian	High_AboveMedian	High_AboveMedian	High_AboveMedian	High_AboveMedian	High_AboveMedian	High_AboveMedian	High_AboveMedian	Low_BelowMedian	Low_BelowMedian	Low_BelowMedian	High_AboveMedian	High_AboveMedian	Low_BelowMedian	High_AboveMedian	Low_BelowMedian	Low_BelowMedian	High_AboveMedian	Low_BelowMedian	Low_BelowMedian	Low_BelowMedian	High_AboveMedian	High_AboveMedian	Low_BelowMedian	High_AboveMedian	Low_BelowMedian	High_AboveMedian
Liu_NatMed_2019.p173.ar.00015	Low_BelowMedian	Low_BelowMedian	Low_BelowMedian	Low_BelowMedian	Low_BelowMedian	Low_BelowMedian	Low_BelowMedian	Low_BelowMedian	Low_BelowMedian	High_AboveMedian	Low_BelowMedian	Low_BelowMedian	High_AboveMedian	Low_BelowMedian	Low_BelowMedian	Low_BelowMedian	Low_BelowMedian	High_AboveMedian	High_AboveMedian	Low_BelowMedian	High_AboveMedian	Low_BelowMedian	Low_BelowMedian	Low_BelowMedian	Low_BelowMedian	Low_BelowMedian	Low_BelowMedian	Low_BelowMedian	Low_BelowMedian	High_AboveMedian	Low_BelowMedian	Low_BelowMedian	High_AboveMedian	Low_BelowMedian	High_AboveMedian	High_AboveMedian	Low_BelowMedian	Low_BelowMedian	Low_BelowMedian	Low_BelowMedian	High_AboveMedian	Low_BelowMedian	High_AboveMedian	High_AboveMedian	Low_BelowMedian	Low_BelowMedian	High_AboveMedian	Low_BelowMedian	High_AboveMedian
Liu_NatMed_2019.p179.ar.00570	Low_BelowMedian	Low_BelowMedian	Low_BelowMedian	Low_BelowMedian	Low_BelowMedian	Low_BelowMedian	Low_BelowMedian	Low_BelowMedian	Low_BelowMedian	Low_BelowMedian	Low_BelowMedian	High_AboveMedian	High_AboveMedian	Low_BelowMedian	Low_BelowMedian	Low_BelowMedian	Low_BelowMedian	High_AboveMedian	Low_BelowMedian	High_AboveMedian	Low_BelowMedian	Low_BelowMedian	Low_BelowMedian	Low_BelowMedian	Low_BelowMedian	Low_BelowMedian	Low_BelowMedian	Low_BelowMedian	Low_BelowMedian	High_AboveMedian	Low_BelowMedian	High_AboveMedian	High_AboveMedian	Low_BelowMedian	Low_BelowMedian	High_AboveMedian	Low_BelowMedian	Low_BelowMedian	Low_BelowMedian	Low_BelowMedian	Low_BelowMedian	Low_BelowMedian	High_AboveMedian	Low_BelowMedian	Low_BelowMedian	High_AboveMedian	Low_BelowMedian	Low_BelowMedian	Low_BelowMedian
Liu_NatMed_2019.p181.ar.99981	Low_BelowMedian	High_AboveMedian	High_AboveMedian	Low_BelowMedian	High_AboveMedian	High_AboveMedian	High_AboveMedian	Low_BelowMedian	Low_BelowMedian	High_AboveMedian	High_AboveMedian	Low_BelowMedian	Low_BelowMedian	High_AboveMedian	Low_BelowMedian	High_AboveMedian	Low_BelowMedian	High_AboveMedian	Low_BelowMedian	High_AboveMedian	Low_BelowMedian	Low_BelowMedian	High_AboveMedian	High_AboveMedian	High_AboveMedian	High_AboveMedian	High_AboveMedian	High_AboveMedian	High_AboveMedian	High_AboveMedian	Low_BelowMedian	Low_BelowMedian	Low_BelowMedian	High_AboveMedian	Low_BelowMedian	Low_BelowMedian	Low_BelowMedian	Low_BelowMedian	Low_BelowMedian	Low_BelowMedian	High_AboveMedian	Low_BelowMedian	High_AboveMedian	High_AboveMedian	High_AboveMedian	Low_BelowMedian	High_AboveMedian	Low_BelowMedian	High_AboveMedian
Liu_NatMed_2019.p183.ar.00011	Low_BelowMedian	High_AboveMedian	Low_BelowMedian	Low_BelowMedian	High_AboveMedian	Low_BelowMedian	High_AboveMedian	High_AboveMedian	Low_BelowMedian	Low_BelowMedian	High_AboveMedian	Low_BelowMedian	Low_BelowMedian	Low_BelowMedian	Low_BelowMedian	High_AboveMedian	Low_BelowMedian	Low_BelowMedian	Low_BelowMedian	Low_BelowMedian	Low_BelowMedian	Low_BelowMedian	Low_BelowMedian	High_AboveMedian	Low_BelowMedian	Low_BelowMedian	High_AboveMedian	High_AboveMedian	High_AboveMedian	Low_BelowMedian	Low_BelowMedian	Low_BelowMedian	Low_BelowMedian	Low_BelowMedian	Low_BelowMedian	Low_BelowMedian	Low_BelowMedian	Low_BelowMedian	Low_BelowMedian	Low_BelowMedian	Low_BelowMedian	Low_BelowMedian	Low_BelowMedian	Low_BelowMedian	Low_BelowMedian	Low_BelowMedian	Low_BelowMedian	Low_BelowMedian	Low_BelowMedian
Liu_NatMed_2019.p184.ar.00547	High_AboveMedian	Low_BelowMedian	Low_BelowMedian	Low_BelowMedian	High_AboveMedian	Low_BelowMedian	High_AboveMedian	High_AboveMedian	Low_BelowMedian	High_AboveMedian	Low_BelowMedian	Low_BelowMedian	Low_BelowMedian	High_AboveMedian	High_AboveMedian	High_AboveMedian	Low_BelowMedian	Low_BelowMedian	High_AboveMedian	High_AboveMedian	Low_BelowMedian	High_AboveMedian	Low_BelowMedian	Low_BelowMedian	Low_BelowMedian	Low_BelowMedian	Low_BelowMedian	High_AboveMedian	Low_BelowMedian	High_AboveMedian	Low_BelowMedian	Low_BelowMedian	High_AboveMedian	High_AboveMedian	High_AboveMedian	Low_BelowMedian	High_AboveMedian	Low_BelowMedian	Low_BelowMedian	Low_BelowMedian	Low_BelowMedian	High_AboveMedian	Low_BelowMedian	High_AboveMedian	High_AboveMedian	Low_BelowMedian	Low_BelowMedian	High_AboveMedian	High_AboveMedian
Liu_NatMed_2019.p185.ar.00554	High_AboveMedian	Low_BelowMedian	High_AboveMedian	Low_BelowMedian	High_AboveMedian	Low_BelowMedian	High_AboveMedian	High_AboveMedian	High_AboveMedian	Low_BelowMedian	Low_BelowMedian	Low_BelowMedian	Low_BelowMedian	High_AboveMedian	High_AboveMedian	High_AboveMedian	Low_BelowMedian	High_AboveMedian	Low_BelowMedian	Low_BelowMedian	Low_BelowMedian	Low_BelowMedian	Low_BelowMedian	Low_BelowMedian	Low_BelowMedian	Low_BelowMedian	Low_BelowMedian	High_AboveMedian	Low_BelowMedian	High_AboveMedian	Low_BelowMedian	Low_BelowMedian	Low_BelowMedian	High_AboveMedian	High_AboveMedian	Low_BelowMedian	High_AboveMedian	Low_BelowMedian	Low_BelowMedian	Low_BelowMedian	Low_BelowMedian	Low_BelowMedian	High_AboveMedian	Low_BelowMedian	Low_BelowMedian	Low_BelowMedian	High_AboveMedian	Low_BelowMedian	High_AboveMedian
Liu_NatMed_2019.p187.ar.99988	High_AboveMedian	Low_BelowMedian	Low_BelowMedian	High_AboveMedian	High_AboveMedian	Low_BelowMedian	Low_BelowMedian	High_AboveMedian	Low_BelowMedian	High_AboveMedian	High_AboveMedian	Low_BelowMedian	Low_BelowMedian	High_AboveMedian	Low_BelowMedian	Low_BelowMedian	Low_BelowMedian	Low_BelowMedian	Low_BelowMedian	Low_BelowMedian	Low_BelowMedian	Low_BelowMedian	Low_BelowMedian	Low_BelowMedian	Low_BelowMedian	Low_BelowMedian	Low_BelowMedian	Low_BelowMedian	Low_BelowMedian	High_AboveMedian	Low_BelowMedian	High_AboveMedian	Low_BelowMedian	Low_BelowMedian	Low_BelowMedian	High_AboveMedian	Low_BelowMedian	High_AboveMedian	High_AboveMedian	Low_BelowMedian	High_AboveMedian	High_AboveMedian	High_AboveMedian	Low_BelowMedian	Low_BelowMedian	High_AboveMedian	High_AboveMedian	Low_BelowMedian	Low_BelowMedian
Liu_NatMed_2019.p188.ar.99976	Low_BelowMedian	Low_BelowMedian	Low_BelowMedian	Low_BelowMedian	High_AboveMedian	Low_BelowMedian	Low_BelowMedian	Low_BelowMedian	Low_BelowMedian	Low_BelowMedian	Low_BelowMedian	High_AboveMedian	High_AboveMedian	Low_BelowMedian	Low_BelowMedian	Low_BelowMedian	Low_BelowMedian	High_AboveMedian	Low_BelowMedian	Low_BelowMedian	Low_BelowMedian	Low_BelowMedian	Low_BelowMedian	Low_BelowMedian	Low_BelowMedian	Low_BelowMedian	Low_BelowMedian	High_AboveMedian	Low_BelowMedian	High_AboveMedian	Low_BelowMedian	High_AboveMedian	High_AboveMedian	Low_BelowMedian	High_AboveMedian	Low_BelowMedian	Low_BelowMedian	Low_BelowMedian	Low_BelowMedian	Low_BelowMedian	Low_BelowMedian	Low_BelowMedian	High_AboveMedian	Low_BelowMedian	Low_BelowMedian	Low_BelowMedian	High_AboveMedian	Low_BelowMedian	Low_BelowMedian
Liu_NatMed_2019.p189.ar.99982	Low_BelowMedian	High_AboveMedian	High_AboveMedian	High_AboveMedian	High_AboveMedian	High_AboveMedian	High_AboveMedian	High_AboveMedian	High_AboveMedian	High_AboveMedian	High_AboveMedian	Low_BelowMedian	Low_BelowMedian	High_AboveMedian	High_AboveMedian	High_AboveMedian	Low_BelowMedian	Low_BelowMedian	Low_BelowMedian	High_AboveMedian	High_AboveMedian	High_AboveMedian	High_AboveMedian	High_AboveMedian	High_AboveMedian	High_AboveMedian	High_AboveMedian	High_AboveMedian	High_AboveMedian	Low_BelowMedian	Low_BelowMedian	Low_BelowMedian	Low_BelowMedian	High_AboveMedian	High_AboveMedian	Low_BelowMedian	High_AboveMedian	Low_BelowMedian	Low_BelowMedian	High_AboveMedian	Low_BelowMedian	High_AboveMedian	Low_BelowMedian	High_AboveMedian	High_AboveMedian	Low_BelowMedian	High_AboveMedian	High_AboveMedian	High_AboveMedian
Liu_NatMed_2019.p191.ar.00008	High_AboveMedian	High_AboveMedian	Low_BelowMedian	Low_BelowMedian	High_AboveMedian	High_AboveMedian	Low_BelowMedian	High_AboveMedian	High_AboveMedian	High_AboveMedian	High_AboveMedian	High_AboveMedian	High_AboveMedian	High_AboveMedian	Low_BelowMedian	High_AboveMedian	Low_BelowMedian	High_AboveMedian	High_AboveMedian	Low_BelowMedian	High_AboveMedian	Low_BelowMedian	Low_BelowMedian	High_AboveMedian	High_AboveMedian	Low_BelowMedian	Low_BelowMedian	High_AboveMedian	Low_BelowMedian	High_AboveMedian	High_AboveMedian	High_AboveMedian	High_AboveMedian	Low_BelowMedian	Low_BelowMedian	High_AboveMedian	Low_BelowMedian	Low_BelowMedian	Low_BelowMedian	High_AboveMedian	Low_BelowMedian	High_AboveMedian	High_AboveMedian	Low_BelowMedian	High_AboveMedian	Low_BelowMedian	High_AboveMedian	High_AboveMedian	High_AboveMedian
Liu_NatMed_2019.p192.ar.00591	Low_BelowMedian	High_AboveMedian	Low_BelowMedian	High_AboveMedian	Low_BelowMedian	High_AboveMedian	High_AboveMedian	Low_BelowMedian	High_AboveMedian	High_AboveMedian	High_AboveMedian	Low_BelowMedian	Low_BelowMedian	High_AboveMedian	Low_BelowMedian	Low_BelowMedian	Low_BelowMedian	Low_BelowMedian	Low_BelowMedian	High_AboveMedian	High_AboveMedian	High_AboveMedian	High_AboveMedian	High_AboveMedian	High_AboveMedian	High_AboveMedian	High_AboveMedian	Low_BelowMedian	High_AboveMedian	High_AboveMedian	Low_BelowMedian	Low_BelowMedian	Low_BelowMedian	Low_BelowMedian	High_AboveMedian	Low_BelowMedian	High_AboveMedian	Low_BelowMedian	Low_BelowMedian	High_AboveMedian	Low_BelowMedian	High_AboveMedian	Low_BelowMedian	High_AboveMedian	High_AboveMedian	High_AboveMedian	High_AboveMedian	Low_BelowMedian	Low_BelowMedian
Liu_NatMed_2019.p193.ar.00002	Low_BelowMedian	High_AboveMedian	Low_BelowMedian	Low_BelowMedian	High_AboveMedian	High_AboveMedian	Low_BelowMedian	High_AboveMedian	Low_BelowMedian	High_AboveMedian	High_AboveMedian	Low_BelowMedian	Low_BelowMedian	Low_BelowMedian	High_AboveMedian	High_AboveMedian	Low_BelowMedian	Low_BelowMedian	Low_BelowMedian	Low_BelowMedian	Low_BelowMedian	Low_BelowMedian	Low_BelowMedian	Low_BelowMedian	High_AboveMedian	High_AboveMedian	High_AboveMedian	High_AboveMedian	High_AboveMedian	Low_BelowMedian	Low_BelowMedian	Low_BelowMedian	High_AboveMedian	High_AboveMedian	High_AboveMedian	Low_BelowMedian	High_AboveMedian	Low_BelowMedian	Low_BelowMedian	Low_BelowMedian	Low_BelowMedian	Low_BelowMedian	Low_BelowMedian	High_AboveMedian	Low_BelowMedian	Low_BelowMedian	High_AboveMedian	Low_BelowMedian	High_AboveMedian
Liu_NatMed_2019.p195.ar.00556	High_AboveMedian	Low_BelowMedian	Low_BelowMedian	Low_BelowMedian	High_AboveMedian	High_AboveMedian	Low_BelowMedian	Low_BelowMedian	High_AboveMedian	Low_BelowMedian	Low_BelowMedian	High_AboveMedian	High_AboveMedian	High_AboveMedian	Low_BelowMedian	Low_BelowMedian	Low_BelowMedian	High_AboveMedian	Low_BelowMedian	Low_BelowMedian	Low_BelowMedian	High_AboveMedian	Low_BelowMedian	Low_BelowMedian	Low_BelowMedian	Low_BelowMedian	Low_BelowMedian	Low_BelowMedian	Low_BelowMedian	High_AboveMedian	High_AboveMedian	High_AboveMedian	High_AboveMedian	High_AboveMedian	High_AboveMedian	High_AboveMedian	Low_BelowMedian	Low_BelowMedian	Low_BelowMedian	High_AboveMedian	Low_BelowMedian	High_AboveMedian	High_AboveMedian	High_AboveMedian	High_AboveMedian	High_AboveMedian	High_AboveMedian	Low_BelowMedian	High_AboveMedian
Liu_NatMed_2019.p196.ar.00016	Low_BelowMedian	Low_BelowMedian	Low_BelowMedian	Low_BelowMedian	Low_BelowMedian	Low_BelowMedian	Low_BelowMedian	Low_BelowMedian	High_AboveMedian	Low_BelowMedian	Low_BelowMedian	High_AboveMedian	High_AboveMedian	Low_BelowMedian	Low_BelowMedian	Low_BelowMedian	Low_BelowMedian	High_AboveMedian	High_AboveMedian	High_AboveMedian	High_AboveMedian	Low_BelowMedian	Low_BelowMedian	Low_BelowMedian	Low_BelowMedian	Low_BelowMedian	Low_BelowMedian	High_AboveMedian	Low_BelowMedian	High_AboveMedian	Low_BelowMedian	High_AboveMedian	High_AboveMedian	Low_BelowMedian	High_AboveMedian	High_AboveMedian	Low_BelowMedian	High_AboveMedian	Low_BelowMedian	Low_BelowMedian	High_AboveMedian	High_AboveMedian	High_AboveMedian	Low_BelowMedian	Low_BelowMedian	High_AboveMedian	Low_BelowMedian	High_AboveMedian	High_AboveMedian
Liu_NatMed_2019.p197.ar.00551	High_AboveMedian	Low_BelowMedian	Low_BelowMedian	Low_BelowMedian	Low_BelowMedian	Low_BelowMedian	Low_BelowMedian	High_AboveMedian	Low_BelowMedian	Low_BelowMedian	Low_BelowMedian	High_AboveMedian	High_AboveMedian	Low_BelowMedian	High_AboveMedian	High_AboveMedian	High_AboveMedian	High_AboveMedian	High_AboveMedian	High_AboveMedian	High_AboveMedian	Low_BelowMedian	Low_BelowMedian	Low_BelowMedian	Low_BelowMedian	Low_BelowMedian	Low_BelowMedian	Low_BelowMedian	Low_BelowMedian	High_AboveMedian	High_AboveMedian	High_AboveMedian	High_AboveMedian	Low_BelowMedian	High_AboveMedian	High_AboveMedian	Low_BelowMedian	Low_BelowMedian	High_AboveMedian	High_AboveMedian	Low_BelowMedian	High_AboveMedian	High_AboveMedian	Low_BelowMedian	Low_BelowMedian	Low_BelowMedian	Low_BelowMedian	Low_BelowMedian	Low_BelowMedian
Liu_NatMed_2019.p200.ar.00009	Low_BelowMedian	High_AboveMedian	Low_BelowMedian	Low_BelowMedian	High_AboveMedian	Low_BelowMedian	High_AboveMedian	High_AboveMedian	High_AboveMedian	Low_BelowMedian	High_AboveMedian	Low_BelowMedian	Low_BelowMedian	Low_BelowMedian	High_AboveMedian	High_AboveMedian	Low_BelowMedian	Low_BelowMedian	Low_BelowMedian	High_AboveMedian	High_AboveMedian	Low_BelowMedian	Low_BelowMedian	Low_BelowMedian	High_AboveMedian	High_AboveMedian	High_AboveMedian	High_AboveMedian	High_AboveMedian	High_AboveMedian	Low_BelowMedian	Low_BelowMedian	High_AboveMedian	High_AboveMedian	Low_BelowMedian	High_AboveMedian	High_AboveMedian	High_AboveMedian	Low_BelowMedian	High_AboveMedian	Low_BelowMedian	High_AboveMedian	High_AboveMedian	High_AboveMedian	Low_BelowMedian	Low_BelowMedian	High_AboveMedian	High_AboveMedian	Low_BelowMedian
Liu_NatMed_2019.p201.ar.00592	Low_BelowMedian	Low_BelowMedian	Low_BelowMedian	High_AboveMedian	High_AboveMedian	Low_BelowMedian	Low_BelowMedian	High_AboveMedian	Low_BelowMedian	Low_BelowMedian	Low_BelowMedian	Low_BelowMedian	Low_BelowMedian	High_AboveMedian	Low_BelowMedian	Low_BelowMedian	Low_BelowMedian	Low_BelowMedian	High_AboveMedian	High_AboveMedian	Low_BelowMedian	Low_BelowMedian	Low_BelowMedian	Low_BelowMedian	Low_BelowMedian	Low_BelowMedian	Low_BelowMedian	High_AboveMedian	Low_BelowMedian	High_AboveMedian	Low_BelowMedian	Low_BelowMedian	Low_BelowMedian	High_AboveMedian	High_AboveMedian	Low_BelowMedian	Low_BelowMedian	Low_BelowMedian	Low_BelowMedian	Low_BelowMedian	Low_BelowMedian	Low_BelowMedian	Low_BelowMedian	Low_BelowMedian	Low_BelowMedian	High_AboveMedian	High_AboveMedian	Low_BelowMedian	High_AboveMedian
Liu_NatMed_2019.p203.ar.99990	Low_BelowMedian	Low_BelowMedian	High_AboveMedian	Low_BelowMedian	High_AboveMedian	High_AboveMedian	Low_BelowMedian	Low_BelowMedian	Low_BelowMedian	High_AboveMedian	Low_BelowMedian	Low_BelowMedian	High_AboveMedian	High_AboveMedian	High_AboveMedian	High_AboveMedian	Low_BelowMedian	High_AboveMedian	Low_BelowMedian	High_AboveMedian	Low_BelowMedian	High_AboveMedian	Low_BelowMedian	Low_BelowMedian	Low_BelowMedian	Low_BelowMedian	Low_BelowMedian	High_AboveMedian	High_AboveMedian	High_AboveMedian	Low_BelowMedian	High_AboveMedian	High_AboveMedian	High_AboveMedian	High_AboveMedian	Low_BelowMedian	High_AboveMedian	Low_BelowMedian	Low_BelowMedian	High_AboveMedian	Low_BelowMedian	Low_BelowMedian	Low_BelowMedian	High_AboveMedian	Low_BelowMedian	Low_BelowMedian	High_AboveMedian	Low_BelowMedian	High_AboveMedian
Liu_NatMed_2019.p204.ar.00589	Low_BelowMedian	Low_BelowMedian	Low_BelowMedian	Low_BelowMedian	High_AboveMedian	Low_BelowMedian	Low_BelowMedian	Low_BelowMedian	Low_BelowMedian	Low_BelowMedian	Low_BelowMedian	Low_BelowMedian	High_AboveMedian	Low_BelowMedian	Low_BelowMedian	High_AboveMedian	Low_BelowMedian	High_AboveMedian	Low_BelowMedian	High_AboveMedian	Low_BelowMedian	Low_BelowMedian	Low_BelowMedian	Low_BelowMedian	Low_BelowMedian	High_AboveMedian	High_AboveMedian	High_AboveMedian	Low_BelowMedian	High_AboveMedian	Low_BelowMedian	High_AboveMedian	High_AboveMedian	Low_BelowMedian	High_AboveMedian	Low_BelowMedian	High_AboveMedian	Low_BelowMedian	Low_BelowMedian	Low_BelowMedian	Low_BelowMedian	Low_BelowMedian	High_AboveMedian	Low_BelowMedian	Low_BelowMedian	Low_BelowMedian	High_AboveMedian	Low_BelowMedian	High_AboveMedian
Liu_NatMed_2019.p205.ar.00013	Low_BelowMedian	Low_BelowMedian	Low_BelowMedian	High_AboveMedian	High_AboveMedian	Low_BelowMedian	High_AboveMedian	Low_BelowMedian	High_AboveMedian	High_AboveMedian	High_AboveMedian	High_AboveMedian	High_AboveMedian	High_AboveMedian	Low_BelowMedian	Low_BelowMedian	High_AboveMedian	High_AboveMedian	High_AboveMedian	High_AboveMedian	Low_BelowMedian	High_AboveMedian	Low_BelowMedian	Low_BelowMedian	High_AboveMedian	High_AboveMedian	High_AboveMedian	High_AboveMedian	Low_BelowMedian	High_AboveMedian	Low_BelowMedian	Low_BelowMedian	High_AboveMedian	Low_BelowMedian	High_AboveMedian	Low_BelowMedian	High_AboveMedian	Low_BelowMedian	Low_BelowMedian	Low_BelowMedian	Low_BelowMedian	Low_BelowMedian	Low_BelowMedian	High_AboveMedian	High_AboveMedian	High_AboveMedian	High_AboveMedian	High_AboveMedian	Low_BelowMedian
Liu_NatMed_2019.p206.ar.00585	Low_BelowMedian	High_AboveMedian	Low_BelowMedian	High_AboveMedian	High_AboveMedian	High_AboveMedian	Low_BelowMedian	Low_BelowMedian	Low_BelowMedian	High_AboveMedian	High_AboveMedian	Low_BelowMedian	Low_BelowMedian	High_AboveMedian	Low_BelowMedian	Low_BelowMedian	Low_BelowMedian	High_AboveMedian	Low_BelowMedian	High_AboveMedian	Low_BelowMedian	Low_BelowMedian	High_AboveMedian	High_AboveMedian	High_AboveMedian	Low_BelowMedian	High_AboveMedian	High_AboveMedian	High_AboveMedian	High_AboveMedian	Low_BelowMedian	Low_BelowMedian	Low_BelowMedian	High_AboveMedian	High_AboveMedian	Low_BelowMedian	Low_BelowMedian	Low_BelowMedian	Low_BelowMedian	Low_BelowMedian	Low_BelowMedian	Low_BelowMedian	Low_BelowMedian	High_AboveMedian	High_AboveMedian	Low_BelowMedian	High_AboveMedian	Low_BelowMedian	High_AboveMedian
Riaz_Nivolumab_2017.p001.ar.8813	High_AboveMedian	High_AboveMedian	High_AboveMedian	Low_BelowMedian	Low_BelowMedian	High_AboveMedian	High_AboveMedian	Low_BelowMedian	High_AboveMedian	High_AboveMedian	High_AboveMedian	High_AboveMedian	High_AboveMedian	Low_BelowMedian	High_AboveMedian	High_AboveMedian	High_AboveMedian	High_AboveMedian	High_AboveMedian	Low_BelowMedian	High_AboveMedian	High_AboveMedian	High_AboveMedian	High_AboveMedian	High_AboveMedian	High_AboveMedian	High_AboveMedian	Low_BelowMedian	High_AboveMedian	Low_BelowMedian	High_AboveMedian	High_AboveMedian	High_AboveMedian	Low_BelowMedian	Low_BelowMedian	High_AboveMedian	High_AboveMedian	High_AboveMedian	High_AboveMedian	High_AboveMedian	High_AboveMedian	High_AboveMedian	Low_BelowMedian	Low_BelowMedian	High_AboveMedian	High_AboveMedian	Low_BelowMedian	High_AboveMedian	Low_BelowMedian
Riaz_Nivolumab_2017.p001.ar.8814	High_AboveMedian	Low_BelowMedian	High_AboveMedian	Low_BelowMedian	Low_BelowMedian	High_AboveMedian	High_AboveMedian	Low_BelowMedian	High_AboveMedian	Low_BelowMedian	Low_BelowMedian	High_AboveMedian	High_AboveMedian	Low_BelowMedian	High_AboveMedian	High_AboveMedian	High_AboveMedian	High_AboveMedian	High_AboveMedian	Low_BelowMedian	High_AboveMedian	High_AboveMedian	High_AboveMedian	Low_BelowMedian	High_AboveMedian	Low_BelowMedian	Low_BelowMedian	Low_BelowMedian	Low_BelowMedian	Low_BelowMedian	High_AboveMedian	High_AboveMedian	High_AboveMedian	Low_BelowMedian	Low_BelowMedian	High_AboveMedian	High_AboveMedian	High_AboveMedian	High_AboveMedian	High_AboveMedian	High_AboveMedian	High_AboveMedian	High_AboveMedian	Low_BelowMedian	High_AboveMedian	High_AboveMedian	Low_BelowMedian	High_AboveMedian	High_AboveMedian
Riaz_Nivolumab_2017.p002.ar.8815	High_AboveMedian	High_AboveMedian	High_AboveMedian	High_AboveMedian	Low_BelowMedian	High_AboveMedian	High_AboveMedian	Low_BelowMedian	High_AboveMedian	High_AboveMedian	High_AboveMedian	High_AboveMedian	High_AboveMedian	High_AboveMedian	High_AboveMedian	High_AboveMedian	High_AboveMedian	High_AboveMedian	High_AboveMedian	High_AboveMedian	High_AboveMedian	High_AboveMedian	High_AboveMedian	High_AboveMedian	High_AboveMedian	High_AboveMedian	High_AboveMedian	Low_BelowMedian	High_AboveMedian	Low_BelowMedian	High_AboveMedian	High_AboveMedian	High_AboveMedian	Low_BelowMedian	High_AboveMedian	High_AboveMedian	High_AboveMedian	High_AboveMedian	High_AboveMedian	High_AboveMedian	High_AboveMedian	High_AboveMedian	Low_BelowMedian	High_AboveMedian	High_AboveMedian	High_AboveMedian	Low_BelowMedian	High_AboveMedian	Low_BelowMedian
Riaz_Nivolumab_2017.p002.ar.8816	High_AboveMedian	High_AboveMedian	High_AboveMedian	High_AboveMedian	Low_BelowMedian	High_AboveMedian	High_AboveMedian	Low_BelowMedian	High_AboveMedian	High_AboveMedian	High_AboveMedian	High_AboveMedian	High_AboveMedian	High_AboveMedian	High_AboveMedian	High_AboveMedian	High_AboveMedian	High_AboveMedian	High_AboveMedian	High_AboveMedian	High_AboveMedian	High_AboveMedian	High_AboveMedian	High_AboveMedian	High_AboveMedian	High_AboveMedian	High_AboveMedian	Low_BelowMedian	High_AboveMedian	Low_BelowMedian	High_AboveMedian	High_AboveMedian	High_AboveMedian	Low_BelowMedian	Low_BelowMedian	High_AboveMedian	High_AboveMedian	High_AboveMedian	High_AboveMedian	High_AboveMedian	High_AboveMedian	High_AboveMedian	Low_BelowMedian	Low_BelowMedian	High_AboveMedian	High_AboveMedian	Low_BelowMedian	High_AboveMedian	Low_BelowMedian
Riaz_Nivolumab_2017.p003.ar.8877	High_AboveMedian	High_AboveMedian	High_AboveMedian	High_AboveMedian	High_AboveMedian	High_AboveMedian	High_AboveMedian	High_AboveMedian	High_AboveMedian	High_AboveMedian	High_AboveMedian	High_AboveMedian	High_AboveMedian	High_AboveMedian	High_AboveMedian	High_AboveMedian	High_AboveMedian	Low_BelowMedian	High_AboveMedian	Low_BelowMedian	High_AboveMedian	High_AboveMedian	High_AboveMedian	High_AboveMedian	High_AboveMedian	High_AboveMedian	High_AboveMedian	Low_BelowMedian	High_AboveMedian	Low_BelowMedian	High_AboveMedian	High_AboveMedian	High_AboveMedian	Low_BelowMedian	High_AboveMedian	High_AboveMedian	High_AboveMedian	High_AboveMedian	High_AboveMedian	High_AboveMedian	High_AboveMedian	High_AboveMedian	Low_BelowMedian	High_AboveMedian	High_AboveMedian	High_AboveMedian	Low_BelowMedian	High_AboveMedian	Low_BelowMedian
Riaz_Nivolumab_2017.p003.ar.8878	High_AboveMedian	Low_BelowMedian	High_AboveMedian	Low_BelowMedian	Low_BelowMedian	High_AboveMedian	High_AboveMedian	Low_BelowMedian	High_AboveMedian	Low_BelowMedian	Low_BelowMedian	High_AboveMedian	High_AboveMedian	High_AboveMedian	High_AboveMedian	High_AboveMedian	High_AboveMedian	High_AboveMedian	High_AboveMedian	Low_BelowMedian	High_AboveMedian	High_AboveMedian	High_AboveMedian	High_AboveMedian	High_AboveMedian	Low_BelowMedian	Low_BelowMedian	Low_BelowMedian	Low_BelowMedian	Low_BelowMedian	High_AboveMedian	High_AboveMedian	High_AboveMedian	Low_BelowMedian	Low_BelowMedian	High_AboveMedian	High_AboveMedian	High_AboveMedian	High_AboveMedian	High_AboveMedian	High_AboveMedian	High_AboveMedian	High_AboveMedian	High_AboveMedian	High_AboveMedian	High_AboveMedian	Low_BelowMedian	High_AboveMedian	High_AboveMedian
Riaz_Nivolumab_2017.p004.ar.8879	High_AboveMedian	High_AboveMedian	High_AboveMedian	High_AboveMedian	High_AboveMedian	High_AboveMedian	High_AboveMedian	Low_BelowMedian	High_AboveMedian	High_AboveMedian	High_AboveMedian	Low_BelowMedian	Low_BelowMedian	High_AboveMedian	High_AboveMedian	High_AboveMedian	Low_BelowMedian	Low_BelowMedian	Low_BelowMedian	Low_BelowMedian	High_AboveMedian	High_AboveMedian	High_AboveMedian	High_AboveMedian	High_AboveMedian	High_AboveMedian	High_AboveMedian	Low_BelowMedian	High_AboveMedian	Low_BelowMedian	High_AboveMedian	Low_BelowMedian	Low_BelowMedian	High_AboveMedian	High_AboveMedian	Low_BelowMedian	High_AboveMedian	High_AboveMedian	High_AboveMedian	High_AboveMedian	High_AboveMedian	High_AboveMedian	Low_BelowMedian	High_AboveMedian	High_AboveMedian	High_AboveMedian	High_AboveMedian	High_AboveMedian	High_AboveMedian
Riaz_Nivolumab_2017.p004.ar.8880	Low_BelowMedian	High_AboveMedian	High_AboveMedian	Low_BelowMedian	Low_BelowMedian	High_AboveMedian	High_AboveMedian	Low_BelowMedian	High_AboveMedian	Low_BelowMedian	Low_BelowMedian	High_AboveMedian	Low_BelowMedian	Low_BelowMedian	High_AboveMedian	Low_BelowMedian	Low_BelowMedian	Low_BelowMedian	High_AboveMedian	High_AboveMedian	High_AboveMedian	High_AboveMedian	High_AboveMedian	High_AboveMedian	High_AboveMedian	Low_BelowMedian	Low_BelowMedian	Low_BelowMedian	Low_BelowMedian	Low_BelowMedian	High_AboveMedian	High_AboveMedian	High_AboveMedian	Low_BelowMedian	Low_BelowMedian	High_AboveMedian	High_AboveMedian	High_AboveMedian	High_AboveMedian	High_AboveMedian	High_AboveMedian	High_AboveMedian	Low_BelowMedian	Low_BelowMedian	High_AboveMedian	High_AboveMedian	Low_BelowMedian	High_AboveMedian	High_AboveMedian
Riaz_Nivolumab_2017.p005.ar.8882	High_AboveMedian	High_AboveMedian	High_AboveMedian	Low_BelowMedian	Low_BelowMedian	High_AboveMedian	High_AboveMedian	Low_BelowMedian	High_AboveMedian	Low_BelowMedian	High_AboveMedian	High_AboveMedian	High_AboveMedian	Low_BelowMedian	High_AboveMedian	High_AboveMedian	High_AboveMedian	High_AboveMedian	High_AboveMedian	Low_BelowMedian	High_AboveMedian	High_AboveMedian	High_AboveMedian	High_AboveMedian	High_AboveMedian	High_AboveMedian	High_AboveMedian	Low_BelowMedian	Low_BelowMedian	Low_BelowMedian	High_AboveMedian	High_AboveMedian	High_AboveMedian	Low_BelowMedian	Low_BelowMedian	High_AboveMedian	High_AboveMedian	High_AboveMedian	High_AboveMedian	High_AboveMedian	High_AboveMedian	High_AboveMedian	High_AboveMedian	Low_BelowMedian	High_AboveMedian	High_AboveMedian	Low_BelowMedian	High_AboveMedian	High_AboveMedian
Riaz_Nivolumab_2017.p005.ar.8883	High_AboveMedian	High_AboveMedian	High_AboveMedian	Low_BelowMedian	Low_BelowMedian	Low_BelowMedian	High_AboveMedian	Low_BelowMedian	High_AboveMedian	Low_BelowMedian	High_AboveMedian	High_AboveMedian	High_AboveMedian	Low_BelowMedian	High_AboveMedian	High_AboveMedian	High_AboveMedian	High_AboveMedian	High_AboveMedian	Low_BelowMedian	High_AboveMedian	High_AboveMedian	High_AboveMedian	High_AboveMedian	High_AboveMedian	High_AboveMedian	High_AboveMedian	Low_BelowMedian	Low_BelowMedian	Low_BelowMedian	High_AboveMedian	High_AboveMedian	High_AboveMedian	Low_BelowMedian	Low_BelowMedian	High_AboveMedian	High_AboveMedian	High_AboveMedian	High_AboveMedian	High_AboveMedian	High_AboveMedian	High_AboveMedian	Low_BelowMedian	Low_BelowMedian	High_AboveMedian	High_AboveMedian	Low_BelowMedian	High_AboveMedian	High_AboveMedian
Riaz_Nivolumab_2017.p008.ar.8914	High_AboveMedian	High_AboveMedian	High_AboveMedian	High_AboveMedian	High_AboveMedian	High_AboveMedian	High_AboveMedian	High_AboveMedian	High_AboveMedian	High_AboveMedian	High_AboveMedian	High_AboveMedian	Low_BelowMedian	High_AboveMedian	High_AboveMedian	High_AboveMedian	High_AboveMedian	Low_BelowMedian	High_AboveMedian	High_AboveMedian	High_AboveMedian	High_AboveMedian	High_AboveMedian	High_AboveMedian	High_AboveMedian	High_AboveMedian	High_AboveMedian	Low_BelowMedian	High_AboveMedian	Low_BelowMedian	High_AboveMedian	High_AboveMedian	Low_BelowMedian	High_AboveMedian	High_AboveMedian	High_AboveMedian	High_AboveMedian	High_AboveMedian	High_AboveMedian	High_AboveMedian	High_AboveMedian	High_AboveMedian	Low_BelowMedian	High_AboveMedian	High_AboveMedian	High_AboveMedian	High_AboveMedian	High_AboveMedian	High_AboveMedian
Riaz_Nivolumab_2017.p008.ar.8915	High_AboveMedian	High_AboveMedian	High_AboveMedian	High_AboveMedian	Low_BelowMedian	High_AboveMedian	High_AboveMedian	High_AboveMedian	High_AboveMedian	High_AboveMedian	High_AboveMedian	High_AboveMedian	High_AboveMedian	High_AboveMedian	High_AboveMedian	High_AboveMedian	High_AboveMedian	Low_BelowMedian	High_AboveMedian	Low_BelowMedian	High_AboveMedian	High_AboveMedian	High_AboveMedian	High_AboveMedian	High_AboveMedian	High_AboveMedian	High_AboveMedian	Low_BelowMedian	High_AboveMedian	Low_BelowMedian	High_AboveMedian	High_AboveMedian	High_AboveMedian	Low_BelowMedian	High_AboveMedian	High_AboveMedian	High_AboveMedian	High_AboveMedian	High_AboveMedian	High_AboveMedian	High_AboveMedian	High_AboveMedian	Low_BelowMedian	Low_BelowMedian	High_AboveMedian	High_AboveMedian	Low_BelowMedian	High_AboveMedian	Low_BelowMedian
Riaz_Nivolumab_2017.p009.ar.8885	High_AboveMedian	Low_BelowMedian	High_AboveMedian	High_AboveMedian	High_AboveMedian	High_AboveMedian	High_AboveMedian	Low_BelowMedian	Low_BelowMedian	High_AboveMedian	Low_BelowMedian	High_AboveMedian	High_AboveMedian	High_AboveMedian	High_AboveMedian	High_AboveMedian	Low_BelowMedian	High_AboveMedian	High_AboveMedian	High_AboveMedian	Low_BelowMedian	High_AboveMedian	High_AboveMedian	High_AboveMedian	High_AboveMedian	Low_BelowMedian	Low_BelowMedian	Low_BelowMedian	High_AboveMedian	Low_BelowMedian	High_AboveMedian	High_AboveMedian	Low_BelowMedian	High_AboveMedian	High_AboveMedian	Low_BelowMedian	High_AboveMedian	High_AboveMedian	Low_BelowMedian	High_AboveMedian	High_AboveMedian	Low_BelowMedian	Low_BelowMedian	High_AboveMedian	High_AboveMedian	High_AboveMedian	Low_BelowMedian	High_AboveMedian	High_AboveMedian
Riaz_Nivolumab_2017.p009.ar.8886	Low_BelowMedian	Low_BelowMedian	High_AboveMedian	High_AboveMedian	High_AboveMedian	Low_BelowMedian	High_AboveMedian	Low_BelowMedian	Low_BelowMedian	Low_BelowMedian	Low_BelowMedian	High_AboveMedian	High_AboveMedian	High_AboveMedian	High_AboveMedian	High_AboveMedian	Low_BelowMedian	High_AboveMedian	High_AboveMedian	High_AboveMedian	Low_BelowMedian	High_AboveMedian	Low_BelowMedian	Low_BelowMedian	Low_BelowMedian	Low_BelowMedian	Low_BelowMedian	Low_BelowMedian	High_AboveMedian	Low_BelowMedian	High_AboveMedian	High_AboveMedian	Low_BelowMedian	High_AboveMedian	High_AboveMedian	Low_BelowMedian	High_AboveMedian	High_AboveMedian	Low_BelowMedian	High_AboveMedian	High_AboveMedian	Low_BelowMedian	Low_BelowMedian	High_AboveMedian	High_AboveMedian	High_AboveMedian	Low_BelowMedian	High_AboveMedian	High_AboveMedian
Riaz_Nivolumab_2017.p010.ar.8887	High_AboveMedian	Low_BelowMedian	High_AboveMedian	Low_BelowMedian	Low_BelowMedian	Low_BelowMedian	Low_BelowMedian	Low_BelowMedian	Low_BelowMedian	Low_BelowMedian	Low_BelowMedian	High_AboveMedian	High_AboveMedian	Low_BelowMedian	Low_BelowMedian	Low_BelowMedian	High_AboveMedian	High_AboveMedian	Low_BelowMedian	Low_BelowMedian	Low_BelowMedian	Low_BelowMedian	Low_BelowMedian	Low_BelowMedian	Low_BelowMedian	Low_BelowMedian	Low_BelowMedian	Low_BelowMedian	Low_BelowMedian	Low_BelowMedian	High_AboveMedian	High_AboveMedian	High_AboveMedian	Low_BelowMedian	Low_BelowMedian	High_AboveMedian	Low_BelowMedian	High_AboveMedian	Low_BelowMedian	High_AboveMedian	High_AboveMedian	High_AboveMedian	High_AboveMedian	Low_BelowMedian	Low_BelowMedian	High_AboveMedian	Low_BelowMedian	Low_BelowMedian	Low_BelowMedian
Riaz_Nivolumab_2017.p010.ar.8888	High_AboveMedian	High_AboveMedian	High_AboveMedian	High_AboveMedian	Low_BelowMedian	Low_BelowMedian	High_AboveMedian	Low_BelowMedian	Low_BelowMedian	High_AboveMedian	High_AboveMedian	High_AboveMedian	High_AboveMedian	High_AboveMedian	High_AboveMedian	Low_BelowMedian	Low_BelowMedian	Low_BelowMedian	High_AboveMedian	Low_BelowMedian	High_AboveMedian	High_AboveMedian	High_AboveMedian	High_AboveMedian	High_AboveMedian	Low_BelowMedian	Low_BelowMedian	Low_BelowMedian	Low_BelowMedian	Low_BelowMedian	High_AboveMedian	High_AboveMedian	High_AboveMedian	Low_BelowMedian	Low_BelowMedian	Low_BelowMedian	High_AboveMedian	High_AboveMedian	Low_BelowMedian	High_AboveMedian	High_AboveMedian	High_AboveMedian	Low_BelowMedian	High_AboveMedian	High_AboveMedian	High_AboveMedian	High_AboveMedian	High_AboveMedian	Low_BelowMedian
Riaz_Nivolumab_2017.p011.ar.8916	High_AboveMedian	High_AboveMedian	High_AboveMedian	High_AboveMedian	High_AboveMedian	High_AboveMedian	High_AboveMedian	High_AboveMedian	High_AboveMedian	High_AboveMedian	High_AboveMedian	Low_BelowMedian	Low_BelowMedian	High_AboveMedian	High_AboveMedian	High_AboveMedian	High_AboveMedian	Low_BelowMedian	High_AboveMedian	Low_BelowMedian	High_AboveMedian	High_AboveMedian	High_AboveMedian	High_AboveMedian	High_AboveMedian	High_AboveMedian	High_AboveMedian	High_AboveMedian	High_AboveMedian	Low_BelowMedian	High_AboveMedian	Low_BelowMedian	Low_BelowMedian	High_AboveMedian	High_AboveMedian	High_AboveMedian	High_AboveMedian	High_AboveMedian	High_AboveMedian	High_AboveMedian	High_AboveMedian	High_AboveMedian	Low_BelowMedian	High_AboveMedian	High_AboveMedian	High_AboveMedian	Low_BelowMedian	High_AboveMedian	Low_BelowMedian
Riaz_Nivolumab_2017.p011.ar.8917	High_AboveMedian	High_AboveMedian	High_AboveMedian	High_AboveMedian	High_AboveMedian	High_AboveMedian	High_AboveMedian	High_AboveMedian	High_AboveMedian	High_AboveMedian	High_AboveMedian	Low_BelowMedian	Low_BelowMedian	High_AboveMedian	High_AboveMedian	High_AboveMedian	High_AboveMedian	Low_BelowMedian	High_AboveMedian	Low_BelowMedian	High_AboveMedian	High_AboveMedian	High_AboveMedian	High_AboveMedian	High_AboveMedian	High_AboveMedian	High_AboveMedian	High_AboveMedian	High_AboveMedian	Low_BelowMedian	High_AboveMedian	High_AboveMedian	Low_BelowMedian	Low_BelowMedian	High_AboveMedian	High_AboveMedian	High_AboveMedian	High_AboveMedian	High_AboveMedian	High_AboveMedian	High_AboveMedian	High_AboveMedian	Low_BelowMedian	High_AboveMedian	High_AboveMedian	High_AboveMedian	Low_BelowMedian	High_AboveMedian	Low_BelowMedian
Riaz_Nivolumab_2017.p013.ar.8918	High_AboveMedian	High_AboveMedian	High_AboveMedian	High_AboveMedian	Low_BelowMedian	High_AboveMedian	High_AboveMedian	Low_BelowMedian	Low_BelowMedian	High_AboveMedian	High_AboveMedian	High_AboveMedian	High_AboveMedian	High_AboveMedian	High_AboveMedian	High_AboveMedian	High_AboveMedian	Low_BelowMedian	Low_BelowMedian	Low_BelowMedian	High_AboveMedian	High_AboveMedian	High_AboveMedian	High_AboveMedian	High_AboveMedian	High_AboveMedian	High_AboveMedian	Low_BelowMedian	High_AboveMedian	Low_BelowMedian	High_AboveMedian	High_AboveMedian	Low_BelowMedian	Low_BelowMedian	Low_BelowMedian	High_AboveMedian	High_AboveMedian	High_AboveMedian	High_AboveMedian	High_AboveMedian	High_AboveMedian	High_AboveMedian	Low_BelowMedian	High_AboveMedian	High_AboveMedian	High_AboveMedian	Low_BelowMedian	High_AboveMedian	Low_BelowMedian
Riaz_Nivolumab_2017.p016.ar.8919	High_AboveMedian	Low_BelowMedian	High_AboveMedian	High_AboveMedian	Low_BelowMedian	Low_BelowMedian	Low_BelowMedian	High_AboveMedian	High_AboveMedian	Low_BelowMedian	Low_BelowMedian	High_AboveMedian	High_AboveMedian	Low_BelowMedian	High_AboveMedian	High_AboveMedian	High_AboveMedian	High_AboveMedian	High_AboveMedian	Low_BelowMedian	Low_BelowMedian	Low_BelowMedian	Low_BelowMedian	Low_BelowMedian	Low_BelowMedian	Low_BelowMedian	Low_BelowMedian	Low_BelowMedian	Low_BelowMedian	Low_BelowMedian	High_AboveMedian	High_AboveMedian	High_AboveMedian	High_AboveMedian	Low_BelowMedian	High_AboveMedian	Low_BelowMedian	High_AboveMedian	High_AboveMedian	High_AboveMedian	High_AboveMedian	High_AboveMedian	Low_BelowMedian	Low_BelowMedian	Low_BelowMedian	High_AboveMedian	Low_BelowMedian	High_AboveMedian	Low_BelowMedian
Riaz_Nivolumab_2017.p017.ar.8889	High_AboveMedian	Low_BelowMedian	Low_BelowMedian	Low_BelowMedian	Low_BelowMedian	Low_BelowMedian	Low_BelowMedian	Low_BelowMedian	Low_BelowMedian	Low_BelowMedian	Low_BelowMedian	High_AboveMedian	Low_BelowMedian	Low_BelowMedian	Low_BelowMedian	Low_BelowMedian	High_AboveMedian	Low_BelowMedian	High_AboveMedian	Low_BelowMedian	High_AboveMedian	Low_BelowMedian	Low_BelowMedian	Low_BelowMedian	Low_BelowMedian	Low_BelowMedian	Low_BelowMedian	Low_BelowMedian	Low_BelowMedian	Low_BelowMedian	High_AboveMedian	High_AboveMedian	High_AboveMedian	Low_BelowMedian	Low_BelowMedian	High_AboveMedian	Low_BelowMedian	Low_BelowMedian	High_AboveMedian	High_AboveMedian	High_AboveMedian	High_AboveMedian	Low_BelowMedian	Low_BelowMedian	Low_BelowMedian	High_AboveMedian	Low_BelowMedian	High_AboveMedian	Low_BelowMedian
Riaz_Nivolumab_2017.p017.ar.8890	High_AboveMedian	Low_BelowMedian	Low_BelowMedian	Low_BelowMedian	Low_BelowMedian	Low_BelowMedian	Low_BelowMedian	Low_BelowMedian	Low_BelowMedian	Low_BelowMedian	Low_BelowMedian	High_AboveMedian	Low_BelowMedian	Low_BelowMedian	Low_BelowMedian	Low_BelowMedian	High_AboveMedian	Low_BelowMedian	High_AboveMedian	Low_BelowMedian	High_AboveMedian	Low_BelowMedian	Low_BelowMedian	Low_BelowMedian	Low_BelowMedian	Low_BelowMedian	Low_BelowMedian	Low_BelowMedian	Low_BelowMedian	Low_BelowMedian	High_AboveMedian	High_AboveMedian	High_AboveMedian	Low_BelowMedian	Low_BelowMedian	High_AboveMedian	Low_BelowMedian	High_AboveMedian	High_AboveMedian	High_AboveMedian	High_AboveMedian	High_AboveMedian	Low_BelowMedian	Low_BelowMedian	Low_BelowMedian	High_AboveMedian	Low_BelowMedian	Low_BelowMedian	Low_BelowMedian
Riaz_Nivolumab_2017.p018.ar.8891	High_AboveMedian	High_AboveMedian	High_AboveMedian	Low_BelowMedian	Low_BelowMedian	High_AboveMedian	High_AboveMedian	Low_BelowMedian	Low_BelowMedian	Low_BelowMedian	High_AboveMedian	High_AboveMedian	High_AboveMedian	Low_BelowMedian	High_AboveMedian	High_AboveMedian	Low_BelowMedian	High_AboveMedian	High_AboveMedian	High_AboveMedian	High_AboveMedian	Low_BelowMedian	High_AboveMedian	High_AboveMedian	High_AboveMedian	High_AboveMedian	High_AboveMedian	Low_BelowMedian	High_AboveMedian	Low_BelowMedian	High_AboveMedian	High_AboveMedian	High_AboveMedian	Low_BelowMedian	Low_BelowMedian	High_AboveMedian	High_AboveMedian	High_AboveMedian	High_AboveMedian	High_AboveMedian	High_AboveMedian	High_AboveMedian	Low_BelowMedian	Low_BelowMedian	High_AboveMedian	High_AboveMedian	Low_BelowMedian	High_AboveMedian	Low_BelowMedian
Riaz_Nivolumab_2017.p018.ar.8892	Low_BelowMedian	High_AboveMedian	High_AboveMedian	Low_BelowMedian	Low_BelowMedian	High_AboveMedian	High_AboveMedian	Low_BelowMedian	Low_BelowMedian	Low_BelowMedian	High_AboveMedian	Low_BelowMedian	High_AboveMedian	Low_BelowMedian	Low_BelowMedian	Low_BelowMedian	Low_BelowMedian	High_AboveMedian	Low_BelowMedian	Low_BelowMedian	High_AboveMedian	Low_BelowMedian	High_AboveMedian	High_AboveMedian	High_AboveMedian	High_AboveMedian	High_AboveMedian	Low_BelowMedian	High_AboveMedian	Low_BelowMedian	High_AboveMedian	High_AboveMedian	Low_BelowMedian	Low_BelowMedian	Low_BelowMedian	Low_BelowMedian	High_AboveMedian	High_AboveMedian	Low_BelowMedian	High_AboveMedian	High_AboveMedian	High_AboveMedian	Low_BelowMedian	Low_BelowMedian	High_AboveMedian	Low_BelowMedian	Low_BelowMedian	High_AboveMedian	Low_BelowMedian
Riaz_Nivolumab_2017.p023.ar.8817	High_AboveMedian	High_AboveMedian	High_AboveMedian	High_AboveMedian	High_AboveMedian	High_AboveMedian	High_AboveMedian	Low_BelowMedian	High_AboveMedian	High_AboveMedian	High_AboveMedian	High_AboveMedian	High_AboveMedian	High_AboveMedian	High_AboveMedian	High_AboveMedian	High_AboveMedian	High_AboveMedian	High_AboveMedian	High_AboveMedian	High_AboveMedian	High_AboveMedian	High_AboveMedian	High_AboveMedian	High_AboveMedian	High_AboveMedian	High_AboveMedian	Low_BelowMedian	High_AboveMedian	Low_BelowMedian	High_AboveMedian	High_AboveMedian	High_AboveMedian	High_AboveMedian	High_AboveMedian	High_AboveMedian	High_AboveMedian	High_AboveMedian	High_AboveMedian	High_AboveMedian	High_AboveMedian	High_AboveMedian	Low_BelowMedian	High_AboveMedian	High_AboveMedian	High_AboveMedian	Low_BelowMedian	High_AboveMedian	Low_BelowMedian
Riaz_Nivolumab_2017.p023.ar.8818	High_AboveMedian	High_AboveMedian	High_AboveMedian	High_AboveMedian	High_AboveMedian	High_AboveMedian	High_AboveMedian	Low_BelowMedian	High_AboveMedian	High_AboveMedian	High_AboveMedian	High_AboveMedian	High_AboveMedian	High_AboveMedian	High_AboveMedian	High_AboveMedian	High_AboveMedian	Low_BelowMedian	High_AboveMedian	High_AboveMedian	High_AboveMedian	High_AboveMedian	High_AboveMedian	High_AboveMedian	High_AboveMedian	High_AboveMedian	High_AboveMedian	Low_BelowMedian	High_AboveMedian	Low_BelowMedian	High_AboveMedian	High_AboveMedian	Low_BelowMedian	High_AboveMedian	High_AboveMedian	Low_BelowMedian	High_AboveMedian	High_AboveMedian	High_AboveMedian	High_AboveMedian	High_AboveMedian	High_AboveMedian	Low_BelowMedian	High_AboveMedian	High_AboveMedian	High_AboveMedian	High_AboveMedian	High_AboveMedian	High_AboveMedian
Riaz_Nivolumab_2017.p024.ar.8906	High_AboveMedian	High_AboveMedian	High_AboveMedian	High_AboveMedian	Low_BelowMedian	High_AboveMedian	High_AboveMedian	High_AboveMedian	High_AboveMedian	High_AboveMedian	High_AboveMedian	High_AboveMedian	Low_BelowMedian	High_AboveMedian	High_AboveMedian	High_AboveMedian	High_AboveMedian	Low_BelowMedian	High_AboveMedian	Low_BelowMedian	High_AboveMedian	High_AboveMedian	High_AboveMedian	High_AboveMedian	High_AboveMedian	High_AboveMedian	High_AboveMedian	Low_BelowMedian	High_AboveMedian	Low_BelowMedian	High_AboveMedian	High_AboveMedian	Low_BelowMedian	High_AboveMedian	High_AboveMedian	High_AboveMedian	High_AboveMedian	High_AboveMedian	High_AboveMedian	High_AboveMedian	High_AboveMedian	High_AboveMedian	Low_BelowMedian	High_AboveMedian	High_AboveMedian	High_AboveMedian	Low_BelowMedian	High_AboveMedian	Low_BelowMedian
Riaz_Nivolumab_2017.p026.ar.8920	Low_BelowMedian	Low_BelowMedian	Low_BelowMedian	Low_BelowMedian	Low_BelowMedian	Low_BelowMedian	Low_BelowMedian	Low_BelowMedian	Low_BelowMedian	Low_BelowMedian	Low_BelowMedian	High_AboveMedian	Low_BelowMedian	Low_BelowMedian	Low_BelowMedian	Low_BelowMedian	Low_BelowMedian	Low_BelowMedian	Low_BelowMedian	High_AboveMedian	High_AboveMedian	Low_BelowMedian	Low_BelowMedian	Low_BelowMedian	Low_BelowMedian	High_AboveMedian	High_AboveMedian	Low_BelowMedian	Low_BelowMedian	Low_BelowMedian	High_AboveMedian	High_AboveMedian	High_AboveMedian	Low_BelowMedian	Low_BelowMedian	Low_BelowMedian	High_AboveMedian	Low_BelowMedian	Low_BelowMedian	High_AboveMedian	High_AboveMedian	Low_BelowMedian	Low_BelowMedian	Low_BelowMedian	Low_BelowMedian	High_AboveMedian	Low_BelowMedian	High_AboveMedian	High_AboveMedian
Riaz_Nivolumab_2017.p026.ar.8921	Low_BelowMedian	Low_BelowMedian	Low_BelowMedian	Low_BelowMedian	Low_BelowMedian	Low_BelowMedian	Low_BelowMedian	Low_BelowMedian	Low_BelowMedian	Low_BelowMedian	Low_BelowMedian	High_AboveMedian	Low_BelowMedian	Low_BelowMedian	Low_BelowMedian	Low_BelowMedian	Low_BelowMedian	Low_BelowMedian	Low_BelowMedian	High_AboveMedian	High_AboveMedian	Low_BelowMedian	Low_BelowMedian	Low_BelowMedian	Low_BelowMedian	High_AboveMedian	Low_BelowMedian	Low_BelowMedian	Low_BelowMedian	Low_BelowMedian	High_AboveMedian	High_AboveMedian	High_AboveMedian	Low_BelowMedian	Low_BelowMedian	Low_BelowMedian	High_AboveMedian	Low_BelowMedian	Low_BelowMedian	High_AboveMedian	High_AboveMedian	Low_BelowMedian	Low_BelowMedian	Low_BelowMedian	Low_BelowMedian	High_AboveMedian	Low_BelowMedian	High_AboveMedian	High_AboveMedian
Riaz_Nivolumab_2017.p027.ar.8907	High_AboveMedian	High_AboveMedian	High_AboveMedian	High_AboveMedian	Low_BelowMedian	High_AboveMedian	High_AboveMedian	High_AboveMedian	High_AboveMedian	High_AboveMedian	High_AboveMedian	High_AboveMedian	High_AboveMedian	High_AboveMedian	High_AboveMedian	High_AboveMedian	High_AboveMedian	High_AboveMedian	High_AboveMedian	High_AboveMedian	High_AboveMedian	High_AboveMedian	High_AboveMedian	High_AboveMedian	High_AboveMedian	Low_BelowMedian	Low_BelowMedian	Low_BelowMedian	High_AboveMedian	Low_BelowMedian	High_AboveMedian	High_AboveMedian	Low_BelowMedian	Low_BelowMedian	High_AboveMedian	High_AboveMedian	High_AboveMedian	High_AboveMedian	High_AboveMedian	High_AboveMedian	High_AboveMedian	High_AboveMedian	Low_BelowMedian	High_AboveMedian	High_AboveMedian	High_AboveMedian	Low_BelowMedian	High_AboveMedian	High_AboveMedian
Riaz_Nivolumab_2017.p027.ar.8908	High_AboveMedian	Low_BelowMedian	High_AboveMedian	High_AboveMedian	Low_BelowMedian	High_AboveMedian	High_AboveMedian	High_AboveMedian	Low_BelowMedian	Low_BelowMedian	Low_BelowMedian	High_AboveMedian	High_AboveMedian	Low_BelowMedian	High_AboveMedian	High_AboveMedian	High_AboveMedian	High_AboveMedian	High_AboveMedian	Low_BelowMedian	High_AboveMedian	High_AboveMedian	High_AboveMedian	Low_BelowMedian	High_AboveMedian	Low_BelowMedian	Low_BelowMedian	Low_BelowMedian	High_AboveMedian	Low_BelowMedian	High_AboveMedian	High_AboveMedian	Low_BelowMedian	High_AboveMedian	High_AboveMedian	High_AboveMedian	High_AboveMedian	High_AboveMedian	High_AboveMedian	High_AboveMedian	High_AboveMedian	High_AboveMedian	Low_BelowMedian	High_AboveMedian	High_AboveMedian	High_AboveMedian	Low_BelowMedian	High_AboveMedian	High_AboveMedian
Riaz_Nivolumab_2017.p028.ar.8922	High_AboveMedian	Low_BelowMedian	High_AboveMedian	Low_BelowMedian	Low_BelowMedian	Low_BelowMedian	Low_BelowMedian	Low_BelowMedian	Low_BelowMedian	Low_BelowMedian	Low_BelowMedian	High_AboveMedian	High_AboveMedian	Low_BelowMedian	High_AboveMedian	Low_BelowMedian	High_AboveMedian	High_AboveMedian	Low_BelowMedian	Low_BelowMedian	High_AboveMedian	Low_BelowMedian	Low_BelowMedian	Low_BelowMedian	Low_BelowMedian	Low_BelowMedian	Low_BelowMedian	Low_BelowMedian	Low_BelowMedian	Low_BelowMedian	High_AboveMedian	High_AboveMedian	Low_BelowMedian	Low_BelowMedian	Low_BelowMedian	High_AboveMedian	Low_BelowMedian	High_AboveMedian	High_AboveMedian	High_AboveMedian	High_AboveMedian	Low_BelowMedian	High_AboveMedian	Low_BelowMedian	Low_BelowMedian	High_AboveMedian	Low_BelowMedian	High_AboveMedian	Low_BelowMedian
Riaz_Nivolumab_2017.p028.ar.8923	High_AboveMedian	High_AboveMedian	High_AboveMedian	High_AboveMedian	Low_BelowMedian	High_AboveMedian	High_AboveMedian	Low_BelowMedian	Low_BelowMedian	High_AboveMedian	High_AboveMedian	High_AboveMedian	High_AboveMedian	High_AboveMedian	High_AboveMedian	High_AboveMedian	High_AboveMedian	High_AboveMedian	High_AboveMedian	Low_BelowMedian	High_AboveMedian	High_AboveMedian	High_AboveMedian	High_AboveMedian	High_AboveMedian	High_AboveMedian	High_AboveMedian	Low_BelowMedian	High_AboveMedian	Low_BelowMedian	High_AboveMedian	High_AboveMedian	High_AboveMedian	Low_BelowMedian	Low_BelowMedian	High_AboveMedian	High_AboveMedian	High_AboveMedian	High_AboveMedian	High_AboveMedian	High_AboveMedian	High_AboveMedian	High_AboveMedian	High_AboveMedian	High_AboveMedian	High_AboveMedian	Low_BelowMedian	High_AboveMedian	Low_BelowMedian
Riaz_Nivolumab_2017.p029.ar.8909	High_AboveMedian	High_AboveMedian	High_AboveMedian	High_AboveMedian	Low_BelowMedian	Low_BelowMedian	High_AboveMedian	Low_BelowMedian	High_AboveMedian	High_AboveMedian	High_AboveMedian	High_AboveMedian	High_AboveMedian	Low_BelowMedian	High_AboveMedian	High_AboveMedian	High_AboveMedian	High_AboveMedian	High_AboveMedian	High_AboveMedian	High_AboveMedian	High_AboveMedian	High_AboveMedian	High_AboveMedian	High_AboveMedian	High_AboveMedian	High_AboveMedian	Low_BelowMedian	High_AboveMedian	Low_BelowMedian	High_AboveMedian	High_AboveMedian	High_AboveMedian	Low_BelowMedian	High_AboveMedian	High_AboveMedian	High_AboveMedian	High_AboveMedian	High_AboveMedian	High_AboveMedian	High_AboveMedian	High_AboveMedian	High_AboveMedian	Low_BelowMedian	High_AboveMedian	High_AboveMedian	Low_BelowMedian	High_AboveMedian	Low_BelowMedian
Riaz_Nivolumab_2017.p030.ar.8910	High_AboveMedian	High_AboveMedian	High_AboveMedian	High_AboveMedian	High_AboveMedian	High_AboveMedian	High_AboveMedian	Low_BelowMedian	Low_BelowMedian	High_AboveMedian	High_AboveMedian	Low_BelowMedian	Low_BelowMedian	High_AboveMedian	High_AboveMedian	High_AboveMedian	High_AboveMedian	Low_BelowMedian	Low_BelowMedian	Low_BelowMedian	High_AboveMedian	High_AboveMedian	High_AboveMedian	High_AboveMedian	High_AboveMedian	High_AboveMedian	High_AboveMedian	Low_BelowMedian	High_AboveMedian	Low_BelowMedian	High_AboveMedian	Low_BelowMedian	Low_BelowMedian	High_AboveMedian	High_AboveMedian	Low_BelowMedian	High_AboveMedian	High_AboveMedian	High_AboveMedian	High_AboveMedian	High_AboveMedian	High_AboveMedian	Low_BelowMedian	High_AboveMedian	High_AboveMedian	Low_BelowMedian	Low_BelowMedian	High_AboveMedian	Low_BelowMedian
Riaz_Nivolumab_2017.p030.ar.8911	High_AboveMedian	Low_BelowMedian	Low_BelowMedian	Low_BelowMedian	Low_BelowMedian	Low_BelowMedian	Low_BelowMedian	Low_BelowMedian	Low_BelowMedian	Low_BelowMedian	Low_BelowMedian	High_AboveMedian	High_AboveMedian	Low_BelowMedian	Low_BelowMedian	Low_BelowMedian	High_AboveMedian	High_AboveMedian	Low_BelowMedian	Low_BelowMedian	High_AboveMedian	Low_BelowMedian	Low_BelowMedian	Low_BelowMedian	Low_BelowMedian	Low_BelowMedian	Low_BelowMedian	Low_BelowMedian	Low_BelowMedian	Low_BelowMedian	High_AboveMedian	High_AboveMedian	High_AboveMedian	Low_BelowMedian	Low_BelowMedian	High_AboveMedian	Low_BelowMedian	High_AboveMedian	High_AboveMedian	High_AboveMedian	High_AboveMedian	High_AboveMedian	High_AboveMedian	Low_BelowMedian	Low_BelowMedian	High_AboveMedian	Low_BelowMedian	Low_BelowMedian	Low_BelowMedian
Riaz_Nivolumab_2017.p031.ar.8912	High_AboveMedian	High_AboveMedian	High_AboveMedian	Low_BelowMedian	Low_BelowMedian	High_AboveMedian	High_AboveMedian	Low_BelowMedian	Low_BelowMedian	Low_BelowMedian	High_AboveMedian	High_AboveMedian	Low_BelowMedian	Low_BelowMedian	High_AboveMedian	High_AboveMedian	High_AboveMedian	Low_BelowMedian	Low_BelowMedian	High_AboveMedian	High_AboveMedian	Low_BelowMedian	High_AboveMedian	High_AboveMedian	High_AboveMedian	High_AboveMedian	High_AboveMedian	Low_BelowMedian	High_AboveMedian	Low_BelowMedian	High_AboveMedian	High_AboveMedian	Low_BelowMedian	Low_BelowMedian	Low_BelowMedian	High_AboveMedian	High_AboveMedian	High_AboveMedian	Low_BelowMedian	High_AboveMedian	High_AboveMedian	High_AboveMedian	High_AboveMedian	Low_BelowMedian	High_AboveMedian	High_AboveMedian	Low_BelowMedian	High_AboveMedian	Low_BelowMedian
Riaz_Nivolumab_2017.p031.ar.8913	High_AboveMedian	High_AboveMedian	High_AboveMedian	Low_BelowMedian	Low_BelowMedian	Low_BelowMedian	High_AboveMedian	Low_BelowMedian	Low_BelowMedian	Low_BelowMedian	High_AboveMedian	Low_BelowMedian	Low_BelowMedian	Low_BelowMedian	High_AboveMedian	Low_BelowMedian	High_AboveMedian	Low_BelowMedian	Low_BelowMedian	High_AboveMedian	High_AboveMedian	Low_BelowMedian	High_AboveMedian	High_AboveMedian	High_AboveMedian	High_AboveMedian	High_AboveMedian	Low_BelowMedian	High_AboveMedian	Low_BelowMedian	High_AboveMedian	High_AboveMedian	Low_BelowMedian	High_AboveMedian	Low_BelowMedian	High_AboveMedian	High_AboveMedian	High_AboveMedian	Low_BelowMedian	High_AboveMedian	High_AboveMedian	High_AboveMedian	Low_BelowMedian	Low_BelowMedian	Low_BelowMedian	High_AboveMedian	Low_BelowMedian	High_AboveMedian	Low_BelowMedian
Riaz_Nivolumab_2017.p032.ar.8893	Low_BelowMedian	High_AboveMedian	High_AboveMedian	Low_BelowMedian	Low_BelowMedian	Low_BelowMedian	High_AboveMedian	Low_BelowMedian	High_AboveMedian	Low_BelowMedian	High_AboveMedian	Low_BelowMedian	Low_BelowMedian	Low_BelowMedian	High_AboveMedian	High_AboveMedian	Low_BelowMedian	Low_BelowMedian	Low_BelowMedian	Low_BelowMedian	High_AboveMedian	High_AboveMedian	High_AboveMedian	High_AboveMedian	High_AboveMedian	High_AboveMedian	High_AboveMedian	Low_BelowMedian	High_AboveMedian	Low_BelowMedian	High_AboveMedian	Low_BelowMedian	Low_BelowMedian	Low_BelowMedian	Low_BelowMedian	Low_BelowMedian	High_AboveMedian	Low_BelowMedian	Low_BelowMedian	High_AboveMedian	Low_BelowMedian	High_AboveMedian	Low_BelowMedian	High_AboveMedian	High_AboveMedian	Low_BelowMedian	Low_BelowMedian	High_AboveMedian	Low_BelowMedian
Riaz_Nivolumab_2017.p034.ar.8928	High_AboveMedian	High_AboveMedian	High_AboveMedian	High_AboveMedian	Low_BelowMedian	High_AboveMedian	High_AboveMedian	High_AboveMedian	Low_BelowMedian	High_AboveMedian	High_AboveMedian	Low_BelowMedian	Low_BelowMedian	High_AboveMedian	High_AboveMedian	High_AboveMedian	High_AboveMedian	Low_BelowMedian	Low_BelowMedian	Low_BelowMedian	High_AboveMedian	High_AboveMedian	High_AboveMedian	High_AboveMedian	High_AboveMedian	High_AboveMedian	High_AboveMedian	Low_BelowMedian	High_AboveMedian	Low_BelowMedian	High_AboveMedian	Low_BelowMedian	Low_BelowMedian	High_AboveMedian	High_AboveMedian	High_AboveMedian	High_AboveMedian	High_AboveMedian	High_AboveMedian	High_AboveMedian	High_AboveMedian	High_AboveMedian	Low_BelowMedian	High_AboveMedian	High_AboveMedian	Low_BelowMedian	Low_BelowMedian	High_AboveMedian	Low_BelowMedian
Riaz_Nivolumab_2017.p034.ar.8929	High_AboveMedian	High_AboveMedian	High_AboveMedian	High_AboveMedian	Low_BelowMedian	High_AboveMedian	High_AboveMedian	High_AboveMedian	High_AboveMedian	High_AboveMedian	High_AboveMedian	High_AboveMedian	Low_BelowMedian	High_AboveMedian	High_AboveMedian	High_AboveMedian	High_AboveMedian	Low_BelowMedian	High_AboveMedian	Low_BelowMedian	High_AboveMedian	High_AboveMedian	High_AboveMedian	High_AboveMedian	High_AboveMedian	High_AboveMedian	High_AboveMedian	Low_BelowMedian	High_AboveMedian	Low_BelowMedian	High_AboveMedian	High_AboveMedian	Low_BelowMedian	High_AboveMedian	High_AboveMedian	High_AboveMedian	High_AboveMedian	High_AboveMedian	High_AboveMedian	High_AboveMedian	High_AboveMedian	High_AboveMedian	Low_BelowMedian	High_AboveMedian	High_AboveMedian	High_AboveMedian	Low_BelowMedian	High_AboveMedian	Low_BelowMedian
Riaz_Nivolumab_2017.p035.ar.8930	High_AboveMedian	High_AboveMedian	Low_BelowMedian	Low_BelowMedian	Low_BelowMedian	High_AboveMedian	High_AboveMedian	High_AboveMedian	High_AboveMedian	High_AboveMedian	High_AboveMedian	High_AboveMedian	Low_BelowMedian	Low_BelowMedian	High_AboveMedian	High_AboveMedian	High_AboveMedian	Low_BelowMedian	High_AboveMedian	Low_BelowMedian	High_AboveMedian	High_AboveMedian	High_AboveMedian	High_AboveMedian	High_AboveMedian	High_AboveMedian	High_AboveMedian	Low_BelowMedian	High_AboveMedian	Low_BelowMedian	High_AboveMedian	High_AboveMedian	Low_BelowMedian	Low_BelowMedian	High_AboveMedian	High_AboveMedian	High_AboveMedian	High_AboveMedian	High_AboveMedian	High_AboveMedian	High_AboveMedian	High_AboveMedian	Low_BelowMedian	Low_BelowMedian	High_AboveMedian	High_AboveMedian	Low_BelowMedian	High_AboveMedian	Low_BelowMedian
Riaz_Nivolumab_2017.p036.ar.8898	High_AboveMedian	High_AboveMedian	High_AboveMedian	High_AboveMedian	High_AboveMedian	High_AboveMedian	High_AboveMedian	High_AboveMedian	High_AboveMedian	High_AboveMedian	High_AboveMedian	Low_BelowMedian	Low_BelowMedian	High_AboveMedian	High_AboveMedian	High_AboveMedian	High_AboveMedian	Low_BelowMedian	High_AboveMedian	Low_BelowMedian	High_AboveMedian	High_AboveMedian	High_AboveMedian	High_AboveMedian	High_AboveMedian	Low_BelowMedian	High_AboveMedian	Low_BelowMedian	High_AboveMedian	Low_BelowMedian	High_AboveMedian	Low_BelowMedian	Low_BelowMedian	High_AboveMedian	High_AboveMedian	Low_BelowMedian	High_AboveMedian	High_AboveMedian	High_AboveMedian	High_AboveMedian	High_AboveMedian	High_AboveMedian	Low_BelowMedian	High_AboveMedian	High_AboveMedian	Low_BelowMedian	High_AboveMedian	High_AboveMedian	High_AboveMedian
Riaz_Nivolumab_2017.p036.ar.8899	High_AboveMedian	High_AboveMedian	High_AboveMedian	High_AboveMedian	High_AboveMedian	High_AboveMedian	High_AboveMedian	High_AboveMedian	High_AboveMedian	High_AboveMedian	High_AboveMedian	High_AboveMedian	High_AboveMedian	High_AboveMedian	High_AboveMedian	High_AboveMedian	High_AboveMedian	High_AboveMedian	High_AboveMedian	High_AboveMedian	High_AboveMedian	High_AboveMedian	High_AboveMedian	High_AboveMedian	High_AboveMedian	High_AboveMedian	High_AboveMedian	Low_BelowMedian	High_AboveMedian	Low_BelowMedian	High_AboveMedian	High_AboveMedian	High_AboveMedian	High_AboveMedian	High_AboveMedian	High_AboveMedian	High_AboveMedian	High_AboveMedian	High_AboveMedian	High_AboveMedian	High_AboveMedian	High_AboveMedian	Low_BelowMedian	Low_BelowMedian	High_AboveMedian	High_AboveMedian	Low_BelowMedian	High_AboveMedian	High_AboveMedian
Riaz_Nivolumab_2017.p037.ar.8900	High_AboveMedian	Low_BelowMedian	High_AboveMedian	High_AboveMedian	High_AboveMedian	High_AboveMedian	High_AboveMedian	Low_BelowMedian	High_AboveMedian	High_AboveMedian	Low_BelowMedian	High_AboveMedian	Low_BelowMedian	High_AboveMedian	High_AboveMedian	High_AboveMedian	High_AboveMedian	Low_BelowMedian	High_AboveMedian	Low_BelowMedian	High_AboveMedian	High_AboveMedian	High_AboveMedian	Low_BelowMedian	Low_BelowMedian	High_AboveMedian	Low_BelowMedian	High_AboveMedian	High_AboveMedian	Low_BelowMedian	High_AboveMedian	High_AboveMedian	High_AboveMedian	High_AboveMedian	High_AboveMedian	High_AboveMedian	High_AboveMedian	High_AboveMedian	High_AboveMedian	High_AboveMedian	High_AboveMedian	High_AboveMedian	Low_BelowMedian	High_AboveMedian	High_AboveMedian	High_AboveMedian	Low_BelowMedian	High_AboveMedian	High_AboveMedian
Riaz_Nivolumab_2017.p037.ar.8903	High_AboveMedian	High_AboveMedian	High_AboveMedian	High_AboveMedian	High_AboveMedian	High_AboveMedian	High_AboveMedian	High_AboveMedian	High_AboveMedian	High_AboveMedian	High_AboveMedian	High_AboveMedian	Low_BelowMedian	High_AboveMedian	High_AboveMedian	High_AboveMedian	High_AboveMedian	Low_BelowMedian	High_AboveMedian	Low_BelowMedian	High_AboveMedian	High_AboveMedian	High_AboveMedian	High_AboveMedian	High_AboveMedian	High_AboveMedian	High_AboveMedian	High_AboveMedian	High_AboveMedian	Low_BelowMedian	High_AboveMedian	High_AboveMedian	Low_BelowMedian	Low_BelowMedian	Low_BelowMedian	High_AboveMedian	High_AboveMedian	High_AboveMedian	High_AboveMedian	High_AboveMedian	High_AboveMedian	High_AboveMedian	Low_BelowMedian	High_AboveMedian	High_AboveMedian	High_AboveMedian	Low_BelowMedian	High_AboveMedian	Low_BelowMedian
Riaz_Nivolumab_2017.p038.ar.8894	High_AboveMedian	Low_BelowMedian	High_AboveMedian	Low_BelowMedian	Low_BelowMedian	High_AboveMedian	Low_BelowMedian	Low_BelowMedian	High_AboveMedian	Low_BelowMedian	Low_BelowMedian	High_AboveMedian	High_AboveMedian	Low_BelowMedian	Low_BelowMedian	Low_BelowMedian	High_AboveMedian	Low_BelowMedian	High_AboveMedian	High_AboveMedian	High_AboveMedian	High_AboveMedian	Low_BelowMedian	Low_BelowMedian	Low_BelowMedian	Low_BelowMedian	Low_BelowMedian	Low_BelowMedian	Low_BelowMedian	Low_BelowMedian	High_AboveMedian	High_AboveMedian	High_AboveMedian	Low_BelowMedian	Low_BelowMedian	High_AboveMedian	High_AboveMedian	High_AboveMedian	High_AboveMedian	High_AboveMedian	High_AboveMedian	Low_BelowMedian	Low_BelowMedian	Low_BelowMedian	Low_BelowMedian	High_AboveMedian	Low_BelowMedian	High_AboveMedian	Low_BelowMedian
Riaz_Nivolumab_2017.p038.ar.8895	High_AboveMedian	Low_BelowMedian	High_AboveMedian	Low_BelowMedian	Low_BelowMedian	High_AboveMedian	Low_BelowMedian	Low_BelowMedian	High_AboveMedian	Low_BelowMedian	Low_BelowMedian	High_AboveMedian	High_AboveMedian	Low_BelowMedian	Low_BelowMedian	Low_BelowMedian	High_AboveMedian	Low_BelowMedian	High_AboveMedian	High_AboveMedian	High_AboveMedian	High_AboveMedian	Low_BelowMedian	Low_BelowMedian	Low_BelowMedian	Low_BelowMedian	Low_BelowMedian	Low_BelowMedian	Low_BelowMedian	Low_BelowMedian	High_AboveMedian	High_AboveMedian	High_AboveMedian	Low_BelowMedian	Low_BelowMedian	High_AboveMedian	High_AboveMedian	High_AboveMedian	High_AboveMedian	High_AboveMedian	High_AboveMedian	High_AboveMedian	Low_BelowMedian	Low_BelowMedian	Low_BelowMedian	High_AboveMedian	Low_BelowMedian	High_AboveMedian	Low_BelowMedian
Riaz_Nivolumab_2017.p039.ar.8819	Low_BelowMedian	Low_BelowMedian	High_AboveMedian	Low_BelowMedian	Low_BelowMedian	Low_BelowMedian	Low_BelowMedian	Low_BelowMedian	Low_BelowMedian	Low_BelowMedian	Low_BelowMedian	High_AboveMedian	High_AboveMedian	Low_BelowMedian	Low_BelowMedian	Low_BelowMedian	High_AboveMedian	High_AboveMedian	Low_BelowMedian	Low_BelowMedian	Low_BelowMedian	Low_BelowMedian	Low_BelowMedian	Low_BelowMedian	Low_BelowMedian	Low_BelowMedian	Low_BelowMedian	Low_BelowMedian	Low_BelowMedian	Low_BelowMedian	High_AboveMedian	High_AboveMedian	High_AboveMedian	Low_BelowMedian	Low_BelowMedian	High_AboveMedian	Low_BelowMedian	High_AboveMedian	High_AboveMedian	Low_BelowMedian	High_AboveMedian	Low_BelowMedian	High_AboveMedian	Low_BelowMedian	Low_BelowMedian	High_AboveMedian	Low_BelowMedian	Low_BelowMedian	Low_BelowMedian
Riaz_Nivolumab_2017.p044.ar.8924	Low_BelowMedian	High_AboveMedian	High_AboveMedian	High_AboveMedian	High_AboveMedian	High_AboveMedian	High_AboveMedian	Low_BelowMedian	High_AboveMedian	High_AboveMedian	High_AboveMedian	Low_BelowMedian	High_AboveMedian	High_AboveMedian	Low_BelowMedian	Low_BelowMedian	Low_BelowMedian	High_AboveMedian	High_AboveMedian	High_AboveMedian	Low_BelowMedian	High_AboveMedian	High_AboveMedian	High_AboveMedian	High_AboveMedian	High_AboveMedian	High_AboveMedian	Low_BelowMedian	High_AboveMedian	High_AboveMedian	High_AboveMedian	High_AboveMedian	Low_BelowMedian	Low_BelowMedian	High_AboveMedian	Low_BelowMedian	Low_BelowMedian	High_AboveMedian	Low_BelowMedian	High_AboveMedian	High_AboveMedian	Low_BelowMedian	High_AboveMedian	High_AboveMedian	High_AboveMedian	High_AboveMedian	High_AboveMedian	High_AboveMedian	Low_BelowMedian
Riaz_Nivolumab_2017.p044.ar.8925	High_AboveMedian	High_AboveMedian	High_AboveMedian	High_AboveMedian	High_AboveMedian	High_AboveMedian	High_AboveMedian	Low_BelowMedian	High_AboveMedian	High_AboveMedian	High_AboveMedian	Low_BelowMedian	Low_BelowMedian	High_AboveMedian	High_AboveMedian	High_AboveMedian	High_AboveMedian	Low_BelowMedian	Low_BelowMedian	Low_BelowMedian	High_AboveMedian	High_AboveMedian	High_AboveMedian	High_AboveMedian	High_AboveMedian	High_AboveMedian	High_AboveMedian	Low_BelowMedian	High_AboveMedian	Low_BelowMedian	Low_BelowMedian	Low_BelowMedian	Low_BelowMedian	High_AboveMedian	High_AboveMedian	Low_BelowMedian	High_AboveMedian	High_AboveMedian	High_AboveMedian	High_AboveMedian	High_AboveMedian	High_AboveMedian	Low_BelowMedian	High_AboveMedian	High_AboveMedian	Low_BelowMedian	High_AboveMedian	High_AboveMedian	High_AboveMedian
Riaz_Nivolumab_2017.p046.ar.8904	High_AboveMedian	High_AboveMedian	High_AboveMedian	High_AboveMedian	High_AboveMedian	High_AboveMedian	High_AboveMedian	High_AboveMedian	High_AboveMedian	High_AboveMedian	High_AboveMedian	High_AboveMedian	Low_BelowMedian	High_AboveMedian	High_AboveMedian	High_AboveMedian	High_AboveMedian	Low_BelowMedian	High_AboveMedian	Low_BelowMedian	High_AboveMedian	High_AboveMedian	High_AboveMedian	High_AboveMedian	High_AboveMedian	High_AboveMedian	High_AboveMedian	Low_BelowMedian	High_AboveMedian	Low_BelowMedian	High_AboveMedian	Low_BelowMedian	Low_BelowMedian	High_AboveMedian	High_AboveMedian	High_AboveMedian	High_AboveMedian	High_AboveMedian	High_AboveMedian	High_AboveMedian	High_AboveMedian	High_AboveMedian	Low_BelowMedian	High_AboveMedian	High_AboveMedian	High_AboveMedian	Low_BelowMedian	High_AboveMedian	Low_BelowMedian
Riaz_Nivolumab_2017.p046.ar.8905	High_AboveMedian	High_AboveMedian	High_AboveMedian	High_AboveMedian	High_AboveMedian	High_AboveMedian	High_AboveMedian	High_AboveMedian	High_AboveMedian	High_AboveMedian	High_AboveMedian	High_AboveMedian	Low_BelowMedian	High_AboveMedian	High_AboveMedian	High_AboveMedian	High_AboveMedian	Low_BelowMedian	High_AboveMedian	Low_BelowMedian	High_AboveMedian	High_AboveMedian	High_AboveMedian	High_AboveMedian	High_AboveMedian	High_AboveMedian	High_AboveMedian	Low_BelowMedian	High_AboveMedian	Low_BelowMedian	High_AboveMedian	Low_BelowMedian	Low_BelowMedian	High_AboveMedian	High_AboveMedian	High_AboveMedian	High_AboveMedian	High_AboveMedian	High_AboveMedian	High_AboveMedian	High_AboveMedian	High_AboveMedian	Low_BelowMedian	High_AboveMedian	High_AboveMedian	High_AboveMedian	Low_BelowMedian	High_AboveMedian	Low_BelowMedian
Riaz_Nivolumab_2017.p047.ar.8836	High_AboveMedian	High_AboveMedian	High_AboveMedian	High_AboveMedian	High_AboveMedian	High_AboveMedian	High_AboveMedian	High_AboveMedian	High_AboveMedian	High_AboveMedian	High_AboveMedian	Low_BelowMedian	Low_BelowMedian	High_AboveMedian	High_AboveMedian	High_AboveMedian	High_AboveMedian	Low_BelowMedian	High_AboveMedian	High_AboveMedian	High_AboveMedian	High_AboveMedian	High_AboveMedian	High_AboveMedian	High_AboveMedian	High_AboveMedian	High_AboveMedian	Low_BelowMedian	High_AboveMedian	Low_BelowMedian	High_AboveMedian	Low_BelowMedian	Low_BelowMedian	High_AboveMedian	High_AboveMedian	Low_BelowMedian	High_AboveMedian	High_AboveMedian	High_AboveMedian	High_AboveMedian	High_AboveMedian	Low_BelowMedian	Low_BelowMedian	High_AboveMedian	High_AboveMedian	High_AboveMedian	High_AboveMedian	High_AboveMedian	Low_BelowMedian
Riaz_Nivolumab_2017.p047.ar.8837	High_AboveMedian	High_AboveMedian	High_AboveMedian	High_AboveMedian	High_AboveMedian	High_AboveMedian	High_AboveMedian	High_AboveMedian	High_AboveMedian	High_AboveMedian	High_AboveMedian	Low_BelowMedian	Low_BelowMedian	High_AboveMedian	High_AboveMedian	High_AboveMedian	High_AboveMedian	Low_BelowMedian	High_AboveMedian	High_AboveMedian	High_AboveMedian	High_AboveMedian	High_AboveMedian	High_AboveMedian	High_AboveMedian	High_AboveMedian	High_AboveMedian	Low_BelowMedian	High_AboveMedian	Low_BelowMedian	High_AboveMedian	Low_BelowMedian	Low_BelowMedian	High_AboveMedian	High_AboveMedian	Low_BelowMedian	High_AboveMedian	High_AboveMedian	High_AboveMedian	High_AboveMedian	High_AboveMedian	Low_BelowMedian	Low_BelowMedian	High_AboveMedian	High_AboveMedian	High_AboveMedian	High_AboveMedian	High_AboveMedian	Low_BelowMedian
Riaz_Nivolumab_2017.p048.ar.8896	High_AboveMedian	Low_BelowMedian	High_AboveMedian	High_AboveMedian	Low_BelowMedian	Low_BelowMedian	Low_BelowMedian	High_AboveMedian	High_AboveMedian	High_AboveMedian	High_AboveMedian	Low_BelowMedian	Low_BelowMedian	Low_BelowMedian	High_AboveMedian	High_AboveMedian	High_AboveMedian	Low_BelowMedian	High_AboveMedian	Low_BelowMedian	High_AboveMedian	High_AboveMedian	High_AboveMedian	High_AboveMedian	High_AboveMedian	Low_BelowMedian	High_AboveMedian	High_AboveMedian	High_AboveMedian	Low_BelowMedian	High_AboveMedian	Low_BelowMedian	Low_BelowMedian	High_AboveMedian	Low_BelowMedian	High_AboveMedian	Low_BelowMedian	High_AboveMedian	High_AboveMedian	Low_BelowMedian	High_AboveMedian	High_AboveMedian	Low_BelowMedian	High_AboveMedian	Low_BelowMedian	Low_BelowMedian	Low_BelowMedian	High_AboveMedian	Low_BelowMedian
Riaz_Nivolumab_2017.p048.ar.8897	High_AboveMedian	High_AboveMedian	High_AboveMedian	High_AboveMedian	Low_BelowMedian	Low_BelowMedian	High_AboveMedian	High_AboveMedian	High_AboveMedian	High_AboveMedian	High_AboveMedian	Low_BelowMedian	Low_BelowMedian	High_AboveMedian	High_AboveMedian	High_AboveMedian	High_AboveMedian	Low_BelowMedian	High_AboveMedian	Low_BelowMedian	High_AboveMedian	High_AboveMedian	High_AboveMedian	High_AboveMedian	High_AboveMedian	High_AboveMedian	High_AboveMedian	High_AboveMedian	High_AboveMedian	Low_BelowMedian	High_AboveMedian	Low_BelowMedian	Low_BelowMedian	High_AboveMedian	Low_BelowMedian	High_AboveMedian	High_AboveMedian	High_AboveMedian	High_AboveMedian	High_AboveMedian	High_AboveMedian	High_AboveMedian	Low_BelowMedian	High_AboveMedian	High_AboveMedian	Low_BelowMedian	High_AboveMedian	High_AboveMedian	Low_BelowMedian
Riaz_Nivolumab_2017.p049.ar.8824	High_AboveMedian	High_AboveMedian	High_AboveMedian	High_AboveMedian	High_AboveMedian	High_AboveMedian	High_AboveMedian	High_AboveMedian	High_AboveMedian	High_AboveMedian	High_AboveMedian	Low_BelowMedian	Low_BelowMedian	High_AboveMedian	High_AboveMedian	High_AboveMedian	High_AboveMedian	Low_BelowMedian	High_AboveMedian	High_AboveMedian	High_AboveMedian	High_AboveMedian	High_AboveMedian	High_AboveMedian	High_AboveMedian	High_AboveMedian	High_AboveMedian	Low_BelowMedian	High_AboveMedian	Low_BelowMedian	High_AboveMedian	Low_BelowMedian	Low_BelowMedian	High_AboveMedian	High_AboveMedian	High_AboveMedian	High_AboveMedian	High_AboveMedian	High_AboveMedian	High_AboveMedian	High_AboveMedian	High_AboveMedian	Low_BelowMedian	High_AboveMedian	High_AboveMedian	High_AboveMedian	High_AboveMedian	High_AboveMedian	High_AboveMedian
Riaz_Nivolumab_2017.p049.ar.8825	High_AboveMedian	High_AboveMedian	High_AboveMedian	High_AboveMedian	High_AboveMedian	High_AboveMedian	High_AboveMedian	High_AboveMedian	High_AboveMedian	High_AboveMedian	High_AboveMedian	High_AboveMedian	Low_BelowMedian	High_AboveMedian	High_AboveMedian	High_AboveMedian	High_AboveMedian	Low_BelowMedian	High_AboveMedian	Low_BelowMedian	High_AboveMedian	High_AboveMedian	High_AboveMedian	High_AboveMedian	High_AboveMedian	High_AboveMedian	High_AboveMedian	Low_BelowMedian	High_AboveMedian	Low_BelowMedian	High_AboveMedian	High_AboveMedian	Low_BelowMedian	High_AboveMedian	Low_BelowMedian	High_AboveMedian	High_AboveMedian	High_AboveMedian	High_AboveMedian	High_AboveMedian	High_AboveMedian	High_AboveMedian	Low_BelowMedian	High_AboveMedian	High_AboveMedian	High_AboveMedian	Low_BelowMedian	High_AboveMedian	Low_BelowMedian
Riaz_Nivolumab_2017.p052.ar.8838	High_AboveMedian	Low_BelowMedian	High_AboveMedian	High_AboveMedian	High_AboveMedian	High_AboveMedian	High_AboveMedian	High_AboveMedian	High_AboveMedian	High_AboveMedian	High_AboveMedian	Low_BelowMedian	Low_BelowMedian	High_AboveMedian	High_AboveMedian	High_AboveMedian	High_AboveMedian	Low_BelowMedian	High_AboveMedian	High_AboveMedian	High_AboveMedian	High_AboveMedian	High_AboveMedian	High_AboveMedian	High_AboveMedian	High_AboveMedian	High_AboveMedian	Low_BelowMedian	High_AboveMedian	Low_BelowMedian	High_AboveMedian	High_AboveMedian	Low_BelowMedian	High_AboveMedian	Low_BelowMedian	High_AboveMedian	High_AboveMedian	High_AboveMedian	High_AboveMedian	High_AboveMedian	High_AboveMedian	High_AboveMedian	Low_BelowMedian	Low_BelowMedian	High_AboveMedian	High_AboveMedian	High_AboveMedian	High_AboveMedian	High_AboveMedian
Riaz_Nivolumab_2017.p052.ar.8839	High_AboveMedian	Low_BelowMedian	High_AboveMedian	High_AboveMedian	Low_BelowMedian	High_AboveMedian	High_AboveMedian	High_AboveMedian	High_AboveMedian	High_AboveMedian	High_AboveMedian	Low_BelowMedian	Low_BelowMedian	High_AboveMedian	High_AboveMedian	High_AboveMedian	High_AboveMedian	Low_BelowMedian	High_AboveMedian	High_AboveMedian	High_AboveMedian	High_AboveMedian	High_AboveMedian	High_AboveMedian	High_AboveMedian	High_AboveMedian	High_AboveMedian	High_AboveMedian	High_AboveMedian	Low_BelowMedian	High_AboveMedian	Low_BelowMedian	Low_BelowMedian	High_AboveMedian	Low_BelowMedian	High_AboveMedian	High_AboveMedian	High_AboveMedian	High_AboveMedian	Low_BelowMedian	High_AboveMedian	High_AboveMedian	Low_BelowMedian	Low_BelowMedian	Low_BelowMedian	High_AboveMedian	High_AboveMedian	High_AboveMedian	Low_BelowMedian
Riaz_Nivolumab_2017.p058.ar.8820	Low_BelowMedian	High_AboveMedian	High_AboveMedian	High_AboveMedian	Low_BelowMedian	High_AboveMedian	High_AboveMedian	Low_BelowMedian	Low_BelowMedian	High_AboveMedian	High_AboveMedian	High_AboveMedian	Low_BelowMedian	High_AboveMedian	High_AboveMedian	High_AboveMedian	High_AboveMedian	Low_BelowMedian	High_AboveMedian	High_AboveMedian	High_AboveMedian	High_AboveMedian	High_AboveMedian	High_AboveMedian	High_AboveMedian	High_AboveMedian	High_AboveMedian	Low_BelowMedian	High_AboveMedian	Low_BelowMedian	High_AboveMedian	High_AboveMedian	Low_BelowMedian	Low_BelowMedian	Low_BelowMedian	Low_BelowMedian	High_AboveMedian	High_AboveMedian	High_AboveMedian	High_AboveMedian	High_AboveMedian	High_AboveMedian	Low_BelowMedian	Low_BelowMedian	High_AboveMedian	High_AboveMedian	High_AboveMedian	High_AboveMedian	Low_BelowMedian
Riaz_Nivolumab_2017.p059.ar.8821	High_AboveMedian	High_AboveMedian	High_AboveMedian	High_AboveMedian	High_AboveMedian	High_AboveMedian	High_AboveMedian	Low_BelowMedian	High_AboveMedian	High_AboveMedian	High_AboveMedian	High_AboveMedian	High_AboveMedian	High_AboveMedian	High_AboveMedian	High_AboveMedian	High_AboveMedian	High_AboveMedian	High_AboveMedian	Low_BelowMedian	High_AboveMedian	High_AboveMedian	High_AboveMedian	High_AboveMedian	High_AboveMedian	High_AboveMedian	High_AboveMedian	Low_BelowMedian	High_AboveMedian	Low_BelowMedian	High_AboveMedian	High_AboveMedian	High_AboveMedian	Low_BelowMedian	Low_BelowMedian	High_AboveMedian	High_AboveMedian	High_AboveMedian	High_AboveMedian	High_AboveMedian	High_AboveMedian	High_AboveMedian	Low_BelowMedian	Low_BelowMedian	High_AboveMedian	High_AboveMedian	Low_BelowMedian	High_AboveMedian	High_AboveMedian
Riaz_Nivolumab_2017.p062.ar.8855	High_AboveMedian	Low_BelowMedian	High_AboveMedian	Low_BelowMedian	Low_BelowMedian	Low_BelowMedian	Low_BelowMedian	High_AboveMedian	High_AboveMedian	High_AboveMedian	High_AboveMedian	High_AboveMedian	Low_BelowMedian	Low_BelowMedian	High_AboveMedian	High_AboveMedian	High_AboveMedian	Low_BelowMedian	High_AboveMedian	High_AboveMedian	High_AboveMedian	High_AboveMedian	Low_BelowMedian	Low_BelowMedian	Low_BelowMedian	Low_BelowMedian	Low_BelowMedian	Low_BelowMedian	Low_BelowMedian	Low_BelowMedian	High_AboveMedian	High_AboveMedian	High_AboveMedian	Low_BelowMedian	Low_BelowMedian	High_AboveMedian	Low_BelowMedian	High_AboveMedian	High_AboveMedian	Low_BelowMedian	High_AboveMedian	High_AboveMedian	Low_BelowMedian	Low_BelowMedian	Low_BelowMedian	High_AboveMedian	Low_BelowMedian	High_AboveMedian	Low_BelowMedian
Riaz_Nivolumab_2017.p062.ar.8856	High_AboveMedian	Low_BelowMedian	Low_BelowMedian	Low_BelowMedian	Low_BelowMedian	Low_BelowMedian	Low_BelowMedian	Low_BelowMedian	Low_BelowMedian	Low_BelowMedian	Low_BelowMedian	High_AboveMedian	High_AboveMedian	Low_BelowMedian	High_AboveMedian	High_AboveMedian	High_AboveMedian	Low_BelowMedian	High_AboveMedian	Low_BelowMedian	High_AboveMedian	High_AboveMedian	Low_BelowMedian	Low_BelowMedian	Low_BelowMedian	Low_BelowMedian	Low_BelowMedian	Low_BelowMedian	Low_BelowMedian	Low_BelowMedian	High_AboveMedian	High_AboveMedian	High_AboveMedian	Low_BelowMedian	Low_BelowMedian	High_AboveMedian	High_AboveMedian	Low_BelowMedian	High_AboveMedian	High_AboveMedian	High_AboveMedian	High_AboveMedian	Low_BelowMedian	Low_BelowMedian	Low_BelowMedian	High_AboveMedian	Low_BelowMedian	High_AboveMedian	Low_BelowMedian
Riaz_Nivolumab_2017.p065.ar.8857	High_AboveMedian	High_AboveMedian	High_AboveMedian	High_AboveMedian	High_AboveMedian	High_AboveMedian	High_AboveMedian	Low_BelowMedian	High_AboveMedian	High_AboveMedian	High_AboveMedian	High_AboveMedian	High_AboveMedian	High_AboveMedian	High_AboveMedian	High_AboveMedian	High_AboveMedian	High_AboveMedian	High_AboveMedian	Low_BelowMedian	High_AboveMedian	High_AboveMedian	High_AboveMedian	High_AboveMedian	High_AboveMedian	High_AboveMedian	High_AboveMedian	Low_BelowMedian	High_AboveMedian	Low_BelowMedian	High_AboveMedian	High_AboveMedian	High_AboveMedian	Low_BelowMedian	High_AboveMedian	High_AboveMedian	High_AboveMedian	High_AboveMedian	High_AboveMedian	High_AboveMedian	High_AboveMedian	High_AboveMedian	Low_BelowMedian	High_AboveMedian	High_AboveMedian	High_AboveMedian	Low_BelowMedian	High_AboveMedian	Low_BelowMedian
Riaz_Nivolumab_2017.p065.ar.8858	High_AboveMedian	High_AboveMedian	High_AboveMedian	High_AboveMedian	Low_BelowMedian	High_AboveMedian	High_AboveMedian	Low_BelowMedian	High_AboveMedian	High_AboveMedian	High_AboveMedian	High_AboveMedian	High_AboveMedian	High_AboveMedian	High_AboveMedian	High_AboveMedian	High_AboveMedian	High_AboveMedian	High_AboveMedian	High_AboveMedian	High_AboveMedian	High_AboveMedian	High_AboveMedian	High_AboveMedian	High_AboveMedian	High_AboveMedian	High_AboveMedian	Low_BelowMedian	High_AboveMedian	Low_BelowMedian	High_AboveMedian	High_AboveMedian	High_AboveMedian	Low_BelowMedian	High_AboveMedian	High_AboveMedian	High_AboveMedian	High_AboveMedian	High_AboveMedian	High_AboveMedian	High_AboveMedian	High_AboveMedian	Low_BelowMedian	High_AboveMedian	High_AboveMedian	High_AboveMedian	Low_BelowMedian	High_AboveMedian	High_AboveMedian
Riaz_Nivolumab_2017.p066.ar.8826	High_AboveMedian	Low_BelowMedian	Low_BelowMedian	Low_BelowMedian	Low_BelowMedian	Low_BelowMedian	Low_BelowMedian	Low_BelowMedian	Low_BelowMedian	Low_BelowMedian	Low_BelowMedian	High_AboveMedian	Low_BelowMedian	Low_BelowMedian	Low_BelowMedian	Low_BelowMedian	High_AboveMedian	Low_BelowMedian	High_AboveMedian	Low_BelowMedian	Low_BelowMedian	High_AboveMedian	Low_BelowMedian	Low_BelowMedian	Low_BelowMedian	High_AboveMedian	Low_BelowMedian	Low_BelowMedian	Low_BelowMedian	Low_BelowMedian	High_AboveMedian	High_AboveMedian	Low_BelowMedian	Low_BelowMedian	Low_BelowMedian	High_AboveMedian	High_AboveMedian	High_AboveMedian	High_AboveMedian	Low_BelowMedian	High_AboveMedian	Low_BelowMedian	Low_BelowMedian	Low_BelowMedian	Low_BelowMedian	High_AboveMedian	Low_BelowMedian	High_AboveMedian	Low_BelowMedian
Riaz_Nivolumab_2017.p067.ar.8840	High_AboveMedian	Low_BelowMedian	High_AboveMedian	Low_BelowMedian	Low_BelowMedian	High_AboveMedian	High_AboveMedian	High_AboveMedian	High_AboveMedian	High_AboveMedian	Low_BelowMedian	Low_BelowMedian	Low_BelowMedian	Low_BelowMedian	High_AboveMedian	High_AboveMedian	High_AboveMedian	Low_BelowMedian	High_AboveMedian	Low_BelowMedian	High_AboveMedian	High_AboveMedian	High_AboveMedian	Low_BelowMedian	Low_BelowMedian	High_AboveMedian	High_AboveMedian	High_AboveMedian	High_AboveMedian	Low_BelowMedian	High_AboveMedian	High_AboveMedian	Low_BelowMedian	High_AboveMedian	Low_BelowMedian	High_AboveMedian	High_AboveMedian	High_AboveMedian	High_AboveMedian	High_AboveMedian	High_AboveMedian	High_AboveMedian	Low_BelowMedian	Low_BelowMedian	Low_BelowMedian	High_AboveMedian	Low_BelowMedian	High_AboveMedian	Low_BelowMedian
Riaz_Nivolumab_2017.p067.ar.8841	High_AboveMedian	Low_BelowMedian	High_AboveMedian	Low_BelowMedian	Low_BelowMedian	High_AboveMedian	Low_BelowMedian	High_AboveMedian	High_AboveMedian	Low_BelowMedian	Low_BelowMedian	Low_BelowMedian	Low_BelowMedian	Low_BelowMedian	High_AboveMedian	High_AboveMedian	High_AboveMedian	Low_BelowMedian	High_AboveMedian	Low_BelowMedian	High_AboveMedian	Low_BelowMedian	Low_BelowMedian	Low_BelowMedian	Low_BelowMedian	High_AboveMedian	Low_BelowMedian	High_AboveMedian	High_AboveMedian	Low_BelowMedian	High_AboveMedian	Low_BelowMedian	Low_BelowMedian	High_AboveMedian	Low_BelowMedian	High_AboveMedian	High_AboveMedian	High_AboveMedian	High_AboveMedian	High_AboveMedian	High_AboveMedian	High_AboveMedian	Low_BelowMedian	Low_BelowMedian	Low_BelowMedian	High_AboveMedian	Low_BelowMedian	High_AboveMedian	Low_BelowMedian
Riaz_Nivolumab_2017.p068.ar.8859	High_AboveMedian	Low_BelowMedian	High_AboveMedian	Low_BelowMedian	Low_BelowMedian	High_AboveMedian	Low_BelowMedian	Low_BelowMedian	Low_BelowMedian	Low_BelowMedian	Low_BelowMedian	High_AboveMedian	High_AboveMedian	Low_BelowMedian	High_AboveMedian	High_AboveMedian	High_AboveMedian	High_AboveMedian	High_AboveMedian	Low_BelowMedian	High_AboveMedian	High_AboveMedian	Low_BelowMedian	Low_BelowMedian	Low_BelowMedian	Low_BelowMedian	Low_BelowMedian	Low_BelowMedian	Low_BelowMedian	Low_BelowMedian	High_AboveMedian	High_AboveMedian	High_AboveMedian	Low_BelowMedian	High_AboveMedian	High_AboveMedian	High_AboveMedian	High_AboveMedian	High_AboveMedian	High_AboveMedian	High_AboveMedian	High_AboveMedian	High_AboveMedian	Low_BelowMedian	Low_BelowMedian	High_AboveMedian	Low_BelowMedian	High_AboveMedian	Low_BelowMedian
Riaz_Nivolumab_2017.p069.ar.8860	High_AboveMedian	High_AboveMedian	High_AboveMedian	High_AboveMedian	High_AboveMedian	High_AboveMedian	High_AboveMedian	High_AboveMedian	High_AboveMedian	High_AboveMedian	High_AboveMedian	High_AboveMedian	Low_BelowMedian	High_AboveMedian	High_AboveMedian	High_AboveMedian	High_AboveMedian	Low_BelowMedian	High_AboveMedian	Low_BelowMedian	High_AboveMedian	High_AboveMedian	High_AboveMedian	High_AboveMedian	High_AboveMedian	High_AboveMedian	High_AboveMedian	Low_BelowMedian	High_AboveMedian	Low_BelowMedian	High_AboveMedian	Low_BelowMedian	Low_BelowMedian	High_AboveMedian	High_AboveMedian	High_AboveMedian	High_AboveMedian	High_AboveMedian	High_AboveMedian	High_AboveMedian	High_AboveMedian	High_AboveMedian	Low_BelowMedian	High_AboveMedian	High_AboveMedian	High_AboveMedian	Low_BelowMedian	High_AboveMedian	Low_BelowMedian
Riaz_Nivolumab_2017.p072.ar.8861	High_AboveMedian	Low_BelowMedian	High_AboveMedian	High_AboveMedian	Low_BelowMedian	High_AboveMedian	Low_BelowMedian	High_AboveMedian	High_AboveMedian	Low_BelowMedian	Low_BelowMedian	High_AboveMedian	High_AboveMedian	Low_BelowMedian	High_AboveMedian	Low_BelowMedian	High_AboveMedian	High_AboveMedian	High_AboveMedian	Low_BelowMedian	High_AboveMedian	High_AboveMedian	Low_BelowMedian	Low_BelowMedian	Low_BelowMedian	Low_BelowMedian	Low_BelowMedian	Low_BelowMedian	Low_BelowMedian	Low_BelowMedian	High_AboveMedian	High_AboveMedian	High_AboveMedian	Low_BelowMedian	Low_BelowMedian	High_AboveMedian	High_AboveMedian	High_AboveMedian	High_AboveMedian	High_AboveMedian	High_AboveMedian	High_AboveMedian	High_AboveMedian	Low_BelowMedian	Low_BelowMedian	High_AboveMedian	Low_BelowMedian	High_AboveMedian	Low_BelowMedian
Riaz_Nivolumab_2017.p076.ar.8827	High_AboveMedian	Low_BelowMedian	High_AboveMedian	High_AboveMedian	Low_BelowMedian	Low_BelowMedian	High_AboveMedian	Low_BelowMedian	High_AboveMedian	Low_BelowMedian	Low_BelowMedian	High_AboveMedian	Low_BelowMedian	High_AboveMedian	Low_BelowMedian	High_AboveMedian	High_AboveMedian	Low_BelowMedian	High_AboveMedian	Low_BelowMedian	High_AboveMedian	High_AboveMedian	High_AboveMedian	High_AboveMedian	High_AboveMedian	High_AboveMedian	Low_BelowMedian	Low_BelowMedian	Low_BelowMedian	Low_BelowMedian	High_AboveMedian	High_AboveMedian	High_AboveMedian	Low_BelowMedian	Low_BelowMedian	High_AboveMedian	High_AboveMedian	High_AboveMedian	High_AboveMedian	High_AboveMedian	High_AboveMedian	High_AboveMedian	Low_BelowMedian	High_AboveMedian	High_AboveMedian	High_AboveMedian	Low_BelowMedian	High_AboveMedian	Low_BelowMedian
Riaz_Nivolumab_2017.p077.ar.8846	High_AboveMedian	High_AboveMedian	High_AboveMedian	High_AboveMedian	High_AboveMedian	High_AboveMedian	High_AboveMedian	Low_BelowMedian	High_AboveMedian	High_AboveMedian	High_AboveMedian	Low_BelowMedian	Low_BelowMedian	High_AboveMedian	High_AboveMedian	High_AboveMedian	Low_BelowMedian	Low_BelowMedian	High_AboveMedian	High_AboveMedian	High_AboveMedian	High_AboveMedian	High_AboveMedian	High_AboveMedian	High_AboveMedian	High_AboveMedian	High_AboveMedian	Low_BelowMedian	High_AboveMedian	Low_BelowMedian	High_AboveMedian	High_AboveMedian	Low_BelowMedian	High_AboveMedian	High_AboveMedian	High_AboveMedian	High_AboveMedian	High_AboveMedian	Low_BelowMedian	High_AboveMedian	High_AboveMedian	High_AboveMedian	Low_BelowMedian	High_AboveMedian	High_AboveMedian	High_AboveMedian	Low_BelowMedian	High_AboveMedian	High_AboveMedian
Riaz_Nivolumab_2017.p077.ar.8847	High_AboveMedian	High_AboveMedian	High_AboveMedian	High_AboveMedian	High_AboveMedian	High_AboveMedian	High_AboveMedian	Low_BelowMedian	Low_BelowMedian	High_AboveMedian	High_AboveMedian	Low_BelowMedian	Low_BelowMedian	High_AboveMedian	High_AboveMedian	High_AboveMedian	Low_BelowMedian	Low_BelowMedian	Low_BelowMedian	Low_BelowMedian	High_AboveMedian	High_AboveMedian	High_AboveMedian	High_AboveMedian	High_AboveMedian	High_AboveMedian	High_AboveMedian	Low_BelowMedian	High_AboveMedian	Low_BelowMedian	Low_BelowMedian	Low_BelowMedian	Low_BelowMedian	High_AboveMedian	High_AboveMedian	Low_BelowMedian	High_AboveMedian	High_AboveMedian	Low_BelowMedian	High_AboveMedian	High_AboveMedian	High_AboveMedian	Low_BelowMedian	High_AboveMedian	High_AboveMedian	Low_BelowMedian	High_AboveMedian	High_AboveMedian	High_AboveMedian
Riaz_Nivolumab_2017.p078.ar.8862	High_AboveMedian	High_AboveMedian	High_AboveMedian	High_AboveMedian	High_AboveMedian	High_AboveMedian	High_AboveMedian	High_AboveMedian	High_AboveMedian	High_AboveMedian	High_AboveMedian	Low_BelowMedian	Low_BelowMedian	High_AboveMedian	High_AboveMedian	High_AboveMedian	High_AboveMedian	Low_BelowMedian	High_AboveMedian	Low_BelowMedian	High_AboveMedian	High_AboveMedian	High_AboveMedian	High_AboveMedian	High_AboveMedian	High_AboveMedian	High_AboveMedian	Low_BelowMedian	High_AboveMedian	Low_BelowMedian	High_AboveMedian	High_AboveMedian	Low_BelowMedian	High_AboveMedian	High_AboveMedian	High_AboveMedian	High_AboveMedian	High_AboveMedian	High_AboveMedian	High_AboveMedian	High_AboveMedian	High_AboveMedian	Low_BelowMedian	Low_BelowMedian	High_AboveMedian	High_AboveMedian	High_AboveMedian	High_AboveMedian	Low_BelowMedian
Riaz_Nivolumab_2017.p078.ar.8864	High_AboveMedian	Low_BelowMedian	High_AboveMedian	Low_BelowMedian	Low_BelowMedian	Low_BelowMedian	Low_BelowMedian	Low_BelowMedian	High_AboveMedian	Low_BelowMedian	Low_BelowMedian	High_AboveMedian	High_AboveMedian	Low_BelowMedian	Low_BelowMedian	Low_BelowMedian	High_AboveMedian	High_AboveMedian	High_AboveMedian	Low_BelowMedian	Low_BelowMedian	Low_BelowMedian	Low_BelowMedian	Low_BelowMedian	Low_BelowMedian	Low_BelowMedian	Low_BelowMedian	Low_BelowMedian	Low_BelowMedian	Low_BelowMedian	High_AboveMedian	High_AboveMedian	High_AboveMedian	Low_BelowMedian	Low_BelowMedian	High_AboveMedian	Low_BelowMedian	High_AboveMedian	High_AboveMedian	High_AboveMedian	High_AboveMedian	High_AboveMedian	High_AboveMedian	Low_BelowMedian	Low_BelowMedian	High_AboveMedian	Low_BelowMedian	High_AboveMedian	Low_BelowMedian
Riaz_Nivolumab_2017.p079.ar.8848	High_AboveMedian	High_AboveMedian	High_AboveMedian	High_AboveMedian	Low_BelowMedian	High_AboveMedian	High_AboveMedian	High_AboveMedian	High_AboveMedian	Low_BelowMedian	Low_BelowMedian	High_AboveMedian	Low_BelowMedian	Low_BelowMedian	High_AboveMedian	High_AboveMedian	High_AboveMedian	Low_BelowMedian	High_AboveMedian	Low_BelowMedian	High_AboveMedian	High_AboveMedian	High_AboveMedian	Low_BelowMedian	Low_BelowMedian	Low_BelowMedian	Low_BelowMedian	Low_BelowMedian	Low_BelowMedian	Low_BelowMedian	High_AboveMedian	High_AboveMedian	Low_BelowMedian	High_AboveMedian	Low_BelowMedian	High_AboveMedian	High_AboveMedian	High_AboveMedian	High_AboveMedian	High_AboveMedian	High_AboveMedian	High_AboveMedian	High_AboveMedian	Low_BelowMedian	Low_BelowMedian	High_AboveMedian	Low_BelowMedian	High_AboveMedian	Low_BelowMedian
Riaz_Nivolumab_2017.p079.ar.8849	High_AboveMedian	High_AboveMedian	High_AboveMedian	Low_BelowMedian	Low_BelowMedian	Low_BelowMedian	High_AboveMedian	High_AboveMedian	High_AboveMedian	Low_BelowMedian	Low_BelowMedian	High_AboveMedian	High_AboveMedian	Low_BelowMedian	High_AboveMedian	High_AboveMedian	High_AboveMedian	Low_BelowMedian	High_AboveMedian	Low_BelowMedian	High_AboveMedian	High_AboveMedian	Low_BelowMedian	Low_BelowMedian	Low_BelowMedian	Low_BelowMedian	Low_BelowMedian	Low_BelowMedian	Low_BelowMedian	Low_BelowMedian	High_AboveMedian	High_AboveMedian	Low_BelowMedian	Low_BelowMedian	Low_BelowMedian	High_AboveMedian	High_AboveMedian	High_AboveMedian	High_AboveMedian	High_AboveMedian	High_AboveMedian	Low_BelowMedian	High_AboveMedian	Low_BelowMedian	Low_BelowMedian	High_AboveMedian	Low_BelowMedian	High_AboveMedian	Low_BelowMedian
Riaz_Nivolumab_2017.p080.ar.8865	High_AboveMedian	High_AboveMedian	High_AboveMedian	Low_BelowMedian	Low_BelowMedian	Low_BelowMedian	High_AboveMedian	Low_BelowMedian	Low_BelowMedian	High_AboveMedian	High_AboveMedian	High_AboveMedian	High_AboveMedian	Low_BelowMedian	Low_BelowMedian	Low_BelowMedian	High_AboveMedian	High_AboveMedian	High_AboveMedian	Low_BelowMedian	Low_BelowMedian	High_AboveMedian	High_AboveMedian	High_AboveMedian	High_AboveMedian	High_AboveMedian	High_AboveMedian	Low_BelowMedian	High_AboveMedian	Low_BelowMedian	High_AboveMedian	High_AboveMedian	High_AboveMedian	High_AboveMedian	Low_BelowMedian	High_AboveMedian	High_AboveMedian	High_AboveMedian	High_AboveMedian	High_AboveMedian	High_AboveMedian	High_AboveMedian	Low_BelowMedian	Low_BelowMedian	High_AboveMedian	High_AboveMedian	Low_BelowMedian	High_AboveMedian	Low_BelowMedian
Riaz_Nivolumab_2017.p081.ar.8828	High_AboveMedian	High_AboveMedian	High_AboveMedian	High_AboveMedian	High_AboveMedian	High_AboveMedian	High_AboveMedian	Low_BelowMedian	High_AboveMedian	High_AboveMedian	High_AboveMedian	High_AboveMedian	Low_BelowMedian	High_AboveMedian	High_AboveMedian	High_AboveMedian	High_AboveMedian	Low_BelowMedian	High_AboveMedian	Low_BelowMedian	High_AboveMedian	High_AboveMedian	High_AboveMedian	High_AboveMedian	High_AboveMedian	High_AboveMedian	High_AboveMedian	Low_BelowMedian	High_AboveMedian	Low_BelowMedian	High_AboveMedian	High_AboveMedian	Low_BelowMedian	High_AboveMedian	Low_BelowMedian	High_AboveMedian	High_AboveMedian	High_AboveMedian	High_AboveMedian	High_AboveMedian	High_AboveMedian	High_AboveMedian	Low_BelowMedian	Low_BelowMedian	High_AboveMedian	High_AboveMedian	Low_BelowMedian	High_AboveMedian	Low_BelowMedian
Riaz_Nivolumab_2017.p082.ar.8822	High_AboveMedian	High_AboveMedian	High_AboveMedian	High_AboveMedian	Low_BelowMedian	Low_BelowMedian	High_AboveMedian	High_AboveMedian	High_AboveMedian	High_AboveMedian	High_AboveMedian	High_AboveMedian	High_AboveMedian	Low_BelowMedian	High_AboveMedian	High_AboveMedian	High_AboveMedian	Low_BelowMedian	High_AboveMedian	Low_BelowMedian	High_AboveMedian	High_AboveMedian	High_AboveMedian	Low_BelowMedian	High_AboveMedian	High_AboveMedian	High_AboveMedian	Low_BelowMedian	High_AboveMedian	Low_BelowMedian	High_AboveMedian	High_AboveMedian	High_AboveMedian	Low_BelowMedian	Low_BelowMedian	High_AboveMedian	High_AboveMedian	High_AboveMedian	High_AboveMedian	High_AboveMedian	High_AboveMedian	High_AboveMedian	Low_BelowMedian	High_AboveMedian	Low_BelowMedian	High_AboveMedian	Low_BelowMedian	High_AboveMedian	Low_BelowMedian
Riaz_Nivolumab_2017.p082.ar.8823	High_AboveMedian	High_AboveMedian	High_AboveMedian	High_AboveMedian	Low_BelowMedian	Low_BelowMedian	High_AboveMedian	High_AboveMedian	High_AboveMedian	High_AboveMedian	High_AboveMedian	Low_BelowMedian	Low_BelowMedian	Low_BelowMedian	High_AboveMedian	High_AboveMedian	High_AboveMedian	Low_BelowMedian	High_AboveMedian	Low_BelowMedian	High_AboveMedian	High_AboveMedian	High_AboveMedian	High_AboveMedian	High_AboveMedian	High_AboveMedian	High_AboveMedian	High_AboveMedian	High_AboveMedian	Low_BelowMedian	High_AboveMedian	High_AboveMedian	Low_BelowMedian	High_AboveMedian	Low_BelowMedian	High_AboveMedian	High_AboveMedian	High_AboveMedian	High_AboveMedian	High_AboveMedian	High_AboveMedian	High_AboveMedian	Low_BelowMedian	Low_BelowMedian	High_AboveMedian	High_AboveMedian	Low_BelowMedian	High_AboveMedian	Low_BelowMedian
Riaz_Nivolumab_2017.p084.ar.8850	High_AboveMedian	Low_BelowMedian	Low_BelowMedian	High_AboveMedian	Low_BelowMedian	High_AboveMedian	Low_BelowMedian	Low_BelowMedian	High_AboveMedian	Low_BelowMedian	Low_BelowMedian	High_AboveMedian	Low_BelowMedian	Low_BelowMedian	High_AboveMedian	High_AboveMedian	High_AboveMedian	Low_BelowMedian	High_AboveMedian	Low_BelowMedian	High_AboveMedian	Low_BelowMedian	Low_BelowMedian	Low_BelowMedian	Low_BelowMedian	Low_BelowMedian	Low_BelowMedian	Low_BelowMedian	Low_BelowMedian	Low_BelowMedian	High_AboveMedian	High_AboveMedian	High_AboveMedian	High_AboveMedian	High_AboveMedian	High_AboveMedian	Low_BelowMedian	Low_BelowMedian	High_AboveMedian	High_AboveMedian	High_AboveMedian	High_AboveMedian	Low_BelowMedian	Low_BelowMedian	Low_BelowMedian	High_AboveMedian	Low_BelowMedian	High_AboveMedian	High_AboveMedian
Riaz_Nivolumab_2017.p084.ar.8851	High_AboveMedian	Low_BelowMedian	Low_BelowMedian	High_AboveMedian	Low_BelowMedian	High_AboveMedian	Low_BelowMedian	Low_BelowMedian	High_AboveMedian	Low_BelowMedian	Low_BelowMedian	High_AboveMedian	High_AboveMedian	Low_BelowMedian	High_AboveMedian	High_AboveMedian	High_AboveMedian	Low_BelowMedian	High_AboveMedian	Low_BelowMedian	High_AboveMedian	Low_BelowMedian	Low_BelowMedian	Low_BelowMedian	Low_BelowMedian	Low_BelowMedian	Low_BelowMedian	Low_BelowMedian	Low_BelowMedian	Low_BelowMedian	High_AboveMedian	High_AboveMedian	High_AboveMedian	High_AboveMedian	High_AboveMedian	High_AboveMedian	Low_BelowMedian	Low_BelowMedian	High_AboveMedian	High_AboveMedian	High_AboveMedian	High_AboveMedian	Low_BelowMedian	Low_BelowMedian	Low_BelowMedian	High_AboveMedian	Low_BelowMedian	High_AboveMedian	High_AboveMedian
Riaz_Nivolumab_2017.p085.ar.8829	High_AboveMedian	Low_BelowMedian	High_AboveMedian	Low_BelowMedian	Low_BelowMedian	Low_BelowMedian	High_AboveMedian	High_AboveMedian	High_AboveMedian	Low_BelowMedian	Low_BelowMedian	High_AboveMedian	Low_BelowMedian	Low_BelowMedian	Low_BelowMedian	Low_BelowMedian	High_AboveMedian	Low_BelowMedian	High_AboveMedian	High_AboveMedian	High_AboveMedian	High_AboveMedian	Low_BelowMedian	Low_BelowMedian	Low_BelowMedian	High_AboveMedian	Low_BelowMedian	Low_BelowMedian	Low_BelowMedian	Low_BelowMedian	High_AboveMedian	High_AboveMedian	High_AboveMedian	Low_BelowMedian	Low_BelowMedian	High_AboveMedian	High_AboveMedian	High_AboveMedian	High_AboveMedian	High_AboveMedian	High_AboveMedian	Low_BelowMedian	Low_BelowMedian	Low_BelowMedian	High_AboveMedian	High_AboveMedian	Low_BelowMedian	High_AboveMedian	Low_BelowMedian
Riaz_Nivolumab_2017.p085.ar.8830	High_AboveMedian	Low_BelowMedian	High_AboveMedian	Low_BelowMedian	Low_BelowMedian	Low_BelowMedian	High_AboveMedian	High_AboveMedian	High_AboveMedian	Low_BelowMedian	Low_BelowMedian	High_AboveMedian	Low_BelowMedian	High_AboveMedian	Low_BelowMedian	Low_BelowMedian	High_AboveMedian	Low_BelowMedian	High_AboveMedian	High_AboveMedian	High_AboveMedian	High_AboveMedian	Low_BelowMedian	Low_BelowMedian	Low_BelowMedian	High_AboveMedian	Low_BelowMedian	Low_BelowMedian	Low_BelowMedian	Low_BelowMedian	High_AboveMedian	High_AboveMedian	High_AboveMedian	Low_BelowMedian	Low_BelowMedian	High_AboveMedian	High_AboveMedian	High_AboveMedian	High_AboveMedian	High_AboveMedian	High_AboveMedian	Low_BelowMedian	Low_BelowMedian	Low_BelowMedian	High_AboveMedian	High_AboveMedian	Low_BelowMedian	High_AboveMedian	Low_BelowMedian
Riaz_Nivolumab_2017.p087.ar.8852	High_AboveMedian	High_AboveMedian	High_AboveMedian	High_AboveMedian	Low_BelowMedian	High_AboveMedian	High_AboveMedian	High_AboveMedian	High_AboveMedian	High_AboveMedian	High_AboveMedian	Low_BelowMedian	Low_BelowMedian	High_AboveMedian	Low_BelowMedian	High_AboveMedian	High_AboveMedian	Low_BelowMedian	Low_BelowMedian	Low_BelowMedian	High_AboveMedian	High_AboveMedian	High_AboveMedian	High_AboveMedian	High_AboveMedian	High_AboveMedian	High_AboveMedian	Low_BelowMedian	High_AboveMedian	Low_BelowMedian	High_AboveMedian	High_AboveMedian	Low_BelowMedian	Low_BelowMedian	Low_BelowMedian	Low_BelowMedian	High_AboveMedian	High_AboveMedian	High_AboveMedian	High_AboveMedian	High_AboveMedian	High_AboveMedian	Low_BelowMedian	High_AboveMedian	High_AboveMedian	High_AboveMedian	Low_BelowMedian	High_AboveMedian	Low_BelowMedian
Riaz_Nivolumab_2017.p089.ar.8831	High_AboveMedian	Low_BelowMedian	High_AboveMedian	High_AboveMedian	High_AboveMedian	High_AboveMedian	High_AboveMedian	Low_BelowMedian	High_AboveMedian	High_AboveMedian	High_AboveMedian	High_AboveMedian	Low_BelowMedian	High_AboveMedian	High_AboveMedian	High_AboveMedian	High_AboveMedian	Low_BelowMedian	High_AboveMedian	High_AboveMedian	High_AboveMedian	High_AboveMedian	High_AboveMedian	High_AboveMedian	High_AboveMedian	Low_BelowMedian	Low_BelowMedian	High_AboveMedian	High_AboveMedian	Low_BelowMedian	High_AboveMedian	High_AboveMedian	High_AboveMedian	High_AboveMedian	High_AboveMedian	Low_BelowMedian	High_AboveMedian	High_AboveMedian	High_AboveMedian	High_AboveMedian	High_AboveMedian	High_AboveMedian	Low_BelowMedian	High_AboveMedian	High_AboveMedian	High_AboveMedian	Low_BelowMedian	High_AboveMedian	High_AboveMedian
Riaz_Nivolumab_2017.p089.ar.8832	High_AboveMedian	High_AboveMedian	High_AboveMedian	High_AboveMedian	High_AboveMedian	High_AboveMedian	High_AboveMedian	Low_BelowMedian	High_AboveMedian	High_AboveMedian	High_AboveMedian	High_AboveMedian	High_AboveMedian	High_AboveMedian	High_AboveMedian	High_AboveMedian	High_AboveMedian	Low_BelowMedian	High_AboveMedian	Low_BelowMedian	High_AboveMedian	High_AboveMedian	High_AboveMedian	High_AboveMedian	High_AboveMedian	High_AboveMedian	High_AboveMedian	Low_BelowMedian	High_AboveMedian	Low_BelowMedian	High_AboveMedian	High_AboveMedian	High_AboveMedian	High_AboveMedian	High_AboveMedian	High_AboveMedian	High_AboveMedian	High_AboveMedian	High_AboveMedian	High_AboveMedian	High_AboveMedian	High_AboveMedian	Low_BelowMedian	High_AboveMedian	High_AboveMedian	High_AboveMedian	Low_BelowMedian	High_AboveMedian	High_AboveMedian
Riaz_Nivolumab_2017.p090.ar.8866	High_AboveMedian	High_AboveMedian	High_AboveMedian	High_AboveMedian	High_AboveMedian	High_AboveMedian	High_AboveMedian	Low_BelowMedian	High_AboveMedian	High_AboveMedian	High_AboveMedian	High_AboveMedian	High_AboveMedian	High_AboveMedian	High_AboveMedian	High_AboveMedian	High_AboveMedian	High_AboveMedian	High_AboveMedian	Low_BelowMedian	High_AboveMedian	High_AboveMedian	High_AboveMedian	High_AboveMedian	High_AboveMedian	High_AboveMedian	High_AboveMedian	High_AboveMedian	High_AboveMedian	Low_BelowMedian	High_AboveMedian	High_AboveMedian	Low_BelowMedian	Low_BelowMedian	Low_BelowMedian	High_AboveMedian	High_AboveMedian	High_AboveMedian	High_AboveMedian	High_AboveMedian	High_AboveMedian	High_AboveMedian	Low_BelowMedian	Low_BelowMedian	High_AboveMedian	High_AboveMedian	Low_BelowMedian	High_AboveMedian	Low_BelowMedian
Riaz_Nivolumab_2017.p092.ar.8867	High_AboveMedian	High_AboveMedian	High_AboveMedian	High_AboveMedian	High_AboveMedian	High_AboveMedian	High_AboveMedian	High_AboveMedian	High_AboveMedian	High_AboveMedian	High_AboveMedian	High_AboveMedian	High_AboveMedian	Low_BelowMedian	High_AboveMedian	High_AboveMedian	High_AboveMedian	High_AboveMedian	High_AboveMedian	Low_BelowMedian	High_AboveMedian	Low_BelowMedian	High_AboveMedian	High_AboveMedian	High_AboveMedian	High_AboveMedian	High_AboveMedian	Low_BelowMedian	High_AboveMedian	Low_BelowMedian	High_AboveMedian	High_AboveMedian	High_AboveMedian	Low_BelowMedian	High_AboveMedian	High_AboveMedian	High_AboveMedian	High_AboveMedian	High_AboveMedian	High_AboveMedian	High_AboveMedian	High_AboveMedian	Low_BelowMedian	Low_BelowMedian	High_AboveMedian	High_AboveMedian	Low_BelowMedian	High_AboveMedian	High_AboveMedian
Riaz_Nivolumab_2017.p092.ar.8870	High_AboveMedian	High_AboveMedian	High_AboveMedian	Low_BelowMedian	Low_BelowMedian	High_AboveMedian	High_AboveMedian	High_AboveMedian	High_AboveMedian	High_AboveMedian	High_AboveMedian	High_AboveMedian	High_AboveMedian	Low_BelowMedian	High_AboveMedian	High_AboveMedian	High_AboveMedian	High_AboveMedian	Low_BelowMedian	Low_BelowMedian	High_AboveMedian	High_AboveMedian	High_AboveMedian	High_AboveMedian	High_AboveMedian	High_AboveMedian	High_AboveMedian	Low_BelowMedian	High_AboveMedian	Low_BelowMedian	High_AboveMedian	High_AboveMedian	Low_BelowMedian	Low_BelowMedian	Low_BelowMedian	High_AboveMedian	High_AboveMedian	High_AboveMedian	High_AboveMedian	High_AboveMedian	High_AboveMedian	High_AboveMedian	Low_BelowMedian	High_AboveMedian	High_AboveMedian	High_AboveMedian	Low_BelowMedian	High_AboveMedian	Low_BelowMedian
Riaz_Nivolumab_2017.p093.ar.8833	High_AboveMedian	Low_BelowMedian	Low_BelowMedian	Low_BelowMedian	Low_BelowMedian	High_AboveMedian	High_AboveMedian	Low_BelowMedian	High_AboveMedian	Low_BelowMedian	Low_BelowMedian	High_AboveMedian	High_AboveMedian	Low_BelowMedian	High_AboveMedian	Low_BelowMedian	High_AboveMedian	High_AboveMedian	High_AboveMedian	High_AboveMedian	High_AboveMedian	High_AboveMedian	High_AboveMedian	Low_BelowMedian	Low_BelowMedian	Low_BelowMedian	Low_BelowMedian	Low_BelowMedian	Low_BelowMedian	Low_BelowMedian	High_AboveMedian	High_AboveMedian	High_AboveMedian	High_AboveMedian	High_AboveMedian	High_AboveMedian	High_AboveMedian	High_AboveMedian	High_AboveMedian	High_AboveMedian	High_AboveMedian	High_AboveMedian	Low_BelowMedian	High_AboveMedian	High_AboveMedian	High_AboveMedian	Low_BelowMedian	High_AboveMedian	High_AboveMedian
Riaz_Nivolumab_2017.p094.ar.8842	High_AboveMedian	High_AboveMedian	High_AboveMedian	High_AboveMedian	Low_BelowMedian	High_AboveMedian	High_AboveMedian	High_AboveMedian	High_AboveMedian	High_AboveMedian	High_AboveMedian	High_AboveMedian	Low_BelowMedian	High_AboveMedian	High_AboveMedian	High_AboveMedian	High_AboveMedian	Low_BelowMedian	High_AboveMedian	High_AboveMedian	High_AboveMedian	High_AboveMedian	High_AboveMedian	High_AboveMedian	High_AboveMedian	Low_BelowMedian	High_AboveMedian	High_AboveMedian	High_AboveMedian	Low_BelowMedian	High_AboveMedian	High_AboveMedian	High_AboveMedian	High_AboveMedian	High_AboveMedian	High_AboveMedian	High_AboveMedian	High_AboveMedian	High_AboveMedian	High_AboveMedian	High_AboveMedian	High_AboveMedian	Low_BelowMedian	Low_BelowMedian	High_AboveMedian	High_AboveMedian	Low_BelowMedian	High_AboveMedian	Low_BelowMedian
Riaz_Nivolumab_2017.p094.ar.8843	High_AboveMedian	High_AboveMedian	High_AboveMedian	High_AboveMedian	High_AboveMedian	High_AboveMedian	High_AboveMedian	Low_BelowMedian	High_AboveMedian	High_AboveMedian	Low_BelowMedian	High_AboveMedian	Low_BelowMedian	High_AboveMedian	High_AboveMedian	High_AboveMedian	High_AboveMedian	Low_BelowMedian	High_AboveMedian	High_AboveMedian	High_AboveMedian	High_AboveMedian	High_AboveMedian	High_AboveMedian	High_AboveMedian	Low_BelowMedian	Low_BelowMedian	Low_BelowMedian	High_AboveMedian	Low_BelowMedian	High_AboveMedian	High_AboveMedian	High_AboveMedian	High_AboveMedian	High_AboveMedian	High_AboveMedian	High_AboveMedian	High_AboveMedian	High_AboveMedian	High_AboveMedian	High_AboveMedian	High_AboveMedian	Low_BelowMedian	High_AboveMedian	High_AboveMedian	High_AboveMedian	Low_BelowMedian	High_AboveMedian	High_AboveMedian
Riaz_Nivolumab_2017.p098.ar.8853	High_AboveMedian	Low_BelowMedian	High_AboveMedian	Low_BelowMedian	Low_BelowMedian	Low_BelowMedian	Low_BelowMedian	Low_BelowMedian	Low_BelowMedian	Low_BelowMedian	Low_BelowMedian	High_AboveMedian	Low_BelowMedian	Low_BelowMedian	High_AboveMedian	Low_BelowMedian	High_AboveMedian	Low_BelowMedian	Low_BelowMedian	Low_BelowMedian	High_AboveMedian	Low_BelowMedian	Low_BelowMedian	Low_BelowMedian	Low_BelowMedian	Low_BelowMedian	Low_BelowMedian	Low_BelowMedian	Low_BelowMedian	Low_BelowMedian	High_AboveMedian	High_AboveMedian	High_AboveMedian	Low_BelowMedian	Low_BelowMedian	High_AboveMedian	Low_BelowMedian	High_AboveMedian	High_AboveMedian	High_AboveMedian	High_AboveMedian	High_AboveMedian	Low_BelowMedian	Low_BelowMedian	Low_BelowMedian	High_AboveMedian	Low_BelowMedian	High_AboveMedian	Low_BelowMedian
Riaz_Nivolumab_2017.p098.ar.8854	High_AboveMedian	High_AboveMedian	High_AboveMedian	Low_BelowMedian	Low_BelowMedian	Low_BelowMedian	High_AboveMedian	Low_BelowMedian	Low_BelowMedian	Low_BelowMedian	High_AboveMedian	High_AboveMedian	Low_BelowMedian	Low_BelowMedian	High_AboveMedian	High_AboveMedian	High_AboveMedian	Low_BelowMedian	Low_BelowMedian	Low_BelowMedian	High_AboveMedian	Low_BelowMedian	High_AboveMedian	High_AboveMedian	High_AboveMedian	High_AboveMedian	High_AboveMedian	Low_BelowMedian	Low_BelowMedian	Low_BelowMedian	High_AboveMedian	High_AboveMedian	High_AboveMedian	Low_BelowMedian	Low_BelowMedian	High_AboveMedian	High_AboveMedian	High_AboveMedian	High_AboveMedian	High_AboveMedian	High_AboveMedian	High_AboveMedian	Low_BelowMedian	Low_BelowMedian	Low_BelowMedian	High_AboveMedian	Low_BelowMedian	High_AboveMedian	Low_BelowMedian
Riaz_Nivolumab_2017.p101.ar.8834	Low_BelowMedian	High_AboveMedian	High_AboveMedian	Low_BelowMedian	Low_BelowMedian	High_AboveMedian	High_AboveMedian	Low_BelowMedian	Low_BelowMedian	Low_BelowMedian	High_AboveMedian	High_AboveMedian	High_AboveMedian	Low_BelowMedian	Low_BelowMedian	Low_BelowMedian	Low_BelowMedian	High_AboveMedian	Low_BelowMedian	Low_BelowMedian	High_AboveMedian	Low_BelowMedian	High_AboveMedian	High_AboveMedian	High_AboveMedian	High_AboveMedian	High_AboveMedian	Low_BelowMedian	High_AboveMedian	Low_BelowMedian	High_AboveMedian	High_AboveMedian	Low_BelowMedian	Low_BelowMedian	Low_BelowMedian	High_AboveMedian	High_AboveMedian	Low_BelowMedian	Low_BelowMedian	High_AboveMedian	Low_BelowMedian	High_AboveMedian	Low_BelowMedian	Low_BelowMedian	High_AboveMedian	High_AboveMedian	Low_BelowMedian	High_AboveMedian	Low_BelowMedian
Riaz_Nivolumab_2017.p101.ar.8835	Low_BelowMedian	High_AboveMedian	High_AboveMedian	High_AboveMedian	High_AboveMedian	High_AboveMedian	High_AboveMedian	Low_BelowMedian	Low_BelowMedian	Low_BelowMedian	High_AboveMedian	High_AboveMedian	High_AboveMedian	Low_BelowMedian	High_AboveMedian	High_AboveMedian	Low_BelowMedian	High_AboveMedian	Low_BelowMedian	Low_BelowMedian	High_AboveMedian	Low_BelowMedian	High_AboveMedian	High_AboveMedian	High_AboveMedian	High_AboveMedian	High_AboveMedian	Low_BelowMedian	High_AboveMedian	Low_BelowMedian	High_AboveMedian	High_AboveMedian	Low_BelowMedian	Low_BelowMedian	Low_BelowMedian	Low_BelowMedian	High_AboveMedian	High_AboveMedian	Low_BelowMedian	High_AboveMedian	Low_BelowMedian	High_AboveMedian	Low_BelowMedian	High_AboveMedian	High_AboveMedian	High_AboveMedian	Low_BelowMedian	High_AboveMedian	High_AboveMedian
Riaz_Nivolumab_2017.p103.ar.8871	High_AboveMedian	Low_BelowMedian	High_AboveMedian	High_AboveMedian	High_AboveMedian	High_AboveMedian	High_AboveMedian	Low_BelowMedian	Low_BelowMedian	High_AboveMedian	Low_BelowMedian	High_AboveMedian	Low_BelowMedian	High_AboveMedian	High_AboveMedian	High_AboveMedian	High_AboveMedian	Low_BelowMedian	Low_BelowMedian	Low_BelowMedian	High_AboveMedian	High_AboveMedian	High_AboveMedian	Low_BelowMedian	Low_BelowMedian	Low_BelowMedian	Low_BelowMedian	High_AboveMedian	Low_BelowMedian	Low_BelowMedian	Low_BelowMedian	High_AboveMedian	High_AboveMedian	High_AboveMedian	High_AboveMedian	High_AboveMedian	High_AboveMedian	High_AboveMedian	High_AboveMedian	High_AboveMedian	High_AboveMedian	Low_BelowMedian	Low_BelowMedian	High_AboveMedian	High_AboveMedian	Low_BelowMedian	Low_BelowMedian	High_AboveMedian	High_AboveMedian
Riaz_Nivolumab_2017.p103.ar.8872	High_AboveMedian	High_AboveMedian	High_AboveMedian	High_AboveMedian	High_AboveMedian	High_AboveMedian	High_AboveMedian	Low_BelowMedian	High_AboveMedian	High_AboveMedian	High_AboveMedian	High_AboveMedian	Low_BelowMedian	High_AboveMedian	High_AboveMedian	High_AboveMedian	High_AboveMedian	Low_BelowMedian	High_AboveMedian	Low_BelowMedian	High_AboveMedian	High_AboveMedian	High_AboveMedian	High_AboveMedian	High_AboveMedian	High_AboveMedian	High_AboveMedian	Low_BelowMedian	High_AboveMedian	Low_BelowMedian	High_AboveMedian	High_AboveMedian	Low_BelowMedian	High_AboveMedian	Low_BelowMedian	High_AboveMedian	High_AboveMedian	High_AboveMedian	High_AboveMedian	High_AboveMedian	Low_BelowMedian	High_AboveMedian	Low_BelowMedian	Low_BelowMedian	High_AboveMedian	Low_BelowMedian	Low_BelowMedian	High_AboveMedian	Low_BelowMedian
Riaz_Nivolumab_2017.p105.ar.8844	High_AboveMedian	High_AboveMedian	High_AboveMedian	Low_BelowMedian	Low_BelowMedian	High_AboveMedian	High_AboveMedian	Low_BelowMedian	High_AboveMedian	High_AboveMedian	High_AboveMedian	High_AboveMedian	Low_BelowMedian	Low_BelowMedian	High_AboveMedian	Low_BelowMedian	High_AboveMedian	Low_BelowMedian	Low_BelowMedian	High_AboveMedian	High_AboveMedian	High_AboveMedian	High_AboveMedian	High_AboveMedian	High_AboveMedian	High_AboveMedian	High_AboveMedian	Low_BelowMedian	High_AboveMedian	Low_BelowMedian	High_AboveMedian	High_AboveMedian	High_AboveMedian	Low_BelowMedian	High_AboveMedian	High_AboveMedian	High_AboveMedian	High_AboveMedian	High_AboveMedian	High_AboveMedian	High_AboveMedian	High_AboveMedian	Low_BelowMedian	Low_BelowMedian	High_AboveMedian	High_AboveMedian	Low_BelowMedian	High_AboveMedian	High_AboveMedian
Riaz_Nivolumab_2017.p106.ar.8926	High_AboveMedian	High_AboveMedian	High_AboveMedian	High_AboveMedian	High_AboveMedian	High_AboveMedian	High_AboveMedian	Low_BelowMedian	Low_BelowMedian	High_AboveMedian	Low_BelowMedian	High_AboveMedian	High_AboveMedian	High_AboveMedian	Low_BelowMedian	Low_BelowMedian	High_AboveMedian	High_AboveMedian	High_AboveMedian	Low_BelowMedian	High_AboveMedian	Low_BelowMedian	High_AboveMedian	High_AboveMedian	High_AboveMedian	High_AboveMedian	High_AboveMedian	Low_BelowMedian	High_AboveMedian	Low_BelowMedian	High_AboveMedian	High_AboveMedian	High_AboveMedian	High_AboveMedian	High_AboveMedian	High_AboveMedian	High_AboveMedian	High_AboveMedian	High_AboveMedian	High_AboveMedian	High_AboveMedian	High_AboveMedian	Low_BelowMedian	Low_BelowMedian	Low_BelowMedian	High_AboveMedian	Low_BelowMedian	High_AboveMedian	Low_BelowMedian
Riaz_Nivolumab_2017.p106.ar.8927	High_AboveMedian	High_AboveMedian	Low_BelowMedian	High_AboveMedian	Low_BelowMedian	High_AboveMedian	High_AboveMedian	Low_BelowMedian	High_AboveMedian	High_AboveMedian	Low_BelowMedian	High_AboveMedian	High_AboveMedian	High_AboveMedian	Low_BelowMedian	Low_BelowMedian	High_AboveMedian	High_AboveMedian	High_AboveMedian	Low_BelowMedian	High_AboveMedian	High_AboveMedian	High_AboveMedian	High_AboveMedian	High_AboveMedian	High_AboveMedian	High_AboveMedian	Low_BelowMedian	Low_BelowMedian	Low_BelowMedian	High_AboveMedian	High_AboveMedian	High_AboveMedian	Low_BelowMedian	High_AboveMedian	High_AboveMedian	High_AboveMedian	High_AboveMedian	High_AboveMedian	High_AboveMedian	High_AboveMedian	High_AboveMedian	Low_BelowMedian	Low_BelowMedian	High_AboveMedian	High_AboveMedian	Low_BelowMedian	High_AboveMedian	Low_BelowMedian
Riaz_Nivolumab_2017.p108.ar.8845	High_AboveMedian	High_AboveMedian	High_AboveMedian	High_AboveMedian	Low_BelowMedian	High_AboveMedian	High_AboveMedian	High_AboveMedian	High_AboveMedian	High_AboveMedian	High_AboveMedian	High_AboveMedian	Low_BelowMedian	High_AboveMedian	High_AboveMedian	High_AboveMedian	High_AboveMedian	Low_BelowMedian	High_AboveMedian	Low_BelowMedian	High_AboveMedian	High_AboveMedian	High_AboveMedian	High_AboveMedian	High_AboveMedian	High_AboveMedian	High_AboveMedian	Low_BelowMedian	High_AboveMedian	Low_BelowMedian	High_AboveMedian	High_AboveMedian	Low_BelowMedian	High_AboveMedian	Low_BelowMedian	High_AboveMedian	High_AboveMedian	High_AboveMedian	High_AboveMedian	High_AboveMedian	High_AboveMedian	High_AboveMedian	Low_BelowMedian	Low_BelowMedian	High_AboveMedian	High_AboveMedian	Low_BelowMedian	High_AboveMedian	Low_BelowMedian
VanAllen_antiCTLA4_2015.p002.ar.689710	High_AboveMedian	High_AboveMedian	Low_BelowMedian	High_AboveMedian	High_AboveMedian	High_AboveMedian	High_AboveMedian	High_AboveMedian	High_AboveMedian	High_AboveMedian	High_AboveMedian	Low_BelowMedian	Low_BelowMedian	High_AboveMedian	High_AboveMedian	High_AboveMedian	Low_BelowMedian	Low_BelowMedian	High_AboveMedian	High_AboveMedian	High_AboveMedian	High_AboveMedian	High_AboveMedian	High_AboveMedian	High_AboveMedian	High_AboveMedian	High_AboveMedian	High_AboveMedian	High_AboveMedian	Low_BelowMedian	Low_BelowMedian	Low_BelowMedian	Low_BelowMedian	High_AboveMedian	High_AboveMedian	Low_BelowMedian	High_AboveMedian	Low_BelowMedian	High_AboveMedian	Low_BelowMedian	Low_BelowMedian	High_AboveMedian	Low_BelowMedian	High_AboveMedian	High_AboveMedian	Low_BelowMedian	High_AboveMedian	High_AboveMedian	High_AboveMedian
VanAllen_antiCTLA4_2015.p004.ar.689711	Low_BelowMedian	Low_BelowMedian	High_AboveMedian	High_AboveMedian	High_AboveMedian	High_AboveMedian	Low_BelowMedian	High_AboveMedian	Low_BelowMedian	High_AboveMedian	High_AboveMedian	Low_BelowMedian	Low_BelowMedian	High_AboveMedian	High_AboveMedian	High_AboveMedian	Low_BelowMedian	Low_BelowMedian	Low_BelowMedian	High_AboveMedian	High_AboveMedian	High_AboveMedian	High_AboveMedian	Low_BelowMedian	Low_BelowMedian	Low_BelowMedian	Low_BelowMedian	High_AboveMedian	High_AboveMedian	Low_BelowMedian	Low_BelowMedian	Low_BelowMedian	Low_BelowMedian	High_AboveMedian	High_AboveMedian	Low_BelowMedian	High_AboveMedian	Low_BelowMedian	High_AboveMedian	Low_BelowMedian	Low_BelowMedian	Low_BelowMedian	Low_BelowMedian	High_AboveMedian	High_AboveMedian	Low_BelowMedian	High_AboveMedian	Low_BelowMedian	High_AboveMedian
VanAllen_antiCTLA4_2015.p004.ar.780275	High_AboveMedian	Low_BelowMedian	Low_BelowMedian	High_AboveMedian	Low_BelowMedian	High_AboveMedian	High_AboveMedian	High_AboveMedian	High_AboveMedian	Low_BelowMedian	Low_BelowMedian	High_AboveMedian	High_AboveMedian	Low_BelowMedian	High_AboveMedian	Low_BelowMedian	High_AboveMedian	High_AboveMedian	High_AboveMedian	High_AboveMedian	High_AboveMedian	High_AboveMedian	High_AboveMedian	Low_BelowMedian	Low_BelowMedian	Low_BelowMedian	Low_BelowMedian	Low_BelowMedian	Low_BelowMedian	High_AboveMedian	Low_BelowMedian	High_AboveMedian	High_AboveMedian	Low_BelowMedian	High_AboveMedian	Low_BelowMedian	High_AboveMedian	Low_BelowMedian	High_AboveMedian	Low_BelowMedian	Low_BelowMedian	High_AboveMedian	High_AboveMedian	High_AboveMedian	Low_BelowMedian	Low_BelowMedian	Low_BelowMedian	High_AboveMedian	High_AboveMedian
VanAllen_antiCTLA4_2015.p006.ar.774280	Low_BelowMedian	High_AboveMedian	Low_BelowMedian	High_AboveMedian	High_AboveMedian	High_AboveMedian	High_AboveMedian	High_AboveMedian	Low_BelowMedian	High_AboveMedian	High_AboveMedian	Low_BelowMedian	Low_BelowMedian	High_AboveMedian	High_AboveMedian	Low_BelowMedian	Low_BelowMedian	Low_BelowMedian	Low_BelowMedian	High_AboveMedian	High_AboveMedian	High_AboveMedian	High_AboveMedian	High_AboveMedian	High_AboveMedian	High_AboveMedian	High_AboveMedian	High_AboveMedian	High_AboveMedian	High_AboveMedian	Low_BelowMedian	Low_BelowMedian	Low_BelowMedian	High_AboveMedian	High_AboveMedian	Low_BelowMedian	High_AboveMedian	Low_BelowMedian	Low_BelowMedian	Low_BelowMedian	Low_BelowMedian	High_AboveMedian	Low_BelowMedian	High_AboveMedian	High_AboveMedian	Low_BelowMedian	High_AboveMedian	High_AboveMedian	High_AboveMedian
VanAllen_antiCTLA4_2015.p008.ar.778361	Low_BelowMedian	High_AboveMedian	Low_BelowMedian	High_AboveMedian	Low_BelowMedian	High_AboveMedian	Low_BelowMedian	High_AboveMedian	High_AboveMedian	High_AboveMedian	High_AboveMedian	Low_BelowMedian	Low_BelowMedian	Low_BelowMedian	Low_BelowMedian	Low_BelowMedian	Low_BelowMedian	Low_BelowMedian	High_AboveMedian	High_AboveMedian	Low_BelowMedian	Low_BelowMedian	Low_BelowMedian	High_AboveMedian	High_AboveMedian	High_AboveMedian	High_AboveMedian	High_AboveMedian	Low_BelowMedian	High_AboveMedian	Low_BelowMedian	Low_BelowMedian	Low_BelowMedian	High_AboveMedian	Low_BelowMedian	Low_BelowMedian	Low_BelowMedian	Low_BelowMedian	High_AboveMedian	Low_BelowMedian	Low_BelowMedian	Low_BelowMedian	Low_BelowMedian	Low_BelowMedian	Low_BelowMedian	Low_BelowMedian	High_AboveMedian	Low_BelowMedian	Low_BelowMedian
VanAllen_antiCTLA4_2015.p014.ar.771207	High_AboveMedian	Low_BelowMedian	Low_BelowMedian	High_AboveMedian	High_AboveMedian	High_AboveMedian	Low_BelowMedian	Low_BelowMedian	High_AboveMedian	High_AboveMedian	High_AboveMedian	High_AboveMedian	High_AboveMedian	High_AboveMedian	Low_BelowMedian	Low_BelowMedian	Low_BelowMedian	High_AboveMedian	High_AboveMedian	High_AboveMedian	Low_BelowMedian	High_AboveMedian	High_AboveMedian	High_AboveMedian	High_AboveMedian	Low_BelowMedian	Low_BelowMedian	Low_BelowMedian	High_AboveMedian	High_AboveMedian	High_AboveMedian	High_AboveMedian	High_AboveMedian	High_AboveMedian	High_AboveMedian	Low_BelowMedian	High_AboveMedian	Low_BelowMedian	High_AboveMedian	High_AboveMedian	Low_BelowMedian	High_AboveMedian	High_AboveMedian	High_AboveMedian	High_AboveMedian	High_AboveMedian	High_AboveMedian	High_AboveMedian	High_AboveMedian
VanAllen_antiCTLA4_2015.p015.ar.669446	High_AboveMedian	Low_BelowMedian	Low_BelowMedian	Low_BelowMedian	Low_BelowMedian	Low_BelowMedian	Low_BelowMedian	High_AboveMedian	High_AboveMedian	Low_BelowMedian	Low_BelowMedian	High_AboveMedian	High_AboveMedian	Low_BelowMedian	High_AboveMedian	High_AboveMedian	High_AboveMedian	High_AboveMedian	High_AboveMedian	High_AboveMedian	Low_BelowMedian	High_AboveMedian	Low_BelowMedian	Low_BelowMedian	Low_BelowMedian	Low_BelowMedian	Low_BelowMedian	High_AboveMedian	Low_BelowMedian	High_AboveMedian	High_AboveMedian	High_AboveMedian	High_AboveMedian	High_AboveMedian	High_AboveMedian	High_AboveMedian	Low_BelowMedian	High_AboveMedian	High_AboveMedian	Low_BelowMedian	Low_BelowMedian	Low_BelowMedian	High_AboveMedian	Low_BelowMedian	Low_BelowMedian	High_AboveMedian	Low_BelowMedian	Low_BelowMedian	High_AboveMedian
VanAllen_antiCTLA4_2015.p016.ar.780299	Low_BelowMedian	Low_BelowMedian	Low_BelowMedian	Low_BelowMedian	Low_BelowMedian	Low_BelowMedian	Low_BelowMedian	High_AboveMedian	Low_BelowMedian	Low_BelowMedian	Low_BelowMedian	High_AboveMedian	Low_BelowMedian	Low_BelowMedian	Low_BelowMedian	Low_BelowMedian	Low_BelowMedian	Low_BelowMedian	Low_BelowMedian	Low_BelowMedian	Low_BelowMedian	Low_BelowMedian	Low_BelowMedian	Low_BelowMedian	Low_BelowMedian	High_AboveMedian	High_AboveMedian	Low_BelowMedian	Low_BelowMedian	Low_BelowMedian	Low_BelowMedian	Low_BelowMedian	High_AboveMedian	Low_BelowMedian	Low_BelowMedian	Low_BelowMedian	Low_BelowMedian	Low_BelowMedian	Low_BelowMedian	Low_BelowMedian	Low_BelowMedian	Low_BelowMedian	High_AboveMedian	Low_BelowMedian	Low_BelowMedian	Low_BelowMedian	Low_BelowMedian	Low_BelowMedian	Low_BelowMedian
VanAllen_antiCTLA4_2015.p019.ar.774182	High_AboveMedian	High_AboveMedian	High_AboveMedian	High_AboveMedian	High_AboveMedian	High_AboveMedian	High_AboveMedian	High_AboveMedian	High_AboveMedian	High_AboveMedian	High_AboveMedian	Low_BelowMedian	High_AboveMedian	High_AboveMedian	High_AboveMedian	High_AboveMedian	High_AboveMedian	High_AboveMedian	High_AboveMedian	High_AboveMedian	Low_BelowMedian	High_AboveMedian	High_AboveMedian	High_AboveMedian	High_AboveMedian	High_AboveMedian	High_AboveMedian	High_AboveMedian	High_AboveMedian	High_AboveMedian	Low_BelowMedian	Low_BelowMedian	High_AboveMedian	High_AboveMedian	High_AboveMedian	Low_BelowMedian	High_AboveMedian	Low_BelowMedian	High_AboveMedian	High_AboveMedian	Low_BelowMedian	High_AboveMedian	Low_BelowMedian	High_AboveMedian	High_AboveMedian	Low_BelowMedian	High_AboveMedian	High_AboveMedian	High_AboveMedian
VanAllen_antiCTLA4_2015.p020.ar.672095	Low_BelowMedian	Low_BelowMedian	Low_BelowMedian	High_AboveMedian	High_AboveMedian	Low_BelowMedian	Low_BelowMedian	High_AboveMedian	High_AboveMedian	Low_BelowMedian	Low_BelowMedian	High_AboveMedian	High_AboveMedian	Low_BelowMedian	Low_BelowMedian	Low_BelowMedian	High_AboveMedian	High_AboveMedian	High_AboveMedian	High_AboveMedian	Low_BelowMedian	High_AboveMedian	Low_BelowMedian	Low_BelowMedian	Low_BelowMedian	Low_BelowMedian	Low_BelowMedian	High_AboveMedian	Low_BelowMedian	High_AboveMedian	High_AboveMedian	High_AboveMedian	High_AboveMedian	High_AboveMedian	Low_BelowMedian	High_AboveMedian	Low_BelowMedian	Low_BelowMedian	Low_BelowMedian	Low_BelowMedian	Low_BelowMedian	Low_BelowMedian	High_AboveMedian	Low_BelowMedian	Low_BelowMedian	High_AboveMedian	High_AboveMedian	Low_BelowMedian	High_AboveMedian
VanAllen_antiCTLA4_2015.p025.ar.755094	Low_BelowMedian	Low_BelowMedian	Low_BelowMedian	Low_BelowMedian	Low_BelowMedian	Low_BelowMedian	Low_BelowMedian	High_AboveMedian	Low_BelowMedian	Low_BelowMedian	Low_BelowMedian	Low_BelowMedian	Low_BelowMedian	Low_BelowMedian	Low_BelowMedian	Low_BelowMedian	Low_BelowMedian	Low_BelowMedian	Low_BelowMedian	Low_BelowMedian	High_AboveMedian	Low_BelowMedian	Low_BelowMedian	Low_BelowMedian	Low_BelowMedian	High_AboveMedian	High_AboveMedian	High_AboveMedian	Low_BelowMedian	Low_BelowMedian	Low_BelowMedian	Low_BelowMedian	Low_BelowMedian	High_AboveMedian	High_AboveMedian	Low_BelowMedian	Low_BelowMedian	Low_BelowMedian	Low_BelowMedian	Low_BelowMedian	Low_BelowMedian	Low_BelowMedian	High_AboveMedian	Low_BelowMedian	Low_BelowMedian	Low_BelowMedian	Low_BelowMedian	Low_BelowMedian	High_AboveMedian
VanAllen_antiCTLA4_2015.p027.ar.771617	High_AboveMedian	High_AboveMedian	Low_BelowMedian	High_AboveMedian	High_AboveMedian	High_AboveMedian	Low_BelowMedian	High_AboveMedian	High_AboveMedian	High_AboveMedian	High_AboveMedian	Low_BelowMedian	Low_BelowMedian	High_AboveMedian	High_AboveMedian	High_AboveMedian	High_AboveMedian	Low_BelowMedian	High_AboveMedian	High_AboveMedian	High_AboveMedian	High_AboveMedian	High_AboveMedian	Low_BelowMedian	Low_BelowMedian	Low_BelowMedian	Low_BelowMedian	High_AboveMedian	High_AboveMedian	High_AboveMedian	High_AboveMedian	Low_BelowMedian	Low_BelowMedian	High_AboveMedian	High_AboveMedian	High_AboveMedian	High_AboveMedian	High_AboveMedian	High_AboveMedian	High_AboveMedian	Low_BelowMedian	High_AboveMedian	High_AboveMedian	High_AboveMedian	Low_BelowMedian	Low_BelowMedian	High_AboveMedian	High_AboveMedian	High_AboveMedian
VanAllen_antiCTLA4_2015.p028.ar.660032	High_AboveMedian	High_AboveMedian	Low_BelowMedian	Low_BelowMedian	Low_BelowMedian	High_AboveMedian	Low_BelowMedian	High_AboveMedian	Low_BelowMedian	Low_BelowMedian	High_AboveMedian	High_AboveMedian	Low_BelowMedian	Low_BelowMedian	Low_BelowMedian	Low_BelowMedian	High_AboveMedian	Low_BelowMedian	High_AboveMedian	Low_BelowMedian	High_AboveMedian	Low_BelowMedian	Low_BelowMedian	High_AboveMedian	High_AboveMedian	High_AboveMedian	High_AboveMedian	Low_BelowMedian	Low_BelowMedian	High_AboveMedian	High_AboveMedian	High_AboveMedian	High_AboveMedian	Low_BelowMedian	Low_BelowMedian	High_AboveMedian	High_AboveMedian	Low_BelowMedian	High_AboveMedian	High_AboveMedian	Low_BelowMedian	High_AboveMedian	High_AboveMedian	Low_BelowMedian	High_AboveMedian	High_AboveMedian	Low_BelowMedian	High_AboveMedian	Low_BelowMedian
VanAllen_antiCTLA4_2015.p029.ar.681702	High_AboveMedian	High_AboveMedian	Low_BelowMedian	Low_BelowMedian	High_AboveMedian	High_AboveMedian	High_AboveMedian	High_AboveMedian	High_AboveMedian	Low_BelowMedian	Low_BelowMedian	High_AboveMedian	High_AboveMedian	Low_BelowMedian	High_AboveMedian	High_AboveMedian	Low_BelowMedian	High_AboveMedian	High_AboveMedian	High_AboveMedian	High_AboveMedian	High_AboveMedian	High_AboveMedian	High_AboveMedian	Low_BelowMedian	High_AboveMedian	High_AboveMedian	High_AboveMedian	Low_BelowMedian	High_AboveMedian	High_AboveMedian	Low_BelowMedian	High_AboveMedian	High_AboveMedian	High_AboveMedian	Low_BelowMedian	High_AboveMedian	Low_BelowMedian	High_AboveMedian	High_AboveMedian	Low_BelowMedian	High_AboveMedian	High_AboveMedian	High_AboveMedian	Low_BelowMedian	Low_BelowMedian	Low_BelowMedian	High_AboveMedian	High_AboveMedian
VanAllen_antiCTLA4_2015.p033.ar.779097	Low_BelowMedian	Low_BelowMedian	Low_BelowMedian	Low_BelowMedian	High_AboveMedian	Low_BelowMedian	Low_BelowMedian	Low_BelowMedian	High_AboveMedian	Low_BelowMedian	Low_BelowMedian	High_AboveMedian	High_AboveMedian	Low_BelowMedian	High_AboveMedian	High_AboveMedian	High_AboveMedian	High_AboveMedian	High_AboveMedian	High_AboveMedian	High_AboveMedian	High_AboveMedian	Low_BelowMedian	Low_BelowMedian	Low_BelowMedian	Low_BelowMedian	Low_BelowMedian	High_AboveMedian	Low_BelowMedian	High_AboveMedian	High_AboveMedian	High_AboveMedian	High_AboveMedian	Low_BelowMedian	High_AboveMedian	High_AboveMedian	High_AboveMedian	High_AboveMedian	High_AboveMedian	High_AboveMedian	High_AboveMedian	High_AboveMedian	High_AboveMedian	High_AboveMedian	Low_BelowMedian	High_AboveMedian	Low_BelowMedian	High_AboveMedian	High_AboveMedian
VanAllen_antiCTLA4_2015.p036.ar.777976	Low_BelowMedian	Low_BelowMedian	Low_BelowMedian	Low_BelowMedian	Low_BelowMedian	Low_BelowMedian	Low_BelowMedian	High_AboveMedian	Low_BelowMedian	Low_BelowMedian	Low_BelowMedian	High_AboveMedian	High_AboveMedian	Low_BelowMedian	Low_BelowMedian	Low_BelowMedian	Low_BelowMedian	High_AboveMedian	High_AboveMedian	Low_BelowMedian	Low_BelowMedian	Low_BelowMedian	Low_BelowMedian	Low_BelowMedian	Low_BelowMedian	Low_BelowMedian	Low_BelowMedian	High_AboveMedian	Low_BelowMedian	High_AboveMedian	Low_BelowMedian	High_AboveMedian	High_AboveMedian	Low_BelowMedian	High_AboveMedian	High_AboveMedian	Low_BelowMedian	Low_BelowMedian	Low_BelowMedian	Low_BelowMedian	High_AboveMedian	Low_BelowMedian	High_AboveMedian	Low_BelowMedian	Low_BelowMedian	High_AboveMedian	High_AboveMedian	Low_BelowMedian	Low_BelowMedian
VanAllen_antiCTLA4_2015.p037.ar.778466	High_AboveMedian	Low_BelowMedian	High_AboveMedian	High_AboveMedian	High_AboveMedian	High_AboveMedian	Low_BelowMedian	High_AboveMedian	High_AboveMedian	Low_BelowMedian	Low_BelowMedian	High_AboveMedian	High_AboveMedian	High_AboveMedian	High_AboveMedian	High_AboveMedian	High_AboveMedian	High_AboveMedian	High_AboveMedian	High_AboveMedian	Low_BelowMedian	High_AboveMedian	High_AboveMedian	Low_BelowMedian	Low_BelowMedian	Low_BelowMedian	Low_BelowMedian	Low_BelowMedian	Low_BelowMedian	High_AboveMedian	High_AboveMedian	High_AboveMedian	High_AboveMedian	High_AboveMedian	Low_BelowMedian	Low_BelowMedian	Low_BelowMedian	Low_BelowMedian	High_AboveMedian	Low_BelowMedian	Low_BelowMedian	Low_BelowMedian	High_AboveMedian	Low_BelowMedian	Low_BelowMedian	High_AboveMedian	High_AboveMedian	High_AboveMedian	High_AboveMedian
VanAllen_antiCTLA4_2015.p038.ar.778056	High_AboveMedian	High_AboveMedian	High_AboveMedian	High_AboveMedian	High_AboveMedian	High_AboveMedian	High_AboveMedian	High_AboveMedian	High_AboveMedian	High_AboveMedian	High_AboveMedian	High_AboveMedian	High_AboveMedian	High_AboveMedian	High_AboveMedian	High_AboveMedian	High_AboveMedian	High_AboveMedian	High_AboveMedian	High_AboveMedian	High_AboveMedian	High_AboveMedian	High_AboveMedian	High_AboveMedian	High_AboveMedian	High_AboveMedian	High_AboveMedian	Low_BelowMedian	High_AboveMedian	High_AboveMedian	High_AboveMedian	Low_BelowMedian	High_AboveMedian	High_AboveMedian	High_AboveMedian	High_AboveMedian	High_AboveMedian	Low_BelowMedian	High_AboveMedian	High_AboveMedian	Low_BelowMedian	High_AboveMedian	Low_BelowMedian	High_AboveMedian	High_AboveMedian	High_AboveMedian	High_AboveMedian	High_AboveMedian	High_AboveMedian
VanAllen_antiCTLA4_2015.p039.ar.665516	High_AboveMedian	High_AboveMedian	High_AboveMedian	High_AboveMedian	High_AboveMedian	High_AboveMedian	Low_BelowMedian	High_AboveMedian	Low_BelowMedian	High_AboveMedian	High_AboveMedian	Low_BelowMedian	Low_BelowMedian	High_AboveMedian	High_AboveMedian	High_AboveMedian	High_AboveMedian	Low_BelowMedian	Low_BelowMedian	High_AboveMedian	Low_BelowMedian	High_AboveMedian	High_AboveMedian	High_AboveMedian	High_AboveMedian	High_AboveMedian	High_AboveMedian	High_AboveMedian	High_AboveMedian	Low_BelowMedian	Low_BelowMedian	Low_BelowMedian	Low_BelowMedian	High_AboveMedian	Low_BelowMedian	Low_BelowMedian	Low_BelowMedian	Low_BelowMedian	High_AboveMedian	Low_BelowMedian	Low_BelowMedian	Low_BelowMedian	Low_BelowMedian	High_AboveMedian	Low_BelowMedian	Low_BelowMedian	High_AboveMedian	Low_BelowMedian	High_AboveMedian
VanAllen_antiCTLA4_2015.p040.ar.751521	Low_BelowMedian	Low_BelowMedian	Low_BelowMedian	High_AboveMedian	High_AboveMedian	High_AboveMedian	High_AboveMedian	High_AboveMedian	High_AboveMedian	High_AboveMedian	Low_BelowMedian	Low_BelowMedian	Low_BelowMedian	High_AboveMedian	High_AboveMedian	Low_BelowMedian	Low_BelowMedian	Low_BelowMedian	High_AboveMedian	High_AboveMedian	Low_BelowMedian	High_AboveMedian	Low_BelowMedian	Low_BelowMedian	High_AboveMedian	Low_BelowMedian	Low_BelowMedian	Low_BelowMedian	High_AboveMedian	High_AboveMedian	Low_BelowMedian	Low_BelowMedian	Low_BelowMedian	High_AboveMedian	High_AboveMedian	Low_BelowMedian	Low_BelowMedian	Low_BelowMedian	High_AboveMedian	Low_BelowMedian	Low_BelowMedian	Low_BelowMedian	Low_BelowMedian	High_AboveMedian	High_AboveMedian	Low_BelowMedian	High_AboveMedian	Low_BelowMedian	High_AboveMedian
VanAllen_antiCTLA4_2015.p041.ar.083584	High_AboveMedian	Low_BelowMedian	Low_BelowMedian	High_AboveMedian	High_AboveMedian	Low_BelowMedian	Low_BelowMedian	High_AboveMedian	Low_BelowMedian	High_AboveMedian	Low_BelowMedian	Low_BelowMedian	Low_BelowMedian	Low_BelowMedian	High_AboveMedian	Low_BelowMedian	High_AboveMedian	Low_BelowMedian	High_AboveMedian	High_AboveMedian	Low_BelowMedian	High_AboveMedian	Low_BelowMedian	Low_BelowMedian	Low_BelowMedian	Low_BelowMedian	Low_BelowMedian	High_AboveMedian	Low_BelowMedian	High_AboveMedian	Low_BelowMedian	Low_BelowMedian	High_AboveMedian	High_AboveMedian	High_AboveMedian	High_AboveMedian	High_AboveMedian	High_AboveMedian	High_AboveMedian	Low_BelowMedian	Low_BelowMedian	High_AboveMedian	Low_BelowMedian	Low_BelowMedian	Low_BelowMedian	Low_BelowMedian	Low_BelowMedian	High_AboveMedian	High_AboveMedian
VanAllen_antiCTLA4_2015.p043.ar.771286	High_AboveMedian	High_AboveMedian	High_AboveMedian	High_AboveMedian	High_AboveMedian	High_AboveMedian	High_AboveMedian	High_AboveMedian	Low_BelowMedian	High_AboveMedian	High_AboveMedian	Low_BelowMedian	Low_BelowMedian	High_AboveMedian	Low_BelowMedian	Low_BelowMedian	Low_BelowMedian	Low_BelowMedian	Low_BelowMedian	Low_BelowMedian	Low_BelowMedian	High_AboveMedian	High_AboveMedian	High_AboveMedian	High_AboveMedian	High_AboveMedian	High_AboveMedian	High_AboveMedian	High_AboveMedian	High_AboveMedian	Low_BelowMedian	Low_BelowMedian	Low_BelowMedian	High_AboveMedian	Low_BelowMedian	Low_BelowMedian	High_AboveMedian	Low_BelowMedian	Low_BelowMedian	Low_BelowMedian	Low_BelowMedian	Low_BelowMedian	Low_BelowMedian	High_AboveMedian	High_AboveMedian	Low_BelowMedian	High_AboveMedian	Low_BelowMedian	High_AboveMedian
VanAllen_antiCTLA4_2015.p044.ar.780123	Low_BelowMedian	Low_BelowMedian	Low_BelowMedian	Low_BelowMedian	Low_BelowMedian	Low_BelowMedian	Low_BelowMedian	High_AboveMedian	Low_BelowMedian	Low_BelowMedian	Low_BelowMedian	High_AboveMedian	High_AboveMedian	Low_BelowMedian	Low_BelowMedian	Low_BelowMedian	Low_BelowMedian	High_AboveMedian	Low_BelowMedian	High_AboveMedian	Low_BelowMedian	Low_BelowMedian	Low_BelowMedian	Low_BelowMedian	Low_BelowMedian	Low_BelowMedian	Low_BelowMedian	High_AboveMedian	Low_BelowMedian	High_AboveMedian	Low_BelowMedian	High_AboveMedian	High_AboveMedian	Low_BelowMedian	High_AboveMedian	High_AboveMedian	Low_BelowMedian	High_AboveMedian	High_AboveMedian	Low_BelowMedian	Low_BelowMedian	Low_BelowMedian	High_AboveMedian	Low_BelowMedian	Low_BelowMedian	Low_BelowMedian	Low_BelowMedian	Low_BelowMedian	High_AboveMedian
VanAllen_antiCTLA4_2015.p045.ar.777065	Low_BelowMedian	Low_BelowMedian	Low_BelowMedian	High_AboveMedian	Low_BelowMedian	Low_BelowMedian	Low_BelowMedian	High_AboveMedian	Low_BelowMedian	Low_BelowMedian	Low_BelowMedian	High_AboveMedian	High_AboveMedian	Low_BelowMedian	Low_BelowMedian	Low_BelowMedian	High_AboveMedian	High_AboveMedian	High_AboveMedian	High_AboveMedian	Low_BelowMedian	Low_BelowMedian	Low_BelowMedian	Low_BelowMedian	Low_BelowMedian	Low_BelowMedian	Low_BelowMedian	High_AboveMedian	Low_BelowMedian	High_AboveMedian	Low_BelowMedian	Low_BelowMedian	High_AboveMedian	High_AboveMedian	High_AboveMedian	Low_BelowMedian	Low_BelowMedian	Low_BelowMedian	High_AboveMedian	Low_BelowMedian	Low_BelowMedian	Low_BelowMedian	Low_BelowMedian	Low_BelowMedian	Low_BelowMedian	Low_BelowMedian	Low_BelowMedian	Low_BelowMedian	High_AboveMedian
VanAllen_antiCTLA4_2015.p046.ar.777217	Low_BelowMedian	Low_BelowMedian	Low_BelowMedian	High_AboveMedian	High_AboveMedian	Low_BelowMedian	Low_BelowMedian	High_AboveMedian	Low_BelowMedian	High_AboveMedian	Low_BelowMedian	Low_BelowMedian	High_AboveMedian	High_AboveMedian	Low_BelowMedian	Low_BelowMedian	Low_BelowMedian	High_AboveMedian	High_AboveMedian	High_AboveMedian	Low_BelowMedian	High_AboveMedian	Low_BelowMedian	Low_BelowMedian	High_AboveMedian	Low_BelowMedian	Low_BelowMedian	High_AboveMedian	High_AboveMedian	High_AboveMedian	Low_BelowMedian	Low_BelowMedian	Low_BelowMedian	High_AboveMedian	High_AboveMedian	Low_BelowMedian	Low_BelowMedian	Low_BelowMedian	Low_BelowMedian	Low_BelowMedian	Low_BelowMedian	Low_BelowMedian	Low_BelowMedian	High_AboveMedian	High_AboveMedian	Low_BelowMedian	Low_BelowMedian	Low_BelowMedian	High_AboveMedian
VanAllen_antiCTLA4_2015.p047.ar.771707	High_AboveMedian	Low_BelowMedian	Low_BelowMedian	Low_BelowMedian	High_AboveMedian	Low_BelowMedian	High_AboveMedian	High_AboveMedian	High_AboveMedian	Low_BelowMedian	Low_BelowMedian	High_AboveMedian	Low_BelowMedian	Low_BelowMedian	Low_BelowMedian	Low_BelowMedian	High_AboveMedian	Low_BelowMedian	High_AboveMedian	High_AboveMedian	High_AboveMedian	High_AboveMedian	Low_BelowMedian	Low_BelowMedian	Low_BelowMedian	High_AboveMedian	High_AboveMedian	High_AboveMedian	Low_BelowMedian	High_AboveMedian	Low_BelowMedian	Low_BelowMedian	High_AboveMedian	High_AboveMedian	High_AboveMedian	High_AboveMedian	High_AboveMedian	Low_BelowMedian	High_AboveMedian	Low_BelowMedian	Low_BelowMedian	High_AboveMedian	Low_BelowMedian	High_AboveMedian	High_AboveMedian	High_AboveMedian	Low_BelowMedian	High_AboveMedian	High_AboveMedian
VanAllen_antiCTLA4_2015.p049.ar.778078	Low_BelowMedian	High_AboveMedian	High_AboveMedian	Low_BelowMedian	High_AboveMedian	High_AboveMedian	Low_BelowMedian	High_AboveMedian	Low_BelowMedian	High_AboveMedian	High_AboveMedian	Low_BelowMedian	Low_BelowMedian	Low_BelowMedian	High_AboveMedian	High_AboveMedian	Low_BelowMedian	Low_BelowMedian	Low_BelowMedian	Low_BelowMedian	High_AboveMedian	Low_BelowMedian	High_AboveMedian	High_AboveMedian	High_AboveMedian	High_AboveMedian	High_AboveMedian	High_AboveMedian	High_AboveMedian	High_AboveMedian	Low_BelowMedian	Low_BelowMedian	Low_BelowMedian	Low_BelowMedian	High_AboveMedian	Low_BelowMedian	High_AboveMedian	Low_BelowMedian	High_AboveMedian	High_AboveMedian	Low_BelowMedian	High_AboveMedian	Low_BelowMedian	Low_BelowMedian	High_AboveMedian	Low_BelowMedian	Low_BelowMedian	Low_BelowMedian	Low_BelowMedian
VanAllen_antiCTLA4_2015.p050.ar.700736	High_AboveMedian	Low_BelowMedian	Low_BelowMedian	Low_BelowMedian	Low_BelowMedian	Low_BelowMedian	Low_BelowMedian	High_AboveMedian	Low_BelowMedian	Low_BelowMedian	Low_BelowMedian	High_AboveMedian	Low_BelowMedian	Low_BelowMedian	Low_BelowMedian	Low_BelowMedian	High_AboveMedian	Low_BelowMedian	Low_BelowMedian	High_AboveMedian	High_AboveMedian	Low_BelowMedian	Low_BelowMedian	Low_BelowMedian	Low_BelowMedian	Low_BelowMedian	Low_BelowMedian	High_AboveMedian	Low_BelowMedian	High_AboveMedian	Low_BelowMedian	Low_BelowMedian	Low_BelowMedian	Low_BelowMedian	Low_BelowMedian	High_AboveMedian	Low_BelowMedian	Low_BelowMedian	High_AboveMedian	Low_BelowMedian	High_AboveMedian	High_AboveMedian	High_AboveMedian	Low_BelowMedian	Low_BelowMedian	Low_BelowMedian	Low_BelowMedian	Low_BelowMedian	Low_BelowMedian
VanAllen_antiCTLA4_2015.p079.ar.753064	High_AboveMedian	Low_BelowMedian	Low_BelowMedian	Low_BelowMedian	High_AboveMedian	High_AboveMedian	Low_BelowMedian	High_AboveMedian	Low_BelowMedian	Low_BelowMedian	Low_BelowMedian	High_AboveMedian	Low_BelowMedian	Low_BelowMedian	Low_BelowMedian	Low_BelowMedian	High_AboveMedian	Low_BelowMedian	High_AboveMedian	High_AboveMedian	High_AboveMedian	Low_BelowMedian	Low_BelowMedian	Low_BelowMedian	Low_BelowMedian	Low_BelowMedian	Low_BelowMedian	Low_BelowMedian	Low_BelowMedian	High_AboveMedian	Low_BelowMedian	Low_BelowMedian	High_AboveMedian	Low_BelowMedian	High_AboveMedian	High_AboveMedian	High_AboveMedian	Low_BelowMedian	High_AboveMedian	Low_BelowMedian	Low_BelowMedian	High_AboveMedian	Low_BelowMedian	High_AboveMedian	Low_BelowMedian	Low_BelowMedian	Low_BelowMedian	High_AboveMedian	High_AboveMedian
VanAllen_antiCTLA4_2015.p080.ar.674135	High_AboveMedian	High_AboveMedian	Low_BelowMedian	High_AboveMedian	High_AboveMedian	Low_BelowMedian	High_AboveMedian	Low_BelowMedian	Low_BelowMedian	High_AboveMedian	High_AboveMedian	High_AboveMedian	High_AboveMedian	High_AboveMedian	Low_BelowMedian	Low_BelowMedian	High_AboveMedian	High_AboveMedian	High_AboveMedian	Low_BelowMedian	Low_BelowMedian	High_AboveMedian	High_AboveMedian	Low_BelowMedian	Low_BelowMedian	Low_BelowMedian	High_AboveMedian	Low_BelowMedian	Low_BelowMedian	High_AboveMedian	High_AboveMedian	High_AboveMedian	High_AboveMedian	Low_BelowMedian	Low_BelowMedian	High_AboveMedian	High_AboveMedian	Low_BelowMedian	High_AboveMedian	High_AboveMedian	Low_BelowMedian	High_AboveMedian	High_AboveMedian	High_AboveMedian	High_AboveMedian	High_AboveMedian	High_AboveMedian	High_AboveMedian	High_AboveMedian
VanAllen_antiCTLA4_2015.p081.ar.661579	Low_BelowMedian	Low_BelowMedian	Low_BelowMedian	High_AboveMedian	High_AboveMedian	Low_BelowMedian	Low_BelowMedian	High_AboveMedian	Low_BelowMedian	Low_BelowMedian	Low_BelowMedian	Low_BelowMedian	Low_BelowMedian	High_AboveMedian	High_AboveMedian	Low_BelowMedian	High_AboveMedian	Low_BelowMedian	High_AboveMedian	High_AboveMedian	High_AboveMedian	High_AboveMedian	Low_BelowMedian	Low_BelowMedian	Low_BelowMedian	Low_BelowMedian	Low_BelowMedian	Low_BelowMedian	Low_BelowMedian	Low_BelowMedian	Low_BelowMedian	Low_BelowMedian	Low_BelowMedian	High_AboveMedian	High_AboveMedian	Low_BelowMedian	High_AboveMedian	Low_BelowMedian	High_AboveMedian	Low_BelowMedian	Low_BelowMedian	High_AboveMedian	Low_BelowMedian	High_AboveMedian	Low_BelowMedian	Low_BelowMedian	High_AboveMedian	Low_BelowMedian	High_AboveMedian
VanAllen_antiCTLA4_2015.p083.ar.778609	High_AboveMedian	High_AboveMedian	Low_BelowMedian	Low_BelowMedian	Low_BelowMedian	High_AboveMedian	Low_BelowMedian	High_AboveMedian	Low_BelowMedian	Low_BelowMedian	High_AboveMedian	Low_BelowMedian	Low_BelowMedian	Low_BelowMedian	High_AboveMedian	High_AboveMedian	High_AboveMedian	Low_BelowMedian	Low_BelowMedian	Low_BelowMedian	High_AboveMedian	Low_BelowMedian	Low_BelowMedian	Low_BelowMedian	Low_BelowMedian	High_AboveMedian	High_AboveMedian	High_AboveMedian	Low_BelowMedian	Low_BelowMedian	Low_BelowMedian	Low_BelowMedian	High_AboveMedian	High_AboveMedian	High_AboveMedian	High_AboveMedian	Low_BelowMedian	Low_BelowMedian	High_AboveMedian	Low_BelowMedian	High_AboveMedian	High_AboveMedian	Low_BelowMedian	Low_BelowMedian	Low_BelowMedian	Low_BelowMedian	Low_BelowMedian	High_AboveMedian	High_AboveMedian
VanAllen_antiCTLA4_2015.p085.ar.779183	Low_BelowMedian	High_AboveMedian	Low_BelowMedian	High_AboveMedian	High_AboveMedian	High_AboveMedian	High_AboveMedian	High_AboveMedian	High_AboveMedian	High_AboveMedian	High_AboveMedian	Low_BelowMedian	Low_BelowMedian	High_AboveMedian	Low_BelowMedian	High_AboveMedian	Low_BelowMedian	High_AboveMedian	Low_BelowMedian	High_AboveMedian	Low_BelowMedian	High_AboveMedian	High_AboveMedian	High_AboveMedian	High_AboveMedian	High_AboveMedian	High_AboveMedian	High_AboveMedian	High_AboveMedian	High_AboveMedian	Low_BelowMedian	Low_BelowMedian	Low_BelowMedian	High_AboveMedian	High_AboveMedian	Low_BelowMedian	High_AboveMedian	Low_BelowMedian	High_AboveMedian	High_AboveMedian	Low_BelowMedian	High_AboveMedian	Low_BelowMedian	High_AboveMedian	High_AboveMedian	Low_BelowMedian	High_AboveMedian	High_AboveMedian	High_AboveMedian
VanAllen_antiCTLA4_2015.p086.ar.775133	High_AboveMedian	Low_BelowMedian	Low_BelowMedian	High_AboveMedian	Low_BelowMedian	Low_BelowMedian	Low_BelowMedian	High_AboveMedian	Low_BelowMedian	High_AboveMedian	Low_BelowMedian	High_AboveMedian	Low_BelowMedian	Low_BelowMedian	Low_BelowMedian	Low_BelowMedian	High_AboveMedian	Low_BelowMedian	High_AboveMedian	High_AboveMedian	Low_BelowMedian	Low_BelowMedian	Low_BelowMedian	Low_BelowMedian	Low_BelowMedian	High_AboveMedian	Low_BelowMedian	Low_BelowMedian	Low_BelowMedian	High_AboveMedian	Low_BelowMedian	Low_BelowMedian	Low_BelowMedian	High_AboveMedian	High_AboveMedian	High_AboveMedian	Low_BelowMedian	High_AboveMedian	High_AboveMedian	Low_BelowMedian	Low_BelowMedian	Low_BelowMedian	High_AboveMedian	Low_BelowMedian	Low_BelowMedian	Low_BelowMedian	High_AboveMedian	High_AboveMedian	High_AboveMedian
VanAllen_antiCTLA4_2015.p088.ar.712420	Low_BelowMedian	High_AboveMedian	Low_BelowMedian	Low_BelowMedian	Low_BelowMedian	High_AboveMedian	Low_BelowMedian	High_AboveMedian	High_AboveMedian	Low_BelowMedian	High_AboveMedian	High_AboveMedian	High_AboveMedian	Low_BelowMedian	High_AboveMedian	High_AboveMedian	Low_BelowMedian	High_AboveMedian	High_AboveMedian	High_AboveMedian	High_AboveMedian	Low_BelowMedian	High_AboveMedian	High_AboveMedian	High_AboveMedian	High_AboveMedian	High_AboveMedian	High_AboveMedian	Low_BelowMedian	High_AboveMedian	High_AboveMedian	Low_BelowMedian	Low_BelowMedian	Low_BelowMedian	High_AboveMedian	Low_BelowMedian	Low_BelowMedian	Low_BelowMedian	High_AboveMedian	High_AboveMedian	Low_BelowMedian	High_AboveMedian	High_AboveMedian	Low_BelowMedian	High_AboveMedian	High_AboveMedian	Low_BelowMedian	High_AboveMedian	Low_BelowMedian
VanAllen_antiCTLA4_2015.p090.ar.757338	Low_BelowMedian	Low_BelowMedian	Low_BelowMedian	Low_BelowMedian	Low_BelowMedian	Low_BelowMedian	Low_BelowMedian	Low_BelowMedian	High_AboveMedian	Low_BelowMedian	Low_BelowMedian	High_AboveMedian	High_AboveMedian	Low_BelowMedian	Low_BelowMedian	Low_BelowMedian	Low_BelowMedian	High_AboveMedian	Low_BelowMedian	High_AboveMedian	Low_BelowMedian	Low_BelowMedian	Low_BelowMedian	Low_BelowMedian	Low_BelowMedian	Low_BelowMedian	Low_BelowMedian	High_AboveMedian	Low_BelowMedian	High_AboveMedian	Low_BelowMedian	Low_BelowMedian	High_AboveMedian	High_AboveMedian	High_AboveMedian	Low_BelowMedian	Low_BelowMedian	Low_BelowMedian	High_AboveMedian	Low_BelowMedian	Low_BelowMedian	Low_BelowMedian	Low_BelowMedian	Low_BelowMedian	Low_BelowMedian	Low_BelowMedian	High_AboveMedian	Low_BelowMedian	High_AboveMedian
VanAllen_antiCTLA4_2015.p091.ar.701663	High_AboveMedian	High_AboveMedian	High_AboveMedian	High_AboveMedian	High_AboveMedian	High_AboveMedian	High_AboveMedian	High_AboveMedian	High_AboveMedian	High_AboveMedian	High_AboveMedian	Low_BelowMedian	High_AboveMedian	High_AboveMedian	High_AboveMedian	High_AboveMedian	Low_BelowMedian	High_AboveMedian	High_AboveMedian	High_AboveMedian	Low_BelowMedian	High_AboveMedian	High_AboveMedian	High_AboveMedian	High_AboveMedian	High_AboveMedian	High_AboveMedian	High_AboveMedian	High_AboveMedian	High_AboveMedian	Low_BelowMedian	Low_BelowMedian	High_AboveMedian	High_AboveMedian	High_AboveMedian	Low_BelowMedian	High_AboveMedian	Low_BelowMedian	High_AboveMedian	Low_BelowMedian	Low_BelowMedian	High_AboveMedian	High_AboveMedian	High_AboveMedian	High_AboveMedian	Low_BelowMedian	High_AboveMedian	High_AboveMedian	High_AboveMedian
VanAllen_antiCTLA4_2015.p098.ar.083781	Low_BelowMedian	High_AboveMedian	Low_BelowMedian	Low_BelowMedian	Low_BelowMedian	High_AboveMedian	Low_BelowMedian	High_AboveMedian	High_AboveMedian	High_AboveMedian	High_AboveMedian	High_AboveMedian	High_AboveMedian	Low_BelowMedian	High_AboveMedian	Low_BelowMedian	High_AboveMedian	High_AboveMedian	High_AboveMedian	High_AboveMedian	Low_BelowMedian	Low_BelowMedian	Low_BelowMedian	Low_BelowMedian	Low_BelowMedian	High_AboveMedian	High_AboveMedian	High_AboveMedian	Low_BelowMedian	High_AboveMedian	Low_BelowMedian	Low_BelowMedian	High_AboveMedian	High_AboveMedian	High_AboveMedian	High_AboveMedian	High_AboveMedian	Low_BelowMedian	High_AboveMedian	Low_BelowMedian	Low_BelowMedian	High_AboveMedian	High_AboveMedian	Low_BelowMedian	Low_BelowMedian	High_AboveMedian	High_AboveMedian	Low_BelowMedian	High_AboveMedian
VanAllen_antiCTLA4_2015.p118.ar.772780	High_AboveMedian	High_AboveMedian	High_AboveMedian	High_AboveMedian	High_AboveMedian	High_AboveMedian	High_AboveMedian	High_AboveMedian	Low_BelowMedian	High_AboveMedian	High_AboveMedian	Low_BelowMedian	Low_BelowMedian	High_AboveMedian	Low_BelowMedian	Low_BelowMedian	High_AboveMedian	Low_BelowMedian	Low_BelowMedian	Low_BelowMedian	Low_BelowMedian	Low_BelowMedian	High_AboveMedian	High_AboveMedian	High_AboveMedian	Low_BelowMedian	High_AboveMedian	Low_BelowMedian	High_AboveMedian	Low_BelowMedian	Low_BelowMedian	Low_BelowMedian	Low_BelowMedian	High_AboveMedian	High_AboveMedian	Low_BelowMedian	Low_BelowMedian	Low_BelowMedian	Low_BelowMedian	Low_BelowMedian	High_AboveMedian	Low_BelowMedian	Low_BelowMedian	High_AboveMedian	High_AboveMedian	Low_BelowMedian	High_AboveMedian	Low_BelowMedian	High_AboveMedian
VanAllen_antiCTLA4_2015.p119.ar.770872	High_AboveMedian	Low_BelowMedian	Low_BelowMedian	Low_BelowMedian	Low_BelowMedian	Low_BelowMedian	Low_BelowMedian	High_AboveMedian	Low_BelowMedian	Low_BelowMedian	Low_BelowMedian	Low_BelowMedian	Low_BelowMedian	Low_BelowMedian	Low_BelowMedian	Low_BelowMedian	Low_BelowMedian	Low_BelowMedian	Low_BelowMedian	Low_BelowMedian	Low_BelowMedian	Low_BelowMedian	Low_BelowMedian	Low_BelowMedian	Low_BelowMedian	Low_BelowMedian	Low_BelowMedian	High_AboveMedian	Low_BelowMedian	Low_BelowMedian	Low_BelowMedian	Low_BelowMedian	Low_BelowMedian	Low_BelowMedian	Low_BelowMedian	High_AboveMedian	Low_BelowMedian	High_AboveMedian	Low_BelowMedian	Low_BelowMedian	High_AboveMedian	Low_BelowMedian	High_AboveMedian	Low_BelowMedian	Low_BelowMedian	Low_BelowMedian	Low_BelowMedian	Low_BelowMedian	Low_BelowMedian
VanAllen_antiCTLA4_2015.p123.ar.779596	Low_BelowMedian	Low_BelowMedian	Low_BelowMedian	Low_BelowMedian	Low_BelowMedian	Low_BelowMedian	Low_BelowMedian	High_AboveMedian	High_AboveMedian	Low_BelowMedian	Low_BelowMedian	High_AboveMedian	Low_BelowMedian	Low_BelowMedian	Low_BelowMedian	Low_BelowMedian	Low_BelowMedian	Low_BelowMedian	Low_BelowMedian	High_AboveMedian	Low_BelowMedian	Low_BelowMedian	Low_BelowMedian	Low_BelowMedian	Low_BelowMedian	Low_BelowMedian	Low_BelowMedian	Low_BelowMedian	Low_BelowMedian	Low_BelowMedian	Low_BelowMedian	High_AboveMedian	High_AboveMedian	Low_BelowMedian	Low_BelowMedian	High_AboveMedian	High_AboveMedian	Low_BelowMedian	Low_BelowMedian	High_AboveMedian	High_AboveMedian	Low_BelowMedian	High_AboveMedian	Low_BelowMedian	Low_BelowMedian	High_AboveMedian	High_AboveMedian	Low_BelowMedian	Low_BelowMedian
VanAllen_antiCTLA4_2015.p126.ar.675767	High_AboveMedian	Low_BelowMedian	High_AboveMedian	Low_BelowMedian	Low_BelowMedian	High_AboveMedian	Low_BelowMedian	High_AboveMedian	High_AboveMedian	Low_BelowMedian	Low_BelowMedian	High_AboveMedian	High_AboveMedian	Low_BelowMedian	Low_BelowMedian	High_AboveMedian	High_AboveMedian	High_AboveMedian	Low_BelowMedian	High_AboveMedian	High_AboveMedian	Low_BelowMedian	Low_BelowMedian	Low_BelowMedian	Low_BelowMedian	Low_BelowMedian	Low_BelowMedian	High_AboveMedian	Low_BelowMedian	High_AboveMedian	High_AboveMedian	High_AboveMedian	High_AboveMedian	High_AboveMedian	High_AboveMedian	High_AboveMedian	Low_BelowMedian	Low_BelowMedian	Low_BelowMedian	High_AboveMedian	High_AboveMedian	High_AboveMedian	High_AboveMedian	Low_BelowMedian	Low_BelowMedian	High_AboveMedian	High_AboveMedian	Low_BelowMedian	High_AboveMedian
[truncated: 1 more columns]
