# Supplementary material for: PATH-SURVEYOR: pathway level survival enquiry for immuno-oncology and drug repurposing
Source: BMC Bioinformatics. 2023 Jun 28;24:266. doi: 10.1186/s12859-023-05393-y (PMC10303868; doi:10.1186/s12859-023-05393-y)
Supplement: Supplementary file 10 — Additional file 10. PATH-SURVEYOR-Suite-main.zip. [file 12859_2023_5393_MOESM10_ESM.zip › PATH-SURVEYOR-Suite-main/3-PATH-SURVEYOR-Pipeline/Example_Run_Files/PAN_ICI_Pipeline_Example1/Output/Pan_ICI_iAtlas_Skin_OS_MSigDB.Hallmark_coxh_ranked.txt]

## Project Name: Pan_ICI_iAtlas_Skin_OS
## Expression Matrix File Name: Pan_ICI_iAtlas_Expr_Skin.zip
## Meta Data File Name: Pan_ICI_iAtlas_Meta_Skin.txt
## Gene Set File Name: MSigDB_Hallmark_GeneSets.txt
## Survival/Event Variables: OS.time /// OS
## Number of Samples: 382
## Gene Set: MSigDB.Hallmark Of 50 Gene Sets
## ssGSEA was used to calculate pathway scores and group samples Above or Below median ssGSEA score per gene set
## Pathways were ranked by Coxph P.value
## Hazard Ratios > 1 represent pathway scores associated with High-Risk
variable	Hazard_Ratio	ci	p.value	Concordance	Likelihood_Ratio_Pval	Wald_Test_Pval	Logrank_Test_Pval	Likelihood_Ratio_AdjPval_BH	Wald_Test_AdjPval_BH	Logrank_Test_AdjPval_BH	Criteria	var_label	var_type	reference_row	row_type	header_row	N_obs	N_event	N	coefficients_type	coefficients_label	term	var_class	var_nlevels	contrasts	contrasts_type	n_obs	n_event	exposure	std.error	statistic	nevent	conf.low	conf.high
HALLMARK.INTERFERON.ALPHA.RESPONSE	0.60	0.45, 0.79	<0.001	0.571	3e-04	3e-04	3e-04	3e-04	3e-04	3e-04	High_AboveMedian	HALLMARK.INTERFERON.ALPHA.RESPONSE.BIN	dichotomous	FALSE	level	FALSE	382	201	382	prop_hazard	HR	HALLMARK.INTERFERON.ALPHA.RESPONSE.BINHigh_AboveMedian	factor	2.00	contr.treatment	treatment	188	86	125,845	0.143	-3.58	201	0.45	0.79
HALLMARK.INTERFERON.GAMMA.RESPONSE	0.58	0.44, 0.77	<0.001	0.571	1e-04	2e-04	1e-04	0.00015	2e-04	0.00015	High_AboveMedian	HALLMARK.INTERFERON.GAMMA.RESPONSE.BIN	dichotomous	FALSE	level	FALSE	382	201	382	prop_hazard	HR	HALLMARK.INTERFERON.GAMMA.RESPONSE.BINHigh_AboveMedian	factor	2.00	contr.treatment	treatment	188	85	126,422	0.144	-3.76	201	0.44	0.77
HALLMARK.ALLOGRAFT.REJECTION	0.67	0.50, 0.88	0.005	0.553	0.004	0.005	0.004	0.005	0.005	0.005	High_AboveMedian	HALLMARK.ALLOGRAFT.REJECTION.BIN	dichotomous	FALSE	level	FALSE	382	201	382	prop_hazard	HR	HALLMARK.ALLOGRAFT.REJECTION.BINHigh_AboveMedian	factor	2.00	contr.treatment	treatment	189	90	124,543	0.143	-2.84	201	0.50	0.88
HALLMARK.COMPLEMENT	0.67	0.51, 0.88	0.005	0.559	0.004	0.005	0.004	0.005	0.005	0.005	High_AboveMedian	HALLMARK.COMPLEMENT.BIN	dichotomous	FALSE	level	FALSE	382	201	382	prop_hazard	HR	HALLMARK.COMPLEMENT.BINHigh_AboveMedian	factor	2.00	contr.treatment	treatment	188	89	122,373	0.142	-2.84	201	0.51	0.88
HALLMARK.GLYCOLYSIS	1.47	1.12, 1.95	0.006	0.549	0.006	0.006	0.006	0.006	0.006	0.006	High_AboveMedian	HALLMARK.GLYCOLYSIS.BIN	dichotomous	FALSE	level	FALSE	382	201	382	prop_hazard	HR	HALLMARK.GLYCOLYSIS.BINHigh_AboveMedian	factor	2.00	contr.treatment	treatment	188	113	102,824	0.142	2.73	201	1.12	1.95
HALLMARK.DNA.REPAIR	1.47	1.11, 1.94	0.007	0.55	0.007	0.007	0.007	0.007	0.007	0.007	High_AboveMedian	HALLMARK.DNA.REPAIR.BIN	dichotomous	FALSE	level	FALSE	382	201	382	prop_hazard	HR	HALLMARK.DNA.REPAIR.BINHigh_AboveMedian	factor	2.00	contr.treatment	treatment	187	110	98,618	0.142	2.70	201	1.11	1.94
HALLMARK.PROTEIN.SECRETION	1.46	1.10, 1.93	0.008	0.538	0.008	0.008	0.008	0.008	0.008	0.008	High_AboveMedian	HALLMARK.PROTEIN.SECRETION.BIN	dichotomous	FALSE	level	FALSE	382	201	382	prop_hazard	HR	HALLMARK.PROTEIN.SECRETION.BINHigh_AboveMedian	factor	2.00	contr.treatment	treatment	187	113	101,041	0.143	2.65	201	1.10	1.93
HALLMARK.TNFA.SIGNALING.VIA.NFKB	0.69	0.52, 0.91	0.01	0.553	0.009	0.01	0.009	0.01	0.01	0.01	High_AboveMedian	HALLMARK.TNFA.SIGNALING.VIA.NFKB.BIN	dichotomous	FALSE	level	FALSE	382	201	382	prop_hazard	HR	HALLMARK.TNFA.SIGNALING.VIA.NFKB.BINHigh_AboveMedian	factor	2.00	contr.treatment	treatment	188	89	120,204	0.142	-2.59	201	0.52	0.91
HALLMARK.MYC.TARGETS.V1	1.41	1.07, 1.86	0.016	0.54	0.02	0.02	0.02	0.02	0.02	0.02	High_AboveMedian	HALLMARK.MYC.TARGETS.V1.BIN	dichotomous	FALSE	level	FALSE	382	201	382	prop_hazard	HR	HALLMARK.MYC.TARGETS.V1.BINHigh_AboveMedian	factor	2.00	contr.treatment	treatment	188	109	98,551	0.142	2.42	201	1.07	1.86
HALLMARK.IL6.JAK.STAT3.SIGNALING	0.72	0.54, 0.94	0.018	0.544	0.02	0.02	0.02	0.02	0.02	0.02	High_AboveMedian	HALLMARK.IL6.JAK.STAT3.SIGNALING.BIN	dichotomous	FALSE	level	FALSE	382	201	382	prop_hazard	HR	HALLMARK.IL6.JAK.STAT3.SIGNALING.BINHigh_AboveMedian	factor	2.00	contr.treatment	treatment	188	91	121,240	0.142	-2.36	201	0.54	0.94
HALLMARK.KRAS.SIGNALING.UP	0.71	0.54, 0.94	0.018	0.546	0.02	0.02	0.02	0.02	0.02	0.02	High_AboveMedian	HALLMARK.KRAS.SIGNALING.UP.BIN	dichotomous	FALSE	level	FALSE	382	201	382	prop_hazard	HR	HALLMARK.KRAS.SIGNALING.UP.BINHigh_AboveMedian	factor	2.00	contr.treatment	treatment	188	90	119,255	0.142	-2.37	201	0.54	0.94
HALLMARK.BILE.ACID.METABOLISM	0.74	0.56, 0.98	0.033	0.539	0.03	0.03	0.03	0.03	0.03	0.03	High_AboveMedian	HALLMARK.BILE.ACID.METABOLISM.BIN	dichotomous	FALSE	level	FALSE	382	201	382	prop_hazard	HR	HALLMARK.BILE.ACID.METABOLISM.BINHigh_AboveMedian	factor	2.00	contr.treatment	treatment	190	91	119,259	0.142	-2.13	201	0.56	0.98
HALLMARK.IL2.STAT5.SIGNALING	0.74	0.56, 0.98	0.036	0.542	0.04	0.04	0.04	0.04	0.04	0.04	High_AboveMedian	HALLMARK.IL2.STAT5.SIGNALING.BIN	dichotomous	FALSE	level	FALSE	382	201	382	prop_hazard	HR	HALLMARK.IL2.STAT5.SIGNALING.BINHigh_AboveMedian	factor	2.00	contr.treatment	treatment	188	93	120,795	0.142	-2.09	201	0.56	0.98
HALLMARK.OXIDATIVE.PHOSPHORYLATION	1.33	1.01, 1.76	0.043	0.537	0.04	0.04	0.04	0.04	0.04	0.04	High_AboveMedian	HALLMARK.OXIDATIVE.PHOSPHORYLATION.BIN	dichotomous	FALSE	level	FALSE	382	201	382	prop_hazard	HR	HALLMARK.OXIDATIVE.PHOSPHORYLATION.BINHigh_AboveMedian	factor	2.00	contr.treatment	treatment	187	107	100,777	0.142	2.02	201	1.01	1.76
HALLMARK.UNFOLDED.PROTEIN.RESPONSE	1.30	0.98, 1.71	0.065	0.524	0.06	0.07	0.06	0.07	0.07	0.07	High_AboveMedian	HALLMARK.UNFOLDED.PROTEIN.RESPONSE.BIN	dichotomous	FALSE	level	FALSE	382	201	382	prop_hazard	HR	HALLMARK.UNFOLDED.PROTEIN.RESPONSE.BINHigh_AboveMedian	factor	2.00	contr.treatment	treatment	187	109	104,631	0.142	1.84	201	0.98	1.71
HALLMARK.TGF.BETA.SIGNALING	0.77	0.58, 1.02	0.066	0.535	0.07	0.07	0.07	0.07	0.07	0.07	High_AboveMedian	HALLMARK.TGF.BETA.SIGNALING.BIN	dichotomous	FALSE	level	FALSE	382	201	382	prop_hazard	HR	HALLMARK.TGF.BETA.SIGNALING.BINHigh_AboveMedian	factor	2.00	contr.treatment	treatment	193	94	120,114	0.142	-1.84	201	0.58	1.02
HALLMARK.EPITHELIAL.MESENCHYMAL.TRANSITION	0.79	0.60, 1.05	0.1	0.526	0.1	0.1	0.1	0.1	0.1	0.1	High_AboveMedian	HALLMARK.EPITHELIAL.MESENCHYMAL.TRANSITION.BIN	dichotomous	FALSE	level	FALSE	382	201	382	prop_hazard	HR	HALLMARK.EPITHELIAL.MESENCHYMAL.TRANSITION.BINHigh_AboveMedian	factor	2.00	contr.treatment	treatment	191	92	116,374	0.142	-1.64	201	0.60	1.05
HALLMARK.MITOTIC.SPINDLE	0.80	0.60, 1.05	0.11	0.517	0.1	0.1	0.1	0.1	0.1	0.1	High_AboveMedian	HALLMARK.MITOTIC.SPINDLE.BIN	dichotomous	FALSE	level	FALSE	382	201	382	prop_hazard	HR	HALLMARK.MITOTIC.SPINDLE.BINHigh_AboveMedian	factor	2.00	contr.treatment	treatment	194	91	114,811	0.142	-1.59	201	0.60	1.05
HALLMARK.MYC.TARGETS.V2	1.23	0.93, 1.63	0.14	0.525	0.1	0.1	0.1	0.1	0.1	0.1	High_AboveMedian	HALLMARK.MYC.TARGETS.V2.BIN	dichotomous	FALSE	level	FALSE	382	201	382	prop_hazard	HR	HALLMARK.MYC.TARGETS.V2.BINHigh_AboveMedian	factor	2.00	contr.treatment	treatment	190	107	105,654	0.141	1.48	201	0.93	1.63
HALLMARK.COAGULATION	0.83	0.63, 1.10	0.2	0.526	0.2	0.2	0.2	0.2	0.2	0.2	High_AboveMedian	HALLMARK.COAGULATION.BIN	dichotomous	FALSE	level	FALSE	382	201	382	prop_hazard	HR	HALLMARK.COAGULATION.BINHigh_AboveMedian	factor	2.00	contr.treatment	treatment	188	94	115,283	0.142	-1.31	201	0.63	1.10
HALLMARK.HEME.METABOLISM	0.85	0.64, 1.12	0.2	0.531	0.2	0.2	0.2	0.2	0.2	0.2	High_AboveMedian	HALLMARK.HEME.METABOLISM.BIN	dichotomous	FALSE	level	FALSE	382	201	382	prop_hazard	HR	HALLMARK.HEME.METABOLISM.BINHigh_AboveMedian	factor	2.00	contr.treatment	treatment	189	98	117,747	0.141	-1.17	201	0.64	1.12
HALLMARK.INFLAMMATORY.RESPONSE	0.84	0.64, 1.11	0.2	0.524	0.2	0.2	0.2	0.2	0.2	0.2	High_AboveMedian	HALLMARK.INFLAMMATORY.RESPONSE.BIN	dichotomous	FALSE	level	FALSE	382	201	382	prop_hazard	HR	HALLMARK.INFLAMMATORY.RESPONSE.BINHigh_AboveMedian	factor	2.00	contr.treatment	treatment	188	95	116,083	0.141	-1.25	201	0.64	1.11
HALLMARK.PANCREAS.BETA.CELLS	1.18	0.89, 1.56	0.2	0.516	0.2	0.2	0.2	0.2	0.2	0.2	High_AboveMedian	HALLMARK.PANCREAS.BETA.CELLS.BIN	dichotomous	FALSE	level	FALSE	382	201	382	prop_hazard	HR	HALLMARK.PANCREAS.BETA.CELLS.BINHigh_AboveMedian	factor	2.00	contr.treatment	treatment	187	105	104,575	0.141	1.17	201	0.89	1.56
HALLMARK.PEROXISOME	1.20	0.91, 1.59	0.2	0.523	0.2	0.2	0.2	0.2	0.2	0.2	High_AboveMedian	HALLMARK.PEROXISOME.BIN	dichotomous	FALSE	level	FALSE	382	201	382	prop_hazard	HR	HALLMARK.PEROXISOME.BINHigh_AboveMedian	factor	2.00	contr.treatment	treatment	187	108	109,059	0.142	1.30	201	0.91	1.59
HALLMARK.APOPTOSIS	0.87	0.66, 1.15	0.3	0.53	0.3	0.3	0.3	0.3	0.3	0.3	High_AboveMedian	HALLMARK.APOPTOSIS.BIN	dichotomous	FALSE	level	FALSE	382	201	382	prop_hazard	HR	HALLMARK.APOPTOSIS.BINHigh_AboveMedian	factor	2.00	contr.treatment	treatment	188	96	113,596	0.141	-1.00	201	0.66	1.15
HALLMARK.ESTROGEN.RESPONSE.LATE	0.87	0.66, 1.15	0.3	0.527	0.3	0.3	0.3	0.3	0.3	0.3	High_AboveMedian	HALLMARK.ESTROGEN.RESPONSE.LATE.BIN	dichotomous	FALSE	level	FALSE	382	201	382	prop_hazard	HR	HALLMARK.ESTROGEN.RESPONSE.LATE.BINHigh_AboveMedian	factor	2.00	contr.treatment	treatment	189	95	112,265	0.141	-0.96	201	0.66	1.15
HALLMARK.HYPOXIA	1.15	0.87, 1.52	0.3	0.516	0.3	0.3	0.3	0.3	0.3	0.3	High_AboveMedian	HALLMARK.HYPOXIA.BIN	dichotomous	FALSE	level	FALSE	382	201	382	prop_hazard	HR	HALLMARK.HYPOXIA.BINHigh_AboveMedian	factor	2.00	contr.treatment	treatment	188	105	109,445	0.141	0.98	201	0.87	1.52
HALLMARK.KRAS.SIGNALING.DN	0.86	0.65, 1.13	0.3	0.517	0.3	0.3	0.3	0.3	0.3	0.3	High_AboveMedian	HALLMARK.KRAS.SIGNALING.DN.BIN	dichotomous	FALSE	level	FALSE	382	201	382	prop_hazard	HR	HALLMARK.KRAS.SIGNALING.DN.BINHigh_AboveMedian	factor	2.00	contr.treatment	treatment	194	97	117,609	0.141	-1.09	201	0.65	1.13
HALLMARK.UV.RESPONSE.DN	0.86	0.65, 1.14	0.3	0.513	0.3	0.3	0.3	0.3	0.3	0.3	High_AboveMedian	HALLMARK.UV.RESPONSE.DN.BIN	dichotomous	FALSE	level	FALSE	382	201	382	prop_hazard	HR	HALLMARK.UV.RESPONSE.DN.BINHigh_AboveMedian	factor	2.00	contr.treatment	treatment	194	95	115,352	0.142	-1.05	201	0.65	1.14
HALLMARK.XENOBIOTIC.METABOLISM	0.86	0.65, 1.14	0.3	0.52	0.3	0.3	0.3	0.3	0.3	0.3	High_AboveMedian	HALLMARK.XENOBIOTIC.METABOLISM.BIN	dichotomous	FALSE	level	FALSE	382	201	382	prop_hazard	HR	HALLMARK.XENOBIOTIC.METABOLISM.BINHigh_AboveMedian	factor	2.00	contr.treatment	treatment	189	96	115,733	0.141	-1.06	201	0.65	1.14
HALLMARK.APICAL.SURFACE	0.89	0.67, 1.17	0.4	0.526	0.4	0.4	0.4	0.4	0.4	0.4	High_AboveMedian	HALLMARK.APICAL.SURFACE.BIN	dichotomous	FALSE	level	FALSE	382	201	382	prop_hazard	HR	HALLMARK.APICAL.SURFACE.BINHigh_AboveMedian	factor	2.00	contr.treatment	treatment	190	98	114,568	0.141	-0.850	201	0.67	1.17
HALLMARK.E2F.TARGETS	1.13	0.85, 1.49	0.4	0.522	0.4	0.4	0.4	0.4	0.4	0.4	High_AboveMedian	HALLMARK.E2F.TARGETS.BIN	dichotomous	FALSE	level	FALSE	382	201	382	prop_hazard	HR	HALLMARK.E2F.TARGETS.BINHigh_AboveMedian	factor	2.00	contr.treatment	treatment	192	101	104,322	0.141	0.844	201	0.85	1.49
HALLMARK.MYOGENESIS	0.89	0.67, 1.17	0.4	0.507	0.4	0.4	0.4	0.4	0.4	0.4	High_AboveMedian	HALLMARK.MYOGENESIS.BIN	dichotomous	FALSE	level	FALSE	382	201	382	prop_hazard	HR	HALLMARK.MYOGENESIS.BINHigh_AboveMedian	factor	2.00	contr.treatment	treatment	189	96	114,925	0.142	-0.852	201	0.67	1.17
HALLMARK.ADIPOGENESIS	1.09	0.83, 1.44	0.5	0.51	0.5	0.5	0.5	0.5	0.5	0.5	High_AboveMedian	HALLMARK.ADIPOGENESIS.BIN	dichotomous	FALSE	level	FALSE	382	201	382	prop_hazard	HR	HALLMARK.ADIPOGENESIS.BINHigh_AboveMedian	factor	2.00	contr.treatment	treatment	187	103	109,600	0.141	0.624	201	0.83	1.44
HALLMARK.APICAL.JUNCTION	0.92	0.70, 1.21	0.5	0.508	0.5	0.5	0.5	0.5	0.5	0.5	High_AboveMedian	HALLMARK.APICAL.JUNCTION.BIN	dichotomous	FALSE	level	FALSE	382	201	382	prop_hazard	HR	HALLMARK.APICAL.JUNCTION.BINHigh_AboveMedian	factor	2.00	contr.treatment	treatment	192	99	117,167	0.142	-0.598	201	0.70	1.21
HALLMARK.FATTY.ACID.METABOLISM	1.09	0.83, 1.44	0.5	0.508	0.5	0.5	0.5	0.5	0.5	0.5	High_AboveMedian	HALLMARK.FATTY.ACID.METABOLISM.BIN	dichotomous	FALSE	level	FALSE	382	201	382	prop_hazard	HR	HALLMARK.FATTY.ACID.METABOLISM.BINHigh_AboveMedian	factor	2.00	contr.treatment	treatment	187	103	108,391	0.141	0.627	201	0.83	1.44
HALLMARK.MTORC1.SIGNALING	1.09	0.83, 1.44	0.5	0.502	0.5	0.5	0.5	0.5	0.5	0.5	High_AboveMedian	HALLMARK.MTORC1.SIGNALING.BIN	dichotomous	FALSE	level	FALSE	382	201	382	prop_hazard	HR	HALLMARK.MTORC1.SIGNALING.BINHigh_AboveMedian	factor	2.00	contr.treatment	treatment	187	103	107,882	0.141	0.629	201	0.83	1.44
HALLMARK.PI3K.AKT.MTOR.SIGNALING	0.91	0.69, 1.20	0.5	0.524	0.5	0.5	0.5	0.5	0.5	0.5	High_AboveMedian	HALLMARK.PI3K.AKT.MTOR.SIGNALING.BIN	dichotomous	FALSE	level	FALSE	382	201	382	prop_hazard	HR	HALLMARK.PI3K.AKT.MTOR.SIGNALING.BINHigh_AboveMedian	factor	2.00	contr.treatment	treatment	187	99	113,247	0.141	-0.639	201	0.69	1.20
HALLMARK.WNT.BETA.CATENIN.SIGNALING	0.90	0.68, 1.19	0.5	0.505	0.5	0.5	0.5	0.5	0.5	0.5	High_AboveMedian	HALLMARK.WNT.BETA.CATENIN.SIGNALING.BIN	dichotomous	FALSE	level	FALSE	382	201	382	prop_hazard	HR	HALLMARK.WNT.BETA.CATENIN.SIGNALING.BINHigh_AboveMedian	factor	2.00	contr.treatment	treatment	193	97	114,803	0.141	-0.720	201	0.68	1.19
HALLMARK.NOTCH.SIGNALING	0.92	0.70, 1.22	0.6	0.503	0.6	0.6	0.6	0.6	0.6	0.6	High_AboveMedian	HALLMARK.NOTCH.SIGNALING.BIN	dichotomous	FALSE	level	FALSE	382	201	382	prop_hazard	HR	HALLMARK.NOTCH.SIGNALING.BINHigh_AboveMedian	factor	2.00	contr.treatment	treatment	190	95	110,211	0.141	-0.567	201	0.70	1.22
HALLMARK.ANDROGEN.RESPONSE	0.97	0.73, 1.28	0.8	0.51	0.8	0.8	0.8	0.8	0.8	0.8	High_AboveMedian	HALLMARK.ANDROGEN.RESPONSE.BIN	dichotomous	FALSE	level	FALSE	382	201	382	prop_hazard	HR	HALLMARK.ANDROGEN.RESPONSE.BINHigh_AboveMedian	factor	2.00	contr.treatment	treatment	188	99	110,835	0.141	-0.223	201	0.73	1.28
HALLMARK.ANGIOGENESIS	1.03	0.78, 1.36	0.8	0.506	0.8	0.8	0.8	0.8	0.8	0.8	High_AboveMedian	HALLMARK.ANGIOGENESIS.BIN	dichotomous	FALSE	level	FALSE	382	201	382	prop_hazard	HR	HALLMARK.ANGIOGENESIS.BINHigh_AboveMedian	factor	2.00	contr.treatment	treatment	190	101	110,813	0.141	0.230	201	0.78	1.36
HALLMARK.CHOLESTEROL.HOMEOSTASIS	1.04	0.79, 1.37	0.8	0.502	0.8	0.8	0.8	0.8	0.8	0.8	High_AboveMedian	HALLMARK.CHOLESTEROL.HOMEOSTASIS.BIN	dichotomous	FALSE	level	FALSE	382	201	382	prop_hazard	HR	HALLMARK.CHOLESTEROL.HOMEOSTASIS.BINHigh_AboveMedian	factor	2.00	contr.treatment	treatment	188	101	109,299	0.141	0.253	201	0.79	1.37
HALLMARK.P53.PATHWAY	1.03	0.78, 1.36	0.8	0.488	0.8	0.8	0.8	0.8	0.8	0.8	High_AboveMedian	HALLMARK.P53.PATHWAY.BIN	dichotomous	FALSE	level	FALSE	382	201	382	prop_hazard	HR	HALLMARK.P53.PATHWAY.BINHigh_AboveMedian	factor	2.00	contr.treatment	treatment	188	104	112,231	0.141	0.206	201	0.78	1.36
HALLMARK.ESTROGEN.RESPONSE.EARLY	1.02	0.77, 1.34	0.9	0.49	0.9	0.9	0.9	0.9	0.9	0.9	High_AboveMedian	HALLMARK.ESTROGEN.RESPONSE.EARLY.BIN	dichotomous	FALSE	level	FALSE	382	201	382	prop_hazard	HR	HALLMARK.ESTROGEN.RESPONSE.EARLY.BINHigh_AboveMedian	factor	2.00	contr.treatment	treatment	188	102	111,081	0.141	0.128	201	0.77	1.34
HALLMARK.G2M.CHECKPOINT	1.02	0.77, 1.34	0.9	0.509	0.9	0.9	0.9	0.9	0.9	0.9	High_AboveMedian	HALLMARK.G2M.CHECKPOINT.BIN	dichotomous	FALSE	level	FALSE	382	201	382	prop_hazard	HR	HALLMARK.G2M.CHECKPOINT.BINHigh_AboveMedian	factor	2.00	contr.treatment	treatment	192	97	105,618	0.141	0.131	201	0.77	1.34
HALLMARK.HEDGEHOG.SIGNALING	0.99	0.75, 1.31	0.9	0.497	1	1	1	1	1	1	High_AboveMedian	HALLMARK.HEDGEHOG.SIGNALING.BIN	dichotomous	FALSE	level	FALSE	382	201	382	prop_hazard	HR	HALLMARK.HEDGEHOG.SIGNALING.BINHigh_AboveMedian	factor	2.00	contr.treatment	treatment	193	102	113,663	0.141	-0.043	201	0.75	1.31
HALLMARK.REACTIVE.OXYGEN.SPECIES.PATHWAY	0.98	0.74, 1.29	0.9	0.51	0.9	0.9	0.9	0.9	0.9	0.9	High_AboveMedian	HALLMARK.REACTIVE.OXYGEN.SPECIES.PATHWAY.BIN	dichotomous	FALSE	level	FALSE	382	201	382	prop_hazard	HR	HALLMARK.REACTIVE.OXYGEN.SPECIES.PATHWAY.BINHigh_AboveMedian	factor	2.00	contr.treatment	treatment	187	100	111,801	0.141	-0.151	201	0.74	1.29
HALLMARK.SPERMATOGENESIS	0.98	0.74, 1.29	0.9	0.5	0.9	0.9	0.9	0.9	0.9	0.9	High_AboveMedian	HALLMARK.SPERMATOGENESIS.BIN	dichotomous	FALSE	level	FALSE	382	201	382	prop_hazard	HR	HALLMARK.SPERMATOGENESIS.BINHigh_AboveMedian	factor	2.00	contr.treatment	treatment	194	99	111,045	0.141	-0.156	201	0.74	1.29
HALLMARK.UV.RESPONSE.UP	0.98	0.74, 1.30	0.9	0.518	0.9	0.9	0.9	0.9	0.9	0.9	High_AboveMedian	HALLMARK.UV.RESPONSE.UP.BIN	dichotomous	FALSE	level	FALSE	382	201	382	prop_hazard	HR	HALLMARK.UV.RESPONSE.UP.BINHigh_AboveMedian	factor	2.00	contr.treatment	treatment	187	103	113,891	0.141	-0.126	201	0.74	1.30
