# Supplementary material for: PATH-SURVEYOR: pathway level survival enquiry for immuno-oncology and drug repurposing
Source: BMC Bioinformatics. 2023 Jun 28;24:266. doi: 10.1186/s12859-023-05393-y (PMC10303868; doi:10.1186/s12859-023-05393-y)
Supplement: Supplementary file 10 — Additional file 10. PATH-SURVEYOR-Suite-main.zip. [file 12859_2023_5393_MOESM10_ESM.zip › PATH-SURVEYOR-Suite-main/3-PATH-SURVEYOR-Pipeline/Example_Run_Files/PAN_ICI_Pipeline_Example1/Output/Pan_ICI_iAtlas_Skin_OS_MSigDB.Hallmark_ssGSEA_score.txt]

SampleName	HALLMARK.ADIPOGENESIS	HALLMARK.ALLOGRAFT.REJECTION	HALLMARK.ANDROGEN.RESPONSE	HALLMARK.ANGIOGENESIS	HALLMARK.APICAL.JUNCTION	HALLMARK.APICAL.SURFACE	HALLMARK.APOPTOSIS	HALLMARK.BILE.ACID.METABOLISM	HALLMARK.CHOLESTEROL.HOMEOSTASIS	HALLMARK.COAGULATION	HALLMARK.COMPLEMENT	HALLMARK.DNA.REPAIR	HALLMARK.E2F.TARGETS	HALLMARK.EPITHELIAL.MESENCHYMAL.TRANSITION	HALLMARK.ESTROGEN.RESPONSE.EARLY	HALLMARK.ESTROGEN.RESPONSE.LATE	HALLMARK.FATTY.ACID.METABOLISM	HALLMARK.G2M.CHECKPOINT	HALLMARK.GLYCOLYSIS	HALLMARK.HEDGEHOG.SIGNALING	HALLMARK.HEME.METABOLISM	HALLMARK.HYPOXIA	HALLMARK.IL2.STAT5.SIGNALING	HALLMARK.IL6.JAK.STAT3.SIGNALING	HALLMARK.INFLAMMATORY.RESPONSE	HALLMARK.INTERFERON.ALPHA.RESPONSE	HALLMARK.INTERFERON.GAMMA.RESPONSE	HALLMARK.KRAS.SIGNALING.DN	HALLMARK.KRAS.SIGNALING.UP	HALLMARK.MITOTIC.SPINDLE	HALLMARK.MTORC1.SIGNALING	HALLMARK.MYC.TARGETS.V1	HALLMARK.MYC.TARGETS.V2	HALLMARK.MYOGENESIS	HALLMARK.NOTCH.SIGNALING	HALLMARK.OXIDATIVE.PHOSPHORYLATION	HALLMARK.P53.PATHWAY	HALLMARK.PANCREAS.BETA.CELLS	HALLMARK.PEROXISOME	HALLMARK.PI3K.AKT.MTOR.SIGNALING	HALLMARK.PROTEIN.SECRETION	HALLMARK.REACTIVE.OXYGEN.SPECIES.PATHWAY	HALLMARK.SPERMATOGENESIS	HALLMARK.TGF.BETA.SIGNALING	HALLMARK.TNFA.SIGNALING.VIA.NFKB	HALLMARK.UNFOLDED.PROTEIN.RESPONSE	HALLMARK.UV.RESPONSE.DN	HALLMARK.UV.RESPONSE.UP	HALLMARK.WNT.BETA.CATENIN.SIGNALING
Gide_Cell_2019.iP01.ar.887	0.3784277361123773	0.20660859886204438	0.41102447541664394	0.3285203202704896	0.32764059641339094	0.15265840920487866	0.331940909296543	0.11157598910192582	0.29335670893022914	0.20504630661560044	0.2665622434957604	0.33642448411683956	0.4336340409208044	0.34804779757485	0.17632241191512388	0.17790965539405548	0.31104947153843887	0.4568038055641875	0.28942188117178386	0.2943708908105166	0.22631392500962547	0.2662625228202956	0.1984320117849057	0.12133075466033084	0.059487358338089914	0.3952658030680553	0.353295841718002	-0.10922922425413539	0.14603806441891354	0.5175922926960621	0.42774778010984843	0.5990454679799604	0.38745382858157856	0.1856079844043622	0.3030178386189588	0.4668360530032723	0.27259641027431075	-0.11350441367385816	0.25679974407009765	0.36629021943107504	0.5043062778129171	0.36537186301587515	-0.0013188993162380521	0.4266337572497086	0.17771057089581568	0.4553329882208271	0.43882228103402826	0.2543069539615041	0.2627431940549178
Gide_Cell_2019.iP01.ar.888	0.3735011435124086	0.09977997704455889	0.3781752286795139	0.3262946624280812	0.2601957314285243	0.1171464138236863	0.3059301103531689	0.07028842684778062	0.2664566191967483	0.16122826360343243	0.20634374876312783	0.3672823957566667	0.4570645439046263	0.31501747833661603	0.13738045485270922	0.10948129757687024	0.3086361203516901	0.4699469568742887	0.3117753254759513	0.31044537848362275	0.22805483857704428	0.2600437623927228	0.15161898986059943	0.05075060363831202	0.0108762180103602	0.3100627430730601	0.24518810837486726	-0.16894545719133802	0.0818566176178792	0.5138954276309559	0.4378925493600193	0.6260872894494998	0.4602226444242768	0.16536410458383002	0.3195785138295379	0.49788938296537344	0.22702337447450274	-0.11461909934496914	0.24915091182217688	0.35915334044999414	0.5067963522938886	0.37482859659074413	0.010836244750592952	0.4335651196794836	0.157222365505862	0.48562043540949096	0.41295572679468084	0.24885171198877507	0.28142481782687634
Gide_Cell_2019.iP02.ar.898	0.33451955550937185	0.22231111835894285	0.3978319808946144	0.3847087018294724	0.30101705863014455	0.10492719705914123	0.3646165015815293	0.1211235411390345	0.2901080974558198	0.22098705312417402	0.24453807097797484	0.3448530128241546	0.42004631675915916	0.4425869341383463	0.12044210516742547	0.10461143669965114	0.25365739691101874	0.43281352907061493	0.3149589140772205	0.3205889099866801	0.17163613004096798	0.2927058945326916	0.19971248191639585	0.1302129573973234	0.0941605357003601	0.37992933904032206	0.34861474383307595	-0.14672966934495596	0.17803682206856405	0.520388818881884	0.41151666556670996	0.5736785356294907	0.3485493134903286	0.184229103124646	0.343977373275351	0.3917686672666846	0.27955989194875275	-0.09379394001133373	0.26317131984810516	0.3469149511373017	0.4613755647889683	0.31770750728320213	0.0071632935251920715	0.4762315184209426	0.23304694117646774	0.4653550901240536	0.46490150490859666	0.26286721406113056	0.28497247791858576
Gide_Cell_2019.iP04.ar.561	0.40290519815818326	0.19376712923988593	0.44745068370761315	0.30349156773205027	0.2905171323163879	0.10018962470345161	0.30827746968094355	0.13741783051419698	0.3395555006596648	0.20044253001893922	0.2572833340828887	0.32280214506656957	0.417694117371407	0.3342261096231786	0.1915791981806014	0.18694248973939795	0.3516503620634736	0.44220242274596944	0.27540382774091066	0.2409097801831511	0.2466626979939405	0.24594617988226433	0.1714405037130409	0.10357215563808894	0.04473398498467969	0.38422868133903026	0.3270255744449458	-0.15390102499913227	0.14212211367090324	0.49329003487786033	0.46736630557439063	0.6259381540949309	0.3711020364891622	0.16447669217313488	0.3158974143557719	0.5614281821822578	0.25351372372856573	-0.055294567975689726	0.30799258188215706	0.3867618042237764	0.5273886574006338	0.3879923557138624	-0.010895425274182757	0.39583596113265906	0.15338665106359392	0.4686794059580398	0.4287461345701949	0.25415525552074636	0.22429466932338
Gide_Cell_2019.iP06.ar.924	0.38714861170603837	0.2487918496947414	0.41473462958114643	0.29267731232946687	0.2829033043002512	0.1332595987021886	0.3642695421106548	0.14463593090853813	0.32978954095055596	0.22349799964001377	0.2924086575181333	0.35049364597519417	0.40415687758072777	0.3508908309887813	0.16783482172708744	0.13115019589679247	0.33835395689640174	0.3959905136183596	0.309853125896654	0.29274925827115456	0.25214586864577526	0.29077278176065946	0.193889290516986	0.12742536349250078	0.09000329402916714	0.3924933582861914	0.3581697493646759	-0.1773551559514244	0.14538228687478127	0.4964590404432271	0.46696455416447724	0.5879545927569166	0.3604918203485973	0.158406491874463	0.2894802119073184	0.48196065205847194	0.2802122215794185	-0.13505268220460562	0.30576282657307496	0.37948655359625255	0.5197605503633563	0.3981791757351192	-0.015529827645366498	0.4141547136398593	0.20758041322361273	0.47995754543648744	0.43956050142368963	0.29316113194292087	0.27122618085933786
Gide_Cell_2019.iP07.ar.562	0.38567297718950777	0.3079057152456755	0.40924915196432393	0.2515657303406658	0.2477567745799524	0.12455624246337316	0.3899803926797768	0.13027492468411117	0.3274201862692691	0.21878905169213012	0.3154228555848052	0.3424684061500757	0.3854556589993157	0.3127451098955423	0.15998252494810292	0.15220710267334925	0.32402972947050956	0.4096407780080621	0.3078526301018688	0.26264024625684984	0.2470403478164238	0.26444017372263506	0.21144871072445856	0.17568547561162973	0.13916591482515786	0.44860775106509593	0.43494940575750285	-0.19716616803328696	0.1691060632666732	0.47644164127072824	0.44921092639953897	0.5985546409350299	0.35857218675309604	0.12149819511282325	0.28313857821817495	0.5060724199801783	0.2916943465728729	-0.1307464555546526	0.2986116532941983	0.38048182766717964	0.5230974173656378	0.3908800099264393	-0.015915185727664583	0.433821317378626	0.2758644513319989	0.46413477062200625	0.4186753820540583	0.2725123450300482	0.22414721191734546
Gide_Cell_2019.iP08.ar.926	0.33736438785631867	0.1404961327574132	0.4193890520888409	0.22134423692149155	0.2294263460173206	0.08206847790888226	0.27640298112855327	0.08006098978559847	0.35324907127617805	0.11631568861149702	0.1942658947492255	0.36149926672933536	0.4633208075629398	0.2770314777009725	0.13593406394236113	0.10809138071869208	0.2917090803206284	0.4790359073442603	0.27856285532699226	0.24584175845024359	0.2352174530536904	0.23738192666600758	0.1623935167995795	0.05436108934060215	0.03348786792981022	0.2351095571204409	0.23328073623344778	-0.18190767019170773	0.07099811838143888	0.5048656698589544	0.4596226714277199	0.6168587648182714	0.4548814453659827	0.11077611848981092	0.25442117054826074	0.47340961398047177	0.22965872657132408	-0.14018299155341374	0.26154941374189217	0.35970268017674173	0.5180043268109598	0.31872372240548225	0.035106793397354334	0.39762292828275875	0.15471367305726805	0.48861550555888555	0.4265604641795272	0.21137553064647788	0.20721162467436324
Gide_Cell_2019.iP09.ar.927	0.4055042821412729	0.17359982878181948	0.4013437051122395	0.2665301880363771	0.2419377683984153	0.08316047498149631	0.32096520378979	0.1280736106334126	0.33655932603555805	0.2030644595612962	0.25824684402141274	0.3706572997413825	0.37319619159666834	0.366024840592823	0.1693248471431531	0.1528818390964056	0.3520445206573514	0.37668515084895837	0.3127142859703098	0.2471080339625922	0.2641598562116207	0.2612595989687478	0.17675628390350873	0.11371341962616513	0.08384965602677757	0.37480760002495506	0.3248476216778388	-0.19972353821991656	0.11725751593404793	0.48212578568771836	0.45611172929741056	0.5884329235835631	0.4061400036941839	0.13344326702091522	0.25867462839291216	0.5349691622979108	0.27543446208688255	-0.13376976466178603	0.31096798204387727	0.37970579975138397	0.5472148049090959	0.402821497896398	-0.022335737221234386	0.4242491938172743	0.18838482345083415	0.4987237834282979	0.41476859279132766	0.26388478796858766	0.188361810717497
Gide_Cell_2019.iP10.ar.889	0.26762174395457466	0.11929836181290462	0.40424613541656607	0.3030514255986988	0.2675909185642167	0.041435510173910804	0.28404465135091894	0.0622192584811508	0.2555678387139646	0.10128937910039645	0.16505059640524625	0.3116010565860612	0.4451614357345542	0.4022243779887715	0.07241882850437793	0.04146145683431153	0.22997723753485474	0.47500165201044037	0.26876979656356603	0.277328997508249	0.1683031758111833	0.2151674163203055	0.15187277929241863	0.08095070129236906	0.053517600503500254	0.20674959396412312	0.22750839901369005	-0.15432499039314398	0.1229822075592223	0.5215547658988163	0.3975507499923432	0.5648442313056752	0.3116588031551625	0.1030623524567617	0.27916102116096764	0.3643666605689078	0.1877348235020938	-0.1257507451922568	0.21564399400194914	0.338989744889624	0.48680211353141545	0.22486282777992506	0.03784070169340197	0.45840134466578325	0.1541982585394403	0.4349630674631395	0.4552080224227809	0.1911475548223931	0.2207164237427979
Gide_Cell_2019.iP12.ar.890	0.36830890018515217	0.3317939207477738	0.46821595460538884	0.3809005488629751	0.3114508370556823	0.13345698554219682	0.3817175546707505	0.15272952891396377	0.36513050544936787	0.25284878876680494	0.37372590350944307	0.23010767059117485	0.2075956970834768	0.38448630127427513	0.20885292747422732	0.19020812756010205	0.3070060352290353	0.2507043726546207	0.23424688294731025	0.2891154769968584	0.2562614065788194	0.296212018468772	0.2764639689137003	0.22024052320911244	0.1876013457784777	0.4321779400692677	0.4417169918593294	-0.1576835597458148	0.24710552407654138	0.4512059768217601	0.37873343998463654	0.44920797194708223	0.1395387560520351	0.20430608669735703	0.3303737835316806	0.37753629579112624	0.29453666224064595	-0.11646494510876963	0.2725701204407408	0.3655040321416711	0.512139069563673	0.3334929938516127	-0.0550086279771656	0.5124797181893352	0.3028670883422308	0.4146028614120471	0.4894180066983274	0.26903283271987694	0.3397802425929065
Gide_Cell_2019.iP13.ar.891	0.38729916615959814	0.44408228978937603	0.4280072427505205	0.31008590729180574	0.2525464650080731	0.1139765567980077	0.3937173467739079	0.1517832882046111	0.33910284685435105	0.2595637030576504	0.40943748945869474	0.3071587766210944	0.3206635992588714	0.377452210893448	0.1517567163674089	0.1426314871469077	0.32449769138726253	0.3456521190675849	0.2749680623919363	0.20539430541410916	0.26385097388215967	0.287805365809025	0.2857119387175128	0.29699728350330135	0.2335990376115518	0.5167610847662637	0.5300099018541252	-0.18544998749276104	0.24519331177337422	0.47268759915123937	0.45296737025133177	0.5246340712520566	0.25221901074975983	0.12481910579399168	0.2787735330073499	0.45151031009342807	0.2840344987593957	-0.07831106871511534	0.3153035804929989	0.41476906950842823	0.5352271762977688	0.41461005200004425	-0.03371962085486925	0.4399876506166333	0.27980299624646465	0.4748645491300763	0.4242216159544391	0.2789650915266803	0.17822377762288313
Gide_Cell_2019.iP13.ar.892	0.3753648504286414	0.39899637164709456	0.41744558935430387	0.25938459095235267	0.23858264857456438	0.12353264330223845	0.3734952229338695	0.12684668668787638	0.3589865649043965	0.2156998672937678	0.37165525267234706	0.3465920785211102	0.405674478403476	0.2401792718189625	0.1605409149864737	0.14876439500591113	0.3214873046255312	0.4276098468266589	0.2828802405719401	0.21875527313206192	0.25483074145043394	0.2632536339561207	0.24726565802665873	0.23541621656013276	0.17232346709028185	0.5315548212978145	0.5243710222681359	-0.18054640603893699	0.19497242468564763	0.5080286222614024	0.4846930981979792	0.5702924045124957	0.3223045232410331	0.11894407822934285	0.27492457164276324	0.4682821745019072	0.2776296079754087	-0.05713192976282474	0.3087690734732306	0.4100173078997861	0.5432324638888895	0.3971901810985097	0.014768211855058885	0.3994615304928192	0.24634124161529963	0.4757824453582078	0.39524159467917264	0.2778624339397107	0.2123775931964279
Gide_Cell_2019.iP14.ar.893	0.37722475687772195	0.13700561713949314	0.4105360001846066	0.3180560225385075	0.2429676682963526	0.02155521966815931	0.28787959081659453	0.13503575356750663	0.3498952043451927	0.17427675575617024	0.22175709468091123	0.359202628409208	0.47261881696336305	0.36751092647592404	0.13252493947732474	0.11966684118347969	0.33323599835909096	0.4756163636134895	0.29625292970247863	0.27297090322447604	0.22521829656192627	0.2555407964699735	0.15548126084192876	0.08376558783142976	0.05071907230659394	0.31858066187229217	0.2824052590745302	-0.19323406345937671	0.12437302953987052	0.5058553784102154	0.44820055438618156	0.6108166681003849	0.39318531869050233	0.1640893803300194	0.2778217270469702	0.4781417091661097	0.222366442267261	-0.07231672722505948	0.28619848690686395	0.3372779621631212	0.5216151025645879	0.34825996974712925	0.010498443429736277	0.4128289488389472	0.12818386934369788	0.46307282935374344	0.4706700542716131	0.22208141153727123	0.19768220845798434
Gide_Cell_2019.iP15.ar.894	0.3563146079668717	0.21540471103382264	0.3935266878603907	0.2705070113487474	0.2684176574527208	0.06269005204147778	0.3062507676987712	0.09568268716737792	0.3342389275039859	0.19830469606400825	0.23860475959519206	0.3735249547919355	0.5147557784160912	0.3278716195945675	0.14895630502995214	0.15994025594232428	0.3156199938629851	0.5188990508237658	0.2846091819412151	0.25509114445357467	0.24459644626577828	0.2293465973686354	0.17623123972470658	0.0813430307227234	0.04739841938563449	0.3531462318522863	0.33370313426610015	-0.14592705347235677	0.09500368545061579	0.5301556703995971	0.45983812758272835	0.62347720341223	0.43237233080479304	0.13420488915261103	0.26421869587028946	0.47319426910033213	0.25071905114981563	-0.16090889697507182	0.2798746200458383	0.38374744759539503	0.5102860501081395	0.3592514695273891	0.027523189721639935	0.42104831470756643	0.15168664704803841	0.488747872680997	0.3861399916346474	0.2350960041387048	0.21072646419716162
Gide_Cell_2019.iP17.ar.895	0.3675006548978114	0.1856835367246381	0.4093080710971985	0.35629415538930015	0.29012924545151375	0.08416499859013954	0.3338655685615787	0.1208252547022413	0.2862149569889428	0.24546104533549803	0.2625032445876728	0.33598014218871103	0.39325591471473376	0.4400665383838838	0.10542339232952051	0.09703385312898971	0.2882241472768925	0.40403134102912275	0.30881231891184924	0.2660866754438867	0.20203859683005854	0.29068911131865877	0.17652182778158212	0.12014126882520261	0.08555111520000849	0.3760550068912064	0.3443107808821986	-0.17804993218904633	0.18782469683912778	0.4844688378394924	0.421400465187084	0.5753677835848983	0.3242799161748708	0.1840405732907932	0.32568520414128105	0.438488484157709	0.24647583562257247	-0.15692458369815446	0.2727946866590073	0.3586993282611217	0.5043360224440794	0.33585108793818796	-0.03289727211576333	0.4585893248268582	0.19455841866611515	0.4605439619075449	0.45877250616020926	0.24921843615425687	0.250886480302497
Gide_Cell_2019.iP19.ar.896	0.33430617610511243	0.3551635608877559	0.4137766678126811	0.2815983533551883	0.2451515517023191	0.11614828893404625	0.3541308046294039	0.13112274290736073	0.32200955084900257	0.22455876109563885	0.32777688060413085	0.34713822844717196	0.4179252189019169	0.33073886606591757	0.13755844844625378	0.12841118856755623	0.30247122963268797	0.43771813229118367	0.2685585628664012	0.22315386493126452	0.23240756551379868	0.2585212961031726	0.23432275444326345	0.21255644457700257	0.15994572744963	0.48338326195954057	0.4669864094044721	-0.15933755498473	0.1915657813878297	0.49624151900977925	0.44522045114919273	0.5805528294369526	0.36086205632568674	0.12640660957840652	0.2710069709527599	0.4437029035706644	0.26578736955734206	-0.16351597600743015	0.2713302765915035	0.38597265114682383	0.5138001182258293	0.3718799783240843	-0.024300885856329082	0.4311188388685166	0.24842443810231518	0.47920643171865646	0.4135640508157891	0.2737406763315385	0.21670460843728934
Gide_Cell_2019.iP19.ar.897	0.33089299286022383	0.27122617752169687	0.41007195337665314	0.30298953620347585	0.2723327258205178	0.09568181288169565	0.3236751818628738	0.1256778250246248	0.30916700257900354	0.19448948501732433	0.2698061517039078	0.3371947408511359	0.3679749544692998	0.3086860426349442	0.14829625528513402	0.11285060241110005	0.28313649149127035	0.38484715925041346	0.2544394178292687	0.30042558808747943	0.2347354836308569	0.23708441634619776	0.2035431723149252	0.14998066432929705	0.09405250872974506	0.36317858746233084	0.3496465726045071	-0.15173139514670347	0.1665661872255659	0.4818584804970467	0.4194095811200928	0.5625994933748606	0.347890585293107	0.14617241103712988	0.3064196471517239	0.42771432304027335	0.26688910200983823	-0.132509225825927	0.25272678536097637	0.37292304684593086	0.5097964793562971	0.33803921713997753	-0.015395593845837732	0.43433765567746674	0.17391938433006035	0.4618031722711605	0.4365193280247781	0.2526851427081391	0.2595208328413654
Gide_Cell_2019.iP20.ar.899	0.2848998144203957	0.3837534998245108	0.38519330882743397	0.17798803570218433	0.2437026552176521	0.08221129500405122	0.3139234802865437	0.10366471313638877	0.21987017210211252	0.09990911158332766	0.31756070410515275	0.2774486938076435	0.3138574187981387	0.20969118487158478	0.10109493900312307	0.06290873496917314	0.2248639042575208	0.34719408265781093	0.1831615131161745	0.16803848288049958	0.2107396454445079	0.19867078118386927	0.26042710888677095	0.25205339662160914	0.14963016910341462	0.4626133140626588	0.4492020895438012	-0.16347522940628237	0.17813818782750582	0.472935254554804	0.3513426120309038	0.49208137746887703	0.22782596623224888	0.08722237149411487	0.27044492130189524	0.3615600752916736	0.24826803715016516	-0.1634975920270097	0.22980447280963867	0.3889001202268532	0.46184240972119706	0.3256435877327065	-0.03732233806287748	0.39644102533523046	0.21017182452324598	0.4160514385242192	0.4006159698029557	0.201828024561906	0.27879040173110564
Gide_Cell_2019.iP21.ar.900	0.33098107906708446	0.35654586554670037	0.44649588983840927	0.3244627668410342	0.26221083593243644	0.1414679397475976	0.3962069686940546	0.08530452203951934	0.32542119138442605	0.21404632286808717	0.34192766124515384	0.3040716968150774	0.43304379671075427	0.42428461244323723	0.12241340235269416	0.12520264698398018	0.269012353373048	0.4655094713720491	0.2874116802640864	0.2524671935461012	0.2105155312393799	0.30134100632596317	0.25801285230605897	0.2380786500679955	0.19118192365357317	0.43586892590135673	0.4402717321147253	-0.18527066320856087	0.22884004219504045	0.5158378605936952	0.46050989085076277	0.5815171893253387	0.33760151046539727	0.13592967732827174	0.3027507195519286	0.4027460328302625	0.289955047741831	-0.11653040271756075	0.25724642183251833	0.38691529091429916	0.494523332254656	0.34054111005957105	-0.010235897911844843	0.4673876584892373	0.3045430974877833	0.4804850062173317	0.45347332308344707	0.25913053570196914	0.252986306585024
Gide_Cell_2019.iP23.ar.901	0.37366247457593593	0.16478795537429503	0.4137879679580557	0.2934332374244309	0.23457968061880158	0.06698276241669313	0.3117682985276469	0.08768714874082657	0.301258191596	0.12824182546701254	0.21939673608144944	0.37811689542064697	0.4320444922638196	0.25613452653433755	0.12533147699631367	0.11067401720303431	0.31930614992484563	0.4446497575510194	0.30278052643268283	0.2937095068367747	0.26031263857563924	0.24780025441052775	0.15756515166535665	0.06451816946622098	0.0329274513753819	0.3287368153285075	0.2775153303557148	-0.19324427929032187	0.10253654031285656	0.4830450346672008	0.4703118598989606	0.6217445527571291	0.4222537792389469	0.13594527442082027	0.2969504860365296	0.5278265421412797	0.2501924228396647	-0.09773032591507876	0.27249886984848903	0.3653187316412781	0.5409551490801651	0.3737131510323145	0.0210272323409031	0.4159013453966366	0.14674498979481002	0.5068288954593444	0.39472430542544346	0.2775742886966619	0.2597777753283518
Gide_Cell_2019.iP24.ar.902	0.39267152503273195	0.2591758062399412	0.45293096941169414	0.33379943416501473	0.2681832177648462	0.09394849476515972	0.3488805951963205	0.16092744922083616	0.3443136261275999	0.2462239387579869	0.29318175297662724	0.3310368741445825	0.39616057642380265	0.3560009213850682	0.17404691763974695	0.14278791289607487	0.3348962372010859	0.41175354469214404	0.2894442978420429	0.2545263938792759	0.24436032451806355	0.2526706559577615	0.20357242277495627	0.1541138742934808	0.10351632931714023	0.41546758162319225	0.38432521196757985	-0.15769539234211927	0.18496050357707652	0.49537337401129883	0.44172496035495185	0.559883573233176	0.3591533889962577	0.17997024394204883	0.3038054838215364	0.46834288561395876	0.2715643024818806	-0.14549804076829842	0.30361418005569596	0.36785555588909874	0.5193816771377653	0.3560575154644053	-0.021573350198506345	0.43137803148815335	0.20215601051376667	0.46694313975701923	0.44495699746883605	0.2757816384032276	0.21723155491471005
Gide_Cell_2019.iP25.ar.903	0.32145781635220505	0.1303416692513283	0.38984382366389203	0.3155413844611796	0.24729989575144465	0.04227742192766007	0.3162162863581606	0.11720613389179292	0.2773481135702487	0.18070808331932953	0.19971664967085068	0.2879536583112837	0.3500761742868083	0.44419957641529173	0.09823093166955482	0.0638830371881969	0.2473558863921461	0.3873686085851315	0.2839309275747852	0.34424491250035066	0.1884050385119967	0.2614349795680964	0.17710090248978788	0.08127864218712026	0.06773782445612204	0.2727830830820092	0.2615140583879001	-0.17921114148867964	0.15341289701389313	0.49461183588310764	0.37926853783509945	0.5246121072119893	0.2650541980896292	0.14452507146153687	0.2938028139491803	0.3795006575540402	0.23330324804589483	-0.05506863540899941	0.2489612181837889	0.32050175780901674	0.5012512089661765	0.288362556485617	-0.009878273230276235	0.4628069221306462	0.19504182703114792	0.445358268204449	0.48046132441585765	0.18163220403112515	0.23016485862593472
Gide_Cell_2019.iP26.ar.904	0.3671340661449002	0.30455401661254466	0.3947316153395902	0.3237674301019636	0.29830352024451373	0.08223923338137669	0.3819752930153331	0.08241847302638676	0.29398321371861935	0.17703939721168538	0.29284455791883307	0.3353842729722538	0.46469365522539524	0.3304897237947045	0.14842066262379083	0.11361217775389015	0.30306242173722603	0.491076700496724	0.2934592034595538	0.33739092823910016	0.2107792652397863	0.2977019485407007	0.23128669138590174	0.1655202892453529	0.10350469213739123	0.41710975842860637	0.39880247375835015	-0.1505200064066915	0.1664557808760412	0.552961115446564	0.43995350026197805	0.6020998124083157	0.41244684389345765	0.31338454371856783	0.35132036651276266	0.44240223091960307	0.28412727826452355	-0.14102980400841947	0.260860067285789	0.402507365387035	0.47737607962403444	0.3752327411425009	0.018288105467668722	0.4380279341581928	0.26141557023493195	0.462565333106777	0.42980604103559067	0.2751285730993783	0.28845856174370776
Gide_Cell_2019.iP27.ar.905	0.35579249457622997	0.374261121880617	0.403748856770534	0.3191717805183024	0.2733815822289602	0.1288582952616211	0.37521518147615307	0.12975378460639245	0.34600560885585785	0.27638553601834853	0.3675113475869342	0.3583947103292921	0.4620407313715603	0.34100947993739533	0.14934734358616233	0.14686880372385652	0.31058772088570397	0.4735071789304288	0.27576750233988867	0.212864239920942	0.23643128901870245	0.246412923038586	0.2476261914603668	0.23517366024672662	0.19405463410163054	0.5321410662071191	0.5078845841545598	-0.15285691824961384	0.2183217703629672	0.5211801973617834	0.46318199872357346	0.6100918965054861	0.3821363285682192	0.11873237620735766	0.25813761486858383	0.4686181476836416	0.263185090861701	-0.14622353837369403	0.28556205678380064	0.3981051916278299	0.5168767485127874	0.3742945507442796	-0.003137314337288946	0.445545448582258	0.25033255985301756	0.4756536308205825	0.41447468924866165	0.27944556726010256	0.1776233457723013
Gide_Cell_2019.iP27.ar.906	0.35996174868472913	0.36144533443048255	0.4211361498270581	0.3189767014671243	0.26171337456623817	0.08759144744706115	0.3750964251768312	0.13377175614405515	0.3571098171778252	0.2626210981064674	0.3523099150434772	0.35837536364181166	0.4492847911654938	0.35939090378560806	0.14854186651863568	0.1393065065882954	0.3274570087909166	0.4618359459529072	0.2856773446034663	0.2235039006575058	0.2417150980643009	0.2645765493583376	0.2398256557931594	0.21866611950701526	0.17390551279359215	0.5198672488452003	0.4865005616138055	-0.16317066460417348	0.21677475155552858	0.5190526763122862	0.4635432794773859	0.6079287526623771	0.36283787993640654	0.13049596824898138	0.25905756349299264	0.47501743447471795	0.26494611048132316	-0.15532664258453624	0.2899773029592103	0.39536791180320335	0.52479626537826	0.36329273605894274	3.8863402394485706e-4	0.44695688855504684	0.25383047785986357	0.48070593841222303	0.42551523038630484	0.2830677538754396	0.1758473180434948
Gide_Cell_2019.iP32.ar.907	0.2955896444865406	0.33715929578614295	0.4071339823994321	0.20927271864080568	0.19640809957969813	0.07004493753896224	0.3480436619136813	0.10409899032116637	0.28739384081422764	0.1432884806477637	0.2972296900435474	0.2937186867793107	0.4349883616637431	0.25136045557370973	0.10626426455076192	0.08664636636779065	0.27224973482122977	0.469294842842597	0.2400804816569229	0.20236025227730517	0.22396743328309807	0.205250442553208	0.21279657920524866	0.20575205538755664	0.15935891339323058	0.45992526708021664	0.4452439785196565	-0.16761698773006742	0.1692358151753827	0.5056093524085085	0.43682182939049813	0.5344468083166166	0.26441316408083715	0.06542700399491179	0.2667440255229716	0.413789512376749	0.24953382854867565	-0.1249914366235162	0.23698071593353418	0.3640417544201831	0.488817684197904	0.30634311272880715	0.03514594922512736	0.38765590251255755	0.23969770404278162	0.44127908076236966	0.39403607090257853	0.2205425502955151	0.2343055418929834
Gide_Cell_2019.iP33.ar.908	0.3791831317994213	0.41633298230636434	0.4401045954242287	0.4061618105024471	0.28822748414446925	0.1397458663461842	0.4099099475830092	0.12582432455633855	0.34595413977212103	0.3053911602876727	0.4325196464117233	0.3130520622935317	0.406692758250095	0.485373861650599	0.17408783969878036	0.17226694122761907	0.3276534071140708	0.43594832407662476	0.30759258630909886	0.19947423197616432	0.24889608675203403	0.3437715138636259	0.29589882054285416	0.3362758651626706	0.2834414862539537	0.5603082221496355	0.5624831094321482	-0.17054065091578008	0.2706829355030544	0.5125296473201423	0.4646086302112012	0.5610096872625566	0.2957560340438035	0.16256092247816098	0.27830261458508193	0.44814393783492784	0.31188367134085954	-0.12414907906910193	0.28303047738026677	0.40971301707305025	0.5195370257063235	0.42031286557223635	-0.021373660767442577	0.48009290880336736	0.3730215119675652	0.4807507755214734	0.46163195143400154	0.2972294956497978	0.21959623414840612
Gide_Cell_2019.iP33.ar.909	0.3666700091127008	0.2381161313292192	0.42006567323066824	0.33723209160314754	0.26142801574229996	0.12257034879049347	0.3532943519744087	0.10670625266690724	0.2998873401887607	0.2105859238694481	0.2964199537457	0.3585959849655755	0.44166589370477083	0.3714839096797155	0.16370519946659845	0.15609731398931165	0.325183809437829	0.4661771096001484	0.330338702977682	0.2342213579026121	0.25671316238220226	0.2966375326258919	0.20943754705526155	0.13314167927294218	0.09867932809185706	0.38870993663412884	0.37328299090277206	-0.17553020292227187	0.1491124695833794	0.5098253209215976	0.4734770039765206	0.616773940104769	0.412643896899717	0.20185632944897933	0.2650728171671395	0.47790758197019995	0.27956334850207765	-0.13848411177289405	0.27539659697513763	0.39982769866970697	0.5357221229933319	0.40208891786180406	-0.014287058722968557	0.44420232813424215	0.2273895901701728	0.4948845340001495	0.4238221536265426	0.2741748845304393	0.21764663234005208
Gide_Cell_2019.iP34.ar.910	0.37078288313277014	0.2652573232557483	0.4433317481528103	0.38794218360082844	0.30928922060559316	0.12333491459023316	0.4024263082102521	0.13158998745738926	0.31918208541493154	0.2900942534478394	0.3368532919901578	0.31825292712924175	0.31302593766101355	0.41449424315615047	0.206645466497646	0.17283148874020152	0.30344880064776925	0.33381309002994797	0.3192650016149418	0.3187706200314832	0.2567008503276331	0.3478447793926243	0.2646579811441668	0.16901228673345467	0.14507269036673887	0.4444628908525823	0.4138705118009255	-0.16329901668458124	0.22884943635063024	0.4664928536377131	0.41517403917952866	0.5444573498320072	0.3085864237994931	0.19316031942256848	0.39140659496133834	0.4163142445230077	0.3201765067635141	-0.13548053100332505	0.2882203009187051	0.3750831250548871	0.5091438549418765	0.3409579177645356	-0.06802050909868947	0.5193495951157033	0.305772171141956	0.4574152461307394	0.46959519697773255	0.29462251435233006	0.34859755961939837
Gide_Cell_2019.iP35.ar.911	0.3592372611219158	0.2597782219149006	0.41930981913568927	0.25842530525689444	0.2630371688548301	0.07915658116696159	0.34274743994747103	0.12171045330800047	0.33219025850716216	0.20750119953045176	0.2824357526431218	0.35494930753282383	0.4004110024016583	0.3291521168138172	0.15336700041209594	0.1281830606263418	0.32566759473699397	0.41102130200565906	0.27549355231708145	0.3099918044117908	0.25138903741566687	0.2518733333926942	0.21740490154040976	0.1411728389567673	0.1115178653256515	0.4136983594620685	0.38391547022001704	-0.19237201015637112	0.15446101225492476	0.5050942901203201	0.43282574032807986	0.5884275824897752	0.364984138136955	0.1526044333778093	0.26974395415394786	0.46661935998750914	0.2721965812043668	-0.10639412977895396	0.2865454564109528	0.3951058334118046	0.531597660011923	0.35475576933479924	-0.006918964013468253	0.42639131866030416	0.217008158157429	0.4813516567572028	0.4343967625218811	0.2728458758860857	0.24106942446928967
Gide_Cell_2019.iP35.ar.912	0.33279286762957655	0.23955259095779077	0.41698820693383454	0.2084866282135685	0.3000877812332063	0.05280265984092609	0.31267557594697803	0.13002113417894154	0.33920450854349554	0.17768526067198903	0.2376071065676047	0.3162120503480806	0.3844327918021784	0.310868005578557	0.155517992783761	0.14276805224544772	0.30063789324663537	0.4088629391183945	0.24918803014131505	0.27518688147333775	0.2267077852668257	0.23446819759673532	0.1841607869232507	0.1066134926980459	0.06014136475815495	0.3771509929900316	0.35440701814531383	-0.11546469663688597	0.1398141629618932	0.5032281307934736	0.4042165052781468	0.5638514885320003	0.32421965396662417	0.14735775119462746	0.254742875727866	0.4265438560644728	0.2627437440504665	-0.08863466763074475	0.26609361810847776	0.3664099744196812	0.5173241825222482	0.29827667827827775	9.466732284991154e-4	0.39817522821280205	0.1676848834687262	0.434932042621266	0.4520255690490149	0.23687737914038048	0.19900462418780712
Gide_Cell_2019.iP36.ar.913	0.3410684858669523	0.4257962990493329	0.42100080852640714	0.2635612030877068	0.24907310025253496	0.11635172853070475	0.3727330792977787	0.12670108015208195	0.3260862527427509	0.25603170335968617	0.38575472594541693	0.30469111650761965	0.3976878868640909	0.3065080592165555	0.14753350099334728	0.1383477402118766	0.31203072666077086	0.4305445481961662	0.2440507720404006	0.19494946225193033	0.25333381973322144	0.2386800592645814	0.2766722727975193	0.2830486785448803	0.21067152211146797	0.5557051836318949	0.5400556181108401	-0.16453627406121396	0.2348552749174043	0.5069739222289771	0.4321000911106409	0.5373253983874035	0.2744325991272768	0.1261707631709948	0.2458200881485395	0.4169812955423012	0.25955188273452134	-0.13849471820584666	0.2754402513239758	0.40468837633277366	0.502863583165481	0.3638275963648974	-0.007439577214912518	0.43088438810166224	0.25283888949422956	0.449904970984831	0.418428066251646	0.2576486712454847	0.1739592508192934
Gide_Cell_2019.iP36.ar.914	0.35368919743986477	0.32533953304462077	0.4370862607936924	0.32954913787569357	0.2702122599504017	0.13526301900903118	0.37728437865566805	0.1062303292137017	0.36618469202922954	0.27990760967698763	0.3570987552665616	0.33486599642348025	0.41549008336982945	0.3614475050918281	0.17603528877651708	0.17103984946810538	0.3379412657227453	0.4367099020154523	0.28921582179183003	0.23898496581323275	0.2560565744843708	0.2887070646083417	0.25538148579128767	0.22124289932669577	0.17831239412785233	0.549254047547679	0.500061211145604	-0.16852423766529945	0.22002358848924472	0.5111562448687624	0.45969700637370503	0.5723358229276767	0.3549155826818528	0.16019840225401566	0.2664653322738741	0.445334287077875	0.279348004760976	-0.13017620696588245	0.27298812712492804	0.38967733399185167	0.5167393746526668	0.38712126446514683	-0.0038037297641444674	0.4543849546179963	0.2896621415778701	0.4850365768204627	0.4344151917806891	0.28073348812400234	0.21253408097979037
Gide_Cell_2019.iP37.ar.915	0.3376188905810124	0.38722400134955054	0.4136782390269176	0.30396486090469604	0.2517215504435196	0.11171036981347564	0.37739010977207	0.12049348595455006	0.3229565491181253	0.2581596176104074	0.371760601517041	0.3323436850023692	0.43902352065255934	0.37476643378725977	0.14810931281218556	0.14248665203246547	0.3009064711168562	0.4632606097246795	0.29284832858150983	0.24104790022493175	0.24828757384651398	0.28299096130587303	0.2604626946791596	0.24298955880522824	0.21315007442157916	0.5357032494259164	0.5172007527943816	-0.16837227308179348	0.21188924011561347	0.5240819625456005	0.45813040476050704	0.5745640424406614	0.3321759819588354	0.1123229914250481	0.24707206958786102	0.4298736976182486	0.26415560279242173	-0.13895457469392355	0.288413020446211	0.38386881574232756	0.5121456640210885	0.37543572105251993	0.026719745717951472	0.45534688234090387	0.28069270556657544	0.4905618875079299	0.41887081892862815	0.2550974849711899	0.17935033110417434
Gide_Cell_2019.iP38.ar.916	0.3477243256228635	0.21111568322869434	0.43279920877400263	0.3565165005359812	0.3355627122086121	0.10188090862768087	0.3247004193255222	0.13180689334949655	0.30475922188394383	0.2610439662272453	0.2965332654238176	0.28429742059239005	0.3135625110464732	0.46019141594742025	0.15905570942748687	0.13387134913930182	0.2923396321388796	0.3404999378245491	0.2485366503053055	0.24449384333649168	0.216900388388442	0.27641960947758554	0.1935293431806709	0.12994654853768026	0.0917661303828242	0.33352691744795016	0.3430714829209225	-0.11218986060577206	0.20615380719074647	0.478460694303024	0.37866856208857397	0.5042536785544309	0.2457239049396531	0.22139955966504696	0.2775341218225791	0.3754879095413712	0.24928285014656656	-0.12414791199558449	0.25679036265684213	0.32635167468345694	0.5198120330214283	0.301846664101852	-0.025230318932272202	0.45741931773195116	0.16522232999234696	0.4150296454261511	0.5011875184912005	0.21166519205422052	0.26490362960895525
Gide_Cell_2019.iP44.ar.918	0.32051413077211494	0.3573961543067453	0.440162623296125	0.3696886116162242	0.3210382441055211	0.16390055151479727	0.3830991788828904	0.11115325954020115	0.3484442752302588	0.30166334037905335	0.36329830303977373	0.27707155054897864	0.35953146056810303	0.5255783063695818	0.15908212069943553	0.14199779009334415	0.2727807350950783	0.38745640277487764	0.27904716795560613	0.30011439314250504	0.22382105329017538	0.28760521729899485	0.26798211881831613	0.23591384847613733	0.20277340366531213	0.48480070803113334	0.4695794525288401	-0.14322235658042287	0.2596981935840408	0.500536245654222	0.4278745380793794	0.5210515090835569	0.25519244102266675	0.17543777767361723	0.30790718292551816	0.3784968699595612	0.2832943559959942	-0.12822634136249633	0.25760818671624197	0.36620018201869386	0.5138483334603222	0.2943695952854566	-0.042312695272549564	0.49574956973336726	0.2630675027065266	0.45146092154513	0.4883470674283532	0.2348250038766346	0.19732590936558964
Gide_Cell_2019.iP45.ar.919	0.36815003657814377	0.18700191812989805	0.4232559018525117	0.33236165360461306	0.3009077811479411	0.11555532637168014	0.33615999757135373	0.09421474296066562	0.30158705783518214	0.24944032995208507	0.2844001279728455	0.3181438637519434	0.3977610960545015	0.4843036114832806	0.1684231609632962	0.13834379169842134	0.2995823360620799	0.4348306449603132	0.31076534515511667	0.3091821358178035	0.22109088656895465	0.3026337805806843	0.19040556615106732	0.100718899097453	0.08030022160042466	0.33364609908052545	0.33397091484462615	-0.20431321978047418	0.16433330796145137	0.5106797007642225	0.4368284229954385	0.5729821973330277	0.3672881046746422	0.22007653038737987	0.32916993452296295	0.4472024337527939	0.23327248191578354	-0.062251849566833856	0.2696731037659408	0.34654339702326115	0.5156645250420985	0.346443608748372	9.90825673093672e-4	0.47614129666954197	0.20009550514048519	0.4857756012103682	0.47544062130633413	0.23619887027576617	0.2914439484160027
Gide_Cell_2019.iP46.ar.920	0.359091498285185	0.33763109950238307	0.4441262712740606	0.34408397525879514	0.29371613956401155	0.11469110238492211	0.3871842862987784	0.10727131455669774	0.3178420438053415	0.2821723615149159	0.3660498950771615	0.30359574854526694	0.38126608248525734	0.44487265575924784	0.1929815872005145	0.17180273974915908	0.29576469263253685	0.408515289887948	0.29876035812432994	0.2754233981857984	0.24501030929006068	0.33324012136920506	0.25450412983826215	0.23583916641333755	0.19332742723769572	0.5011346897596605	0.4806207873194411	-0.15357851787929389	0.24594970539461383	0.5021098664893068	0.4352158204881018	0.5603173240048076	0.3312829388068512	0.17974807313942812	0.30294507027600803	0.4235007007227903	0.284067003375061	-0.1374748480758773	0.26974455243702317	0.37685603814965096	0.4967445978982539	0.3495656772314174	-0.03413280960856399	0.45537548202721817	0.3041451207980945	0.4790824806365844	0.4659064394091627	0.2732665144550894	0.24601580420687236
Gide_Cell_2019.iP47.ar.921	0.35851689031064665	0.32635934117175924	0.4214098042460738	0.2783852568330024	0.26350572863306854	0.08810106238932196	0.34276063444820043	0.15063857111963436	0.3524764906676622	0.2344358417007481	0.3294390813334585	0.32637558527166755	0.3649355539138777	0.32712877271057833	0.16083412198500305	0.14213352661638493	0.334259387475781	0.38818128286861475	0.2908556158064752	0.2589356976137298	0.24721960383765193	0.2523014927701784	0.23927261811686343	0.20017895657350984	0.14337415977597157	0.5032353131948522	0.4634957436171968	-0.18086696540238378	0.21258785346960307	0.4771309453001739	0.44819912573181586	0.5679630252352715	0.3282043055979027	0.1439485165545851	0.2618834770699424	0.4633508073395494	0.2547209344806716	-0.13457721173666573	0.2953076651777663	0.37165217174316123	0.5200407123891022	0.3651543682422621	8.131218283553882e-4	0.4033757989486301	0.19966164820715704	0.4659208436502376	0.4315919246440962	0.25618933006786726	0.19566908411174846
Gide_Cell_2019.iP49.ar.922	0.37804456673620046	0.24935434940267875	0.45613895610839156	0.3174636335657608	0.24523180565642397	0.13104625695026062	0.32761771321241123	0.14417759313625014	0.3534602924823597	0.23467998991284258	0.27308079470246305	0.3354912687068452	0.4286766143067526	0.38344412872059663	0.15755721100654357	0.13263671632367444	0.327635812583805	0.4477227622622585	0.3156310703393854	0.28357885255255466	0.23369421395657317	0.2777503613080457	0.20185698783498512	0.11531628862387218	0.09340577606936054	0.31380514084725175	0.3546420352400908	-0.18339293182552271	0.1617162341022355	0.49991498327928074	0.48158775601979054	0.5783386237921577	0.353990458300549	0.141167895571065	0.25999578347457225	0.4621518381936337	0.23928496336961727	-0.13128223115798374	0.2960905156840981	0.37809292935110655	0.5369445795270136	0.33516943882165856	0.013013987069418734	0.4312432757253264	0.1676810202756624	0.4769677622428729	0.43868261482915194	0.2326231637863735	0.186596682436732
Gide_Cell_2019.iP50.ar.923	0.3345115161149269	0.29789247078105663	0.44001966375452184	0.3352880075245954	0.27399926047616313	0.1260924491216479	0.360681793619377	0.09782486577333536	0.34399635212760027	0.2620213458329627	0.34097785739118014	0.33637970908432874	0.4525568698844226	0.4653641712210914	0.14469144121477395	0.14630063708384222	0.29406274537188826	0.4797454260471492	0.29473976302780003	0.2846053999072208	0.2218387978452591	0.292232050909562	0.23133585661724537	0.21397130220427787	0.17118741678348778	0.49957753355947354	0.46907024672299863	-0.18954439207216944	0.22443306714562258	0.5365117880661653	0.44433389973462906	0.5841175679460163	0.3566021471257744	0.16431041894394752	0.250759267381509	0.4132382734384358	0.26214159309188095	-0.15147796585504478	0.25927366250656997	0.3831842464116808	0.5310108345155217	0.3124162869232496	0.0014105089038213346	0.4924070912148237	0.2717138990872315	0.4735612865985897	0.4751461188699327	0.2653921329675916	0.1989544372335612
Gide_Cell_2019.PD02.ar.941	0.38254655729091885	0.31418111608405747	0.43851693490561977	0.39864690645121215	0.3021439382566149	0.12156384919474984	0.37318465046205096	0.15407023585744892	0.3164409614849962	0.3221618368376122	0.369067591285672	0.2828680024415184	0.29418504054579364	0.4844503461354757	0.16849316296900912	0.13906569776854208	0.3167812914087658	0.3207152412950277	0.279821611212695	0.24874822237835698	0.25466118223535217	0.3229887090247924	0.25098754646133065	0.2520145722400035	0.20190630458437606	0.39329304495745093	0.41918018569303017	-0.18952083575971188	0.25918518077657593	0.48372956243705667	0.4126098760184741	0.4994197083941958	0.2349261019590523	0.19398174402726936	0.3009446882094439	0.4283572417787947	0.27655918945667873	-0.11301420671014885	0.27200021793536305	0.3643139489140218	0.5161302740141929	0.36369822989838485	-0.045682304413607315	0.49703419692091577	0.28618413885549376	0.4491915656962836	0.49704793334117947	0.264328568698771	0.25960069798591306
Gide_Cell_2019.PD03.ar.949	0.35231094998787493	0.15316492971893764	0.41286884045429184	0.3148879829461234	0.3220136621471854	0.16477032195388328	0.30862670333910086	0.15220509751494565	0.344296410433906	0.19027127126091983	0.21412029402206184	0.31328112216267334	0.3265788618111212	0.3495499697851096	0.21982989317970283	0.20226763158203537	0.3019897301128428	0.3339418942054501	0.2653149651480891	0.2888533722767413	0.25157434844260745	0.27434863982013535	0.1683203067441242	0.05522393967330485	0.03361907550922117	0.3129031095552528	0.29355104876761084	-0.08994851489207477	0.12603469055650537	0.48217464035946506	0.396136676397016	0.5395972128800479	0.3251685317546566	0.15910055599198852	0.30660613484572113	0.435797418997025	0.3009911174795933	-0.1854566259210839	0.2814315226673152	0.34902967897674586	0.5034304240728442	0.3303247541882532	-0.03538680368842603	0.4267416705473813	0.15376517387620714	0.44085327564272886	0.45083832698131504	0.24047873884270185	0.2237875925536606
Gide_Cell_2019.PD04.ar.564	0.42430713486939414	0.33650806886916595	0.4550489432839064	0.35293690502859526	0.3095706043302891	0.13019720215422564	0.38293021858459686	0.15492507503808192	0.33241548681777683	0.2571533666168506	0.3548748686973029	0.2965821598099313	0.39271977458671226	0.4142254799835881	0.19345274992983794	0.19648396891355988	0.34404606623738615	0.42497256106206754	0.2808785851468967	0.25332861560900793	0.24735824288598696	0.3100458891635765	0.24640512576349927	0.21170500390845598	0.14621500235490853	0.4405633520424017	0.4393911793485369	-0.14055221948056537	0.22821247593835667	0.5042017033741859	0.4546134631723119	0.5611272260780156	0.29024514437074217	0.18512246003539595	0.28120830310708567	0.49323616508090407	0.3088528161705937	-0.08589082428122966	0.2908697915719976	0.40006958732269093	0.525489478680659	0.40242994775659985	-0.022468838006612077	0.4591194617244147	0.2503594715037083	0.4500083845492594	0.4710168909033827	0.2668368573462724	0.24544517494595988
Gide_Cell_2019.PD05.ar.968	0.36357124454396766	0.19972129987956258	0.3933676817726678	0.24352272113827678	0.22602967207878608	0.08833549092077962	0.30837423065852976	0.11168751718068404	0.3444478418807462	0.17352643064597364	0.23798148587871107	0.34233542940156725	0.39463427933212325	0.3227509676273465	0.13839083968469346	0.1032810716420477	0.3160077434966371	0.3973390822518816	0.2764701594599591	0.22703288187164716	0.23898274098731828	0.22548105663604093	0.15124766512341273	0.05941680546215844	0.04454007876690552	0.3746291974222155	0.34177855574366667	-0.16565128749449648	0.09497991695941148	0.47822513951933415	0.4490543569820463	0.5776064100543912	0.3656392704718382	0.1501739055564449	0.247660471976199	0.4750013395767559	0.24066235963777544	-0.10095399903989738	0.28213053309377245	0.3557857509029688	0.5049815419458951	0.33488710153212514	0.030827684850858506	0.42052000601163775	0.14054205117913182	0.483382384921305	0.41117582614326903	0.23786460771733492	0.19448203700700178
Gide_Cell_2019.PD06.ar.973	0.3397568990537333	0.32993492402313707	0.4354155572961301	0.255837680924092	0.24244079503632132	0.09148783806532138	0.3214620757228994	0.0999714010110011	0.32879327455402985	0.18345893766135585	0.3123363248505424	0.31308161750880864	0.40593734011582144	0.2878996503894271	0.1526427250065872	0.13286143641259818	0.2834848623275443	0.429241574740368	0.2555568997261166	0.179416610794073	0.23014963457328713	0.24471175206434922	0.2528663579398812	0.17910033406331663	0.13030768198316903	0.4295887426618573	0.4132794121058702	-0.15725985607869383	0.19656228293118677	0.49595961641317265	0.4521568918498136	0.5658676603532631	0.33093943015625243	0.13269071035719496	0.20909395466427544	0.44652613454875595	0.2401789497168104	-0.13985190995153166	0.265982453599453	0.38393463559415264	0.5094610897498238	0.3367360541290525	0.019244620338641032	0.3997181764828658	0.2141722700334058	0.4484400600427375	0.4251463816896537	0.23686275826739042	0.16994268870904305
Gide_Cell_2019.PD07.ar.974	0.3420728452966086	0.3700202493199724	0.4374811709697747	0.31611192745080774	0.28612979964967533	0.12840992248762534	0.3739367605754182	0.10950289709446696	0.33838028602554165	0.263233208962716	0.38621515208768636	0.33068380871825204	0.4390330996000417	0.4223813130172987	0.1484306932119886	0.150907328462151	0.307349185408719	0.458848944715373	0.2984296622714922	0.26084118310708915	0.22746637461660454	0.30049158019762834	0.2553835221288454	0.25436309145298563	0.23191147770114712	0.5244715583179622	0.4996617278879796	-0.20059060914910187	0.2530605813694418	0.5401377872535212	0.4740627329176124	0.5829894357026989	0.3388559045130584	0.16519102471945785	0.24115990370332552	0.43766365468237506	0.29586632574331345	-0.15181285497340227	0.29424103521583694	0.3983625922835428	0.5414124994352186	0.37656939284997276	-2.474269801702372e-4	0.46317314922563924	0.2891155910340769	0.47097770326059607	0.42168675050549254	0.27308971491309714	0.1664726991612432
Gide_Cell_2019.PD08.ar.565	0.3383528121800072	0.057108510173703296	0.43675292756339207	0.2481030261133856	0.255487136070838	0.05816806740159179	0.28053117795613347	0.10515424676474612	0.29499449293281776	0.081265396152778	0.14283195578396193	0.346042542091534	0.4584872622845245	0.2749677583668121	0.13456974526081594	0.11398395542322759	0.29966843460434023	0.4734705116426989	0.2691304089380403	0.2568305333206506	0.2158180214167221	0.2272008904087794	0.13731142393602333	0.009782800442914415	-0.02024211816157526	0.2014483215280094	0.16380277516026862	-0.13481847270245728	0.0748983904527695	0.5163204671897296	0.42108644482556	0.617538071906273	0.33944786220105705	0.12131958027064683	0.3146063093852773	0.4985892364018561	0.23085281944175273	-0.11546490686162565	0.2597502843026377	0.3642196711519286	0.5037828585857862	0.319213196493149	0.05904209228248616	0.42884848085065025	0.10382865857073019	0.4463499292658946	0.42462223198034604	0.18216002836987555	0.21429937421072437
Gide_Cell_2019.PD08.ar.975	0.34719700639873347	0.177079227724692	0.44570525421816254	0.3136527618212618	0.26643258529939834	0.07649784256893413	0.3381945825636707	0.10899043806195484	0.29315919410225566	0.1713406466132479	0.2427603653242601	0.30767641731309786	0.36662333281738496	0.38716829926271723	0.1321498808254958	0.10808779873803329	0.28146862207474604	0.3978165015703441	0.2742683599659898	0.2637856321315068	0.22858905423721138	0.2665268629597703	0.1800958660608693	0.1244782820272286	0.08389749879319894	0.3276409398777981	0.29208559976603693	-0.14574009463371315	0.15842047013239682	0.4863956679645489	0.4062773177236226	0.5615059555428432	0.25719912420035607	0.14955018270389742	0.3152722348021809	0.4510863240734266	0.27384739738006575	-0.11506704716210292	0.2493876596955781	0.358735866244843	0.5103705483376997	0.3365898093652901	0.01317959229916307	0.4662315690561661	0.19935177185451566	0.44584123113736673	0.4714397871175487	0.210395899526855	0.2440177623838728
Gide_Cell_2019.PD09.ar.977	0.35954524557135553	0.27754464232924414	0.43715958818786815	0.40080353610474573	0.28414227039895334	0.11213624190191392	0.3539459858256206	0.1347500280078272	0.33129062000720333	0.24896788390872027	0.31170573821832087	0.2886059715495687	0.32187543080336994	0.4555988669501143	0.15798556855215892	0.12099490885372617	0.2991919917884577	0.3591061890239092	0.28586123197368074	0.2585344912083545	0.23041556926090104	0.3024554187530494	0.2544666146871025	0.2009509179930478	0.1438782602221735	0.3636333217035245	0.3763284596364442	-0.17690012952759654	0.24057439008886541	0.47642600092559095	0.41888935324729293	0.5033335266547418	0.2878824260532127	0.1891013262810455	0.2758384558120335	0.38248324366171926	0.2632770933556277	-0.12019239330405218	0.2741219740676413	0.366172475571772	0.506259495763274	0.3205710432391198	-0.03209184211085743	0.46536864945583867	0.22742916447310568	0.4504544987363662	0.48805728709232504	0.22152065714236505	0.26689747078008075
Gide_Cell_2019.PD10.ar.928	0.35863131670718795	0.2739813531052686	0.4388715857227462	0.3471753921576132	0.32795970534149865	0.10846290330605508	0.33505235304084247	0.15098135397428603	0.37622226563812233	0.2382231100788553	0.3043851865577064	0.32977121630158196	0.42420413084749325	0.40301549781837676	0.17190387406583968	0.1778766163638867	0.31689541570863605	0.45135941899992443	0.2644524495628648	0.22810202271025956	0.24073799826243583	0.25973071848616885	0.2151835597240661	0.14725152563007765	0.11363945447073853	0.3924909593701826	0.3848120004553225	-0.09612375682559901	0.20228105302682634	0.5215819042675102	0.45328051601315733	0.562126121619366	0.3362468259458491	0.23871824208315565	0.26285679980727256	0.42989353312081663	0.272386359449616	-0.09871787562073661	0.28073292828808794	0.39128147736812113	0.5233939346573118	0.34120715339019364	0.013782569930850806	0.45019985320024064	0.20523029457647657	0.46357931176899286	0.46203214344658805	0.248872290903171	0.2151891258316913
Gide_Cell_2019.PD10.ar.929	0.3599819689661087	0.1896284202690588	0.4229168288970945	0.2588753008502195	0.2761705400858463	0.07561575525085376	0.3065313988179239	0.14375230518107726	0.361549083029621	0.17401252985262272	0.2397838032529213	0.3473222032930319	0.45927466498967756	0.328264766264571	0.15538694300679323	0.14810853658484524	0.3235581567558632	0.4824314478366292	0.26939300538880767	0.1970536934716243	0.24694670151889692	0.22796381127711307	0.171127313517681	0.059079028940135135	0.03319927271706646	0.3235237776800073	0.3005917233049496	-0.11981509395440251	0.1363315517158118	0.5208163119447305	0.4578438478701354	0.5746238351852003	0.34219670802221536	0.14116311941704446	0.26033398532586954	0.4627923210075996	0.24838128905090703	-0.11501854463314339	0.2847206683449731	0.37648493778309033	0.5389784550912827	0.3367895556491632	0.04306278054303707	0.40992232491143593	0.13746072754789282	0.46310315220424975	0.42963875322040346	0.23736745878972162	0.19505779941212004
Gide_Cell_2019.PD11.ar.930	0.40725264895764873	0.2003130129219473	0.4736535417800194	0.29975201636047627	0.3838047724494023	0.16906528337839796	0.32145595757057605	0.22442194082732309	0.45504231281958823	0.23395856651151895	0.2853137843879374	0.2636583768290519	0.2870881625649384	0.40645168854346597	0.2665361956264226	0.27906657019248166	0.36650554239907307	0.3230003638147203	0.2796092472127031	0.255198214703988	0.25811905560240855	0.29720098469348843	0.20689399329264	0.1374903268233546	0.09255089027057535	0.3184444874244042	0.32399058852958645	-0.055737221851662945	0.17925479628736427	0.46581309631137385	0.4428653509745591	0.5089763557400099	0.2782853454838443	0.2510032077139689	0.29659798072265386	0.4370122570812389	0.32982619001211294	-0.11195721462203409	0.33429349583534934	0.37006767892123454	0.49937683085253787	0.361486180594315	-0.04938614297283177	0.45283850301481987	0.1841780128119136	0.42113970033006043	0.48578109442631306	0.24804381855813024	0.2622091653527877
Gide_Cell_2019.PD12.ar.931	0.30814278445575677	0.11997323245600718	0.41456835511835605	0.3903968462969165	0.34428796007782547	0.04299974311180784	0.3021771595073879	0.1149090037517904	0.306710109190502	0.18450396833384153	0.22840836869950976	0.2930306333633492	0.3254102995073396	0.4151248364505458	0.15146837130637358	0.12574879646266451	0.23752317256047997	0.3604316090542582	0.2810765978837528	0.3286695681153735	0.2054972471599877	0.2535918504722546	0.19476266585790414	0.08648739864423276	0.047772793565205474	0.27934268511154964	0.24694833185569345	-0.09104380397686793	0.17400755312253832	0.4969244974700439	0.37806872326971824	0.499166108390405	0.3434406763047178	0.19723908905474943	0.269313044059675	0.34256428168102404	0.22968190005481814	-0.1456419373564907	0.25233556359340437	0.32611096638173687	0.4869204530567276	0.29845242575925385	0.00816979773309241	0.4841527179870503	0.16547499868212928	0.44483336912790344	0.4764554535449612	0.2285976346161539	0.3133834694081868
Gide_Cell_2019.PD13.ar.932	0.3547432235474915	0.20163112975135428	0.41175216344718957	0.2680697229682145	0.27604399025511966	0.09322405569759305	0.33559971105642666	0.12818380955694159	0.33299203872169436	0.20471538027945288	0.26040437826650525	0.3700041204440977	0.45115043847055897	0.31697963509776045	0.15108811004589967	0.14323414407316054	0.3076983077260007	0.4646909219548733	0.29701596340839737	0.24130711844745079	0.24052064965776077	0.24673874093658152	0.17183079016581898	0.11659846685495244	0.10424074496722704	0.42571521515889105	0.37220028291286195	-0.13943551576066177	0.14995275480021045	0.506337955742918	0.4524120711257356	0.6039441644575541	0.423206124924304	0.12339810924992656	0.252117231267712	0.4665080519487957	0.2760949681295242	-0.13392358878963512	0.3030596868727737	0.3672832282604903	0.5236784393728378	0.3430269587567754	0.015390038946114088	0.4062568143741058	0.2098980504689356	0.47753634862737054	0.4053530653359245	0.2533273225499256	0.20135818459886434
Gide_Cell_2019.PD13.ar.933	0.3558869650614806	0.1488143571662593	0.4348830934052932	0.2615149276413274	0.29348869760109036	0.08146374275200528	0.2933401302901429	0.1391213350617491	0.36488623613791954	0.17523042489129947	0.21469417374608157	0.3485899646052495	0.40866893321158315	0.3130798006396822	0.17527441436933627	0.15394817682624343	0.3180058648375353	0.4321088118427837	0.27874974679397385	0.21777181707239096	0.25167177531803553	0.23506187642954163	0.15317752182132677	0.04064334859039834	0.022597382056042597	0.35437913880393723	0.30247004441035014	-0.12422554046786351	0.11555106886316836	0.4942070701421603	0.43908190938446606	0.5864998047489204	0.4056467794128815	0.14717403183540223	0.2470284344621496	0.45644766567906514	0.26144098913344355	-0.13875665200358195	0.30136873379266943	0.37471628558477804	0.5200421347695015	0.3307009380322899	3.564450339854233e-4	0.3945186326256423	0.11942431056580387	0.45217264798419193	0.4248722370026913	0.22596219782242336	0.2074226957825365
Gide_Cell_2019.PD14.ar.934	0.3243421725786453	0.12925775116314808	0.3917227572854126	0.34218093593525073	0.2759913857914042	0.1380875658761963	0.29821509877535046	0.0817415443435208	0.2882639450731992	0.1706471933581458	0.22259316891537123	0.33369875782323516	0.41495509161381505	0.33424843397005255	0.17817280946420347	0.13923851358085895	0.2642807556538969	0.4380886886137675	0.28203792809515976	0.2921590993784598	0.22507206249410672	0.235452513260239	0.18157189175759236	0.08124846420996869	0.04551968788827089	0.2600551727646399	0.24239728875042763	-0.08415794028486988	0.11883980559738229	0.5242312262219436	0.4145556536492538	0.5422174854786309	0.3860464606190625	0.18475501071496636	0.2434843553362861	0.38947962713247847	0.2833449750490483	-0.16137465825996422	0.23018047502905123	0.3313116115838673	0.5044952884773298	0.3001525407824918	0.023817229784437437	0.437268321163224	0.1742210439687446	0.4577515000116167	0.4424680000268732	0.20504950201885389	0.23825073174535036
Gide_Cell_2019.PD15.ar.935	0.3203881917554331	0.16156489788458353	0.4047211831529256	0.2926863403943152	0.33160603585894616	0.12744731794017844	0.28011491823257795	0.1388219728521706	0.2713084246951253	0.16756777129985387	0.2232513634558371	0.26244330722213977	0.2572836594388262	0.3504998634580419	0.2025175439609102	0.1533487171477585	0.2656761251111961	0.29537926802754066	0.2142718542558548	0.3195758517394108	0.2210013898345645	0.24753347147219942	0.16407407382996142	0.0798533483142528	0.04256617830219723	0.3392394776581183	0.3083664057327295	-0.07355176342217715	0.14705977945019066	0.4769763139173679	0.30592942793741756	0.4509264540584299	0.2846700039995785	0.2182785495631279	0.3299798392613534	0.31493263236128566	0.24278650186092465	-0.20097101718050295	0.2527623850629044	0.3105066117782595	0.4616355143447211	0.267833077871484	-0.06758300193178543	0.42410085185250185	0.14482763200845528	0.3816305739689088	0.4706777192852313	0.19490388231325725	0.3333945979394878
Gide_Cell_2019.PD16.ar.936	0.3149491604127217	0.1352552133342028	0.42046225684794164	0.4069919790804842	0.30568249973479605	0.10114335567062804	0.3242457918979066	0.12196611819662642	0.31076306607189785	0.19488331059440736	0.22341049713116612	0.29492424787505034	0.35902283607091695	0.4927049345575638	0.1429838548225369	0.12134945534225142	0.25320522162468073	0.3968645627460113	0.29599743652515254	0.3158812522795951	0.21484430836323784	0.2642814605191922	0.18714662453802264	0.10266773362981901	0.07302178538784351	0.30021588185631376	0.2771993991346388	-0.13671595847822887	0.16814459555469874	0.5051863458279653	0.40402962816158927	0.5197007938927057	0.2676291952937976	0.1829908282665347	0.3150392116184644	0.3776794524993977	0.22447973289580656	-0.09259873832835058	0.2515113415363659	0.3278562042627999	0.5125509200449607	0.2632342166038967	-0.012640066597582149	0.4592696561232704	0.16543958387002586	0.44104611862763177	0.49378095047469905	0.20186299632861673	0.26027408517481654
Gide_Cell_2019.PD17.ar.937	0.3649841192797749	0.35805966288309193	0.4386155349501631	0.4305719806900884	0.3051052304878817	0.14725970789568635	0.41767047601313867	0.12024381154532225	0.32347633581866453	0.2942430233586634	0.41630102210123177	0.2603398940289902	0.28918213253576774	0.48148574403474986	0.16464928212925892	0.1413398491656664	0.26978311808154765	0.32752807328157435	0.29724044514834835	0.28731057907987106	0.2463946350033199	0.3357612568741527	0.268362289880742	0.29758297709924814	0.251978095445464	0.5145453710434118	0.5073001223456127	-0.17147078252038853	0.2948046231379445	0.4811837728201734	0.43111447336666364	0.48368283975998494	0.19834547470903974	0.18145585487041407	0.29942677357671715	0.3867309724906881	0.32371688589944025	-0.11717109671055613	0.2614381787854164	0.38555080707597317	0.5138353966074382	0.3625266753942381	-0.05531826263959018	0.4852442516791052	0.35994843028189066	0.46502923596466583	0.4863482752991757	0.2764028382888966	0.2928755439879569
Gide_Cell_2019.PD17.ar.938	0.38606032571316384	0.2628560884043688	0.43147417182558817	0.4057076332683195	0.3208257547012608	0.14116698185702842	0.353365340347694	0.14527684753727235	0.3383479858405026	0.28175147301237224	0.3470416264293209	0.32712250978770074	0.4363688567378254	0.48349115866955605	0.1522802739187527	0.15793643397672177	0.3122080989087485	0.4490681447394646	0.3063374172147132	0.2705266846351665	0.23941075578770096	0.287316402996292	0.23175129336404957	0.2119911401094873	0.16070626031881388	0.45496583625145204	0.4201945250564989	-0.15566173276499942	0.22089802763270006	0.5167481981915621	0.45610846827070267	0.5851643096204872	0.3467008220410487	0.1761446133438132	0.29129687066826565	0.46344605341538103	0.26661874750639813	-0.07633881389088366	0.29336945549816246	0.3700841439683363	0.5165081725710131	0.3916608387274186	-0.002393967650689571	0.46496110577110905	0.23352014240260313	0.4770209336108927	0.48219250154913557	0.26205023623845264	0.2796968503356248
Gide_Cell_2019.PD18.ar.939	0.3396418064235731	0.23245021543204952	0.4468181771715062	0.3548403484912681	0.32107467064965967	0.15984576418770888	0.3472986032530762	0.12644658878521245	0.35968207161627863	0.2408945558182173	0.2887262065661323	0.31860100115111056	0.3868700468867095	0.46818964534590257	0.15952126278332673	0.14161978429766994	0.29775198920192797	0.41645521748270525	0.30848719686905557	0.33784145840858576	0.23747238302592688	0.2931691764871031	0.2132718019288487	0.14806913613737976	0.13596444803811236	0.3743534757229501	0.36211840910561216	-0.19359679978022132	0.19692275821074331	0.5247879605376318	0.458428765038798	0.5627269250994938	0.3063527454640151	0.272029012794735	0.26781868973516504	0.4159791120604235	0.25739348717328353	-0.10559385707500837	0.2763397549389022	0.3596313816934312	0.5347244337559385	0.368211185682586	-0.010704717837000013	0.48568352005508475	0.22946499227971334	0.4680297390998595	0.46189921702982767	0.24012744727193847	0.2241884967455932
Gide_Cell_2019.PD19.ar.940	0.33860314082605286	0.19021964116003523	0.4087320240154426	0.2783986172518515	0.2725647094680778	0.1369247855350136	0.30808185545260963	0.10418951089174805	0.30890033171363407	0.19474798534111032	0.23466008471942645	0.371680711837743	0.47187029578451367	0.32604292157863485	0.15455644705079893	0.15745458089304912	0.3072340465389529	0.47604744046811753	0.2880178907602837	0.2620264351383236	0.24373829803872085	0.26240595084824975	0.17232670563554658	0.09328945839728243	0.07062845354495322	0.3149068685212321	0.30262444016693024	-0.1517710724889758	0.11817088311300114	0.5146802493068136	0.4614257896914216	0.6191088995439585	0.44721818094545596	0.1336936712226949	0.2718105972362929	0.4464368364525934	0.2648309702144678	-0.170303509343906	0.28100110530347866	0.3896251349228835	0.512906473919859	0.33132408828350296	0.004379857299122645	0.4256628398401214	0.18996827047794063	0.4837793427198571	0.41127131923612964	0.2581661077721794	0.21937973181379292
Gide_Cell_2019.PD21.ar.942	0.34471549772677046	0.22964731602549485	0.4169826249118629	0.3413586145755875	0.24095523046457165	0.08004148721212133	0.369154981675788	0.14038465978182216	0.3465619170323387	0.23866478597459906	0.29977752611880454	0.3201038295334662	0.3504608972471172	0.39778769751632687	0.1250676795608189	0.10362692613268146	0.2888401444988533	0.3644680902104915	0.2775059823463594	0.2703824446591215	0.2251937694063369	0.2743583731961215	0.2194577512880991	0.18527578968625585	0.16377308291090398	0.34222297389728806	0.3544422915298356	-0.1764444053741487	0.2080675487104969	0.49108485409015085	0.4287074923730808	0.5325395042010116	0.306332638309097	0.15078466680195857	0.2362231007675617	0.38984075542832014	0.2797442338970318	-0.1262179126734995	0.2879578287878802	0.3670777734896282	0.5247196989018951	0.2925048682033714	-0.03773132635125989	0.43872432916360765	0.26713716664661546	0.45972551257381516	0.45331480074221103	0.22894369520102448	0.20618319900442159
Gide_Cell_2019.PD23.ar.943	0.370405964365956	0.23326490980784076	0.4377282749674966	0.4366327208469085	0.3203610849672999	0.10484977146827708	0.3753020284739325	0.13977392363336794	0.3379913298122978	0.30585000016038294	0.3305380509703727	0.33186621815823325	0.34832652799822844	0.47750978476916167	0.18801407206661222	0.18108429156867403	0.30407283042053646	0.36213715826904713	0.30488161387407553	0.31046372565300423	0.2546670189281503	0.2984920192272778	0.23516455265018413	0.1566869401068853	0.1367800038837456	0.38892522669903395	0.374382911352746	-0.17333876288239883	0.24666074821626535	0.4887097388328832	0.4267479049227076	0.5397897146348946	0.28505659334810624	0.28495999087293816	0.2925661453609159	0.4420700558887938	0.30744690792610757	-0.10169389373819405	0.287459530026691	0.36717071377273425	0.522881129451386	0.3267581293035303	-0.034899787720880614	0.4927563309461549	0.24145968809110682	0.4455549904394029	0.45403644193771847	0.2609725375147931	0.24748405127714415
Gide_Cell_2019.PD25.ar.944	0.334753309163646	0.36223846530796405	0.45620063668432614	0.3103202909041031	0.35864934607192	0.1353277471612839	0.38032645428508277	0.1319713278948255	0.3694516972475139	0.271321334721354	0.3751351623912284	0.2874532226922752	0.32424846553037867	0.4189737243786464	0.21249781355020858	0.20993615387716663	0.2938535888790067	0.35858153812116894	0.2635855783599005	0.23380819214880472	0.24795876920934173	0.2874819833547795	0.255787436061998	0.2513539482311703	0.20323390471313618	0.5071146110890562	0.4979756265446116	-0.08918940746151952	0.24292989691557085	0.49205016523755396	0.43892031114740293	0.5255244405296519	0.29705439325465544	0.1782644453149496	0.27908151954358773	0.3878529351392513	0.3231096354531631	-0.14451466435157737	0.2816396216632943	0.40126215027897616	0.5069360366623045	0.35525602403228146	-0.030703820054025745	0.4734662959714327	0.2998454513005444	0.45774294462189324	0.4590671389040018	0.2591934090228465	0.22445435665329613
Gide_Cell_2019.PD25.ar.945	0.36745421478728507	0.26609820857141153	0.43442784989591926	0.33425517310577835	0.3183382964772062	0.09310046095908493	0.3536600716684088	0.1418624393091721	0.3466297962619621	0.26331438180143674	0.30566982008815424	0.3295245204935447	0.4067346705258287	0.41329851151076724	0.17616709291054466	0.15458705417670465	0.31773389419477077	0.4222279239671484	0.29375038758842575	0.242184925651064	0.2549023088973929	0.2763009253660746	0.225587164427256	0.15563872653360272	0.1051242499764917	0.39588761170654174	0.3814844173527396	-0.14663660169341491	0.19733593258133136	0.5069198351787481	0.4495490952527875	0.5765515112905886	0.3619145744280132	0.17421224707215635	0.293421709533221	0.44132793974893797	0.27599851796996766	-0.1344565619241494	0.29749894289581547	0.3775340151736483	0.5142017668516705	0.3440057987655095	0.015234189852893678	0.45117252166077504	0.1976452035436145	0.47294108525231343	0.4406545444571845	0.2546422672701501	0.22133618513220127
Gide_Cell_2019.PD27.ar.946	0.27256527439601563	0.07061900706573716	0.36345616531872765	0.23597254683691796	0.2495827883238939	0.04590464994614795	0.22199299423379334	0.07612255582614347	0.2472073959403641	0.0257850180450783	0.0960641839754705	0.32687692700336735	0.4293319821340316	0.2743836186994113	0.14139477996803018	0.09879753852312317	0.231429018673423	0.43868612181492406	0.25726577764059627	0.26929138809452147	0.20645074935887409	0.1872627838953649	0.1036761868613343	-0.01142333225109675	-0.046001935483607655	0.19781722642702773	0.17041742723588477	-0.0865108020221418	0.04162295554183804	0.5097728308587488	0.36371219527999316	0.577906591518359	0.40576611679173147	0.1386764617867916	0.3095020946535016	0.39073466836935566	0.19541892345934714	-0.06568860431630463	0.2604231546915744	0.3010108189635264	0.47199853096494027	0.2722303438985752	0.04850707636500077	0.4177515977967356	0.05730370891771824	0.4472313666215424	0.39318550066403835	0.22455227440562828	0.24841751163359804
Gide_Cell_2019.PD29.ar.947	0.32174795800017675	0.1710008765588082	0.3702622910452775	0.221881008307189	0.22720682739246495	0.05071350066957008	0.2949125296162906	0.12377147385297504	0.29515151784928906	0.1263800011007158	0.19778479776834892	0.33355074335640783	0.4204741808807219	0.26808149061599085	0.1230670466632108	0.09903721556565762	0.29102279566809375	0.4433251105811565	0.2854057789366374	0.24169533902270976	0.21652011153650283	0.22397070413095005	0.15920334019515164	0.07679276643573014	0.04884045477885236	0.42971223513819273	0.3543323993260915	-0.1732276007687793	0.08653322867127264	0.5049697749859631	0.4126487717757624	0.5608210108696047	0.3643802310197597	0.09329976482970163	0.2560580763797166	0.4360549281711327	0.23092523034811022	-0.17449039617262274	0.25158389693228356	0.3465629496389745	0.5099823199241414	0.30452695126504037	0.007544208430065754	0.38895907593569423	0.13677544865393046	0.4602109888384204	0.4090535823363007	0.21929336658215806	0.22379176640967852
Gide_Cell_2019.PD29.ar.948	0.316815795379366	0.0653868514057252	0.35712026217062776	0.2575468744924422	0.23628901489424703	0.05668580242363519	0.26946190907334877	0.11913518863487417	0.28462485494317397	0.0983773872457635	0.14816623882228935	0.3295014785154754	0.36671240623480533	0.27726266055170296	0.1302671455839495	0.08946071427879795	0.27677007838779294	0.39252095510789614	0.28597547083194436	0.2684282856405528	0.22325680672989376	0.23792694168818768	0.14143991643180273	0.029073656953014615	0.007127155207323436	0.26772341386597814	0.22135475011269135	-0.17596521934024126	0.05170424144049499	0.4898806294930058	0.39703326412058215	0.5371801671838896	0.36485113645776196	0.11551534606979948	0.27665535435230115	0.41304782886704144	0.2381114538461391	-0.16572974525740375	0.2422572283322153	0.3431019603679883	0.5018296172286825	0.29958730932487354	-0.004062011154577262	0.4074255676489054	0.11007068217182864	0.46888321243428926	0.40622479539601936	0.20084409878061962	0.2726521717350498
Gide_Cell_2019.PD30.ar.563	0.35328784273369607	0.20635993408654338	0.43206098666862613	0.2958470761380943	0.2741933754601392	0.12205304254040317	0.37851070501806555	0.08272642624426116	0.3052062154850693	0.20103728699914603	0.2873991940492914	0.3388467747098325	0.4315711108655004	0.44784033335070705	0.13394020947919616	0.1264001234103623	0.29589885740877625	0.4608198669201137	0.32388733248514673	0.3160412834042386	0.22710410921580834	0.3078688813133103	0.1861038687118618	0.12184489764557124	0.11089877362254352	0.40633989704248624	0.36272941194010216	-0.19726906674901284	0.17058778283047915	0.5160339379477556	0.4508278461683339	0.6050704718631554	0.362283096935151	0.26947812247343755	0.2724213019492183	0.45432420482050917	0.29711629000449796	-0.11813323642411931	0.2646562833325434	0.3656199143189136	0.5286023915682815	0.3685391615555298	0.018845125794065158	0.47054428450344166	0.27481920112303015	0.49786275104049366	0.43552829491392897	0.264776605823068	0.21075718587757722
Gide_Cell_2019.PD34.ar.951	0.3563633042871962	0.29813722172849366	0.4563516994064753	0.3672159968362336	0.2746031621244464	0.08075748587436322	0.3605173231006003	0.121586037971079	0.3534825609221576	0.23749593659762336	0.3168845561112825	0.3135207641400961	0.3821253417669837	0.37647549425901394	0.15562340898728952	0.12064869087822065	0.3058326459945596	0.4131175380498288	0.3099603285724817	0.2790674052140951	0.24271139450168874	0.2981170036568569	0.2255147032848721	0.1906327054423296	0.14813988518904972	0.4902281970495568	0.4456231154681312	-0.1625361546123995	0.20000470647810178	0.511931869941415	0.4539028702155801	0.5571501777109171	0.32757550905155053	0.1617971489604424	0.2676748123105467	0.4388188547539966	0.27313424366851563	-0.11995643377077747	0.2850713171379113	0.38565476855229114	0.5140258044222034	0.3444271832575657	-0.007957744703399185	0.4382532348372084	0.23140384132245342	0.5044980832196788	0.4528983607548027	0.2636123738396101	0.2158971937393817
Gide_Cell_2019.PD35.ar.952	0.3236019022727686	0.3342060073082321	0.4440678585831473	0.27306562357533504	0.3606481221601535	0.17918401844656415	0.35838286169871736	0.16313218508354274	0.3600969677735426	0.2601492935424053	0.3601237974288364	0.26759392985842434	0.29891432389940104	0.37788414424865996	0.21018331628826764	0.2146143174218105	0.2921002629001345	0.3319635819859117	0.2441470287393273	0.2358109103213243	0.23567045054365027	0.2708630460356213	0.2510290179115065	0.23304973158741715	0.19227429206934588	0.5335802669697906	0.5034969501707461	-0.06745753837967877	0.2198602733213284	0.47357185497373133	0.41422135342489563	0.500106513802904	0.25258635269118623	0.16672463948918684	0.2625767009295602	0.36988137800619686	0.3304870072894465	-0.1402826471454642	0.2724332819905623	0.37384017063099845	0.479025384102874	0.32797509610079706	-0.04592103341459936	0.46422860398051136	0.2677921030534237	0.42302563993636616	0.46126273536275963	0.24885562552011886	0.23668443020374305
Gide_Cell_2019.PD36.ar.953	0.33586078842462763	0.2500629440668082	0.4417193940537977	0.2355111545129615	0.25905590931029826	0.06593252779814707	0.3623551435941724	0.12460063644772416	0.31649125433349545	0.2012411701305931	0.28219599130775713	0.33180842913324843	0.379165681398288	0.33498422515340337	0.14458935523851887	0.12200921645774918	0.3052952236972404	0.3954987211028563	0.29065753248269194	0.24378882226468215	0.2553625334844136	0.2944607448042745	0.216663129028185	0.15549230536773057	0.09393190263053013	0.3519934777875025	0.35823363135825964	-0.13090893340982548	0.17640789336109045	0.49066250874984296	0.4201134929878213	0.5423927161560401	0.29391675870304823	0.30082113757302026	0.23965638368101358	0.42514705171664163	0.2835435659134767	-0.12040805477602867	0.2709074919691635	0.37523644518960647	0.5328529507585125	0.34187485380925914	-0.018133487590387264	0.4518024199684234	0.2874160641623599	0.47553011157684727	0.4298663225026032	0.25936685536844933	0.2090493326668744
Gide_Cell_2019.PD38.ar.954	0.3173207820888663	0.3788837891179758	0.4421314735526851	0.36095180087129486	0.3034284099844231	0.14618266505289396	0.37895533027758843	0.12118253848668936	0.3363006521061355	0.29468947937692974	0.38493564635444466	0.30309053546199793	0.38618472543961396	0.47778880004349233	0.15614936260212856	0.13843074473204306	0.27923059495091923	0.4149822097432081	0.27935384860282914	0.33123323256321885	0.2431102530129138	0.2915525868747123	0.2547285675703749	0.26240294542993364	0.22333623587305904	0.5587955033401476	0.5311423766187914	-0.18042908935093702	0.2630855119829385	0.5305180371308155	0.43613810334993114	0.5246245716135994	0.28582753798610455	0.1660012998984615	0.30098402870720264	0.3813600257171181	0.26471257718383734	-0.15045431406990606	0.2782111622550748	0.3662935497088564	0.5063604660152597	0.3507764289720529	-0.026148612238931127	0.4907254693730348	0.27711173088347985	0.46215052107705284	0.4643182471108252	0.260389909491812	0.194699833310126
Gide_Cell_2019.PD40.ar.956	0.33598751432796337	0.35786471270482073	0.44109926862477394	0.33267485943062214	0.2642434339769358	0.1472520098787308	0.3750661638950313	0.11538272820651062	0.30389082776563875	0.25845814425611935	0.3704768900855611	0.29040503357940955	0.3705193596027009	0.44247559398337905	0.13749202567214516	0.13444911696779305	0.2855948504238997	0.3940362568276147	0.2721216738231026	0.2668435452604412	0.2297904660448163	0.2712692902115536	0.253798114902102	0.26206944477501	0.2047699274980122	0.4719184984161959	0.47189117488574633	-0.18619706820780949	0.25461613260620036	0.49938635647331414	0.44317330410320166	0.5386141089414511	0.27212128904201294	0.13739647659175314	0.2533760116245197	0.40546716003281114	0.26921772569133284	-0.15474445782559396	0.2695140594080545	0.3684174425818174	0.5206587390466151	0.3366222237176103	-0.018490262535496862	0.46095193140248414	0.27591748007008365	0.4662203796939889	0.45661000942121327	0.24114323776747634	0.20145278465486322
Gide_Cell_2019.PD41.ar.957	0.35369811473551166	0.3777803992143242	0.43641755922344816	0.34653076731278	0.2909563863766364	0.1160432236462748	0.3787426684794933	0.13283616403039064	0.3311511327387116	0.28500312855128346	0.37543365445410604	0.2843804286146954	0.37371735303737685	0.44649177239522586	0.1514195107376091	0.13934094025362434	0.30656517452169496	0.4058670166117238	0.2618048628095129	0.23857186165603597	0.24221892677500875	0.27894042178062295	0.26008206292690245	0.2671961618636795	0.1982038754145932	0.5113822160135044	0.5017405475060221	-0.17443166346866965	0.2515925663220808	0.5123543925080154	0.41818311900594135	0.5237859297944485	0.2631929315461723	0.16060215128910404	0.27286163589539175	0.4113098219263267	0.2530659716905215	-0.11223187725518508	0.2722137573659699	0.37905106273685857	0.5138712573565727	0.32745841831706207	-0.02842571810310967	0.47059279645994123	0.247953090178141	0.43739670366130945	0.4876669590248918	0.2475664890993932	0.20593023578075442
Gide_Cell_2019.PD41.ar.958	0.3685350465194747	0.2547483166738694	0.4362791320877207	0.30408479230708446	0.2821761158695776	0.07449200047274356	0.3638635689970945	0.1150571277131023	0.38264860926592487	0.22343400516859832	0.3026677824094767	0.3332993494675671	0.4495600086582601	0.37103371037606847	0.1558841612273372	0.14368479806671489	0.33112447553958496	0.4698141317154733	0.3009414895310055	0.28720340063724487	0.24853617944680068	0.29193884699936284	0.21355021197785226	0.166824727257058	0.11573092654616453	0.4285303112843617	0.3956163811205387	-0.1443970275857995	0.17189587532455947	0.5218481682474931	0.45931135837943743	0.5945606067801863	0.3884940723111351	0.34216919675570917	0.2931945205276575	0.48399154234379527	0.27341587386316135	-0.12109082120359621	0.27351893920599746	0.37553084636607675	0.5264505359674477	0.3139803373744924	-2.987712337910847e-4	0.45930294038068076	0.2343622076814243	0.4754023907347842	0.4472742250522565	0.2657301924163105	0.22270588024925544
Gide_Cell_2019.PD42.ar.959	0.34943564279531364	0.17190545838196702	0.4259337979109341	0.38051030224139065	0.3131899734670645	0.08217659027717618	0.33318063887604127	0.14062684523627392	0.3168787781079272	0.23598865788918746	0.2644293282862919	0.2855878030913755	0.3385473399145285	0.46249695031332955	0.18752569340518782	0.1577102019867814	0.28689257623523867	0.37984306917387695	0.2781886020552868	0.29549996922298977	0.23599172878768648	0.3140081015059602	0.19229256274503842	0.13533295329329215	0.07957137502745804	0.3475432743914086	0.33645097851299643	-0.11305383093675607	0.2030953487501673	0.5063474068193906	0.3875037689814259	0.5132907386116022	0.3125290299731734	0.41496022208148514	0.29487903423719647	0.41462431524290866	0.2527440410706293	-0.1027049273452278	0.27860063072769736	0.34048231067501944	0.49226364753835117	0.3302154267115513	-0.027924273984010345	0.47740540392651093	0.21430962647616464	0.43830487655681477	0.49730298131662604	0.24174524090339233	0.30694746469115164
Gide_Cell_2019.PD44.ar.960	0.35583089125454415	0.36488527549464134	0.448011458948439	0.3568367668808332	0.26576571517127934	0.0967152205098043	0.3574889881408069	0.14351814782351413	0.32220596876138535	0.2449225211304392	0.3693218470651621	0.2844902495330964	0.3579576045309519	0.392205397226929	0.1602807244557965	0.12793015615820438	0.3037352100876379	0.38721751019775064	0.2638234529735947	0.22505100325452757	0.2511845928910632	0.2883930228452011	0.2781283271595848	0.25138495813160366	0.19549540219438594	0.49977154819795183	0.48836481491136285	-0.16135491690093534	0.2332126744708181	0.49380781143636204	0.42927218905393494	0.5316059609711661	0.29927624416681253	0.1495965694356581	0.25388057039723755	0.43985414267530015	0.2691154142509722	-0.1390847891260615	0.27728712136045885	0.37647330839371074	0.49321552291960186	0.361924166749313	-0.03760293587788426	0.4460830160572881	0.2825280104545599	0.45606886741673963	0.4490585310505198	0.252335561104996	0.21722880711134188
Gide_Cell_2019.PD45.ar.961	0.33042553365650584	0.34769076824137335	0.3964601931769065	0.24134084715064597	0.2687913781316262	0.09469193818945784	0.34288838569923547	0.14009156585603835	0.2992985612495582	0.22169369354088359	0.3388213790545017	0.27996198242014825	0.28438316445277484	0.30997530759437103	0.14784121285309784	0.10532949632097757	0.28834021441651964	0.3209807886580336	0.22468870642326905	0.2568546949277372	0.24430313000179704	0.2437693651060501	0.22167432531314163	0.19230479283284063	0.14573163930852334	0.5188875769917484	0.4742804369260876	-0.12417572098845943	0.18506584724714764	0.4767504330792171	0.3647564915265097	0.473639202450837	0.24031511083151044	0.1361387784800174	0.28260697027134285	0.38022989893728626	0.2725560760678948	-0.1658342253066962	0.2799550642643385	0.37423610157101606	0.5081221968859643	0.318863621596173	-0.04479202648494106	0.43110301722920863	0.23011321814257804	0.4205166823410135	0.43509046938478113	0.25463586651883335	0.26794531133388305
Gide_Cell_2019.PD46.ar.962	0.37360077990551277	0.28457286132275617	0.43944522800704616	0.274128989436192	0.2982151316418773	0.1255795865917491	0.3531123181675364	0.15754828449341143	0.37675334132479843	0.2411321403991924	0.3157139147646617	0.33073986507146036	0.4240482722416651	0.35771858789157773	0.1730232298560185	0.16989046796738316	0.3451795524677699	0.4368561744775293	0.29941266375863634	0.2432894060068185	0.24298970421570248	0.26940585030938347	0.2214579241158652	0.17157269300966918	0.14465943546855173	0.47004059180396984	0.43331463560438466	-0.13961617508280588	0.1814213701907326	0.5088920104338005	0.4686823506499442	0.5848317859434917	0.37522934590850743	0.13552546037757784	0.2597527730487009	0.4742863957613401	0.29637385981042735	-0.13343941759299496	0.2982569831533573	0.3659791350935031	0.5196756602694166	0.3677261566471966	0.004693039297049133	0.4407057340234115	0.2259992864188851	0.4729094269688733	0.4445521642548963	0.26298448147972336	0.18737806933981813
Gide_Cell_2019.PD47.ar.963	0.3295619293711074	0.3234003046472745	0.4156929548059068	0.2576474438867342	0.2592117453220718	0.09354936340076449	0.33124448511762555	0.11784464848369748	0.2931876004735549	0.1909215713915763	0.32518478783054605	0.3032888656782641	0.37713372858583527	0.29716988129794947	0.12350899158518035	0.11027152167794703	0.28618465243305335	0.39962558756717687	0.2253835200834304	0.25715262782834863	0.2323780736980897	0.20682178622606648	0.21696227612456898	0.18567795143460541	0.12982481290766426	0.45726006205901515	0.4398501261250337	-0.11526719151403331	0.18708795751826018	0.48997226465084814	0.4059055643195937	0.5341324970667748	0.27809178153003217	0.12289260955133186	0.25115999703843633	0.4124967792754979	0.24184387079610062	-0.10526025272933419	0.2614857054607316	0.370543862121685	0.5238329460360897	0.3298562853640085	0.0064997568568813495	0.4018721255811645	0.203601052553834	0.44383575085034044	0.43314047673623907	0.22644957976881658	0.2159540561388948
Gide_Cell_2019.PD47.ar.964	0.3674870675364701	0.34748646163152364	0.4427468917116348	0.3086230080265009	0.2898755707276331	0.11012705752226831	0.3570960472801832	0.1504766255421345	0.3371079955298563	0.2636408445785366	0.3641262026788182	0.28608331130349357	0.3261492280570289	0.3956124400404651	0.14992746637517468	0.13178393055240908	0.30650153088256094	0.3488525702924001	0.2353526008341335	0.24580234383007768	0.23080019266644247	0.2434415516064677	0.24791533018520034	0.23205921987799152	0.16610632809916678	0.46518224233696803	0.45570513472150165	-0.1441952124307489	0.21938715307219755	0.48031446886407386	0.4034984745665774	0.5127830634494722	0.25168353945116756	0.18144390684940212	0.29503991394429646	0.4229661406930809	0.26022405017442096	-0.0964782578372236	0.2762395349013968	0.3702502159495281	0.5313357906293882	0.36832023677228165	-0.020570993898779207	0.43316201431608753	0.213866294546445	0.4319620168222478	0.4658765797527779	0.23260666729217414	0.24498373252813116
Gide_Cell_2019.PD48.ar.965	0.34209387259896457	0.46145532730249333	0.41490008819448876	0.30767076953458167	0.24577870837973184	0.10735664772419995	0.3925771015445803	0.13064001705230074	0.33042060553156977	0.24910912269005567	0.4100256848409633	0.3029157459137588	0.3992715044560257	0.3519853897449411	0.12955308717593322	0.12434767233772262	0.3002496348227583	0.42981587046481856	0.25488214899268546	0.1878739429482449	0.24482154186744745	0.26447016072359714	0.2918004003360343	0.3159318499764729	0.24665582576415682	0.5706596763594289	0.5663161088877731	-0.16888365515165027	0.24500538105292702	0.5051056470986621	0.44524322135166583	0.5318149814587935	0.28083628532757127	0.10683326630820274	0.24641809841999401	0.41779332304125777	0.27831745939663977	-0.15198368752229996	0.28876253390699524	0.41175456635313223	0.4981660881764903	0.37651728635496745	-0.028461645768251508	0.45226277563310385	0.28747828428612304	0.46326914451469553	0.41808489417383654	0.25883421986445715	0.18351272676336486
Gide_Cell_2019.PD48.ar.966	0.3529174258953541	0.36858830601090997	0.4294953151681994	0.32922001427741027	0.26933827105638286	0.11073559596506448	0.4052402710216871	0.11806167620729496	0.4265192342876572	0.23017737099292504	0.3635918579502136	0.3305802221473003	0.3948660641276389	0.3583125112698096	0.1722190776194764	0.15884858871666901	0.3178847037918843	0.4192487695820624	0.2944527545207228	0.26901658032070563	0.24860244570478174	0.32818648084135277	0.25945474778092353	0.25700562457875264	0.21305450312714913	0.5920624057136761	0.5352483201401365	-0.1641158208423453	0.2127034737943646	0.5119944131277329	0.479444214713611	0.5543888452780155	0.3406729281684836	0.15222824114427894	0.25519266997580825	0.44149363825694365	0.3092781989551474	-0.15404563536579796	0.28317876912796347	0.40837040748847603	0.5018606297605274	0.37660819071848317	-0.011684575279486333	0.47052667044749985	0.3320615418210943	0.4958102852491837	0.43843748077141037	0.2850347306477933	0.24061956673074775
Gide_Cell_2019.PD49.ar.967	0.3637728416133208	0.2419935510093784	0.4342994466858303	0.345832049491361	0.31281593392618345	0.12652062364848962	0.35158970737136014	0.12909081187017218	0.3709423716393536	0.24670003730600876	0.28394199554894217	0.35107617457274287	0.4079673916783233	0.37340073069686047	0.1695089990442491	0.14717633953856	0.32786602544352167	0.42207223769629293	0.3082729843038133	0.25687825443883666	0.2423595938276057	0.27010577586727197	0.2098399740587586	0.13801735837646198	0.10729357873790255	0.3844610950463251	0.3678531420868941	-0.12168119109349956	0.1661783123363793	0.5086832608237725	0.45559835765861156	0.5923162716657269	0.4015584659879292	0.1442383834676143	0.2780316970277968	0.4513643767865686	0.2971708684771496	-0.11643978149721827	0.28909640806043446	0.36880363082724027	0.5265011966304673	0.36674567507853395	-0.011435173153986882	0.4475014034854156	0.21374010853371259	0.48043381403483404	0.4336624730157812	0.2487453535810382	0.23017159860158778
Gide_Cell_2019.PD50.ar.969	0.3125766918457658	0.27588369075923436	0.44331343430301745	0.339965910110332	0.2829437564844366	0.1272805247949612	0.37561689703715107	0.07614881921821859	0.3364283462409711	0.23768784635628973	0.31572185093839295	0.31679729545839797	0.4260863399661394	0.4865671745366419	0.1627931500829742	0.14099773985674463	0.26491765346298857	0.4541019915619687	0.306434716367798	0.3007839820738258	0.21760020185703519	0.3021092161072271	0.22448102234974213	0.19233839249235307	0.17745356081550503	0.43889149541854455	0.4307058471632963	-0.1982666909798944	0.2324406843235493	0.5288328865245827	0.47093230703571337	0.5828880983163948	0.3588186009456098	0.15400017732420734	0.2510939510009045	0.39218451903042256	0.2867813483595534	-0.14839931083921676	0.24498109880161215	0.3737567177303499	0.5226246822791338	0.32127559634483427	0.007302952357919016	0.4927849150801375	0.30402900093755364	0.48804100352228497	0.461063601281422	0.2696996989145203	0.23339972217418103
Gide_Cell_2019.PD52.ar.970	0.366009157304849	0.2992975889692165	0.4203623240188544	0.30860057950931064	0.2734629314919361	0.10298886288970371	0.36755760343326427	0.12969051077402785	0.3475526451983794	0.2583529359173335	0.3429700244954916	0.34258574903381084	0.40673935054253096	0.36183912735656354	0.13975936922099497	0.132518240256508	0.2996355194792829	0.4265510244962639	0.29726781216753695	0.20699060806269443	0.25404335835732955	0.30740483410690506	0.2174784104865145	0.22227816817134122	0.19542971954393076	0.526880800479917	0.47880016034832074	-0.16403708541838374	0.21842697514146736	0.49870077228343	0.4845747467192192	0.5792358712426003	0.3432269597736217	0.14442133404734503	0.2844396210963905	0.4647697569670946	0.2797028659874389	-0.11704730459029204	0.2754980469356828	0.3880161246055455	0.5300861123701656	0.35497081462136004	0.012012070522608621	0.4304987499166166	0.2647404386029474	0.5071381733117681	0.4363918816101156	0.27288459578915264	0.17486356362724964
Gide_Cell_2019.PD53.ar.971	0.24970450651943082	0.37044831711266396	0.3747440135556631	0.28947085148201634	0.28004296845787857	0.05236163950409782	0.3228361124728878	0.10114307917236212	0.22352253131270267	0.17312864751261522	0.3014665979171637	0.25809051536510974	0.29065376516313285	0.3478574603134429	0.1254131403862702	0.06290471072808547	0.20499291405656245	0.3440466667290923	0.21430755969216453	0.26278424215565327	0.1916599099953948	0.22635738409617437	0.22492796353479264	0.21955628380867093	0.15718670390592196	0.46748295831312064	0.4728997611412904	-0.113635788643991	0.20775822506092811	0.4929252973413324	0.31699433239532987	0.4149469893113956	0.24010185993811034	0.1360868551608292	0.3037064906428226	0.26793478459101105	0.23594334508002046	-0.16635832191175537	0.21903925853264022	0.35654760278073383	0.4070492694308397	0.2462146103151432	-0.06068705829162845	0.4349486014457456	0.2548399212735757	0.4048087637209683	0.4505592908428463	0.2302213543391268	0.2727365433433804
Gide_Cell_2019.PD54.ar.972	0.3394936418065148	0.28085960150984296	0.3984275681667804	0.2861259894954374	0.2282657632153031	0.09656931039475997	0.3539780175186887	0.09436640252271283	0.2893115786528309	0.2234101010038322	0.29538889062419194	0.35106444378019264	0.5009732213051625	0.3258962312825968	0.1666565514239811	0.1475832383404517	0.29733252942406757	0.521210673188716	0.3103450948367207	0.2861916958850421	0.24615736586856996	0.263634643845009	0.20798881278445755	0.1500786237407577	0.11659207181356221	0.45794415381476494	0.4245585019958694	-0.16421146880180523	0.15953800049894917	0.5317289071488259	0.4501333882806835	0.6117096953285212	0.41384847938428765	0.12061796001693255	0.28535070413449926	0.467598353837354	0.25528525223968884	-0.11834357550491323	0.25983784841456853	0.36596216191332254	0.5070104925480395	0.35281023581240784	0.03835451513517622	0.43756076869541444	0.2561121210919169	0.5016741583582106	0.4069510058434034	0.27267763767804193	0.23652526861783632
HugoLo_IPRES_2016.Pt01.ar.279	0.414659521199837	0.2983023274921374	0.48430444345180795	0.3205506898092928	0.3035043489957282	0.2107063703069248	0.439573388845811	0.08318904613740397	0.3391698294599085	0.3084058656829767	0.3240742560505633	0.37357669308186303	0.339388501263209	0.4828033703733204	0.2285824451931072	0.18450274525031748	0.32857378398036197	0.3722660254816759	0.33021590861367844	0.2820172607953193	0.28109362350985323	0.36474813751189594	0.2821555803464188	0.2301676611630486	0.16857122085385398	0.4449080841137158	0.41425134806981373	-0.24208329480494417	0.21302887227329373	0.43725275160445487	0.4958233430454421	0.6335927500894042	0.4150229247181346	0.20401944991953458	0.3249809967161777	0.5164482112961621	0.3568131374873763	-0.06387387272997366	0.30103851983518476	0.43037663916906005	0.5658469349924229	0.49806712939961145	-0.0889037345582139	0.5193290897575621	0.330134705231518	0.5371866248080425	0.4319364062689369	0.34769925767730814	0.24897511325222962
HugoLo_IPRES_2016.Pt02.ar.280	0.4885277956618633	0.3037696435107679	0.4753139510418586	0.32675939964393114	0.19669416155916786	0.10575635539490862	0.4488380692922841	0.383288804581506	0.4165970464583323	0.4970000055047442	0.3939727373503758	0.37321767982238296	0.26272829539182063	0.2584039212924339	0.25517287960319984	0.22093054691147113	0.50480090228029	0.274924407063069	0.35402626394070247	0.2645516658366683	0.3050493019117685	0.3817737540967664	0.25104501802220436	0.2149909596316166	0.16604283435446232	0.5197853324928526	0.4722260230423093	-0.19478234106787304	0.2408512992214813	0.3617287284122126	0.49597723617432476	0.6181199293905428	0.3740301164538224	0.14798675544561204	0.2629082570450678	0.6143996885095337	0.39299146921241074	0.014184711588869426	0.4360073721778288	0.4003663845456329	0.5613372646931929	0.5129513542650563	-0.15565835056717772	0.42644256807420605	0.33394943912216324	0.5129380520716477	0.3333431848718585	0.4224734663216572	0.16066318495261858
HugoLo_IPRES_2016.Pt04.ar.281	0.3750025389501605	0.21475556758178657	0.4233440818098018	0.28887357239153133	0.2846476058644883	0.15076979414802985	0.33732482078061743	0.08146541168116983	0.3676932395689885	0.17948751004942376	0.2314060434010249	0.44294580486427637	0.43642606134013934	0.2677344854850536	0.18695624077556924	0.14546056027294157	0.317276107675975	0.4325468090167098	0.2881437161338257	0.31412706150561187	0.24627059681232719	0.2582799712464895	0.1978840277353676	0.09621236208514865	0.06877545425580145	0.3957474169958383	0.3229056971249115	-0.20929074309369608	0.1179445937111505	0.45561301468690907	0.5208930222385117	0.6818841090404862	0.4886706942297694	0.1604721990240433	0.3305655798522211	0.5497511726356328	0.3120704515540707	-0.0368764855887043	0.29622329940364533	0.4105730096530448	0.5000648325201124	0.46000382383871163	-0.07059123992077658	0.4277741018297128	0.19259168674997423	0.5107288153474584	0.3626066935048257	0.3476097754574905	0.2842980059012707
HugoLo_IPRES_2016.Pt05.ar.282	0.3834757821247279	0.17533368819400733	0.4240712666487752	0.23814605806176137	0.2449295918289622	0.12086948058044823	0.3842497376261216	0.07836949635753637	0.30800883888990477	0.20364878066235986	0.2553810961807797	0.42500765627120474	0.4134564386496723	0.26884841655289154	0.18360274745308885	0.1445554565044084	0.31564876024838123	0.426809194559538	0.3258121197115981	0.22323778500061833	0.2659911448459251	0.2996338047132057	0.19003075892149948	0.045500723951088735	0.023292780442361202	0.41166038627118123	0.3329114988901546	-0.2800759998110612	0.08987228088230981	0.4480984491693788	0.47858062139709245	0.6656683709006873	0.4700593531399092	0.11538521344783265	0.26781384023864885	0.5477641552288792	0.3508356756675155	-0.0645329201679131	0.30506714262359275	0.422337661993442	0.565989652583742	0.4311195684804621	-0.06209845978668608	0.38618657595099715	0.20379087309337823	0.5414955481727357	0.33228119375431536	0.3465512400199336	0.21967505591825112
HugoLo_IPRES_2016.Pt06.ar.283	0.4127997391475003	0.22191080355825146	0.4539643628084346	0.32515171563784484	0.2627734685542683	0.16444185992012417	0.3971184296230989	0.09532140005129165	0.35723834997718074	0.22986146468245608	0.25943209010542206	0.3912738687257428	0.3468055753648059	0.36971538600317155	0.26072993605883366	0.21668724099990982	0.3326170737629131	0.364158957486731	0.35939718093716944	0.2643235021138851	0.2754406919165267	0.3362364706447528	0.23851856626584747	0.1265788118351362	0.11856146434396832	0.3855355446330792	0.330681297630259	-0.26103808854019833	0.14152061493110646	0.43697153524009896	0.5124925171747576	0.6245131653132355	0.40257993487620397	0.1323506743942331	0.31066337965289503	0.5591485626496554	0.36354512625616386	-0.049317460603354936	0.31164013700536825	0.4085816795922352	0.5628807756757933	0.44565838984858397	-0.0815915060762298	0.47251055411461523	0.28514661481271864	0.5308218794998123	0.3663436834529149	0.31840182508272014	0.22769582917661912
HugoLo_IPRES_2016.Pt07.ar.284	0.4090097796928192	0.15789825360907758	0.43040173989927427	0.28513964555535437	0.21667651493190784	0.14392056515237	0.40291075183017716	0.12462173128889945	0.4707910489820531	0.16118373310366796	0.21756587952865397	0.424508259700098	0.4565681854246542	0.3394698260273824	0.20216122347159116	0.1692256663259441	0.3418956243851124	0.45728416330003174	0.3502525313956563	0.2797213478176728	0.2853194769865291	0.375551118264594	0.2534623747188306	0.0705811268149552	0.060590305184037276	0.3387213259614581	0.2704150390779501	-0.22281800763773907	0.13249449960206378	0.45442451409668466	0.5664725358214591	0.6660469225588322	0.41290980817861017	0.12878734052060442	0.32963370409045434	0.5697007476936398	0.388904540028487	-0.07843996497631035	0.36682818725725314	0.45982162749436584	0.557334232227787	0.49016725773247083	-0.03190830961848784	0.4505010239201958	0.2769925979474562	0.5193443015515684	0.34308856342082	0.3500063891856063	0.3017588947564907
HugoLo_IPRES_2016.Pt08.ar.285	0.4501712326415691	0.2419809406250954	0.4814774854911834	0.33439114869356273	0.25077599129400435	0.11567975285462892	0.4173113879633687	0.11476172755853947	0.4242343094685281	0.2836070498061755	0.3165588777529844	0.41159858035168573	0.3857200987081194	0.39763792656775054	0.211941019974389	0.18092671028708762	0.3498565123640075	0.3827822967439195	0.3393781262340574	0.1733929497509355	0.27554227953288424	0.35207520445939494	0.23117999078511067	0.18434502742825265	0.16082185307075458	0.471137393530925	0.397128310081655	-0.24560081593036934	0.1987029375202835	0.394652816859144	0.5398369520868946	0.6645394274801664	0.46879767948930146	0.18626226818848027	0.32931908706578567	0.5565618156020514	0.3585523268064018	-0.09362600499404276	0.31836132921912075	0.4356618983093385	0.5611108929645373	0.495957774818819	-0.0894251445321019	0.41927621129467346	0.32036536447326613	0.5723536445679956	0.3638651505885039	0.3710083492789195	0.22217796286245114
HugoLo_IPRES_2016.Pt09.ar.286	0.45602177214802747	0.2750708383016649	0.4999085641415558	0.33370078711650747	0.25727699407727633	0.17286488967899616	0.42076761588087186	0.14280379251345432	0.401585760991343	0.2592280934182898	0.3057989536283491	0.4319849926393393	0.39468669044131743	0.3705691131310933	0.2068537230302132	0.201137991489144	0.3756288522963732	0.3970202059880006	0.33447683366040837	0.21203027541201533	0.26657643617328064	0.3106710033159081	0.2484622500002616	0.20069219170171365	0.11877581356725642	0.5126888570869773	0.44039107368072916	-0.21302852831599708	0.17668483705741808	0.41114913004158943	0.5285977035965802	0.6769413688508711	0.41648455079328794	0.16278844759971886	0.349405451982074	0.606293627978759	0.3656034573362491	-0.09778410336867431	0.33677574768593294	0.40771084693051324	0.5879465600139142	0.4725922568074725	-0.050611380704167354	0.4415636987588803	0.27045266322343925	0.5266533874440202	0.37562349327911176	0.3380246770199767	0.203089899624207
HugoLo_IPRES_2016.Pt10.ar.287	0.42603320134246775	0.0922975081334371	0.4574889261734398	0.42008452220475095	0.30018173732332293	0.13876451548230642	0.4022430142883296	0.06949609695720761	0.4617959285083389	0.2530261595463851	0.23326623785211026	0.3835235486991501	0.42377714625337226	0.5511559903624943	0.23318898962249215	0.2252309050177862	0.31550777134688657	0.428252119722382	0.41606825162038025	0.3331601224086866	0.22007640831224806	0.4289931074804843	0.24723356325191528	0.14630627174254587	0.12620189257877928	0.2939441458849463	0.21649262589158966	-0.20986155156704	0.16131624191344673	0.4671494820130037	0.564470830036279	0.6533222436470882	0.45279018336839705	0.20341748197664744	0.3668323674882666	0.5009445013444447	0.34989994477065106	-0.02172736551521282	0.2889450652967239	0.4144846479970452	0.5436744521085427	0.46300396726063353	-0.06329215782021846	0.5295928746891356	0.3340325518900058	0.5527765229449965	0.4087421955412616	0.33054826345615806	0.3117634704370223
HugoLo_IPRES_2016.Pt12.ar.288	0.3873480882257069	0.16633198931161994	0.46878547665395054	0.3747547095073985	0.26848777637427407	0.19800085744340493	0.4019778838136974	0.06550522882563371	0.39135103574046354	0.2474977136565665	0.27089526981910994	0.38262938692265114	0.44735455210579445	0.45478191664457507	0.18993847543739506	0.1853039006927231	0.311178676064858	0.45613366887836315	0.35311784139064534	0.31748247518065587	0.24224381191114996	0.3488652690960695	0.258734576463892	0.1311185205413764	0.1212215162209662	0.4119362374005335	0.3337945833501027	-0.24130928463106033	0.18831905112369274	0.47703371308686066	0.513376008815428	0.6339031840260134	0.41891359574672704	0.1707839791818052	0.3501853887350187	0.48512385650263834	0.337378572304069	-0.048684366418889284	0.3108192440065054	0.4063346648517747	0.5525505981546642	0.4051150949699772	-0.05594019424043525	0.46032026399703985	0.30208323009143806	0.5285301905194402	0.38870752261978436	0.28794213690416287	0.22477209379473315
HugoLo_IPRES_2016.Pt13.ar.289	0.4001189669554365	0.3683423102475252	0.4560440735408625	0.4385748043096763	0.3190793935759114	0.19905168871126364	0.4740890436505665	0.11896540301514771	0.4308634157414936	0.3563317807892147	0.3905988351059878	0.3821189886692093	0.31649531133545805	0.5296808006262038	0.19921190772936345	0.16554076539583135	0.3139578790823658	0.34245399412180366	0.3663798443430919	0.31245289014452376	0.24880335271198342	0.40359963790044334	0.28881583907888186	0.28841552984050284	0.2620199339735233	0.5451131585780865	0.5149631874740295	-0.22453943575635318	0.3036999554276754	0.4205376382312637	0.5161206710637494	0.6185758731034365	0.31056604474229144	0.20032315449190571	0.34214765269413683	0.48925143185831194	0.3937522129811368	-0.039073442689652675	0.33296277396629986	0.4232525223791565	0.559142166549714	0.46391797945751984	-0.11408502890058718	0.4997113183064032	0.39810858073730077	0.5147198275796291	0.41731323671025694	0.3441289881008844	0.26149274622636143
HugoLo_IPRES_2016.Pt14.ar.290	0.397422539345313	0.25976609217369745	0.4652852961930924	0.40024855359085787	0.29617425062798014	0.1745624416472227	0.4420756571089243	0.04937133427516484	0.41831344527045783	0.2708382083824151	0.32991840388690663	0.42466532019765174	0.5320343957123497	0.5144032009842198	0.18905282614704105	0.15533428757462897	0.3230373304206416	0.5220412901920257	0.39174240600457155	0.17196271928241397	0.23443396986409654	0.41378330018302023	0.2612650127315134	0.22078469791322936	0.20766668610421138	0.5005703076969132	0.41960494368381956	-0.279446560347113	0.2467301495500565	0.5030562306466342	0.5657226757673949	0.6977805237598179	0.4994287943792106	0.14037820492927117	0.2940515838978548	0.49720487376957634	0.3622109622068287	-0.11327821680913847	0.2937207998850234	0.44341013810422997	0.5724414871154327	0.4742037954024103	-0.04341441082004613	0.524991052286132	0.3946763165328612	0.5691608190087099	0.41990397586029654	0.3218036846786721	0.25679692081997174
HugoLo_IPRES_2016.Pt15.ar.291	0.42265089375243686	0.31216245862216613	0.4253306268897899	0.22011018066729537	0.21770930625321006	0.12819584148540655	0.3832497079367864	0.09619958666110649	0.3527913048926443	0.18861941797742846	0.28617500486973013	0.45192978868439565	0.4318293640545252	0.29859756325532344	0.16454685854770615	0.13764376048304083	0.34718798050565064	0.41694136514746577	0.33855986950980277	0.18004871509347514	0.2546850433469176	0.28300639752493806	0.23113182217448006	0.1487997839807335	0.0991690080107749	0.5004772482996682	0.4513033874121036	-0.24904836313905096	0.14472110722249235	0.3821105119725544	0.5419287588730516	0.6961510434175199	0.4721611345237722	0.16507413287866626	0.2834631825182568	0.6091032903385516	0.3154279190998292	-0.07259384702358421	0.3290662591238996	0.4196133319841533	0.5562384413440072	0.44638811819019536	-0.021808712646956982	0.4011834575828545	0.23673659577369502	0.5592977178431618	0.2927239586562102	0.373384602603907	0.21948438717414978
HugoLo_IPRES_2016.Pt16.ar.292	0.4407329021986069	0.24263115427169102	0.4140443617836674	0.3778516753447088	0.25792214395030394	0.1517948962456987	0.4127697987666758	0.04794684379305829	0.37772579452687555	0.2630778712039527	0.3199889140468416	0.4099738495321166	0.3918048057976945	0.3947986030266204	0.2257587857506907	0.17320310130381422	0.31782470900959214	0.41147341755176425	0.38595999225045236	0.24845281439429498	0.2972569756918644	0.42368593403105786	0.2592627044259629	0.2247161501019867	0.19499597159225684	0.43249710067710084	0.3578159314394405	-0.225817178078965	0.16676925963189235	0.42573757300330745	0.5500856485958381	0.6647210872953098	0.4796652857819436	0.15198657195776105	0.3311551879134374	0.5490535102429575	0.34488978195940995	-0.006028245851863302	0.2792601784896834	0.43603713713112463	0.5291057413244695	0.49471963269132113	-0.05405660965457569	0.47834253000879057	0.3805303780511968	0.5860405320943723	0.36321581599686836	0.3652560917216709	0.33035522728618694
HugoLo_IPRES_2016.Pt19.ar.293	0.4221294628376166	0.2583074450318215	0.34360610825154686	0.2625909266106098	0.31081287461849083	0.20191150872644195	0.38390596897809326	0.09556771691213563	0.4010501376034275	0.25888853363430053	0.2609704706576219	0.44118491128608245	0.4173798426515491	0.3834031845849289	0.23816646031658237	0.20793539934413352	0.3244372158901424	0.38412122542280663	0.353118574227104	0.237825966570676	0.25882997347458625	0.3434794361555438	0.22785954691696814	0.14907294460258458	0.1061266167651374	0.40355005152639095	0.36041233111642346	-0.15284972351685963	0.12712868866067958	0.3922610081268483	0.5070681358448562	0.631020887401915	0.5030204267779232	0.3855701871126772	0.4122334261813788	0.5656257950190282	0.3855093138826931	-0.07321974614079216	0.30767492650841094	0.4158526727693223	0.4292000608281893	0.5438935562187344	-0.08627425372256887	0.4289949617013978	0.2858370345307943	0.4944133483506404	0.27840286011943416	0.3847271089931246	0.28706410933560783
HugoLo_IPRES_2016.Pt20.ar.294	0.4100299865784062	0.4540915239541245	0.46585625135060077	0.23821920790861686	0.23457298338351282	0.16640781762428666	0.4214192391728544	0.10065727785387404	0.3661329345593594	0.2571214754959255	0.3708274025283743	0.3911535822390125	0.3382619379652592	0.28825112598917985	0.17231074680232242	0.14417429841014326	0.3471747559255459	0.3554841823738834	0.30755872160869363	0.1512610159483791	0.2857406933149366	0.30641250212066384	0.3164330816353755	0.3142572651128264	0.21955260238524865	0.6186176054663692	0.5635969985203574	-0.22361386611290965	0.22549196386191875	0.4025957642278188	0.5235896325751798	0.6457611445117356	0.3625729232235139	0.1120643535301219	0.26584841932015285	0.5500792506690366	0.35892453637882277	-0.0689775174582504	0.3145929810019749	0.4508495012492387	0.5703421140306542	0.4990252942067916	-0.07753564259454633	0.39205687914864823	0.31579408495681216	0.5389934364795987	0.32762372473829643	0.36896932793070636	0.15396388001108804
HugoLo_IPRES_2016.Pt22.ar.295	0.4473257786473901	0.3620279193424784	0.4805709573077326	0.43804996181593253	0.3414942295399494	0.1906925110906505	0.44709467049343743	0.09846941059512704	0.38752685015624555	0.33572065349745056	0.3828409618364771	0.38985295511414086	0.4025379781118274	0.5240827263143345	0.20634986554898868	0.18173624944604022	0.3539713759313309	0.4122771388961111	0.3286538247313342	0.22763602454560733	0.2644985614418894	0.37080611230132826	0.29519923548861066	0.2936858137905337	0.22926917051911494	0.5376125601570304	0.5013283579713762	-0.22917976895187767	0.26508945504633435	0.4637931878898688	0.5208470369994446	0.6421453146551134	0.3449649363237235	0.23324966316464327	0.3929660491789671	0.5366045464402601	0.3687439094783088	-0.052902815706397786	0.30413359173068627	0.430057132046215	0.5402126412637102	0.4980436846104003	-0.10308956690586785	0.5188617022485896	0.3532050426898563	0.517143772303102	0.42941409830379873	0.35555650522038196	0.3107075489471556
HugoLo_IPRES_2016.Pt23.ar.296	0.44434872379737655	0.34625961807607136	0.4545996578693077	0.3991372891200895	0.27777317785001776	0.15999957947328378	0.44004506323743386	0.08178447341158977	0.39315052470212025	0.2926850339562363	0.3627177561208757	0.4071442766069775	0.4958942516957882	0.4728789313091761	0.20433832255325535	0.1904512299583449	0.3505723490775802	0.45816094407482544	0.3662006853063853	0.2494606074645731	0.27623779247754626	0.3642141295662856	0.3018528224940225	0.23709743268290417	0.23095833580010333	0.5906014757488229	0.5045739381826451	-0.23243083651500224	0.20490945145181177	0.45818489296145415	0.572725277320876	0.6761712086400825	0.43753766529524374	0.18012363519501537	0.3383995544542424	0.5684112289024531	0.37606151233975643	-0.05438659943040046	0.31086571197464286	0.44970827143588865	0.5503035100877227	0.5073578168338329	-0.05052986727061198	0.49232857498932225	0.34877038915405406	0.5599231723790358	0.36876643291074174	0.382991715184689	0.2877425338041918
HugoLo_IPRES_2016.Pt25.ar.297	0.43176320656180756	0.3163056555772295	0.3776653638403572	0.22839226904050491	0.24068666930054874	0.13526513790603836	0.36553906664053537	0.043585392201997857	0.32719206315582156	0.21224206741898083	0.27571742897651386	0.45703444169698465	0.45973872474412203	0.27658561617401495	0.17066809897125146	0.1510094985333567	0.34795083645913627	0.43002971597776785	0.33605523915663177	0.20796383422294806	0.2425863005160733	0.29950111610345653	0.2330214834479709	0.18572640454710967	0.10917758728630216	0.5124058164656067	0.4313285457532524	-0.1779210923199343	0.1070101766984887	0.4067613330308404	0.5012495578620088	0.7027644359410578	0.523173707659122	0.16375088397200926	0.28644120437103554	0.6200255103749348	0.3240865622368954	-0.04814395639016905	0.2976305031640362	0.42635621961247827	0.48154803388089257	0.47836776496941574	-0.07088663813763824	0.3616354682663265	0.2293137084743429	0.5569228126991121	0.28868645509970786	0.3735430405375534	0.2558459839109003
HugoLo_IPRES_2016.Pt27.ar.298	0.4063294429559648	0.3372271924765318	0.46102638038639665	0.31448019231661967	0.2461123951283437	0.15451787497722283	0.42293031053065894	0.1134301155195885	0.3777865495546716	0.2534860812517467	0.32587974008662474	0.39196863271468635	0.45655922125945125	0.3622595003465748	0.19974517182470064	0.17462920561369275	0.32240014948796025	0.4810226950921201	0.3233906410140046	0.23612059659290133	0.2716035044221691	0.34487955287781996	0.25747955078492085	0.22199006390787884	0.16219806777057716	0.556116680031806	0.48082191396973095	-0.21642685313033683	0.1982730309868432	0.4854853023897273	0.5344701437656361	0.660795912675924	0.42040116495252083	0.14641597722746857	0.3112039428718378	0.49011268243292927	0.35482032517351964	-0.06806049441250044	0.2986937432188689	0.45452613849499246	0.5484488534761861	0.4133891207917687	-0.03223407839487699	0.468749053836072	0.329110202686847	0.5259161775668545	0.3908580165931403	0.35208504579277916	0.21816255222365902
HugoLo_IPRES_2016.Pt28.ar.300	0.42828735068391965	0.2348337466808468	0.45224774506296667	0.3745332230422146	0.34552490619520776	0.2286333549763297	0.4225250159703154	0.10878523302121529	0.4381737471443557	0.3276907227873462	0.3144579733965775	0.3886672282336799	0.3856777941713716	0.32273149295468484	0.30144527583157094	0.338706342998596	0.35103286921887916	0.40458312875514546	0.3622587428964648	0.15609137997697184	0.2751826434407137	0.3679724646485251	0.26397328248033397	0.2664177438107312	0.1875764872837112	0.44050125674987267	0.3929910445344716	-0.10440551825642343	0.2101310052598012	0.411820449651154	0.5474542001603903	0.6783163165172874	0.4856715913208715	0.161380654083901	0.32805318960349433	0.5687213624058153	0.4686816514376144	-0.1263405386224307	0.33573766371398656	0.47391788646487426	0.5355328544393455	0.49785597002774795	-0.10733572603136823	0.47191788237085014	0.37267870806429204	0.5432151403142667	0.3084958463976044	0.36926127832578676	0.26213216883916907
HugoLo_IPRES_2016.Pt29.ar.301	0.4191606957338896	0.32689253654658335	0.4966662203124869	0.3171594381791733	0.2669272080497303	0.143074606811024	0.40575775664195257	0.105413042898084	0.3834850200778546	0.27286718023155365	0.31192258743119555	0.41019025728372516	0.45062686048721945	0.33538876992754996	0.21534890988657757	0.19101325151706713	0.3289953639172183	0.44929669920340953	0.311051532984826	0.2331830818507843	0.2751418170263108	0.31173576475488796	0.27093452477838664	0.21779298844187303	0.17516880229377224	0.48386515123107393	0.44724409931426495	-0.2148021000772105	0.1909060378658715	0.44533113457584905	0.5530484928693937	0.6766792043742405	0.43909603366027655	0.15676309162557273	0.29548294654394125	0.5569023332353932	0.33889228280795686	-0.08263905383033265	0.31402724220905326	0.43954196626530184	0.5528525811555637	0.451593638697012	-0.043280124743464765	0.44021679688343296	0.2804007074563303	0.5581062121600701	0.3478043277335102	0.3612501291248559	0.19135468206982612
HugoLo_IPRES_2016.Pt31.ar.302	0.40231594951413946	0.22388893792473008	0.3661333674009128	0.36478015435608757	0.3006763383423694	0.20336467849270615	0.39924940195803316	0.024092010781694737	0.39105209371052996	0.25636124872560057	0.2751625533419454	0.44007132790812376	0.44058747907829204	0.4432992166200872	0.24877626656336022	0.21653325471674695	0.29410630632961016	0.44154755882496916	0.3854480930849772	0.28245202549919374	0.2595190275544121	0.3759350162529666	0.24442803258849363	0.16022186226076082	0.14605585146805564	0.5138369448189238	0.4032041914906203	-0.21830028649661554	0.15041839202587876	0.3990878604384504	0.5332967634468359	0.675855677401852	0.5434291809634121	0.21806688087466375	0.3595645839239763	0.5772936394797841	0.37234634305752623	-0.019600097946137002	0.28020438546665755	0.4134869642172728	0.4607114577507072	0.5220334333350519	-0.03249512291690677	0.43377763549509807	0.3438035164697951	0.5773225767617366	0.33270067624680677	0.39377543121037895	0.302799468235018
HugoLo_IPRES_2016.Pt32.ar.303	0.35897427397583864	0.18025337268143457	0.39177064192844474	0.44314555884059414	0.3011414659527943	0.10704307981084864	0.4064643658824396	0.04965873712052726	0.3091783924726508	0.24982823842494742	0.23737888756121137	0.3947989067330129	0.3864118978943647	0.5047045519036076	0.14589145052929903	0.10789602630433144	0.26308038514731424	0.4096634396895952	0.33584474569035505	0.24823565226348804	0.19795297626428096	0.3199446885711338	0.22648719516358268	0.16255793445815953	0.13926960343797834	0.36064818007353844	0.33543955552458954	-0.21809395513448826	0.22472933228764463	0.4499574984215766	0.43914085308434536	0.6328557201004659	0.3269830155048176	0.1806887837704594	0.3261912236054606	0.46369525238798565	0.3396414430559484	-0.05340846038307089	0.28734345692303576	0.3965703707112034	0.5091195205409975	0.4166340944158569	-0.055417397601525656	0.5780211442958815	0.2851358307262646	0.5050812903691075	0.3995237205935249	0.29087886416817416	0.3580400234744752
HugoLo_IPRES_2016.Pt35.ar.304	0.4036719589312725	0.22570591755614022	0.40196292498221636	0.28174463598330807	0.25394371518984304	0.19889307792982058	0.3679325657778033	0.06052527868377145	0.30786469189347826	0.20886286832822032	0.26241176967076774	0.432244992419375	0.5143190047786648	0.32397653007762744	0.1880020713988169	0.1600463114496302	0.33391385656904604	0.5135465754842045	0.3249076214332372	0.2969346747108638	0.24916287879293875	0.27768076484465287	0.20776793623747908	0.10985152515495801	0.08125004284481967	0.488796817215188	0.38284822121659584	-0.24090121468398087	0.09788700594843908	0.4825043429339	0.5350828957434715	0.7024254337824912	0.47862000392863946	0.12035067029188205	0.2978081978062613	0.5624490132830433	0.3278665804904062	-0.09527987035709001	0.27751697665693686	0.43064096596387286	0.5263387789517248	0.4650616134207664	-0.043685587208078545	0.427223432037264	0.2228347714534004	0.5405324392588051	0.3404841206731443	0.33801730012294184	0.25333677682073363
HugoLo_IPRES_2016.Pt37.ar.305	0.3990117267685723	0.23690363599724026	0.35565344051522996	0.038109108681650954	0.24165509626846648	0.11185333563673634	0.36299721421715564	0.0809463101555987	0.3506249293696845	0.1577063599131872	0.22659171973773545	0.4669278920689705	0.4146650471528005	0.198612298916078	0.21149235639889477	0.16690506421674992	0.32820284407092876	0.384820518888515	0.33335016813109086	0.21426487671470412	0.25469008476177957	0.29976739673208164	0.2134266757807055	0.11050437250158804	0.0812369046262112	0.49499046547090897	0.39172117743496704	-0.23872187382064466	0.07904047488843383	0.3898304360530435	0.5019011560934923	0.685725805601647	0.5233526835761027	0.13412354974320662	0.29702168855198435	0.6063153863647054	0.3887351915314551	-0.05208806726025414	0.3023767259028586	0.4222142789731412	0.46164765435358385	0.48726774635398185	-0.04922860416411471	0.34664824314745935	0.28048246329966803	0.5488750249549482	0.2936024024586381	0.3861760402303915	0.18992422226132255
HugoLo_IPRES_2016.Pt38.ar.306	0.3868707099201618	0.48755110386324335	0.4428735244729935	0.24804932314319855	0.26933230230558275	0.19957335852993902	0.4440846501910851	0.06432473007670868	0.34675469864726866	0.2134130840962474	0.3696941660277016	0.40883426287362273	0.448942056185528	0.3158490011226592	0.18940165943196266	0.16530233511749282	0.30245712615761144	0.4626944931495155	0.2819755411051407	0.19367716675242483	0.26802390348483657	0.32080536704418466	0.35648383130713535	0.3719983746359435	0.2582220964145821	0.6453816587705714	0.5974271554180847	-0.18714027315582485	0.22887777668630382	0.4596401953247961	0.5238349415644562	0.6690588498823535	0.4218529269050015	0.12476103419598754	0.3182382792948421	0.5214758229336807	0.38695536589481594	-0.09838425565894664	0.2612554850369051	0.4661858183042554	0.4856776189627477	0.513654430227917	-0.08472282296167025	0.44808002603529173	0.40873585544001567	0.5245559171688803	0.3378390469750164	0.3650195236084944	0.23373402847140395
Liu_NatMed_2019.p001.ar.00001	0.3712108119561923	0.1791863254728336	0.3915348851587524	0.12940472739897363	0.2161522413196532	0.10107584484814898	0.27999107330301637	0.07311386364484217	0.26712918114931206	0.09508253202424231	0.21270323942551173	0.33919232422761236	0.3402450494263495	0.14671687341334216	0.12771786341647598	0.09823378719352059	0.28969722666956854	0.3613008241425854	0.23986324091379024	0.22213104006728565	0.25348591413771826	0.18433383099412662	0.11554884724973981	0.03964730489329723	0.02109315994204973	0.39361289023535606	0.29944237786730354	-0.1572094074004825	0.07442562620617742	0.4620139013733475	0.4044006353334928	0.6160282883731828	0.3814492955534597	0.09415606962583452	0.27418828602973055	0.5211594561989922	0.21455557087476124	-0.04615527282541059	0.26249444191871213	0.3563820279268424	0.5226565808352387	0.3448540158800879	0.015805483703448912	0.3609564658472099	0.10582804561206516	0.4474596134125141	0.3862763616070172	0.24284528504536415	0.1755011639171959
Liu_NatMed_2019.p004.ar.00012	0.33860019793470836	0.16791851672471597	0.4182375790468591	0.2752783263938669	0.23978984755572322	0.10558428597659031	0.3450998069193996	0.1051580572886993	0.3018950348365423	0.18636496664701113	0.24106582226200687	0.32084233876359697	0.3617234138115185	0.3346102199280674	0.12857645019299463	0.09329639937748559	0.2622213938300627	0.4099429005167417	0.2929989276129932	0.2536626205177963	0.2550422410963232	0.24791101684048011	0.20471606595606726	0.10117368644454379	0.0934993161252792	0.29614108114367854	0.29044645157920673	-0.19342469432085554	0.1543318442731131	0.49905520813252474	0.3974954475349067	0.5640987203338754	0.2971538307345139	0.14625970877793534	0.337750013171409	0.4688274654892795	0.27264934012734793	-0.1593121314503508	0.24730377358182987	0.3847232862692064	0.5236915890666007	0.3680354713874535	-0.025214533213127506	0.4563448756877826	0.24032808335981407	0.4466504779646329	0.42968336393554596	0.19262415276360462	0.2045825107241008
Liu_NatMed_2019.p006.ar.00567	0.3739847610059656	0.22550108276079459	0.46143864357103737	0.29071860115744813	0.2938119923636878	0.14576991841825593	0.3740321260195377	0.11074294119828353	0.3628686087087105	0.20035186816634834	0.2513200408925278	0.34450990824183136	0.4193508526468467	0.3516257872956037	0.19982177369914125	0.19413210858530427	0.2870000468353811	0.4604035632588404	0.3165048705757735	0.2514140302172468	0.26611969843711686	0.3051589223073862	0.21629294900435417	0.1347863780246332	0.11357580775356656	0.33872576755398454	0.31842374115266714	-0.11089080344364577	0.13511064731835234	0.5371649282231038	0.4629628991808547	0.6180334299332023	0.3990429317657888	0.13953094377779487	0.30350411528608323	0.5074690541544838	0.3246174705400389	-0.15166991358340373	0.27530361255450014	0.4263806553029376	0.5542286234402082	0.40326980965626325	-0.002185500233634696	0.4749844358924668	0.24427702399539541	0.478723223987653	0.4239265717744873	0.23388556617574077	0.21286030171654272
Liu_NatMed_2019.p007.ar.00597	0.3334544088061864	0.21989860993785154	0.4103556046781868	0.22488065785466876	0.2598929143003906	0.07943571922968336	0.32722462779425326	0.0889545453337732	0.283251344781296	0.10683114179918063	0.2218605892650449	0.3554983618970218	0.451770619512196	0.21461116425480065	0.15157706596913004	0.12874469507170272	0.26000503847511564	0.4872092992984154	0.28291159561312457	0.2631924356392217	0.22823577384979757	0.22501048382757963	0.1632261492468674	0.09916189834200656	0.07785175998318078	0.380342923635816	0.32962963630434655	-0.14424922004320503	0.10055407806798985	0.5269432252934578	0.43745035278975825	0.6048265748953501	0.4195193362123663	0.110708877108031	0.3121545226107004	0.43100112006205626	0.27455348218018505	-0.19107387495797298	0.23946696850914712	0.3784507326211918	0.49184051128196904	0.29912447184456237	0.00830623608024046	0.42802792720091337	0.21852409476662768	0.46091146807988154	0.4071338651947585	0.2690593948287825	0.2756608712274647
Liu_NatMed_2019.p008.ar.00594	0.33891091201615214	0.16006351375745415	0.41426744355317674	0.2677954516386293	0.24182516070379745	0.11434758312862786	0.3437252710794281	0.10183333218003059	0.29584683982101617	0.1752343122023156	0.2246039593967489	0.3203304900365655	0.3240687969892467	0.28296064619823524	0.15149719176225182	0.11208928911976589	0.29538185158758273	0.35493230534927833	0.2813789215363249	0.2297512672559818	0.2495652971820776	0.26176480200060065	0.17692828066332963	0.0909874837106888	0.08125272787030116	0.37663861790614434	0.31239893780395767	-0.18737953657793793	0.1255310183159825	0.46335445687440907	0.4091964783063149	0.5831626148327209	0.34437720351738205	0.12118641306729312	0.26931230703673625	0.47200704739850335	0.27746973431744987	-0.09507521469874967	0.23301712190386245	0.37500195786598506	0.5424290140173436	0.33006959518342366	6.60115272671402e-4	0.43317251178130595	0.21677441683418466	0.4601332961651553	0.41476480772440577	0.23428306458590398	0.1947880394633244
Liu_NatMed_2019.p009.ar.00574	0.38208364697941943	0.14803087344974697	0.4257852701556235	0.18387734691250596	0.2568265375450422	0.057338528362348144	0.32249540985582337	0.09614924322054322	0.32471592399062915	0.16153123824263454	0.20538211153265687	0.3710561474868751	0.43687318090571037	0.32497968559726703	0.17745125362492645	0.14922865033885535	0.32012085323264367	0.4705715283884092	0.27986447672089104	0.26769997895711095	0.25732645089234896	0.2562297776363301	0.16902293762602977	0.07233087351858938	0.04244485640028693	0.2758038930362122	0.25320232366176904	-0.1787539551449011	0.08100011304751188	0.5316963738234967	0.44041659977258857	0.6388339609609682	0.46210997697341055	0.18513976554002912	0.34554577329258224	0.5193695535739176	0.27958691793089596	-0.1301296727110646	0.2704571788158651	0.38814519218865495	0.5238100012470932	0.3977647821881947	0.0020218268361887034	0.46339394349144974	0.18966603728334944	0.48739270690008474	0.4349403048580891	0.2548003405610769	0.23165452758719587
Liu_NatMed_2019.p010.ar.42352	0.4001936023579666	0.21154115213015898	0.4183664945491546	0.281053400468611	0.26830176976401054	0.10958352948670183	0.3239998714727827	0.06317981797453492	0.3332096489228252	0.17008719557311935	0.24224084257177528	0.39634586763407226	0.5292410087283962	0.3165721683729243	0.14632499311427483	0.12982344316828925	0.3154884803994836	0.5410827012692616	0.3103865326548503	0.26825572481773446	0.2253853239984062	0.24543767015985643	0.1718701434217622	0.10364153688590963	0.07432542492990257	0.390197106742018	0.3339180431703235	-0.17450210984719847	0.12826165358406402	0.5501050708624715	0.5093211866006189	0.6920675876925964	0.5241379576352593	0.1572213849775655	0.31434211389855343	0.5447603796502312	0.2833836172310102	-0.1414387123009862	0.2566149772582354	0.397112036933901	0.48799503412056816	0.3793484475590428	0.009350521937189347	0.3962838121725157	0.17407853817089025	0.5242723155355723	0.42293865568652067	0.278332203202951	0.23028648468573132
Liu_NatMed_2019.p011.ar.42363	0.3690175072757088	0.22137873005131406	0.4116009541438851	0.23313180430892738	0.24358840732807152	0.06064207826807466	0.34978988283248774	0.08193924334039338	0.32325026228474607	0.18023580486959814	0.2630692557055998	0.38036748318217445	0.40572521480180046	0.2655749565625272	0.15955845985170414	0.11267810801565406	0.3020230640637296	0.4318343330685385	0.3067071291881959	0.2807132461175329	0.24241555016313351	0.26480067735062846	0.1962752736214898	0.09867879182747975	0.0902958203808951	0.3888389005225889	0.34878115033222956	-0.18848985838814486	0.11666573085602112	0.4979443452427282	0.47873397052671285	0.6338387568130027	0.4612508626318849	0.10670725359587566	0.29790708184193054	0.5126355935929614	0.308153665890981	-0.1411625693658596	0.2724810276468986	0.39021541682911104	0.5578836320082778	0.37702720990971805	-0.021225495566387136	0.4448445977991694	0.23034164669985951	0.5239369659638147	0.39803447412637144	0.259392163489768	0.24118742860411246
Liu_NatMed_2019.p013.ar.42373	0.2766241446572818	0.10930560940612102	0.40530117258874704	0.28610233875749697	0.2692262331011879	0.0411227933833497	0.29736664343837216	0.016521308799436238	0.285001404065896	0.0756513954393436	0.16549167404333276	0.36357686554654395	0.5374306580618691	0.31834303368784383	0.09245641888592382	0.08237608481716126	0.23585867263238763	0.5896432407729749	0.29848521866018723	0.2933971785154107	0.21244401970726928	0.2844472474911186	0.1513466186886427	0.0743269726829147	0.04847625910527068	0.20185671353937074	0.1920842174226061	-0.16154780078657066	0.09827276185106275	0.5860965643264966	0.45316383312920155	0.6347660905717402	0.41388853500828293	0.10817153637519468	0.2963279815726934	0.4074654158408124	0.24797889626547065	-0.17046133391923077	0.21816414976951518	0.39030740724819746	0.48666196713211934	0.32648504900557	0.048052920510891904	0.47932762062885376	0.21349280501926765	0.4890694211736563	0.4245363877856347	0.25165262140684613	0.22386667663348178
Liu_NatMed_2019.p014.ar.00564	0.39096127985902146	0.27913156562913305	0.4481009047503886	0.3134847324477589	0.24266372253813068	0.11190058710245433	0.3879391029489851	0.11820167021830615	0.3239356944791537	0.2161107022786524	0.30838364481962666	0.30654286911489587	0.3900264064886736	0.33918549235066064	0.16015977976407217	0.12737751975568334	0.3020969594145952	0.4283516553037213	0.29149711130691813	0.2677536955354009	0.24651771244128148	0.29080912158516137	0.22408779493465586	0.1923207601031533	0.15519712003458908	0.39594953420991247	0.3786753040563194	-0.18207759271790158	0.18803050234601806	0.5248371147587815	0.44755643438290726	0.5535303232123254	0.3085872653896166	0.1290540186325846	0.28206320345100866	0.43957388191768354	0.2784831443346467	-0.14715851886323847	0.25055994580295143	0.38888767352747444	0.5393539861679117	0.38455918154740587	-0.01581697988540883	0.4388837962193415	0.2648247635267961	0.47236756731533414	0.42204346515146973	0.2210164467358707	0.2398609149504559
Liu_NatMed_2019.p015.ar.99978	0.340163486830955	0.2858666555866464	0.41337455096831366	0.23042195674889962	0.2496852808287211	0.0758436063290821	0.3366385826180782	0.0710425366762272	0.26190424496271214	0.15997384126233602	0.2682395502601576	0.30691704479362814	0.4017231577735837	0.26415110569180067	0.16654474687629647	0.14188626288349387	0.2677167232056468	0.43775240368561913	0.24346341072053576	0.2295133203403571	0.2472408330820357	0.21329223652699036	0.2035291140310548	0.15482789767007032	0.11207710855478624	0.39683525339224157	0.38501605259358207	-0.14600657839344114	0.1419031673144548	0.5209668883977839	0.4180004376173206	0.5643331075728664	0.3049376606715596	0.10363405492363434	0.28412479320002365	0.48137979221907723	0.2654205368526033	-0.17462426567406772	0.22791481713013742	0.39844647244636755	0.5412901232316365	0.34954116564119636	0.021997444737198488	0.39319098250744705	0.21591169170981359	0.4370393021358573	0.4021294002032434	0.23012469624414597	0.14028384081056772
Liu_NatMed_2019.p017.ar.99992	0.39367823989438566	0.32603120781710687	0.4359549487624939	0.37427028749495256	0.292400598610778	0.1411265364253795	0.3997333784556371	0.11363886606795048	0.35182416040305886	0.2643041481161974	0.3458993786305985	0.343197650172716	0.4009043710476202	0.34822234805467767	0.18472737153866034	0.16606728778355745	0.3144518313559919	0.44480622743002973	0.3249810257551073	0.2950257820916095	0.2673664935014363	0.31365266509328754	0.25880362625254805	0.2202009588243773	0.16723723436532295	0.4567164491712011	0.44096254688623854	-0.17222997856548988	0.23267628091639947	0.5289886854400067	0.47380482040881844	0.6074160247197546	0.4166920952709527	0.17711182988091018	0.3357681800259429	0.4722480917420539	0.31912513871729475	-0.17522069872839277	0.2930404560421115	0.38719577829843516	0.5242796408758021	0.38594597388638247	-0.030395049737425982	0.4549528216034432	0.2842219136233413	0.5007691725898182	0.41900504504442004	0.2987496261431024	0.27597519837059425
Liu_NatMed_2019.p018.ar.00020	0.35072341750155944	0.17164781244330377	0.3954212650179582	0.27445149520785417	0.22102666308086638	0.04465305244057755	0.33523249526537274	0.11033962079267719	0.29929344420851006	0.16363661923254527	0.2230937438529245	0.366969726180777	0.4473202123262541	0.2499281712133347	0.12276455961224217	0.08783814601005452	0.30745845380298026	0.4775799781356056	0.3076287146548794	0.20597760004250457	0.2435758721377229	0.27599625767465175	0.17339974632159963	0.06412319084854722	0.06290918484115794	0.3714840885444074	0.31799004384170665	-0.17569627583477992	0.07538547489126395	0.515262470202505	0.4651181086102788	0.6420568316814614	0.4663825386939176	0.10112982939233929	0.2792708937186851	0.47764328811225704	0.2628341444931157	-0.1414087169684472	0.2552015754035622	0.3761998388780921	0.5287101101096854	0.3676934395331301	-0.010736682874158127	0.4040161308227359	0.18254403488199142	0.4837059432178848	0.3781041680573271	0.23822828337901097	0.17723154666465096
Liu_NatMed_2019.p020.ar.00560	0.3611751756700185	0.34556439275317236	0.43850007779438416	0.36102578801527974	0.30289438836730337	0.14182290270087275	0.4342619370575306	0.08688251922924052	0.37301221766590326	0.23333122980938586	0.38179924521664865	0.36182489343098617	0.4430184795006722	0.4565665996579403	0.1806417562480205	0.14355540254339785	0.30446376763156463	0.4889029824343524	0.3597959424654425	0.22650778820519768	0.2360802996368404	0.37761268254858726	0.27215104167305754	0.279056818695892	0.24860500437475225	0.494327378243817	0.47423572239599954	-0.22998735781222213	0.25819541793104295	0.5537931284269916	0.5104566955350934	0.6094676242685696	0.3830697559550831	0.12570220719491285	0.30153613823149006	0.4524669197970598	0.34339834517060863	-0.1488961290532026	0.2532196970860262	0.42497360990277006	0.5495905947577244	0.4242186385666389	-0.026737972558620378	0.5149736305754782	0.3808432273221016	0.5113104612793391	0.4552185331202958	0.2834424565254568	0.29815947902446144
Liu_NatMed_2019.p021.ar.00021	0.39052142017535657	0.14778480376302358	0.39577153133210236	0.18646827720956657	0.22685552338935414	0.056128659939352454	0.3128638150230252	0.09125905427762238	0.33627418484008975	0.10546703083763202	0.20569608204394943	0.38071043939693805	0.44083910690175715	0.20755824614477877	0.16510143282798778	0.12189660576581016	0.3298457000681114	0.46829751487561855	0.29007105637845554	0.19696816010592977	0.26430775783026617	0.23348969225307065	0.17504000339346032	0.04523409566265294	0.02921530899635971	0.3268478418165591	0.27138812285965064	-0.2029920235012459	0.049668889729179946	0.5291938061580996	0.4809046999292768	0.6434478022488251	0.4627589013465211	0.09967320227051911	0.2993543839828107	0.5344397573257976	0.2651613322461741	-0.12183470009276116	0.29600612662464904	0.40772698461729506	0.542920521286917	0.44564824327528263	-0.0012477152595887103	0.4056321456526885	0.18501871474177897	0.5029313301591934	0.37088823433980017	0.2696519592334517	0.23592785125618715
Liu_NatMed_2019.p022.ar.00577	0.3935190401002738	0.07154295753005226	0.3965368534409833	0.2392227516382748	0.2329845302254685	0.07876796737612117	0.297154931982183	0.11855320732629997	0.324001709462177	0.13373694112795345	0.16778604651323253	0.35065994020669033	0.38048220041349085	0.27903407941181313	0.1336776332546759	0.11051516686816767	0.3192256064232171	0.4089331572998926	0.28134905076504474	0.2949604077281723	0.2483814909953504	0.23634505781285076	0.15320892303650385	0.011666882284390766	0.0039862750130264385	0.20309485757004062	0.17555607690777414	-0.18746199600027336	0.03359120093246865	0.4972287386632791	0.4329992040259093	0.6130893675267745	0.41989466781031526	0.12982978501828576	0.3535161896793933	0.5422377346790054	0.23429295953925466	-0.1767995517924125	0.26749124630427357	0.39035240052746684	0.5364250031116368	0.4000055035938666	-0.033830956930337934	0.44345095117815214	0.15045078418945032	0.46258618268205187	0.40130682642570475	0.21296943266106116	0.2852707484146976
Liu_NatMed_2019.p023.ar.00568	0.33408764647540784	0.1154869707829803	0.4159798413499212	0.2551051291062279	0.2688555528133616	0.0964695062631396	0.30409360774811367	0.06333648591072472	0.2781456493453618	0.17665299048338065	0.19995180331695614	0.3376255995429012	0.38785187182426145	0.3947448150670945	0.16654673274897575	0.1088135546470895	0.2624070741853595	0.42587205110290643	0.26861238061216464	0.26235308820081926	0.23537921616918817	0.2535536084235107	0.17936413517229483	0.044350507699221955	0.05220015389266595	0.23217929738912735	0.21430145723678146	-0.180200173691375	0.11899017179478243	0.5262030649218626	0.41803307877781437	0.6030132374215965	0.3919750256269135	0.12405567653846694	0.3243232973352042	0.43821747322469023	0.22874671615729894	-0.16577746037567026	0.24131809037412555	0.387337165030535	0.5337758053674028	0.33754745819280824	-0.03668278582628322	0.47886206156670746	0.14776918396497085	0.46876031028045834	0.456680899908876	0.20867569787914161	0.24616951617677735
Liu_NatMed_2019.p024.ar.99999	0.39032897009163364	0.15209811191436984	0.37347277189144584	0.3826649400356922	0.2753602805784916	0.06901396670171957	0.3669572863875449	0.139021744102467	0.38876828320799495	0.17561103433437836	0.21759925125127175	0.3402939319315597	0.35790157478672535	0.40060315465260216	0.17116129697485172	0.135443613777599	0.3030265978847937	0.38956455672506013	0.34771847588427646	0.2989782376877861	0.22554286401662427	0.32136920648430706	0.17740160652660122	0.15585179741853405	0.08115434537439654	0.3141192808290656	0.2809520876076184	-0.16053624769236985	0.10372048570419352	0.4965474855076104	0.44601854311009487	0.5574005184765743	0.42392330152498137	0.16890759249432938	0.36007086258146576	0.4307156936008088	0.29344978892239776	-0.12662793733879607	0.2708627551538187	0.3645911333472078	0.4902269015781739	0.3679755743943262	-0.03356305915299573	0.4308306369520891	0.2402023392078204	0.4775697243545003	0.4519227559516709	0.2744951986535931	0.3333766734064391
Liu_NatMed_2019.p025.ar.00546	0.36522567852278903	0.24184217156591162	0.41843754781005854	0.28431881406636356	0.2944561054944707	0.11219169957402482	0.3452567434518688	0.12064623384727684	0.29970669826137797	0.20561783472590509	0.2816613993356489	0.3046319721771944	0.3594840047176717	0.3586528001447352	0.1678211058445711	0.13529468272872108	0.28571982365779613	0.4098638026217329	0.25585194289697616	0.2849264722730654	0.2644310232304765	0.2498317980414182	0.2133911396414872	0.12742670110235563	0.11154604224670764	0.3457195853904297	0.34277977312994523	-0.13062932321145437	0.1416694940584356	0.5139307752604668	0.4084283778689135	0.5604627533579217	0.3441670014984416	0.1958744594891689	0.35232591949371933	0.43698324663178695	0.27807627788689343	-0.170487247345321	0.24896845481732366	0.3833411537656095	0.53093039641691675	0.35513688920189584	-0.032125064220284445	0.4473945863770769	0.1914103655251001	0.4416372909266967	0.455485490107191	0.2278544991642885	0.3196971856648896
Liu_NatMed_2019.p027.ar.99995	0.32055386902210276	0.2683934095179892	0.4192518932005264	0.12670132436457543	0.22340357831541746	0.06871707731419563	0.32196944655474014	0.0908224711235968	0.2879497996006317	0.1225775046548476	0.24276639909341563	0.3346177350427971	0.4642924902720332	0.2110459249175477	0.11278625396153637	0.09201573423820605	0.2587316979044204	0.5014299504008012	0.23078301373307222	0.13891539057223867	0.2498118347770321	0.19820380757661157	0.19135476930465162	0.142826619693341	0.11474366340989914	0.4186130851430279	0.37327864571595915	-0.1526212137379042	0.14219155358009844	0.5412219438165841	0.43733770040363634	0.5878144084795024	0.3434101261856072	0.08396919959190043	0.23570722299204755	0.43506218220118426	0.24447222075512173	-0.1643290631497063	0.22396184894603413	0.39587366370301064	0.531893884885821	0.31824723205759436	0.032958803024042894	0.3909606335276438	0.20355420238436775	0.44130485323300295	0.3867858881509986	0.2276884285039649	0.18501469861294073
Liu_NatMed_2019.p030.ar.00583	0.29266652312591557	0.3465616742570575	0.41921644485858006	0.20286741066395697	0.209801746246128	0.043360288134782286	0.38748913084691095	0.11140886177358779	0.29233241322235487	0.16235526466530803	0.2978490089927935	0.31088810634142716	0.36716787755964886	0.22899350215123757	0.1080644254063968	0.09981875023110645	0.24093427395913608	0.4259152987330857	0.2528252098293263	0.20469961820646304	0.22609698433479433	0.212296696663243	0.19402494670819476	0.21437501565474346	0.18492700922293834	0.48006664005154204	0.4619081785345627	-0.16089248208041737	0.1947094691046871	0.49504481308343296	0.411116409581382	0.5330792071935008	0.2858348655329298	0.054566615113960236	0.2682976883455731	0.3952543318568657	0.2727106284503844	-0.22115862468169617	0.21572277578269597	0.3773713870150241	0.501981565266261	0.2992891604793021	-0.020062269920769215	0.3992310387475354	0.28966188598987763	0.44054180174699575	0.3931822981019724	0.22001889343138203	0.173558635794493
Liu_NatMed_2019.p031.ar.00552	0.36592757792769853	0.1998371100757524	0.3967262936390545	0.18989706654757393	0.23457821401567178	0.10536458726283517	0.327746946310982	0.12160097524713771	0.3592076965474344	0.16545693830129055	0.21983780090170307	0.34661123843609043	0.3462382293609114	0.2444545620380434	0.15564372610238617	0.10383015946348848	0.3160881760874235	0.36645296086211077	0.2896611373135281	0.2405898338256569	0.2679556276191379	0.24006687823042838	0.16235877274003863	0.07327806272644838	0.05653308422171076	0.3540695664981859	0.3150209301135325	-0.15739121758531416	0.09525080668573602	0.4912504813707923	0.45954770252641025	0.6023549894999293	0.4272773182038788	0.1239870033374663	0.306087608114425	0.4709408011363213	0.2700785361380078	-0.16515568774330597	0.2644478324080097	0.36480665631765963	0.5322455299820352	0.3626924157299522	-0.008031075756629615	0.41167581766307726	0.17600884558821892	0.4968777459183165	0.4099661303654545	0.25837727834913793	0.21905838291285032
Liu_NatMed_2019.p032.ar.99993	0.3178338074810802	0.13118283765021468	0.42282772571245203	0.2671703990875691	0.2213740173645437	0.0910914850112401	0.3162874402309718	0.08934477215027663	0.291177453778494	0.15849820485255678	0.2184126866838845	0.329452903163442	0.3899848717868113	0.30677306934740894	0.1244557357647933	0.10085472725362354	0.26354260956702485	0.42720336771972883	0.28797371323841925	0.27009952497945355	0.24139268748979878	0.258894583601693	0.17161257773862612	0.06410133999604417	0.05493599265245982	0.23949881321100727	0.2113646815867664	-0.18578080483014955	0.12088607022859224	0.5015022730169572	0.41803055337376493	0.5743986396593976	0.3551124527360317	0.10762734506084082	0.28880117736766164	0.4257402075014418	0.2445282205016684	-0.15718248860399506	0.2063402203636195	0.35831084703080174	0.5440673683863982	0.3283260261024588	-0.003855708898682698	0.4502098117052576	0.20957503048249812	0.4800083310983308	0.4167193945528291	0.1841529819964027	0.25356680538882403
Liu_NatMed_2019.p033.ar.99975	0.3969675608128119	0.3694815353571148	0.43874692168041585	0.3350204975866565	0.2732517194825244	0.10428630009744762	0.3605738266682659	0.1250684000379267	0.31617036508291385	0.2513201301555633	0.3852027941763975	0.26185570458216284	0.24873404281101358	0.4100947612585028	0.13071933393685278	0.12670135494228316	0.2885471155795622	0.2970718079185276	0.24667452547870147	0.1996301518739241	0.24067777963775994	0.29124717408725337	0.25997357237226504	0.28260902139698657	0.2188936840692484	0.43191940283030805	0.45303301049968814	-0.1787531000413633	0.24633244055088324	0.47116501592903315	0.4122711381456013	0.48419458757964473	0.230386561707142	0.16592128421642874	0.2741871922200145	0.38546056106375576	0.27226238991222657	-0.1777843133315125	0.234516902041681	0.39683187163294203	0.5107081899450704	0.38670754965349746	-0.08010762344386174	0.45564142888186554	0.26951382060374574	0.4563345872322076	0.48617157177799186	0.2249627689484392	0.26828835214519214
Liu_NatMed_2019.p034.ar.99996	0.44671233574172753	0.1495025618720596	0.3990303627192658	0.32857258781938325	0.3196845504250911	0.11312708588895436	0.2996676518122736	0.13183609165803384	0.27138365158214955	0.20503989736317044	0.24663603602786663	0.27215804853870745	0.21597800248387133	0.4090941779806668	0.1756387246528539	0.14628760984799472	0.32998541663201136	0.2701069571407842	0.25063932099970965	0.2638801530410791	0.26235392784257516	0.29853071598812275	0.17348094032943367	0.10349266339086416	0.051218349113236056	0.2719756999558339	0.26528509474482703	-0.08801494001204743	0.14425783744992024	0.44706625915020654	0.35901830803597534	0.5346580764093435	0.2755659208983476	0.6090509318439414	0.3015145256119704	0.5170904875129989	0.2680904941156921	-0.14829907593913533	0.2601143985339739	0.3665971563324699	0.47621036660256866	0.41436671488834004	-0.049945094641595425	0.45581116012073714	0.18096688209942902	0.41958551551239726	0.48705298363082633	0.23612200658653357	0.2622770113422894
Liu_NatMed_2019.p035.ar.99977	0.3958956077032592	0.22432820120826638	0.3878275210551747	0.18137098038640412	0.2464501441949934	0.11621299319307973	0.3184561024421449	0.10527229024978138	0.2983779248446505	0.15943958650918194	0.26474238856771054	0.334111531175408	0.2861865810955774	0.20799003808636485	0.1810513449153792	0.1405531103380439	0.3066228756977976	0.3140210578841319	0.2740655041162835	0.22958990345570368	0.24852402598413686	0.2522895729581332	0.16582741622759506	0.09212396297534164	0.05841481440355375	0.45798801729178557	0.39043208265075446	-0.1370932646944643	0.09613197860919381	0.46447800817589713	0.3931167964759555	0.5730284185634639	0.41792353145506717	0.1744991439944983	0.35396383315071406	0.4869741771543036	0.2823871766069632	-0.19403643488663164	0.2749444663578919	0.3638167029716137	0.5063424699237214	0.39169512076856255	-0.056084669604884375	0.3914546933197519	0.2076361570888619	0.4600772887473448	0.393407314280257	0.2949019084003217	0.27385093393969656
Liu_NatMed_2019.p036.ar.00003	0.3593173308355528	0.13736772428193028	0.4526131675855583	0.29246937865144085	0.25665072456368937	0.08009501859158641	0.3254053431935927	0.14247317727206898	0.3144355794453957	0.1735306392275698	0.22927610715671154	0.2958914910540394	0.2881206611617447	0.2963324566687099	0.16152604165836454	0.1160809892931644	0.29767849880728886	0.32316835973609137	0.2788423210665847	0.27128535518108216	0.23488877145633102	0.26614581909982343	0.18645572654967432	0.05225621281837776	0.07131475544673797	0.26980407524547306	0.24068600181538063	-0.165489440802589	0.1414695308035044	0.470371309945457	0.39266002729616306	0.5682374659302567	0.36541836559739066	0.13893698051431896	0.29210358664860725	0.457825345524308	0.2543512635805256	-0.15638656719990493	0.25475922029868764	0.34533842948234056	0.5171742858705428	0.319939615978302	-0.02430761503911949	0.44374017106249714	0.19912910602573103	0.44351417579302926	0.4593350745689775	0.21444624232724432	0.24337193076186137
Liu_NatMed_2019.p037.ar.00557	0.3209768719979436	0.34981760495398917	0.45234365399207144	0.34134968585143705	0.3099311562661367	0.12367886655549579	0.426911729473024	0.07952535245250336	0.2860866743254906	0.2617456374537745	0.3550508099600148	0.29721890266302065	0.35441680982424656	0.49461877822820094	0.17080256079676298	0.13083880777642945	0.24652720595119634	0.4101890751695692	0.28609213702264824	0.2596597713378518	0.24433694643571682	0.3218764464908481	0.26043134154696745	0.2299668559960045	0.21686898775015606	0.43274050996477786	0.45178550104533244	-0.17786362116507404	0.265171554405781	0.526477308498458	0.42446974672828036	0.563456769325369	0.2600947547779309	0.15645920472025032	0.30299815570940614	0.4010079049332609	0.29678529515785074	-0.1422226759083417	0.22325736119748665	0.40948316087748365	0.5345276320445489	0.3524644984241308	-0.06139568766451768	0.5375310123818263	0.35260892520195086	0.4800706813978391	0.501193106828417	0.24607016612017285	0.2667906915853163
Liu_NatMed_2019.p038.ar.00590	0.36761312268904917	0.20596737299567378	0.39788580807933355	0.24726418277041273	0.24045472569198367	0.0372640596449696	0.3129217111536921	0.07090783571868836	0.2845737136170371	0.19271726462092267	0.23733943147816786	0.3472948321420261	0.3708462700000713	0.3111614304307503	0.12691998904883137	0.10886884016594738	0.2942042969608604	0.4098364061006319	0.2841590517280762	0.22899583159967635	0.23693424940262797	0.24935352691550397	0.15764954424075703	0.07894294138480748	0.07385754871140618	0.3227709079566792	0.303324906565479	-0.17055182687181866	0.11367115545678051	0.48513893075640196	0.4166688589368157	0.6054229594769099	0.40393066623748664	0.13734759132209623	0.2913600636072703	0.5199716409396814	0.2480551396332903	-0.14465910333863388	0.22246068916037232	0.3571670099111889	0.5205018247494503	0.3474095227270309	-0.033883720675500204	0.4096712174457062	0.1918028559908056	0.4932026618849697	0.4125882322622869	0.23682454437523903	0.20816984080644524
Liu_NatMed_2019.p040.ar.00595	0.3730262106365135	0.11859041937786607	0.4345637459794662	0.28473231598847265	0.2157815976317462	0.08180540252096076	0.30357464165172926	0.11150597496680943	0.355011352367647	0.15025419810399548	0.1941004085451398	0.35062491435038007	0.5046880111582425	0.3196927681852814	0.12160007132434232	0.11960435349315741	0.3021734597067451	0.5357316930736696	0.3352466363853706	0.27003865451717884	0.2529658495777356	0.280226729623261	0.16477842713884766	0.06539575882082267	0.0528980217298488	0.17423480754967846	0.18330707838967125	-0.18510609146557075	0.08267411990805394	0.5362049942977494	0.49082399807149857	0.6312568253973593	0.4287485424504631	0.11126965065597436	0.29732633084093035	0.5015025710348627	0.2398879612900229	-0.12851867543357887	0.2402376197537769	0.3710146234613082	0.5503258869636625	0.3371070057066335	0.053945427965015065	0.41738932133391277	0.16004900782054826	0.49732432754202177	0.4378857687686483	0.200238258144948	0.2037432613191095
Liu_NatMed_2019.p042.ar.99979	0.351113104737361	0.2179000408950825	0.3882543667466189	0.2722459382743558	0.2504633237155729	0.09324594339850632	0.3441094034131629	0.10109583548972487	0.30610138721102403	0.1817480250720944	0.2289928934760243	0.37433583780246577	0.4572424432857529	0.2895067232491391	0.14358604745414844	0.10111606949836667	0.27252402553099636	0.4820083660204534	0.30749603168800366	0.2570927072341484	0.23992905253130573	0.2691502863440215	0.19598267991282464	0.09888142494637484	0.08701268360732706	0.3909164672014757	0.34708559472479233	-0.19160143847997035	0.12551855871668655	0.527125318526261	0.4516103250103437	0.6409136864621111	0.476387752464847	0.13979803832961313	0.30516162097056715	0.4799791069185297	0.28703071572307426	-0.1482675837473309	0.24718157742771876	0.38342289020150755	0.5276928472593345	0.3302414957919266	0.014925596202968457	0.4375577200119488	0.21010857046321257	0.4820731216237555	0.4056171888720075	0.26850963031126274	0.21071016434050857
Liu_NatMed_2019.p044.ar.00579	0.33455387128643094	0.400327507879813	0.36354701487788044	0.22461237166792208	0.274678970481316	0.11842463136787482	0.37641021695793725	0.04893076999268453	0.23277434101094704	0.19197621015621047	0.3092581011328991	0.3061658563584996	0.3734083072766902	0.27379506604815296	0.12876917818356368	0.10245511745136703	0.2544070603730111	0.3861593543431252	0.27226007699747384	0.2092860230590244	0.237504646323273	0.2820897312583463	0.2655477111716158	0.2820227660360807	0.15867418123306568	0.5328234231465561	0.4799589339589464	-0.13245405181068348	0.13333950670889105	0.49955613202373583	0.3977243616973341	0.5407811112693479	0.456139936644709	0.11162256375379875	0.23062286579052424	0.4062709355003088	0.29711349659306674	-0.16581950883332214	0.20154645623722164	0.3705731121104093	0.42191039452258516	0.34482789978222456	-0.04779539884988284	0.3862214564998582	0.28970459261433285	0.42039643235257346	0.3619188603718263	0.31869444301230815	0.23226594535900258
Liu_NatMed_2019.p045.ar.00548	0.37572172981159707	0.31304322692439773	0.38860096308862807	0.29540678112654634	0.2682448503333269	0.10867685584544294	0.3973713354164702	0.11662894598322557	0.3517036096573309	0.25032585188358153	0.3253466102640356	0.356761949543271	0.4552902201159145	0.37406107685103623	0.15624784704782343	0.1375032585697004	0.2958772610951283	0.47731098282601714	0.31317787523665175	0.23854701823712016	0.26489921642603614	0.29431989506459155	0.22015692204516066	0.17216190817440524	0.13935671741171893	0.4418329439255401	0.421568284330292	-0.1814819900889191	0.15885327146577624	0.5401827785486806	0.47375387196696517	0.5987135572909564	0.442914969459676	0.14896604138555572	0.3145428310128297	0.4368426543709436	0.29344274848821594	-0.14390696442951173	0.2900168575263079	0.3908338756669088	0.49535207998558295	0.3618534698870625	-0.01851331341323412	0.4573804490604791	0.2829190602400119	0.5090184039980807	0.39551802072656256	0.3020661659349422	0.2886743132140438
Liu_NatMed_2019.p047.ar.00006	0.2859462678615816	0.05473287177687087	0.39958549600134086	0.18030767708560516	0.21719944299274727	0.004082500349169976	0.25383914317324185	0.08482066718907576	0.2223876904022812	0.047441081399145706	0.11802238718647905	0.32422471246122003	0.40325715408538887	0.2215867210318836	0.07304078901745956	0.030866598344227565	0.23423024484858213	0.452208715446728	0.2432869628597954	0.2174249331035588	0.21646071178856188	0.19973714524183483	0.10755994339341488	-0.014511644972716472	-0.0399422115067027	0.22598735518731305	0.16526950787265848	-0.17332613420377208	0.08549498250087205	0.5245039359369261	0.37891439601691784	0.5828859447373146	0.31518112102403323	0.0618416250664121	0.2770272653587127	0.40522934147435774	0.20223201447546685	-0.1714694239471744	0.2027734870213853	0.35768616294422545	0.5035031465850398	0.2670045289160759	0.019620695397753424	0.4079520007608187	0.11207924901498804	0.4339946806121071	0.4138641904560737	0.16699130150618677	0.21675273236445977
Liu_NatMed_2019.p048.ar.00578	0.38476608149616615	0.17500975501724586	0.4223848104725772	0.08150814638584251	0.20819906487213874	0.043779409375921806	0.3055286654875017	0.10097002002102999	0.27529742760962905	0.0745077567459272	0.19202705002404208	0.3882851557384907	0.38054151924920576	0.11733921228258998	0.15359400812790985	0.12482387254308008	0.3155045759488683	0.3919151909578476	0.2898219125571433	0.18960395279133743	0.2420111993861134	0.23869182407041584	0.14757930398172162	0.035405475394046475	0.032272472016585396	0.4004302612221642	0.29607737651345706	-0.18401875227692427	0.058911498986434545	0.45993759255325045	0.44339655755014123	0.6479598858371978	0.4731691118174104	0.11403939166949656	0.24849248019324888	0.5552994107522039	0.2657016727286593	-0.16849558245747367	0.2528728766872248	0.36606256536883064	0.5335260761149719	0.3681344281864563	-0.012731667920795007	0.37571346179578324	0.16217830097328909	0.516945797699838	0.3517973164226331	0.261602161278716	0.19148154146753263
Liu_NatMed_2019.p051.ar.00576	0.36255028556848873	0.34328207926481297	0.458115739365391	0.32533145750425585	0.3155201065216358	0.130642109382441	0.39830539675041166	0.1031455092905053	0.32602128315573164	0.29804576583263614	0.3761056168235238	0.2920837343726884	0.4069300784587416	0.4650007548653578	0.2081887120710444	0.18928694497616697	0.3165378532294628	0.43707885877417396	0.2999901457247444	0.22136678688287031	0.25416474700759933	0.33963002016669536	0.258728852677191	0.22555984620496944	0.1726550636671057	0.46813879985325185	0.4738162230722796	-0.17921319617727188	0.23269453986662209	0.5242456052417416	0.45673243073853226	0.5903819228124084	0.3225904396088536	0.16916733922035915	0.33789556826685957	0.42738161002183783	0.31015081796887034	-0.15958280035202965	0.25101899690774054	0.37177691475391583	0.535942701122977	0.4027559005138853	-0.015202161141354883	0.4837116479080029	0.32177054520358445	0.45343647472104526	0.4637082546619008	0.29126306794458917	0.20605806997963497
Liu_NatMed_2019.p056.ar.00019	0.36267758963457336	0.2694610351365087	0.43860338142722666	0.32460849356677357	0.36621219880798833	0.15420767922655212	0.3772204612417585	0.1136306424925988	0.3477356225845225	0.23741961778763926	0.3165343691892671	0.2912678738755101	0.3649526675484028	0.41701543658829904	0.23082769822019641	0.23055127223920338	0.28152482060412676	0.4175043523718704	0.26849626115149233	0.26890211842554484	0.2620725388020745	0.29403453094730364	0.2381554661274676	0.17705414182391319	0.14138806811624088	0.43241010620645715	0.40454537255912904	-0.07326374204690603	0.2049239930276408	0.5315160703915335	0.4364261437606377	0.5570569624378998	0.3255062291671092	0.1944930052910951	0.34872203787879996	0.4112191222626795	0.33293908276189305	-0.13294730424544726	0.25569987197947613	0.40928098071912455	0.5161934251102624	0.37759137623031785	-0.041043671994222423	0.45326671339147623	0.2396918711137151	0.4562631603421893	0.4560494533871547	0.2613224368867666	0.30642018149379124
Liu_NatMed_2019.p058.ar.99997	0.3674214732448483	0.14572868271273243	0.3870072255052638	0.25222425389931724	0.28124122756664827	0.11946372466941652	0.3205409401468937	0.08511643050216966	0.2984905711718138	0.2066182655147589	0.20191516494417125	0.35010892184685244	0.45971040621319503	0.3855913520020579	0.19343205710894557	0.1620033902888075	0.29912419396506407	0.48414620679482523	0.2867523655780011	0.2531722964871193	0.23091912415284654	0.27802215587554924	0.19581793895886995	0.14013052537802803	0.03213480240583111	0.2301366977617941	0.22656297890597907	-0.1796905944194753	0.08906472977263864	0.5438636001678747	0.442624772207418	0.6295918305835455	0.4775539219028299	0.1622776729817094	0.2801185400861777	0.4618928407474466	0.27080358036940344	-0.1286604427181929	0.22688224837014223	0.33689382844109667	0.509137998094582	0.35747105594461254	-0.026991096584372716	0.44281811471821186	0.16535484469125802	0.4796342577893406	0.44246394049626	0.22293033292966774	0.23175240708649178
Liu_NatMed_2019.p061.ar.00593	0.2456695814579236	0.30448349847656864	0.3707665824894246	0.19707746225713882	0.20125954544237792	0.07320671534607355	0.2990133269613471	0.0674518435679828	0.22271801746632308	0.21516187506531517	0.298073761802863	0.2142051342215351	0.3245860278027931	0.2214459989834671	0.04541015353307232	0.052584282829011106	0.20183282458806573	0.3686582008524959	0.1852244186619826	0.169200537136241	0.18668429112292165	0.19840114424437122	0.20267630109976226	0.12944833843142786	0.11863399898491257	0.45260078835489803	0.4259380753293713	-0.10699742800513228	0.137833603743769	0.4535991539219827	0.3775850524842127	0.47950474137527205	0.22731667026379887	0.06612625487774808	0.10790978162181386	0.28740077630986605	0.18596022088940783	-0.03416911300697961	0.1743968157532953	0.3416868609444471	0.48074578716922767	0.31251073842117644	0.06920746387894633	0.35007388646623294	0.1897279028521449	0.36851111304701156	0.34824699857828584	0.2003856385864138	0.16995942806613862
Liu_NatMed_2019.p062.ar.99983	0.3154047579373767	0.2846063274671386	0.4154636353094114	0.33874828460837686	0.3214206589388253	0.19694773728734183	0.3608091562657891	0.06267929196422974	0.2929569258272068	0.21955825722218983	0.30088730410231435	0.3365666539379017	0.47075687091585383	0.49630992759782877	0.14688043702126485	0.11128679185753422	0.2358825537016318	0.5131728000086188	0.2907015484579295	0.26126337275176525	0.22207252331072305	0.276081279187549	0.22385870106842912	0.2044855522597783	0.16977678681047148	0.4332219952923427	0.40898145768466426	-0.19396040267139494	0.20745336428021896	0.5805719741290876	0.4413082717709213	0.6120216374395714	0.42558545187051244	0.21148416048602575	0.3611875467952481	0.39423209639928425	0.2702362907426181	-0.16580032230111108	0.21822944874302883	0.40149817575601177	0.508676981286247	0.3854070929474044	-0.02094464368163341	0.5309838841937821	0.269406159972859	0.479965415647224	0.4778470579432257	0.22824281416509312	0.3003513140544337
Liu_NatMed_2019.p063.ar.99998	0.32939892110503516	0.19364364556080607	0.4006034336898219	0.1998827179802186	0.18119303471353537	0.03895051722805722	0.3069428965691832	0.09217649315435994	0.32885403674448166	0.078302829719566	0.1841728588001488	0.32928170848503807	0.4292853129445682	0.17726638686991786	0.11597610216031962	0.1001823516465855	0.27256094360520317	0.46008672746363727	0.26298914003903623	0.1721935733151306	0.24726177048684714	0.18941550371181928	0.14108882595644665	0.08998726070815054	0.05429071919477148	0.34160125140007996	0.2986637505126872	-0.16164413227220709	0.07503168957272563	0.4978461883266379	0.420855773310765	0.5700254883468431	0.3340743167581091	0.05169869727286204	0.25260534548275193	0.48692006428412277	0.23372416678708774	-0.12371125344063513	0.23836592172179225	0.3803952320870282	0.5334170380697568	0.35713253676140655	0.010793105195703659	0.3906304545559253	0.17708931303529835	0.4655917495267388	0.3659409932073261	0.21905862305718676	0.20076533976779992
Liu_NatMed_2019.p067.ar.00563	0.37607199308707095	0.08567326751625631	0.39367566760457123	0.1561599632569964	0.21217511269257028	0.038482033091801024	0.25473622529654993	0.055654847030531855	0.29659697764696247	0.06482179077272791	0.15403021815588624	0.3603577792209302	0.4717822341388115	0.24565339600270286	0.06647175439644094	0.08132577290442206	0.29074753092997746	0.5155848727947889	0.2621710229811957	0.1351951794938876	0.22851607822873143	0.1805143984659328	0.12000749564278075	0.030221389196500074	0.0278434054416963	0.1474178048214641	0.12916201580291164	-0.1611357456923618	0.03567204497397147	0.5098442932922115	0.42196169433377173	0.641132433499332	0.38013836413865754	0.07217109711340655	0.23860445768619262	0.5520016978451545	0.1988595013864114	-0.1715711672512414	0.22816718562489055	0.3746437366448917	0.5203486265225366	0.34746576946435	0.04110658572395107	0.3798221115605905	0.1116990866717552	0.46538525585408513	0.3842414763879934	0.19157779047798135	0.17096742060591477
Liu_NatMed_2019.p072.ar.99991	0.3582968866039935	0.2508396922779167	0.44006652826847814	0.304613632940777	0.2661017339948507	0.1003593770704907	0.36625520121538313	0.12308639713630132	0.3075921135867495	0.23320408935417955	0.28433451117597414	0.34123302992397375	0.33571037622247984	0.32641891719815375	0.15880115909503417	0.11324321779342464	0.2936254072516004	0.3801631660656295	0.28118091969532105	0.23733453828349796	0.24953206638088443	0.24197809711202295	0.18456278508140375	0.11923471799285192	0.10196216192500815	0.4386454934343178	0.3990017682429584	-0.14816341401611752	0.17093988423354867	0.49243212098773204	0.42585852122199436	0.5775547254703655	0.36357039148932885	0.13191079566579503	0.3156070095707252	0.4315842119934132	0.2809858048440998	-0.19045558321016795	0.2509018442582927	0.364997403693388	0.5294409511253303	0.36721622192488684	-0.017160671185148343	0.4318899715270575	0.2152992288497074	0.48153028532822667	0.4443978073984018	0.2386750240079908	0.23010810741854423
Liu_NatMed_2019.p073.ar.99994	0.3673485385686566	0.16136933257846853	0.4060376049940675	0.24820974011446575	0.251913930767785	0.049972003593203015	0.30695136217236596	0.06556336499843449	0.33353595297622946	0.13202917427851185	0.19287774921654055	0.3572639972681562	0.4294216540385867	0.2899513240374462	0.15401130936951477	0.12195215328561212	0.30546435199603417	0.47868104304946124	0.3169493352060919	0.25419363101537434	0.24006358049993837	0.2409787279044298	0.1551200242954481	0.049047342728124034	0.052232113867153554	0.35103712880359694	0.28887969263741037	-0.16210467193697958	0.10830444270980835	0.51683167299664	0.4614337637314145	0.6320650668316946	0.4429721021697653	0.15299028863559938	0.2816797820092816	0.5082503514924968	0.270021176129957	-0.1444858936484947	0.2667303853458526	0.3752214617993319	0.5339862427830807	0.3556645603132285	0.012889076474862139	0.39759519930533604	0.1476680234384927	0.4821030397785906	0.40773742897802384	0.26480768122665255	0.21192757581795682
Liu_NatMed_2019.p075.ar.00562	0.3376305986354333	0.3564773103267801	0.32196637112646576	0.17009368894786808	0.24659444572459907	0.11315344273550679	0.38654689516898827	0.09454157110374987	0.24698376258968543	0.18898456533864955	0.29737523066792154	0.37842791472867715	0.466334180372978	0.2673258196102752	0.1532786779038032	0.12931398207861067	0.2828915444039768	0.4748087950099683	0.28645100289279224	0.25217855109318565	0.23797159917475627	0.2751340086475105	0.2224227106590121	0.19127325309366208	0.12613990616676504	0.5313358900135431	0.4713858029242386	-0.15304544549967483	0.11741526677733662	0.5300691523806816	0.41841981816673773	0.5864095160996665	0.4839654627640459	0.12711814296281887	0.29834982959939677	0.40525844974784825	0.3213727759979491	-0.1540422308806698	0.268196901467641	0.3936802056889803	0.4255270428507585	0.3761616214835296	-0.05197186359809981	0.44049390983640024	0.27507700787953887	0.46894510000836515	0.35856855758043077	0.3006109942916528	0.2625263176329359
Liu_NatMed_2019.p077.ar.99985	0.3781820638438277	0.30898532516423544	0.4164712831688269	0.2672682259712126	0.2673578015956333	0.1227850734033346	0.3791645346511098	0.10995161318170563	0.3251764119509608	0.22856357468086283	0.3084563884462934	0.3524258890915416	0.40613351298118605	0.30524623815192387	0.16331307008626342	0.14034994897001246	0.3127036556842696	0.4320298913579008	0.29115422355270215	0.2490975120634296	0.2629015429931379	0.27190505193338543	0.21191185716942051	0.16243971379127317	0.15713835101651677	0.4733240766726246	0.43758230580171137	-0.16569074170686401	0.16719740652854662	0.503957010399866	0.45980664531899545	0.6169134648028886	0.38577769863177247	0.12985484705413058	0.29519978310497075	0.48961135339634365	0.29789518582422725	-0.12895942889518194	0.28108644307041714	0.38794181561501473	0.5429632662469361	0.3647557899707052	-0.010845339278347198	0.4582987059251708	0.28106792438689643	0.4937106519262256	0.41641385181497254	0.2986859562170111	0.1750694647283314
Liu_NatMed_2019.p078.ar.00575	0.35129761524016695	0.3065082915091136	0.45450793768785713	0.42718537069476925	0.32458902211068846	0.1565159357409158	0.415969592078234	0.06620162919037491	0.34514495620041535	0.27475304976012904	0.3468087167405906	0.34358535966300713	0.4404505521245247	0.5149115419523241	0.1840090169646115	0.18248645947831194	0.26570426995762425	0.4898421058561257	0.3367261025957821	0.3358531739201004	0.24342713069722974	0.3439928087332797	0.2739435749449312	0.2184357724923866	0.20684000582977827	0.5022935286237838	0.4695542362144886	-0.1851538301472087	0.2730682674042824	0.5509994977514336	0.497049459046543	0.6184940533199559	0.40331002985677483	0.1703809891914856	0.34132473842791516	0.43124207292878797	0.32030413610576536	-0.1202172123992928	0.24155335397649738	0.4056859468873554	0.516768907246125	0.40877413407740243	-0.017707916897282343	0.5788965945557507	0.3376531589602033	0.5207742020449191	0.488959709834689	0.28728573563249166	0.3283343779154397
Liu_NatMed_2019.p079.ar.00573	0.38385604575783683	0.3125363381173781	0.4147490797047319	0.30832948733082954	0.3072743629803608	0.10424069357294509	0.3739023486970094	0.1359223341494578	0.323188313514515	0.2601538182833821	0.34179080818782953	0.30747033814692926	0.3058846390799218	0.3777153317672218	0.16749638579949142	0.13566874624369998	0.3157363666490336	0.33897517704225566	0.286821985807129	0.26677967540292546	0.2658130500189917	0.28258797623353055	0.21536188041439136	0.19838077756422812	0.1489427839007334	0.5099873897734697	0.47042768815200614	-0.17631648451715112	0.21943450814318274	0.49602399710249867	0.4160207181641329	0.5572728817605047	0.33829748594687586	0.19812190196139393	0.32876722391601937	0.48886488131189454	0.28667602469408104	-0.14728339853187003	0.27620042938410044	0.3808521703527515	0.509599098150725	0.4045133291178013	-0.038601785530654714	0.4697000791067026	0.2529910482823519	0.4499613853696478	0.45416856871212274	0.28156757658681364	0.2509582051445627
Liu_NatMed_2019.p082.ar.99980	0.3812974069321312	0.09118190365131668	0.44541432293376215	0.21055291362302953	0.23616450333194866	0.05332551515836712	0.3195330188888047	0.1437839967371402	0.34368448338282254	0.16939961617784668	0.20983620058204147	0.35444572776522326	0.3714704914988443	0.2709728864495467	0.17077771071294218	0.14274716661700654	0.30579272152580345	0.398606529399248	0.31073188304693616	0.30573525286313474	0.25140116797150003	0.30413999413051623	0.15350658446309484	0.03604405076089296	0.05212636285178751	0.24138321746774224	0.20498945637537805	-0.19360523101291777	0.10634681920766124	0.4809206478877975	0.4720045048149799	0.6031831164627532	0.3707073885020504	0.13260163944977624	0.28964375146099824	0.5191992500823621	0.27466998974868095	-0.13156703303178227	0.2864396341289053	0.3875361404666773	0.5559633099227027	0.36075439795415354	-0.006557068715798527	0.4153945538098872	0.2268843072444431	0.5121257965211647	0.4405555002851612	0.23895601235349517	0.20987832569089457
Liu_NatMed_2019.p083.ar.99984	0.34442215375503843	0.08692137815771968	0.3861171491657961	0.2318200497346531	0.21472764346904877	0.04941650611937309	0.30084738324257854	0.08977255702830368	0.26275183285248893	0.12569547451214316	0.1805882475893551	0.33928398003212756	0.37372416394965624	0.23902472386343193	0.1387032462365436	0.10089936892726252	0.28202951038486795	0.4058829276002226	0.2813995547037696	0.22022388205694035	0.24241064753765373	0.21011190766238638	0.12863266804091475	0.006048500029345628	-0.0053292055693040874	0.2771303794159647	0.20762223008381064	-0.1757670093853201	0.09498844748514468	0.4849754236137943	0.40544074640064637	0.6093316580125006	0.4072779425253755	0.11105425833248406	0.3104827058407817	0.4890254355391394	0.23824847265115892	-0.13488267792566497	0.2416342781051407	0.35541553518968483	0.5261676584417455	0.32110336962277025	0.0033240861509905633	0.3924696517105886	0.11012790961615361	0.4509206338736965	0.4007958947884954	0.1974665124642294	0.20987519927308573
Liu_NatMed_2019.p086.ar.00571	0.3461105084319602	0.41171178132184216	0.44061152230763617	0.3266489509220869	0.2897019236263893	0.10022878858918978	0.40232875824817255	0.10360526939722194	0.28465722155077855	0.26198533621861075	0.3896383765335154	0.28335081930898165	0.3140791070118955	0.420181634315973	0.14776231041500923	0.11832538233151756	0.26890444521662193	0.36945020703701925	0.2582555315034678	0.22022019029208315	0.24817079347569154	0.28138739658230066	0.2793485586969712	0.2941148824226294	0.2205994313100935	0.5765700281481991	0.5445179808423287	-0.1568173664164104	0.2535869172805836	0.5033911783960648	0.42029621737817413	0.5307166945903654	0.2783441403059916	0.15783875465224176	0.29387195224087675	0.40462322580745197	0.299293859274688	-0.14720539961958093	0.24325127688982917	0.4070783326603628	0.5068824498045875	0.37228249500512023	-0.04244560355232387	0.4858865316565789	0.3055127557333626	0.48064601885893765	0.4651540244620568	0.2724325159909423	0.23946083147267616
Liu_NatMed_2019.p087.ar.00596	0.3368587326737835	0.3200256690894182	0.4074882533356432	0.16985943848588247	0.23613618112304563	0.09735547532448341	0.33875536846401877	0.0736232267256205	0.2801088057336082	0.12855750833440105	0.2797577104118927	0.36024620420575165	0.4741501865344446	0.23060572750565386	0.12192714602815753	0.10529012810555287	0.266236105841886	0.5115110952946599	0.25696377918055563	0.2112930038203054	0.23027801297838585	0.21048704484858224	0.2050203296339311	0.1851923601109357	0.11315837679123605	0.43337519645726374	0.41601147557792245	-0.13615325835673903	0.132231990562239	0.5309138036457994	0.4523523118328975	0.6319220438538281	0.4466154459073891	0.09074003952206548	0.3154819091185855	0.44531247926171513	0.2482208368025206	-0.1604958527037884	0.23724422851897947	0.4180102225577569	0.5029735753767687	0.36130227101121615	0.003772331891040965	0.4005137706830971	0.20847464324860782	0.485849510820073	0.417303692223183	0.26144502439683887	0.22985838977274498
Liu_NatMed_2019.p094.ar.00586	0.3605754919746024	0.27333960751754915	0.4236613555067851	0.23802612766302436	0.28388266933573764	0.11158149143836579	0.3538951892832749	0.0981465657007487	0.32348258016227316	0.1934418783825211	0.29093062202845754	0.3569413145635536	0.49768984810223527	0.2790937623377895	0.178931407971433	0.1780729678507153	0.3234850437488389	0.5469041405650611	0.27996761335931447	0.27871340419315993	0.23963760998175296	0.23100054619302626	0.19625540749605633	0.14386442746818576	0.10447567034482076	0.45382804225926593	0.40582574934338017	-0.12493896730709154	0.15698821051786704	0.5566789597271085	0.48359352510562725	0.6466546003112355	0.4033047883334904	0.19110136420987447	0.33375924937382556	0.49321224077410747	0.2894704170814037	-0.1548563678515291	0.26186968333425104	0.4214189195715529	0.5350644145648249	0.4112795836998964	0.019046570752518473	0.4306577763465956	0.23437054233821017	0.4855911604113045	0.39730586795280465	0.27524042010224287	0.25008905639949236
Liu_NatMed_2019.p096.ar.00550	0.3567454803693122	0.1997784670778521	0.3784332096342916	0.24932765465499696	0.2761073830602405	0.09407134921545005	0.3091781246087192	0.1115134699040728	0.30631656647274036	0.20691448565346282	0.20673080315882314	0.3330658165108134	0.3034338857730043	0.24568247021196715	0.16882437881772114	0.12827209873717052	0.2894266339265766	0.3534412767607054	0.320236102743876	0.2991794546944064	0.29633986606917684	0.30875653469029896	0.15169854619290876	0.06349156260411232	0.052996158866880395	0.3042671087020896	0.30051329347511346	-0.13122905801442356	0.09306245892710643	0.4749257118142625	0.4269552389244995	0.5701393489533599	0.4260579061034966	0.16884401680249886	0.29647390991454514	0.43276847957584047	0.2691200912620001	-0.19438181153589335	0.26114321503106697	0.3508241100888235	0.5017894065624626	0.39635492609084993	-0.042141516797314656	0.39738867795279076	0.16252601296175237	0.49381020225276445	0.3928570215289895	0.2829628764740545	0.2813291528808906
Liu_NatMed_2019.p098.ar.00584	0.34003972577159725	0.35381731280248485	0.44176003950318776	0.2563731001079944	0.2688774572176974	0.09941841008830396	0.3988982879498977	0.11486740348526929	0.3314162594212782	0.25672757232205834	0.3455228251056432	0.3028799511371238	0.3615095728451951	0.3108411008616224	0.17923430924790645	0.1519748147017227	0.29520490317453224	0.4190987708459157	0.28670827295985146	0.2576785443687859	0.25105630865982037	0.2922015510558837	0.24320782918395795	0.2000878810152902	0.184421084236614	0.5119354845763505	0.4926454245428797	-0.16289565864797037	0.21610014203322797	0.5196355132107672	0.42744740302669193	0.5696617511094122	0.32220455288852845	0.12649441914599316	0.2842874496513632	0.44733728646807563	0.3017865178755392	-0.14607169372747023	0.2566845106605218	0.38645001482501645	0.545444636319849	0.35198642040863637	-1.7468783375711083e-4	0.45223155471057175	0.3077088762915187	0.4675012045632801	0.4386212660845164	0.2759822867169011	0.2441467211670634
Liu_NatMed_2019.p099.ar.00566	0.4188363895828027	0.3227315006733866	0.4265365575604137	0.31639810270532065	0.2567972190049069	0.11215195531621587	0.37200370199826915	0.08816271525617808	0.36709711547058166	0.24846905130205968	0.33579835244784234	0.34117368842080037	0.4273110661002454	0.3987896343118738	0.1720408143800666	0.16530022053398002	0.34664114511233995	0.4622584181279063	0.3088740685123861	0.21433008718427848	0.27893834872417195	0.3116225969930329	0.23043491774028904	0.1705578244292429	0.17202954275085755	0.41740675991949633	0.43704891376356125	-0.18649864085797624	0.16799085750731432	0.5326585280047428	0.48856456092488315	0.6135064167176036	0.4084814005769881	0.16426538814637973	0.29883402525993613	0.5402263836943525	0.300297540731876	-0.1352683832471408	0.28192837186398795	0.41800743191969103	0.5513446209276742	0.4534872343775047	0.0027549195195209902	0.45373743412879314	0.31300599255386274	0.5079511262879904	0.4191561089054659	0.28662418558314584	0.21196295602153808
Liu_NatMed_2019.p100.ar.42349	0.34534462154599693	0.4486827510218599	0.4065052664403874	0.3435756819639605	0.2998339030633961	0.14191521301488336	0.43067947411359403	0.08734648221841135	0.3093826534564659	0.26739675685571096	0.4142289224121705	0.2887163156996215	0.36925500333418076	0.45855202858757343	0.1437578410979656	0.13704692489781634	0.2636775104108608	0.43149132078959657	0.2735568307302277	0.21528366260477658	0.25243743237897864	0.3135134665954397	0.29155746211182926	0.3338617677497374	0.263769761671543	0.5481810372463705	0.5514005103473298	-0.16691360286938756	0.25390309082832835	0.5410362771095354	0.4247971840142516	0.5350016761936939	0.3189334950980785	0.1542404832394515	0.33242798773748083	0.38107456837955994	0.3115115845031065	-0.18374075408198767	0.24308406847788747	0.42068844439341135	0.47165312804747606	0.40847145241076854	-0.06060356282760845	0.49082533209207135	0.3589931933155895	0.4643693731630133	0.44680820205585997	0.29518138474875566	0.29885452531223133
Liu_NatMed_2019.p102.ar.42356	0.3678879660625423	0.19375057551316585	0.44833726161156096	0.31828746987301304	0.2512626634848951	0.05320012183751949	0.3655791125156343	0.1218509621508433	0.32886070338911394	0.1960750843305679	0.2809781800915223	0.3283598665221121	0.32283554493247313	0.3089815242473367	0.13896542426827194	0.11416182417889656	0.266326057160683	0.35885085628269087	0.3192780576404993	0.2604591730103982	0.2623521455508269	0.3114902500430947	0.202689725672316	0.136775834771735	0.11981451109999572	0.32778834456861156	0.28725065535675887	-0.18788245991469768	0.15157703496727837	0.4859307277636738	0.43629701042378116	0.5644523895446829	0.35580491656487995	0.15962900300639551	0.27511340197449946	0.44422580678173545	0.3023104844344608	-0.17524811727322845	0.2638355062344528	0.36564458267446803	0.5447986208159743	0.38720749636531016	-0.022078448948443036	0.4584887023134386	0.247668528979878	0.49606504235103266	0.41392262932569196	0.236764978098875	0.2226050859192152
Liu_NatMed_2019.p105.ar.42347	0.29835578275552316	0.10182126335842122	0.3788308675946884	0.14375169416492584	0.1947286465511344	0.006583009883964664	0.29906804839786666	0.08548849101125496	0.25260417062259555	0.05201545606699567	0.13834392918086402	0.34981178817552816	0.4355196421028556	0.16250360091937605	0.09946437003560803	0.07232328741782648	0.26078794439356145	0.46402655164618073	0.26283784281846184	0.17564255520491034	0.23102057615746832	0.21135030950432135	0.12072352077326537	-0.017356882691421036	-0.00952420957649817	0.26981218105674704	0.2041624474394009	-0.17984020363219974	0.04031598483803864	0.48666019659467913	0.4311858950516809	0.5891079419773018	0.33042562935215414	0.034035328682558284	0.27991031756710244	0.45722491214131755	0.24075872171858792	-0.08190589182098645	0.23670168571265296	0.38659693906860215	0.532384871412659	0.29964988841223456	0.0349950970838324	0.3709104106974138	0.1412894666053904	0.46702157426417884	0.35709818363590407	0.21131087847968194	0.20452786634959547
Liu_NatMed_2019.p106.ar.41996	0.3842065005110652	0.2614380577463346	0.4094727733068668	0.2990457779071553	0.2588039392187762	0.09199168364961888	0.3414062994050271	0.10489009705273623	0.33578406090175567	0.20724165402722186	0.2818178629515137	0.3781849056398698	0.4747909371163213	0.29250096879445603	0.14547785436880248	0.12331176325660119	0.3258377083540177	0.49303519313765265	0.28646927000357286	0.2038712921110623	0.24383179472300093	0.2491803381678318	0.17650412194009088	0.1151101488948356	0.10869093138804418	0.42903509225276393	0.37606568809125773	-0.1773915496006234	0.146945947644454	0.5302246696693337	0.47397701759396504	0.6484097055438794	0.4328800038908251	0.1133249967871106	0.3015981187587152	0.4988822138927061	0.2656776105456345	-0.10919808040904315	0.28329593550855614	0.38840885248696794	0.5438629423260678	0.39277622846825266	0.010188224800190505	0.40478021573041945	0.19664390886990962	0.48507250932008283	0.40286917704755787	0.2912757040304403	0.18483880627869292
Liu_NatMed_2019.p107.ar.42358	0.342962144471801	0.11252853380080877	0.36552401760727515	0.2569757666481474	0.2481682927028531	0.00212138928284094	0.3011687791297277	0.06387571301306194	0.2818419055521914	0.11514383715947535	0.1593943307127939	0.36667522232495553	0.4290560842889175	0.28351618329158074	0.0759868824377163	0.08745974903157477	0.28916089438261083	0.4142264160095418	0.2878223692212093	0.2320455007747016	0.1849570140967184	0.25430902629464686	0.13483875671309944	0.042564420981337045	0.0387355710724488	0.26140235208500656	0.18181527113431495	-0.14293626578401467	0.03381386988283068	0.45848266648701613	0.4079710869254596	0.6384404296488444	0.42377659670431034	0.11192048232395452	0.2401944794843652	0.4756144007146792	0.22553956696517713	-0.05179990547863124	0.21506812279658832	0.30791390769017035	0.47849402512498307	0.3631559516006605	-0.002950461809298395	0.3372274104109621	0.18553564034523123	0.4393932819196	0.3493210590940202	0.20933596457525544	0.18912916544580774
Liu_NatMed_2019.p108.ar.42068	0.31358896852536594	0.16731460731804992	0.4024170826338257	0.16976579968622	0.17453327493874696	-0.02177876537549286	0.3465778792162005	0.07053399316682236	0.2800093552483837	0.10046556547433555	0.20775017202310966	0.3189217378467196	0.3473172323119833	0.18022790328554178	0.05685789514849723	0.045133461738084656	0.300285742330499	0.3871149241233908	0.25231002034351363	0.18276161729112028	0.2096182252530284	0.26208948769284846	0.14728587622878136	0.1068818031095074	0.06293945653258919	0.40863581182871395	0.3217286914240652	-0.19909788997907585	0.05649506551058173	0.41269106474635614	0.42924596610969584	0.5926329702464542	0.34215812622716885	0.052825645718482944	0.2661328719310493	0.47922333388864335	0.20470926349392546	-0.09638399354735037	0.19748198561855207	0.36593465290395466	0.5409087216069041	0.2934888405359585	-0.009166754634722846	0.33372381614321267	0.19102196806212926	0.4370663781743412	0.39102818802145195	0.22496449480728134	0.1262100045104587
Liu_NatMed_2019.p112.ar.41921	0.35509174342095123	0.2607864023235689	0.40372235724688454	0.28006597021990104	0.29675898398113465	0.11973356601101137	0.36502009090247006	0.11074988985896567	0.33390694177036423	0.23021966481677567	0.2788125513094499	0.32720405957565724	0.3797371873543304	0.37384625894895773	0.19821038616428524	0.17340471942419938	0.27771590838279675	0.4203995964226188	0.29083586879035167	0.25917294379335426	0.24821321672500196	0.30104662842325647	0.19848283314510648	0.1528201460323139	0.11455522821033155	0.5208571981656678	0.4463191093617585	-0.11424497573638202	0.16746252027658098	0.5236806525537946	0.4111750743119459	0.5677103021862148	0.42172311064095924	0.17636401997302978	0.3484917301232028	0.4084155215583124	0.3174687506315013	-0.23969968754955318	0.25124408935130205	0.378748725551038	0.47891708843693415	0.3813486293379202	-0.05612151352197924	0.45262321917771586	0.26228435065163846	0.46597909715027813	0.43189394576811696	0.2985583329074233	0.26447224380555767
Liu_NatMed_2019.p116.ar.42360	0.3300234439035461	0.12458508721217144	0.39571974079280353	0.2931475962330242	0.30808348672560765	0.06679059834360968	0.29207932192741454	0.09490177292553753	0.3031542126640353	0.17994064429905315	0.22226384022925977	0.3211166895367236	0.41409796318670145	0.35888661766093144	0.13383697979160322	0.10769424887995824	0.25118231069671204	0.45625978359588837	0.24657698539500184	0.24724931011530468	0.2224345915258256	0.24727777808684728	0.1539667240223947	0.0627595291806903	0.04352996009432799	0.35942690104152075	0.2852604008741374	-0.12146877311235521	0.11191937486368372	0.5543751688797938	0.405051082480626	0.5780487456616843	0.3954997541669748	0.16700196264504863	0.289143955580752	0.3878553613779036	0.250626959973717	-0.16814795318637893	0.2286361039167455	0.36076489838624837	0.5224771511137737	0.295390423379478	8.617542097471888e-4	0.4330752378838361	0.14062393713073082	0.4530898202515033	0.4497307011694036	0.21094115509904687	0.25258696763144695
Liu_NatMed_2019.p117.ar.42367	0.3944395151611435	0.31566456489961137	0.43117524144234426	0.3546185327336379	0.30511030206254325	0.15812874207945907	0.36432065869992536	0.11374066514408357	0.3265963575061239	0.29627041267936005	0.3451428367386842	0.30417824122122383	0.25284232933884526	0.46403693072252966	0.1916110377299281	0.16325129670308622	0.30294850153836306	0.2990842572380806	0.30245476127559184	0.29437743902866503	0.26613600934869885	0.29061105577520124	0.21868105329239004	0.19320526253115797	0.15466227826670406	0.4258073536427577	0.4281691751235989	-0.18227064521417582	0.19646054112543995	0.48435567284861436	0.440320457251428	0.5371275619098707	0.33619347917292625	0.21257189114435318	0.35036933063801334	0.42643917613715376	0.3054572987653943	-0.14805928378479397	0.2686508035480927	0.380731024843901	0.5293782044093157	0.3938997287500838	-0.07421522463212414	0.48814339310245436	0.25238948470886463	0.5117058928451789	0.46081159737418287	0.281815560366666	0.2790011154217361
Liu_NatMed_2019.p121.ar.42364	0.39308749074166	0.2798098260502376	0.40149908931574985	0.2825518204458401	0.3016494546326372	0.10564617480908185	0.3684544183914501	0.12077862635500868	0.3233511275238743	0.21751123975205397	0.29502595714061675	0.3399669908118033	0.3774743715362918	0.33321296787204824	0.1913549590141416	0.16210637631174662	0.3203558201231481	0.4141220647299666	0.3049143756354244	0.2436376396738997	0.2578793960410536	0.28493513281476274	0.1977077954004744	0.135772839035542	0.10435089773687313	0.4404510192643641	0.40738412885308295	-0.1217699897967344	0.13525614719021004	0.5240671778381968	0.43572769107110554	0.5927789260565888	0.41782323600282695	0.19304458968938107	0.33032743419831623	0.4793947393054531	0.3010818437486088	-0.19277442703958336	0.2846841908246913	0.40354713868808756	0.49988000338663524	0.40693965747840993	-0.039821781430338564	0.44170119846940614	0.24853009789991018	0.4674908315621301	0.40972880831046626	0.28524038612618474	0.2597799735781692
Liu_NatMed_2019.p125.ar.42377	0.32522230965025156	0.4549163857375619	0.40129326814567745	0.1928558142952875	0.24662917760101577	0.0898118128388702	0.3831366802709288	0.08153778605554617	0.25785976278733475	0.20138029583316022	0.38298686668512794	0.32604766462614543	0.4295964675410854	0.29452589278426616	0.1141143014299548	0.1087825037928815	0.2611580202024731	0.47772557604571597	0.23449556273791144	0.14086734871263182	0.24233948903197716	0.23860553100495793	0.2701959771420305	0.28886439783434936	0.20892711574973793	0.5735332936712212	0.560815839528148	-0.1746404531947065	0.21405840866804018	0.5413120099457477	0.4411826913159401	0.579051543451389	0.33097144045606397	0.07630382207132126	0.26824552195267415	0.4175286912738837	0.28542444341764145	-0.17737598379679084	0.249719949578874	0.4310023826240204	0.4964370658585361	0.41798916899055594	-0.009043940262394162	0.4428902160796548	0.28278881544534773	0.47881068990140674	0.3818178486292798	0.2819136388722154	0.24102789990512588
Liu_NatMed_2019.p126.ar.42369	0.34330929873514937	0.33695874829982414	0.4286900908844335	0.28139950192741364	0.2735992557252919	0.11703895390900351	0.38478100806296484	0.0998842573178252	0.2937331805716122	0.25090786118982955	0.311536062314045	0.31540455067713524	0.3568817987484751	0.3439710371973144	0.14562779237106332	0.11553772151542224	0.2970723315249035	0.4009848590893869	0.3003774118465178	0.2662979224577322	0.24369572682063703	0.28602656661576636	0.21290994736682886	0.19360790676026024	0.14728907517995465	0.4886707879084835	0.4565608823447366	-0.16248605955606604	0.19124725276063187	0.5018639891749337	0.4273321301178541	0.5825298609875669	0.40870909827403296	0.13102410604435355	0.31337546514737263	0.4429290507846065	0.2851971283484892	-0.15926676542988852	0.26505510043955394	0.38573179788613454	0.5282590566573752	0.35610215837006565	-0.040260323084702634	0.46314159246892056	0.2574434023324768	0.48281606031392954	0.42053989119451546	0.27761454034974026	0.2166999981358493
Liu_NatMed_2019.p127.ar.42378	0.33239569654798085	0.13773276515719646	0.4235206806015384	0.29346127880784595	0.2936047373367356	0.12609093208544178	0.3297596176447643	0.11010268861382957	0.322331493917788	0.21395994589853246	0.2557202123042648	0.31400580282625173	0.34258447782167967	0.3287068442341248	0.21118865566178852	0.18920140930413687	0.28763243801632304	0.4012268064248777	0.30844181323346076	0.29574202526012955	0.25679786436323665	0.2647859690854141	0.1817974558505436	0.08476505898250762	0.08547521112402463	0.37040037730532827	0.31857422568343674	-0.11987184459064043	0.18843506552591813	0.5216877082952506	0.4021726480361769	0.5307430045670929	0.34408654642606007	0.16977302567375782	0.3853336078633423	0.38422455426975427	0.2927331918022448	-0.06396792771525542	0.25286569943693904	0.3457666950600245	0.4815862879788716	0.34943802564535287	-0.07212830863101151	0.49025146100549544	0.22593479155971943	0.43614277353178577	0.46495675316172885	0.24436204099154823	0.3088007781206566
Liu_NatMed_2019.p130.ar.42380	0.38190671033592466	0.32100262654212786	0.42075914904186484	0.2892977394140841	0.2593821723042908	0.10764508913709184	0.3598951013905247	0.09966329384695383	0.3425398081399682	0.2130933316822621	0.3159401934310104	0.34705164545333084	0.40943521265965815	0.29830273536255264	0.1884751498517162	0.17430894960493784	0.3009154124946619	0.4474097327503046	0.30886134153383055	0.2870287973749506	0.2697921356758314	0.3198271437687163	0.20137800301462544	0.1144124641336284	0.13844536414801542	0.4549452935828345	0.45078188065866576	-0.18026105678601512	0.15432692493329186	0.5281011022681111	0.48609931882959284	0.598225614267186	0.38276144161739367	0.1458536914396089	0.2228620137979263	0.4818778308056899	0.2920575329648343	-0.12941707997941354	0.28997951790866916	0.3826703180238823	0.517132863684329	0.38156859578611696	0.02810738151842345	0.4216753196451786	0.23836036400748167	0.49383779093766955	0.4210021213721209	0.3056202929954561	0.19301363251562736
Liu_NatMed_2019.p131.ar.42368	0.32914927616193745	0.20472570819456912	0.44264006675597783	0.22509255415137136	0.21781964531064163	0.09670775735652687	0.34283574545709106	0.0748138810270615	0.31779988259122055	0.13115027441852703	0.2531779692910967	0.3269678518866959	0.4528111662955543	0.27894736188818964	0.10925385279337643	0.10905806449926621	0.2869976702606402	0.4880667734028829	0.27372342909560976	0.2346122855995597	0.2563934383108564	0.25013712498031593	0.18371066685176796	0.1370072394852063	0.10867172913178227	0.31635764130650557	0.3075170480422795	-0.19707359565269147	0.12760720224776986	0.5133211460197759	0.4587818651385509	0.5750550702036461	0.30146168143310126	0.04570074949790921	0.23044239186510604	0.44299788324855766	0.23434326422457918	-0.11644981669889415	0.21484700556132275	0.3986185355584645	0.5649601491515815	0.36317035913596124	0.0416016945462206	0.422060294337675	0.2068420715010878	0.43901348871454904	0.41396212083551975	0.19111107599298166	0.17389922687537668
Liu_NatMed_2019.p132.ar.42376	0.3782078166785417	0.3783067522021544	0.4527524512903336	0.31217482064757085	0.28864463671659435	0.15599710068728853	0.3992402710603	0.13297060536678812	0.32651765604108346	0.2765276424033999	0.3747453754119753	0.3285367810418571	0.37619667776889354	0.3681327961504411	0.21064816258127428	0.18763175599366122	0.31225787116169795	0.4217321742016118	0.29705700425604425	0.2509739649689058	0.2680793579980214	0.31299450885025165	0.291956613988633	0.26275205123761886	0.20833562067724326	0.48478515874266237	0.4776579030944181	-0.15994486340809624	0.2393434102112206	0.5128944920862689	0.45137137268372496	0.5978453192906904	0.3662837026719989	0.1559120544155108	0.2913397114886815	0.4419648873532494	0.315493339884533	-0.12983226313536464	0.26753610209002526	0.414879625800815	0.5179322227377573	0.4040770042559274	-0.024705274682649304	0.4858342812695812	0.31962921685279333	0.4785943799264013	0.44024479336616706	0.30540966051053947	0.23709988499258677
Liu_NatMed_2019.p133.ar.42379	0.3614159237742139	0.27364482333891454	0.4298898176354271	0.20716620334976393	0.2376428818145521	0.10852455864887897	0.37273499645432423	0.1076024209901254	0.3507712239796813	0.19186633146129767	0.27332340510080727	0.35357147651832616	0.42493663831321865	0.3130818160809584	0.14767126746423948	0.13737991748653688	0.30161936783255916	0.45817280428537027	0.2926545961720883	0.24480767536815468	0.25713732592016025	0.2484957740520462	0.19820067914230985	0.15256893287736842	0.1278810868687397	0.4519445235473863	0.4121929106387214	-0.1577362459166097	0.1399163573095289	0.5184594346871398	0.47121394531025645	0.6112563211371802	0.4052705283448827	0.08318848879156351	0.30137915657765124	0.4698105480811477	0.2825440065716826	-0.17505893978162076	0.2738690143032596	0.39785212861984376	0.5575380964339256	0.37800052174177134	-0.004444884336703273	0.44923540623704616	0.25464517124987635	0.5030914851183039	0.40265907955134705	0.2710210096960646	0.21856189197065218
Liu_NatMed_2019.p134.ar.42365	0.3501478557900774	0.3010274393334813	0.4577535318389906	0.2876742760104486	0.33653723237840666	0.1478859686475008	0.3844245107322158	0.1217091915062104	0.3490023793505139	0.23174003830650097	0.3168653483023532	0.30912298110242803	0.3521525840451116	0.38207966842813074	0.17849150913619558	0.18343887858836072	0.28561912771189335	0.3978369226421231	0.2795992188864256	0.25287390215703603	0.2521867292294876	0.2824373158100295	0.22570645164894024	0.2100645104413745	0.16977303508234454	0.4551177798432461	0.44431820867451877	-0.10915900023851344	0.20555286020216806	0.5016497814423163	0.4443206345390467	0.5863190731104064	0.333531947464523	0.14604240227146642	0.2901023394240123	0.43893183545066217	0.30817245449124236	-0.1489621800806226	0.2520742275839248	0.40461780438699724	0.5320861315368072	0.34953085893831864	-0.033587687871497775	0.47501428952167823	0.2745471948681507	0.483179759836908	0.4567833127672675	0.26686694013409357	0.205999037123182
Liu_NatMed_2019.p135.ar.42371	0.33669880688328035	0.21890608239662854	0.42042979721918644	0.22893348436101252	0.22237754623375963	0.07578341083199272	0.32999076458318427	0.08182809875138981	0.2969499952433271	0.1517827038565862	0.2547659298177968	0.3593852263393886	0.47542525550113485	0.3284817330093295	0.10844769933924535	0.11024383415879406	0.29160153718737253	0.48833415774649475	0.2791227925846687	0.2300322042588023	0.2570085292801655	0.22624692908850016	0.18386303683712565	0.09978803889776364	0.08448890119362407	0.37523523192509034	0.35083532646486526	-0.1755929841910798	0.12262303937667467	0.5171042902337062	0.46766786321497117	0.6221704471222834	0.38461805309751357	0.08719247745171836	0.24645884217404454	0.5015482283013202	0.25576293332468025	-0.13445598106496945	0.22150712967942793	0.40266884405223186	0.564666254263242	0.3680411359341984	0.012794906285782401	0.4080291684783722	0.1915839000599246	0.5003608646489873	0.4013203337184163	0.24990662071449488	0.19551528109397528
Liu_NatMed_2019.p137.ar.42366	0.3266300680942519	0.4240677500512531	0.4415411723520892	0.27796651539939643	0.29285670340213327	0.1401588879855844	0.4187147474595351	0.07211103654981116	0.3076647382815919	0.2511499591621768	0.40033920773774484	0.32047034620493564	0.42384894768634573	0.38306461972563677	0.14379959352329386	0.14153602268950202	0.26039039474926984	0.470573276444167	0.2767074365945829	0.2459452550939999	0.24542039325069234	0.2638247509782493	0.27749288407405626	0.32108696159785827	0.2327396685542365	0.625648548867977	0.574660356880746	-0.18235608761680655	0.2419673111279772	0.5524383464629539	0.44832033055077586	0.5840641329114322	0.33172771424219655	0.13463373903153175	0.2972457830656746	0.4109500459715006	0.3093719175243077	-0.1866989183337732	0.23325740224677263	0.42820889834852116	0.5045762482046265	0.38626117131423193	-0.022729051859990624	0.5188390760188026	0.3313068971102079	0.505428316518467	0.40835065634248735	0.2899935939097069	0.24012451821287892
Liu_NatMed_2019.p140.ar.42381	0.35790439633886567	0.1607159907289893	0.4244121565284138	0.13750280843290047	0.2148616675610968	0.08688415559653413	0.33493327053020266	0.09244872307894945	0.34359882578513506	0.14172671733101933	0.21074370124645028	0.35928509960890587	0.44311951592455406	0.21747395464488345	0.16397356468339003	0.13568530320420227	0.2972953800416551	0.4723280783757959	0.3034493480426369	0.2612998969658462	0.25712655661368194	0.2664722006852343	0.15699441415289844	0.04668087380217499	0.045898901459623984	0.37053414769041654	0.3002355849819211	-0.16249186620273728	0.06344116413145051	0.5299284826547096	0.4586532177945494	0.6114411748614085	0.39022215595850507	0.10653546517317765	0.26531452355321467	0.46739613388567447	0.28010271156309346	-0.13449726753078325	0.2614010581343589	0.38929001868163293	0.5280175015642121	0.340658281361326	0.003180712823113504	0.4055708345316746	0.19630173969220777	0.4745978781965177	0.39651690131945216	0.23390481968287347	0.18906508741618344
Liu_NatMed_2019.p141.ar.42375	0.3795388611166802	0.08432899613772821	0.44682554273513486	0.3113168321816473	0.23463515544505834	0.07694353810747402	0.3392166215457732	0.0819700727946338	0.3817254096679617	0.17399088209987879	0.19709543796363066	0.36645827760932786	0.3643861756398361	0.3881587703260433	0.18619041585444024	0.1424262460573382	0.31753251968986235	0.40177226298117924	0.31191604491488223	0.1933516715774528	0.2666992599894381	0.31287789701626095	0.20727449296135664	0.07063264812148456	0.07154200855048345	0.31024192446151805	0.24917604455481673	-0.2329162328542916	0.10406323017379507	0.4779846089300754	0.5034198319646797	0.6183822172337191	0.42716339477768434	0.10546426059697854	0.2393681422765001	0.48775719790933136	0.28458692267714586	-0.17399492854594148	0.29130579517105654	0.3785675815851096	0.5823207906608684	0.3658841058737157	-0.009216573069690264	0.45852541050332374	0.26512772443389143	0.5563320490106097	0.4623817619023576	0.260991657874628	0.17489202571585666
Liu_NatMed_2019.p142.ar.99955	0.3273834824796421	0.23650330794806868	0.4238114080059351	0.2715105366901968	0.23732659067976636	0.08909485320669659	0.36446541771277535	0.08324077766444624	0.3183671206572879	0.1657763208736863	0.2781064940054443	0.3346899320574245	0.4381684600492753	0.31948359361663636	0.11690517993153414	0.07500872722406458	0.25988785604094167	0.4786419211002179	0.26371604222903067	0.2406814000132016	0.2441374612641744	0.27099656771048053	0.22551751071718315	0.11905561629017056	0.095388381085612	0.3890511462030034	0.35764333436734264	-0.168017341424882	0.15705417677353498	0.5287835578244777	0.44474518889092124	0.5861390931816453	0.33848361720943776	0.11938445038602477	0.27449628359673034	0.4180305643936129	0.26189356692729504	-0.11428711750894417	0.23983332976162014	0.38495899325259875	0.5425393289945374	0.3535933324525216	0.00968855218659062	0.4298022552962062	0.22330110894871882	0.4611112704154859	0.4265349666642219	0.22149463755192136	0.2424655302438153
Liu_NatMed_2019.p143.ar.00559	0.3819896146473831	0.30110474351501954	0.4621549752286248	0.3453534462831653	0.3351806794056978	0.16196975400172328	0.4049653547773455	0.12091623084039471	0.3730319706387187	0.27377213250971216	0.33864334999186063	0.3123915508375749	0.42345180360656426	0.4636259185260004	0.22103696384401422	0.22816362076139565	0.29918615754997363	0.4791657576207753	0.2988054091034175	0.25328003446194813	0.2602720772650778	0.3173119208640394	0.2598099945336886	0.22162141741867927	0.16650968702063976	0.4355350327792826	0.4246831953288481	-0.14216839990099758	0.232287667814805	0.5464599082174086	0.4766104429969393	0.5802553306089686	0.3513199565177747	0.15929680816309033	0.322850763191171	0.42636304476854514	0.3101969574066006	-0.12903894664904242	0.2600353852317722	0.4037274949656639	0.5230303654801239	0.38700644292151637	-0.042935816594358626	0.4998533254140336	0.2940308545181903	0.47028621557543326	0.46573743427447617	0.25881670527957257	0.276926063130573
Liu_NatMed_2019.p144.ar.00018	0.36625035609322204	0.16931547566412836	0.42346904306753924	0.23379231607390025	0.22021774355055307	0.06574599632990737	0.338167252415471	0.09161727205781643	0.32331009279760903	0.1794113223390745	0.23243742382288532	0.3208151688689748	0.4009514629510942	0.34182986004941535	0.12917985631251977	0.1127699893645436	0.2714071196082469	0.4345443686201672	0.2736025860308379	0.18814082466722698	0.26649145364098387	0.2319386048737716	0.17110005369261597	0.10765736774437334	0.06183469610682646	0.2532664142140335	0.23897080257831077	-0.22026623620721464	0.0942304522325703	0.49188030974705	0.4469492764669129	0.5767281516231287	0.33589110417122053	0.10160855947509398	0.2557036831996641	0.4848000487798403	0.24896206173360055	-0.12128974993722566	0.23178420933836263	0.3668374033025063	0.5395835969165186	0.3485828502616576	0.004899217859482581	0.41969757823528187	0.1704417309986316	0.48522475209530413	0.408995162298633	0.22540274792466636	0.1808163655852549
Liu_NatMed_2019.p145.ar.99986	0.361136350220693	0.2845672158398833	0.42193142307031395	0.27737133297725136	0.26141037140213474	0.13177024388071915	0.37235686928127804	0.09344005837255671	0.3047986999983581	0.23758604145912465	0.3182174661555422	0.33688282261210445	0.43252956978497487	0.3713396796760178	0.14214419200783968	0.12314668760684455	0.2781880223925794	0.4561278282808979	0.2801479705772997	0.25813938958041804	0.2547144855826232	0.25095821595106116	0.20929283173098007	0.1710107184076783	0.1376873296167138	0.41762509874570175	0.40228080304008895	-0.20200162567820046	0.17870853675042414	0.5259553187744288	0.44331875850729274	0.5855210121421258	0.3589358186666855	0.1484251126206779	0.2786329782753113	0.43236470718004866	0.29303503869501946	-0.14006428343856708	0.24201655645361903	0.3959448839733653	0.5415138147400314	0.3559314325054347	-0.011003403847238828	0.4516659023893376	0.23497349818234367	0.4569729823831507	0.4533356214661659	0.21904559274502883	0.25472109585251324
Liu_NatMed_2019.p146.ar.00580	0.365879249810748	0.17467006967074564	0.3926899698802755	0.3571505278389811	0.2505011687852381	0.04196390481230869	0.33015458558642263	0.120708085706769	0.30414743268664235	0.2298259489980969	0.23498402915961883	0.32707601161332506	0.4343384110260894	0.3650398856251579	0.14013458779529336	0.11989556619372532	0.29483976812887114	0.47619863943112806	0.3092444052804994	0.2539938066423847	0.25761701658284125	0.26474305215915656	0.17670948853310633	0.09550352655854748	0.04642002278291829	0.31851401458767625	0.29924360757993584	-0.19205389888344282	0.14860209529146	0.5288762733347775	0.42192237582878644	0.5926141809607488	0.4260078851784865	0.13586243267536408	0.3301676652444808	0.4552449348090294	0.2575575879732495	-0.13259340739428693	0.2572437222211684	0.3583328312058545	0.5311103486840894	0.3384406867763208	-0.008353878277728566	0.4413987998319302	0.17595455723822945	0.47782412258324025	0.42236280628813105	0.23367892135040175	0.23926851024258522
Liu_NatMed_2019.p147.ar.00553	0.3671723538805655	0.13752411777328274	0.4162432303649332	0.258261920343717	0.24238671800287523	0.06418103160834952	0.31890344977917745	0.0936674092836681	0.3683627314446414	0.2173394685835924	0.23045011958055683	0.34945848763421766	0.41395978960292307	0.3119314767892344	0.15121214222868712	0.10147277666453482	0.30976634140760495	0.4485304719819119	0.3174651759427731	0.2483015689154212	0.24807042760789166	0.3084685915732497	0.17412445031440313	0.07816647426251577	0.04638733385244968	0.32580756427497676	0.2738178301493405	-0.19494071917975883	0.1003623814310553	0.520515135138786	0.4657632176120519	0.6184077748484755	0.4519746301864437	0.12072099714733533	0.29384635477571536	0.49074396319522723	0.25671917399685296	-0.1357860367506757	0.27342088666765263	0.3706816271050038	0.5324515886346048	0.36601300691114463	0.016642655664187222	0.42704929255964985	0.22623147180350514	0.49998914499833275	0.4483803606875109	0.23812726232432377	0.20247855695219644
Liu_NatMed_2019.p148.ar.00014	0.3872679296960193	0.2083464590705663	0.4141434598474711	0.2041349634845112	0.22060490645971104	0.06370742769522321	0.2916777782994657	0.11635659598615242	0.3266934695379533	0.14633379689427736	0.23093959627584199	0.3544764252169655	0.425585004431853	0.24616331752872816	0.12919858144249055	0.12427555367359222	0.3112336577678081	0.4561332727687352	0.26742676332191523	0.17174456664697343	0.24749523833057172	0.2192217879664032	0.15630994279860475	0.07917096412708265	0.05726038301435344	0.27292800957349667	0.28904837399154026	-0.19205363239673887	0.0947032714723185	0.5144305579467133	0.45883759215053904	0.6082338999512144	0.4004126715631396	0.10803116453473185	0.267331071796958	0.48555928791237635	0.23767905210171208	-0.11944947443519097	0.27085233505244094	0.3938390637854019	0.5356859412454119	0.3911286231868092	0.025422843957579634	0.38904416192121455	0.13997536891243378	0.4868256011021615	0.39864124393687805	0.21173928785087298	0.20321948871002762
Liu_NatMed_2019.p149.ar.99973	0.37191880980926434	0.3872766273711229	0.48138639957448726	0.3237868684958433	0.31762887795812444	0.15713471254753436	0.4257418291296441	0.10862584621808702	0.3848465846358019	0.2804519160315411	0.4227121046559572	0.32073784176570846	0.4559402171551824	0.45391610892047984	0.18583622054123491	0.15500271969788837	0.31268443783402083	0.5080639163955796	0.33913484038562863	0.25345699978978803	0.24241526072784045	0.36524685409091384	0.28561193762912607	0.3219950911935642	0.24607000336603035	0.5170290086180533	0.5122702211487821	-0.1976296551734913	0.2631763289613502	0.5630061235431787	0.4935842330940943	0.5888628110221997	0.345181182167712	0.148334835254603	0.29198141266746847	0.41770864377508504	0.32326190825157236	-0.18291235260980052	0.25865086017776673	0.43135343123573916	0.5369703654594182	0.3911664595535512	-0.03057959399977442	0.5070542132204285	0.3364299729870123	0.4904467471461055	0.4791101490479275	0.28207404491677424	0.26809289722071367
Liu_NatMed_2019.p150.ar.00558	0.3837862744230045	0.18000814559907416	0.43423552093003026	0.26009158685168937	0.23815632709241363	0.031658217788926926	0.31411965825311483	0.13591466617111717	0.32209959230819385	0.2106897313517513	0.2410775315642901	0.3358284933868837	0.38032499579081636	0.29698938733519004	0.13484789910038705	0.10569329494115445	0.32612842505925793	0.4079670547966096	0.2868741282880339	0.19762038635679646	0.2508080350803881	0.23896487038020606	0.15930810935739373	0.0767973570913478	0.05309266136102481	0.3468811061813772	0.3053428838049289	-0.17517220470056435	0.12708164369815278	0.4986872462717885	0.43405521246219686	0.5996342377546828	0.3755848230365809	0.1328873127230946	0.31288925569695303	0.522964110338287	0.23800641805721465	-0.1778626125561439	0.29244101974297826	0.3726879685879403	0.5442240234208435	0.383831667760317	-0.01948899102913709	0.42879390172370857	0.1850444632398082	0.4715718236098228	0.42905376977033954	0.24651914282533702	0.22598104266918148
Liu_NatMed_2019.p154.ar.00010	0.37548282306525976	0.1466820099937379	0.4376375591924133	0.36477965816359126	0.353424805778021	0.11773984239438838	0.30931090587100674	0.15024587413088353	0.3203905194908318	0.28264706129846784	0.27245519297873005	0.2687669411413579	0.25755136617963953	0.4373565674264014	0.19977194982495652	0.16748540301663614	0.28776350953161056	0.30149246102773963	0.25210852524033306	0.2391445744452366	0.24709669046126184	0.28050047978460707	0.17484639296144783	0.08171065672885677	0.058742974607007434	0.28909892740453613	0.2822745435196075	-0.11322083799235917	0.18228137311007686	0.4754589750941979	0.37205815711167717	0.5157268744078762	0.2604678833520604	0.23503163009864086	0.31676449751806	0.39281690697836474	0.25481866929456426	-0.1435547543518632	0.2520853141432248	0.3432793273375161	0.5251909592166052	0.32476764289760096	-0.06684594576160553	0.43886487553019515	0.14927744704283136	0.4239865848083582	0.4974707826757112	0.204530526879828	0.26244491064818365
Liu_NatMed_2019.p155.ar.99989	0.37919182659973555	0.2009635716896718	0.43197065474338214	0.314234404934758	0.3361974125024944	0.1487905676801322	0.3600961058669282	0.11901499125488345	0.33736308715865226	0.28100267352974373	0.3066888173562025	0.3664656469604215	0.41366586522564786	0.3658157837226688	0.20736297671693546	0.2078031025441745	0.3338229481423894	0.4295277174893669	0.3139286680895125	0.21080440606510242	0.2709821779507015	0.2954495600179912	0.19886874594070053	0.09853937717407549	0.09121290754980317	0.5051377333087692	0.42505436993669565	-0.08711778466097557	0.17647539266734108	0.5140355422130501	0.4636607916362016	0.6318706851207582	0.4282243582738921	0.14939661001839338	0.34662829890408325	0.49140592367283115	0.343668189807847	-0.15514380380362566	0.2961343119230363	0.4054612617457727	0.5409605925894891	0.37568027007616134	-0.040045216819547744	0.4520788702856345	0.22417783001436226	0.49595496030580327	0.41967862742974155	0.2829929364954282	0.24326160550779552
Liu_NatMed_2019.p156.ar.99967	0.41068386803897766	0.19298687718091262	0.4249717987671344	0.3688532783073802	0.28211371196889645	0.10568723886099522	0.33751084090287514	0.08773920972246188	0.3335589276099618	0.2569987594721554	0.29053992814297486	0.316843965102884	0.37484472284123743	0.432622234167524	0.17310047919514113	0.14214771635409745	0.30060554683493523	0.4233985363482146	0.32858924240448245	0.23336104965029397	0.27112582638866656	0.3144365928741141	0.20109353025780438	0.10343797412573616	0.11466110633839204	0.33270628870509544	0.3052250798876498	-0.1858878744361984	0.15471032536497686	0.4966628887379393	0.48452201841635784	0.5872170255538279	0.4337814852693173	0.1628902742261275	0.3282492581388165	0.4946995709062082	0.2605637657710802	-0.12022233918373776	0.28418770081424866	0.3606251222951932	0.53977693641778	0.3934489900042771	-0.02423554533930385	0.44240083594335833	0.20177684337258614	0.5319227220752648	0.4419138191126899	0.2639011449880092	0.2713056307601351
Liu_NatMed_2019.p158.ar.00561	0.3425503667461274	0.1969916583618835	0.3869603839908368	0.23905152638870658	0.2457207269341886	0.047673295496266185	0.2939260627657445	0.04226971680457605	0.2897142303729594	0.11877931021644615	0.2162299588312478	0.37730975111432924	0.5278457025992584	0.31013901495175566	0.08109126835345107	0.06788556481077368	0.2725225312578305	0.557841212926071	0.2931752753779177	0.23917756156202719	0.20533151202136468	0.2506819174836404	0.15148152139841936	0.06045251046650754	0.045861506622001974	0.24676286099051775	0.2604030592471442	-0.16863236998887207	0.07834635345808012	0.5511427464043585	0.48759100037451203	0.6711452829364711	0.518776675854229	0.10108114500185049	0.3236349855117129	0.4710140765922184	0.23087099612917808	-0.14378665968592355	0.2385921426675559	0.38312355363027034	0.4864319756223361	0.3553039609946301	0.010765502919148587	0.41389990823051087	0.1424797888151526	0.4999027151795066	0.39427102489982957	0.2564741946502904	0.23557308823570572
Liu_NatMed_2019.p159.ar.00565	0.33911235481074786	0.22443182972380488	0.4231039410409417	0.32645139184329597	0.2899671426456094	0.07481863803331731	0.3607636537900048	0.07064986667523776	0.3303647753399397	0.19589367180308564	0.2763508277880311	0.3440598565018981	0.4372092786554536	0.3664568984712161	0.17511000643925875	0.14059553466156344	0.26451799579029767	0.4834105884951158	0.2968068636774219	0.2516565006099228	0.25090561821929036	0.2906530934132165	0.20259352388073246	0.1309072083365507	0.12204068299015314	0.33281734421538217	0.32889690648924347	-0.13865973759547	0.16466387583119513	0.556343152405488	0.45747595088269105	0.6195341012801493	0.46299568256250473	0.14569098628854188	0.3397416316471362	0.4438693639701138	0.2864951648542785	-0.1512597012466483	0.24134942433027773	0.38460075628322377	0.5071204133042148	0.3750725885388009	0.017080048273871263	0.4721737519247695	0.3129134779416407	0.502648405649268	0.4562284707577003	0.2946122222734784	0.27529562857480216
Liu_NatMed_2019.p162.ar.00555	0.34505720260649364	0.24128561721145103	0.4045591440787723	0.1546604047259563	0.22142871340623574	0.09160418051252954	0.33120408529680856	0.10490235411694268	0.31137298374784034	0.16190104387573398	0.2605220619998517	0.3249442399248138	0.34163492528877604	0.20708765963991885	0.15301017997849625	0.09971726791667662	0.2943092250678646	0.37928877345196765	0.24460553377685748	0.21855561546713584	0.25585011216648396	0.23332882951760775	0.16725715004791275	0.08845620133098368	0.06427624048246432	0.4530746395419357	0.38980124816364087	-0.20107653500460398	0.12079366248893711	0.48879916422791003	0.44991284130174813	0.583741233115691	0.3610989802049036	0.09646226045720607	0.2947129067327702	0.463352993567517	0.2635083626681059	-0.065245590919531	0.2581754223630858	0.37123760286647123	0.550560579028496	0.344832062340827	-0.004463103999925718	0.37752419451723956	0.17136312276525617	0.47287287291851277	0.41817630787285176	0.25807021547940867	0.19343311881190509
Liu_NatMed_2019.p163.ar.99974	0.29142753998674875	0.14580945048460198	0.3764397854163839	0.25787696929786597	0.2743039775739671	0.013140495897031722	0.26785899967222926	0.09203749501465222	0.22757171213034075	0.09808625229085975	0.17716091065757672	0.3059594376378706	0.4518267764059387	0.33816319523653365	0.10899626423485001	0.0916030799552757	0.21160554307854695	0.49419254730332723	0.24237428075779077	0.35439459140536184	0.1900941709434095	0.1890492380640834	0.12357715249999623	0.04133271929381623	2.2978067940202342e-5	0.23640216121756416	0.22877679544864263	-0.12587916804159582	0.12735489636456726	0.5482244384651622	0.3877559252328848	0.5840836259976641	0.33979412700713674	0.13296959087332677	0.2881702306224952	0.3749630532789372	0.18007103483103631	-0.0967454048246395	0.21520451771775087	0.349949506331598	0.4728345992143245	0.2851422157501206	0.026900360898778848	0.4471901957110786	0.1131222232428053	0.43368760792618993	0.4365926860657258	0.21351896415797397	0.2725679791318443
Liu_NatMed_2019.p165.ar.00569	0.37518848360648666	0.2095100733119103	0.4327053702069685	0.32165896877033456	0.2426457588025894	0.10040711364332686	0.3341291202694409	0.06877211056977794	0.35019655721164333	0.21627619866277503	0.28685605586748203	0.36722430687734825	0.4809855921768603	0.36560406349067764	0.15075281406584512	0.1495611843285684	0.3184259782251499	0.5129276412397348	0.30694468543252856	0.22944620911293764	0.23901048037158248	0.27943426377213626	0.20604517708092204	0.12713048995440773	0.11720172030623811	0.3201270245809651	0.30550142609124215	-0.2370613615081697	0.14467318654663164	0.5301057471300685	0.5100759196752971	0.6573464265554322	0.4595349423664559	0.10956685000849076	0.28566215739860107	0.5339624024781912	0.24930337011967738	-0.13169694344074043	0.23447298683827594	0.3892669049245068	0.553057520502339	0.4030502536336577	0.011365546049276509	0.434858584363061	0.22267673235272262	0.5248545989202462	0.41695278667304514	0.2601544399966165	0.21800153738048705
Liu_NatMed_2019.p166.ar.00581	0.3531689344360711	0.0807285767269744	0.43377244740831084	0.2567076450959501	0.23924320215289455	0.07048300778314592	0.340488247900935	0.10419627048774657	0.3496221178932704	0.1503688554319828	0.18448510583595548	0.34923652949475226	0.4235567195107867	0.31186614828089065	0.15333434437325943	0.12290072790949766	0.3048873068442785	0.4551079630907733	0.3140992751245218	0.23017632488550585	0.24538510527010374	0.2868379231719329	0.1805356071581937	0.06740157625014032	0.026063388788452428	0.32540483988965646	0.23606530989055802	-0.19584719588950375	0.09118099980410957	0.5286857618645566	0.4842449273103471	0.625248255537603	0.4509821696211442	0.12155754831158049	0.30250155971068976	0.4525860789222679	0.27677151475152617	-0.12958085851969425	0.2597324797948908	0.3778577659487651	0.5538808143264785	0.37387770546164234	0.00953914848623181	0.4390973664727329	0.19897025272079438	0.5250517834307108	0.4285053203928123	0.24593704389695034	0.22023709626784752
Liu_NatMed_2019.p167.ar.00582	0.36318824853196996	0.27841617970700405	0.42796145410988357	0.2275472329920937	0.2631881787566698	0.09029290144358561	0.3612308931910117	0.10352456534228349	0.35115488199821376	0.21091820327305963	0.3138747804334363	0.3101419116853748	0.3827718945380152	0.2862612170503192	0.20042743056156623	0.16611789301308727	0.29729104549238766	0.4306339076296458	0.31576604107257994	0.2842536598378947	0.2743533876882822	0.2899706601576828	0.22606136380117878	0.15351170828632113	0.12167505874141633	0.40122834721284956	0.3784665811382199	-0.17680571766759853	0.17232320433378773	0.523232742727948	0.4517710108382901	0.5699019626235738	0.37563388946734955	0.15048821179564806	0.38139682800198627	0.45723323266027455	0.28214353095762784	-0.10279086679503653	0.2809900713834064	0.3986842810472483	0.5380040882055259	0.40237672612910047	0.001955717250990856	0.4575418497816898	0.23708971369689227	0.5064318817762374	0.3986083750698893	0.2795633010260537	0.2966479862371194
Liu_NatMed_2019.p168.ar.00000	0.3903689434376714	0.13807590075157403	0.4333325755801517	0.3083009482924528	0.24780197521959457	0.11553060353540898	0.31371355438459564	0.0793297623896946	0.3381018432043283	0.17940552802904342	0.23165502805194071	0.36384414770061335	0.4585085786366728	0.33907762774903416	0.18622084258657962	0.16095654414454635	0.30170566947117766	0.4939925026527507	0.3510729385974193	0.27425851422697417	0.2467312027910785	0.3109728680686705	0.1745007140447211	0.058738412846838076	0.04027264235360097	0.24493982413926274	0.22079708162587536	-0.19783862019392798	0.09334865072120914	0.526292294126713	0.508088257712969	0.6342928826964548	0.41224922225656524	0.12578361869015658	0.30353732874273354	0.5506609988978196	0.2515802594922687	-0.06319459986729538	0.2771920194695881	0.38308952812785735	0.5599911471782345	0.3780762383590493	0.06573674911095165	0.41980653549417707	0.17336574121604198	0.5142840435662731	0.41357286657392384	0.24852044817429422	0.2376870344802376
Liu_NatMed_2019.p169.ar.00572	0.3602357338356975	0.2813111903978022	0.42438041279956423	0.16993791911226333	0.2547340244048163	0.11137717445239671	0.34479693161131797	0.11969117493320235	0.29306168385700576	0.16579102984096541	0.2738369286001525	0.3741104487483535	0.4787656758628376	0.2798568512016026	0.15002125016395237	0.13693156778470775	0.30196315505262855	0.4929751004621716	0.24800337960698546	0.1999188505960097	0.2463583044722286	0.221235094830243	0.2041940484669558	0.15814284305223683	0.10179244803799212	0.37413084421015613	0.3689831351212172	-0.1562298108683323	0.1396275302610874	0.5249459981091895	0.45642613207141386	0.6440404774260525	0.4418012850864128	0.12197340528595048	0.2867251601347271	0.5062620370564513	0.28524680090752946	-0.17334182949136961	0.2562251749204497	0.4135351546909161	0.5349978464205041	0.3801321583243012	0.007777357342871251	0.40674204417200366	0.19966318685163723	0.467582250901897	0.41186949607186357	0.24768324797870028	0.17315069328683663
Liu_NatMed_2019.p170.ar.00549	0.36636489673510153	0.23165225952420226	0.41568181082604155	0.2853886299131167	0.28878216098167275	0.1433701195183945	0.35898965730459753	0.11462820485893836	0.3388349364464671	0.236629729948211	0.2672504585915693	0.3233785894724968	0.4289903992527846	0.3623849161223949	0.21256409292211503	0.18847097849321479	0.30803866711661837	0.46043755124612856	0.2753198270342445	0.25323401670493906	0.26744164740244025	0.3013709066028404	0.18915559364538803	0.11630188462832708	0.10702793805482126	0.41479855062937815	0.37474411881343467	-0.1369521392878665	0.15184342881161134	0.5359768004991474	0.43079293391249185	0.5882786718626546	0.37173882153300586	0.1532651847447253	0.3272467764862823	0.45606794182481875	0.31986541480176944	-0.18974688612615262	0.2589259489539527	0.39240906836107325	0.5363000992963599	0.3674424369130571	-0.021757601799341785	0.4748238637862874	0.24038689245970352	0.46562123464371613	0.4415998232136652	0.26104661762240033	0.23368061118655775
Liu_NatMed_2019.p172.ar.99987	0.3642404332717434	0.33486743956240617	0.4478775955726873	0.2779104650447572	0.35587339472771945	0.187360043051016	0.38277672824690145	0.1239057178623711	0.3167240392900999	0.2448372745619095	0.34076111025141353	0.28567245453825685	0.31250220778790727	0.3894366139173233	0.20772016762198195	0.18752891574341016	0.28485676548292327	0.3619535445957	0.24665036143069183	0.2567718720030858	0.2652016762999533	0.28232313138601955	0.256388167950042	0.24265165745591782	0.17441361576919634	0.4469334320804677	0.43363922674084976	-0.11728582781698389	0.23205222272148113	0.5117505051174371	0.4103275378986614	0.5499680267865368	0.28732606653013343	0.16880570441664705	0.3335258875468647	0.39490735209317035	0.315108145738783	-0.1511613351812185	0.2493503518327081	0.40714201744189976	0.51612003397553885	0.33370008656626055	-0.050755697020102804	0.46751371858402624	0.25538457564739275	0.4390325336114437	0.4845436472620417	0.24155538048465247	0.2458818752380405
Liu_NatMed_2019.p173.ar.00015	0.3677527996313122	0.19416768106867965	0.4072583183885146	0.25149983278226323	0.2347899738506703	0.09387770944954509	0.3248223626004184	0.09193577818320964	0.3146744193512983	0.22365882667450138	0.2864365789306016	0.3371930191420331	0.4598618820143416	0.31131074555129234	0.1507263472836531	0.1376580932035283	0.2830680701326054	0.5005935822578824	0.30803792045900824	0.22807720286924074	0.2555974334477529	0.2729987214532094	0.16723274473362745	0.11877287200017184	0.08589055252872514	0.39601766170203306	0.3517493813116611	-0.18078940718324377	0.14925623399653595	0.526456932316031	0.4389045363350094	0.5958844322297054	0.3824446960269172	0.11757501882559598	0.2976666537319898	0.4903974146603214	0.261192173397762	-0.1575585334686875	0.24280426997528184	0.380671092716646	0.5450411368139264	0.3471096445744043	0.029354401717443242	0.44340848797252336	0.1997762596271736	0.48157895872969125	0.4158001484265426	0.25629479167804975	0.24956737569981347
Liu_NatMed_2019.p179.ar.00570	0.3169618639787833	0.030191489066563187	0.35956958794852634	0.0041472429186636605	0.19637197664161163	0.01772552613421198	0.25003208043845715	0.06303334104239361	0.29113076832910045	-0.0028459182680873043	0.12614400228546235	0.3840305532255984	0.4613416480245753	0.11084169965534578	0.09327685952436514	0.05645928803485783	0.2848030366852345	0.452770813062516	0.2657427188763281	0.26526507144266026	0.22832558705956252	0.19824463284790061	0.11603624704891738	-0.059748346618252936	-0.03483606719079275	0.2572440422918132	0.17492699599973066	-0.18639255142862812	-0.005451359021837568	0.5192619221268862	0.43843127867540144	0.6469156291053161	0.4525414654943587	0.05179239689077063	0.24409116520298968	0.5048133746318275	0.22967447914261624	-0.14249437700670256	0.23656469098084484	0.36934342997964603	0.5291994612744884	0.3467790282914379	0.010769122769660945	0.3734174814191775	0.14976884105561608	0.5000874851910501	0.35742915636050226	0.25851265129754414	0.1676532535308757
Liu_NatMed_2019.p181.ar.99981	0.34380727881499257	0.28452153798298424	0.4401570493832705	0.29694930338747005	0.3206498007756345	0.12828783750740774	0.3846485582312532	0.10484929052508	0.3130822257235272	0.25220650826338564	0.32036999363843405	0.30134851826346204	0.3837906976722966	0.3953927455355079	0.16279779881092132	0.1532894539026434	0.27100798087589384	0.4415872004540715	0.2861181119033591	0.25444586973442185	0.23558753533404103	0.27538691083632433	0.22369562307458138	0.20031024346710108	0.14864622969305452	0.45851247112749444	0.4223014220147609	-0.13931603273742793	0.2096609992528496	0.5366973223743944	0.4201622461605122	0.5551636441606393	0.32088567694287495	0.16779416819104975	0.2905004383212409	0.3913577404163895	0.28785973560162176	-0.15094133615105737	0.23753316563790636	0.3761929783764918	0.5359920030752211	0.3496802073100138	-0.01572024609901309	0.4612641342709013	0.2556460589373047	0.4532850966219178	0.4582160519276234	0.2314147689334619	0.2467879191334474
Liu_NatMed_2019.p183.ar.00011	0.34100055017447994	0.3241844212964013	0.40182193112753123	0.20849285002053697	0.2675719802801448	0.09089137793029448	0.369042041406151	0.11323384389239247	0.30580431194645136	0.19857723512861172	0.31238641071063933	0.2725701008763482	0.3157858607993446	0.3052403703122292	0.16188726187826014	0.16793396894807275	0.2906407373906232	0.3809889093801223	0.21927397975080384	0.15009908311076714	0.2383682702121752	0.21867555196406166	0.19206737494610168	0.18851330969881472	0.11747756499588043	0.4265734531758066	0.40361027975705727	-0.140381679028852	0.18148926348017938	0.4636974952829182	0.4104642503019974	0.5445805483629803	0.29089455790960833	0.13829255950787805	0.2671771661595192	0.43867950942884953	0.25831836625935795	-0.1272615645027799	0.22015584605759897	0.3712671448001207	0.5207509311626063	0.3315818791983015	-0.05855761234784782	0.3892941374503077	0.2378204240655444	0.40240332688529196	0.41276904832725714	0.22594530227679785	0.16403300758703038
Liu_NatMed_2019.p184.ar.00547	0.38396649959985524	0.23125586829013173	0.35804458211096524	0.2988280808444771	0.3023358004488132	0.07443170860965097	0.38902961130073455	0.13462376492941988	0.3064225656645663	0.2387181514119136	0.2629734563470604	0.3193260569567948	0.3653287237513604	0.4085108814570109	0.19786460421746638	0.1610881519504994	0.29167108079425114	0.36999052467033217	0.32596651206949345	0.30258127422172404	0.24749869514545225	0.3377686300756741	0.20908432146554196	0.10981722730035882	0.10476787558666356	0.3970199427118872	0.3568654316668843	-0.1563255061761353	0.11906187951344752	0.4972843403644191	0.40947650486258363	0.5631454326186679	0.42135029325705003	0.3585557360123542	0.3224346666850847	0.43854559533061965	0.34618206087772885	-0.18195100574553685	0.2667829267401019	0.36211973791833746	0.4756836912820122	0.3870443544616742	-0.06324983207025693	0.4611030470881873	0.2639535090987505	0.4537908697636636	0.4028750807479195	0.28551330763585897	0.29629397486405146
Liu_NatMed_2019.p185.ar.00554	0.3871272154056852	0.22777216803701342	0.4374062414108485	0.2580197437380536	0.2959847122414424	0.10712537974871618	0.3656675706775335	0.11454467721117358	0.34659271001436	0.2176367256964144	0.2948975596800861	0.30730409645800344	0.39916460663049713	0.3726032085921881	0.18329131359447856	0.1605496731719167	0.30082157335473203	0.45313004550574	0.2933730015204469	0.20869598662671698	0.24070154302882688	0.2733676630104033	0.20883261188114177	0.13308885171599996	0.08634593664487336	0.37182097630778105	0.3468879724516868	-0.12535887304965718	0.15180685124406967	0.5299967471976968	0.45164395868444335	0.5838045121004665	0.3537467977514303	0.17661124442766832	0.3315990305249444	0.46778040997257647	0.31785543010444434	-0.18101866175590556	0.26103093254962706	0.38724057561550274	0.5302838132826918	0.3682747163765067	-0.016156119399550823	0.438396197568405	0.21993435508470818	0.47149692066103155	0.43028909514115	0.24025689986421564	0.2462766073498576
Liu_NatMed_2019.p187.ar.99988	0.39299252119895256	0.25928795618539774	0.4267921418398667	0.33531589879274887	0.2733475973957204	0.075331293801658	0.35365738020566256	0.1563192467533278	0.3059986011300568	0.2640588694758316	0.2960483268036503	0.3405152138343645	0.39214362829887445	0.35243448647824765	0.15633004360664007	0.13244350468063837	0.30688268252958373	0.40933794980473803	0.2769085883500989	0.1807117627860137	0.25178984626349227	0.24583788492284595	0.1900746260786917	0.14715196444422549	0.11243744067225016	0.4301387818777404	0.3916651247302651	-0.19601819492974318	0.16567672061766395	0.5003883494189049	0.44309108955642057	0.6062825420195379	0.3601569448207826	0.13017147243073218	0.2919613011443374	0.49593860169910703	0.24922870434093258	-0.0932594838468618	0.2812691890689819	0.37400079009124115	0.558109087146833	0.38844286974258047	-0.0027845321080344275	0.40364988069611946	0.16982100632832525	0.4903384577286588	0.4282031867546838	0.2615145277919364	0.1651324774449957
Liu_NatMed_2019.p188.ar.99976	0.3215773808314649	0.1032490313166728	0.3667918408869232	0.25488161165461737	0.26680770106718255	0.025008601632023238	0.25980486539461217	0.041658085811789355	0.24598918810281692	0.1004790787231952	0.16197338719579435	0.3902732475970205	0.4963028112795706	0.33471432658247774	0.07534702117556419	0.05788061796444064	0.24905556688421782	0.5235155346802676	0.27872317829878607	0.1821489859386601	0.18979183214922365	0.2181489695670303	0.11874397875325611	0.04259705819322053	0.0046250187305176505	0.20419965657562422	0.1890927873043119	-0.15474169639598384	0.0680032862857883	0.5381228334321322	0.417007762832005	0.6715358393642229	0.5135941978717791	0.11213129507477973	0.3217185175839177	0.465235959634127	0.1889182617286544	-0.16138447897306427	0.22864019357205181	0.36620079898288266	0.4962431418516815	0.3072952988023562	0.014024314985326256	0.4283986873117778	0.11806258699224705	0.48297754863264103	0.42429749328126515	0.21517609284227932	0.1737278794020684
Liu_NatMed_2019.p189.ar.99982	0.36781102648629277	0.27900754760128516	0.467911838091057	0.3343514602235546	0.38332516447259274	0.16550765171958773	0.39440083073731386	0.13235079271984845	0.3754484293562895	0.26674236260569556	0.31864464955703103	0.2801738546876345	0.2877705595033244	0.4538666790410258	0.27057109856392725	0.2666072413491328	0.28761495466949527	0.33609664341256057	0.287906516793486	0.2679734464347722	0.28446436101478473	0.34541084400403915	0.24438223687178295	0.19266760867814575	0.1763355750676014	0.46685710772473554	0.4414706866084082	-0.055502246979123405	0.22313202009934435	0.4912593586652473	0.4419688974390926	0.5645355237508679	0.3374294304148809	0.22122826366071008	0.3478153410244052	0.4346224139817833	0.3738895612691044	-0.14325371697899378	0.27836954176538525	0.4295049250690865	0.5182048363848125	0.4168963471193934	-0.06768291954062867	0.5348515916678824	0.34420732395799813	0.45893641909409594	0.4821148165217774	0.2991486870583023	0.2815970419357786
Liu_NatMed_2019.p191.ar.00008	0.37695663415179614	0.2724638085536337	0.39485644620696764	0.26204720812316507	0.26732511282831434	0.11697550717773844	0.3487820516608829	0.11811680534480311	0.34496636038563316	0.2425557456702562	0.3031554975246896	0.3734513392536577	0.48595116821540646	0.3594339655131258	0.16316989243811408	0.15691602592733256	0.3088325949249539	0.5202634385585068	0.3021656670645615	0.24968629718430682	0.25490701579699504	0.2643416399960024	0.2109177730449444	0.1615587503594045	0.14464556493439007	0.3875242633407148	0.3895062391208161	-0.1677048439821071	0.15606136333061718	0.5474195687718822	0.47823552969160854	0.6420687364518637	0.4541779683414179	0.12779196912404128	0.28809507199023715	0.47643670387606124	0.2720277254555962	-0.1842941958952861	0.2797515365064331	0.4039850189518886	0.5212993702438657	0.4148922677838164	0.009252344563100258	0.4300772837942043	0.2552877417819425	0.48465951514745403	0.42367472757498437	0.2774470485910298	0.23590395370776465
Liu_NatMed_2019.p192.ar.00591	0.3650000925084833	0.3492418289491628	0.4223360146032145	0.31762940164917264	0.25174020758978677	0.15383185388383774	0.3992319888306756	0.09931908446361924	0.3416902008952318	0.27928613975865746	0.37576389873584193	0.3297464792953941	0.3581486787800243	0.3846125608248128	0.1651806200224147	0.14139890689095877	0.3088156153967063	0.40523380518261615	0.2961562977375589	0.26546531362539355	0.26198952197451336	0.3205089328934693	0.25005730190414066	0.24109086636318813	0.2151511721914587	0.4623850170723705	0.4581353621250427	-0.1852110143193849	0.21766463848998613	0.49850576102555344	0.45583918830253045	0.5814045210751259	0.3549007913004062	0.12382711360088602	0.3172318682147707	0.46104430780910116	0.30261402953932703	-0.12461337942377608	0.2724640442020402	0.408194798980387	0.5248707774166598	0.42312813875963173	-0.04131123341154562	0.47586558259709877	0.32338869366713485	0.4896420731627683	0.448655355511938	0.27108886303820395	0.20243521077480695
Liu_NatMed_2019.p193.ar.00002	0.35299365671924154	0.279551779073984	0.3978069132869407	0.24239146744572224	0.32527973344468486	0.134085648040074	0.34473541427685095	0.11526873751318449	0.28753097706640024	0.25179839191060505	0.30974947460643426	0.317760682374911	0.3226707089183609	0.3232773674330063	0.1830878904704163	0.14901043425659094	0.27216528594643846	0.36820886051393603	0.2602977517647552	0.20963356341691938	0.2506328391423184	0.2631736657753008	0.20237476583809313	0.14699194081783018	0.12218196083179077	0.5387143125325758	0.47305635459751494	-0.11385201764560152	0.17171052926758198	0.4898073335755628	0.3942086366806552	0.5812596113977819	0.43179208318755247	0.1637064104436243	0.3340961031170544	0.41734065754714444	0.29816978791907056	-0.17737852516445984	0.2492364445543991	0.38827630816993414	0.5082937573145179	0.3509551142089111	-0.041886890415419646	0.4428947463718235	0.2265369285578947	0.4494862968587568	0.43024110692350775	0.27373839922601534	0.24213712983415403
Liu_NatMed_2019.p195.ar.00556	0.3923270430051562	0.24642161789793038	0.42128210851255427	0.2836821755917699	0.2686817412339969	0.12072590814677149	0.3592034863237389	0.10132325299682148	0.33908506302932445	0.18036722714105538	0.25316135532540834	0.3874235530988568	0.47097995575776835	0.3771417835594039	0.15137989799100524	0.12685033548742625	0.3105355312373282	0.5195546409649564	0.29978927268699146	0.24518190438197335	0.2519637636795842	0.29544289521758665	0.2142459463314423	0.11665370839300765	0.09732950381882235	0.2651732620189688	0.3165035904544767	-0.18283040155099728	0.13227097774315316	0.5481157364493809	0.4775087928414384	0.6556917494969853	0.46395349117064505	0.15209162111141314	0.3095553538160145	0.5247138646331165	0.2633852292901784	-0.14094184908778967	0.27677272065461533	0.4040553101430627	0.5198596477506326	0.4295434135948737	0.013888366843659163	0.4664465107685441	0.2462115054015216	0.4924456027264005	0.43142080242649433	0.2623490553823596	0.2740902443094058
Liu_NatMed_2019.p196.ar.00016	0.3738063719493044	0.1306018747811825	0.37100824595523785	0.16290246992625765	0.2408195461406649	0.08617344423796662	0.31776271855773874	0.08886892890947617	0.34995194277709896	0.10736180990443718	0.18637796731843484	0.3838433065122836	0.4279020193908339	0.2121526222337054	0.15297619431068077	0.12716904691023467	0.30094908020072575	0.44215877392046765	0.31955668742886517	0.291824907176511	0.25401603404511414	0.26112786056364423	0.15028313278271996	0.043794796793405324	0.03838139240921253	0.3538066617586729	0.25910860240708655	-0.16457419610942878	0.061013051052231704	0.5096414574901343	0.45652855548161114	0.6307888068215262	0.4479787482247359	0.1227667567920711	0.3094549789673779	0.5118376545251633	0.27043527243958704	-0.10642311664591593	0.2733407536987032	0.3943252191640876	0.5345321808362142	0.39535179814035104	-0.006679584021600463	0.4319870485700115	0.21171510511472186	0.5152159200962647	0.3528614923415745	0.2815955994970241	0.2302495790351361
Liu_NatMed_2019.p197.ar.00551	0.38599772414278827	0.06705373224920891	0.38912352262216	0.20378222891248293	0.23044639475239945	0.11141593836938844	0.3081653659847789	0.12931076297069222	0.3239751260715625	0.10804835529728146	0.1649173847810998	0.38158736073716254	0.4956499008679053	0.2188022248055382	0.18917687384222975	0.15130614463454037	0.3146767232144391	0.5077261182741868	0.324307266123389	0.2869231396517824	0.28271189451869677	0.2787767925737249	0.16458629027217883	0.040416394376233684	0.025084445026773195	0.24309518462723242	0.16315897446793037	-0.18651336212489095	0.03708829027970618	0.5549778432666185	0.4787080069617287	0.6327641458798464	0.47237129305067155	0.1193287860024956	0.30870766945854883	0.48912875377946535	0.2677389048312756	-0.14150383210209394	0.2881324675975486	0.39568977388754206	0.5134650934245313	0.4199992078746981	0.042238613280449706	0.38601076442080184	0.1673204227450574	0.4824237467077377	0.3646657539279145	0.23237622748548936	0.22308156554197972
Liu_NatMed_2019.p200.ar.00009	0.3682464245771364	0.28308957979591765	0.42008741421107926	0.17269475881470414	0.30817477161598644	0.08830038666737822	0.37162106605115874	0.1311388859144638	0.34057685770629187	0.2117067516067967	0.3235579872596489	0.3280043693805197	0.36919914213711524	0.2930670363905693	0.18501132287250013	0.16556212277625337	0.30595743901803363	0.40459762091586937	0.29549896100377565	0.3321893366312834	0.2831220816170775	0.27202793060750335	0.20432058151188795	0.10215543256697508	0.12476762973873992	0.4983515102471759	0.4382449740701129	-0.12215697401291335	0.19641986608613796	0.5266278084559324	0.4577405428844454	0.5811043713229765	0.3779382779869749	0.21114491588862502	0.28417789838635765	0.48792100873750915	0.30430326088911497	-0.044099230441362366	0.2732385846429926	0.4059832799543583	0.5275888833637868	0.3832928243085305	0.013675745337606945	0.44030411973445893	0.22681376265726358	0.4718270268386332	0.45181779769574176	0.3043684619485908	0.2095016341437849
Liu_NatMed_2019.p201.ar.00592	0.3501821599678473	0.07787344863997699	0.3829372223828048	0.3972084214676886	0.2838945102035391	0.07196589190733313	0.31532035508874856	0.13412169750954142	0.2817947234036859	0.20428964268277772	0.19645349204029622	0.32527108086204076	0.36525592883542285	0.42003246222458696	0.13787996721821322	0.09410510243172848	0.27475781125783155	0.4001457893295221	0.3244689411113464	0.2588683460207977	0.22399526962235966	0.2764245606044688	0.17914681847370753	0.026960835904164593	0.03865019953038476	0.2962685228781585	0.2420751315766192	-0.17335291277928047	0.09610808597178559	0.5008572158375852	0.3931927865087121	0.5661998979845897	0.35734269665955626	0.15913668692205168	0.3742542271069127	0.41772859454484823	0.26672239198392217	-0.15081927258148206	0.2485865532702406	0.34698666413732054	0.49193612033933176	0.29838281078164286	-0.05447235085747798	0.42994971731370396	0.1719274528352572	0.48614618381245106	0.4363840033965864	0.22623559889127873	0.30500705055358956
Liu_NatMed_2019.p203.ar.99990	0.3530990471210524	0.24642635626570772	0.43617207028745714	0.2928883065030219	0.35131732665239024	0.16328396264161185	0.3495946222321353	0.09610785797940823	0.3269758354023792	0.22650369748577595	0.2763302442035278	0.3318209288174537	0.40841122300024063	0.4316834547339873	0.20885269785187646	0.2016654800176496	0.2734779915610659	0.4479019379287682	0.281440070871487	0.32100817848842517	0.24870924268288483	0.2947550465667773	0.20284430336035036	0.13674972769114357	0.11813884692598389	0.4118705256489895	0.38103309642007765	-0.08349778452768444	0.1778548146069543	0.5248933783937146	0.4261062418810215	0.6033168992213853	0.41451196925104306	0.19654035618768645	0.369398195642085	0.4396127823851103	0.30042461471336673	-0.16847096156480582	0.25297532167878223	0.3953605941867632	0.5148285739845725	0.36548098185701444	-0.038812227528782176	0.486373105263995	0.230391717892589	0.4595429681368389	0.4719224914215109	0.2758746551719661	0.2651417817152766
Liu_NatMed_2019.p204.ar.00589	0.3381402980975742	0.22801530453246188	0.3975185436040469	0.29215167129416075	0.3125009514251668	0.10727352951768795	0.34765226408419125	0.10433877026179726	0.3148409698197577	0.21156720920192998	0.2633914517577477	0.3363621335020246	0.42776856422156473	0.3278904402051046	0.1575066167475989	0.14902200159053425	0.2815003236639656	0.47324528648456615	0.2904989514960838	0.257646645934513	0.24294374910589048	0.25683909502627367	0.18343356560692542	0.1132122822966687	0.09043762437374256	0.4648161385030632	0.41174039374195276	-0.10009931387649869	0.15105904011428148	0.5357528125648237	0.43281577293360207	0.6214335774709353	0.4531988417765202	0.1405227526274145	0.330544229670211	0.4298424991795742	0.2959747069537515	-0.18218907960856132	0.255844726742346	0.3815591661198787	0.5022254847516334	0.34519658237218936	9.70169077624872e-4	0.4367967098020756	0.21172182027213346	0.47142213017743617	0.4189942374648423	0.27478007629254114	0.25573390813946273
Liu_NatMed_2019.p205.ar.00013	0.36222551081795723	0.2485651192360421	0.4003809729930362	0.3218386255091887	0.2870174832311214	0.09591390873213461	0.36839060523781586	0.0943343214165288	0.3400098550604157	0.27937446906220154	0.31399249257894135	0.34858120967817907	0.43923730935644134	0.415630750090311	0.16075022855406926	0.13216654935755193	0.3163550849507909	0.46403797407853814	0.3163362513659895	0.2589195974727356	0.24180943079339529	0.3284465981861564	0.2034591950227562	0.14405739798766198	0.13355621244100238	0.5228800667229346	0.4581875259605681	-0.16628114177664077	0.154363885746959	0.5259051069741867	0.443106939701367	0.5995310846201791	0.4403607260222138	0.14281689133977876	0.3625745982930745	0.4477125681233325	0.2943205855736792	-0.1753230036671809	0.2753701464075972	0.3843521421785598	0.5232500817540929	0.37795404017325346	-0.029675273080241194	0.44964685541786054	0.2703302614610875	0.5035110346565586	0.42281248619054557	0.29475876159365294	0.21670304676225702
Liu_NatMed_2019.p206.ar.00585	0.3436227202883325	0.26463127926582647	0.41948503287058414	0.3358467018029871	0.33426996991648594	0.14509803661489776	0.3547968956279082	0.09548718923439017	0.28315982400365786	0.249059032004253	0.31280242248751794	0.2902698588606463	0.3811314603470572	0.4945784471236329	0.1521628801353128	0.1272243792309318	0.2682845758024423	0.43468730944769574	0.26777631949992486	0.2939852516901115	0.2221605227534702	0.2810193374541415	0.22053273121117722	0.18370834050929893	0.1481848214283065	0.4218975194411676	0.4068958536328343	-0.14492308284795094	0.21279124662044568	0.5404918613795094	0.38391754965017794	0.5640333786660034	0.3435352976482303	0.30131473402898434	0.3608335967156873	0.37412958470435365	0.2704069349256285	-0.19990725649624913	0.2402270094965337	0.3708763110335476	0.4876040687592713	0.3601818377594798	-0.050073906567003855	0.5130787160248471	0.24528656899449497	0.4553493133931645	0.4830546340819601	0.2558799667957467	0.28800759425192074
Riaz_Nivolumab_2017.p001.ar.8813	0.4315612084888303	0.37121384653290335	0.4653948644209253	0.25107953362832724	0.2148327329772641	0.14392432514684936	0.4227442163185981	0.11084108346507429	0.4026949086950006	0.23187248921807507	0.3454202227951875	0.38298862094067715	0.456556661111682	0.3000524276502892	0.20336359638220214	0.1835718642626783	0.3545387844182521	0.4621090368601414	0.3128750505445489	0.18001892093738037	0.30353692399422294	0.316476878282109	0.29665097209359514	0.2515066950085716	0.20546586550508525	0.5316216741802138	0.4905772107903902	-0.2582939871970199	0.18738654499392948	0.44913257239970894	0.5540856712732681	0.6400654902085322	0.36787360070756076	0.09433092402731598	0.25805602731525484	0.5348232763029598	0.3307421270439136	-0.07035380414711906	0.3407083254992995	0.44889459708227136	0.583747917178281	0.46992613601891836	-0.04017312110208171	0.41100427361242864	0.32527476568372726	0.5280153758910144	0.33713825465485825	0.3321075223938065	0.19290859850249675
Riaz_Nivolumab_2017.p001.ar.8814	0.4047228592325274	0.24084176129230286	0.4570668907632381	0.2181135605751938	0.20123507805638804	0.13808218826624072	0.37052440403502307	0.10069310061532011	0.40957558521537596	0.15089061483247412	0.25778203115294857	0.38351264913037353	0.4857694926160098	0.22092061277515807	0.19357528381024788	0.15836161338496269	0.34275060660337475	0.5005058243898105	0.30951547132149515	0.20151508796275608	0.30089984348564786	0.3210156069546653	0.25523250161408106	0.13912159267988605	0.13334685096051113	0.3727009029360258	0.33722603776372456	-0.2544579678784373	0.11773857095176253	0.4852076870735756	0.5538874781341017	0.6421912112908335	0.376699621880658	0.08181567612011902	0.27329614724852436	0.5098390937296473	0.3199849582539888	-0.08216525641979175	0.3253742303552475	0.4500273053499718	0.578335061737259	0.4272971053782868	-7.918441547265877e-4	0.4101701346813107	0.27087692647324846	0.5275067168945285	0.3442074455556052	0.31248723586365745	0.2415612453530451
Riaz_Nivolumab_2017.p002.ar.8815	0.407281873602106	0.38327673963624104	0.462183519990302	0.36322422173713115	0.265589304032004	0.1636004319710126	0.43590461913031503	0.09416780757807325	0.34260687121400363	0.27219470002898427	0.3435110895499589	0.36395125716901233	0.4375584862640201	0.4209061029978425	0.20920578035194518	0.17904409530704066	0.33050034901887826	0.44099078676595166	0.3433922997805282	0.26774443511311324	0.2938681933310954	0.32356770308713656	0.313853790860725	0.2932053828405102	0.26508683538987715	0.5876261956325696	0.5374298949809081	-0.2486861253289481	0.25195477664996385	0.46211098258701955	0.5375285319252696	0.6512325900060755	0.42390282971308607	0.12452284164179658	0.31334885895193904	0.5029413751229556	0.3560106010124444	-0.0761361615079584	0.29413691992213586	0.43754184232150156	0.5883136051686484	0.4804486662188496	-0.051356720827505795	0.45142060748533547	0.34404077700390534	0.5261160941740164	0.38425755054819766	0.34808255702502605	0.22078007521649007
Riaz_Nivolumab_2017.p002.ar.8816	0.4009684439863515	0.3596154906686006	0.456957109888156	0.31758010741127235	0.23468053422354035	0.13107855988996792	0.4334750668100241	0.09274477562087474	0.3366867232717735	0.25960590017660323	0.33857681632678893	0.3690092583593946	0.4642799827290469	0.35537778874935994	0.19407280933566046	0.16743068175267597	0.33430483704865194	0.46355354227798873	0.35557286864881166	0.26664756444034277	0.28722234594866947	0.3304833137842594	0.2979449151094108	0.2721003680433672	0.24243187565365934	0.5889119495051427	0.5318018643032462	-0.25339931014864964	0.2286141999962069	0.458047404458366	0.5390724739236776	0.6620927674328589	0.4377374316039844	0.09878758419166743	0.2863606597275134	0.5135807905117121	0.3539044464868203	-0.055161505127115075	0.3011505867399127	0.43781871840523623	0.5940781272954324	0.473916232988326	-0.03669830018870078	0.4323423641750837	0.34056820464074194	0.5408430656306422	0.36415492174093333	0.3441898472196547	0.19413814531472579
Riaz_Nivolumab_2017.p003.ar.8877	0.44303278344665614	0.32078179178568605	0.5165839766829199	0.3853116703154963	0.28377723643777475	0.1965014297615417	0.46920695405227597	0.11508131104272186	0.43937748391590725	0.3515434610965477	0.3920459640796367	0.3990284639630984	0.41050866904256433	0.4574240414954356	0.2556628731053952	0.2713932079382274	0.39759818578401057	0.4157059494456396	0.3963639814387125	0.21559085381630036	0.28680713336069874	0.39476478205909277	0.30347058893025564	0.28153854756041014	0.27295230346072835	0.544606013746932	0.5046885179085503	-0.2179953317667716	0.2944714508414391	0.413309603242431	0.5657858338598074	0.670903356803457	0.38831997192661627	0.1442522427928944	0.311801386520421	0.5646784857414908	0.3966301561701055	0.03538661680638751	0.3427508017041354	0.4252921498587239	0.6113486720674153	0.501290478797391	-0.06705269409225263	0.4851526353379805	0.4213510624199067	0.5574798883734762	0.4018530285427306	0.3900572906579713	0.20305762916900663
Riaz_Nivolumab_2017.p003.ar.8878	0.3960770845869101	0.19998467624123625	0.44926088579262047	0.30316337384573955	0.24951623900118075	0.1401226311195444	0.40739763483370844	0.07736861965200179	0.3841129148450951	0.2130343490657899	0.24901965398281753	0.39988942932740196	0.4991425564001683	0.40656627628689274	0.19324267249047186	0.16218745756140127	0.31430568777411555	0.5115291862300801	0.35040103683958124	0.22342329206358055	0.2612188525182558	0.34634285786600755	0.23729104395136755	0.16129957238507256	0.160729015181133	0.32237146865681476	0.2918439009150208	-0.26462749465242164	0.14645976427833102	0.48582717699504685	0.5518287819888156	0.6723146906077672	0.46506379369063044	0.114422379870834	0.2931640819312465	0.5117159251959769	0.3372176731946312	-0.06587486839949475	0.3098843704974216	0.42125978506865097	0.5795300775034444	0.4304996837635037	0.005957527679706173	0.4650148920689504	0.3343151610556975	0.5521760022457032	0.3824165529952761	0.33756060784568703	0.23416917642991755
Riaz_Nivolumab_2017.p004.ar.8879	0.38806045549135126	0.4621167238190983	0.49486777193037196	0.38048554101092763	0.2945369518019052	0.16730790039490495	0.45272374405550975	0.10666922079677225	0.3724319296243497	0.3083976440049371	0.4194616704438515	0.3222112046838277	0.33593490657391917	0.45728627865489213	0.18244330646282192	0.14961861221523484	0.309927671834548	0.36590546285836695	0.29706323564784554	0.2413034205867985	0.2793591334158578	0.35173851916597293	0.3222278313539782	0.33078851321505043	0.2646983023005738	0.6033165339872861	0.5840152473312342	-0.21836609461753245	0.2884349197316766	0.44572418541572917	0.5155300927956797	0.5858216334493579	0.26106235152567764	0.16808603361756894	0.3083760070036632	0.440876592607213	0.34726603796954764	-0.036009920715842726	0.30042234201267376	0.4523164779295916	0.5882125689091768	0.42060469213212837	-0.06389740550356808	0.4870515009670074	0.363116455477114	0.5132810960117594	0.44038767212459756	0.35649344361496355	0.24400165634248538
Riaz_Nivolumab_2017.p004.ar.8880	0.36828535865753537	0.26746323026256863	0.4621589711937194	0.2507990172111078	0.24952142124813348	0.125177752130119	0.3937269252159445	0.071818091288865335	0.3774053537656911	0.19999232469297848	0.2684261255317288	0.36923581291366225	0.3906724248833312	0.2798271247940898	0.17551733908055323	0.13781468423770643	0.30585211852215416	0.40798716572450333	0.36950103994222205	0.29125044353136265	0.26807519542510566	0.4095070060878001	0.24330297622127886	0.17096558637353673	0.13374870566481903	0.3852634679808556	0.3444714542918188	-0.24647765275699085	0.1537113347812063	0.4419197866983604	0.5450029055305061	0.6396362833347541	0.42570850035829016	0.13315593293594435	0.2793689311528046	0.48021113769669715	0.37016206657998174	-0.025097253204999826	0.31005340115018415	0.43933487766422147	0.5810105521541303	0.41781095776428445	-0.04094356810126907	0.4124158728526284	0.31191935273916477	0.5678338581698484	0.36852040737888697	0.36757754576849333	0.2356577013053099
Riaz_Nivolumab_2017.p005.ar.8882	0.3845304400466785	0.31053152582934823	0.45004370266256793	0.20708044290304892	0.23886918737563165	0.13068508406014975	0.40758853758722197	0.08715742185981926	0.39048096239268254	0.16717903230051676	0.31072613063853943	0.3915401490343132	0.46707479406409164	0.22035785083410103	0.18750000465273411	0.1727824186709909	0.3331658075184748	0.4868382948714321	0.3198665689363365	0.22843292003053703	0.28194610281645316	0.3178625257507301	0.26744303641146294	0.23240886778190026	0.19126142316518477	0.5090468779699892	0.44766572738482263	-0.21899874612123946	0.1463819395221625	0.480632730471977	0.5497782448519556	0.6551710886362498	0.3960366448164483	0.08590590727399423	0.2229654914165528	0.4933217103149148	0.33520580405136463	-0.08568277577833014	0.2954087698774897	0.4597645246703591	0.6018362707391947	0.4383081964936412	-0.0280275018401799	0.4037232313766335	0.34475180104081715	0.54483120078796	0.3286187216358234	0.3557010393491411	0.24710106590374373
Riaz_Nivolumab_2017.p005.ar.8883	0.39545428689706014	0.3556169277193396	0.4350940772857833	0.18911547586676236	0.2566673093756043	0.11104267022657087	0.4208112686044113	0.08376756005316773	0.3566012470494199	0.1848909212548545	0.3391891328848829	0.41316055058981704	0.44998231469840416	0.2131173954529623	0.19013230657751262	0.1872532980141629	0.34500480029738206	0.4575425372808694	0.3022843521518498	0.19295591241833876	0.2997065366888817	0.29490879749803883	0.282310997517013	0.24311744794593845	0.18179100405478923	0.5650974338051539	0.49358368827398164	-0.19619776146716553	0.1484814060742132	0.46800720386494166	0.5200488141187185	0.6650026843535152	0.40314804457076825	0.10957142583466559	0.23556932794430538	0.5310786883736139	0.34999856020032505	-0.08941803414632923	0.3016169617494502	0.46295570376508827	0.5862212993285714	0.47902141073758386	-0.05967574949207944	0.3943535068696669	0.31956915871647434	0.5290944715640371	0.29436052927642137	0.3800823839385756	0.23512249450637016
Riaz_Nivolumab_2017.p008.ar.8914	0.39898375335944003	0.3066950359674648	0.4837409941966691	0.4290117596894552	0.30565434390116514	0.15949696908755928	0.43758900354056246	0.11327314103409648	0.40061326745221326	0.33671119162318425	0.3311115376508394	0.3675734206527455	0.3925283835487064	0.49804816640880156	0.21550791168068023	0.17608877333969597	0.3144528562417876	0.39368455100629485	0.3102573097066894	0.2570208503661327	0.2564875409996593	0.3387366207194848	0.2690685268716915	0.21636989147110516	0.19055202197824808	0.5237266077626987	0.4638602617995822	-0.24165335719241646	0.2318268389327623	0.4476491008389077	0.5259356024586688	0.6266384421164806	0.33206017998117676	0.18462588356195309	0.36977983116174884	0.4781255060548684	0.3484936981335353	-0.08410713713595987	0.30188225238062666	0.423616369531899	0.5690313642902749	0.42423195982445794	-0.0962923242335141	0.49817199106730775	0.3240550392416877	0.5349665871625173	0.43743385332513	0.33505196356345807	0.2674595682293796
Riaz_Nivolumab_2017.p008.ar.8915	0.4141066859114656	0.31092247691974567	0.4534503537563083	0.35994474287506406	0.2548813613671918	0.13455019538926405	0.4333598830771957	0.12240440727875151	0.39492623512582775	0.301331281975296	0.3317245957050773	0.4278506802702307	0.42666249738237516	0.35399926088118305	0.192051239315874	0.1697378319526043	0.35084959205715394	0.40304619246173057	0.3277340525754592	0.21561879880378157	0.25345995821036715	0.315216765387432	0.2420297837817748	0.19593161496749897	0.1706028368504785	0.578004193779871	0.488823486973681	-0.2547068914141247	0.18634167814940872	0.4131536369443236	0.5464225137570192	0.6619026653979764	0.37551420229844007	0.11431091133910501	0.314564093214419	0.5685578966776131	0.3531410792152478	-0.08671653967881986	0.3206541016525526	0.42371092586108994	0.5628566755307495	0.4528165691130912	-0.07292186327786017	0.42187524838247964	0.311473822942776	0.5520134660360914	0.35060316296892624	0.36499455815913023	0.22020540745004485
Riaz_Nivolumab_2017.p009.ar.8885	0.3776259617883788	0.19360870333950714	0.47776606867795346	0.4391292402071172	0.3039193727514803	0.11846608671995276	0.4040617625626192	0.07425980592141614	0.3152526283103593	0.25040403021661684	0.2743751086324456	0.3675048867718645	0.40788171613388574	0.46421393103043124	0.1812549238908657	0.15097583621591826	0.2657910248954272	0.4303999136908477	0.3432193888965977	0.3169091860064836	0.2467549112828147	0.373659204683867	0.22609850410278323	0.16202934449269007	0.12790198586878124	0.31250552004860205	0.28553333782944507	-0.21801929516323484	0.2333824053744484	0.4710506948570252	0.5153029675803008	0.6320527430548379	0.30707772205857964	0.18965828093695467	0.33688912041396046	0.4276332558455552	0.310291727540028	0.05640701277513351	0.2743130598118494	0.427541246733748	0.5796692677767364	0.35050955136657763	-0.039411279977015164	0.5272711358801866	0.25833128703425007	0.5186818715890942	0.4090115319962163	0.30861004228873923	0.2780890662056521
Riaz_Nivolumab_2017.p009.ar.8886	0.35860542593173017	0.1629454600120835	0.46441227237524985	0.43301356824531717	0.3220599237072849	0.10768097956355835	0.3881155201039112	0.06129792067196515	0.30093052662263453	0.21221184026604775	0.23981969344886334	0.37603282512389674	0.43587042191307596	0.44619268659136835	0.18685086862474565	0.15282374804619886	0.25452251269027326	0.4541081999564934	0.3375428595108992	0.31995257109991476	0.2425762045306066	0.3599299208454626	0.21129352797066717	0.12669638470504957	0.10212069352694741	0.2617212440891094	0.24425035948666973	-0.18347586800316915	0.19570891796760048	0.48339408213867646	0.5107451264763679	0.6442821581585169	0.3275761338487608	0.3063272635579339	0.37745723447327123	0.44354209695524083	0.3135489829333129	0.03195685617476685	0.2712373386552823	0.42586162140447187	0.5585472125008272	0.34934965507047017	-0.037066682586286086	0.5343419904246072	0.2419491437377882	0.5147741781102981	0.39385335977193703	0.3142373501447098	0.2918729547807042
Riaz_Nivolumab_2017.p010.ar.8887	0.38003581090705124	0.16656835798666186	0.46651074890829647	0.23975178872727818	0.22981356200827385	0.029037390982894613	0.31287186444589465	0.10467870882192283	0.30284937335075984	0.14730989933030755	0.18563051388157148	0.37038611521805637	0.4408439036046545	0.2596263722157123	0.14373353943180173	0.0930029200768678	0.3192081666723774	0.4474002573475107	0.27480595705709826	0.17330601853902816	0.24724576518443275	0.2287235704218854	0.1800999695934059	0.07432362809210658	0.05074507898754312	0.26936339919984426	0.2455667980968512	-0.23512974187567884	0.07344153056125122	0.4615037170224413	0.4802877453161951	0.6669749883478525	0.4655547444083537	0.10347324585244506	0.27294130655835624	0.5023880894407708	0.28361236816581015	-0.11492938302937764	0.27983634512349437	0.40847399358866604	0.5698092443740305	0.41407793703130846	-0.01342800322005926	0.394453004199591	0.13621936468486265	0.5325780722174883	0.37816163704589373	0.25811062642975247	0.18944240727015552
Riaz_Nivolumab_2017.p010.ar.8888	0.3838730781090039	0.30075720305292986	0.4852543708259551	0.33427660663562614	0.2551257278193234	0.0714350548460107	0.3826946453340406	0.09549634745689006	0.3277636256284387	0.23667263256756682	0.29985943581619734	0.34802532123030017	0.4054998176095203	0.389103913234283	0.17019929177042276	0.12016365006373604	0.3097532075776534	0.41828515250897763	0.30511997888921577	0.19352114642078547	0.2649322674674345	0.3118185031954165	0.24798848008585292	0.21446455492064428	0.18788025329717473	0.37320717153871225	0.37198410694333467	-0.23633558435334182	0.16842422753284272	0.4621754465808133	0.5107214371572198	0.6474338412654069	0.4117053936360543	0.13730756483723183	0.28299488321598004	0.47031042379881255	0.31976671586682276	-0.09610611493152567	0.27607482928224375	0.42913890520389136	0.5875800352965402	0.4370549436913569	-0.04083130100063325	0.443044949623916	0.2761601935710473	0.5396754641583037	0.41871199696182687	0.29119493635311366	0.18253999840710688
Riaz_Nivolumab_2017.p011.ar.8916	0.42648146693193845	0.3479588177644069	0.5256848408880671	0.38059240142845135	0.33368002250872253	0.1924805468843381	0.41454879263175576	0.13270780342896374	0.3730675042897721	0.3373907770315989	0.371286830001292	0.3115273206055698	0.36916824010991406	0.394638979110388	0.2731885443801111	0.2544213203474113	0.34317428494717206	0.3896075034910845	0.30971808294801295	0.21289198223125777	0.2902567318351421	0.33963708691520267	0.29909109210316726	0.2345803753418353	0.22279479540824623	0.561345403516904	0.5072278238008799	-0.14712755220387852	0.26760590031399034	0.4491442281083424	0.5458568669205948	0.6017122912819431	0.27804067271855615	0.1517630729678131	0.3103214626887021	0.4899673159848562	0.36764261619886146	-0.0722614547519034	0.3108153074341494	0.453980401353232	0.6092213778411372	0.41131101757738636	-0.06591255053343104	0.4449731263623106	0.3012370238874961	0.5089231861724479	0.4135465593261207	0.33240870686708274	0.1923197711382286
Riaz_Nivolumab_2017.p011.ar.8917	0.41739730241594986	0.3550135273916591	0.5058115243180072	0.39315251634126003	0.3204705763656639	0.19178925150600665	0.43015125135700494	0.12657927663089086	0.3651645232336111	0.3350918862357454	0.37798632148923433	0.3278714033110729	0.38140359982252986	0.39727443230490234	0.26010457380142404	0.2455559894342357	0.34371709580024606	0.38844693005004866	0.31629450316347973	0.2248023457068442	0.2884985929863947	0.36196717621710245	0.2993313128604268	0.25338235796056724	0.23934036146354945	0.5659143538377583	0.5215856614799669	-0.14956288422845512	0.2766072346849951	0.436879316234445	0.5403449858729985	0.611916395245673	0.27664290911938855	0.12672951991754616	0.309007233388574	0.5223689216829223	0.3726431674516315	-0.06574904720341015	0.3068945994472182	0.4477549680369946	0.6034680040019528	0.42488057005494534	-0.0817867824564503	0.44049145316843874	0.35228338186087105	0.50093423358031	0.4135420362533787	0.3477242908161045	0.18169346375959106
Riaz_Nivolumab_2017.p013.ar.8918	0.3942824329692382	0.38578996517224734	0.4862221847807356	0.39566526930164303	0.24691987303395582	0.19902657875820184	0.4310796362426747	0.10414876484482828	0.31398213750583975	0.3027748767126088	0.37982354576245797	0.3506625200071291	0.40093122291867134	0.39965703166662153	0.1897298461397533	0.17361860236469825	0.3311137971789688	0.4077107387424987	0.29937072558418953	0.23004952570672393	0.26494759543604857	0.31508155656802483	0.28170152864734976	0.27130848818450254	0.241783653059226	0.6074222441829619	0.5562766206775432	-0.23582893269952582	0.25087884609676253	0.4444497147399404	0.5142187336887256	0.6224248023880947	0.324924047225415	0.13473683767143266	0.2959385875082104	0.48653445231004205	0.3322048657405038	-0.07538756094012863	0.2870249764537769	0.427788491032998	0.5824018693965554	0.4041196254197599	-0.058576329348274815	0.4576181504638927	0.3259809208311482	0.5139619254616722	0.40817619754324624	0.3261272269286361	0.19154593551232732
Riaz_Nivolumab_2017.p016.ar.8919	0.4148429920376629	0.12034453045742458	0.45971374888779104	0.3120434593913175	0.22232386826533845	0.07221207227077812	0.34244607804389776	0.11209625405012125	0.3491878714960025	0.1565094450449457	0.1954474010679221	0.3947030027658664	0.4364545941118272	0.2678591154809802	0.1909531820590842	0.14479906013386232	0.33524108928216534	0.4379824057393859	0.31716974176875834	0.22204710350827736	0.2533131451276059	0.2738502567119929	0.16749468093965283	0.050250428664009486	0.01667294640257997	0.2307407462573853	0.17827116864902767	-0.24029131601600223	0.08518260321772883	0.4360972314758031	0.5191406080279586	0.6907667588672148	0.4969851049276138	0.179846091689862	0.2706204482451263	0.5390113592729986	0.2666627712614448	-0.11609069631754469	0.3130252293679228	0.3990864368640422	0.5896820335958598	0.38474877365879245	-0.037343397410014884	0.4050470918511665	0.16175791799932995	0.5468298094524436	0.34226862144120873	0.2898219958265689	0.1988761532637772
Riaz_Nivolumab_2017.p017.ar.8889	0.44281921327482093	0.10971055102019435	0.41402671020441356	0.13890875808527428	0.1853989777099799	0.0742635777715183	0.28501727473232236	0.08254683059279513	0.2940665859032326	0.11055462544608197	0.16880387940110628	0.3623097156408917	0.3560789077038334	0.15861672608850605	0.1593627119806691	0.12391019028393108	0.34830838171056966	0.3592317959961474	0.30608623720660844	0.1959667900878256	0.2596038877314664	0.25921884879201235	0.17411208859449465	0.05067099162263311	-0.005160603235267727	0.26270934679086827	0.20457925557288284	-0.2274746683633709	0.029895540619252467	0.4068231941936656	0.46736191533993476	0.6240508642786784	0.3791285044875315	0.11519398746005736	0.2801017283751997	0.5518367552567466	0.2511619233731957	-0.13036341534419202	0.3117884363009709	0.40408619568028775	0.5673734474049882	0.38828087882892887	-0.05730715287008649	0.3791272255168917	0.13159489189714346	0.4979515913040149	0.31063135408520215	0.2824716144732038	0.19339743588902156
Riaz_Nivolumab_2017.p017.ar.8890	0.4392153436332959	0.10839185822376904	0.42992353651549614	0.2087576986440961	0.1866594557193294	0.08323139648618127	0.2996180864807397	0.0825215731845721	0.29845055005838206	0.1336035932064417	0.17879653964602774	0.36136595455186177	0.3831529673412055	0.22071014326839056	0.1647702175297551	0.13215926290455984	0.3467352274356681	0.38415537709356756	0.3113620045484362	0.2069210212116472	0.25784662704202277	0.26564469261240575	0.1794495373703081	0.05239397031707893	-0.005601015508737959	0.2610955876232373	0.20386696121561462	-0.23631697408043728	0.05243305222618581	0.41807434906224383	0.48247117998396505	0.6329902012898738	0.386805946902643	0.12953469335670087	0.27593484755408965	0.553228045798353	0.2515406243480539	-0.11930497178289683	0.31191493638350787	0.40825388269321833	0.5762808589256729	0.39365881007423736	-0.052643025516156315	0.3977385380915671	0.1475905730177129	0.5035908619933226	0.3349817894986844	0.27560717490955844	0.18432195653070768
Riaz_Nivolumab_2017.p018.ar.8891	0.4024823452064026	0.4153947747271011	0.492612982806747	0.29380834647535875	0.24665047452248745	0.12733562803395468	0.4215376040031034	0.09521126368259333	0.3206741996879806	0.20795362746951515	0.35322334833275415	0.38478370909973536	0.4458549111923359	0.3049358657025696	0.17507983728530163	0.1503547693916114	0.3095309064103924	0.4548093911369601	0.3035198609715505	0.2763998058273943	0.27228547692226396	0.2740506351472923	0.34583383235509624	0.31436746271429433	0.2293995220432602	0.5550247779967447	0.5207203663927275	-0.21582771401473774	0.25317963393794995	0.46364479475089304	0.5448026705398575	0.6649814896765408	0.3847642765671848	0.09589895533882972	0.26196181846051597	0.5123452546098762	0.35583692847953147	-0.09538873297526085	0.2823588066400547	0.4724349702704679	0.5781366407745077	0.4481114537715857	-0.04304285297898477	0.42188887888469273	0.32920920343059656	0.522981395783121	0.3749692046482122	0.32334410568152006	0.22455493869875032
Riaz_Nivolumab_2017.p018.ar.8892	0.3595350354810995	0.5031339116877955	0.46190454581581036	0.2621150121937343	0.25929684756983296	0.12304779664230209	0.41429741203250525	0.07489947048936717	0.28006467258543	0.20707862221377885	0.3932632887218019	0.3448973193801239	0.4474686340913238	0.2899929778819042	0.1464611495825265	0.1331077650265342	0.2711474644886104	0.45921898968907016	0.2137631057945822	0.13079645737008985	0.2650720863589124	0.2412545045797734	0.34246383615174986	0.3678435682321847	0.2285101707045916	0.5519185728361706	0.5410868735344707	-0.2048885597586736	0.234139411188718	0.48022488224821663	0.4791839053735399	0.6163591852674339	0.284875413612496	0.10162267979556916	0.2300791350788328	0.4307579304823602	0.306872052055848	-0.11670102213605535	0.25694893945551606	0.47156744722233834	0.5450205039202882	0.41937023709083754	-0.04774006921839448	0.43161361204088444	0.29550944127324635	0.47426237302099733	0.36281164222092527	0.3105376764947752	0.22511599211503353
Riaz_Nivolumab_2017.p023.ar.8817	0.42712648581491797	0.3436124678674136	0.4831573037482036	0.35481425143530143	0.2712519304381735	0.1936395413033524	0.44386196993674826	0.10421359599110334	0.3922538104905863	0.24944182651216693	0.33814185386112594	0.3936751354699339	0.439910475792109	0.38299258182384227	0.2511177064030216	0.21905890264778546	0.3520302786453999	0.44968353553102286	0.37343717042911595	0.29078175157389585	0.2901434189262148	0.3541879512566372	0.3122836733161	0.23642151089132604	0.19371099697747124	0.48814355690076877	0.4570693570251583	-0.2452939443105441	0.19619547858752395	0.467085900313406	0.5782456672807559	0.6572180824068993	0.42159261790403674	0.17004224960921333	0.3019294539972545	0.520211676364735	0.37743476691331196	-0.09825175925001493	0.3019894645698792	0.44544192336779637	0.5686167989788342	0.47022761196892665	-0.037279817623364526	0.4799232052679956	0.3546330010188999	0.554599810101552	0.3791864093180438	0.35277785334413964	0.22194844702941682
Riaz_Nivolumab_2017.p023.ar.8818	0.41566823036724293	0.3387279073097913	0.5030781709775203	0.4634343698084505	0.3373699477156683	0.21548687475528427	0.45607915650214126	0.10338339866677468	0.38725632963386136	0.3273540617434882	0.3832143579373587	0.347369483647571	0.4009486421816613	0.5438211047751229	0.2506112471247387	0.22980431024263237	0.3190075271753089	0.4164167778385362	0.3819985555191052	0.34595376388003385	0.2734878383917989	0.3853398817587093	0.3142975679521557	0.3075928023469823	0.27698646645434527	0.5522239460626501	0.5029488650930427	-0.22333402266123895	0.28678280045956905	0.4692662240167125	0.5362445240860677	0.6120759884240631	0.3143613994659699	0.19094599939126625	0.3449125651607487	0.46242490701888894	0.3804580029571442	-0.09956658343805193	0.3015411957400945	0.4295201782076859	0.5716501767195494	0.4364149855287908	-0.07620950930058001	0.5155485039378218	0.3853562384412222	0.5299148625879169	0.4222660807690588	0.35375487576779185	0.2692938567366437
Riaz_Nivolumab_2017.p024.ar.8906	0.48587778071447824	0.41466198949014227	0.49225681252560394	0.41780680134816167	0.25102829922209496	0.12068096356717978	0.4550943038708013	0.1276646956322509	0.38124633113125683	0.3442437895322247	0.42332769441767326	0.36039817757444614	0.34547922933417563	0.5113973191584255	0.19823673900987748	0.21136391359042178	0.3914837912804268	0.3510506813951473	0.347186370142117	0.1396110139924239	0.29745908103992086	0.43855426156696903	0.3305327610051414	0.34081269152695803	0.30562859198458586	0.46685349779306695	0.4791907598335553	-0.2721569114243416	0.3052049551773533	0.40739209505555946	0.552295098377355	0.6164431023053695	0.27139911347874945	0.18282508186630236	0.3130442951197525	0.5522343346722909	0.37116950740357985	-0.07488296403417098	0.32614701061379436	0.45581437659256085	0.5977882485683094	0.5153248493657621	-0.0787650280168858	0.4847038674218216	0.4388043903853312	0.5140208762557039	0.40870815709711333	0.346848646065399	0.1398659382642935
Riaz_Nivolumab_2017.p026.ar.8920	0.3629539965757245	0.1820524821469514	0.4141426565256842	0.18537487134664854	0.19415044255430414	0.06597751397603219	0.34689865594587704	0.06452659113204749	0.2925057883660964	0.1483001963887742	0.21003563432832129	0.36511073638138514	0.36785702708517376	0.2025212092207049	0.14761073715087308	0.09764184700535423	0.30149429019017915	0.367804253699278	0.24858531410830145	0.2530187504882477	0.26600341005714984	0.2540165106402909	0.20553518331003695	0.08090477944228601	0.07132641302592709	0.5262492720556103	0.3940741907640846	-0.21174681812494336	0.11513261694590797	0.41939291323214334	0.46142048062607927	0.6236377871401522	0.3900706853268968	0.08541026809701677	0.281706926519548	0.45316968796977064	0.29623549363435947	-0.12704450560239006	0.2796137989336423	0.41362734553480085	0.562606475484304	0.33587420553107616	-0.06951801773760524	0.3939497674052619	0.20904888523507836	0.519777237103658	0.3441789863559855	0.2845238787832637	0.23213688576408706
Riaz_Nivolumab_2017.p026.ar.8921	0.3640282339757061	0.15327832379073456	0.4198049049216264	0.20781184819072612	0.1917835011102656	0.07434350527079935	0.3484137365147347	0.0665923872464151	0.2947535053241067	0.15473980201582435	0.21020996788484622	0.3672452955972568	0.3597573597092353	0.21493950415110022	0.16409939958193187	0.11241047300650704	0.29617036449744516	0.35473742271023007	0.2551087754585316	0.2584685443612473	0.26468255402841984	0.2654781526863107	0.20398223450345387	0.06680658126172534	0.06194342411382124	0.5196954004896149	0.37022056138137743	-0.2051862055478931	0.11389634742962108	0.41027632377499834	0.47142735433324406	0.6304672707850077	0.4022469441226676	0.08974568907110424	0.270791979589192	0.4582351778796122	0.3095024671294156	-0.1420765556310513	0.2777186776770642	0.41631864695923076	0.567918976430091	0.33503084404069366	-0.07447600613163731	0.407626011521834	0.21403554412682177	0.5296678299842676	0.3458643326705485	0.29055422401889747	0.23070930186645597
Riaz_Nivolumab_2017.p027.ar.8907	0.40838410297783945	0.28608320062164033	0.45726614586822734	0.3908906505562343	0.26156333829162787	0.1417878397020981	0.4313392861476486	0.1286570576766151	0.35525793730273686	0.26610137088673513	0.30815186158400304	0.3803877992046316	0.4463150274495777	0.4471835787808242	0.23098920160518144	0.17718771893192473	0.31307974950472034	0.4485949904794495	0.3425722222544561	0.2645516057099263	0.34564681312355516	0.3939941032206428	0.293556550278602	0.20188461495322088	0.1727949364237834	0.3907172429266345	0.3801346793414401	-0.24182652962320314	0.2175945203546109	0.45803980502271513	0.5321019095278132	0.6451765570492414	0.34619875544783135	0.13772510191490828	0.33169756609302103	0.48708429833236905	0.3647611630526871	-0.03457621377456965	0.32880731896763865	0.450706763030128	0.5454133674031951	0.47256437697126924	-0.04074706241714895	0.4917232113544502	0.32127718641467645	0.5035143992700448	0.3902572446837163	0.35072889396406937	0.26981497597716386
Riaz_Nivolumab_2017.p027.ar.8908	0.409198018615659	0.22201704589650947	0.466504980082758	0.3582413499215394	0.23452849125036068	0.11714105483437535	0.3987932433988792	0.12062235469090708	0.3349602355539586	0.20077431404442658	0.27687003126127613	0.38608473971422763	0.45490808842182506	0.3280392727477699	0.21074263184524483	0.17654206429629285	0.32484158437507943	0.4527112941184064	0.3193331754221021	0.21805191737300447	0.44038550768335893	0.3743462042497099	0.28898121540535243	0.15367050015802172	0.12224270018847626	0.2951992995733068	0.2932365597138741	-0.21998417245774174	0.19793576512780178	0.43445135563100096	0.5328332948034965	0.6486976050527908	0.32793607587573553	0.22286972194187038	0.3012307652156672	0.5089801279544796	0.34044090357234336	-0.02552607613676452	0.3183196439250693	0.4415533268752371	0.5569953863992022	0.4672242436841938	-0.030168361978609705	0.4895146068856126	0.2715672618821498	0.5045949491735188	0.35869473564464105	0.33585674302834906	0.25067938521779115
Riaz_Nivolumab_2017.p028.ar.8922	0.4078438080785776	0.24439696157308982	0.4845992314506606	0.27079585556911	0.21656557826896172	0.06305880250974137	0.3296875942944856	0.08320728265798123	0.3081030317019924	0.19008396768012134	0.23221319378575536	0.3578630113582345	0.4529789430745654	0.3343549897737008	0.16954961373116686	0.14351266580567257	0.3245485896838417	0.4573546877987426	0.2827539554847786	0.20349802911560871	0.26877109343616873	0.28063310457737717	0.20804758660061898	0.12757883802912057	0.10228753330973021	0.3149898944545799	0.32618711698435215	-0.2046375079262789	0.1265680280321231	0.44664313418342555	0.49939413489712	0.6406804446047103	0.36411867839957285	0.10432951716329578	0.2747511699970638	0.5154520794491625	0.25597596943641016	-0.03977673728535782	0.2867961419052387	0.4182681432975905	0.5667071395302885	0.350744126832548	0.0075981773792326195	0.40951778186683346	0.21871759360420695	0.5247901390846536	0.40224540587063334	0.29730776078152754	0.18548056795062565
Riaz_Nivolumab_2017.p028.ar.8923	0.4238398700669988	0.4095616471692531	0.4887151226806972	0.3313636962595898	0.2627229767030109	0.15166382747143278	0.4086707459421054	0.08587110567117759	0.3311263089444191	0.27467706040600665	0.36016161667415	0.3582711703560518	0.44853379528218784	0.4418635044499242	0.1965208305039558	0.18292451680861327	0.33539927365434763	0.46147758473636885	0.3046948209217406	0.19560864820417243	0.26901737800864195	0.3345001870077645	0.2863096433202941	0.25061784862771525	0.2176922658027833	0.4825051542892005	0.5069286801643682	-0.1835148950337391	0.19410766567569787	0.45808601442838043	0.5335097953679109	0.6473981561254856	0.37422990466491257	0.13283638043867485	0.2689439863427626	0.5009102353724972	0.3096341251733565	-0.05931843568865179	0.30020664444949485	0.4488221607851224	0.5672186449423468	0.41212710341756176	-0.01957311119031524	0.44899203934873005	0.3180950655211657	0.5444357855980674	0.403560752390328	0.365944578300741	0.22004599077478687
Riaz_Nivolumab_2017.p029.ar.8909	0.4140897900318662	0.27005851491459965	0.5079020628448645	0.3760665541771177	0.2559836050778565	0.09351409579023137	0.3921732814152608	0.0921202049712327	0.3546354264531231	0.25493486977130647	0.3071941628169661	0.3837019053138496	0.4905568645639352	0.31615482206582424	0.21256203854596264	0.18225231426628857	0.3473996124695692	0.49732965387956296	0.3441907996697139	0.2524002972114204	0.29010012645571037	0.3273637787641091	0.2797791375933023	0.18001620092390105	0.13900196364741405	0.45053853778359415	0.39675425718842705	-0.23515683069111912	0.1972213693726189	0.4799461084088651	0.5418187660640624	0.6857895284870038	0.4324918202833603	0.11594705900234674	0.3105660322480316	0.5224680260362548	0.3157768511862943	-0.07732561887300424	0.3117516818513318	0.44300358277627455	0.6012233505017157	0.43664610102687984	0.013458586644451759	0.4218051433265783	0.24413670219317746	0.5338237526762961	0.4038200627257957	0.3065848807180643	0.2149013285515552
Riaz_Nivolumab_2017.p030.ar.8910	0.4131462338161172	0.49561901089755106	0.4627507861456803	0.3266813708600589	0.284050918491945	0.1565049580257133	0.4441993088339181	0.10419921645771918	0.32831172783863727	0.29414894979524586	0.4458752282867397	0.3188392961573487	0.2473391738737198	0.4616572710091846	0.17037790796083568	0.15701470037659418	0.3177278748495027	0.28125755924924933	0.27548506144643314	0.15958126123857808	0.2881759921910711	0.3280925564940749	0.35421593278941915	0.3853336440301654	0.3066635325548603	0.6275451393021104	0.6031844648162183	-0.22759535774174544	0.2789588174115475	0.4101991308081067	0.4750335563343223	0.5470022426838439	0.18900209046538302	0.1664959379498616	0.3015892775700964	0.47302012020059647	0.3489763738188546	-0.11272890483951677	0.2933511038630871	0.46464914199339896	0.5722715216334963	0.477698231534921	-0.12144097433955446	0.4460970659557838	0.36388606862907863	0.46907317462378906	0.3793494031685384	0.3282579914629922	0.18292571474424305
Riaz_Nivolumab_2017.p030.ar.8911	0.4060286026549933	0.1492630412830599	0.38708654760535816	0.17813033003037287	0.18967042058989522	0.056324131900514475	0.2710932604010308	0.07657963162373656	0.2798780625450126	0.017496648874971835	0.12814822244545446	0.41547848366625906	0.5441900560187115	0.169443813946475	0.15841115808787057	0.12268690387337344	0.3140099988552318	0.5362026388015421	0.28981986474452887	0.14978342850125415	0.2613053016691224	0.24086117127939424	0.15697624796191165	0.06230159389550369	0.018424989847165275	0.2843947927168266	0.22958570585607604	-0.2050136734099576	0.020430956190320215	0.46572227363445856	0.5033486106449168	0.7013334939055582	0.5155436463243654	0.09453025747842923	0.19928228093026912	0.5571635090162519	0.2458267085383873	-0.057446121444421516	0.2921962987688389	0.4179054100315301	0.5629129012791746	0.401141058281667	0.028652257408767635	0.32974695624678074	0.11267145753753148	0.5122979628114152	0.3191790003611782	0.27329370435753364	0.21038974329010174
Riaz_Nivolumab_2017.p031.ar.8912	0.388517056229857	0.3932506130266128	0.4673915550475953	0.1721892479057664	0.24693201557348324	0.13852590807175702	0.40888397671512255	0.07954081030464775	0.2826430144259267	0.22068805941923014	0.35831620846538437	0.36017175059207074	0.39273790965724786	0.23289091612470633	0.18752698788142758	0.15137237121346178	0.31452658879885226	0.3952843686343101	0.26825073231695656	0.2584788186748833	0.3014603991037721	0.2866461701345992	0.2843786976366865	0.2781537828024707	0.20666081814340054	0.6310818915296531	0.5539709467867717	-0.20695786961818502	0.20953736638221668	0.42840566347380904	0.5095918711224772	0.6252365981314048	0.3099523049519671	0.08777652710010998	0.255927674023687	0.4999973203270814	0.3341063993064912	-0.06644894331394187	0.26941000789585845	0.4645162543649865	0.5922377374833686	0.423518520782257	-0.0019003015188538116	0.3914236280757328	0.2938129528895511	0.4966827292830905	0.36813104303856026	0.33948342764593176	0.14785591351138216
Riaz_Nivolumab_2017.p031.ar.8913	0.40601517598671466	0.3109895387198996	0.46240993489379806	0.2283173326885243	0.2652841784389279	0.10909617326785778	0.3880695596812033	0.07900845999177367	0.2825930903256508	0.19906409039174502	0.2988892599902914	0.339373520932073	0.3035672025649836	0.2866000436500475	0.17596770878455967	0.1406998411265097	0.3226431694683198	0.3170268009509444	0.2620178652248956	0.2514633057979302	0.2882735391936066	0.2803818038225947	0.24463212269967932	0.1827662085490768	0.12712718984067042	0.5676334800052758	0.4825520721029996	-0.19166431128349515	0.1779007819034916	0.39456839476428623	0.4708303006076396	0.6164815072040989	0.3104959364628774	0.24821870547172306	0.27059632191044186	0.5008624964897146	0.31665117580661784	-0.05767464849556045	0.26414860458990796	0.4420946991748866	0.5845402960699768	0.39777870094793444	-0.030090700117978326	0.40446239506862536	0.23411081176278165	0.49157063468909123	0.40598402909381415	0.32291973267285606	0.18373302424797186
Riaz_Nivolumab_2017.p032.ar.8893	0.33699177420755155	0.4399980470287597	0.4586444830172641	0.2646587578485548	0.20360151936636484	0.10271254026991887	0.5046099973939364	0.06996708867794134	0.3760759462734071	0.20295691083008793	0.40863580910560965	0.3423169496961193	0.2704938077250992	0.1824642527751467	0.19908016020199984	0.17012207861982148	0.28147235027553685	0.31462875145309754	0.2681087564638415	0.13481192791862348	0.32461095201557794	0.36703345537162135	0.3581577108683889	0.4900614984789106	0.41923748347413115	0.6281714710743762	0.5712300497412753	-0.18988167090321872	0.2576924923471584	0.38577675178757753	0.4902149296471585	0.48020515069781217	0.17797386503048024	0.0692221972500562	0.28707212706666	0.3945728023314152	0.4041255961074882	-0.14737870191960248	0.23237153917829198	0.47266572633688175	0.5154536173935705	0.5100736031841625	-0.10625484620428238	0.4436523454446153	0.5977106098341469	0.4479860296689942	0.2819791332722999	0.3666903735598699	0.1659916982133405
Riaz_Nivolumab_2017.p034.ar.8928	0.4424219310055934	0.4503964295556233	0.44823945434605816	0.3891810267662821	0.2624025886168107	0.16012702402400555	0.43153532933642114	0.11399118477984066	0.32862143451849996	0.3310025694269441	0.4236623464102687	0.34269740195952575	0.24536728193453378	0.48991266830039076	0.17085938364293765	0.16432292775920376	0.34438680797547033	0.2643046252941848	0.2986157392515483	0.13655867462246096	0.2894457612505731	0.35415442148878085	0.32272643107615856	0.3384585086018364	0.2909043249568279	0.5273868958521263	0.5237795876143423	-0.2552216237522477	0.2811350039049541	0.3862982717683555	0.48275742288333473	0.5696955635032578	0.22938159598744826	0.15933748629446512	0.3306508165943255	0.5116099687638508	0.3619301154052488	-0.11197884171900728	0.3136731866652566	0.4490705553260986	0.5705572603112915	0.4863516979405455	-0.12329479675454477	0.4689751282011074	0.3656196382634415	0.46248496371424674	0.37861075115545034	0.32966806426416695	0.17243807342046227
Riaz_Nivolumab_2017.p034.ar.8929	0.4464769192745211	0.44826037264396873	0.4962042753521221	0.35595635442534485	0.2575639427235177	0.17724937970960336	0.47402576869988594	0.1259775518254076	0.37998853228196605	0.33294705292746174	0.4175585049711245	0.36051396380823475	0.33672741407562	0.4471260810690746	0.21340194568414897	0.18759000222459843	0.3705269631374468	0.35558764862545705	0.3178348592784685	0.2262296600440729	0.30331546179114655	0.3718619468840959	0.3403260358971686	0.33613132983898075	0.2826401873925363	0.5532141961905079	0.5380355101280906	-0.23549896083569352	0.2811751634023168	0.4118500149577	0.5290723968334715	0.6089581091658058	0.2882835251949563	0.14916931953031534	0.3462421298160183	0.5302816706309642	0.38124097391335254	-0.06978299440994049	0.3334505397715623	0.467215866780401	0.5911040421299252	0.5002362167003926	-0.08145950997712166	0.46447165638287435	0.38715402096977536	0.4913515434995695	0.38665270523136674	0.35313089789380125	0.21149638079739308
Riaz_Nivolumab_2017.p035.ar.8930	0.43115487056307666	0.39405794737298855	0.4204705405528699	0.2748113123435064	0.25199966794945883	0.13848334921010202	0.4214238209213587	0.1161075070405505	0.36389713149253167	0.25501617140273813	0.35302718816823436	0.37314663213573956	0.35377113290189294	0.2849845897303963	0.18738024532616518	0.16316193436246512	0.3560832695652536	0.35458913715684165	0.3212214274230182	0.23028351531964383	0.2746994382465294	0.31197983813863533	0.27656192225844417	0.23328372279013912	0.20167315566708896	0.550572923680304	0.5070842704443064	-0.2300360341310262	0.18183431213835607	0.4251650280867171	0.513609145082621	0.6288680251474386	0.36490071923481376	0.13130714466016102	0.3179258638507443	0.5492009541726908	0.36071355113386205	-0.05771346667637979	0.3215588143999154	0.45786004077785375	0.5717513073778956	0.4928591671101194	-0.061741468177624624	0.3952792384196538	0.33732958496321114	0.5079207877907754	0.34136970329858185	0.36699719157768323	0.20442077448303242
Riaz_Nivolumab_2017.p036.ar.8898	0.486468393720814	0.29640968177992394	0.5066634086976348	0.44240367888988813	0.3241661107781847	0.17440297272349606	0.38667501606206917	0.15439038600696156	0.3591377680069214	0.3479353610949604	0.38900883595901103	0.30175751151615404	0.2552472289659617	0.5295887347282061	0.2037906838750884	0.18853552992199804	0.3639514698270291	0.27671045404469335	0.3007029966833654	0.17755128553919186	0.2836221751333425	0.3615427637107544	0.2899469572627511	0.2591637256751146	0.22734506745811572	0.4067049918580462	0.4113220848320426	-0.247299495049558	0.28591813144719597	0.42295287549175814	0.4610849841512545	0.5409899850860379	0.1785102899788043	0.22703876435606674	0.33276609419117265	0.4537273010946204	0.31361050415410413	-0.058298527235481144	0.3198734223453078	0.41698351685983887	0.5870422784891633	0.4716237767242369	-0.1153307266839759	0.49863125081432785	0.2839732629926988	0.4514963400331003	0.48942912884048684	0.2860925255866189	0.2625800977379643
Riaz_Nivolumab_2017.p036.ar.8899	0.4422530456448964	0.36419591077726254	0.47092632242677845	0.4042398406126625	0.2933042657945075	0.2123062284525895	0.4560695778821301	0.11384292420416632	0.42187471683488387	0.33449438231988293	0.39525203746058163	0.40180917229355945	0.44089635588076964	0.42976194134885903	0.24344501737629723	0.22487993334470044	0.35401464151007195	0.44260503699836995	0.3572651711768088	0.2674445236281438	0.2972300039465861	0.4009221118059557	0.32156154271304205	0.2748342253183059	0.23413230697687756	0.5052376153179875	0.47268982842625323	-0.2305326993054284	0.25967198334446223	0.460114157529525	0.5750692907508348	0.6652528243429872	0.4285610642205187	0.18005571176813112	0.3510025184770423	0.5330359369321316	0.38558296047911306	-0.06218529411357252	0.35931401268587215	0.46400265394509016	0.5480679569553791	0.5444730129684122	-0.062123406384358454	0.4363197843591665	0.3699340025253444	0.5338738301791326	0.3616569873177801	0.3784595371775055	0.30998429391601295
Riaz_Nivolumab_2017.p037.ar.8900	0.39649562619101864	0.22902165360471377	0.46260168307321686	0.3169489521740017	0.3217263610683298	0.1708595950910618	0.4095133098510426	0.11019618184930714	0.3703688828633981	0.2632344909115369	0.2486815066664049	0.39859428640425704	0.32679864947153986	0.3900543494607967	0.24196767237971956	0.20400828703989723	0.32214252629434936	0.3470865998144491	0.3152611655195698	0.21221423321430835	0.28525703134046126	0.3358882144570638	0.23367238999086618	0.10438065395743666	0.10048907132296449	0.47013667610975346	0.3905002196237021	-0.13799190340372447	0.1735827267487014	0.39203956981019444	0.49081334391712306	0.651398010548052	0.36959877038765865	0.16144765573215425	0.3296992269715358	0.5441315975682662	0.3991947599440879	-0.07086626620228699	0.3155790057438085	0.4304446014085221	0.5696012697440562	0.4318441695897804	-0.09276431478276795	0.4581290051644414	0.2642512886306833	0.48905967792203325	0.37269387478160815	0.3462378825341372	0.23145344190420084
Riaz_Nivolumab_2017.p037.ar.8903	0.4158401696847205	0.32795344339093707	0.4822314013031275	0.3449970817670199	0.2733677697032605	0.17666190271454177	0.474982865598346	0.11129107784554276	0.4121263799609052	0.29117998511354976	0.33775368210166895	0.419784514962535	0.34041875677993244	0.43198041596547265	0.21609748081752292	0.24515584360472634	0.3684848577257135	0.33291428900430786	0.3368313560390319	0.11674407040786168	0.2789559985971283	0.3711860119550375	0.2937635334104225	0.2849195219413054	0.2692570153393767	0.48948156197405956	0.4541290255724146	-0.17360868893555445	0.2593684950146231	0.3057764186947399	0.5347120330901375	0.6705682279464064	0.31916988799860424	0.10757232337915497	0.2801095995516107	0.6125067895913989	0.4327944388645943	-0.07223009828423387	0.337412354077712	0.4339373412120727	0.5823844940423007	0.4992419166737996	-0.08033332843561539	0.46320934094612165	0.4435609222852951	0.5068888527750223	0.3462855733283458	0.3985844948767525	0.118594208846674
Riaz_Nivolumab_2017.p038.ar.8894	0.40208519122566544	0.18108662358066535	0.43247918373563	0.22040473848787656	0.261232202452653	0.12838244148674985	0.3521717860309749	0.10616007448918961	0.3590065895372569	0.16293384375713074	0.19708650196606964	0.3894436513390555	0.4047746130120424	0.30540826667205206	0.1691309527021984	0.10736074716001377	0.3264787938148716	0.39609288720224234	0.3235844542257163	0.27198154952227366	0.2669681814535412	0.33236331930205576	0.2055716559206746	0.10214500782795272	0.07712000794836693	0.30701522655402175	0.2718295213742562	-0.23017035775495964	0.042679606169534486	0.43220823474710585	0.5107356495856253	0.6435360743575161	0.4282358011237346	0.12732422862989887	0.2698000732968199	0.5037142174181137	0.3303053918105895	-0.054159893192266495	0.3186818785582577	0.4161717459527828	0.5649351837396721	0.3808480146850171	-0.05387101246759701	0.3990185290667163	0.22267675226549732	0.5223034491542695	0.3516830488204079	0.31838001638305197	0.19491921620512836
Riaz_Nivolumab_2017.p038.ar.8895	0.4164227554876202	0.1568765581432372	0.43574883738815445	0.22293052594805718	0.25317961055627053	0.12099167426005072	0.34932883338215576	0.10519305357362428	0.36206526640264614	0.1521033379560925	0.18435203921316778	0.40083409803304815	0.42752350558169805	0.29802927724788125	0.16715436402831238	0.11841914435398877	0.3403120670699351	0.41140612778316876	0.33846464772798085	0.26435067082538394	0.2645435921806298	0.3310266778896435	0.2027438761927791	0.07709008206303594	0.06209982432399052	0.27705041726352847	0.2458697827072886	-0.23773958493625372	0.031675676642973105	0.4324095178691497	0.5213701376691783	0.6633779056000936	0.4396638669049478	0.12450563620515168	0.2632573072180768	0.5273394929511955	0.3220777971319778	-0.045802950013850444	0.32342497574399537	0.4175047936818826	0.5733607093330233	0.39243384547313437	-0.040190601565840305	0.40344747743355364	0.20933240208404968	0.5305776559647251	0.3523279547680444	0.3160824696158002	0.18856018385938217
Riaz_Nivolumab_2017.p039.ar.8819	0.3717890242777677	0.02330541656193085	0.45051128153921155	0.2650330250845199	0.19583710616139224	0.052943701459940665	0.25212850619570787	0.0662020773012371	0.2816337140834815	0.03503884622951115	0.08415039475900854	0.3963343119588671	0.4944902983098501	0.2437861844861552	0.12882471781396893	0.08293129092493316	0.3167860477861529	0.488274727522774	0.29840783730091736	0.22882176419127473	0.22128136329058326	0.23313598086742365	0.15092598505487653	-0.03839861734037094	-0.035305543082829724	0.13304986129876278	0.0958083688102802	-0.23468904079384947	0.04640238272417192	0.4612423015476273	0.48989466853414315	0.7055232370373485	0.5118497228707725	0.09374294825313109	0.27015548504452075	0.5218036455885319	0.22508926751390698	0.00519316363950133	0.2971456060771612	0.38848911981832823	0.554901969943747	0.35246101620963766	-0.005745947700539883	0.371833755262279	0.07845293872349476	0.5425023544125009	0.3720389986806009	0.24815225908165175	0.21262127372801806
Riaz_Nivolumab_2017.p044.ar.8924	0.3469979620608052	0.34149569163257143	0.4905533419457591	0.3523028167561441	0.2706941798130201	0.13724589243581847	0.4193129417124846	0.0650512573554749	0.34506164790811444	0.2848059352959156	0.3341514847421313	0.3446232139700268	0.4809884290633538	0.4971398515293508	0.1532744115797225	0.1363575733408635	0.2803589315607426	0.5143736436270108	0.3224234684426545	0.25880888334984564	0.2404279994051138	0.32867870335520616	0.25323189903043575	0.2362375738547059	0.20183756566196498	0.5208207138185963	0.4832578017458301	-0.2227715167739232	0.23975007041623309	0.501967939506781	0.5107558364273264	0.6491159711429245	0.34384093106974134	0.12006666974690902	0.2972407684466156	0.4222331228565712	0.26867731615588125	-0.08018107720396697	0.2800903058876032	0.4201549127609636	0.5731086233749225	0.3520398176784363	0.002207731997767798	0.5206681451357507	0.3106578372422045	0.5180357334108852	0.45848431206498785	0.3030480287925528	0.21657008856199395
Riaz_Nivolumab_2017.p044.ar.8925	0.4356548494407747	0.34978657526848794	0.48990393535069005	0.38305361040395575	0.33501759304158346	0.2085956235412896	0.3907821015073979	0.10846237211085513	0.34583445863589485	0.3389456814816531	0.37744744460813545	0.3009663486164198	0.22126724105440468	0.5458853607686626	0.18967584961143052	0.16266319057608455	0.3280257724462772	0.2601041287935256	0.2820452986747056	0.1864263423879226	0.2690994829531971	0.34851684238633734	0.2839791928426636	0.2440882776030015	0.20722258262061863	0.4879311204175789	0.4814790082386857	-0.24950813111827538	0.27771130607496847	0.4096521636495198	0.4351243614067189	0.543311804075916	0.17242509429144923	0.230378247392449	0.30499086974178274	0.43157641565939614	0.3073473564796277	-0.041494897173361286	0.2955645522760102	0.4203267250363883	0.5769585040264771	0.4367271370865862	-0.12282737707569387	0.5339814590926978	0.2755106117490651	0.4607996640403237	0.5076553186461485	0.29809038969529544	0.23664479309741232
Riaz_Nivolumab_2017.p046.ar.8904	0.46876822611935426	0.4223957249776947	0.4708156900544245	0.3914882040106533	0.2811619571016903	0.14693563422552275	0.418739984171387	0.12020806608159997	0.342940076048852	0.33515378748273117	0.41888524073555944	0.36264135562048855	0.2693427162044001	0.48908544114564373	0.18122442172038644	0.18091861570132728	0.3724297700792818	0.27905032579868877	0.3193727407772329	0.13232649136989677	0.2908512545029826	0.3667735189883989	0.3089301858307899	0.3453806511033502	0.2759825997895184	0.5311747534377738	0.5202661153518017	-0.24804008423835439	0.27627801546852293	0.38901366136166465	0.5031413636076453	0.5907171654500549	0.2616788223586752	0.1596382831602764	0.3271172766503719	0.5481007335415805	0.3555159301179211	-0.10252792825225197	0.3215803927231842	0.44663974186341177	0.5808070895778404	0.5418343596438819	-0.11189799488394118	0.4492739729830827	0.3497812457477969	0.4860782852276932	0.4022450630097811	0.32895666911411947	0.19731951061196373
Riaz_Nivolumab_2017.p046.ar.8905	0.4731662642092902	0.4230628018759572	0.4754791143887412	0.39637328004952915	0.27075517805356714	0.14930854127855184	0.4286382237122965	0.11490308783578165	0.359069481290015	0.35464236549616573	0.4394445704331486	0.3600626686956423	0.27548052476434565	0.5119203382328039	0.1852952577088097	0.19333275860291543	0.3864647935607069	0.28807836843448636	0.32785903002992267	0.1503952778776985	0.29146085000251915	0.38933657445123987	0.315077962203138	0.34975225848619346	0.29077933452337007	0.5547413899664225	0.5442441872976048	-0.2503707886040832	0.2905796358092127	0.3757530788023467	0.5177258049002943	0.5911021040719113	0.2493379580495806	0.1655813397637355	0.3349054712604257	0.5587443377725024	0.3641590577151922	-0.10456865048176124	0.3213437234716123	0.44310420251193705	0.5845358411269561	0.5420296389256426	-0.1100589781810955	0.473123963492697	0.3780390289794688	0.492961014930793	0.4113348819233532	0.33100518792138267	0.17044478507301644
Riaz_Nivolumab_2017.p047.ar.8836	0.3898569225496375	0.32535773755876013	0.48876125079656474	0.4358015902828006	0.2889123297660145	0.19397673100824778	0.4374269010882474	0.15353229445128463	0.3623664610259258	0.38777835832930097	0.3854888392104054	0.32744371327092764	0.32911603664507105	0.5188375255775112	0.23897554817485628	0.2025843326506563	0.3169370848462404	0.3494115067376303	0.3308283269274795	0.3190140168429334	0.2857291645201757	0.3596604569504585	0.29121912498167346	0.24144054567307208	0.2305390358484282	0.4907665225892706	0.4628759040858447	-0.22865550358608475	0.28715349902850984	0.437845940248104	0.48925463910676126	0.5757629072285513	0.26430573474727664	0.16787622502314817	0.32541955863358946	0.44117599796306706	0.3583533564215316	-0.11327511554662689	0.3102104913220694	0.4163308691817624	0.6018587225252126	0.3740972218737306	-0.11590148182612646	0.5161362480678032	0.35511017866332006	0.5014013394561829	0.4465870296218059	0.3266201344661259	0.2268251560390703
Riaz_Nivolumab_2017.p047.ar.8837	0.3852953768868124	0.3140968526452555	0.48096878999795045	0.43349475226980466	0.2983544970473183	0.19301793211773677	0.4272219545728512	0.15671556249226942	0.36768941511761516	0.3697368383063257	0.3678273355705458	0.3429419142146052	0.3360712619468849	0.46272293112111923	0.2547962969702323	0.22142613609525155	0.3287691135585742	0.35321812949708425	0.3416173229277986	0.31271536104102365	0.29204289166339686	0.37622447937161496	0.2836512881923263	0.20430614661648014	0.20838564955297156	0.48976114890262007	0.4555646721201884	-0.1959206525850587	0.2642962989785255	0.4303254158927266	0.5063376899809257	0.5911288155875153	0.2997346607051928	0.14942465701212687	0.314952439638034	0.45489579193920804	0.3716871911387002	-0.11141586284170076	0.31827880815161863	0.4296603251910884	0.6056191717284488	0.3774124626377215	-0.10823002627022867	0.4991461795170722	0.3527238733074445	0.5091925676961521	0.4308169800854931	0.336337876635085	0.21494261403437087
Riaz_Nivolumab_2017.p048.ar.8896	0.5229270168868368	0.23947716081610973	0.5170342545212427	0.32118038617203354	0.2379431327811109	0.11391104203159519	0.3486991459303805	0.49104770556255956	0.4785872002929353	0.5173189257005041	0.4003808702368536	0.27801180828568606	0.16306519342907078	0.32424008293137346	0.2431429789841229	0.22459841347954754	0.5364010755646065	0.1995732143615733	0.3383906094840403	0.13199391584536538	0.3231270876186477	0.3319291337620513	0.24145545939645574	0.22150696954445095	0.13197966569931158	0.4189505688615549	0.4017002373155617	-0.1454553750440539	0.23460614097819565	0.34131406596812186	0.4725235379476885	0.5243072708501454	0.21149701125184045	0.16363988015869826	0.2842441103084125	0.5533400727453139	0.2781876352489182	-0.019306983278216918	0.4651808837650412	0.3794700531443057	0.5463645498996778	0.4636256308777583	-0.14556406439099276	0.45032650684599895	0.20464712783301012	0.4596022933721255	0.38979947291155054	0.3599055396878833	0.19285195056245186
Riaz_Nivolumab_2017.p048.ar.8897	0.5047348496473173	0.2948955134060991	0.5331788992904024	0.41216459404194195	0.24501090082523294	0.11366986766651563	0.3935369457077829	0.47151773435080524	0.4754338259974417	0.5472048919264653	0.4218758833426605	0.2724354602562226	0.2073499190390385	0.39720287682719474	0.24774429609053214	0.22878444789627733	0.5192588448769607	0.23779938164543307	0.3323620459691893	0.18351696454341704	0.3373813567716348	0.3630667345359147	0.2711736617102803	0.22524005291426405	0.1684405232637089	0.458341771176581	0.4505563497543411	-0.14566817496565818	0.28197675593241156	0.3594818457613692	0.49735322963073386	0.5325019890286551	0.18939625302956772	0.18700064952091197	0.25699702809497044	0.5343412797644174	0.30899643656644044	0.005825170387563229	0.45595919681244274	0.3952118762146131	0.5772897410023953	0.43737719917363854	-0.13062120423588558	0.4594260942236066	0.2543970272274368	0.46006848288182145	0.42711966773259813	0.382148223690689	0.16161343075603024
Riaz_Nivolumab_2017.p049.ar.8824	0.4967154697492903	0.41316940839959077	0.49919703384827907	0.44037842834370705	0.29719752677134	0.19962961954599076	0.4353227928431456	0.15507101877244145	0.3503060231414912	0.3408085840302973	0.4004091808545794	0.3346600858442474	0.2876309599389415	0.4906884168069185	0.22949774067472914	0.19940968424937255	0.3870477161956129	0.30691689855267856	0.3109046436677821	0.2733480669819052	0.2926038884847438	0.3656926588231371	0.3271547277634355	0.3236003638628004	0.24906146733025492	0.5757519680995786	0.5485985506690212	-0.2292327636222449	0.3086171281371932	0.4096091904776926	0.5068776274670613	0.6018937199942433	0.28478868672719704	0.20452885152733194	0.3367482317145917	0.5088430880433998	0.3433602354814922	-0.05110294973587651	0.3175009802200768	0.452321375730106	0.5867847338775941	0.4760792185742041	-0.11984019547896657	0.49854731506985855	0.3449285769201782	0.5043074865899544	0.4405999276807597	0.34353142492608296	0.23768596433774122
Riaz_Nivolumab_2017.p049.ar.8825	0.4449331109467584	0.48309090639199403	0.4715986744795516	0.35560565541927636	0.27721251995063295	0.18331652164701323	0.46176985385169306	0.12822673829286663	0.3472952246683867	0.32469793614767456	0.4352509237186058	0.3477955510403777	0.3326907607939752	0.4439317960470256	0.21936895500897313	0.1970957366131567	0.3525380046131034	0.3530752370423643	0.31997007838389796	0.2362197477230268	0.29556483195630007	0.3707275516203203	0.3371989261286114	0.3510413283223778	0.27986195076204917	0.6237635462995749	0.6096599981070829	-0.22381704705045438	0.2847665146074923	0.4359469531374905	0.5241523186007689	0.6053939015288026	0.29062028693358244	0.1628291923040285	0.2813486095359619	0.501176640359652	0.3660966763444896	-0.05821291864861259	0.3199836249489566	0.46946449840123805	0.5791886436796031	0.5036133781139916	-0.09768855065203473	0.45672455871424633	0.36724177962400983	0.5158673634415197	0.39537303178902133	0.36031272088253874	0.19446009579243917
Riaz_Nivolumab_2017.p052.ar.8838	0.43789047149188104	0.24743984025269483	0.524797389821452	0.4649675244277068	0.2662641526946846	0.13283176218769352	0.40862211626730155	0.26887876242170455	0.4362440813503918	0.4648346562281054	0.37068475337508655	0.3242491651959117	0.31350107763469875	0.41423372771621153	0.22963605728207026	0.19658580194229638	0.39700367102015	0.33972769767935795	0.37112778256143336	0.333419262359353	0.26633746279070913	0.3562151159305333	0.2658829417761033	0.16356196282517113	0.15283526197772107	0.4391008483023796	0.407879635935677	-0.1980380714166166	0.2522969567599128	0.4158597137962319	0.5375137681267771	0.6060565407654419	0.355949594427858	0.16094567361566892	0.2926060810283048	0.4828024055412112	0.33419731260804697	-0.029565848584448984	0.36070195724398524	0.40430628675436403	0.5955780171321002	0.4077953335883359	-0.08651766333076398	0.43316685015903583	0.26598219353436303	0.5257019809756026	0.42525171823893	0.31387994866414903	0.27025561421063143
Riaz_Nivolumab_2017.p052.ar.8839	0.46836898068422916	0.2423222577904668	0.5398761483723041	0.44778398697918964	0.24805559945874328	0.13878293363656008	0.3984062420639636	0.3857343655154171	0.4465605302998704	0.5161048761918503	0.3849661595576997	0.30338788874665906	0.28242441139852514	0.409868373650923	0.2315037555549659	0.2086600494621991	0.4783982842196063	0.3197142468907773	0.369710858647984	0.3174373484512763	0.2911285037325089	0.35662731467269176	0.2685163446883651	0.17062877722507022	0.13748613218922617	0.45118060362385753	0.41178533669805256	-0.17571045698128832	0.2691900960571604	0.39707628828369157	0.5286194514494862	0.5888315961238398	0.3222452579307295	0.15297424455704714	0.2825143433346443	0.5042022790751636	0.31953977767081926	0.013281829021736033	0.41870651937803316	0.3935022608016965	0.5905257401364983	0.42287953800883454	-0.0921513269453936	0.4371356152776588	0.23885357156483852	0.5067543195081624	0.42763521357089496	0.3409520186187764	0.21803263929147934
Riaz_Nivolumab_2017.p058.ar.8820	0.3687466013005039	0.38931794375249934	0.46922046891070956	0.342745675705991	0.25582040581393223	0.17335678726093864	0.4158365640652811	0.09783707016104284	0.3330398870590087	0.24462153933469738	0.3486574465488838	0.35177212704676036	0.38885777070188093	0.3917849285290486	0.19705684366072487	0.17617597185786252	0.3105936529983783	0.4078870221091004	0.313574556024067	0.2774938598338917	0.26655968839812044	0.33824925661382255	0.2845821879917373	0.2606554754248208	0.21398615404836166	0.5315636171515673	0.49705822290547247	-0.25715913454958705	0.20519656864240562	0.4494920110535044	0.5199451676291181	0.612609694209886	0.32711660834215267	0.11750572603345108	0.2780029092282462	0.4440814566213519	0.32906993772558385	-0.002663339623096121	0.3019341066828496	0.43349878947010234	0.5979835035448933	0.4043839475570131	-0.033989703823294186	0.42681238600725246	0.32054266466095627	0.5245685842592832	0.4223516114342842	0.3504955196964054	0.1952783985015248
Riaz_Nivolumab_2017.p059.ar.8821	0.4338160613391009	0.3764216655804648	0.47010789707524564	0.34781194814988814	0.27530193984169915	0.15769462977714838	0.44205470373992756	0.09811398844720533	0.3440693919063707	0.30212946629488	0.3752883486616062	0.39550532662258736	0.4303644265958658	0.40319847660827707	0.19801396731685	0.1638623739785286	0.35263321096135464	0.4310832219928254	0.3271040289594887	0.2365882613619777	0.2825828534138857	0.32148629182964283	0.2969462700982132	0.2712613094124301	0.23055041187908112	0.5901291478968154	0.5306071315052923	-0.2357938114250397	0.2241140602937156	0.4579362154503454	0.5416140958798034	0.6483042546136094	0.3972809774489984	0.14568123934147043	0.28786810790409567	0.5249068650505574	0.34915099702905006	-0.054142378082791834	0.30379287895460083	0.438576206832297	0.5764745670053012	0.48710979364144413	-0.07399404782048459	0.4322526325366127	0.31479715666360614	0.53119153242969	0.3701836826688511	0.35687785801361355	0.2470804291426061
Riaz_Nivolumab_2017.p062.ar.8855	0.42793895648471675	0.18836092792385958	0.4769751714843894	0.24966262403225423	0.18468036026076579	0.10758021243699556	0.3344226753597637	0.2748194723981632	0.3596885169400293	0.4110074086110132	0.30926671447503495	0.3856723397165806	0.3761734095808082	0.2624636802408501	0.2197183413481287	0.1880130130028163	0.4204982503982311	0.3792448048687004	0.32275955004289786	0.25438365959340065	0.29020098876637684	0.3100226926367825	0.19641119542879248	0.07251709393553726	0.03918982820742203	0.28429337122330683	0.3053063984062368	-0.20909096825160287	0.15232107607784928	0.40862621442800673	0.5199863080885868	0.6502330605141078	0.41736060716602147	0.09048555226570394	0.22225061848544	0.5295282354788106	0.29049014752979424	-0.06958727083482154	0.3766254189794764	0.38187554220980496	0.5767698000945567	0.4044552857757291	-0.046276069014445906	0.3942595674768271	0.16777146571077434	0.5199895168209895	0.376554536800923	0.30507787414565557	0.14387258145094972
Riaz_Nivolumab_2017.p062.ar.8856	0.4140978393999574	0.1895991398773308	0.3979256757747196	0.09936789575946704	0.1855136795971797	0.08149984930817031	0.3276806253453721	0.07545947553435715	0.31630578059431597	0.09230396922033078	0.16258098381872482	0.472356226515542	0.40629206213173263	0.20103321089407433	0.17746151732308557	0.1441492737652508	0.35193900237798287	0.37776973939332	0.3132158341866283	0.17011929914742396	0.2731551319755851	0.3030377305444506	0.17590478695888295	0.06603810902148798	0.03207957910512768	0.3103088711567566	0.27881564729130137	-0.2325273402887799	0.04862867304358579	0.3740810526681904	0.53011521614849	0.6983884613312579	0.4776656312308571	0.08954041631048636	0.2163936565705524	0.5951786299705722	0.3251292568645448	-0.16029200363931745	0.3071605900725998	0.3999141227278287	0.5434362226702988	0.45614813437169066	-0.034443405490053695	0.3534397121231058	0.20653223899046036	0.5440610113560039	0.28230857377879404	0.33438280097257317	0.13315871097141063
Riaz_Nivolumab_2017.p065.ar.8857	0.4096116432152565	0.33123960295351984	0.45776535926434275	0.3321154018970813	0.2678206392872248	0.1728113348877956	0.4019316024841557	0.08973989268932547	0.3634905351290821	0.29896710892927486	0.3287964957862667	0.3992922951553486	0.4289516283100164	0.44593849150754095	0.2227229153223373	0.17416129597668806	0.3294053176136393	0.44030817969685065	0.30678176467585905	0.24724403633154382	0.28093821674085484	0.33577892285223887	0.27285776370526	0.20025302643980047	0.16498602574192578	0.5522735036916359	0.48093557188562086	-0.23335391979048736	0.19490268583460862	0.46662789494168777	0.5322931543980639	0.6528119464914217	0.4024849584533137	0.14548880716526208	0.3284203266622388	0.5164611948510196	0.29720770999930374	-0.04503150753555047	0.33619578612333517	0.44728464894546477	0.5862164102187205	0.42458588786712304	-0.030956632286592234	0.48156139586669483	0.3085878391972922	0.5388362767038837	0.3942101393367856	0.3427610240183429	0.22219541864365785
Riaz_Nivolumab_2017.p065.ar.8858	0.39588550098156694	0.3414226511776807	0.4581731010230491	0.3482626510176787	0.26513001092457333	0.17138324017614687	0.42461438063065055	0.08859004175990677	0.366102347948321	0.3146097268451546	0.3533300899739666	0.3892805797187384	0.4098348312171859	0.4598855860332579	0.21733133987168846	0.17137069276123085	0.31125879799176104	0.4321312816134315	0.30661650639787036	0.27472117835366744	0.2743103784937731	0.3652666886901011	0.2850386738547919	0.2278034196624482	0.1959659611213329	0.5743569404247225	0.5108779923208693	-0.2294295658154786	0.22099332358452137	0.46025451413138035	0.5332194302331713	0.6339427934054284	0.37741362869746514	0.14618652934001303	0.3158642897898194	0.47637695370880584	0.317261365380089	-0.04568027749145002	0.32059837142983805	0.45055884183995387	0.5806032192413099	0.4126198053865211	-0.036083672620456746	0.5007441458157619	0.3560796373247934	0.5347251757297686	0.4080390437288418	0.33452531639763766	0.23719444952766824
Riaz_Nivolumab_2017.p066.ar.8826	0.4081613508761428	0.15176070777042125	0.4012569605464965	0.25440476339029455	0.22052027135909738	0.08541878828489288	0.3542952100362247	0.09217354056352575	0.3159450430453533	0.18931566467600672	0.24302438122188913	0.41064346377848415	0.38778212520237004	0.2796073142537271	0.14678324453376465	0.12408389977034578	0.34157526829727186	0.36987045145015796	0.3436182886457709	0.17743472040988914	0.25092577675838174	0.3328648583131477	0.17309661429022574	0.10450948298571694	0.09288955741711558	0.5462172092870572	0.37579833585919237	-0.22121830169409257	0.10919358768729155	0.40422596611514755	0.5066124760020445	0.649189418227345	0.34446090218241454	0.11630370128354288	0.26128234408252204	0.5409406683243344	0.31111302631558685	-0.068293028889451185	0.28259828147804616	0.3946731439649916	0.570394550620978	0.38148208064608063	-0.05158259474877465	0.34967303787001913	0.19700353321032563	0.5121408490547896	0.31681026396982215	0.3176332511705402	0.20935408012034476
Riaz_Nivolumab_2017.p067.ar.8840	0.47643488126700567	0.20468537657114338	0.561019198331221	0.2507195530307276	0.2550357135187196	0.17410340004449093	0.36834720201089954	0.19062308804527484	0.40472812900495125	0.24913508955553984	0.28588651388280545	0.34433797514957726	0.26472623354172503	0.25038045423974015	0.28223661096627933	0.2946249950892884	0.43033278675179426	0.29221304159751765	0.35108800332764717	0.2189224929094766	0.3153811868783846	0.2980402273002437	0.23575590733073384	0.11537843642485092	0.06533393837645256	0.4764138495978071	0.4060291609161731	-0.13701659703131946	0.20167057575450406	0.3965936563319679	0.5006912700024226	0.6065557159832758	0.261140342558549	0.16674881872272296	0.28199395427584883	0.5904648867211886	0.34640275055557807	0.0781212690419046	0.3567401754548133	0.42980565216442773	0.6157305729280788	0.4641238982272732	-0.08331415287389528	0.42676080358634527	0.20644354208247545	0.4936199376535434	0.40373937225772333	0.34048673569990767	0.16500653657338682
Riaz_Nivolumab_2017.p067.ar.8841	0.4787003774652011	0.17786823080437722	0.5699709966785755	0.2671117809916428	0.23530443899060566	0.16852638637061246	0.3497651069911273	0.19646398817910407	0.42866079533999785	0.20308269730431291	0.2537262675599923	0.32264327147797905	0.24457795432558876	0.22797704908574484	0.2752233941102319	0.28077301682447475	0.43782167872264915	0.28092379944380047	0.3510385422546805	0.18923391898738046	0.3107228491107262	0.2902759738852213	0.2170789327843035	0.11466259251611885	0.049858335719376604	0.44395264682575736	0.37431316612905013	-0.14667725444118607	0.19858042024341502	0.3842522249801125	0.5078835328656346	0.5862224705322523	0.23743324937944352	0.15524375317642775	0.2663204913594947	0.6114255319860423	0.32910377156716236	0.11095024814792043	0.3571332031431785	0.4273760602343248	0.6297482779329587	0.477162517159755	-0.08971940235989512	0.42351384754143934	0.1865341691837518	0.5012189225254785	0.4000307840020673	0.3209351518634714	0.14445639254287926
Riaz_Nivolumab_2017.p068.ar.8859	0.4131284620800775	0.17826678470180107	0.44991732045044486	0.27635762239461736	0.21670505524035677	0.12509375627227867	0.3601348753096124	0.09643100130980542	0.31467654759439545	0.1830129552869841	0.24411445335995938	0.4111788716057432	0.48309091395614395	0.26196863489533756	0.22491967441411564	0.20882775539542778	0.32394892364981087	0.47723404405054787	0.3452289973500547	0.21608526884121806	0.26371148741647915	0.31425396154784907	0.21186673069688006	0.06861029617772531	0.04952229966169457	0.30666002720185037	0.26291501489121283	-0.22362321622933212	0.07929989327511175	0.45027849645354057	0.5251529485680155	0.6712248968520945	0.40360215862206644	0.11344012103135144	0.3274715251229258	0.5338162202350406	0.32554088078120186	-0.05526166705850481	0.28531365253581253	0.4318536864981106	0.5599914101178158	0.41150723632878367	0.002324757650078443	0.38119266343343766	0.22668126279242432	0.542506197765527	0.3439184984863301	0.3373876290189858	0.2109734755021262
Riaz_Nivolumab_2017.p069.ar.8860	0.4302313981225813	0.4909364391112917	0.4495701859206524	0.39192160117710356	0.2809414684346518	0.1579144677540238	0.45341619850469694	0.11807993002320516	0.33673166706032653	0.3326251927338395	0.4397426179022795	0.35178876414630467	0.2742508130660069	0.4837973870811946	0.1920605210774957	0.16861223100934417	0.3470577247015334	0.28895001651548025	0.3201859724352723	0.14313377204020364	0.2931885174560133	0.3696352316547997	0.3442962436530813	0.3760262377264963	0.3135397149334904	0.5695959178152771	0.5643421607925169	-0.23582474895286162	0.2850604786962259	0.4006303595616033	0.5030871818920385	0.5785985454029953	0.25603019383624354	0.15295913018276672	0.3419125831567338	0.5125650111229904	0.3751372335324146	-0.10512918927575426	0.31757479101253616	0.46107776445343823	0.5597307081447472	0.5076794916116749	-0.11681333059402892	0.47611794738365076	0.38108901717210625	0.4961505222557407	0.3696757852636482	0.34966128051195294	0.21178177748526092
Riaz_Nivolumab_2017.p072.ar.8861	0.4129433118694122	0.1448566060472077	0.4499324453812937	0.3166677026544512	0.22771209246212457	0.12957833086265666	0.34742901272053456	0.12491560075355172	0.35474740274882033	0.18588162618043064	0.21789025933749218	0.3883103670955805	0.4459595657910778	0.29632259474705547	0.1710967772908697	0.14236262539039168	0.36068591595826427	0.4569744887655878	0.3523872573570532	0.2420626077177103	0.2614211358269682	0.34549798708405394	0.20588470704948172	0.08923583816324554	0.09361495521235018	0.34970908181759325	0.275449830392589	-0.2470406987265364	0.12186099789576421	0.46059544493866567	0.5448657256496446	0.6415577578347078	0.3693087217576268	0.13265871853535074	0.27575462021623076	0.5560834193142472	0.3187522879279903	-0.08144838878529363	0.32460765557959664	0.430758791029163	0.5954841730301923	0.4300876565176441	0.0010872416282119329	0.38568004655974597	0.2162274772942854	0.5242922524572105	0.386623524640957	0.2897017908676411	0.22089962091213847
Riaz_Nivolumab_2017.p076.ar.8827	0.40282146014812426	0.1518573777263724	0.4579195073401925	0.3445912020876971	0.25125642447454605	0.07047379598269275	0.42680800372879424	0.051894362985816615	0.39553622586498394	0.1935870730233165	0.2608308458405808	0.42713566439388573	0.373862866092891	0.4964493260967949	0.16019631229058934	0.17048536016336244	0.3225424301719419	0.3787833736541239	0.4152263424544816	0.23762587796217383	0.26058701496984926	0.4345531590243461	0.23683978750140472	0.18369601627406268	0.16839927378494965	0.43571268868432933	0.32373822572869665	-0.27050592965654363	0.16690314752023422	0.3748492288989493	0.5736240563884357	0.6690172376306163	0.3894586724267938	0.11166053699073991	0.2882078172493492	0.5404109456132593	0.40949518369206095	-0.12181198673754892	0.28513301138522495	0.44038582587210173	0.6010802068260266	0.47844619656282467	-0.053831247425698565	0.55368400174254	0.3883643287107553	0.5782850234624435	0.38350515697572396	0.34188799092813865	0.22502831458820438
Riaz_Nivolumab_2017.p077.ar.8846	0.41116521028321495	0.43595538084958757	0.5025257637363822	0.3838733319857045	0.28304088955013657	0.1821571366134072	0.45107216933375743	0.10744840169834614	0.35694806856240824	0.28443387387378805	0.39393475111342424	0.3370634228549712	0.361662855236994	0.4230999433424496	0.2286316631990137	0.19577192129615595	0.3031690376264829	0.38010159381421516	0.32447179038592233	0.3010320913144751	0.3006808312401468	0.33242640264077344	0.3693635769793167	0.36704463060923015	0.24953503804512311	0.5554796084712639	0.5382120889674304	-0.22632248341288386	0.29782044789808704	0.4461076929416869	0.5197474566357395	0.6314699776714965	0.3328452732189822	0.16882464344472595	0.3196085626043381	0.5102439147407541	0.34023476510639	-0.046079418796777606	0.27699635664874184	0.4547584429503391	0.5690693220576022	0.49013868777694436	-0.08825505029640737	0.4885269848482377	0.3570020659907148	0.5262359533045193	0.41170575022986383	0.3338895790147458	0.2609924466809448
Riaz_Nivolumab_2017.p077.ar.8847	0.3757631376275742	0.49124566351207793	0.4782999139871382	0.37557238820157524	0.31996900037709125	0.18501956744379802	0.43859858279164465	0.08130592934221649	0.2968002193201375	0.2574473489609532	0.4074560242282466	0.3132875202097072	0.3214910049362544	0.4302385341499567	0.18255606426466964	0.14748729358301907	0.26803499245927814	0.3449361008858644	0.22762322108618765	0.16042607648386192	0.27038017679059645	0.30116458928713147	0.36350381695062806	0.39008309337681507	0.25631068302898646	0.5647931218445773	0.5485065978265466	-0.21127693066093825	0.27126136337606255	0.45227189791497685	0.44889150849777526	0.5784619432686794	0.22895816576252906	0.15404301897931688	0.2987974880196518	0.4067615675739658	0.3298683557416309	-0.09834442007191137	0.2536899752328258	0.4601887384842507	0.5501583083747738	0.4187579989479641	-0.09931323680124232	0.5015109181152542	0.3384739042172363	0.4709940504570694	0.42504621074395543	0.3170336699067336	0.29604556756544026
Riaz_Nivolumab_2017.p078.ar.8862	0.5317472557538754	0.2722354336004693	0.5110188409126208	0.40685481121517114	0.2873192363851081	0.19471452690666508	0.390878467127654	0.18080602219859457	0.39212540244460853	0.30558703263762876	0.36353164577946134	0.3440680154799049	0.3259682460547086	0.4324999272524196	0.24498585418231478	0.2265413347269773	0.41365263292278026	0.3404129372067939	0.3189997856365392	0.24225187433824275	0.3464189479077737	0.36590743515666957	0.2712735916069676	0.2225371542874448	0.15819980407755485	0.49153412922947076	0.4192238386797195	-0.19737796785222483	0.25412966629688993	0.406619952287499	0.5150362100305564	0.6280828853644748	0.2926907437585242	0.22484902001374948	0.3070713172754019	0.5481122765190106	0.338240967386104	0.0028812357237651674	0.34130769246162	0.4271177017155656	0.5877132944715472	0.4478595984243923	-0.08414421671073706	0.4361340331516652	0.2533495822954185	0.4862357445531432	0.45840884066979676	0.322124456428355	0.21782121048087325
Riaz_Nivolumab_2017.p078.ar.8864	0.41812759609487965	0.07025501279804372	0.45886029324128313	0.3046018755153405	0.21262940903851343	0.10121338324664016	0.30799554006400987	0.08482428064745758	0.37044758288077606	0.11305490100922537	0.159843235836326	0.427163165794401	0.5111203633842062	0.2684883832764497	0.15780575219795404	0.120085176121923	0.345553551128901	0.49666578096393327	0.31347491347349316	0.2115685723944774	0.22672130208497737	0.28029605646606076	0.14780330648075143	-0.010138589289714634	-0.005457216768286221	0.24288140656606716	0.1590027743542448	-0.253915800154945	0.05735672666521404	0.44718783262007095	0.5466697051872219	0.7199240001889388	0.49626656879207043	0.11357572182834923	0.27525835205771715	0.5788958294353218	0.29182695143904247	-0.007986046055979672	0.32387823346993083	0.40809450953265763	0.5425543744577126	0.4112805259952271	0.003860756212198321	0.3533376624880139	0.13914327823862457	0.5351033000138165	0.3388980772018313	0.2907372538647543	0.1845812014590016
Riaz_Nivolumab_2017.p079.ar.8848	0.43042730886352826	0.26703915115591453	0.45807493899329516	0.320954032992562	0.2574542244562524	0.13419366706066035	0.3837984852230395	0.12647056645028892	0.3528677019774302	0.19577160344842512	0.26379860143550277	0.3627901503494198	0.3665948939417999	0.3383301796739815	0.2094859250436767	0.170214952627473	0.3362650800843144	0.3766270027927387	0.3139732833943949	0.18981660828880909	0.2926257639580341	0.31594548681863566	0.22300070208306016	0.13746316775495346	0.09905744755814473	0.42109419654713176	0.3742340458104582	-0.18497262320838742	0.16815358376482567	0.444894556364033	0.5154052614022386	0.6202065530083245	0.30206554737925956	0.15321874539966712	0.2836192516181907	0.5129637202224028	0.32457651131356835	-0.05631282040154218	0.3161648188253641	0.43008709683794527	0.5828399223073998	0.3928775316401464	-0.018181750757342026	0.4218912043433816	0.22408493523529907	0.5118574134191264	0.3908311248856085	0.3511443687320909	0.2160838207809602
Riaz_Nivolumab_2017.p079.ar.8849	0.41674620503787924	0.2620289640798821	0.4493554352575055	0.24991873025231112	0.22023773589039175	0.09153994614046582	0.37361011651472775	0.11784222566845025	0.35624716966091163	0.19178529914413694	0.2617368395753222	0.39086880906958194	0.4170228846977432	0.294686210742499	0.1914740864833222	0.1563974711433746	0.33620490054048147	0.4175813444505523	0.31592354560620906	0.1836383575227962	0.2710639615697982	0.30471760396755415	0.19953835500647069	0.10269333994230884	0.07921586789150753	0.4299372169256515	0.37344141976706335	-0.22307067819628432	0.13030520103974277	0.45777122438726253	0.5176516985536123	0.6473153781869069	0.3514847317307761	0.13197903890655	0.2847272586414866	0.5411396467228864	0.3051081196818473	-0.07855590574298493	0.3191584707926309	0.4229467095749634	0.5835727250588708	0.3763186517625821	-0.004871890612057261	0.3937925691293324	0.20914214218268634	0.5181136994676374	0.3667146705337344	0.34659974220903417	0.20113763422160272
Riaz_Nivolumab_2017.p080.ar.8865	0.4158684020697604	0.3555142941688272	0.4475697310331613	0.2848218393476081	0.24303511360403796	0.11219333073562607	0.3945283729196466	0.07522008760227784	0.3282382197920418	0.24402788266541836	0.3223692462126766	0.4182496588874219	0.4726795869782273	0.3230718262888042	0.1516984317740385	0.1417825186635739	0.3394697704365899	0.4721385282530142	0.3006687249451038	0.13950470652799257	0.25325609839358554	0.30460838127004886	0.2628697888246789	0.24391752815160456	0.18519898098003895	0.5373348599224985	0.48718149675359673	-0.2220707425941314	0.1724838358573828	0.4305998795648007	0.5452074369040029	0.7025065438740421	0.45557712939956235	0.3205917782413926	0.2314671204014628	0.5561773125314702	0.312509624775226	-0.09425723170543361	0.30075536816070114	0.44708367473570443	0.5533174678691248	0.4506695794104096	-0.071638419872679035	0.3742256471703443	0.2654904963355237	0.5258766009103337	0.32124353255479404	0.3554221179107144	0.17506890292938418
Riaz_Nivolumab_2017.p081.ar.8828	0.4161289547692548	0.43526201744382687	0.48041840618102866	0.3653517948593552	0.28204931344294204	0.16833054409447326	0.4516074708733549	0.099639580869987407	0.3389302185214442	0.30384879952548616	0.3899427191338359	0.387144324150525	0.3783915430456043	0.38234661841753476	0.2022544649351561	0.18024371096957828	0.33951899785524847	0.3779396312806776	0.3213828761376679	0.23075147615187627	0.2737235614338558	0.34222179001687053	0.3167907045790114	0.3202021985791288	0.24147237302818694	0.6140870853963469	0.5729900569420914	-0.23546274338219006	0.25307012873873824	0.41038221059780533	0.5197853073839893	0.6424286862460812	0.303840410408097	0.15535631933141694	0.27324928619406247	0.5355496928111926	0.34710658925701815	-0.07133903675672022	0.31115574610243213	0.45088465447936826	0.5855462958880479	0.4563496696384388	-0.0955782034849755	0.4368990598306778	0.3300799356247335	0.528649847921176	0.3534164480292899	0.36802202087596186	0.2096619900973012
Riaz_Nivolumab_2017.p082.ar.8822	0.44267491452941105	0.3159120628976652	0.4830597790838613	0.3598579985825224	0.22641244606511923	0.1020692973898966	0.37600290805829517	0.18047712874965469	0.3577946117970111	0.37693549922549746	0.35114111965223277	0.3802649671522701	0.41195640475510154	0.34976107016437546	0.20590716675372311	0.18453670525845162	0.38598837482816306	0.4115070597271703	0.3278932640405472	0.23487806857099788	0.28031099377342894	0.3263513679847385	0.25543755417653197	0.147531741977881	0.1307909680602057	0.4584514420513051	0.4442631143321709	-0.21927972428115666	0.21122148439289382	0.43189942701111633	0.527290141762232	0.6627320547507494	0.3996093454118053	0.14702876450475486	0.25316863247146215	0.5384308672095011	0.3144228464970199	-0.050911791661402604	0.356099627690198	0.4256709361571612	0.5721502174891796	0.41764429537170017	-0.03447630253798346	0.44188460195306906	0.24084113872083304	0.5343563798354941	0.3576497206760461	0.3548228092364528	0.1890814956603956
Riaz_Nivolumab_2017.p082.ar.8823	0.4801583401592421	0.36568521953006994	0.5002384233995116	0.3626125157771697	0.2326109793407594	0.10295487328820507	0.40663526881956963	0.3703152638860773	0.39880255631869926	0.4756574634379386	0.41414604318209763	0.34664895028046894	0.32991590634807183	0.31321471197494655	0.23903804211120397	0.21000331527585367	0.48597974274973255	0.3492711097116527	0.3445272232481139	0.21556889043336128	0.308036269685992	0.3459455073197376	0.2850477309821186	0.22079647998271312	0.17414481054274583	0.5452551448369954	0.5140864155436637	-0.17645694455672192	0.24027703189828928	0.4115058823331598	0.5226113384030091	0.632538522210633	0.35375858842173225	0.14929623464039768	0.2261209764337105	0.5638396101975989	0.3251321953613865	0.004004910718154033	0.4444742000201995	0.43011329663045555	0.5698476767011895	0.4589698904591966	-0.07885055476318692	0.4297662250222604	0.2739519617702296	0.5250994895077776	0.3651477506584862	0.4200932351936264	0.17359563694106367
Riaz_Nivolumab_2017.p084.ar.8850	0.4693866286158123	0.07170187114556416	0.41653299571130403	0.3079470343930881	0.19890904188822492	0.1174179153959627	0.30027167776464514	0.08279158349966961	0.3587607831506022	0.16835336966087802	0.17614685225408566	0.40810065536259943	0.3919952807175281	0.2644442126388387	0.17796934677642218	0.1672980373347706	0.36539494787520765	0.3760833693407266	0.30138354105378	0.1928660262712594	0.26185785921555466	0.2575431316492536	0.17144104025921278	0.0043207281546899625	-0.00839511060635623	0.18367094744233145	0.1596710757655082	-0.24040757905369317	0.058636304513974946	0.3970518164712212	0.4975919064856821	0.6649291348642915	0.4472429125449168	0.16066070133414284	0.3008244382906173	0.616369439895376	0.2635437286033492	-0.14582046114618194	0.3043643343883262	0.40880226850547347	0.5545345327216534	0.4131749586968483	-0.05626713963144249	0.3641184267906077	0.1413937392886843	0.509426513438232	0.36648441016312083	0.28251052249712916	0.2562194273798318
Riaz_Nivolumab_2017.p084.ar.8851	0.4664209652716012	0.07801942061526557	0.429560635167676	0.312129399076035	0.20523445333256476	0.13229786497307566	0.30761459872914476	0.08787019753922444	0.3635529141409498	0.1770458981909591	0.186975756185979	0.4157776073743031	0.4310841823419772	0.29665763951897745	0.1807374609230934	0.1734818641237743	0.3718580521596397	0.41695557500927577	0.3063323174117982	0.20080953469010446	0.26343269674281106	0.26425249188305383	0.17635767737936203	0.01069503847753679	-0.007495772587695375	0.19524636184926222	0.17121445335330546	-0.23784164542899566	0.06984385456552618	0.4195366935752066	0.5086438971657169	0.6714185550456223	0.4426917667386563	0.15772799569181867	0.3004676157313615	0.6203835412127742	0.2586728237924704	-0.13736285676152363	0.31300671920871437	0.40806412284673843	0.5582549492880473	0.42408336204257735	-0.04127126841375767	0.36878510580114904	0.14604390383137913	0.5097533887632875	0.3797053791786623	0.2888422755803771	0.2370596411624208
Riaz_Nivolumab_2017.p085.ar.8829	0.3978918020291108	0.1555455576988278	0.4495218288982807	0.19751532740057473	0.20055852469525398	0.06517505450954728	0.38495125522159007	0.13731003589816637	0.37802679054405347	0.17786108568319847	0.22859870183776687	0.3985332441986844	0.37345002127425464	0.263648748596546	0.14122590707530566	0.12126014356672378	0.3537386830866108	0.3734592610634307	0.3382031977604339	0.25174672008187543	0.2649525961947451	0.3225875835765242	0.18296283742067093	0.09024618732648448	0.07092478850696322	0.4726317041018545	0.3302177361809797	-0.245248676433837	0.11029003140949861	0.3870143435465723	0.5093089034692814	0.6462300918564325	0.3854060245228787	0.07822275136535274	0.22742108668753278	0.5304058191004566	0.3358922635550658	-0.10143569816357885	0.3251275355361072	0.39530420931895727	0.5855375454940203	0.37305127980911207	-0.062032557934993425	0.4096550014311727	0.2479714364474706	0.5170965451311587	0.320897448832798	0.3066792765670199	0.14407783352955658
Riaz_Nivolumab_2017.p085.ar.8830	0.39930457387025803	0.18731158861881214	0.43562178774602023	0.2596046784910244	0.23277018646730874	0.08822082766173056	0.39857006173346476	0.12805237870786595	0.3782005713246767	0.22217145735511273	0.2519605093818108	0.39147634705234746	0.367609544644153	0.35656543618922393	0.1572526269260399	0.13163036409212633	0.3445456064699981	0.3704326348681211	0.33924432792044873	0.2870335100304878	0.2675806823604326	0.33846187901632746	0.1962613024888273	0.11325445115179819	0.10609154250141657	0.4981000105437042	0.36593693840983926	-0.2292842018407062	0.1281159611631296	0.40246067666849944	0.5041039908609154	0.64427717939501306	0.39642519355533973	0.12733044656471088	0.24897345261693127	0.5044218910616438	0.3334000432923791	-0.1121670795582023	0.31746278449861537	0.4013646028073459	0.5774044212106633	0.3649164464778082	-0.07710623466611224	0.4226183273719434	0.24900458996834662	0.5223097330540044	0.3511834975485471	0.31464683498871376	0.17107666416876516
Riaz_Nivolumab_2017.p087.ar.8852	0.39116894036109723	0.5094341509306248	0.5054946920451077	0.38640795858418236	0.2565293008404612	0.1734100730869316	0.47685261302830945	0.1786279696840766	0.3620888718649327	0.41896872214775666	0.4840514284054446	0.3311372674797131	0.3627489243967049	0.39141480104741766	0.16594076983126246	0.15653442533540096	0.34380957710645693	0.3861394757772875	0.2819043564974872	0.2240373097054555	0.2768007343784115	0.333002865425683	0.36572260182801464	0.4124407069807375	0.3193893968694008	0.668908826113538	0.6448504715519969	-0.21311686248727904	0.34038171464671635	0.43835779846881273	0.5143201658425645	0.6023694465868853	0.23462060295716317	0.11168172661185156	0.2629853443651682	0.4714165171806674	0.3381675766936712	-0.05733128765958868	0.33316715082879855	0.4560872383465567	0.5757757683065203	0.4528084492880476	-0.08653361738986215	0.48123077489262506	0.3999487440588829	0.49239106406791766	0.385833386669002	0.3459121995273005	0.16007226382035614
Riaz_Nivolumab_2017.p089.ar.8831	0.42116445593350865	0.22760905056502426	0.5015917801839171	0.40565148061873146	0.37814958013543803	0.24553282526526177	0.4223240837567214	0.11023501544225156	0.3985839479340062	0.3104321670086388	0.30871859730883255	0.3497751184891223	0.3374773948759115	0.500754522751545	0.2849298718585227	0.2696290186733798	0.32379095121287566	0.35934472427937303	0.37502123611495486	0.2563477236369168	0.26930660794339983	0.3949398646521266	0.27539822304746964	0.18128263236133696	0.15633536353308278	0.42926274292938715	0.3921081368755876	-0.16813666645471517	0.22960820945546548	0.4429459750217738	0.5354729644743471	0.6342119988244524	0.393562541553528	0.1934793505589952	0.3396653756391955	0.47129629621235863	0.4082037956623197	-0.04587976472123509	0.32376788701602954	0.4404182848105924	0.5909829027556468	0.4258104153360274	-0.07915822546469727	0.47924354215387527	0.3101770349870612	0.5286006562137193	0.41307277498904066	0.322059320045469	0.2557912533343542
Riaz_Nivolumab_2017.p089.ar.8832	0.41664983759426233	0.31575204457521433	0.4957371377536047	0.391860011283527	0.34224487466827674	0.21487802142478835	0.43908774513619125	0.0989918849703785	0.39217678939218376	0.3378665321333458	0.36306071337539514	0.3744019658436326	0.4057472193840015	0.4898740456490583	0.23977272120047133	0.22574281885450814	0.31714489800717144	0.4156321281758691	0.3666890675107617	0.2461553803472591	0.2665233844185414	0.37256317295956987	0.29794968430328106	0.2362805042682694	0.19092474305348378	0.5234975673950203	0.4826593754996955	-0.2018308307999438	0.24874550599455789	0.46769655501851964	0.5460183204882323	0.6560144611720328	0.4009907700546914	0.16049680529787613	0.33131618154916853	0.49230430091953364	0.38022311665612213	-0.07713115160808044	0.32219109957493053	0.43730476375204486	0.5894784577720485	0.445267527911633	-0.060039631728830554	0.47607497320595116	0.337257750812155	0.526699693335487	0.40038199822952836	0.3219944627350237	0.2465161025946272
Riaz_Nivolumab_2017.p090.ar.8866	0.4198657551731038	0.3428964185471153	0.4982002819529486	0.33245556917749536	0.2808769804986794	0.20419054860789523	0.46401945775292136	0.1086190810321574	0.42974769092199183	0.2958514069793434	0.3502838533384837	0.41057197511272897	0.4472464639029678	0.3953119452277418	0.2592192346561381	0.2570668196679152	0.3516967039104429	0.45680467572096023	0.3691976057668395	0.20342140151179042	0.2995338255049193	0.40522118988873296	0.27959281874243436	0.2825548231547184	0.28912703377826265	0.5431292776792501	0.486508015382333	-0.1535428002353902	0.23257104975576254	0.43377261480978496	0.5734762057918236	0.6558618592631188	0.36313418083940696	0.13988878996888604	0.26281003216638704	0.5684353080988415	0.43698596864694594	-0.09154273453994248	0.3314546158357503	0.47109861176054746	0.571571635847336	0.4685680233032764	-0.040282070218817766	0.43353028782970676	0.4887048108952557	0.562737052548284	0.3553281359628738	0.3919724572968114	0.15079202071059894
Riaz_Nivolumab_2017.p092.ar.8867	0.4038297990205778	0.37468000497071224	0.4634241727137565	0.3124229075378753	0.2734066536217267	0.17580103037721437	0.4269245418208811	0.12559726261098425	0.38021004210529863	0.2858628326233593	0.37331056392546125	0.39288919835578007	0.44378680743387067	0.34198052596580003	0.19293630740330092	0.16049412544264197	0.33797901409778974	0.4494626112422891	0.3013030578973378	0.2192887920868016	0.25934261935187003	0.28538453981239	0.2700255581218927	0.2618860249969364	0.21805554288168905	0.6516422601844996	0.5699225765145225	-0.22200895192193618	0.21285082987430026	0.4501039465784395	0.5217850697389821	0.6631742191127713	0.4098764230641707	0.11516613755196581	0.333739693316483	0.5140231544172563	0.34486450645301897	-0.08127405527135667	0.3257023315854679	0.4369472142337522	0.5454686642901957	0.4194342712724324	-0.08765667140471589	0.4269539846842802	0.3001958726209537	0.5077908842803871	0.3794917705637926	0.3450384580586489	0.24456966709128697
Riaz_Nivolumab_2017.p092.ar.8870	0.4088651302859076	0.4852008774176744	0.4604610847716019	0.2330011011838376	0.2470566664783428	0.1592300969501897	0.4633780368026736	0.12874158179763448	0.36875588279851357	0.28344692509049385	0.4199652040493556	0.40451915409093675	0.42260382597496476	0.2935468943205543	0.18003909323687858	0.16852389541533472	0.34664912777970114	0.42339723867365264	0.2879497044647225	0.13211559774388973	0.27529842070519256	0.2997724465642961	0.32676770397438665	0.35205597708332026	0.2772150731254161	0.7024826112830942	0.6514346732906203	-0.2193757132938749	0.25172089743826703	0.4224476781781255	0.5304766271787061	0.6626020863329276	0.34459926525475704	0.08101410117885725	0.2790090015160996	0.5511429157713617	0.3657575998510801	-0.08086464516558801	0.3258327759197318	0.47056470510824155	0.5577588419930364	0.46776030933435137	-0.0926868104402777	0.44472613358600754	0.38140508863766703	0.5085315462705545	0.3550712919943967	0.3622491902145084	0.1768185570978276
Riaz_Nivolumab_2017.p093.ar.8833	0.4095863685138713	0.1721122916914446	0.4223708551423214	0.2779573359512655	0.244831880235089	0.11882968668859864	0.3651959413166226	0.0849046333347027	0.3740353065878348	0.16400585925643255	0.22127669645129777	0.4096003141847576	0.49712638268673087	0.30083824979722934	0.17766954325207052	0.12903365144440343	0.32089758650283623	0.4953122884224957	0.33283146490098636	0.2763948940412162	0.2707158806918589	0.33565419433118365	0.226683618804273	0.0802583379634964	0.05049630036051043	0.324157052134388	0.2952081131028736	-0.20904952745372332	0.12531048055600763	0.4808912143874125	0.5430418480900805	0.6719524265230471	0.4355670704499479	0.15755948509440365	0.32706114849274287	0.5327490841811456	0.3566851959003106	-0.1154691314387157	0.33147311751954656	0.45486014824251747	0.5476829472052377	0.41263519239483487	-0.04200109805232464	0.44827290382697554	0.24959305401547308	0.5239735094796844	0.3361617092604982	0.29927351083441717	0.32265716922481547
Riaz_Nivolumab_2017.p094.ar.8842	0.5026461370836215	0.3058235439418947	0.49281958199839737	0.4148436635266546	0.25382202643405605	0.13255662607396465	0.4173562147021211	0.40480868619443594	0.4287619207590621	0.5379140890094356	0.4037635672905895	0.3615255795456408	0.3409941855075688	0.39201801918669776	0.2453641478938381	0.23735426953459499	0.5168651921092274	0.3534902508604504	0.36133799837459407	0.2606573153711476	0.32166637725640884	0.372469739161626	0.2759768160038827	0.18306256642510677	0.17510788922791035	0.4206235204300466	0.4282913090528956	-0.1588596313836883	0.23557443850478693	0.40741674311500553	0.5280962682794498	0.6167206551499318	0.37947806133361633	0.21934086535971853	0.31955131405309767	0.576964251899908	0.3420024566666629	0.048150236487808765	0.45364538762619666	0.41294846197443513	0.5575190358576357	0.4753955724732063	-0.11280435207718036	0.4337368696673009	0.2810870456007046	0.518950013586469	0.3730964307674938	0.4131088033687347	0.20873643935264255
Riaz_Nivolumab_2017.p094.ar.8843	0.4472450891880649	0.2823380868040958	0.48222643653010966	0.3500856486091326	0.2764929946585194	0.16594494781147726	0.40762019533269844	0.08771745186947696	0.3475513561578839	0.2540517361607208	0.2856632610522536	0.3993341635448782	0.40058194884698306	0.4175204981875142	0.2128451440958927	0.17990935019158436	0.3507024503508274	0.41383933739386086	0.32754829387379863	0.2635816092078717	0.2819948760508645	0.34189012515296185	0.2806784236394107	0.168259138292321	0.15470112561384086	0.33012676128352664	0.3339979031527544	-0.24057502857621316	0.17566380964845071	0.4418625429568139	0.5322033217207411	0.6589328644698329	0.4251201909105422	0.17899981882592209	0.3680245783345006	0.5520073568140964	0.332479224737844	-0.022798522436121738	0.3121623888790514	0.4391940874815264	0.5774608311483588	0.4887751158658534	-0.06471911212191739	0.48468564457005703	0.2897826070660457	0.551079466954879	0.38590145256091035	0.34752460612304725	0.2732734534608339
Riaz_Nivolumab_2017.p098.ar.8853	0.4362879068769855	0.18460204437031902	0.4561274861213963	0.21466486293437287	0.20202363089270683	0.07684406860198613	0.30895732189673225	0.08174036784282929	0.3061110467106036	0.1359117969434666	0.19725353112231667	0.4190069033590675	0.3604209436983811	0.21295517304013378	0.1894343614588731	0.13874431964690817	0.3462210922964592	0.35165682570475926	0.2816350976690471	0.1822022927668491	0.2718129206896239	0.2701489418313266	0.18911989095443857	0.05270627063899326	0.020332924504123558	0.30883994337794884	0.26161576708746875	-0.2122501064907195	0.0717423538138709	0.4089288166255538	0.48926330398519385	0.6675633316286173	0.45804374833894124	0.13848752175709306	0.22886726264857024	0.5747662660633893	0.29101063667203886	-0.10334525314379564	0.30245525927581346	0.39792311918201506	0.5597887042211922	0.41444557258232845	-0.05427888451988474	0.371049036014306	0.1638660391444415	0.5136704749794939	0.3398363085982246	0.3155903618254505	0.2089553909788327
Riaz_Nivolumab_2017.p098.ar.8854	0.4210929797558465	0.3309024845599088	0.4713008077865154	0.2326849198479166	0.21592702271420605	0.0997926151727385	0.3664464714297775	0.09345140498452781	0.3134826418724865	0.20814468799184405	0.30497654963485615	0.3892961964087045	0.3381987061595949	0.24145860746533138	0.195469418020692	0.15394718703840463	0.34330393608424525	0.33683310360927055	0.26651500250415383	0.1748619868683036	0.27926832460919787	0.27203694986011046	0.23453445223249986	0.1675869906209295	0.12267845541746447	0.5618978843684431	0.4770607196498823	-0.21684429458700635	0.15246055079659127	0.40873666543354975	0.4959746242984162	0.641539219334	0.37335105847858313	0.12641364438987526	0.22808013900069798	0.542902645394446	0.31155983523627456	-0.09171926863409377	0.31167819633102667	0.41089489858819694	0.5770203478128252	0.41268482758764785	-0.06152264919235151	0.3858244075385022	0.24026007003583968	0.5100940230486869	0.35486580277035357	0.3501946802860329	0.19055740461235735
Riaz_Nivolumab_2017.p101.ar.8834	0.35605908516192786	0.5206034668883348	0.4456072767874961	0.23867030203314013	0.23571749348394963	0.13697549406496212	0.4323468144892854	0.06684318838379943	0.29651781637273383	0.1782634300916043	0.39922789139349557	0.3870911743477718	0.43071706111828767	0.22891817273049325	0.15042006529774213	0.13364117765692368	0.27696321728518425	0.42861455059118225	0.22881250867851924	0.11100402678406256	0.26741668459177237	0.2512677137348026	0.3571427636575449	0.4269455504550886	0.27325903365773735	0.6403810188403674	0.6011610763422774	-0.20565919804891702	0.23912316731284455	0.43947915845921276	0.49517165493495213	0.6478027592824178	0.3417660756111815	0.05864717462801658	0.2593731981386343	0.4791413950219075	0.3301150634051304	-0.1226705948260557	0.26426664120610344	0.4807336810867603	0.5206773528341004	0.47125854895162766	-0.07067360085819073	0.43244885659994736	0.35661357099023433	0.4921129191544826	0.3004123318060019	0.32998456548882077	0.2238781240067261
Riaz_Nivolumab_2017.p101.ar.8835	0.3569581470408361	0.5169152869276001	0.46422514377536467	0.3073018141571379	0.2727752038367905	0.15446269709016647	0.4267922238292168	0.06020405823337639	0.3065481844047413	0.21643047883278002	0.41683863215628625	0.352251612571719	0.4155149484826821	0.3031701381124422	0.17116644375691115	0.14462911402081982	0.2717951531931768	0.42908937102547434	0.2267923866822258	0.15873511267956383	0.26425759561321216	0.27309638035063855	0.36700487583790686	0.416957263929397	0.2781183830692132	0.6135165505718864	0.5888887072317577	-0.1961387144371102	0.25148902296202746	0.46192706996450794	0.4901569855514452	0.6283465110147032	0.3402402389031204	0.09300786975782166	0.27945084023130584	0.4381859073230596	0.32677010952918795	-0.11611588951282192	0.2537627099609876	0.47884190200784144	0.5274709230231142	0.4475217163307819	-0.06682597393202669	0.46345155272085936	0.3582387143366924	0.49406446111139657	0.3665383086470147	0.3300569565833035	0.266095117267021
Riaz_Nivolumab_2017.p103.ar.8871	0.40528174494424435	0.17522282568461806	0.4335171661110931	0.31142841144434685	0.30563802236115367	0.17505540123614916	0.37651176547971227	0.09888527531074028	0.30953009369004186	0.23294850226351946	0.21690918428606978	0.39420408057566625	0.3812818031638969	0.3631952663159055	0.21637420893397036	0.20599037625632474	0.31872422826468205	0.37422407372095184	0.2998430347470789	0.2158453418864075	0.269056142606039	0.3295400763064558	0.2334900436761712	0.1052965552712787	0.10069466177185521	0.3261615269983912	0.29463838138648896	-0.15493070697061823	0.1353830067111544	0.4162125819802419	0.45713561238082007	0.6558385068384387	0.3843780427962711	0.14889484477050588	0.32096663449274426	0.5082392535810502	0.33619935142999124	-0.10877662169352813	0.29329350329847637	0.4323724513811974	0.5440983634191802	0.38022329890549894	-0.09931446476169101	0.4645698575139818	0.2652588859748405	0.48538529823221993	0.39300570175069605	0.33195538610187614	0.27080665556044053
Riaz_Nivolumab_2017.p103.ar.8872	0.4733792003235252	0.43953100859516214	0.4332507136737726	0.31887582353534616	0.30020085080325326	0.1669949703562927	0.45741763479057956	0.10186592820441205	0.3604141913663084	0.3485072583459761	0.3852632207334687	0.4505970952064572	0.3228202313247609	0.46414653968366165	0.20658081053009192	0.2496779884185999	0.3800081977736496	0.28697139722523707	0.33050545867076786	0.07281334191117698	0.2738632708055003	0.37278442411910884	0.32858167335301186	0.3588986964723478	0.24426253008575602	0.5605044373386375	0.531491305552474	-0.18205268966883062	0.2596013177072012	0.31201513614952725	0.4875927508644065	0.6656020087069868	0.33580756609515455	0.19305662876617657	0.292572270283789	0.6387227776760968	0.40569752814299465	-0.10095133041187564	0.329583895258799	0.4568677364974176	0.5147633372483619	0.5471635615309866	-0.13526949251869372	0.42693758644708235	0.3642249387499327	0.47938587258623216	0.3150545681618205	0.37770194256064754	0.15321009687563808
Riaz_Nivolumab_2017.p105.ar.8844	0.4150664769657629	0.41581375533126075	0.45374774741053203	0.23390288009836094	0.24613042605069538	0.1734205972751154	0.4076306502697327	0.10822895661906225	0.3389658707211821	0.22967815556365734	0.35597729243394544	0.3876591216790802	0.34252783678939513	0.26823900908808057	0.17279285228897626	0.13529665485795594	0.3498504613120241	0.3623741750854739	0.28351486550214827	0.2677942914952674	0.2887260717410408	0.2966799768394643	0.27940767368963365	0.24933752238439083	0.20718135952365468	0.6629678699445039	0.5895976721017916	-0.20644589902842567	0.18073894745861122	0.40767073646939983	0.5147710929664691	0.6428417406634878	0.39949883500265077	0.10744878779594212	0.3023244659109044	0.5361575034270265	0.3077549473337226	-0.06495069353054078	0.30840099083175226	0.43749607237136295	0.5868973229116125	0.44641220042004254	-0.06978956386140812	0.4097175229600232	0.31338444592624676	0.5204969573090512	0.35293026995659615	0.34207042538726273	0.26740485915137585
Riaz_Nivolumab_2017.p106.ar.8926	0.4185918067629354	0.2821170497155416	0.4358035583862736	0.3822730911548208	0.28640343700019527	0.1327679570623605	0.39052278408416635	0.0990270764677329	0.33008032080867	0.2865081800954431	0.29497686370561976	0.4047814261727969	0.4831028048534738	0.3966339024892969	0.14642164509325967	0.13677031197861572	0.34688960031585014	0.4699899769829107	0.3143621752422048	0.20931123453136963	0.2612309579128844	0.2906502728680457	0.23671063436851053	0.17874377421343163	0.1336301723034843	0.4959232198099443	0.4218416450542452	-0.21491096972927792	0.19915924221206957	0.46409809375693967	0.5034736608405751	0.6566487848141356	0.3797279128658923	0.15110587018508814	0.3232833732025841	0.5416416808138971	0.3229552627672808	-0.06288447915131051	0.2957758222290419	0.4274437891707654	0.5568668831235436	0.39957380455208213	-0.06737324426689173	0.4136472425220554	0.23370223615629548	0.5047967198015185	0.38063778714172686	0.3436615590021706	0.22578584753843325
Riaz_Nivolumab_2017.p106.ar.8927	0.4288463898195741	0.2661704085484191	0.42255950659063934	0.3587578231862702	0.2600238317678102	0.12414759484430661	0.4024840768092819	0.10540742702983276	0.37375822341963394	0.2651874380542742	0.28787084273059055	0.439727487116993	0.48289292011006363	0.37696005304928093	0.13853936895569013	0.14071333596269656	0.36276894694828266	0.45654469540188747	0.32762249966224577	0.19712815257723182	0.2567124548167311	0.29454709898456577	0.2234507761261952	0.17921187584569423	0.1269934259357109	0.49938871190496564	0.4175044532888423	-0.21582884026439775	0.16544869946898771	0.42696094917850397	0.5332083871875769	0.6840674275391798	0.4166271102946161	0.1471349133424755	0.3050981082760762	0.5927817973570363	0.3503134557860864	-0.07978801992461318	0.3101035673358559	0.4341465730561458	0.5408675939122367	0.4297726127004367	-0.07000023862791828	0.39556367719775304	0.2569561937024597	0.5370473728991939	0.340926574476647	0.3621361705531967	0.21451672493782237
Riaz_Nivolumab_2017.p108.ar.8845	0.4515358359450758	0.3422609551186831	0.4737812062480994	0.38704564322231794	0.25317173900634615	0.20552225423414067	0.4305852933459952	0.11872770097012099	0.3754792617577019	0.3168394855329795	0.35835366572214533	0.38185897144337283	0.26114233737671866	0.44647864212733196	0.23517302340008	0.23721992092183466	0.366756451358851	0.26170456459103925	0.3420113201699899	0.22035807427574725	0.29443609667980614	0.36752444968646375	0.2704353817579158	0.26157453671694114	0.19271451371113604	0.4633432791431431	0.45306894359001165	-0.21010349980136894	0.2887986322780455	0.34011649478198425	0.5253997806625442	0.6159167568240971	0.2876639517590921	0.16259927274828906	0.26245219497711475	0.6411809162617339	0.37438051119543614	-0.07140315710384222	0.3197188162417667	0.41888052537182174	0.5638773366816086	0.4789310954570606	-0.07951529825939904	0.43380973247094845	0.34918831511041815	0.5299156310798153	0.3472992610948344	0.3432255768708529	0.19282338167728996
VanAllen_antiCTLA4_2015.p002.ar.689710	0.3920180205687726	0.36553626047874205	0.41111195769818154	0.468277523854037	0.3601554380313353	0.1644807728000064	0.40991655325101356	0.13298932269241678	0.38453830133879846	0.33604173605214516	0.40658219848692895	0.3108563317558307	0.24841020035511568	0.5524620517464757	0.21206039257302634	0.1747970882376478	0.3084426775209677	0.2847670869456862	0.32759299121933744	0.3051227051367509	0.25962305868433777	0.40887404503550884	0.3080127118620505	0.28996529755022454	0.26093749540297656	0.4546644323239731	0.4658162594904107	-0.16768636838806875	0.28147109315583835	0.47468469507453875	0.4033971026288136	0.4676679623261669	0.32514711148399356	0.2665456293923318	0.42358872970933176	0.38893925350567937	0.37997409310610125	-0.19295860512515384	0.30298369478598114	0.3894354550260644	0.4338084739472722	0.4330442003233781	-0.10346647495714416	0.5177235454060969	0.3902739471516476	0.4405265956672048	0.46871538824342107	0.3164710257879953	0.42578602851167385
VanAllen_antiCTLA4_2015.p004.ar.689711	0.36280767776441536	0.2113710593806456	0.4396672261563449	0.381361460905575	0.3773263959441057	0.19209416228486512	0.35277030223292405	0.17671481515186926	0.3330932061138028	0.30499124781762416	0.3009512872980553	0.2949694330743717	0.27517874790822133	0.446613676381347	0.2604577447246897	0.258634562625143	0.28881796891754924	0.31580443011432996	0.27111965501447	0.28470099181577774	0.26540883393817655	0.3317927792543459	0.2207878071787725	0.13376116668234175	0.11980884377066173	0.3726053275752181	0.36818638672506515	-0.07987061806739015	0.2136947198169482	0.4804416560126984	0.3974654962973066	0.5249163809704795	0.2950184804140302	0.21774442890879842	0.3683215508547425	0.402044779815362	0.3654808225962083	-0.14533319888321042	0.3048051949654399	0.39331255556620565	0.5092270063715164	0.365236760999182	-0.07283611423030029	0.5039487140214581	0.2515877414091854	0.42432245025715903	0.4794641922960732	0.2620774591301484	0.3260606192503091
VanAllen_antiCTLA4_2015.p004.ar.780275	0.3759877673921258	0.23984940053179585	0.4039258721607918	0.3052288225879719	0.2640237168552908	0.13325312422583316	0.3728095037374609	0.1266980028954996	0.3595599848523208	0.2201786216243844	0.2809752963663683	0.37197588207732163	0.46288429291205674	0.3331080002989596	0.19072173461883052	0.14353664638202626	0.33087744477963893	0.485902592590036	0.32427480833776334	0.29620300679586753	0.26961136996089774	0.2963031073928797	0.22962897667842813	0.10255048178469833	0.1025803457680448	0.4166244186849064	0.3698967863341151	-0.19493462690622615	0.14033783794198493	0.5380106152785034	0.4537698230515863	0.6038722155514569	0.4305996603570582	0.14431083484546323	0.34676657575897935	0.46264373863759395	0.31560677142919613	-0.1608668895814524	0.31692657011786696	0.3899642575570057	0.500049830592155	0.38495991293944665	-0.002059142863656897	0.46339240444497415	0.23985635780491357	0.46647744483008435	0.38591193702198395	0.29592327083603576	0.3068183790606968
VanAllen_antiCTLA4_2015.p006.ar.774280	0.3443025631377646	0.3895665416137511	0.41383814569847027	0.36302059158148103	0.31111235267783904	0.17057541510113072	0.3948010873931301	0.1307055025396644	0.303261241110966	0.28702492843248834	0.3862407035609893	0.30990048167202555	0.29565864200052144	0.38891963862230583	0.1856621813308229	0.14037339747503125	0.2652603188833837	0.3389010820762869	0.2797009570176944	0.2942675009181711	0.256030250760045	0.30332969521067565	0.2990744591068924	0.30023322609776976	0.22420961524542263	0.6011819072046709	0.5418802520747719	-0.1370022370471632	0.25699374409605097	0.4935392795021795	0.4025955112955488	0.5059048225384611	0.3179632980402866	0.17666225162593246	0.3860775492700286	0.3872095570650243	0.31996663529286457	-0.15554923268087545	0.2553804586885449	0.3885817791298879	0.47849069972577174	0.38921110959164174	-0.08445187108764349	0.474098625331979	0.312925151769661	0.45206187317977825	0.44714329287238136	0.2769067576033824	0.3145619978951385
VanAllen_antiCTLA4_2015.p008.ar.778361	0.3542355915547756	0.2874579361090247	0.41030017125099555	0.33888059703014883	0.2599439044321125	0.12647105751476542	0.3376298237738978	0.14751153839410314	0.3487778750764673	0.2932546514192168	0.3240419970441556	0.3449909839756201	0.3654563871078108	0.32808065837394756	0.1451230151993796	0.11796233114360759	0.3077506614690249	0.3885214164625581	0.3016835014193452	0.2541992492192277	0.24465565044557486	0.27835987982547544	0.1865306210359174	0.16889887519087743	0.12276108178823744	0.5129251923323318	0.4637749260864088	-0.1548969181779772	0.1671559478374633	0.5048659403124353	0.4224850536055345	0.5417235031939763	0.3043316969254626	0.17188511264493403	0.29062761017887734	0.4413706363423638	0.28362235225877735	-0.15807051965320604	0.29726568867201525	0.36554814281998155	0.5299917064141776	0.3759319626610226	-0.045477966100046924	0.40235826378770545	0.20273423293309786	0.4546580072330524	0.42035335266135987	0.2640169842406263	0.22455511328052596
VanAllen_antiCTLA4_2015.p014.ar.771207	0.39163302633490266	0.2421523142546512	0.42527558793699377	0.43471899437299155	0.3338618914071176	0.1522708871695854	0.3563682729787649	0.09616646981464855	0.3716813296537768	0.23609281819970676	0.3154908631835932	0.3831757965123377	0.45248831482230295	0.4399397248627432	0.16146248859186732	0.1295535883509877	0.2958321866459915	0.4646132902636553	0.3074011427746117	0.3200980110521754	0.2479543028636678	0.3281149196187336	0.23010197758071144	0.16671378681633064	0.13678310913652586	0.3769371106533784	0.3621528223633374	-0.19835351774287682	0.21655432684758297	0.5537172540639113	0.4739471354236269	0.6168812378238039	0.42933213462857317	0.19903722638067328	0.3734733169423696	0.445058852040694	0.30613525805382064	-0.15049649373159044	0.29434202327832976	0.4056880371416321	0.5048675800667458	0.4196811291062038	0.0055349646308594375	0.497646570057516	0.26191804115927875	0.4925955644957368	0.46490718441967266	0.302540134534422	0.4052446132579376
VanAllen_antiCTLA4_2015.p015.ar.669446	0.40832064759136216	0.05770777589981332	0.4139754543493616	0.29316325164845564	0.244030013698938	0.05136943473951491	0.3049309517522038	0.1166527574615512	0.34386656535675636	0.18919056270691323	0.18280956796714115	0.380976863971314	0.43175299446700777	0.26381327997861104	0.18266858134857267	0.14531462237483508	0.3481488334002333	0.4371719904355445	0.3271757877313214	0.28743894939748743	0.2502914757150806	0.2945630389884705	0.1538172479566497	0.018554829291517295	0.002879117025678051	0.3012225766116749	0.19385033532302162	-0.16784037182901973	0.0792247301901573	0.5032637802917524	0.47805403523916734	0.6088122968099916	0.45755523150638	0.17379098721431718	0.3176328665573013	0.5366683216378616	0.29060956710493807	-0.11098498164352878	0.30398204473133245	0.3672040102897779	0.5140233819362353	0.3666847839111361	-0.016501257206473323	0.39486061934157585	0.15257304456487586	0.518534413087439	0.39011773395667004	0.2648490615893472	0.2832202202384675
VanAllen_antiCTLA4_2015.p016.ar.780299	0.34085033044173885	0.23582788336002874	0.3773743310164447	0.14741785177354236	0.20414108336042555	0.08337279164108678	0.30117216742200054	0.12344486589334215	0.2769376873739645	0.1820585817062898	0.24925607989954995	0.3680337786775512	0.39716245009809054	0.2103119991140494	0.10863526462899457	0.08345784343632238	0.30670057922242006	0.4044342816395438	0.24199450516548823	0.20276472072112647	0.22922159264786382	0.20187351525660996	0.1618964373463198	0.1070778715888723	0.06147384419980751	0.46613126263296484	0.40062905376623326	-0.20535193696210544	0.11667886542162426	0.48649839417810947	0.4236169812937974	0.5910101287810883	0.3916398681131674	0.09609221305923649	0.22732132749412515	0.46919758274487455	0.26717740128572587	-0.18703113710674094	0.27732753582895364	0.37836149606777714	0.5234110768382688	0.29002923628123317	-7.424225543828623e-5	0.37771197158522263	0.1519916959319662	0.4779032829068917	0.37501845950981955	0.25397883549349887	0.18951614432334618
VanAllen_antiCTLA4_2015.p019.ar.774182	0.4441279250337099	0.34236868014154154	0.44047881629242613	0.4144058582513214	0.31745833127463624	0.15877860644224226	0.39517574391734145	0.15603013535298252	0.3854958624850637	0.32983578174579503	0.3682732266905436	0.3403449134598301	0.4030752071810391	0.45586788564638314	0.19334712758699793	0.17500623413617053	0.35945995154288757	0.4274722574489742	0.31133990771928644	0.29730328450918886	0.2503326162675088	0.3307020857804899	0.2651982095506292	0.24982482041353127	0.18287479708473917	0.46230829289377506	0.451251294880865	-0.17367507754185638	0.2584555217964652	0.5191214792679731	0.4532427874329645	0.5824411223352797	0.3696361917728926	0.22595324480754575	0.3356275877958829	0.4706940676151212	0.31696977007274807	-0.12807616007330686	0.33160942290211126	0.39604220763493864	0.5149298894912141	0.4588873694676921	-0.057059646283260025	0.4841013656784048	0.2798997508260872	0.45621627045813107	0.46038310244970004	0.2958820632318824	0.3114660444798217
VanAllen_antiCTLA4_2015.p020.ar.672095	0.3624205453918752	0.19351886302272897	0.43051944923533764	0.3162665808844051	0.266880625870609	0.09670448372893907	0.33669478603425124	0.14011194936411067	0.36518081365251237	0.17566986287046032	0.2406641031116752	0.35132539146860486	0.4265906546947984	0.3197355068699706	0.1435312353208347	0.10199361491821052	0.3226527870954751	0.4422737200940197	0.323455624994065	0.2728869737281686	0.23906202830789106	0.2937650630610585	0.1714039317417626	0.09117263581799431	0.08056122931730593	0.366925975680062	0.31300410007990875	-0.16789885576443558	0.13633557655002512	0.5112738230274468	0.47578177760103924	0.618084058867295	0.3956937173765084	0.15308584818682613	0.28540821230119595	0.49756932134812687	0.2773236319312224	-0.15404841590603963	0.2760955002640776	0.3710775844571523	0.5133113002918294	0.3079306395096994	0.027944526995736674	0.41789335501883823	0.20681368013577586	0.48719930870490574	0.41662417117142153	0.25319904791593006	0.2302550293926817
VanAllen_antiCTLA4_2015.p025.ar.755094	0.34942647164535146	0.209745412364719	0.39624498519699125	0.25142362925924533	0.24699069270464927	0.10288904741709512	0.3184393453854847	0.16146316346359812	0.28236055246424124	0.19322669590636	0.26274195579015663	0.3388847343650054	0.3084438990750836	0.20067908269556275	0.15681812001799134	0.09575000976879305	0.2759177200867556	0.33118197431762375	0.26603704763256264	0.20392297262453352	0.2567505979188693	0.2125524196055336	0.1516358552848949	0.055471328231734666	0.07479481704756355	0.5730457883712908	0.44851380978365896	-0.12684330299470087	0.1399515929373209	0.4623292926159938	0.3962048532458343	0.5506986626905688	0.35279572245251634	0.17088019060442772	0.3180943385769245	0.45710686005045614	0.2890102957383674	-0.1403346488002578	0.27799180815435964	0.35846440393680984	0.48551636372762963	0.31423277538102135	-0.017813130049210528	0.37684432874121865	0.14718806578538018	0.44662214207030043	0.38911405491363754	0.2691280894311311	0.28081571367369546
VanAllen_antiCTLA4_2015.p027.ar.771617	0.3882001922185824	0.28773760645725827	0.42942429038155977	0.3703946172773873	0.2789703892127986	0.14626493089446066	0.36358398130089264	0.12858269334981529	0.3481154910965566	0.28714967991833334	0.3235694863637319	0.34122413823995246	0.3627375263254667	0.42490300208842036	0.20314611775069397	0.17105983500445998	0.31948786921662387	0.39714404242813167	0.3260234218901598	0.33132041758585257	0.2575913964436324	0.3197484668748745	0.2203461885692397	0.13898678228243036	0.12053179842346551	0.3957179466558064	0.38233857454100584	-0.1532773389796888	0.18020404937388151	0.5052447866608781	0.4648093590757587	0.5752060885349529	0.36725236905290704	0.19490015164079702	0.3857955071538421	0.490607440412054	0.3080824383516028	-0.11334190982234839	0.3129355731663273	0.39902460123757577	0.5265287033282028	0.43075713402046434	-0.021882319829758103	0.4811180463869692	0.22212201784244956	0.4712220251709018	0.44573098735758654	0.2823872102598898	0.31205987064015567
VanAllen_antiCTLA4_2015.p028.ar.660032	0.3802318275040424	0.3674246751793712	0.3775166616731102	0.15489540423742237	0.24940572932749686	0.12222907353682465	0.34770340556346047	0.12440980725983768	0.33169976859384037	0.22062484258449414	0.3363668568280283	0.3912648722070957	0.39250999488528504	0.18325714536866464	0.15126854362682524	0.12113117042117014	0.3379060421481536	0.410166680532697	0.30201811520081656	0.23207941709742164	0.2687204078441097	0.27693947274172886	0.20658651117234916	0.1718397765242246	0.16117618968987946	0.5876701360815697	0.5301725130708406	-0.18900626314302574	0.14283577950395004	0.49242409856185	0.4756091478690498	0.61571862681193	0.4339287102346949	0.10916997663602765	0.24543375000836368	0.5125524126087998	0.31981295555960504	-0.12381470413245876	0.3330447483952629	0.40890173919016365	0.5166052018468535	0.4234324302361545	-0.021192652037302282	0.38642211133994475	0.24169503330581765	0.5068896597994866	0.3517750450402251	0.30617321216058757	0.18063366001127582
VanAllen_antiCTLA4_2015.p029.ar.681702	0.39629350921853596	0.30192656980279986	0.40814012104788827	0.262687705299848	0.3057896772877538	0.12719314413945754	0.3733591411116603	0.13737258876115796	0.34624880213486386	0.20588152426547318	0.29303801056812556	0.364971956390696	0.42553969590572316	0.336655270370928	0.19856595265417748	0.1726383956418508	0.30993056778577577	0.4378177489137569	0.30826417749793905	0.2763708420666834	0.2703944725032303	0.30014085594696344	0.25535571100628557	0.18198376734356148	0.11821566791948342	0.4403659281630715	0.40782214225306296	-0.1575432837114344	0.16996286376418784	0.5244198970706687	0.45951582459954615	0.5953637823698187	0.4064773653421964	0.1852152375529385	0.33083760894246833	0.45860506842355087	0.317081257727959	-0.20097520883297848	0.2934983173592501	0.4128609315560947	0.4860273465375177	0.40713580029726987	-0.02764092659936854	0.4423379401831206	0.23434900779343268	0.479100657488166	0.4071751300903561	0.287916469055672	0.2855573463462153
VanAllen_antiCTLA4_2015.p033.ar.779097	0.3649144581841271	0.14938700830247456	0.42215552451890415	0.2912553049032009	0.2705412769228795	0.07877899529772205	0.3486324438884829	0.09847039818578064	0.40566785010645257	0.13042733865284872	0.21999611550324855	0.39328752320445454	0.43587353262527917	0.29399833687246335	0.18019636043508724	0.14908159034820467	0.31715414397814684	0.4576478645766641	0.31773334421589494	0.28939382098544036	0.2850274443812572	0.31529844529217305	0.18585540694121463	0.03755757076011088	0.06632132688232312	0.39839117119268813	0.31161793071907895	-0.15660774805375552	0.08310907688169086	0.5102461962099395	0.4967104861396576	0.6169520639656931	0.40348757990973055	0.14572085367009555	0.34178363493714803	0.5068722816438044	0.33379016109411297	-0.12190619942362853	0.30414875360295884	0.42606356270277707	0.5461208924532073	0.4135292858605054	-0.0230059913654232	0.44907715806975024	0.22757133414760125	0.511086593459324	0.4058574661404785	0.29383335146874245	0.3608912148107774
VanAllen_antiCTLA4_2015.p036.ar.777976	0.3485900465552657	0.11984864365322256	0.3912082890308807	0.28498410521268674	0.2627598826369961	0.04029945576250567	0.31508409890700206	0.13479190590130008	0.2771881434095812	0.16520518028003947	0.1990310204504397	0.37775367460906323	0.4356784878125802	0.2874109529595865	0.1021585125525122	0.05664055323282932	0.30043336845768837	0.44749772036962643	0.31000097139830823	0.18557927223580292	0.23346052548099228	0.23010851063200313	0.1339792268435546	0.03845926908846869	0.03937782455702968	0.4279550407999117	0.30911064407715494	-0.15330906940081485	0.14744759371838698	0.5120154627572555	0.4274954710059918	0.6151296215365665	0.4147544576331761	0.12796597376520322	0.30702675907277743	0.47449053561631827	0.25150672888593184	-0.13116112096207833	0.27912262581472785	0.3575663520004567	0.5328101157683496	0.33737377193722323	0.004748994635599863	0.40688678434999925	0.1648671262283137	0.49952365201307336	0.4157871774652651	0.2510560237747634	0.21542379358695402
VanAllen_antiCTLA4_2015.p037.ar.778466	0.3822851982209329	0.20984622619074042	0.45108779747270755	0.39156827799344346	0.27123183396452805	0.13517054957249827	0.3456172736152198	0.13214404263821752	0.3642755496891266	0.21018843835231835	0.26184232518642075	0.36580057402088945	0.492822552037335	0.36309695211159904	0.19196138954312744	0.19174640843506066	0.3301982292605523	0.505921898194457	0.38377701106959994	0.31728011004142437	0.24648178992449118	0.3255958444453048	0.2193761871938311	0.11383974547668506	0.07784714455780435	0.3848218178944342	0.33558372851250357	-0.1859665383429406	0.1435536567913196	0.5515919441411589	0.5026280052350199	0.6140809248702022	0.3723766658062037	0.1591463657451709	0.26685181891326604	0.46471416304051294	0.2913364506168384	-0.13530150629613139	0.29754827874420714	0.3770158781806974	0.5309145332375262	0.37904078395912194	0.022359316453124	0.43390292887199805	0.21438296981228294	0.4953998112434492	0.4196448726111367	0.28053984470002225	0.26606965637984764
VanAllen_antiCTLA4_2015.p038.ar.778056	0.3923953998866217	0.356442122746366	0.4459500846445019	0.35929155687343695	0.2805040982185587	0.15457649948275715	0.390906295769261	0.14568321478059396	0.37589340116529246	0.2746277234072191	0.3573679062742497	0.35340383142198156	0.43675000672819514	0.38713179778413936	0.17552691520676378	0.1584399442142912	0.3319666710676498	0.46202719114176527	0.31988206432220384	0.2815537198488965	0.2681415102738938	0.2998454247809515	0.2583054835346712	0.23350096702935844	0.19116144617719452	0.48133544634233777	0.4650107274780218	-0.19164038295274946	0.2202533855744717	0.5367155080707997	0.5057011996779577	0.5960112439798331	0.3800664113251503	0.16463616695221267	0.34344078833673736	0.5041686489280344	0.33307169140732495	-0.14249053638434603	0.31371111739885515	0.41464100283760996	0.5252716398490971	0.46544305911747974	-0.03004261125211138	0.45390885318797536	0.2806693335090945	0.5015877698130865	0.42193057274150514	0.3149282068629249	0.29063890979391993
VanAllen_antiCTLA4_2015.p039.ar.665516	0.4360964648164992	0.3316776341505786	0.4369601010370678	0.3865779425906011	0.3192754235736261	0.1509331675594008	0.36479213279520106	0.15309023075792705	0.3179758156875263	0.2914997486351005	0.3649557442620109	0.26122825568148605	0.2550734472746427	0.4444110279636704	0.1741357578257868	0.14759791564487995	0.31857968501572304	0.29760130112600724	0.2541885061713962	0.2597696901442541	0.24061757403692285	0.29949216418234154	0.25613395394991634	0.2550215547041449	0.16728225401735689	0.4662346022145184	0.44986542887194597	-0.14351727807440268	0.2364615046744442	0.47003822064863215	0.3757899507419316	0.4832628634302283	0.25904918934802373	0.23132706288493837	0.29621908088642057	0.3931721774679437	0.2888011344256635	-0.1897169404971503	0.28149287839063464	0.36146498669454347	0.4787896823940784	0.37757291932406034	-0.10185837975635059	0.46201298625072856	0.229670595336332	0.4332564797864096	0.4927404644393686	0.2623792312460946	0.3401036976366321
VanAllen_antiCTLA4_2015.p040.ar.751521	0.3687671986073716	0.25254390520178643	0.3990025646778244	0.39664224871739406	0.30343823174832424	0.15309181013200746	0.3822201946129966	0.1513575954600134	0.34422921225261577	0.2743709566121426	0.2898922099095371	0.328700808277023	0.3807114578246401	0.42908723152824535	0.17778341743269835	0.1418405680910839	0.290340003694217	0.4059421826083958	0.3239289876240351	0.37956312703879974	0.25103432438476797	0.3104468578582115	0.19817472790157847	0.1256601761448359	0.12750116794583197	0.3683700084580107	0.3699342534811669	-0.21159181136814648	0.19781816387936718	0.504746562347037	0.43994001942475264	0.5648434789902846	0.36614425440814985	0.1924262703661503	0.3277363228846287	0.43308778163138817	0.29261900418953685	-0.14626625550257866	0.29849500434480625	0.374621387995121	0.5237546392300395	0.33440197394204846	-0.03196082307596109	0.4791151467541241	0.2570479174880595	0.46507199793781234	0.432621476904453	0.25939700332292415	0.2795899417968824
VanAllen_antiCTLA4_2015.p041.ar.083584	0.3780844890780822	0.21517645122709061	0.3930219243363385	0.3346902300969996	0.28845600070417515	0.03252840922035969	0.3505868925373917	0.1334997866018919	0.318642004316157	0.23024208540272958	0.25888260434361343	0.3300321719757784	0.37695222951954277	0.34404319491278973	0.17054632148640753	0.13041772762367054	0.322337348459979	0.40083514806259696	0.30238013328919555	0.2601872714060718	0.23426433051000106	0.3161439815094817	0.18099800179566583	0.07719939873527669	0.07882983873250568	0.34181662026948517	0.33285915478213	-0.17063032454033053	0.11866030818339182	0.5038930625239915	0.4236851685328148	0.5668387194598554	0.42799219856572246	0.2006667537408969	0.32528783008198264	0.4834882616985841	0.30271324587364723	-0.10283723235013706	0.28496093395161587	0.3647458003398076	0.4394674021226498	0.39912831274798416	-0.03756576168826849	0.4287068096957776	0.24003029647240215	0.45341495559072004	0.39064023355130767	0.29820760750990033	0.34033198332732817
VanAllen_antiCTLA4_2015.p043.ar.771286	0.37910688038194157	0.38224384798051364	0.4493051628992448	0.36355846542407694	0.3149003939546026	0.15595043199023165	0.40175172016187644	0.12459918346644715	0.31906496502205006	0.287711749404734	0.38547725672466004	0.2797589740493876	0.30255381774924683	0.4990595003938402	0.14045827179891682	0.12821671615354943	0.30049554634081255	0.35155072682940947	0.26980889602220004	0.24472576908760324	0.23646845780232859	0.3142594918732945	0.26913833422364714	0.2835838210898935	0.21420402374687664	0.5096027748587237	0.5041939740564918	-0.17824091861727798	0.27030131272755625	0.49541601452450984	0.39756794722127653	0.5134004851512544	0.21094737662434768	0.2241658657671201	0.29569040016582937	0.40342841313366823	0.2995855660991762	-0.14495389188388588	0.2732393049105368	0.37714914895903434	0.5130045859591683	0.3775341878588852	-0.06157189580267196	0.5209144106148018	0.3102850219444029	0.4566082805112607	0.5057338142860374	0.2738833732514717	0.3001398828496368
VanAllen_antiCTLA4_2015.p044.ar.780123	0.34661087895268916	0.0462138335495484	0.3884892391219196	0.25716026965513356	0.22917517267024984	0.050572667231147624	0.2780445001873571	0.11700769797120386	0.3226571147153638	0.08652100689737419	0.1386219749589646	0.38717133358206096	0.455360539828873	0.22695134687523993	0.11702314171541285	0.09170443616656972	0.29556097563803957	0.45921263483124375	0.2693055381587951	0.2596438622416012	0.25322318436245084	0.22066866324932347	0.12200005666192368	-0.04078193021976016	-0.019766287563221074	0.27318945206056205	0.20366930619936063	-0.1635333708393158	0.04301376265605528	0.5060584935157345	0.41848221114299294	0.6089500008056398	0.4430815549556837	0.13498425049609594	0.35074170796715665	0.47883417587997024	0.2717941464070953	-0.10258304557975476	0.2864595276471835	0.37165111612966784	0.5125693160591457	0.34581197008658143	-0.002897381773346713	0.3788580894951043	0.11632537797865322	0.4650473410502935	0.3810190917606583	0.2497269930232874	0.23909179630291688
VanAllen_antiCTLA4_2015.p045.ar.777065	0.36079626577620677	0.069868626355862	0.3821626944452601	0.3239725702674039	0.24062863518732286	0.05942314411724304	0.29609934634141377	0.15806766978299497	0.32908602974779994	0.1550007161444756	0.16960354989374532	0.3495722779209611	0.4098857416219509	0.26300821959143067	0.14478001740227084	0.08777577653670328	0.3141105844263132	0.43015081449633785	0.322225866087843	0.2832878653472434	0.23643289110295754	0.26841482161554453	0.12961830224667156	-0.009085178388078206	-0.007806816789062046	0.3707117724390426	0.24289952425005212	-0.16347827410821925	0.08802742027885155	0.5075110539365053	0.43466224546744964	0.5875887051436203	0.42197898779648835	0.16927702788884388	0.30993183634260774	0.4574876642687699	0.24496677726709506	-0.15509630887265358	0.30794968544657697	0.3242674112877112	0.502698827210905	0.358144549293846	-0.030266004296499865	0.3883646897697778	0.14205244519827526	0.4615693328388099	0.3818242793003899	0.2729397885840339	0.25619445789231193
VanAllen_antiCTLA4_2015.p046.ar.777217	0.3244004597890404	0.23627556488413912	0.38224819750973704	0.38364326178083846	0.3105763844527474	0.09593081800230528	0.35565740563597187	0.11538745411671134	0.278368078130653	0.2458810800786979	0.26543175251517015	0.33653693436546817	0.41951948445108267	0.40626850564399763	0.09282842599820945	0.0787848821690189	0.246593394609832	0.45835042978883284	0.3025096850872675	0.30150308455311703	0.19739474079826738	0.30067208977950743	0.21703298252231532	0.13576179532907445	0.1291208148016875	0.34561845745956815	0.3303460039776266	-0.1535791639992606	0.1918880964925936	0.5428682375683508	0.39033744927969427	0.5680684109331506	0.33616072154544446	0.1713214853760324	0.35363484112947335	0.3956414478258106	0.2787257124456778	-0.14661195005164848	0.27676258510031343	0.35480860867310055	0.46073252425670425	0.3627580278425648	-0.03656354716698539	0.5161556790950922	0.2561985276380106	0.4431609496243326	0.40928475434432693	0.2390480599213613	0.29318362081027716
VanAllen_antiCTLA4_2015.p047.ar.771707	0.3805846618768086	0.20743978481225403	0.38640624759199627	0.2622847908014973	0.2747869100196348	0.11612794587289109	0.3742246435335484	0.11613120783133998	0.3540308473542127	0.20965732896786238	0.2820595581501353	0.37946557048712665	0.37881170594852936	0.31820003584732337	0.15236656985773217	0.11936614125136218	0.31808815766110193	0.39049776712242434	0.3196461982656511	0.310382707678926	0.2663317000659551	0.31291374113419995	0.19398606463633117	0.08252489407994316	0.09598333605790878	0.5681178678785825	0.44538514725983913	-0.16029247582847764	0.12864159024850932	0.4933904407614215	0.44326646942419984	0.5910916003264888	0.4179285648267601	0.15410093711402928	0.3536895783830968	0.49065567812020255	0.32593820206733953	-0.15835515785261636	0.3125240692999755	0.38824137900759775	0.5292452430519977	0.39748109468991827	-0.03914050344787764	0.45047244443570905	0.25773242743013736	0.5030685233176684	0.39929851429505225	0.30859373982585225	0.2851274283044051
VanAllen_antiCTLA4_2015.p049.ar.778078	0.35441367021108866	0.39876935921477485	0.44407387133465004	0.23209300005475986	0.28744779551403876	0.14387501304905473	0.36121363089487696	0.17066972799811883	0.3055517281098096	0.290591153340363	0.3858579309249576	0.31499717537867095	0.335418346564626	0.2889503002168205	0.20428892249657177	0.18810411532969654	0.3025869519745094	0.37779557198697644	0.2724950332033908	0.22448348156809525	0.27564907993097737	0.2583464551191788	0.2579669564653739	0.2523413134619732	0.2031956393933671	0.6220742931434584	0.5773365207263632	-0.10355066299204112	0.2365851287506182	0.5032692414827816	0.4162164785719508	0.5382690661805649	0.31941429428288026	0.12886969305604265	0.32763212576531286	0.4445480391649872	0.30827196892683817	-0.13529431364555786	0.30503269013111783	0.4014696610578931	0.511558439433387	0.41004144956334176	-0.049031968265471	0.4369811973034332	0.24932220508704514	0.45488201203386813	0.3996024828015131	0.26676141503772394	0.2203759716298359
VanAllen_antiCTLA4_2015.p050.ar.700736	0.3946398428541364	0.20409565559791346	0.4047807510819333	0.2926476958416581	0.22846857425484593	0.09868946732344336	0.3266257942787551	0.1465936334742652	0.3249886864617905	0.2218092094171559	0.24677953701425193	0.3582294518340083	0.39901711828002945	0.27623643018396987	0.13801000145339398	0.11360115016602322	0.32630079663529526	0.4098479918332645	0.2784099714824865	0.25832351731888953	0.2649257688332815	0.22272960835427436	0.149848338948751	0.07621295038562212	0.05866150335424955	0.3615623574534976	0.32767622945854413	-0.1669468908294404	0.09450073402809249	0.49598656694591753	0.4389578613230321	0.5848260398251615	0.3672395069713117	0.119043750737871	0.2848256532300697	0.5188540164939108	0.264606349731114	-0.15146154946142038	0.2946924523769287	0.3566787616525875	0.5327101421976613	0.3896829495777813	-0.022390818630828143	0.4058048282375471	0.13863314428671122	0.4699617801182687	0.37377981393848386	0.24423763295580386	0.22588424733302964
VanAllen_antiCTLA4_2015.p079.ar.753064	0.3781836613532559	0.18511453804355363	0.3800876746781337	0.26822220777161904	0.2697125799297577	0.11858622815720445	0.3561542263819879	0.1334351761481389	0.30977406955379144	0.20876889341764127	0.22321411446179273	0.3733838680189639	0.3615914010743786	0.3060101192780678	0.16179707320675535	0.1180482011681477	0.3378422209274041	0.3794852635285428	0.31486087018894976	0.3203506508857771	0.25652948531146214	0.28163191090966105	0.1762011149578952	0.05977246515866604	0.05733696172610216	0.42164661679305576	0.3485199509718425	-0.19303926152015857	0.08270938471636088	0.4982258080685611	0.41933630840568437	0.5832146625157217	0.4036532677326978	0.14601717161146788	0.30832862191201693	0.4776595428336994	0.30573875713659326	-0.1439884739479861	0.31419822928415325	0.38759544184955597	0.5078916522730377	0.3951539081797779	-0.02980313261974677	0.4409875509936698	0.2183603952621962	0.4822294718696759	0.3910356816278035	0.2920348006187612	0.25818625387559374
VanAllen_antiCTLA4_2015.p080.ar.674135	0.38228359849877563	0.2780462836805642	0.40615525340062847	0.33088506511937027	0.26713645726418145	0.11500336572834854	0.3689805275158233	0.10384287381916144	0.31629227932022025	0.25988185682569204	0.3115764356104157	0.38823932197402533	0.47215543202370003	0.36951595260573344	0.1511320726479917	0.12039273057836034	0.32319901688737057	0.4901101065156397	0.3291211258121294	0.24179291525962063	0.2501483904063108	0.32470373534728136	0.22381269136058737	0.14937860763525898	0.11909228497974295	0.4266477388394721	0.40125506098715985	-0.18164702904885063	0.16406050435069183	0.527505968471297	0.4743750653095846	0.6429538643965365	0.47791478560468237	0.14321466880089226	0.2934557991897909	0.4992282746443925	0.31632282171581855	-0.15983981570089872	0.3113202632824073	0.4041833632579106	0.5149097866737752	0.4166545566753806	-0.009149627612143081	0.4527928785552866	0.2522507252676702	0.4956789046792372	0.4323252996210552	0.29228161699079896	0.2626154247989936
VanAllen_antiCTLA4_2015.p081.ar.661579	0.3658483822127838	0.17747195642636854	0.4257030440058825	0.34735599363492725	0.2867134397198466	0.10429282282950901	0.32494576996720115	0.1451539206470143	0.31911799384653977	0.1948636075378737	0.23983412944801205	0.318493187728534	0.2608265205718188	0.37080530905427933	0.19458256285922634	0.1301851252936102	0.3215017414927318	0.28977206280383083	0.3224249680623594	0.2838300521403543	0.25760097320095654	0.3114390588298787	0.17999322433742482	0.07653805599312871	0.08174636400394657	0.35199232951426107	0.3108004399388702	-0.1849000444711466	0.12832931592883792	0.4642333767322573	0.4394038008355728	0.5377960002168807	0.3395714625299276	0.2194403712663761	0.3719642429640957	0.45189797180274416	0.3161747036124652	-0.138820266989963	0.3051361569183243	0.3856471001210431	0.5307135554858048	0.40776035359655927	-0.06583478483217634	0.45546549876979137	0.20609149513312844	0.473827177879089	0.45262326560078203	0.2474760465672408	0.24552998973060652
VanAllen_antiCTLA4_2015.p083.ar.778609	0.4159331932618028	0.29986139034030257	0.42010019083117134	0.2741904951259146	0.24380106498620477	0.12886480349210527	0.3291873396616805	0.13864123231196865	0.3179986508649689	0.2007802375165568	0.3095644938031154	0.3455249508823494	0.2917669522643737	0.2892004994159909	0.17653239901204798	0.14882566289279786	0.33710211514882393	0.31102884137309333	0.2865700985667491	0.23161234043877915	0.26507948457053127	0.247467278568989	0.19384192879831016	0.13080223756420395	0.09282223338857552	0.48461545300297365	0.43855000777902303	-0.16238242311378062	0.13522832607897992	0.45856964308696624	0.4251907238013392	0.5810829678198977	0.37855265722680764	0.17014088448244535	0.3260124403097777	0.5244559572255524	0.27717494669916254	-0.16851295374170486	0.32577087392933385	0.38267601540722024	0.5327424060269886	0.42348986658526655	-0.054567470172257375	0.4153693391607706	0.183297786169361	0.4783281872412623	0.4084290016802161	0.3002010767619106	0.2625108801437198
VanAllen_antiCTLA4_2015.p085.ar.779183	0.3425630589387121	0.43520324504293073	0.41888177255725456	0.36786932888957646	0.3101732662191407	0.19332588752211377	0.4257583781350589	0.11372582573179917	0.33847757505206116	0.2733148509041592	0.4002187165473317	0.3167200868727379	0.3837469994107609	0.45687052190637745	0.1632821712034039	0.1494333517136126	0.2751438978827336	0.42261638969377485	0.2954629471925746	0.30777629886699004	0.22909500802455368	0.3240757553244188	0.2981107659504935	0.30702045462095623	0.268264378914885	0.6068495368231732	0.5795532873644045	-0.15328371527530057	0.2656376622791263	0.5420463165033395	0.4474971786862435	0.5376244738450093	0.3226546349235166	0.17758598113654117	0.31794513468727054	0.37994458054336666	0.3481584965516551	-0.16731766377487836	0.29494375438189685	0.407774156457084	0.4810813837508918	0.4014026370720093	-0.06219280073950504	0.5009755839533793	0.3819020516609593	0.47381518102525816	0.42260664550623994	0.30671698841061923	0.29893987368642333
VanAllen_antiCTLA4_2015.p086.ar.775133	0.40886576727028556	0.21978985516858351	0.42196314843780613	0.330743117862614	0.26161212987127824	0.1042702484940621	0.3385223872037975	0.20007968067069054	0.3062922191320669	0.2311619215545578	0.27951892710304854	0.358018274797925	0.3779244953040382	0.28522696239031337	0.15130496353438783	0.11792358934158388	0.32395436389405813	0.3917460279370477	0.3110798753549467	0.2977275540947589	0.24724771709121163	0.2625241110043988	0.17168996546063442	0.1245214922694579	0.07889976806523342	0.4500643622406334	0.36616617538326923	-0.2030355581179269	0.15670961666451916	0.4928429780063749	0.4340732793720562	0.5879199631806326	0.35144766947098416	0.16934595998420882	0.3372652475015809	0.5062096564206199	0.2830846823130239	-0.10288292900711286	0.32702664609418763	0.34486558858239663	0.5262608099385969	0.3746335347782865	-0.027697072051683116	0.43686740845200117	0.17626804026946305	0.4683108254667349	0.4188269791321759	0.29067883101351133	0.29404941789406724
VanAllen_antiCTLA4_2015.p088.ar.712420	0.3475875330913816	0.39591172614730025	0.4202138170127922	0.14922577290811895	0.2603648568061988	0.12423798474086588	0.3548205675836393	0.15282332263469778	0.36384278197661996	0.20159110901671176	0.33320996085434224	0.34900409542446975	0.4262814560854205	0.20906830967145462	0.17931022588248688	0.15661561740366073	0.301544673970172	0.44831258777643007	0.3009305183219169	0.25556291276806725	0.27384524660850573	0.26655181749037354	0.22926933135797878	0.1919206998188489	0.1557386237411521	0.56354511494864	0.5197303698617892	-0.17044768183350772	0.1467979969645861	0.5246948348957035	0.4727269587817567	0.5800827520145333	0.3659132739277367	0.0981313008739411	0.3092995797810172	0.4393434391214188	0.28593723384945724	-0.13184689782799394	0.30233937627003954	0.41745558890106005	0.5205490398393026	0.38766221000416107	-0.009188841421418858	0.3888164278346296	0.24716357270743158	0.5061733017214456	0.389263539827297	0.29922436122115	0.22125022376585146
VanAllen_antiCTLA4_2015.p090.ar.757338	0.3590238657808287	0.21824244595092224	0.4113624765263953	0.2783937104749304	0.2650671281242941	0.1042514790418692	0.31356434185583054	0.10384931283944451	0.3739319130535521	0.19648827004572464	0.2533397991149063	0.35419934334725106	0.40632079199102844	0.2911727147440893	0.14043317377531137	0.09623665701039011	0.299429150485379	0.445186251498869	0.29625376261388103	0.314104700017605	0.24827397390077904	0.256342271013234	0.17463274473060872	0.10268416324649679	0.0701047542270902	0.4258164576486414	0.36275864383616896	-0.16169138295933028	0.14106152092759125	0.5142938141275286	0.43391426473939787	0.5945960816204512	0.41062602250167773	0.15462182931296187	0.35782948438474566	0.461898001101252	0.2704090067367877	-0.122180934981813	0.28826856300966597	0.3483261218283871	0.5161379313054755	0.3725834199354916	-0.031151081777065524	0.43960013653213953	0.18231405815605498	0.483202703150453	0.427661620733003	0.26257609586277103	0.2842785163003836
VanAllen_antiCTLA4_2015.p091.ar.701663	0.4019886176986075	0.2760121577927002	0.4369074835469404	0.4030316303309174	0.2921315055716309	0.14775688143080895	0.39160409735102547	0.13328827881929026	0.3657573464432597	0.25852339870661406	0.3226678407345042	0.3421241802460448	0.4490884705054198	0.41163329978033214	0.19146244315260824	0.17537421217435017	0.308331690654536	0.4803749705352098	0.3081683824615415	0.3346646558341077	0.2531390192242895	0.34774641631142134	0.22183112849300735	0.17687916162912917	0.135689615008279	0.4777924287858978	0.44285486301132576	-0.14843156848331898	0.20558667271401954	0.5458869427014256	0.4517440073262877	0.5787214638590701	0.38614875525096876	0.22124389076927922	0.3891398629381297	0.4538121262625086	0.33800479699332686	-0.16621752365533074	0.30415350196145435	0.38851279676881983	0.47492555655169905	0.38837677267104187	-0.017537549027241497	0.4798735576058734	0.3223166598487888	0.47408116068756934	0.45677875418844327	0.3005162741827918	0.4131542447971806
VanAllen_antiCTLA4_2015.p098.ar.083781	0.3715849585227509	0.26970456026680256	0.42597041014103404	0.2979627872877434	0.25309741623199544	0.13604223193169743	0.36488533733696077	0.1430647305678827	0.3598442985120047	0.2521991213345791	0.2964709324909522	0.3649497865194047	0.40166908378814986	0.3046697425859601	0.17135796747128765	0.1425252465965674	0.3526710248289345	0.4319726055357501	0.3174367851523977	0.33228850597029364	0.2515716110673593	0.28038387608215637	0.21146175842961432	0.13264216371829263	0.12001791272768711	0.5285480191099694	0.4529144408179505	-0.16001216793138884	0.1458019153782735	0.51262406604627	0.4580410797591917	0.5995621282107175	0.42235874676283125	0.18604199515451983	0.3150956202899188	0.4738571030951146	0.307170453022541	-0.1579179678839343	0.31534701927824926	0.3764447393986422	0.5242951807741723	0.3899522526866895	0.010802425576566006	0.4278714463790043	0.23080231199897305	0.4884538777251435	0.4160405940678463	0.27120681384431244	0.2707492743658321
VanAllen_antiCTLA4_2015.p118.ar.772780	0.39835399903887264	0.3091326920409734	0.4555047041354357	0.34160720203234424	0.29392795345913714	0.14869202433988082	0.38829867090807146	0.15016217399074133	0.309460718663891	0.24702751180790705	0.32529654212707204	0.30814629357522333	0.31490434106162923	0.4407931672707746	0.15041307927827907	0.12504945277359725	0.32357534421547995	0.3585201231630304	0.2807220751716425	0.24705571221245795	0.23337389511216455	0.2670868457937642	0.23041397808700798	0.21573642283103098	0.16245282765066407	0.41286634191744087	0.40286953877691767	-0.19176769168917382	0.23004211313948544	0.4815871600590781	0.41541115524451405	0.542874738663126	0.28242025068764703	0.16964098655054743	0.2983988278256286	0.4226527797593667	0.2804427645837656	-0.13056608226112637	0.257596878696432	0.38038019820727803	0.555902872681281	0.3429868894080164	-0.036181110906271706	0.4800678973798489	0.25274752493577174	0.4421184923549954	0.5000784650683359	0.23263577495660745	0.23103532992245965
VanAllen_antiCTLA4_2015.p119.ar.770872	0.38195396551539046	0.1928785306950897	0.42243178177089236	0.1842502367803317	0.21770160020358695	0.07057984131318859	0.3231553865777177	0.13147196594191052	0.31861690174915924	0.1319048961796001	0.21262289700878487	0.3300496772788285	0.3804068439720986	0.21798383958304188	0.12518413588759955	0.08545819523338895	0.3024269434342137	0.4021949499147282	0.25902826569610277	0.21312967266755986	0.2484688971655691	0.20721142550071278	0.1522318307763908	0.07832697957617496	0.0396553148374828	0.3282339274405791	0.29514200780643385	-0.1746139976945091	0.09911449607406836	0.49018845744096584	0.42651405894503597	0.5888497423889514	0.36489682421911207	0.13107176168478918	0.2592791439562099	0.5074866603721462	0.23479706126626676	-0.10296251783172544	0.2689296618529727	0.3766766623627775	0.5457260470683113	0.3444067986523616	0.015788007591240574	0.38638758329969874	0.13891184425798914	0.45512075718798767	0.4061292428284775	0.21097189119624635	0.16472083658319925
VanAllen_antiCTLA4_2015.p123.ar.779596	0.3523060792462017	0.1938935401076858	0.4215407325663618	0.16127311745648995	0.234425876298523	0.00554464412995207	0.34629569723266757	0.12069225468835629	0.3374484649540541	0.11861642395905594	0.21419272648253448	0.3570773102243662	0.3707842627407679	0.21252523400482992	0.13536861813636747	0.10417922912458656	0.29447389276405356	0.3886510239923349	0.2655310135916227	0.26410117764335195	0.24355686407012248	0.2574534620863949	0.17349480666039477	0.09149910194533083	0.05021292718146407	0.3389088713493601	0.29201601192311194	-0.19066255584473144	0.07280452386736577	0.473516854571891	0.4438255648696084	0.6099921007818915	0.40823922407354846	0.10582641785555125	0.2895132055393859	0.48976614851208017	0.2964023284426705	-0.1370232046992095	0.2616895061862364	0.404134414089704	0.5505066406854183	0.31831847703410043	-0.004493376573591869	0.4345212775556715	0.21545769664848455	0.48913937061693524	0.43495472902558735	0.25731043166850387	0.20024419079448816
VanAllen_antiCTLA4_2015.p126.ar.675767	0.3828268810032204	0.23904710312133687	0.440304868010149	0.29923585698536326	0.25762565084864403	0.12053806290456567	0.3619054790534867	0.11980743320508831	0.37071475627934247	0.2002761762867818	0.26806937051384777	0.3672406270523853	0.45782944754865457	0.34851858713795186	0.16402988224432147	0.15219566107858468	0.34554367039728034	0.4797799948637757	0.29611463298901675	0.28069945217104203	0.26240965408155187	0.27440839553907476	0.21007360057881394	0.12889304909506522	0.09066107619089757	0.39342141551189125	0.3699777542047447	-0.16432905155807428	0.14691417781319896	0.5183483560190698	0.4888536761258489	0.6297151526143148	0.3844277352013505	0.16152987558986417	0.330477925182436	0.5027613474472732	0.2788130317170459	-0.1441959714372822	0.27778431416950816	0.3993266092176971	0.5477043520670453	0.3880275511815555	0.003884097460290137	0.4315139360420168	0.22381215853097872	0.4972930336525674	0.42503143159542933	0.2615623779478811	0.2772098561208017
[truncated: 1 more columns]
