# Supplementary material for: PATH-SURVEYOR: pathway level survival enquiry for immuno-oncology and drug repurposing
Source: BMC Bioinformatics. 2023 Jun 28;24:266. doi: 10.1186/s12859-023-05393-y (PMC10303868; doi:10.1186/s12859-023-05393-y)
Supplement: Supplementary file 10 — Additional file 10. PATH-SURVEYOR-Suite-main.zip. [file 12859_2023_5393_MOESM10_ESM.zip › PATH-SURVEYOR-Suite-main/3-PATH-SURVEYOR-Pipeline/Example_Run_Files/PAN_ICI_Pipeline_Example2/Output/Pan_ICI_iAtlas_Skin_OS_Genes_coxh.txt]

## Project Name: Pan_ICI_iAtlas_Skin_OS
## Expression Matrix File Name: Pan_ICI_iAtlas_Expr_Skin.zip
## Meta Data File Name: Pan_ICI_iAtlas_Meta_Skin.txt
## Survival/Event Variables: OS.time /// OS
## Number of Samples: 382
## Samples were grouped to Above or Below median based on raw gene expression then ran through Cox Proportional Hazard Analysis
## Genes were ranked by Coxph P.value
## Hazard Ratios > 1 represent high (above median) raw gene expression associated with High-Risk
variable	var_label	var_type	reference_row	row_type	header_row	N_obs	N_event	N	coefficients_type	coefficients_label	Criteria	term	var_class	var_nlevels	contrasts	contrasts_type	n_obs	n_event	exposure	Hazard_Ratio	std.error	statistic	nevent	conf.low	conf.high	ci	p.value	Concordance	Likelihood_Ratio_Pval	Wald_Test_Pval	Logrank_Test_Pval	Likelihood_Ratio_AdjPval_BH	Wald_Test_AdjPval_BH	Logrank_Test_AdjPval_BH
A1BG.BIN	A1BG.BIN	dichotomous	FALSE	level	FALSE	382	201	382	prop_hazard	HR	High_AboveMedian	A1BG.BINHigh_AboveMedian	factor	2.00	contr.treatment	treatment	191	104	108,776	1.11	0.141	0.740	201	0.84	1.46	0.84, 1.46	0.5	0.507	0.5	0.5	0.5	0.5	0.5	0.5
A1CF.BIN	A1CF.BIN	dichotomous	FALSE	level	FALSE	382	201	382	prop_hazard	HR	High_AboveMedian	A1CF.BINHigh_AboveMedian	factor	2.00	contr.treatment	treatment	69	40	42,042	1.07	0.177	0.365	201	0.75	1.51	0.75, 1.51	0.7	0.507	0.7	0.7	0.7	0.7	0.7	0.7
A2M.BIN	A2M.BIN	dichotomous	FALSE	level	FALSE	382	201	382	prop_hazard	HR	High_AboveMedian	A2M.BINHigh_AboveMedian	factor	2.00	contr.treatment	treatment	190	102	114,898	0.96	0.141	-0.267	201	0.73	1.27	0.73, 1.27	0.8	0.509	0.8	0.8	0.8	0.8	0.8	0.8
A2ML1.BIN	A2ML1.BIN	dichotomous	FALSE	level	FALSE	382	201	382	prop_hazard	HR	High_AboveMedian	A2ML1.BINHigh_AboveMedian	factor	2.00	contr.treatment	treatment	192	109	105,594	1.29	0.142	1.81	201	0.98	1.71	0.98, 1.71	0.070	0.537	0.07	0.07	0.07	0.07	0.07	0.07
A3GALT2.BIN	A3GALT2.BIN	dichotomous	FALSE	level	FALSE	382	201	382	prop_hazard	HR	High_AboveMedian	A3GALT2.BINHigh_AboveMedian	factor	2.00	contr.treatment	treatment	125	65	74,939	0.97	0.151	-0.190	201	0.72	1.31	0.72, 1.31	0.8	0.506	0.8	0.8	0.8	0.8	0.8	0.8
A4GALT.BIN	A4GALT.BIN	dichotomous	FALSE	level	FALSE	382	201	382	prop_hazard	HR	High_AboveMedian	A4GALT.BINHigh_AboveMedian	factor	2.00	contr.treatment	treatment	192	85	123,077	0.63	0.144	-3.26	201	0.47	0.83	0.47, 0.83	0.001	0.546	0.001	0.001	0.001	0.001	0.001	0.001
A4GNT.BIN	A4GNT.BIN	dichotomous	FALSE	level	FALSE	382	201	382	prop_hazard	HR	High_AboveMedian	A4GNT.BINHigh_AboveMedian	factor	2.00	contr.treatment	treatment	119	73	72,111	1.19	0.147	1.21	201	0.90	1.59	0.90, 1.59	0.2	0.51	0.2	0.2	0.2	0.2	0.2	0.2
AAAS.BIN	AAAS.BIN	dichotomous	FALSE	level	FALSE	382	201	382	prop_hazard	HR	High_AboveMedian	AAAS.BINHigh_AboveMedian	factor	2.00	contr.treatment	treatment	193	96	113,134	0.92	0.142	-0.586	201	0.70	1.22	0.70, 1.22	0.6	0.497	0.6	0.6	0.6	0.6	0.6	0.6
AACS.BIN	AACS.BIN	dichotomous	FALSE	level	FALSE	382	201	382	prop_hazard	HR	High_AboveMedian	AACS.BINHigh_AboveMedian	factor	2.00	contr.treatment	treatment	192	116	102,726	1.55	0.143	3.05	201	1.17	2.05	1.17, 2.05	0.002	0.556	0.002	0.002	0.002	0.002	0.002	0.002
AADAC.BIN	AADAC.BIN	dichotomous	FALSE	level	FALSE	382	201	382	prop_hazard	HR	High_AboveMedian	AADAC.BINHigh_AboveMedian	factor	2.00	contr.treatment	treatment	191	100	109,670	1.02	0.141	0.135	201	0.77	1.34	0.77, 1.34	0.9	0.5	0.9	0.9	0.9	0.9	0.9	0.9
AADACL2.BIN	AADACL2.BIN	dichotomous	FALSE	level	FALSE	382	201	382	prop_hazard	HR	High_AboveMedian	AADACL2.BINHigh_AboveMedian	factor	2.00	contr.treatment	treatment	134	74	79,210	1.08	0.146	0.503	201	0.81	1.43	0.81, 1.43	0.6	0.507	0.6	0.6	0.6	0.6	0.6	0.6
AADACL4.BIN	AADACL4.BIN	dichotomous	FALSE	level	FALSE	382	201	382	prop_hazard	HR	High_AboveMedian	AADACL4.BINHigh_AboveMedian	factor	2.00	contr.treatment	treatment	59	28	38,093	0.82	0.204	-0.96	201	0.55	1.23	0.55, 1.23	0.3	0.507	0.3	0.3	0.3	0.3	0.3	0.3
AADAT.BIN	AADAT.BIN	dichotomous	FALSE	level	FALSE	382	201	382	prop_hazard	HR	High_AboveMedian	AADAT.BINHigh_AboveMedian	factor	2.00	contr.treatment	treatment	192	108	109,360	1.20	0.142	1.27	201	0.91	1.58	0.91, 1.58	0.2	0.522	0.2	0.2	0.2	0.2	0.2	0.2
AAGAB.BIN	AAGAB.BIN	dichotomous	FALSE	level	FALSE	382	201	382	prop_hazard	HR	High_AboveMedian	AAGAB.BINHigh_AboveMedian	factor	2.00	contr.treatment	treatment	189	106	108,970	1.14	0.141	0.914	201	0.86	1.50	0.86, 1.50	0.4	0.506	0.4	0.4	0.4	0.4	0.4	0.4
AAK1.BIN	AAK1.BIN	dichotomous	FALSE	level	FALSE	382	201	382	prop_hazard	HR	High_AboveMedian	AAK1.BINHigh_AboveMedian	factor	2.00	contr.treatment	treatment	194	97	119,925	0.84	0.142	-1.27	201	0.63	1.10	0.63, 1.10	0.2	0.516	0.2	0.2	0.2	0.2	0.2	0.2
AAMDC.BIN	AAMDC.BIN	dichotomous	FALSE	level	FALSE	382	201	382	prop_hazard	HR	High_AboveMedian	AAMDC.BINHigh_AboveMedian	factor	2.00	contr.treatment	treatment	187	101	110,831	1.00	0.141	0.022	201	0.76	1.32	0.76, 1.32	>0.9	0.494	1	1	1	1	1	1
AAMP.BIN	AAMP.BIN	dichotomous	FALSE	level	FALSE	382	201	382	prop_hazard	HR	High_AboveMedian	AAMP.BINHigh_AboveMedian	factor	2.00	contr.treatment	treatment	187	104	106,978	1.15	0.141	0.97	201	0.87	1.51	0.87, 1.51	0.3	0.525	0.3	0.3	0.3	0.3	0.3	0.3
AANAT.BIN	AANAT.BIN	dichotomous	FALSE	level	FALSE	382	201	382	prop_hazard	HR	High_AboveMedian	AANAT.BINHigh_AboveMedian	factor	2.00	contr.treatment	treatment	128	72	76,447	1.07	0.147	0.438	201	0.80	1.42	0.80, 1.42	0.7	0.507	0.7	0.7	0.7	0.7	0.7	0.7
AAR2.BIN	AAR2.BIN	dichotomous	FALSE	level	FALSE	382	201	382	prop_hazard	HR	High_AboveMedian	AAR2.BINHigh_AboveMedian	factor	2.00	contr.treatment	treatment	187	109	107,804	1.22	0.142	1.41	201	0.93	1.61	0.93, 1.61	0.2	0.512	0.2	0.2	0.2	0.2	0.2	0.2
AARD.BIN	AARD.BIN	dichotomous	FALSE	level	FALSE	382	201	382	prop_hazard	HR	High_AboveMedian	AARD.BINHigh_AboveMedian	factor	2.00	contr.treatment	treatment	189	115	98,881	1.60	0.143	3.29	201	1.21	2.12	1.21, 2.12	<0.001	0.554	9e-04	0.001	9e-04	0.001	0.001	0.001
AARS1.BIN	AARS1.BIN	dichotomous	FALSE	level	FALSE	382	201	382	prop_hazard	HR	High_AboveMedian	AARS1.BINHigh_AboveMedian	factor	2.00	contr.treatment	treatment	192	96	113,567	0.89	0.141	-0.789	201	0.68	1.18	0.68, 1.18	0.4	0.506	0.4	0.4	0.4	0.4	0.4	0.4
AARS2.BIN	AARS2.BIN	dichotomous	FALSE	level	FALSE	382	201	382	prop_hazard	HR	High_AboveMedian	AARS2.BINHigh_AboveMedian	factor	2.00	contr.treatment	treatment	192	105	111,821	1.09	0.141	0.600	201	0.83	1.44	0.83, 1.44	0.5	0.509	0.5	0.5	0.5	0.5	0.5	0.5
AARSD1.BIN	AARSD1.BIN	dichotomous	FALSE	level	FALSE	382	201	382	prop_hazard	HR	High_AboveMedian	AARSD1.BINHigh_AboveMedian	factor	2.00	contr.treatment	treatment	190	103	108,391	1.12	0.141	0.801	201	0.85	1.48	0.85, 1.48	0.4	0.52	0.4	0.4	0.4	0.4	0.4	0.4
AASDH.BIN	AASDH.BIN	dichotomous	FALSE	level	FALSE	382	201	382	prop_hazard	HR	High_AboveMedian	AASDH.BINHigh_AboveMedian	factor	2.00	contr.treatment	treatment	194	99	111,915	0.98	0.141	-0.161	201	0.74	1.29	0.74, 1.29	0.9	0.489	0.9	0.9	0.9	0.9	0.9	0.9
AASDHPPT.BIN	AASDHPPT.BIN	dichotomous	FALSE	level	FALSE	382	201	382	prop_hazard	HR	High_AboveMedian	AASDHPPT.BINHigh_AboveMedian	factor	2.00	contr.treatment	treatment	187	110	98,177	1.43	0.143	2.51	201	1.08	1.89	1.08, 1.89	0.012	0.531	0.01	0.01	0.01	0.01	0.01	0.01
AASS.BIN	AASS.BIN	dichotomous	FALSE	level	FALSE	382	201	382	prop_hazard	HR	High_AboveMedian	AASS.BINHigh_AboveMedian	factor	2.00	contr.treatment	treatment	191	100	111,599	0.99	0.141	-0.042	201	0.75	1.31	0.75, 1.31	>0.9	0.494	1	1	1	1	1	1
AATF.BIN	AATF.BIN	dichotomous	FALSE	level	FALSE	382	201	382	prop_hazard	HR	High_AboveMedian	AATF.BINHigh_AboveMedian	factor	2.00	contr.treatment	treatment	193	93	116,133	0.80	0.142	-1.61	201	0.60	1.05	0.60, 1.05	0.11	0.526	0.1	0.1	0.1	0.1	0.1	0.1
AATK.BIN	AATK.BIN	dichotomous	FALSE	level	FALSE	382	201	382	prop_hazard	HR	High_AboveMedian	AATK.BINHigh_AboveMedian	factor	2.00	contr.treatment	treatment	189	112	107,385	1.32	0.142	1.96	201	1.00	1.75	1.00, 1.75	0.050	0.528	0.05	0.05	0.05	0.05	0.05	0.05
ABAT.BIN	ABAT.BIN	dichotomous	FALSE	level	FALSE	382	201	382	prop_hazard	HR	High_AboveMedian	ABAT.BINHigh_AboveMedian	factor	2.00	contr.treatment	treatment	190	84	119,026	0.64	0.143	-3.11	201	0.48	0.85	0.48, 0.85	0.002	0.539	0.002	0.002	0.002	0.002	0.002	0.002
ABCA1.BIN	ABCA1.BIN	dichotomous	FALSE	level	FALSE	382	201	382	prop_hazard	HR	High_AboveMedian	ABCA1.BINHigh_AboveMedian	factor	2.00	contr.treatment	treatment	193	91	121,165	0.73	0.142	-2.21	201	0.55	0.96	0.55, 0.96	0.027	0.532	0.03	0.03	0.03	0.03	0.03	0.03
ABCA10.BIN	ABCA10.BIN	dichotomous	FALSE	level	FALSE	382	201	382	prop_hazard	HR	High_AboveMedian	ABCA10.BINHigh_AboveMedian	factor	2.00	contr.treatment	treatment	193	93	118,253	0.79	0.142	-1.68	201	0.60	1.04	0.60, 1.04	0.094	0.525	0.09	0.09	0.09	0.09	0.09	0.09
ABCA12.BIN	ABCA12.BIN	dichotomous	FALSE	level	FALSE	382	201	382	prop_hazard	HR	High_AboveMedian	ABCA12.BINHigh_AboveMedian	factor	2.00	contr.treatment	treatment	194	102	116,008	0.95	0.141	-0.379	201	0.72	1.25	0.72, 1.25	0.7	0.514	0.7	0.7	0.7	0.7	0.7	0.7
ABCA13.BIN	ABCA13.BIN	dichotomous	FALSE	level	FALSE	382	201	382	prop_hazard	HR	High_AboveMedian	ABCA13.BINHigh_AboveMedian	factor	2.00	contr.treatment	treatment	193	104	107,810	1.14	0.141	0.900	201	0.86	1.50	0.86, 1.50	0.4	0.519	0.4	0.4	0.4	0.4	0.4	0.4
ABCA2.BIN	ABCA2.BIN	dichotomous	FALSE	level	FALSE	382	201	382	prop_hazard	HR	High_AboveMedian	ABCA2.BINHigh_AboveMedian	factor	2.00	contr.treatment	treatment	192	93	118,789	0.77	0.142	-1.81	201	0.59	1.02	0.59, 1.02	0.070	0.536	0.07	0.07	0.07	0.07	0.07	0.07
ABCA3.BIN	ABCA3.BIN	dichotomous	FALSE	level	FALSE	382	201	382	prop_hazard	HR	High_AboveMedian	ABCA3.BINHigh_AboveMedian	factor	2.00	contr.treatment	treatment	192	91	118,863	0.73	0.142	-2.21	201	0.55	0.97	0.55, 0.97	0.027	0.536	0.03	0.03	0.03	0.03	0.03	0.03
ABCA4.BIN	ABCA4.BIN	dichotomous	FALSE	level	FALSE	382	201	382	prop_hazard	HR	High_AboveMedian	ABCA4.BINHigh_AboveMedian	factor	2.00	contr.treatment	treatment	194	96	111,047	0.93	0.141	-0.497	201	0.71	1.23	0.71, 1.23	0.6	0.497	0.6	0.6	0.6	0.6	0.6	0.6
ABCA5.BIN	ABCA5.BIN	dichotomous	FALSE	level	FALSE	382	201	382	prop_hazard	HR	High_AboveMedian	ABCA5.BINHigh_AboveMedian	factor	2.00	contr.treatment	treatment	193	100	111,735	0.97	0.141	-0.180	201	0.74	1.29	0.74, 1.29	0.9	0.503	0.9	0.9	0.9	0.9	0.9	0.9
ABCA6.BIN	ABCA6.BIN	dichotomous	FALSE	level	FALSE	382	201	382	prop_hazard	HR	High_AboveMedian	ABCA6.BINHigh_AboveMedian	factor	2.00	contr.treatment	treatment	194	88	121,308	0.67	0.142	-2.79	201	0.51	0.89	0.51, 0.89	0.005	0.543	0.005	0.005	0.005	0.005	0.005	0.005
ABCA7.BIN	ABCA7.BIN	dichotomous	FALSE	level	FALSE	382	201	382	prop_hazard	HR	High_AboveMedian	ABCA7.BINHigh_AboveMedian	factor	2.00	contr.treatment	treatment	192	92	124,238	0.71	0.142	-2.45	201	0.53	0.93	0.53, 0.93	0.014	0.549	0.01	0.01	0.01	0.01	0.01	0.01
ABCA8.BIN	ABCA8.BIN	dichotomous	FALSE	level	FALSE	382	201	382	prop_hazard	HR	High_AboveMedian	ABCA8.BINHigh_AboveMedian	factor	2.00	contr.treatment	treatment	192	94	110,206	0.91	0.141	-0.682	201	0.69	1.20	0.69, 1.20	0.5	0.499	0.5	0.5	0.5	0.5	0.5	0.5
ABCA9.BIN	ABCA9.BIN	dichotomous	FALSE	level	FALSE	382	201	382	prop_hazard	HR	High_AboveMedian	ABCA9.BINHigh_AboveMedian	factor	2.00	contr.treatment	treatment	193	91	117,179	0.78	0.142	-1.78	201	0.59	1.03	0.59, 1.03	0.076	0.514	0.07	0.08	0.07	0.08	0.08	0.08
ABCB1.BIN	ABCB1.BIN	dichotomous	FALSE	level	FALSE	382	201	382	prop_hazard	HR	High_AboveMedian	ABCB1.BINHigh_AboveMedian	factor	2.00	contr.treatment	treatment	189	86	123,092	0.63	0.143	-3.28	201	0.47	0.83	0.47, 0.83	0.001	0.562	0.001	0.001	9e-04	0.001	0.001	0.001
ABCB10.BIN	ABCB10.BIN	dichotomous	FALSE	level	FALSE	382	201	382	prop_hazard	HR	High_AboveMedian	ABCB10.BINHigh_AboveMedian	factor	2.00	contr.treatment	treatment	191	101	114,785	0.94	0.141	-0.434	201	0.71	1.24	0.71, 1.24	0.7	0.517	0.7	0.7	0.7	0.7	0.7	0.7
ABCB11.BIN	ABCB11.BIN	dichotomous	FALSE	level	FALSE	382	201	382	prop_hazard	HR	High_AboveMedian	ABCB11.BINHigh_AboveMedian	factor	2.00	contr.treatment	treatment	192	83	122,399	0.59	0.144	-3.62	201	0.45	0.79	0.45, 0.79	<0.001	0.56	3e-04	3e-04	3e-04	3e-04	3e-04	3e-04
ABCB4.BIN	ABCB4.BIN	dichotomous	FALSE	level	FALSE	382	201	382	prop_hazard	HR	High_AboveMedian	ABCB4.BINHigh_AboveMedian	factor	2.00	contr.treatment	treatment	192	98	114,371	0.93	0.141	-0.516	201	0.70	1.23	0.70, 1.23	0.6	0.507	0.6	0.6	0.6	0.6	0.6	0.6
ABCB5.BIN	ABCB5.BIN	dichotomous	FALSE	level	FALSE	382	201	382	prop_hazard	HR	High_AboveMedian	ABCB5.BINHigh_AboveMedian	factor	2.00	contr.treatment	treatment	191	100	109,507	1.02	0.141	0.141	201	0.77	1.35	0.77, 1.35	0.9	0.504	0.9	0.9	0.9	0.9	0.9	0.9
ABCB6.BIN	ABCB6.BIN	dichotomous	FALSE	level	FALSE	382	201	382	prop_hazard	HR	High_AboveMedian	ABCB6.BINHigh_AboveMedian	factor	2.00	contr.treatment	treatment	191	118	101,394	1.67	0.143	3.58	201	1.26	2.21	1.26, 2.21	<0.001	0.567	3e-04	3e-04	3e-04	3e-04	3e-04	3e-04
ABCB7.BIN	ABCB7.BIN	dichotomous	FALSE	level	FALSE	382	201	382	prop_hazard	HR	High_AboveMedian	ABCB7.BINHigh_AboveMedian	factor	2.00	contr.treatment	treatment	193	90	117,138	0.76	0.142	-1.94	201	0.57	1.00	0.57, 1.00	0.052	0.524	0.05	0.05	0.05	0.05	0.05	0.05
ABCB8.BIN	ABCB8.BIN	dichotomous	FALSE	level	FALSE	382	201	382	prop_hazard	HR	High_AboveMedian	ABCB8.BINHigh_AboveMedian	factor	2.00	contr.treatment	treatment	188	111	110,899	1.24	0.142	1.53	201	0.94	1.64	0.94, 1.64	0.12	0.519	0.1	0.1	0.1	0.1	0.1	0.1
ABCB9.BIN	ABCB9.BIN	dichotomous	FALSE	level	FALSE	382	201	382	prop_hazard	HR	High_AboveMedian	ABCB9.BINHigh_AboveMedian	factor	2.00	contr.treatment	treatment	192	116	108,996	1.42	0.143	2.47	201	1.08	1.88	1.08, 1.88	0.014	0.543	0.01	0.01	0.01	0.01	0.01	0.01
ABCC1.BIN	ABCC1.BIN	dichotomous	FALSE	level	FALSE	382	201	382	prop_hazard	HR	High_AboveMedian	ABCC1.BINHigh_AboveMedian	factor	2.00	contr.treatment	treatment	194	89	121,520	0.69	0.143	-2.61	201	0.52	0.91	0.52, 0.91	0.009	0.538	0.009	0.009	0.009	0.009	0.009	0.009
ABCC10.BIN	ABCC10.BIN	dichotomous	FALSE	level	FALSE	382	201	382	prop_hazard	HR	High_AboveMedian	ABCC10.BINHigh_AboveMedian	factor	2.00	contr.treatment	treatment	193	106	116,066	1.05	0.142	0.342	201	0.80	1.39	0.80, 1.39	0.7	0.502	0.7	0.7	0.7	0.7	0.7	0.7
ABCC11.BIN	ABCC11.BIN	dichotomous	FALSE	level	FALSE	382	201	382	prop_hazard	HR	High_AboveMedian	ABCC11.BINHigh_AboveMedian	factor	2.00	contr.treatment	treatment	191	116	105,716	1.46	0.143	2.66	201	1.10	1.93	1.10, 1.93	0.008	0.54	0.008	0.008	0.008	0.008	0.008	0.008
ABCC12.BIN	ABCC12.BIN	dichotomous	FALSE	level	FALSE	382	201	382	prop_hazard	HR	High_AboveMedian	ABCC12.BINHigh_AboveMedian	factor	2.00	contr.treatment	treatment	150	88	83,298	1.30	0.142	1.82	201	0.98	1.71	0.98, 1.71	0.069	0.533	0.07	0.07	0.07	0.07	0.07	0.07
ABCC2.BIN	ABCC2.BIN	dichotomous	FALSE	level	FALSE	382	201	382	prop_hazard	HR	High_AboveMedian	ABCC2.BINHigh_AboveMedian	factor	2.00	contr.treatment	treatment	192	97	112,101	0.91	0.141	-0.686	201	0.69	1.20	0.69, 1.20	0.5	0.515	0.5	0.5	0.5	0.5	0.5	0.5
ABCC3.BIN	ABCC3.BIN	dichotomous	FALSE	level	FALSE	382	201	382	prop_hazard	HR	High_AboveMedian	ABCC3.BINHigh_AboveMedian	factor	2.00	contr.treatment	treatment	192	89	122,354	0.68	0.142	-2.71	201	0.51	0.90	0.51, 0.90	0.007	0.543	0.006	0.007	0.006	0.007	0.007	0.007
ABCC4.BIN	ABCC4.BIN	dichotomous	FALSE	level	FALSE	382	201	382	prop_hazard	HR	High_AboveMedian	ABCC4.BINHigh_AboveMedian	factor	2.00	contr.treatment	treatment	190	107	107,884	1.22	0.142	1.38	201	0.92	1.60	0.92, 1.60	0.2	0.527	0.2	0.2	0.2	0.2	0.2	0.2
ABCC5.BIN	ABCC5.BIN	dichotomous	FALSE	level	FALSE	382	201	382	prop_hazard	HR	High_AboveMedian	ABCC5.BINHigh_AboveMedian	factor	2.00	contr.treatment	treatment	192	107	117,189	1.06	0.142	0.439	201	0.81	1.40	0.81, 1.40	0.7	0.511	0.7	0.7	0.7	0.7	0.7	0.7
ABCC6.BIN	ABCC6.BIN	dichotomous	FALSE	level	FALSE	382	201	382	prop_hazard	HR	High_AboveMedian	ABCC6.BINHigh_AboveMedian	factor	2.00	contr.treatment	treatment	191	94	118,609	0.80	0.142	-1.58	201	0.60	1.06	0.60, 1.06	0.11	0.519	0.1	0.1	0.1	0.1	0.1	0.1
ABCC8.BIN	ABCC8.BIN	dichotomous	FALSE	level	FALSE	382	201	382	prop_hazard	HR	High_AboveMedian	ABCC8.BINHigh_AboveMedian	factor	2.00	contr.treatment	treatment	192	95	114,370	0.86	0.142	-1.03	201	0.66	1.14	0.66, 1.14	0.3	0.507	0.3	0.3	0.3	0.3	0.3	0.3
ABCC9.BIN	ABCC9.BIN	dichotomous	FALSE	level	FALSE	382	201	382	prop_hazard	HR	High_AboveMedian	ABCC9.BINHigh_AboveMedian	factor	2.00	contr.treatment	treatment	194	94	117,293	0.83	0.142	-1.33	201	0.63	1.09	0.63, 1.09	0.2	0.515	0.2	0.2	0.2	0.2	0.2	0.2
ABCD1.BIN	ABCD1.BIN	dichotomous	FALSE	level	FALSE	382	201	382	prop_hazard	HR	High_AboveMedian	ABCD1.BINHigh_AboveMedian	factor	2.00	contr.treatment	treatment	190	95	116,365	0.82	0.141	-1.37	201	0.62	1.09	0.62, 1.09	0.2	0.528	0.2	0.2	0.2	0.2	0.2	0.2
ABCD2.BIN	ABCD2.BIN	dichotomous	FALSE	level	FALSE	382	201	382	prop_hazard	HR	High_AboveMedian	ABCD2.BINHigh_AboveMedian	factor	2.00	contr.treatment	treatment	189	87	122,667	0.65	0.143	-2.99	201	0.49	0.86	0.49, 0.86	0.003	0.555	0.003	0.003	0.003	0.003	0.003	0.003
ABCD3.BIN	ABCD3.BIN	dichotomous	FALSE	level	FALSE	382	201	382	prop_hazard	HR	High_AboveMedian	ABCD3.BINHigh_AboveMedian	factor	2.00	contr.treatment	treatment	194	96	112,615	0.89	0.141	-0.857	201	0.67	1.17	0.67, 1.17	0.4	0.509	0.4	0.4	0.4	0.4	0.4	0.4
ABCD4.BIN	ABCD4.BIN	dichotomous	FALSE	level	FALSE	382	201	382	prop_hazard	HR	High_AboveMedian	ABCD4.BINHigh_AboveMedian	factor	2.00	contr.treatment	treatment	189	102	114,181	0.99	0.141	-0.059	201	0.75	1.31	0.75, 1.31	>0.9	0.502	1	1	1	1	1	1
ABCE1.BIN	ABCE1.BIN	dichotomous	FALSE	level	FALSE	382	201	382	prop_hazard	HR	High_AboveMedian	ABCE1.BINHigh_AboveMedian	factor	2.00	contr.treatment	treatment	189	107	99,851	1.34	0.142	2.08	201	1.02	1.77	1.02, 1.77	0.038	0.534	0.04	0.04	0.04	0.04	0.04	0.04
ABCF1.BIN	ABCF1.BIN	dichotomous	FALSE	level	FALSE	382	201	382	prop_hazard	HR	High_AboveMedian	ABCF1.BINHigh_AboveMedian	factor	2.00	contr.treatment	treatment	193	93	116,286	0.80	0.142	-1.57	201	0.61	1.06	0.61, 1.06	0.12	0.524	0.1	0.1	0.1	0.1	0.1	0.1
ABCF2.BIN	ABCF2.BIN	dichotomous	FALSE	level	FALSE	382	201	382	prop_hazard	HR	High_AboveMedian	ABCF2.BINHigh_AboveMedian	factor	2.00	contr.treatment	treatment	187	106	111,196	1.10	0.141	0.663	201	0.83	1.45	0.83, 1.45	0.5	0.504	0.5	0.5	0.5	0.5	0.5	0.5
ABCF2.H2BE1.BIN	ABCF2.H2BE1.BIN	dichotomous	FALSE	level	FALSE	382	201	382	prop_hazard	HR	High_AboveMedian	ABCF2.H2BE1.BINHigh_AboveMedian	factor	2.00	contr.treatment	treatment	191	93	115,717	0.81	0.142	-1.45	201	0.62	1.08	0.62, 1.08	0.15	0.524	0.1	0.1	0.1	0.1	0.1	0.1
ABCF3.BIN	ABCF3.BIN	dichotomous	FALSE	level	FALSE	382	201	382	prop_hazard	HR	High_AboveMedian	ABCF3.BINHigh_AboveMedian	factor	2.00	contr.treatment	treatment	192	100	110,649	1.01	0.141	0.070	201	0.77	1.33	0.77, 1.33	>0.9	0.506	0.9	0.9	0.9	0.9	0.9	0.9
ABCG1.BIN	ABCG1.BIN	dichotomous	FALSE	level	FALSE	382	201	382	prop_hazard	HR	High_AboveMedian	ABCG1.BINHigh_AboveMedian	factor	2.00	contr.treatment	treatment	190	88	121,442	0.68	0.143	-2.75	201	0.51	0.89	0.51, 0.89	0.006	0.542	0.006	0.006	0.006	0.006	0.006	0.006
ABCG2.BIN	ABCG2.BIN	dichotomous	FALSE	level	FALSE	382	201	382	prop_hazard	HR	High_AboveMedian	ABCG2.BINHigh_AboveMedian	factor	2.00	contr.treatment	treatment	193	109	110,192	1.23	0.142	1.44	201	0.93	1.62	0.93, 1.62	0.2	0.532	0.1	0.2	0.1	0.15	0.2	0.15
ABCG4.BIN	ABCG4.BIN	dichotomous	FALSE	level	FALSE	382	201	382	prop_hazard	HR	High_AboveMedian	ABCG4.BINHigh_AboveMedian	factor	2.00	contr.treatment	treatment	190	104	108,117	1.13	0.141	0.894	201	0.86	1.50	0.86, 1.50	0.4	0.524	0.4	0.4	0.4	0.4	0.4	0.4
ABCG5.BIN	ABCG5.BIN	dichotomous	FALSE	level	FALSE	382	201	382	prop_hazard	HR	High_AboveMedian	ABCG5.BINHigh_AboveMedian	factor	2.00	contr.treatment	treatment	191	105	111,056	1.07	0.141	0.489	201	0.81	1.41	0.81, 1.41	0.6	0.501	0.6	0.6	0.6	0.6	0.6	0.6
ABCG8.BIN	ABCG8.BIN	dichotomous	FALSE	level	FALSE	382	201	382	prop_hazard	HR	High_AboveMedian	ABCG8.BINHigh_AboveMedian	factor	2.00	contr.treatment	treatment	129	71	76,121	1.05	0.148	0.320	201	0.78	1.40	0.78, 1.40	0.7	0.509	0.7	0.7	0.7	0.7	0.7	0.7
ABHD1.BIN	ABHD1.BIN	dichotomous	FALSE	level	FALSE	382	201	382	prop_hazard	HR	High_AboveMedian	ABHD1.BINHigh_AboveMedian	factor	2.00	contr.treatment	treatment	191	99	116,877	0.90	0.141	-0.736	201	0.68	1.19	0.68, 1.19	0.5	0.508	0.5	0.5	0.5	0.5	0.5	0.5
ABHD10.BIN	ABHD10.BIN	dichotomous	FALSE	level	FALSE	382	201	382	prop_hazard	HR	High_AboveMedian	ABHD10.BINHigh_AboveMedian	factor	2.00	contr.treatment	treatment	187	111	97,044	1.52	0.143	2.92	201	1.15	2.01	1.15, 2.01	0.003	0.554	0.003	0.003	0.003	0.003	0.003	0.003
ABHD11.BIN	ABHD11.BIN	dichotomous	FALSE	level	FALSE	382	201	382	prop_hazard	HR	High_AboveMedian	ABHD11.BINHigh_AboveMedian	factor	2.00	contr.treatment	treatment	187	105	104,913	1.19	0.141	1.22	201	0.90	1.57	0.90, 1.57	0.2	0.515	0.2	0.2	0.2	0.2	0.2	0.2
ABHD12.BIN	ABHD12.BIN	dichotomous	FALSE	level	FALSE	382	201	382	prop_hazard	HR	High_AboveMedian	ABHD12.BINHigh_AboveMedian	factor	2.00	contr.treatment	treatment	190	99	107,863	1.03	0.141	0.233	201	0.78	1.36	0.78, 1.36	0.8	0.505	0.8	0.8	0.8	0.8	0.8	0.8
ABHD12B.BIN	ABHD12B.BIN	dichotomous	FALSE	level	FALSE	382	201	382	prop_hazard	HR	High_AboveMedian	ABHD12B.BINHigh_AboveMedian	factor	2.00	contr.treatment	treatment	189	105	106,098	1.18	0.141	1.14	201	0.89	1.55	0.89, 1.55	0.3	0.515	0.3	0.3	0.3	0.3	0.3	0.3
ABHD13.BIN	ABHD13.BIN	dichotomous	FALSE	level	FALSE	382	201	382	prop_hazard	HR	High_AboveMedian	ABHD13.BINHigh_AboveMedian	factor	2.00	contr.treatment	treatment	187	106	101,619	1.26	0.142	1.62	201	0.95	1.66	0.95, 1.66	0.11	0.517	0.1	0.1	0.1	0.1	0.1	0.1
ABHD14A.BIN	ABHD14A.BIN	dichotomous	FALSE	level	FALSE	382	201	382	prop_hazard	HR	High_AboveMedian	ABHD14A.BINHigh_AboveMedian	factor	2.00	contr.treatment	treatment	188	104	107,427	1.12	0.141	0.811	201	0.85	1.48	0.85, 1.48	0.4	0.512	0.4	0.4	0.4	0.4	0.4	0.4
ABHD14A.ACY1.BIN	ABHD14A.ACY1.BIN	dichotomous	FALSE	level	FALSE	382	201	382	prop_hazard	HR	High_AboveMedian	ABHD14A.ACY1.BINHigh_AboveMedian	factor	2.00	contr.treatment	treatment	193	108	118,751	1.04	0.142	0.249	201	0.78	1.37	0.78, 1.37	0.8	0.493	0.8	0.8	0.8	0.8	0.8	0.8
ABHD14B.BIN	ABHD14B.BIN	dichotomous	FALSE	level	FALSE	382	201	382	prop_hazard	HR	High_AboveMedian	ABHD14B.BINHigh_AboveMedian	factor	2.00	contr.treatment	treatment	187	110	104,370	1.33	0.142	2.01	201	1.01	1.76	1.01, 1.76	0.044	0.535	0.04	0.04	0.04	0.04	0.04	0.04
ABHD15.BIN	ABHD15.BIN	dichotomous	FALSE	level	FALSE	382	201	382	prop_hazard	HR	High_AboveMedian	ABHD15.BINHigh_AboveMedian	factor	2.00	contr.treatment	treatment	187	102	113,105	1.00	0.141	0.001	201	0.76	1.32	0.76, 1.32	>0.9	0.499	1	1	1	1	1	1
ABHD16A.BIN	ABHD16A.BIN	dichotomous	FALSE	level	FALSE	382	201	382	prop_hazard	HR	High_AboveMedian	ABHD16A.BINHigh_AboveMedian	factor	2.00	contr.treatment	treatment	187	106	106,833	1.19	0.141	1.26	201	0.91	1.58	0.91, 1.58	0.2	0.522	0.2	0.2	0.2	0.2	0.2	0.2
ABHD16B.BIN	ABHD16B.BIN	dichotomous	FALSE	level	FALSE	382	201	382	prop_hazard	HR	High_AboveMedian	ABHD16B.BINHigh_AboveMedian	factor	2.00	contr.treatment	treatment	98	54	56,276	1.11	0.159	0.640	201	0.81	1.51	0.81, 1.51	0.5	0.511	0.5	0.5	0.5	0.5	0.5	0.5
ABHD17A.BIN	ABHD17A.BIN	dichotomous	FALSE	level	FALSE	382	201	382	prop_hazard	HR	High_AboveMedian	ABHD17A.BINHigh_AboveMedian	factor	2.00	contr.treatment	treatment	189	95	113,993	0.85	0.141	-1.14	201	0.65	1.12	0.65, 1.12	0.3	0.532	0.3	0.3	0.3	0.3	0.3	0.3
ABHD17B.BIN	ABHD17B.BIN	dichotomous	FALSE	level	FALSE	382	201	382	prop_hazard	HR	High_AboveMedian	ABHD17B.BINHigh_AboveMedian	factor	2.00	contr.treatment	treatment	189	100	110,298	0.98	0.141	-0.130	201	0.74	1.29	0.74, 1.29	0.9	0.51	0.9	0.9	0.9	0.9	0.9	0.9
ABHD17C.BIN	ABHD17C.BIN	dichotomous	FALSE	level	FALSE	382	201	382	prop_hazard	HR	High_AboveMedian	ABHD17C.BINHigh_AboveMedian	factor	2.00	contr.treatment	treatment	189	105	110,018	1.09	0.141	0.630	201	0.83	1.44	0.83, 1.44	0.5	0.502	0.5	0.5	0.5	0.5	0.5	0.5
ABHD18.BIN	ABHD18.BIN	dichotomous	FALSE	level	FALSE	382	201	382	prop_hazard	HR	High_AboveMedian	ABHD18.BINHigh_AboveMedian	factor	2.00	contr.treatment	treatment	192	84	123,718	0.60	0.143	-3.62	201	0.45	0.79	0.45, 0.79	<0.001	0.562	3e-04	3e-04	3e-04	3e-04	3e-04	3e-04
ABHD2.BIN	ABHD2.BIN	dichotomous	FALSE	level	FALSE	382	201	382	prop_hazard	HR	High_AboveMedian	ABHD2.BINHigh_AboveMedian	factor	2.00	contr.treatment	treatment	188	97	110,685	0.92	0.141	-0.563	201	0.70	1.22	0.70, 1.22	0.6	0.511	0.6	0.6	0.6	0.6	0.6	0.6
ABHD3.BIN	ABHD3.BIN	dichotomous	FALSE	level	FALSE	382	201	382	prop_hazard	HR	High_AboveMedian	ABHD3.BINHigh_AboveMedian	factor	2.00	contr.treatment	treatment	187	100	114,524	0.96	0.141	-0.281	201	0.73	1.27	0.73, 1.27	0.8	0.503	0.8	0.8	0.8	0.8	0.8	0.8
ABHD4.BIN	ABHD4.BIN	dichotomous	FALSE	level	FALSE	382	201	382	prop_hazard	HR	High_AboveMedian	ABHD4.BINHigh_AboveMedian	factor	2.00	contr.treatment	treatment	187	108	106,479	1.23	0.142	1.48	201	0.93	1.63	0.93, 1.63	0.14	0.521	0.1	0.1	0.1	0.1	0.1	0.1
ABHD5.BIN	ABHD5.BIN	dichotomous	FALSE	level	FALSE	382	201	382	prop_hazard	HR	High_AboveMedian	ABHD5.BINHigh_AboveMedian	factor	2.00	contr.treatment	treatment	188	94	115,900	0.80	0.141	-1.56	201	0.61	1.06	0.61, 1.06	0.12	0.539	0.1	0.1	0.1	0.1	0.1	0.1
ABHD6.BIN	ABHD6.BIN	dichotomous	FALSE	level	FALSE	382	201	382	prop_hazard	HR	High_AboveMedian	ABHD6.BINHigh_AboveMedian	factor	2.00	contr.treatment	treatment	188	96	113,031	0.87	0.141	-1.01	201	0.66	1.14	0.66, 1.14	0.3	0.527	0.3	0.3	0.3	0.3	0.3	0.3
ABHD8.BIN	ABHD8.BIN	dichotomous	FALSE	level	FALSE	382	201	382	prop_hazard	HR	High_AboveMedian	ABHD8.BINHigh_AboveMedian	factor	2.00	contr.treatment	treatment	188	100	115,294	0.94	0.141	-0.430	201	0.71	1.24	0.71, 1.24	0.7	0.506	0.7	0.7	0.7	0.7	0.7	0.7
ABI1.BIN	ABI1.BIN	dichotomous	FALSE	level	FALSE	382	201	382	prop_hazard	HR	High_AboveMedian	ABI1.BINHigh_AboveMedian	factor	2.00	contr.treatment	treatment	189	95	114,721	0.84	0.141	-1.24	201	0.64	1.11	0.64, 1.11	0.2	0.528	0.2	0.2	0.2	0.2	0.2	0.2
ABI2.BIN	ABI2.BIN	dichotomous	FALSE	level	FALSE	382	201	382	prop_hazard	HR	High_AboveMedian	ABI2.BINHigh_AboveMedian	factor	2.00	contr.treatment	treatment	188	115	97,910	1.61	0.143	3.33	201	1.22	2.14	1.22, 2.14	<0.001	0.557	8e-04	9e-04	8e-04	9e-04	9e-04	9e-04
ABI3.BIN	ABI3.BIN	dichotomous	FALSE	level	FALSE	382	201	382	prop_hazard	HR	High_AboveMedian	ABI3.BINHigh_AboveMedian	factor	2.00	contr.treatment	treatment	188	100	117,121	0.91	0.141	-0.671	201	0.69	1.20	0.69, 1.20	0.5	0.517	0.5	0.5	0.5	0.5	0.5	0.5
ABI3BP.BIN	ABI3BP.BIN	dichotomous	FALSE	level	FALSE	382	201	382	prop_hazard	HR	High_AboveMedian	ABI3BP.BINHigh_AboveMedian	factor	2.00	contr.treatment	treatment	193	85	123,503	0.62	0.144	-3.37	201	0.47	0.82	0.47, 0.82	<0.001	0.555	7e-04	8e-04	7e-04	8e-04	8e-04	8e-04
ABITRAM.BIN	ABITRAM.BIN	dichotomous	FALSE	level	FALSE	382	201	382	prop_hazard	HR	High_AboveMedian	ABITRAM.BINHigh_AboveMedian	factor	2.00	contr.treatment	treatment	187	107	100,523	1.31	0.142	1.92	201	0.99	1.73	0.99, 1.73	0.054	0.529	0.05	0.05	0.05	0.05	0.05	0.05
ABL1.BIN	ABL1.BIN	dichotomous	FALSE	level	FALSE	382	201	382	prop_hazard	HR	High_AboveMedian	ABL1.BINHigh_AboveMedian	factor	2.00	contr.treatment	treatment	189	101	104,663	1.10	0.141	0.700	201	0.84	1.46	0.84, 1.46	0.5	0.512	0.5	0.5	0.5	0.5	0.5	0.5
ABL2.BIN	ABL2.BIN	dichotomous	FALSE	level	FALSE	382	201	382	prop_hazard	HR	High_AboveMedian	ABL2.BINHigh_AboveMedian	factor	2.00	contr.treatment	treatment	192	102	117,549	0.91	0.141	-0.675	201	0.69	1.20	0.69, 1.20	0.5	0.531	0.5	0.5	0.5	0.5	0.5	0.5
ABLIM1.BIN	ABLIM1.BIN	dichotomous	FALSE	level	FALSE	382	201	382	prop_hazard	HR	High_AboveMedian	ABLIM1.BINHigh_AboveMedian	factor	2.00	contr.treatment	treatment	189	99	112,489	0.96	0.141	-0.291	201	0.73	1.27	0.73, 1.27	0.8	0.503	0.8	0.8	0.8	0.8	0.8	0.8
ABLIM2.BIN	ABLIM2.BIN	dichotomous	FALSE	level	FALSE	382	201	382	prop_hazard	HR	High_AboveMedian	ABLIM2.BINHigh_AboveMedian	factor	2.00	contr.treatment	treatment	190	95	117,114	0.83	0.141	-1.35	201	0.63	1.09	0.63, 1.09	0.2	0.521	0.2	0.2	0.2	0.2	0.2	0.2
ABLIM3.BIN	ABLIM3.BIN	dichotomous	FALSE	level	FALSE	382	201	382	prop_hazard	HR	High_AboveMedian	ABLIM3.BINHigh_AboveMedian	factor	2.00	contr.treatment	treatment	193	97	114,732	0.88	0.141	-0.892	201	0.67	1.16	0.67, 1.16	0.4	0.518	0.4	0.4	0.4	0.4	0.4	0.4
ABO.BIN	ABO.BIN	dichotomous	FALSE	level	FALSE	382	201	382	prop_hazard	HR	High_AboveMedian	ABO.BINHigh_AboveMedian	factor	2.00	contr.treatment	treatment	189	105	105,625	1.20	0.141	1.30	201	0.91	1.59	0.91, 1.59	0.2	0.526	0.2	0.2	0.2	0.2	0.2	0.2
ABR.BIN	ABR.BIN	dichotomous	FALSE	level	FALSE	382	201	382	prop_hazard	HR	High_AboveMedian	ABR.BINHigh_AboveMedian	factor	2.00	contr.treatment	treatment	189	105	108,486	1.12	0.141	0.820	201	0.85	1.48	0.85, 1.48	0.4	0.512	0.4	0.4	0.4	0.4	0.4	0.4
ABRA.BIN	ABRA.BIN	dichotomous	FALSE	level	FALSE	382	201	382	prop_hazard	HR	High_AboveMedian	ABRA.BINHigh_AboveMedian	factor	2.00	contr.treatment	treatment	100	51	60,629	0.93	0.162	-0.461	201	0.67	1.28	0.67, 1.28	0.6	0.499	0.6	0.6	0.6	0.6	0.6	0.6
ABRACL.BIN	ABRACL.BIN	dichotomous	FALSE	level	FALSE	382	201	382	prop_hazard	HR	High_AboveMedian	ABRACL.BINHigh_AboveMedian	factor	2.00	contr.treatment	treatment	187	103	106,557	1.13	0.141	0.844	201	0.85	1.49	0.85, 1.49	0.4	0.51	0.4	0.4	0.4	0.4	0.4	0.4
ABRAXAS1.BIN	ABRAXAS1.BIN	dichotomous	FALSE	level	FALSE	382	201	382	prop_hazard	HR	High_AboveMedian	ABRAXAS1.BINHigh_AboveMedian	factor	2.00	contr.treatment	treatment	190	95	110,039	0.89	0.142	-0.806	201	0.68	1.18	0.68, 1.18	0.4	0.521	0.4	0.4	0.4	0.4	0.4	0.4
ABRAXAS2.BIN	ABRAXAS2.BIN	dichotomous	FALSE	level	FALSE	382	201	382	prop_hazard	HR	High_AboveMedian	ABRAXAS2.BINHigh_AboveMedian	factor	2.00	contr.treatment	treatment	189	98	111,909	0.94	0.141	-0.456	201	0.71	1.24	0.71, 1.24	0.6	0.502	0.6	0.6	0.6	0.6	0.6	0.6
ABT1.BIN	ABT1.BIN	dichotomous	FALSE	level	FALSE	382	201	382	prop_hazard	HR	High_AboveMedian	ABT1.BINHigh_AboveMedian	factor	2.00	contr.treatment	treatment	187	103	110,246	1.05	0.141	0.320	201	0.79	1.38	0.79, 1.38	0.7	0.498	0.7	0.7	0.7	0.7	0.7	0.7
ABTB1.BIN	ABTB1.BIN	dichotomous	FALSE	level	FALSE	382	201	382	prop_hazard	HR	High_AboveMedian	ABTB1.BINHigh_AboveMedian	factor	2.00	contr.treatment	treatment	190	94	120,431	0.76	0.142	-1.89	201	0.58	1.01	0.58, 1.01	0.058	0.537	0.06	0.06	0.06	0.06	0.06	0.06
ABTB2.BIN	ABTB2.BIN	dichotomous	FALSE	level	FALSE	382	201	382	prop_hazard	HR	High_AboveMedian	ABTB2.BINHigh_AboveMedian	factor	2.00	contr.treatment	treatment	188	112	108,200	1.28	0.142	1.76	201	0.97	1.70	0.97, 1.70	0.079	0.514	0.08	0.08	0.08	0.08	0.08	0.08
AC000093.1.BIN	AC000093.1.BIN	dichotomous	FALSE	level	FALSE	382	201	382	prop_hazard	HR	High_AboveMedian	AC000093.1.BINHigh_AboveMedian	factor	2.00	contr.treatment	treatment	191	108	109,381	1.25	0.142	1.57	201	0.95	1.65	0.95, 1.65	0.12	0.53	0.1	0.1	0.1	0.1	0.1	0.1
AC000120.3.BIN	AC000120.3.BIN	dichotomous	FALSE	level	FALSE	382	201	382	prop_hazard	HR	High_AboveMedian	AC000120.3.BINHigh_AboveMedian	factor	2.00	contr.treatment	treatment	194	97	112,955	0.93	0.141	-0.526	201	0.70	1.22	0.70, 1.22	0.6	0.5	0.6	0.6	0.6	0.6	0.6	0.6
AC001226.2.BIN	AC001226.2.BIN	dichotomous	FALSE	level	FALSE	382	201	382	prop_hazard	HR	High_AboveMedian	AC001226.2.BINHigh_AboveMedian	factor	2.00	contr.treatment	treatment	192	102	116,898	0.97	0.141	-0.224	201	0.73	1.28	0.73, 1.28	0.8	0.5	0.8	0.8	0.8	0.8	0.8	0.8
AC002310.4.BIN	AC002310.4.BIN	dichotomous	FALSE	level	FALSE	382	201	382	prop_hazard	HR	High_AboveMedian	AC002310.4.BINHigh_AboveMedian	factor	2.00	contr.treatment	treatment	54	26	31,796	0.86	0.210	-0.716	201	0.57	1.30	0.57, 1.30	0.5	0.511	0.5	0.5	0.5	0.5	0.5	0.5
AC002985.1.BIN	AC002985.1.BIN	dichotomous	FALSE	level	FALSE	382	201	382	prop_hazard	HR	High_AboveMedian	AC002985.1.BINHigh_AboveMedian	factor	2.00	contr.treatment	treatment	58	37	32,705	1.39	0.182	1.81	201	0.97	1.99	0.97, 1.99	0.070	0.528	0.08	0.07	0.07	0.08	0.08	0.08
AC002996.1.BIN	AC002996.1.BIN	dichotomous	FALSE	level	FALSE	382	201	382	prop_hazard	HR	High_AboveMedian	AC002996.1.BINHigh_AboveMedian	factor	2.00	contr.treatment	treatment	194	89	122,252	0.69	0.143	-2.57	201	0.52	0.92	0.52, 0.92	0.010	0.536	0.01	0.01	0.01	0.01	0.01	0.01
AC003002.3.BIN	AC003002.3.BIN	dichotomous	FALSE	level	FALSE	382	201	382	prop_hazard	HR	High_AboveMedian	AC003002.3.BINHigh_AboveMedian	factor	2.00	contr.treatment	treatment	189	103	110,815	1.04	0.141	0.267	201	0.79	1.37	0.79, 1.37	0.8	0.498	0.8	0.8	0.8	0.8	0.8	0.8
AC003005.1.BIN	AC003005.1.BIN	dichotomous	FALSE	level	FALSE	382	201	382	prop_hazard	HR	High_AboveMedian	AC003005.1.BINHigh_AboveMedian	factor	2.00	contr.treatment	treatment	187	110	104,178	1.31	0.142	1.90	201	0.99	1.73	0.99, 1.73	0.058	0.527	0.06	0.06	0.06	0.06	0.06	0.06
AC003006.1.BIN	AC003006.1.BIN	dichotomous	FALSE	level	FALSE	382	201	382	prop_hazard	HR	High_AboveMedian	AC003006.1.BINHigh_AboveMedian	factor	2.00	contr.treatment	treatment	194	104	115,006	1.04	0.141	0.270	201	0.79	1.37	0.79, 1.37	0.8	0.512	0.8	0.8	0.8	0.8	0.8	0.8
AC003688.1.BIN	AC003688.1.BIN	dichotomous	FALSE	level	FALSE	382	201	382	prop_hazard	HR	High_AboveMedian	AC003688.1.BINHigh_AboveMedian	factor	2.00	contr.treatment	treatment	47	26	26,182	1.12	0.210	0.534	201	0.74	1.69	0.74, 1.69	0.6	0.509	0.6	0.6	0.6	0.6	0.6	0.6
AC004076.1.BIN	AC004076.1.BIN	dichotomous	FALSE	level	FALSE	382	201	382	prop_hazard	HR	High_AboveMedian	AC004076.1.BINHigh_AboveMedian	factor	2.00	contr.treatment	treatment	193	105	108,809	1.15	0.141	0.98	201	0.87	1.52	0.87, 1.52	0.3	0.524	0.3	0.3	0.3	0.3	0.3	0.3
AC004080.3.BIN	AC004080.3.BIN	dichotomous	FALSE	level	FALSE	382	201	382	prop_hazard	HR	High_AboveMedian	AC004080.3.BINHigh_AboveMedian	factor	2.00	contr.treatment	treatment	81	42	50,469	0.94	0.174	-0.376	201	0.67	1.32	0.67, 1.32	0.7	0.511	0.7	0.7	0.7	0.7	0.7	0.7
AC004223.3.BIN	AC004223.3.BIN	dichotomous	FALSE	level	FALSE	382	201	382	prop_hazard	HR	High_AboveMedian	AC004223.3.BINHigh_AboveMedian	factor	2.00	contr.treatment	treatment	131	71	79,067	1.04	0.148	0.234	201	0.77	1.38	0.77, 1.38	0.8	0.51	0.8	0.8	0.8	0.8	0.8	0.8
AC004556.3.BIN	AC004556.3.BIN	dichotomous	FALSE	level	FALSE	382	201	382	prop_hazard	HR	High_AboveMedian	AC004556.3.BINHigh_AboveMedian	factor	2.00	contr.treatment	treatment	148	72	90,733	0.82	0.147	-1.32	201	0.62	1.10	0.62, 1.10	0.2	0.52	0.2	0.2	0.2	0.2	0.2	0.2
AC004593.2.BIN	AC004593.2.BIN	dichotomous	FALSE	level	FALSE	382	201	382	prop_hazard	HR	High_AboveMedian	AC004593.2.BINHigh_AboveMedian	factor	2.00	contr.treatment	treatment	109	62	59,892	1.18	0.153	1.06	201	0.87	1.59	0.87, 1.59	0.3	0.514	0.3	0.3	0.3	0.3	0.3	0.3
AC004687.2.BIN	AC004687.2.BIN	dichotomous	FALSE	level	FALSE	382	201	382	prop_hazard	HR	High_AboveMedian	AC004687.2.BINHigh_AboveMedian	factor	2.00	contr.treatment	treatment	192	99	108,852	0.97	0.141	-0.213	201	0.74	1.28	0.74, 1.28	0.8	0.5	0.8	0.8	0.8	0.8	0.8	0.8
AC004691.2.BIN	AC004691.2.BIN	dichotomous	FALSE	level	FALSE	382	201	382	prop_hazard	HR	High_AboveMedian	AC004691.2.BINHigh_AboveMedian	factor	2.00	contr.treatment	treatment	194	99	116,302	0.93	0.142	-0.521	201	0.70	1.23	0.70, 1.23	0.6	0.502	0.6	0.6	0.6	0.6	0.6	0.6
AC004706.3.BIN	AC004706.3.BIN	dichotomous	FALSE	level	FALSE	382	201	382	prop_hazard	HR	High_AboveMedian	AC004706.3.BINHigh_AboveMedian	factor	2.00	contr.treatment	treatment	187	106	108,957	1.14	0.141	0.929	201	0.86	1.50	0.86, 1.50	0.4	0.518	0.4	0.4	0.4	0.4	0.4	0.4
AC004805.1.BIN	AC004805.1.BIN	dichotomous	FALSE	level	FALSE	382	201	382	prop_hazard	HR	High_AboveMedian	AC004805.1.BINHigh_AboveMedian	factor	2.00	contr.treatment	treatment	113	57	63,569	0.97	0.157	-0.220	201	0.71	1.31	0.71, 1.31	0.8	0.502	0.8	0.8	0.8	0.8	0.8	0.8
AC004832.3.BIN	AC004832.3.BIN	dichotomous	FALSE	level	FALSE	382	201	382	prop_hazard	HR	High_AboveMedian	AC004832.3.BINHigh_AboveMedian	factor	2.00	contr.treatment	treatment	193	103	109,361	1.10	0.141	0.683	201	0.83	1.45	0.83, 1.45	0.5	0.511	0.5	0.5	0.5	0.5	0.5	0.5
AC004922.1.BIN	AC004922.1.BIN	dichotomous	FALSE	level	FALSE	382	201	382	prop_hazard	HR	High_AboveMedian	AC004922.1.BINHigh_AboveMedian	factor	2.00	contr.treatment	treatment	194	97	117,770	0.87	0.142	-1.00	201	0.66	1.15	0.66, 1.15	0.3	0.513	0.3	0.3	0.3	0.3	0.3	0.3
AC004997.1.BIN	AC004997.1.BIN	dichotomous	FALSE	level	FALSE	382	201	382	prop_hazard	HR	High_AboveMedian	AC004997.1.BINHigh_AboveMedian	factor	2.00	contr.treatment	treatment	192	100	109,618	1.05	0.141	0.371	201	0.80	1.39	0.80, 1.39	0.7	0.517	0.7	0.7	0.7	0.7	0.7	0.7
AC005020.2.BIN	AC005020.2.BIN	dichotomous	FALSE	level	FALSE	382	201	382	prop_hazard	HR	High_AboveMedian	AC005020.2.BINHigh_AboveMedian	factor	2.00	contr.treatment	treatment	187	101	108,243	1.06	0.141	0.433	201	0.81	1.40	0.81, 1.40	0.7	0.512	0.7	0.7	0.7	0.7	0.7	0.7
AC005041.1.BIN	AC005041.1.BIN	dichotomous	FALSE	level	FALSE	382	201	382	prop_hazard	HR	High_AboveMedian	AC005041.1.BINHigh_AboveMedian	factor	2.00	contr.treatment	treatment	143	78	76,773	1.14	0.145	0.925	201	0.86	1.52	0.86, 1.52	0.4	0.513	0.4	0.4	0.4	0.4	0.4	0.4
AC005154.5.BIN	AC005154.5.BIN	dichotomous	FALSE	level	FALSE	382	201	382	prop_hazard	HR	High_AboveMedian	AC005154.5.BINHigh_AboveMedian	factor	2.00	contr.treatment	treatment	194	98	113,774	0.93	0.141	-0.499	201	0.71	1.23	0.71, 1.23	0.6	0.505	0.6	0.6	0.6	0.6	0.6	0.6
AC005192.1.BIN	AC005192.1.BIN	dichotomous	FALSE	level	FALSE	382	201	382	prop_hazard	HR	High_AboveMedian	AC005192.1.BINHigh_AboveMedian	factor	2.00	contr.treatment	treatment	190	104	105,558	1.15	0.141	0.97	201	0.87	1.51	0.87, 1.51	0.3	0.525	0.3	0.3	0.3	0.3	0.3	0.3
AC005258.1.BIN	AC005258.1.BIN	dichotomous	FALSE	level	FALSE	382	201	382	prop_hazard	HR	High_AboveMedian	AC005258.1.BINHigh_AboveMedian	factor	2.00	contr.treatment	treatment	62	32	35,161	1.03	0.193	0.148	201	0.70	1.50	0.70, 1.50	0.9	0.505	0.9	0.9	0.9	0.9	0.9	0.9
AC005324.3.BIN	AC005324.3.BIN	dichotomous	FALSE	level	FALSE	382	201	382	prop_hazard	HR	High_AboveMedian	AC005324.3.BINHigh_AboveMedian	factor	2.00	contr.treatment	treatment	194	100	110,753	1.01	0.141	0.061	201	0.76	1.33	0.76, 1.33	>0.9	0.502	1	1	1	1	1	1
AC005520.1.BIN	AC005520.1.BIN	dichotomous	FALSE	level	FALSE	382	201	382	prop_hazard	HR	High_AboveMedian	AC005520.1.BINHigh_AboveMedian	factor	2.00	contr.treatment	treatment	193	100	110,701	0.97	0.141	-0.218	201	0.74	1.28	0.74, 1.28	0.8	0.509	0.8	0.8	0.8	0.8	0.8	0.8
AC005670.2.BIN	AC005670.2.BIN	dichotomous	FALSE	level	FALSE	382	201	382	prop_hazard	HR	High_AboveMedian	AC005670.2.BINHigh_AboveMedian	factor	2.00	contr.treatment	treatment	194	94	115,603	0.83	0.142	-1.33	201	0.63	1.09	0.63, 1.09	0.2	0.519	0.2	0.2	0.2	0.2	0.2	0.2
AC005726.1.BIN	AC005726.1.BIN	dichotomous	FALSE	level	FALSE	382	201	382	prop_hazard	HR	High_AboveMedian	AC005726.1.BINHigh_AboveMedian	factor	2.00	contr.treatment	treatment	129	64	77,439	0.88	0.151	-0.829	201	0.66	1.19	0.66, 1.19	0.4	0.511	0.4	0.4	0.4	0.4	0.4	0.4
AC005832.4.BIN	AC005832.4.BIN	dichotomous	FALSE	level	FALSE	382	201	382	prop_hazard	HR	High_AboveMedian	AC005832.4.BINHigh_AboveMedian	factor	2.00	contr.treatment	treatment	194	93	114,744	0.82	0.142	-1.37	201	0.62	1.09	0.62, 1.09	0.2	0.521	0.2	0.2	0.2	0.2	0.2	0.2
AC005833.1.BIN	AC005833.1.BIN	dichotomous	FALSE	level	FALSE	382	201	382	prop_hazard	HR	High_AboveMedian	AC005833.1.BINHigh_AboveMedian	factor	2.00	contr.treatment	treatment	192	103	107,040	1.12	0.141	0.790	201	0.85	1.47	0.85, 1.47	0.4	0.516	0.4	0.4	0.4	0.4	0.4	0.4
AC005837.2.BIN	AC005837.2.BIN	dichotomous	FALSE	level	FALSE	382	201	382	prop_hazard	HR	High_AboveMedian	AC005837.2.BINHigh_AboveMedian	factor	2.00	contr.treatment	treatment	194	101	114,752	0.99	0.141	-0.101	201	0.75	1.30	0.75, 1.30	>0.9	0.492	0.9	0.9	0.9	0.9	0.9	0.9
AC005943.1.BIN	AC005943.1.BIN	dichotomous	FALSE	level	FALSE	382	201	382	prop_hazard	HR	High_AboveMedian	AC005943.1.BINHigh_AboveMedian	factor	2.00	contr.treatment	treatment	193	94	115,853	0.84	0.142	-1.21	201	0.64	1.11	0.64, 1.11	0.2	0.509	0.2	0.2	0.2	0.2	0.2	0.2
AC006030.1.BIN	AC006030.1.BIN	dichotomous	FALSE	level	FALSE	382	201	382	prop_hazard	HR	High_AboveMedian	AC006030.1.BINHigh_AboveMedian	factor	2.00	contr.treatment	treatment	192	98	111,412	0.94	0.141	-0.456	201	0.71	1.24	0.71, 1.24	0.6	0.502	0.6	0.6	0.6	0.6	0.6	0.6
AC006059.2.BIN	AC006059.2.BIN	dichotomous	FALSE	level	FALSE	382	201	382	prop_hazard	HR	High_AboveMedian	AC006059.2.BINHigh_AboveMedian	factor	2.00	contr.treatment	treatment	187	101	107,496	1.06	0.141	0.385	201	0.80	1.39	0.80, 1.39	0.7	0.503	0.7	0.7	0.7	0.7	0.7	0.7
AC006064.6.BIN	AC006064.6.BIN	dichotomous	FALSE	level	FALSE	382	201	382	prop_hazard	HR	High_AboveMedian	AC006064.6.BINHigh_AboveMedian	factor	2.00	contr.treatment	treatment	194	97	114,616	0.91	0.142	-0.667	201	0.69	1.20	0.69, 1.20	0.5	0.506	0.5	0.5	0.5	0.5	0.5	0.5
AC006254.1.BIN	AC006254.1.BIN	dichotomous	FALSE	level	FALSE	382	201	382	prop_hazard	HR	High_AboveMedian	AC006254.1.BINHigh_AboveMedian	factor	2.00	contr.treatment	treatment	190	96	120,138	0.82	0.142	-1.44	201	0.62	1.08	0.62, 1.08	0.15	0.53	0.1	0.1	0.1	0.1	0.1	0.1
AC006486.1.BIN	AC006486.1.BIN	dichotomous	FALSE	level	FALSE	382	201	382	prop_hazard	HR	High_AboveMedian	AC006486.1.BINHigh_AboveMedian	factor	2.00	contr.treatment	treatment	194	100	111,434	1.01	0.141	0.039	201	0.76	1.33	0.76, 1.33	>0.9	0.51	1	1	1	1	1	1
AC006538.2.BIN	AC006538.2.BIN	dichotomous	FALSE	level	FALSE	382	201	382	prop_hazard	HR	High_AboveMedian	AC006538.2.BINHigh_AboveMedian	factor	2.00	contr.treatment	treatment	81	49	44,204	1.24	0.165	1.30	201	0.90	1.71	0.90, 1.71	0.2	0.511	0.2	0.2	0.2	0.2	0.2	0.2
AC007040.2.BIN	AC007040.2.BIN	dichotomous	FALSE	level	FALSE	382	201	382	prop_hazard	HR	High_AboveMedian	AC007040.2.BINHigh_AboveMedian	factor	2.00	contr.treatment	treatment	188	107	101,636	1.29	0.142	1.78	201	0.97	1.70	0.97, 1.70	0.076	0.519	0.08	0.08	0.08	0.08	0.08	0.08
AC007192.1.BIN	AC007192.1.BIN	dichotomous	FALSE	level	FALSE	382	201	382	prop_hazard	HR	High_AboveMedian	AC007192.1.BINHigh_AboveMedian	factor	2.00	contr.treatment	treatment	193	89	116,614	0.73	0.142	-2.25	201	0.55	0.96	0.55, 0.96	0.025	0.541	0.02	0.02	0.02	0.02	0.02	0.02
AC007325.1.BIN	AC007325.1.BIN	dichotomous	FALSE	level	FALSE	382	201	382	prop_hazard	HR	High_AboveMedian	AC007325.1.BINHigh_AboveMedian	factor	2.00	contr.treatment	treatment	160	79	98,482	0.84	0.145	-1.20	201	0.63	1.12	0.63, 1.12	0.2	0.522	0.2	0.2	0.2	0.2	0.2	0.2
AC007325.2.BIN	AC007325.2.BIN	dichotomous	FALSE	level	FALSE	382	201	382	prop_hazard	HR	High_AboveMedian	AC007325.2.BINHigh_AboveMedian	factor	2.00	contr.treatment	treatment	193	99	110,132	0.96	0.141	-0.261	201	0.73	1.27	0.73, 1.27	0.8	0.509	0.8	0.8	0.8	0.8	0.8	0.8
AC007325.4.BIN	AC007325.4.BIN	dichotomous	FALSE	level	FALSE	382	201	382	prop_hazard	HR	High_AboveMedian	AC007325.4.BINHigh_AboveMedian	factor	2.00	contr.treatment	treatment	141	82	79,730	1.17	0.144	1.11	201	0.88	1.56	0.88, 1.56	0.3	0.51	0.3	0.3	0.3	0.3	0.3	0.3
AC007326.4.BIN	AC007326.4.BIN	dichotomous	FALSE	level	FALSE	382	201	382	prop_hazard	HR	High_AboveMedian	AC007326.4.BINHigh_AboveMedian	factor	2.00	contr.treatment	treatment	84	43	45,786	1.04	0.172	0.223	201	0.74	1.46	0.74, 1.46	0.8	0.507	0.8	0.8	0.8	0.8	0.8	0.8
AC007731.4.BIN	AC007731.4.BIN	dichotomous	FALSE	level	FALSE	382	201	382	prop_hazard	HR	High_AboveMedian	AC007731.4.BINHigh_AboveMedian	factor	2.00	contr.treatment	treatment	184	88	115,698	0.76	0.143	-1.88	201	0.58	1.01	0.58, 1.01	0.060	0.525	0.06	0.06	0.06	0.06	0.06	0.06
AC007906.2.BIN	AC007906.2.BIN	dichotomous	FALSE	level	FALSE	382	201	382	prop_hazard	HR	High_AboveMedian	AC007906.2.BINHigh_AboveMedian	factor	2.00	contr.treatment	treatment	150	91	82,884	1.34	0.142	2.06	201	1.01	1.77	1.01, 1.77	0.039	0.529	0.04	0.04	0.04	0.04	0.04	0.04
AC007998.2.BIN	AC007998.2.BIN	dichotomous	FALSE	level	FALSE	382	201	382	prop_hazard	HR	High_AboveMedian	AC007998.2.BINHigh_AboveMedian	factor	2.00	contr.treatment	treatment	53	33	29,316	1.25	0.191	1.17	201	0.86	1.81	0.86, 1.81	0.2	0.505	0.3	0.2	0.2	0.3	0.3	0.3
AC008012.1.BIN	AC008012.1.BIN	dichotomous	FALSE	level	FALSE	382	201	382	prop_hazard	HR	High_AboveMedian	AC008012.1.BINHigh_AboveMedian	factor	2.00	contr.treatment	treatment	190	93	114,320	0.82	0.142	-1.41	201	0.62	1.08	0.62, 1.08	0.2	0.528	0.2	0.2	0.2	0.2	0.2	0.2
AC008073.3.BIN	AC008073.3.BIN	dichotomous	FALSE	level	FALSE	382	201	382	prop_hazard	HR	High_AboveMedian	AC008073.3.BINHigh_AboveMedian	factor	2.00	contr.treatment	treatment	193	110	107,673	1.31	0.142	1.92	201	0.99	1.73	0.99, 1.73	0.055	0.545	0.05	0.06	0.05	0.06	0.06	0.06
AC008397.2.BIN	AC008397.2.BIN	dichotomous	FALSE	level	FALSE	382	201	382	prop_hazard	HR	High_AboveMedian	AC008397.2.BINHigh_AboveMedian	factor	2.00	contr.treatment	treatment	95	54	53,231	1.12	0.159	0.720	201	0.82	1.53	0.82, 1.53	0.5	0.508	0.5	0.5	0.5	0.5	0.5	0.5
AC008481.3.BIN	AC008481.3.BIN	dichotomous	FALSE	level	FALSE	382	201	382	prop_hazard	HR	High_AboveMedian	AC008481.3.BINHigh_AboveMedian	factor	2.00	contr.treatment	treatment	53	24	32,133	0.83	0.218	-0.880	201	0.54	1.27	0.54, 1.27	0.4	0.509	0.4	0.4	0.4	0.4	0.4	0.4
AC008575.1.BIN	AC008575.1.BIN	dichotomous	FALSE	level	FALSE	382	201	382	prop_hazard	HR	High_AboveMedian	AC008575.1.BINHigh_AboveMedian	factor	2.00	contr.treatment	treatment	189	89	114,037	0.79	0.142	-1.66	201	0.60	1.04	0.60, 1.04	0.10	0.52	0.1	0.1	0.1	0.1	0.1	0.1
AC008581.2.BIN	AC008581.2.BIN	dichotomous	FALSE	level	FALSE	382	201	382	prop_hazard	HR	High_AboveMedian	AC008581.2.BINHigh_AboveMedian	factor	2.00	contr.treatment	treatment	194	95	113,621	0.87	0.141	-0.97	201	0.66	1.15	0.66, 1.15	0.3	0.512	0.3	0.3	0.3	0.3	0.3	0.3
AC008676.3.BIN	AC008676.3.BIN	dichotomous	FALSE	level	FALSE	382	201	382	prop_hazard	HR	High_AboveMedian	AC008676.3.BINHigh_AboveMedian	factor	2.00	contr.treatment	treatment	115	64	67,064	1.07	0.151	0.468	201	0.80	1.44	0.80, 1.44	0.6	0.496	0.6	0.6	0.6	0.6	0.6	0.6
AC008687.4.BIN	AC008687.4.BIN	dichotomous	FALSE	level	FALSE	382	201	382	prop_hazard	HR	High_AboveMedian	AC008687.4.BINHigh_AboveMedian	factor	2.00	contr.treatment	treatment	189	107	105,781	1.21	0.142	1.35	201	0.92	1.60	0.92, 1.60	0.2	0.511	0.2	0.2	0.2	0.2	0.2	0.2
AC008750.7.BIN	AC008750.7.BIN	dichotomous	FALSE	level	FALSE	382	201	382	prop_hazard	HR	High_AboveMedian	AC008750.7.BINHigh_AboveMedian	factor	2.00	contr.treatment	treatment	190	101	117,708	0.91	0.141	-0.639	201	0.69	1.21	0.69, 1.21	0.5	0.525	0.5	0.5	0.5	0.5	0.5	0.5
AC008758.1.BIN	AC008758.1.BIN	dichotomous	FALSE	level	FALSE	382	201	382	prop_hazard	HR	High_AboveMedian	AC008758.1.BINHigh_AboveMedian	factor	2.00	contr.treatment	treatment	170	83	95,744	0.93	0.143	-0.538	201	0.70	1.23	0.70, 1.23	0.6	0.51	0.6	0.6	0.6	0.6	0.6	0.6
AC008758.5.BIN	AC008758.5.BIN	dichotomous	FALSE	level	FALSE	382	201	382	prop_hazard	HR	High_AboveMedian	AC008758.5.BINHigh_AboveMedian	factor	2.00	contr.treatment	treatment	191	110	98,119	1.44	0.143	2.58	201	1.09	1.91	1.09, 1.91	0.010	0.543	0.01	0.01	0.01	0.01	0.01	0.01
AC008758.6.BIN	AC008758.6.BIN	dichotomous	FALSE	level	FALSE	382	201	382	prop_hazard	HR	High_AboveMedian	AC008758.6.BINHigh_AboveMedian	factor	2.00	contr.treatment	treatment	192	98	117,925	0.87	0.141	-1.01	201	0.66	1.14	0.66, 1.14	0.3	0.516	0.3	0.3	0.3	0.3	0.3	0.3
AC008763.2.BIN	AC008763.2.BIN	dichotomous	FALSE	level	FALSE	382	201	382	prop_hazard	HR	High_AboveMedian	AC008763.2.BINHigh_AboveMedian	factor	2.00	contr.treatment	treatment	164	83	91,768	0.99	0.143	-0.060	201	0.75	1.31	0.75, 1.31	>0.9	0.496	1	1	1	1	1	1
AC008763.3.BIN	AC008763.3.BIN	dichotomous	FALSE	level	FALSE	382	201	382	prop_hazard	HR	High_AboveMedian	AC008763.3.BINHigh_AboveMedian	factor	2.00	contr.treatment	treatment	84	52	38,741	1.63	0.162	3.02	201	1.19	2.24	1.19, 2.24	0.003	0.545	0.004	0.003	0.002	0.004	0.004	0.004
AC008764.1.BIN	AC008764.1.BIN	dichotomous	FALSE	level	FALSE	382	201	382	prop_hazard	HR	High_AboveMedian	AC008764.1.BINHigh_AboveMedian	factor	2.00	contr.treatment	treatment	65	34	34,631	1.07	0.188	0.350	201	0.74	1.55	0.74, 1.55	0.7	0.504	0.7	0.7	0.7	0.7	0.7	0.7
AC008764.4.BIN	AC008764.4.BIN	dichotomous	FALSE	level	FALSE	382	201	382	prop_hazard	HR	High_AboveMedian	AC008764.4.BINHigh_AboveMedian	factor	2.00	contr.treatment	treatment	194	97	115,595	0.90	0.141	-0.780	201	0.68	1.18	0.68, 1.18	0.4	0.509	0.4	0.4	0.4	0.4	0.4	0.4
AC008770.1.BIN	AC008770.1.BIN	dichotomous	FALSE	level	FALSE	382	201	382	prop_hazard	HR	High_AboveMedian	AC008770.1.BINHigh_AboveMedian	factor	2.00	contr.treatment	treatment	44	21	25,903	0.86	0.231	-0.631	201	0.55	1.36	0.55, 1.36	0.5	0.509	0.5	0.5	0.5	0.5	0.5	0.5
AC008770.2.BIN	AC008770.2.BIN	dichotomous	FALSE	level	FALSE	382	201	382	prop_hazard	HR	High_AboveMedian	AC008770.2.BINHigh_AboveMedian	factor	2.00	contr.treatment	treatment	193	97	117,499	0.87	0.142	-0.96	201	0.66	1.15	0.66, 1.15	0.3	0.514	0.3	0.3	0.3	0.3	0.3	0.3
AC008770.4.BIN	AC008770.4.BIN	dichotomous	FALSE	level	FALSE	382	201	382	prop_hazard	HR	High_AboveMedian	AC008770.4.BINHigh_AboveMedian	factor	2.00	contr.treatment	treatment	193	95	117,128	0.83	0.141	-1.29	201	0.63	1.10	0.63, 1.10	0.2	0.517	0.2	0.2	0.2	0.2	0.2	0.2
AC008878.1.BIN	AC008878.1.BIN	dichotomous	FALSE	level	FALSE	382	201	382	prop_hazard	HR	High_AboveMedian	AC008878.1.BINHigh_AboveMedian	factor	2.00	contr.treatment	treatment	192	96	114,748	0.88	0.141	-0.873	201	0.67	1.17	0.67, 1.17	0.4	0.504	0.4	0.4	0.4	0.4	0.4	0.4
AC008878.2.BIN	AC008878.2.BIN	dichotomous	FALSE	level	FALSE	382	201	382	prop_hazard	HR	High_AboveMedian	AC008878.2.BINHigh_AboveMedian	factor	2.00	contr.treatment	treatment	192	101	112,142	0.99	0.141	-0.063	201	0.75	1.31	0.75, 1.31	>0.9	0.504	0.9	0.9	0.9	0.9	0.9	0.9
AC008982.1.BIN	AC008982.1.BIN	dichotomous	FALSE	level	FALSE	382	201	382	prop_hazard	HR	High_AboveMedian	AC008982.1.BINHigh_AboveMedian	factor	2.00	contr.treatment	treatment	57	27	35,879	0.80	0.207	-1.09	201	0.53	1.20	0.53, 1.20	0.3	0.514	0.3	0.3	0.3	0.3	0.3	0.3
AC009070.1.BIN	AC009070.1.BIN	dichotomous	FALSE	level	FALSE	382	201	382	prop_hazard	HR	High_AboveMedian	AC009070.1.BINHigh_AboveMedian	factor	2.00	contr.treatment	treatment	113	68	61,807	1.27	0.150	1.59	201	0.95	1.70	0.95, 1.70	0.11	0.514	0.1	0.1	0.1	0.1	0.1	0.1
AC009133.6.BIN	AC009133.6.BIN	dichotomous	FALSE	level	FALSE	382	201	382	prop_hazard	HR	High_AboveMedian	AC009133.6.BINHigh_AboveMedian	factor	2.00	contr.treatment	treatment	193	94	117,537	0.80	0.142	-1.55	201	0.61	1.06	0.61, 1.06	0.12	0.527	0.1	0.1	0.1	0.1	0.1	0.1
AC009163.3.BIN	AC009163.3.BIN	dichotomous	FALSE	level	FALSE	382	201	382	prop_hazard	HR	High_AboveMedian	AC009163.3.BINHigh_AboveMedian	factor	2.00	contr.treatment	treatment	192	107	107,743	1.20	0.141	1.31	201	0.91	1.59	0.91, 1.59	0.2	0.515	0.2	0.2	0.2	0.2	0.2	0.2
AC009163.5.BIN	AC009163.5.BIN	dichotomous	FALSE	level	FALSE	382	201	382	prop_hazard	HR	High_AboveMedian	AC009163.5.BINHigh_AboveMedian	factor	2.00	contr.treatment	treatment	193	91	116,998	0.75	0.142	-2.01	201	0.57	0.99	0.57, 0.99	0.044	0.532	0.04	0.04	0.04	0.04	0.04	0.04
AC009690.1.BIN	AC009690.1.BIN	dichotomous	FALSE	level	FALSE	382	201	382	prop_hazard	HR	High_AboveMedian	AC009690.1.BINHigh_AboveMedian	factor	2.00	contr.treatment	treatment	190	100	115,433	0.93	0.141	-0.515	201	0.70	1.23	0.70, 1.23	0.6	0.509	0.6	0.6	0.6	0.6	0.6	0.6
AC009690.3.BIN	AC009690.3.BIN	dichotomous	FALSE	level	FALSE	382	201	382	prop_hazard	HR	High_AboveMedian	AC009690.3.BINHigh_AboveMedian	factor	2.00	contr.treatment	treatment	162	87	98,413	1.01	0.143	0.041	201	0.76	1.33	0.76, 1.33	>0.9	0.507	1	1	1	1	1	1
AC009779.3.BIN	AC009779.3.BIN	dichotomous	FALSE	level	FALSE	382	201	382	prop_hazard	HR	High_AboveMedian	AC009779.3.BINHigh_AboveMedian	factor	2.00	contr.treatment	treatment	188	105	110,251	1.13	0.141	0.849	201	0.85	1.49	0.85, 1.49	0.4	0.509	0.4	0.4	0.4	0.4	0.4	0.4
AC009879.2.BIN	AC009879.2.BIN	dichotomous	FALSE	level	FALSE	382	201	382	prop_hazard	HR	High_AboveMedian	AC009879.2.BINHigh_AboveMedian	factor	2.00	contr.treatment	treatment	38	24	22,366	1.18	0.218	0.751	201	0.77	1.80	0.77, 1.80	0.5	0.504	0.5	0.5	0.5	0.5	0.5	0.5
AC009879.3.BIN	AC009879.3.BIN	dichotomous	FALSE	level	FALSE	382	201	382	prop_hazard	HR	High_AboveMedian	AC009879.3.BINHigh_AboveMedian	factor	2.00	contr.treatment	treatment	188	102	110,488	1.04	0.141	0.277	201	0.79	1.37	0.79, 1.37	0.8	0.503	0.8	0.8	0.8	0.8	0.8	0.8
AC010132.3.BIN	AC010132.3.BIN	dichotomous	FALSE	level	FALSE	382	201	382	prop_hazard	HR	High_AboveMedian	AC010132.3.BINHigh_AboveMedian	factor	2.00	contr.treatment	treatment	189	113	100,925	1.49	0.142	2.82	201	1.13	1.98	1.13, 1.98	0.005	0.546	0.005	0.005	0.005	0.005	0.005	0.005
AC010197.2.BIN	AC010197.2.BIN	dichotomous	FALSE	level	FALSE	382	201	382	prop_hazard	HR	High_AboveMedian	AC010197.2.BINHigh_AboveMedian	factor	2.00	contr.treatment	treatment	190	97	114,926	0.89	0.141	-0.830	201	0.67	1.17	0.67, 1.17	0.4	0.509	0.4	0.4	0.4	0.4	0.4	0.4
AC010323.1.BIN	AC010323.1.BIN	dichotomous	FALSE	level	FALSE	382	201	382	prop_hazard	HR	High_AboveMedian	AC010323.1.BINHigh_AboveMedian	factor	2.00	contr.treatment	treatment	188	103	102,357	1.19	0.141	1.24	201	0.90	1.57	0.90, 1.57	0.2	0.524	0.2	0.2	0.2	0.2	0.2	0.2
AC010326.2.BIN	AC010326.2.BIN	dichotomous	FALSE	level	FALSE	382	201	382	prop_hazard	HR	High_AboveMedian	AC010326.2.BINHigh_AboveMedian	factor	2.00	contr.treatment	treatment	117	67	66,131	1.16	0.150	1.00	201	0.87	1.56	0.87, 1.56	0.3	0.513	0.3	0.3	0.3	0.3	0.3	0.3
AC010422.3.BIN	AC010422.3.BIN	dichotomous	FALSE	level	FALSE	382	201	382	prop_hazard	HR	High_AboveMedian	AC010422.3.BINHigh_AboveMedian	factor	2.00	contr.treatment	treatment	187	104	107,727	1.13	0.141	0.873	201	0.86	1.49	0.86, 1.49	0.4	0.516	0.4	0.4	0.4	0.4	0.4	0.4
AC010422.6.BIN	AC010422.6.BIN	dichotomous	FALSE	level	FALSE	382	201	382	prop_hazard	HR	High_AboveMedian	AC010422.6.BINHigh_AboveMedian	factor	2.00	contr.treatment	treatment	92	53	54,640	1.07	0.160	0.427	201	0.78	1.47	0.78, 1.47	0.7	0.496	0.7	0.7	0.7	0.7	0.7	0.7
AC010422.8.BIN	AC010422.8.BIN	dichotomous	FALSE	level	FALSE	382	201	382	prop_hazard	HR	High_AboveMedian	AC010422.8.BINHigh_AboveMedian	factor	2.00	contr.treatment	treatment	188	112	101,844	1.46	0.142	2.65	201	1.10	1.93	1.10, 1.93	0.008	0.541	0.008	0.008	0.008	0.008	0.008	0.008
AC010463.1.BIN	AC010463.1.BIN	dichotomous	FALSE	level	FALSE	382	201	382	prop_hazard	HR	High_AboveMedian	AC010463.1.BINHigh_AboveMedian	factor	2.00	contr.treatment	treatment	24	18	10,580	1.89	0.247	2.57	201	1.16	3.07	1.16, 3.07	0.010	0.523	0.02	0.01	0.009	0.02	0.015	0.015
AC010522.1.BIN	AC010522.1.BIN	dichotomous	FALSE	level	FALSE	382	201	382	prop_hazard	HR	High_AboveMedian	AC010522.1.BINHigh_AboveMedian	factor	2.00	contr.treatment	treatment	192	98	111,146	0.97	0.141	-0.227	201	0.73	1.28	0.73, 1.28	0.8	0.502	0.8	0.8	0.8	0.8	0.8	0.8
AC010531.1.BIN	AC010531.1.BIN	dichotomous	FALSE	level	FALSE	382	201	382	prop_hazard	HR	High_AboveMedian	AC010531.1.BINHigh_AboveMedian	factor	2.00	contr.treatment	treatment	150	80	89,441	1.01	0.144	0.039	201	0.76	1.33	0.76, 1.33	>0.9	0.505	1	1	1	1	1	1
AC010542.3.BIN	AC010542.3.BIN	dichotomous	FALSE	level	FALSE	382	201	382	prop_hazard	HR	High_AboveMedian	AC010542.3.BINHigh_AboveMedian	factor	2.00	contr.treatment	treatment	191	105	108,662	1.11	0.141	0.750	201	0.84	1.47	0.84, 1.47	0.5	0.502	0.5	0.5	0.5	0.5	0.5	0.5
AC010547.4.BIN	AC010547.4.BIN	dichotomous	FALSE	level	FALSE	382	201	382	prop_hazard	HR	High_AboveMedian	AC010547.4.BINHigh_AboveMedian	factor	2.00	contr.treatment	treatment	190	103	110,133	1.04	0.141	0.276	201	0.79	1.37	0.79, 1.37	0.8	0.49	0.8	0.8	0.8	0.8	0.8	0.8
AC010616.1.BIN	AC010616.1.BIN	dichotomous	FALSE	level	FALSE	382	201	382	prop_hazard	HR	High_AboveMedian	AC010616.1.BINHigh_AboveMedian	factor	2.00	contr.treatment	treatment	57	32	30,738	1.12	0.193	0.610	201	0.77	1.64	0.77, 1.64	0.5	0.506	0.5	0.5	0.5	0.5	0.5	0.5
AC010619.1.BIN	AC010619.1.BIN	dichotomous	FALSE	level	FALSE	382	201	382	prop_hazard	HR	High_AboveMedian	AC010619.1.BINHigh_AboveMedian	factor	2.00	contr.treatment	treatment	44	22	27,502	0.89	0.226	-0.504	201	0.57	1.39	0.57, 1.39	0.6	0.502	0.6	0.6	0.6	0.6	0.6	0.6
AC011005.1.BIN	AC011005.1.BIN	dichotomous	FALSE	level	FALSE	382	201	382	prop_hazard	HR	High_AboveMedian	AC011005.1.BINHigh_AboveMedian	factor	2.00	contr.treatment	treatment	189	108	113,208	1.15	0.142	0.98	201	0.87	1.52	0.87, 1.52	0.3	0.518	0.3	0.3	0.3	0.3	0.3	0.3
AC011043.1.BIN	AC011043.1.BIN	dichotomous	FALSE	level	FALSE	382	201	382	prop_hazard	HR	High_AboveMedian	AC011043.1.BINHigh_AboveMedian	factor	2.00	contr.treatment	treatment	187	106	104,356	1.21	0.142	1.37	201	0.92	1.60	0.92, 1.60	0.2	0.516	0.2	0.2	0.2	0.2	0.2	0.2
AC011330.3.BIN	AC011330.3.BIN	dichotomous	FALSE	level	FALSE	382	201	382	prop_hazard	HR	High_AboveMedian	AC011330.3.BINHigh_AboveMedian	factor	2.00	contr.treatment	treatment	160	73	103,526	0.69	0.147	-2.54	201	0.52	0.92	0.52, 0.92	0.011	0.54	0.01	0.01	0.01	0.01	0.01	0.01
AC011448.1.BIN	AC011448.1.BIN	dichotomous	FALSE	level	FALSE	382	201	382	prop_hazard	HR	High_AboveMedian	AC011448.1.BINHigh_AboveMedian	factor	2.00	contr.treatment	treatment	192	101	112,106	1.02	0.141	0.132	201	0.77	1.34	0.77, 1.34	0.9	0.505	0.9	0.9	0.9	0.9	0.9	0.9
AC011455.2.BIN	AC011455.2.BIN	dichotomous	FALSE	level	FALSE	382	201	382	prop_hazard	HR	High_AboveMedian	AC011455.2.BINHigh_AboveMedian	factor	2.00	contr.treatment	treatment	194	97	113,558	0.91	0.141	-0.643	201	0.69	1.20	0.69, 1.20	0.5	0.507	0.5	0.5	0.5	0.5	0.5	0.5
AC011462.1.BIN	AC011462.1.BIN	dichotomous	FALSE	level	FALSE	382	201	382	prop_hazard	HR	High_AboveMedian	AC011462.1.BINHigh_AboveMedian	factor	2.00	contr.treatment	treatment	114	52	66,720	0.81	0.161	-1.30	201	0.59	1.11	0.59, 1.11	0.2	0.525	0.2	0.2	0.2	0.2	0.2	0.2
AC011479.1.BIN	AC011479.1.BIN	dichotomous	FALSE	level	FALSE	382	201	382	prop_hazard	HR	High_AboveMedian	AC011479.1.BINHigh_AboveMedian	factor	2.00	contr.treatment	treatment	55	29	31,767	0.99	0.201	-0.029	201	0.67	1.47	0.67, 1.47	>0.9	0.501	1	1	1	1	1	1
AC011498.4.BIN	AC011498.4.BIN	dichotomous	FALSE	level	FALSE	382	201	382	prop_hazard	HR	High_AboveMedian	AC011498.4.BINHigh_AboveMedian	factor	2.00	contr.treatment	treatment	127	69	69,911	1.11	0.149	0.725	201	0.83	1.49	0.83, 1.49	0.5	0.513	0.5	0.5	0.5	0.5	0.5	0.5
AC011499.1.BIN	AC011499.1.BIN	dichotomous	FALSE	level	FALSE	382	201	382	prop_hazard	HR	High_AboveMedian	AC011499.1.BINHigh_AboveMedian	factor	2.00	contr.treatment	treatment	114	64	64,683	1.13	0.151	0.787	201	0.84	1.52	0.84, 1.52	0.4	0.513	0.4	0.4	0.4	0.4	0.4	0.4
AC011511.1.BIN	AC011511.1.BIN	dichotomous	FALSE	level	FALSE	382	201	382	prop_hazard	HR	High_AboveMedian	AC011511.1.BINHigh_AboveMedian	factor	2.00	contr.treatment	treatment	187	108	106,553	1.24	0.142	1.50	201	0.94	1.63	0.94, 1.63	0.13	0.52	0.1	0.1	0.1	0.1	0.1	0.1
AC011511.4.BIN	AC011511.4.BIN	dichotomous	FALSE	level	FALSE	382	201	382	prop_hazard	HR	High_AboveMedian	AC011511.4.BINHigh_AboveMedian	factor	2.00	contr.treatment	treatment	169	100	93,110	1.33	0.141	2.02	201	1.01	1.76	1.01, 1.76	0.043	0.533	0.04	0.04	0.04	0.04	0.04	0.04
AC011530.1.BIN	AC011530.1.BIN	dichotomous	FALSE	level	FALSE	382	201	382	prop_hazard	HR	High_AboveMedian	AC011530.1.BINHigh_AboveMedian	factor	2.00	contr.treatment	treatment	171	93	99,854	1.06	0.142	0.387	201	0.80	1.39	0.80, 1.39	0.7	0.505	0.7	0.7	0.7	0.7	0.7	0.7
AC012184.2.BIN	AC012184.2.BIN	dichotomous	FALSE	level	FALSE	382	201	382	prop_hazard	HR	High_AboveMedian	AC012184.2.BINHigh_AboveMedian	factor	2.00	contr.treatment	treatment	194	98	113,392	0.92	0.141	-0.580	201	0.70	1.22	0.70, 1.22	0.6	0.507	0.6	0.6	0.6	0.6	0.6	0.6
AC012254.2.BIN	AC012254.2.BIN	dichotomous	FALSE	level	FALSE	382	201	382	prop_hazard	HR	High_AboveMedian	AC012254.2.BINHigh_AboveMedian	factor	2.00	contr.treatment	treatment	194	97	112,418	0.92	0.141	-0.564	201	0.70	1.22	0.70, 1.22	0.6	0.506	0.6	0.6	0.6	0.6	0.6	0.6
AC012309.1.BIN	AC012309.1.BIN	dichotomous	FALSE	level	FALSE	382	201	382	prop_hazard	HR	High_AboveMedian	AC012309.1.BINHigh_AboveMedian	factor	2.00	contr.treatment	treatment	154	71	90,492	0.81	0.148	-1.39	201	0.61	1.09	0.61, 1.09	0.2	0.518	0.2	0.2	0.2	0.2	0.2	0.2
AC012531.3.BIN	AC012531.3.BIN	dichotomous	FALSE	level	FALSE	382	201	382	prop_hazard	HR	High_AboveMedian	AC012531.3.BINHigh_AboveMedian	factor	2.00	contr.treatment	treatment	171	82	104,716	0.80	0.144	-1.52	201	0.61	1.07	0.61, 1.07	0.13	0.517	0.1	0.1	0.1	0.1	0.1	0.1
AC012651.1.BIN	AC012651.1.BIN	dichotomous	FALSE	level	FALSE	382	201	382	prop_hazard	HR	High_AboveMedian	AC012651.1.BINHigh_AboveMedian	factor	2.00	contr.treatment	treatment	193	94	121,422	0.77	0.142	-1.87	201	0.58	1.01	0.58, 1.01	0.061	0.532	0.06	0.06	0.06	0.06	0.06	0.06
AC013271.1.BIN	AC013271.1.BIN	dichotomous	FALSE	level	FALSE	382	201	382	prop_hazard	HR	High_AboveMedian	AC013271.1.BINHigh_AboveMedian	factor	2.00	contr.treatment	treatment	115	68	66,071	1.22	0.149	1.31	201	0.91	1.63	0.91, 1.63	0.2	0.521	0.2	0.2	0.2	0.2	0.2	0.2
AC013394.1.BIN	AC013394.1.BIN	dichotomous	FALSE	level	FALSE	382	201	382	prop_hazard	HR	High_AboveMedian	AC013394.1.BINHigh_AboveMedian	factor	2.00	contr.treatment	treatment	194	98	113,910	0.94	0.141	-0.454	201	0.71	1.24	0.71, 1.24	0.6	0.5	0.6	0.6	0.6	0.6	0.6	0.6
AC013470.2.BIN	AC013470.2.BIN	dichotomous	FALSE	level	FALSE	382	201	382	prop_hazard	HR	High_AboveMedian	AC013470.2.BINHigh_AboveMedian	factor	2.00	contr.treatment	treatment	95	61	52,031	1.38	0.154	2.10	201	1.02	1.87	1.02, 1.87	0.035	0.521	0.04	0.04	0.03	0.04	0.04	0.04
AC013489.1.BIN	AC013489.1.BIN	dichotomous	FALSE	level	FALSE	382	201	382	prop_hazard	HR	High_AboveMedian	AC013489.1.BINHigh_AboveMedian	factor	2.00	contr.treatment	treatment	187	96	107,152	0.95	0.141	-0.340	201	0.72	1.26	0.72, 1.26	0.7	0.505	0.7	0.7	0.7	0.7	0.7	0.7
AC013717.1.BIN	AC013717.1.BIN	dichotomous	FALSE	level	FALSE	382	201	382	prop_hazard	HR	High_AboveMedian	AC013717.1.BINHigh_AboveMedian	factor	2.00	contr.treatment	treatment	192	97	113,469	0.88	0.141	-0.897	201	0.67	1.16	0.67, 1.16	0.4	0.527	0.4	0.4	0.4	0.4	0.4	0.4
AC015688.4.BIN	AC015688.4.BIN	dichotomous	FALSE	level	FALSE	382	201	382	prop_hazard	HR	High_AboveMedian	AC015688.4.BINHigh_AboveMedian	factor	2.00	contr.treatment	treatment	146	69	89,474	0.80	0.149	-1.50	201	0.60	1.07	0.60, 1.07	0.13	0.524	0.1	0.1	0.1	0.1	0.1	0.1
AC015802.6.BIN	AC015802.6.BIN	dichotomous	FALSE	level	FALSE	382	201	382	prop_hazard	HR	High_AboveMedian	AC015802.6.BINHigh_AboveMedian	factor	2.00	contr.treatment	treatment	188	116	102,824	1.52	0.143	2.92	201	1.15	2.01	1.15, 2.01	0.003	0.534	0.003	0.003	0.003	0.003	0.003	0.003
AC015813.2.BIN	AC015813.2.BIN	dichotomous	FALSE	level	FALSE	382	201	382	prop_hazard	HR	High_AboveMedian	AC015813.2.BINHigh_AboveMedian	factor	2.00	contr.treatment	treatment	156	92	86,712	1.27	0.142	1.68	201	0.96	1.68	0.96, 1.68	0.092	0.52	0.09	0.09	0.09	0.09	0.09	0.09
AC017083.3.BIN	AC017083.3.BIN	dichotomous	FALSE	level	FALSE	382	201	382	prop_hazard	HR	High_AboveMedian	AC017083.3.BINHigh_AboveMedian	factor	2.00	contr.treatment	treatment	194	92	117,798	0.77	0.142	-1.84	201	0.58	1.02	0.58, 1.02	0.065	0.53	0.06	0.07	0.06	0.07	0.07	0.07
AC018362.3.BIN	AC018362.3.BIN	dichotomous	FALSE	level	FALSE	382	201	382	prop_hazard	HR	High_AboveMedian	AC018362.3.BINHigh_AboveMedian	factor	2.00	contr.treatment	treatment	190	98	115,663	0.88	0.141	-0.900	201	0.67	1.16	0.67, 1.16	0.4	0.521	0.4	0.4	0.4	0.4	0.4	0.4
AC018512.1.BIN	AC018512.1.BIN	dichotomous	FALSE	level	FALSE	382	201	382	prop_hazard	HR	High_AboveMedian	AC018512.1.BINHigh_AboveMedian	factor	2.00	contr.treatment	treatment	121	58	70,479	0.87	0.156	-0.903	201	0.64	1.18	0.64, 1.18	0.4	0.512	0.4	0.4	0.4	0.4	0.4	0.4
AC018523.2.BIN	AC018523.2.BIN	dichotomous	FALSE	level	FALSE	382	201	382	prop_hazard	HR	High_AboveMedian	AC018523.2.BINHigh_AboveMedian	factor	2.00	contr.treatment	treatment	192	100	107,802	1.04	0.141	0.300	201	0.79	1.38	0.79, 1.38	0.8	0.507	0.8	0.8	0.8	0.8	0.8	0.8
AC018630.2.BIN	AC018630.2.BIN	dichotomous	FALSE	level	FALSE	382	201	382	prop_hazard	HR	High_AboveMedian	AC018630.2.BINHigh_AboveMedian	factor	2.00	contr.treatment	treatment	189	97	109,036	0.96	0.141	-0.255	201	0.73	1.27	0.73, 1.27	0.8	0.5	0.8	0.8	0.8	0.8	0.8	0.8
AC018755.2.BIN	AC018755.2.BIN	dichotomous	FALSE	level	FALSE	382	201	382	prop_hazard	HR	High_AboveMedian	AC018755.2.BINHigh_AboveMedian	factor	2.00	contr.treatment	treatment	192	90	122,354	0.68	0.142	-2.67	201	0.52	0.90	0.52, 0.90	0.008	0.555	0.007	0.008	0.007	0.008	0.008	0.008
AC018809.3.BIN	AC018809.3.BIN	dichotomous	FALSE	level	FALSE	382	201	382	prop_hazard	HR	High_AboveMedian	AC018809.3.BINHigh_AboveMedian	factor	2.00	contr.treatment	treatment	193	106	107,634	1.20	0.141	1.27	201	0.91	1.58	0.91, 1.58	0.2	0.528	0.2	0.2	0.2	0.2	0.2	0.2
AC020907.6.BIN	AC020907.6.BIN	dichotomous	FALSE	level	FALSE	382	201	382	prop_hazard	HR	High_AboveMedian	AC020907.6.BINHigh_AboveMedian	factor	2.00	contr.treatment	treatment	191	98	114,906	0.90	0.141	-0.763	201	0.68	1.18	0.68, 1.18	0.4	0.52	0.4	0.4	0.4	0.4	0.4	0.4
AC020909.1.BIN	AC020909.1.BIN	dichotomous	FALSE	level	FALSE	382	201	382	prop_hazard	HR	High_AboveMedian	AC020909.1.BINHigh_AboveMedian	factor	2.00	contr.treatment	treatment	125	60	80,998	0.77	0.155	-1.67	201	0.57	1.05	0.57, 1.05	0.10	0.531	0.09	0.1	0.09	0.1	0.1	0.1
AC020915.4.BIN	AC020915.4.BIN	dichotomous	FALSE	level	FALSE	382	201	382	prop_hazard	HR	High_AboveMedian	AC020915.4.BINHigh_AboveMedian	factor	2.00	contr.treatment	treatment	194	101	111,836	1.01	0.141	0.091	201	0.77	1.34	0.77, 1.34	>0.9	0.501	0.9	0.9	0.9	0.9	0.9	0.9
AC020922.1.BIN	AC020922.1.BIN	dichotomous	FALSE	level	FALSE	382	201	382	prop_hazard	HR	High_AboveMedian	AC020922.1.BINHigh_AboveMedian	factor	2.00	contr.treatment	treatment	71	33	41,936	0.86	0.190	-0.801	201	0.59	1.25	0.59, 1.25	0.4	0.512	0.4	0.4	0.4	0.4	0.4	0.4
AC021087.5.BIN	AC021087.5.BIN	dichotomous	FALSE	level	FALSE	382	201	382	prop_hazard	HR	High_AboveMedian	AC021087.5.BINHigh_AboveMedian	factor	2.00	contr.treatment	treatment	192	93	121,292	0.74	0.142	-2.14	201	0.56	0.97	0.56, 0.97	0.032	0.543	0.03	0.03	0.03	0.03	0.03	0.03
AC022137.3.BIN	AC022137.3.BIN	dichotomous	FALSE	level	FALSE	382	201	382	prop_hazard	HR	High_AboveMedian	AC022137.3.BINHigh_AboveMedian	factor	2.00	contr.treatment	treatment	38	22	20,945	1.18	0.226	0.727	201	0.76	1.84	0.76, 1.84	0.5	0.513	0.5	0.5	0.5	0.5	0.5	0.5
AC022384.1.BIN	AC022384.1.BIN	dichotomous	FALSE	level	FALSE	382	201	382	prop_hazard	HR	High_AboveMedian	AC022384.1.BINHigh_AboveMedian	factor	2.00	contr.treatment	treatment	194	95	120,832	0.79	0.142	-1.70	201	0.60	1.04	0.60, 1.04	0.089	0.534	0.09	0.09	0.09	0.09	0.09	0.09
AC022400.5.BIN	AC022400.5.BIN	dichotomous	FALSE	level	FALSE	382	201	382	prop_hazard	HR	High_AboveMedian	AC022400.5.BINHigh_AboveMedian	factor	2.00	contr.treatment	treatment	194	97	119,559	0.85	0.142	-1.13	201	0.64	1.12	0.64, 1.12	0.3	0.512	0.3	0.3	0.3	0.3	0.3	0.3
AC022414.1.BIN	AC022414.1.BIN	dichotomous	FALSE	level	FALSE	382	201	382	prop_hazard	HR	High_AboveMedian	AC022414.1.BINHigh_AboveMedian	factor	2.00	contr.treatment	treatment	136	64	81,877	0.79	0.151	-1.52	201	0.59	1.07	0.59, 1.07	0.13	0.52	0.1	0.1	0.1	0.1	0.1	0.1
AC022415.2.BIN	AC022415.2.BIN	dichotomous	FALSE	level	FALSE	382	201	382	prop_hazard	HR	High_AboveMedian	AC022415.2.BINHigh_AboveMedian	factor	2.00	contr.treatment	treatment	192	103	105,923	1.14	0.141	0.902	201	0.86	1.50	0.86, 1.50	0.4	0.518	0.4	0.4	0.4	0.4	0.4	0.4
AC022826.2.BIN	AC022826.2.BIN	dichotomous	FALSE	level	FALSE	382	201	382	prop_hazard	HR	High_AboveMedian	AC022826.2.BINHigh_AboveMedian	factor	2.00	contr.treatment	treatment	194	101	110,459	1.04	0.141	0.304	201	0.79	1.38	0.79, 1.38	0.8	0.513	0.8	0.8	0.8	0.8	0.8	0.8
AC023055.1.BIN	AC023055.1.BIN	dichotomous	FALSE	level	FALSE	382	201	382	prop_hazard	HR	High_AboveMedian	AC023055.1.BINHigh_AboveMedian	factor	2.00	contr.treatment	treatment	194	101	112,045	1.02	0.141	0.161	201	0.78	1.35	0.78, 1.35	0.9	0.51	0.9	0.9	0.9	0.9	0.9	0.9
AC023491.2.BIN	AC023491.2.BIN	dichotomous	FALSE	level	FALSE	382	201	382	prop_hazard	HR	High_AboveMedian	AC023491.2.BINHigh_AboveMedian	factor	2.00	contr.treatment	treatment	36	20	20,634	1.08	0.236	0.325	201	0.68	1.71	0.68, 1.71	0.7	0.503	0.7	0.7	0.7	0.7	0.7	0.7
AC024592.3.BIN	AC024592.3.BIN	dichotomous	FALSE	level	FALSE	382	201	382	prop_hazard	HR	High_AboveMedian	AC024592.3.BINHigh_AboveMedian	factor	2.00	contr.treatment	treatment	192	101	113,938	1.00	0.141	0.030	201	0.76	1.32	0.76, 1.32	>0.9	0.507	1	1	1	1	1	1
AC024598.1.BIN	AC024598.1.BIN	dichotomous	FALSE	level	FALSE	382	201	382	prop_hazard	HR	High_AboveMedian	AC024598.1.BINHigh_AboveMedian	factor	2.00	contr.treatment	treatment	108	55	64,010	0.92	0.158	-0.546	201	0.67	1.25	0.67, 1.25	0.6	0.514	0.6	0.6	0.6	0.6	0.6	0.6
AC025165.3.BIN	AC025165.3.BIN	dichotomous	FALSE	level	FALSE	382	201	382	prop_hazard	HR	High_AboveMedian	AC025165.3.BINHigh_AboveMedian	factor	2.00	contr.treatment	treatment	192	101	111,347	1.01	0.141	0.090	201	0.77	1.34	0.77, 1.34	>0.9	0.496	0.9	0.9	0.9	0.9	0.9	0.9
AC025165.6.BIN	AC025165.6.BIN	dichotomous	FALSE	level	FALSE	382	201	382	prop_hazard	HR	High_AboveMedian	AC025165.6.BINHigh_AboveMedian	factor	2.00	contr.treatment	treatment	190	112	105,613	1.39	0.142	2.33	201	1.05	1.84	1.05, 1.84	0.020	0.54	0.02	0.02	0.02	0.02	0.02	0.02
AC025283.2.BIN	AC025283.2.BIN	dichotomous	FALSE	level	FALSE	382	201	382	prop_hazard	HR	High_AboveMedian	AC025283.2.BINHigh_AboveMedian	factor	2.00	contr.treatment	treatment	190	102	109,816	1.05	0.141	0.336	201	0.80	1.38	0.80, 1.38	0.7	0.504	0.7	0.7	0.7	0.7	0.7	0.7
AC026316.4.BIN	AC026316.4.BIN	dichotomous	FALSE	level	FALSE	382	201	382	prop_hazard	HR	High_AboveMedian	AC026316.4.BINHigh_AboveMedian	factor	2.00	contr.treatment	treatment	74	33	47,663	0.75	0.191	-1.54	201	0.51	1.08	0.51, 1.08	0.12	0.522	0.1	0.1	0.1	0.1	0.1	0.1
AC026464.1.BIN	AC026464.1.BIN	dichotomous	FALSE	level	FALSE	382	201	382	prop_hazard	HR	High_AboveMedian	AC026464.1.BINHigh_AboveMedian	factor	2.00	contr.treatment	treatment	126	58	77,682	0.75	0.156	-1.80	201	0.56	1.02	0.56, 1.02	0.071	0.531	0.07	0.07	0.07	0.07	0.07	0.07
AC026464.4.BIN	AC026464.4.BIN	dichotomous	FALSE	level	FALSE	382	201	382	prop_hazard	HR	High_AboveMedian	AC026464.4.BINHigh_AboveMedian	factor	2.00	contr.treatment	treatment	188	93	114,421	0.82	0.142	-1.40	201	0.62	1.08	0.62, 1.08	0.2	0.523	0.2	0.2	0.2	0.2	0.2	0.2
AC026464.6.BIN	AC026464.6.BIN	dichotomous	FALSE	level	FALSE	382	201	382	prop_hazard	HR	High_AboveMedian	AC026464.6.BINHigh_AboveMedian	factor	2.00	contr.treatment	treatment	187	114	98,392	1.58	0.143	3.22	201	1.20	2.09	1.20, 2.09	0.001	0.555	0.001	0.001	0.001	0.001	0.001	0.001
AC026786.1.BIN	AC026786.1.BIN	dichotomous	FALSE	level	FALSE	382	201	382	prop_hazard	HR	High_AboveMedian	AC026786.1.BINHigh_AboveMedian	factor	2.00	contr.treatment	treatment	61	32	39,962	0.93	0.193	-0.374	201	0.64	1.36	0.64, 1.36	0.7	0.504	0.7	0.7	0.7	0.7	0.7	0.7
AC026954.2.BIN	AC026954.2.BIN	dichotomous	FALSE	level	FALSE	382	201	382	prop_hazard	HR	High_AboveMedian	AC026954.2.BINHigh_AboveMedian	factor	2.00	contr.treatment	treatment	39	24	20,979	1.24	0.218	0.98	201	0.81	1.90	0.81, 1.90	0.3	0.506	0.3	0.3	0.3	0.3	0.3	0.3
AC027644.4.BIN	AC027644.4.BIN	dichotomous	FALSE	level	FALSE	382	201	382	prop_hazard	HR	High_AboveMedian	AC027644.4.BINHigh_AboveMedian	factor	2.00	contr.treatment	treatment	190	97	110,502	0.92	0.141	-0.617	201	0.69	1.21	0.69, 1.21	0.5	0.518	0.5	0.5	0.5	0.5	0.5	0.5
AC027796.3.BIN	AC027796.3.BIN	dichotomous	FALSE	level	FALSE	382	201	382	prop_hazard	HR	High_AboveMedian	AC027796.3.BINHigh_AboveMedian	factor	2.00	contr.treatment	treatment	194	94	117,411	0.82	0.142	-1.36	201	0.62	1.09	0.62, 1.09	0.2	0.514	0.2	0.2	0.2	0.2	0.2	0.2
AC034102.2.BIN	AC034102.2.BIN	dichotomous	FALSE	level	FALSE	382	201	382	prop_hazard	HR	High_AboveMedian	AC034102.2.BINHigh_AboveMedian	factor	2.00	contr.treatment	treatment	188	111	98,824	1.50	0.142	2.85	201	1.14	1.98	1.14, 1.98	0.004	0.558	0.004	0.004	0.004	0.004	0.004	0.004
AC034228.3.BIN	AC034228.3.BIN	dichotomous	FALSE	level	FALSE	382	201	382	prop_hazard	HR	High_AboveMedian	AC034228.3.BINHigh_AboveMedian	factor	2.00	contr.treatment	treatment	50	20	33,111	0.65	0.236	-1.83	201	0.41	1.03	0.41, 1.03	0.068	0.518	0.05	0.07	0.07	0.07	0.07	0.07
AC036214.3.BIN	AC036214.3.BIN	dichotomous	FALSE	level	FALSE	382	201	382	prop_hazard	HR	High_AboveMedian	AC036214.3.BINHigh_AboveMedian	factor	2.00	contr.treatment	treatment	190	105	107,902	1.13	0.141	0.869	201	0.86	1.49	0.86, 1.49	0.4	0.506	0.4	0.4	0.4	0.4	0.4	0.4
AC037459.1.BIN	AC037459.1.BIN	dichotomous	FALSE	level	FALSE	382	201	382	prop_hazard	HR	High_AboveMedian	AC037459.1.BINHigh_AboveMedian	factor	2.00	contr.treatment	treatment	191	99	117,315	0.90	0.141	-0.740	201	0.68	1.19	0.68, 1.19	0.5	0.51	0.5	0.5	0.5	0.5	0.5	0.5
AC040162.1.BIN	AC040162.1.BIN	dichotomous	FALSE	level	FALSE	382	201	382	prop_hazard	HR	High_AboveMedian	AC040162.1.BINHigh_AboveMedian	factor	2.00	contr.treatment	treatment	188	97	119,267	0.83	0.141	-1.36	201	0.63	1.09	0.63, 1.09	0.2	0.532	0.2	0.2	0.2	0.2	0.2	0.2
AC048338.1.BIN	AC048338.1.BIN	dichotomous	FALSE	level	FALSE	382	201	382	prop_hazard	HR	High_AboveMedian	AC048338.1.BINHigh_AboveMedian	factor	2.00	contr.treatment	treatment	194	102	115,569	0.99	0.141	-0.054	201	0.75	1.31	0.75, 1.31	>0.9	0.495	1	1	1	1	1	1
AC048338.2.BIN	AC048338.2.BIN	dichotomous	FALSE	level	FALSE	382	201	382	prop_hazard	HR	High_AboveMedian	AC048338.2.BINHigh_AboveMedian	factor	2.00	contr.treatment	treatment	155	73	98,998	0.72	0.147	-2.22	201	0.54	0.96	0.54, 0.96	0.027	0.544	0.02	0.03	0.03	0.03	0.03	0.03
AC053503.6.BIN	AC053503.6.BIN	dichotomous	FALSE	level	FALSE	382	201	382	prop_hazard	HR	High_AboveMedian	AC053503.6.BINHigh_AboveMedian	factor	2.00	contr.treatment	treatment	42	20	24,867	0.90	0.236	-0.446	201	0.57	1.43	0.57, 1.43	0.7	0.499	0.7	0.7	0.7	0.7	0.7	0.7
AC055811.2.BIN	AC055811.2.BIN	dichotomous	FALSE	level	FALSE	382	201	382	prop_hazard	HR	High_AboveMedian	AC055811.2.BINHigh_AboveMedian	factor	2.00	contr.treatment	treatment	194	100	112,666	0.99	0.141	-0.070	201	0.75	1.31	0.75, 1.31	>0.9	0.492	0.9	0.9	0.9	0.9	0.9	0.9
AC055839.2.BIN	AC055839.2.BIN	dichotomous	FALSE	level	FALSE	382	201	382	prop_hazard	HR	High_AboveMedian	AC055839.2.BINHigh_AboveMedian	factor	2.00	contr.treatment	treatment	188	107	109,319	1.18	0.141	1.15	201	0.89	1.55	0.89, 1.55	0.2	0.517	0.2	0.2	0.2	0.2	0.2	0.2
AC058822.1.BIN	AC058822.1.BIN	dichotomous	FALSE	level	FALSE	382	201	382	prop_hazard	HR	High_AboveMedian	AC058822.1.BINHigh_AboveMedian	factor	2.00	contr.treatment	treatment	194	85	121,851	0.64	0.144	-3.09	201	0.48	0.85	0.48, 0.85	0.002	0.547	0.002	0.002	0.002	0.002	0.002	0.002
AC067968.1.BIN	AC067968.1.BIN	dichotomous	FALSE	level	FALSE	382	201	382	prop_hazard	HR	High_AboveMedian	AC067968.1.BINHigh_AboveMedian	factor	2.00	contr.treatment	treatment	194	100	112,770	0.99	0.141	-0.046	201	0.75	1.31	0.75, 1.31	>0.9	0.491	1	1	1	1	1	1
AC068234.1.BIN	AC068234.1.BIN	dichotomous	FALSE	level	FALSE	382	201	382	prop_hazard	HR	High_AboveMedian	AC068234.1.BINHigh_AboveMedian	factor	2.00	contr.treatment	treatment	194	101	111,912	1.02	0.141	0.171	201	0.78	1.35	0.78, 1.35	0.9	0.507	0.9	0.9	0.9	0.9	0.9	0.9
AC068533.4.BIN	AC068533.4.BIN	dichotomous	FALSE	level	FALSE	382	201	382	prop_hazard	HR	High_AboveMedian	AC068533.4.BINHigh_AboveMedian	factor	2.00	contr.treatment	treatment	194	96	114,151	0.89	0.142	-0.792	201	0.68	1.18	0.68, 1.18	0.4	0.508	0.4	0.4	0.4	0.4	0.4	0.4
AC068547.1.BIN	AC068547.1.BIN	dichotomous	FALSE	level	FALSE	382	201	382	prop_hazard	HR	High_AboveMedian	AC068547.1.BINHigh_AboveMedian	factor	2.00	contr.treatment	treatment	187	104	109,449	1.10	0.141	0.699	201	0.84	1.46	0.84, 1.46	0.5	0.513	0.5	0.5	0.5	0.5	0.5	0.5
AC068580.4.BIN	AC068580.4.BIN	dichotomous	FALSE	level	FALSE	382	201	382	prop_hazard	HR	High_AboveMedian	AC068580.4.BINHigh_AboveMedian	factor	2.00	contr.treatment	treatment	189	87	117,273	0.69	0.142	-2.63	201	0.52	0.91	0.52, 0.91	0.009	0.554	0.008	0.009	0.008	0.009	0.009	0.009
AC068631.2.BIN	AC068631.2.BIN	dichotomous	FALSE	level	FALSE	382	201	382	prop_hazard	HR	High_AboveMedian	AC068631.2.BINHigh_AboveMedian	factor	2.00	contr.treatment	treatment	192	98	115,636	0.89	0.141	-0.797	201	0.68	1.18	0.68, 1.18	0.4	0.515	0.4	0.4	0.4	0.4	0.4	0.4
AC068775.1.BIN	AC068775.1.BIN	dichotomous	FALSE	level	FALSE	382	201	382	prop_hazard	HR	High_AboveMedian	AC068775.1.BINHigh_AboveMedian	factor	2.00	contr.treatment	treatment	189	91	115,968	0.78	0.142	-1.76	201	0.59	1.03	0.59, 1.03	0.079	0.533	0.08	0.08	0.08	0.08	0.08	0.08
AC068831.6.BIN	AC068831.6.BIN	dichotomous	FALSE	level	FALSE	382	201	382	prop_hazard	HR	High_AboveMedian	AC068831.6.BINHigh_AboveMedian	factor	2.00	contr.treatment	treatment	191	108	104,822	1.29	0.142	1.81	201	0.98	1.70	0.98, 1.70	0.071	0.535	0.07	0.07	0.07	0.07	0.07	0.07
AC068896.1.BIN	AC068896.1.BIN	dichotomous	FALSE	level	FALSE	382	201	382	prop_hazard	HR	High_AboveMedian	AC068896.1.BINHigh_AboveMedian	factor	2.00	contr.treatment	treatment	191	102	105,452	1.12	0.141	0.786	201	0.85	1.47	0.85, 1.47	0.4	0.518	0.4	0.4	0.4	0.4	0.4	0.4
AC068946.1.BIN	AC068946.1.BIN	dichotomous	FALSE	level	FALSE	382	201	382	prop_hazard	HR	High_AboveMedian	AC068946.1.BINHigh_AboveMedian	factor	2.00	contr.treatment	treatment	192	106	112,125	1.10	0.141	0.688	201	0.84	1.45	0.84, 1.45	0.5	0.511	0.5	0.5	0.5	0.5	0.5	0.5
AC068946.2.BIN	AC068946.2.BIN	dichotomous	FALSE	level	FALSE	382	201	382	prop_hazard	HR	High_AboveMedian	AC068946.2.BINHigh_AboveMedian	factor	2.00	contr.treatment	treatment	188	106	103,893	1.25	0.141	1.56	201	0.94	1.64	0.94, 1.64	0.12	0.531	0.1	0.1	0.1	0.1	0.1	0.1
AC069257.3.BIN	AC069257.3.BIN	dichotomous	FALSE	level	FALSE	382	201	382	prop_hazard	HR	High_AboveMedian	AC069257.3.BINHigh_AboveMedian	factor	2.00	contr.treatment	treatment	88	48	47,624	1.15	0.166	0.866	201	0.83	1.60	0.83, 1.60	0.4	0.515	0.4	0.4	0.4	0.4	0.4	0.4
AC069288.1.BIN	AC069288.1.BIN	dichotomous	FALSE	level	FALSE	382	201	382	prop_hazard	HR	High_AboveMedian	AC069288.1.BINHigh_AboveMedian	factor	2.00	contr.treatment	treatment	192	98	113,181	0.94	0.141	-0.419	201	0.71	1.24	0.71, 1.24	0.7	0.498	0.7	0.7	0.7	0.7	0.7	0.7
AC069368.1.BIN	AC069368.1.BIN	dichotomous	FALSE	level	FALSE	382	201	382	prop_hazard	HR	High_AboveMedian	AC069368.1.BINHigh_AboveMedian	factor	2.00	contr.treatment	treatment	194	91	118,771	0.75	0.142	-2.02	201	0.57	0.99	0.57, 0.99	0.044	0.529	0.04	0.04	0.04	0.04	0.04	0.04
AC069444.2.BIN	AC069444.2.BIN	dichotomous	FALSE	level	FALSE	382	201	382	prop_hazard	HR	High_AboveMedian	AC069444.2.BINHigh_AboveMedian	factor	2.00	contr.treatment	treatment	98	52	54,767	1.08	0.161	0.484	201	0.79	1.48	0.79, 1.48	0.6	0.509	0.6	0.6	0.6	0.6	0.6	0.6
AC069503.2.BIN	AC069503.2.BIN	dichotomous	FALSE	level	FALSE	382	201	382	prop_hazard	HR	High_AboveMedian	AC069503.2.BINHigh_AboveMedian	factor	2.00	contr.treatment	treatment	190	105	111,589	1.10	0.141	0.653	201	0.83	1.45	0.83, 1.45	0.5	0.515	0.5	0.5	0.5	0.5	0.5	0.5
AC072022.2.BIN	AC072022.2.BIN	dichotomous	FALSE	level	FALSE	382	201	382	prop_hazard	HR	High_AboveMedian	AC072022.2.BINHigh_AboveMedian	factor	2.00	contr.treatment	treatment	61	30	35,845	0.91	0.198	-0.459	201	0.62	1.35	0.62, 1.35	0.6	0.503	0.6	0.6	0.6	0.6	0.6	0.6
AC073283.3.BIN	AC073283.3.BIN	dichotomous	FALSE	level	FALSE	382	201	382	prop_hazard	HR	High_AboveMedian	AC073283.3.BINHigh_AboveMedian	factor	2.00	contr.treatment	treatment	66	33	39,210	0.93	0.190	-0.358	201	0.64	1.36	0.64, 1.36	0.7	0.506	0.7	0.7	0.7	0.7	0.7	0.7
AC073508.2.BIN	AC073508.2.BIN	dichotomous	FALSE	level	FALSE	382	201	382	prop_hazard	HR	High_AboveMedian	AC073508.2.BINHigh_AboveMedian	factor	2.00	contr.treatment	treatment	190	90	117,523	0.74	0.142	-2.17	201	0.56	0.97	0.56, 0.97	0.030	0.54	0.03	0.03	0.03	0.03	0.03	0.03
AC073585.1.BIN	AC073585.1.BIN	dichotomous	FALSE	level	FALSE	382	201	382	prop_hazard	HR	High_AboveMedian	AC073585.1.BINHigh_AboveMedian	factor	2.00	contr.treatment	treatment	104	58	59,655	1.08	0.156	0.510	201	0.80	1.47	0.80, 1.47	0.6	0.508	0.6	0.6	0.6	0.6	0.6	0.6
AC073612.1.BIN	AC073612.1.BIN	dichotomous	FALSE	level	FALSE	382	201	382	prop_hazard	HR	High_AboveMedian	AC073612.1.BINHigh_AboveMedian	factor	2.00	contr.treatment	treatment	103	50	62,874	0.87	0.163	-0.839	201	0.63	1.20	0.63, 1.20	0.4	0.505	0.4	0.4	0.4	0.4	0.4	0.4
AC073896.1.BIN	AC073896.1.BIN	dichotomous	FALSE	level	FALSE	382	201	382	prop_hazard	HR	High_AboveMedian	AC073896.1.BINHigh_AboveMedian	factor	2.00	contr.treatment	treatment	190	103	107,820	1.10	0.141	0.670	201	0.83	1.45	0.83, 1.45	0.5	0.508	0.5	0.5	0.5	0.5	0.5	0.5
AC074143.1.BIN	AC074143.1.BIN	dichotomous	FALSE	level	FALSE	382	201	382	prop_hazard	HR	High_AboveMedian	AC074143.1.BINHigh_AboveMedian	factor	2.00	contr.treatment	treatment	193	110	114,651	1.18	0.142	1.16	201	0.89	1.56	0.89, 1.56	0.2	0.522	0.2	0.2	0.2	0.2	0.2	0.2
AC078815.1.BIN	AC078815.1.BIN	dichotomous	FALSE	level	FALSE	382	201	382	prop_hazard	HR	High_AboveMedian	AC078815.1.BINHigh_AboveMedian	factor	2.00	contr.treatment	treatment	51	24	32,913	0.77	0.218	-1.22	201	0.50	1.17	0.50, 1.17	0.2	0.517	0.2	0.2	0.2	0.2	0.2	0.2
AC078927.1.BIN	AC078927.1.BIN	dichotomous	FALSE	level	FALSE	382	201	382	prop_hazard	HR	High_AboveMedian	AC078927.1.BINHigh_AboveMedian	factor	2.00	contr.treatment	treatment	194	94	115,428	0.84	0.142	-1.26	201	0.63	1.10	0.63, 1.10	0.2	0.514	0.2	0.2	0.2	0.2	0.2	0.2
AC079447.1.BIN	AC079447.1.BIN	dichotomous	FALSE	level	FALSE	382	201	382	prop_hazard	HR	High_AboveMedian	AC079447.1.BINHigh_AboveMedian	factor	2.00	contr.treatment	treatment	190	100	110,563	1.01	0.141	0.095	201	0.77	1.34	0.77, 1.34	>0.9	0.502	0.9	0.9	0.9	0.9	0.9	0.9
AC084337.2.BIN	AC084337.2.BIN	dichotomous	FALSE	level	FALSE	382	201	382	prop_hazard	HR	High_AboveMedian	AC084337.2.BINHigh_AboveMedian	factor	2.00	contr.treatment	treatment	194	97	117,276	0.87	0.142	-0.949	201	0.66	1.15	0.66, 1.15	0.3	0.511	0.3	0.3	0.3	0.3	0.3	0.3
AC084756.2.BIN	AC084756.2.BIN	dichotomous	FALSE	level	FALSE	382	201	382	prop_hazard	HR	High_AboveMedian	AC084756.2.BINHigh_AboveMedian	factor	2.00	contr.treatment	treatment	108	55	66,067	0.93	0.159	-0.441	201	0.68	1.27	0.68, 1.27	0.7	0.502	0.7	0.7	0.7	0.7	0.7	0.7
AC087289.3.BIN	AC087289.3.BIN	dichotomous	FALSE	level	FALSE	382	201	382	prop_hazard	HR	High_AboveMedian	AC087289.3.BINHigh_AboveMedian	factor	2.00	contr.treatment	treatment	192	104	111,925	1.06	0.141	0.387	201	0.80	1.39	0.80, 1.39	0.7	0.503	0.7	0.7	0.7	0.7	0.7	0.7
AC087632.2.BIN	AC087632.2.BIN	dichotomous	FALSE	level	FALSE	382	201	382	prop_hazard	HR	High_AboveMedian	AC087632.2.BINHigh_AboveMedian	factor	2.00	contr.treatment	treatment	194	102	110,783	1.06	0.141	0.383	201	0.80	1.39	0.80, 1.39	0.7	0.515	0.7	0.7	0.7	0.7	0.7	0.7
AC087721.2.BIN	AC087721.2.BIN	dichotomous	FALSE	level	FALSE	382	201	382	prop_hazard	HR	High_AboveMedian	AC087721.2.BINHigh_AboveMedian	factor	2.00	contr.treatment	treatment	114	58	68,140	0.93	0.156	-0.473	201	0.68	1.26	0.68, 1.26	0.6	0.512	0.6	0.6	0.6	0.6	0.6	0.6
AC090004.1.BIN	AC090004.1.BIN	dichotomous	FALSE	level	FALSE	382	201	382	prop_hazard	HR	High_AboveMedian	AC090004.1.BINHigh_AboveMedian	factor	2.00	contr.treatment	treatment	154	80	91,498	0.97	0.144	-0.177	201	0.73	1.29	0.73, 1.29	0.9	0.495	0.9	0.9	0.9	0.9	0.9	0.9
AC090227.2.BIN	AC090227.2.BIN	dichotomous	FALSE	level	FALSE	382	201	382	prop_hazard	HR	High_AboveMedian	AC090227.2.BINHigh_AboveMedian	factor	2.00	contr.treatment	treatment	59	36	30,332	1.35	0.184	1.61	201	0.94	1.93	0.94, 1.93	0.11	0.52	0.1	0.1	0.1	0.1	0.1	0.1
AC090360.1.BIN	AC090360.1.BIN	dichotomous	FALSE	level	FALSE	382	201	382	prop_hazard	HR	High_AboveMedian	AC090360.1.BINHigh_AboveMedian	factor	2.00	contr.treatment	treatment	178	99	101,497	1.13	0.141	0.845	201	0.85	1.49	0.85, 1.49	0.4	0.51	0.4	0.4	0.4	0.4	0.4	0.4
AC090517.4.BIN	AC090517.4.BIN	dichotomous	FALSE	level	FALSE	382	201	382	prop_hazard	HR	High_AboveMedian	AC090517.4.BINHigh_AboveMedian	factor	2.00	contr.treatment	treatment	191	87	116,748	0.71	0.142	-2.45	201	0.53	0.93	0.53, 0.93	0.014	0.544	0.01	0.01	0.01	0.01	0.01	0.01
AC090527.3.BIN	AC090527.3.BIN	dichotomous	FALSE	level	FALSE	382	201	382	prop_hazard	HR	High_AboveMedian	AC090527.3.BINHigh_AboveMedian	factor	2.00	contr.treatment	treatment	79	46	43,496	1.17	0.168	0.937	201	0.84	1.63	0.84, 1.63	0.3	0.508	0.4	0.3	0.3	0.4	0.4	0.4
AC091057.6.BIN	AC091057.6.BIN	dichotomous	FALSE	level	FALSE	382	201	382	prop_hazard	HR	High_AboveMedian	AC091057.6.BINHigh_AboveMedian	factor	2.00	contr.treatment	treatment	189	101	108,340	1.05	0.141	0.332	201	0.79	1.38	0.79, 1.38	0.7	0.5	0.7	0.7	0.7	0.7	0.7	0.7
AC091167.2.BIN	AC091167.2.BIN	dichotomous	FALSE	level	FALSE	382	201	382	prop_hazard	HR	High_AboveMedian	AC091167.2.BINHigh_AboveMedian	factor	2.00	contr.treatment	treatment	190	101	106,811	1.09	0.141	0.641	201	0.83	1.44	0.83, 1.44	0.5	0.523	0.5	0.5	0.5	0.5	0.5	0.5
AC091167.6.BIN	AC091167.6.BIN	dichotomous	FALSE	level	FALSE	382	201	382	prop_hazard	HR	High_AboveMedian	AC091167.6.BINHigh_AboveMedian	factor	2.00	contr.treatment	treatment	87	44	51,435	0.95	0.171	-0.317	201	0.68	1.32	0.68, 1.32	0.8	0.504	0.7	0.8	0.8	0.8	0.8	0.8
AC091167.7.BIN	AC091167.7.BIN	dichotomous	FALSE	level	FALSE	382	201	382	prop_hazard	HR	High_AboveMedian	AC091167.7.BINHigh_AboveMedian	factor	2.00	contr.treatment	treatment	188	102	111,137	1.02	0.141	0.165	201	0.78	1.35	0.78, 1.35	0.9	0.498	0.9	0.9	0.9	0.9	0.9	0.9
AC091551.1.BIN	AC091551.1.BIN	dichotomous	FALSE	level	FALSE	382	201	382	prop_hazard	HR	High_AboveMedian	AC091551.1.BINHigh_AboveMedian	factor	2.00	contr.treatment	treatment	194	93	122,928	0.73	0.142	-2.20	201	0.55	0.97	0.55, 0.97	0.028	0.536	0.03	0.03	0.03	0.03	0.03	0.03
AC092042.3.BIN	AC092042.3.BIN	dichotomous	FALSE	level	FALSE	382	201	382	prop_hazard	HR	High_AboveMedian	AC092042.3.BINHigh_AboveMedian	factor	2.00	contr.treatment	treatment	192	96	113,710	0.90	0.141	-0.746	201	0.68	1.19	0.68, 1.19	0.5	0.502	0.5	0.5	0.5	0.5	0.5	0.5
AC092073.1.BIN	AC092073.1.BIN	dichotomous	FALSE	level	FALSE	382	201	382	prop_hazard	HR	High_AboveMedian	AC092073.1.BINHigh_AboveMedian	factor	2.00	contr.treatment	treatment	90	47	48,372	1.10	0.167	0.548	201	0.79	1.52	0.79, 1.52	0.6	0.511	0.6	0.6	0.6	0.6	0.6	0.6
AC092111.3.BIN	AC092111.3.BIN	dichotomous	FALSE	level	FALSE	382	201	382	prop_hazard	HR	High_AboveMedian	AC092111.3.BINHigh_AboveMedian	factor	2.00	contr.treatment	treatment	48	21	31,313	0.75	0.231	-1.26	201	0.47	1.18	0.47, 1.18	0.2	0.511	0.2	0.2	0.2	0.2	0.2	0.2
AC092143.1.BIN	AC092143.1.BIN	dichotomous	FALSE	level	FALSE	382	201	382	prop_hazard	HR	High_AboveMedian	AC092143.1.BINHigh_AboveMedian	factor	2.00	contr.treatment	treatment	193	97	114,893	0.87	0.141	-0.95	201	0.66	1.15	0.66, 1.15	0.3	0.52	0.3	0.3	0.3	0.3	0.3	0.3
AC092329.3.BIN	AC092329.3.BIN	dichotomous	FALSE	level	FALSE	382	201	382	prop_hazard	HR	High_AboveMedian	AC092329.3.BINHigh_AboveMedian	factor	2.00	contr.treatment	treatment	87	45	47,420	1.06	0.169	0.343	201	0.76	1.48	0.76, 1.48	0.7	0.503	0.7	0.7	0.7	0.7	0.7	0.7
AC092587.1.BIN	AC092587.1.BIN	dichotomous	FALSE	level	FALSE	382	201	382	prop_hazard	HR	High_AboveMedian	AC092587.1.BINHigh_AboveMedian	factor	2.00	contr.treatment	treatment	192	103	101,336	1.22	0.142	1.43	201	0.93	1.62	0.93, 1.62	0.2	0.528	0.2	0.2	0.2	0.2	0.2	0.2
AC092647.5.BIN	AC092647.5.BIN	dichotomous	FALSE	level	FALSE	382	201	382	prop_hazard	HR	High_AboveMedian	AC092647.5.BINHigh_AboveMedian	factor	2.00	contr.treatment	treatment	193	104	110,987	1.08	0.141	0.554	201	0.82	1.43	0.82, 1.43	0.6	0.516	0.6	0.6	0.6	0.6	0.6	0.6
AC092718.3.BIN	AC092718.3.BIN	dichotomous	FALSE	level	FALSE	382	201	382	prop_hazard	HR	High_AboveMedian	AC092718.3.BINHigh_AboveMedian	factor	2.00	contr.treatment	treatment	91	54	51,794	1.17	0.159	1.01	201	0.86	1.61	0.86, 1.61	0.3	0.508	0.3	0.3	0.3	0.3	0.3	0.3
AC092835.1.BIN	AC092835.1.BIN	dichotomous	FALSE	level	FALSE	382	201	382	prop_hazard	HR	High_AboveMedian	AC092835.1.BINHigh_AboveMedian	factor	2.00	contr.treatment	treatment	189	104	107,625	1.11	0.141	0.737	201	0.84	1.46	0.84, 1.46	0.5	0.502	0.5	0.5	0.5	0.5	0.5	0.5
AC093155.3.BIN	AC093155.3.BIN	dichotomous	FALSE	level	FALSE	382	201	382	prop_hazard	HR	High_AboveMedian	AC093155.3.BINHigh_AboveMedian	factor	2.00	contr.treatment	treatment	193	102	104,197	1.17	0.141	1.10	201	0.89	1.54	0.89, 1.54	0.3	0.531	0.3	0.3	0.3	0.3	0.3	0.3
AC093227.2.BIN	AC093227.2.BIN	dichotomous	FALSE	level	FALSE	382	201	382	prop_hazard	HR	High_AboveMedian	AC093227.2.BINHigh_AboveMedian	factor	2.00	contr.treatment	treatment	41	25	21,981	1.29	0.214	1.18	201	0.85	1.96	0.85, 1.96	0.2	0.512	0.3	0.2	0.2	0.3	0.3	0.3
AC093323.1.BIN	AC093323.1.BIN	dichotomous	FALSE	level	FALSE	382	201	382	prop_hazard	HR	High_AboveMedian	AC093323.1.BINHigh_AboveMedian	factor	2.00	contr.treatment	treatment	187	106	109,761	1.12	0.141	0.828	201	0.85	1.48	0.85, 1.48	0.4	0.507	0.4	0.4	0.4	0.4	0.4	0.4
AC093512.2.BIN	AC093512.2.BIN	dichotomous	FALSE	level	FALSE	382	201	382	prop_hazard	HR	High_AboveMedian	AC093512.2.BINHigh_AboveMedian	factor	2.00	contr.treatment	treatment	187	102	106,523	1.07	0.142	0.504	201	0.81	1.42	0.81, 1.42	0.6	0.498	0.6	0.6	0.6	0.6	0.6	0.6
AC093525.1.BIN	AC093525.1.BIN	dichotomous	FALSE	level	FALSE	382	201	382	prop_hazard	HR	High_AboveMedian	AC093525.1.BINHigh_AboveMedian	factor	2.00	contr.treatment	treatment	100	50	65,231	0.82	0.163	-1.24	201	0.59	1.12	0.59, 1.12	0.2	0.526	0.2	0.2	0.2	0.2	0.2	0.2
AC093525.2.BIN	AC093525.2.BIN	dichotomous	FALSE	level	FALSE	382	201	382	prop_hazard	HR	High_AboveMedian	AC093525.2.BINHigh_AboveMedian	factor	2.00	contr.treatment	treatment	81	36	52,783	0.71	0.184	-1.85	201	0.50	1.02	0.50, 1.02	0.064	0.529	0.05	0.06	0.06	0.06	0.06	0.06
AC093668.1.BIN	AC093668.1.BIN	dichotomous	FALSE	level	FALSE	382	201	382	prop_hazard	HR	High_AboveMedian	AC093668.1.BINHigh_AboveMedian	factor	2.00	contr.treatment	treatment	193	102	114,650	1.00	0.141	-0.026	201	0.76	1.31	0.76, 1.31	>0.9	0.5	1	1	1	1	1	1
AC093827.5.BIN	AC093827.5.BIN	dichotomous	FALSE	level	FALSE	382	201	382	prop_hazard	HR	High_AboveMedian	AC093827.5.BINHigh_AboveMedian	factor	2.00	contr.treatment	treatment	187	96	110,626	0.90	0.141	-0.733	201	0.68	1.19	0.68, 1.19	0.5	0.519	0.5	0.5	0.5	0.5	0.5	0.5
AC093884.1.BIN	AC093884.1.BIN	dichotomous	FALSE	level	FALSE	382	201	382	prop_hazard	HR	High_AboveMedian	AC093884.1.BINHigh_AboveMedian	factor	2.00	contr.treatment	treatment	194	93	118,968	0.77	0.142	-1.84	201	0.58	1.02	0.58, 1.02	0.066	0.527	0.07	0.07	0.07	0.07	0.07	0.07
AC093899.2.BIN	AC093899.2.BIN	dichotomous	FALSE	level	FALSE	382	201	382	prop_hazard	HR	High_AboveMedian	AC093899.2.BINHigh_AboveMedian	factor	2.00	contr.treatment	treatment	193	98	116,194	0.90	0.141	-0.772	201	0.68	1.18	0.68, 1.18	0.4	0.511	0.4	0.4	0.4	0.4	0.4	0.4
AC096887.1.BIN	AC096887.1.BIN	dichotomous	FALSE	level	FALSE	382	201	382	prop_hazard	HR	High_AboveMedian	AC096887.1.BINHigh_AboveMedian	factor	2.00	contr.treatment	treatment	97	50	52,842	1.02	0.163	0.113	201	0.74	1.40	0.74, 1.40	>0.9	0.501	0.9	0.9	0.9	0.9	0.9	0.9
AC097104.1.BIN	AC097104.1.BIN	dichotomous	FALSE	level	FALSE	382	201	382	prop_hazard	HR	High_AboveMedian	AC097104.1.BINHigh_AboveMedian	factor	2.00	contr.treatment	treatment	120	64	70,656	0.97	0.152	-0.225	201	0.72	1.30	0.72, 1.30	0.8	0.521	0.8	0.8	0.8	0.8	0.8	0.8
AC097625.1.BIN	AC097625.1.BIN	dichotomous	FALSE	level	FALSE	382	201	382	prop_hazard	HR	High_AboveMedian	AC097625.1.BINHigh_AboveMedian	factor	2.00	contr.treatment	treatment	179	96	99,739	1.10	0.141	0.662	201	0.83	1.45	0.83, 1.45	0.5	0.513	0.5	0.5	0.5	0.5	0.5	0.5
AC097634.4.BIN	AC097634.4.BIN	dichotomous	FALSE	level	FALSE	382	201	382	prop_hazard	HR	High_AboveMedian	AC097634.4.BINHigh_AboveMedian	factor	2.00	contr.treatment	treatment	194	92	120,169	0.74	0.142	-2.11	201	0.56	0.98	0.56, 0.98	0.035	0.538	0.03	0.03	0.03	0.03	0.03	0.03
AC097637.1.BIN	AC097637.1.BIN	dichotomous	FALSE	level	FALSE	382	201	382	prop_hazard	HR	High_AboveMedian	AC097637.1.BINHigh_AboveMedian	factor	2.00	contr.treatment	treatment	172	102	94,958	1.34	0.141	2.08	201	1.02	1.77	1.02, 1.77	0.038	0.527	0.04	0.04	0.04	0.04	0.04	0.04
AC098484.3.BIN	AC098484.3.BIN	dichotomous	FALSE	level	FALSE	382	201	382	prop_hazard	HR	High_AboveMedian	AC098484.3.BINHigh_AboveMedian	factor	2.00	contr.treatment	treatment	187	101	106,607	1.07	0.141	0.468	201	0.81	1.41	0.81, 1.41	0.6	0.505	0.6	0.6	0.6	0.6	0.6	0.6
AC098588.2.BIN	AC098588.2.BIN	dichotomous	FALSE	level	FALSE	382	201	382	prop_hazard	HR	High_AboveMedian	AC098588.2.BINHigh_AboveMedian	factor	2.00	contr.treatment	treatment	193	94	111,052	0.88	0.142	-0.887	201	0.67	1.16	0.67, 1.16	0.4	0.513	0.4	0.4	0.4	0.4	0.4	0.4
AC098650.1.BIN	AC098650.1.BIN	dichotomous	FALSE	level	FALSE	382	201	382	prop_hazard	HR	High_AboveMedian	AC098650.1.BINHigh_AboveMedian	factor	2.00	contr.treatment	treatment	191	107	110,496	1.15	0.141	1.01	201	0.87	1.52	0.87, 1.52	0.3	0.51	0.3	0.3	0.3	0.3	0.3	0.3
AC098850.3.BIN	AC098850.3.BIN	dichotomous	FALSE	level	FALSE	382	201	382	prop_hazard	HR	High_AboveMedian	AC098850.3.BINHigh_AboveMedian	factor	2.00	contr.treatment	treatment	194	101	114,197	0.99	0.141	-0.045	201	0.75	1.31	0.75, 1.31	>0.9	0.497	1	1	1	1	1	1
AC099489.1.BIN	AC099489.1.BIN	dichotomous	FALSE	level	FALSE	382	201	382	prop_hazard	HR	High_AboveMedian	AC099489.1.BINHigh_AboveMedian	factor	2.00	contr.treatment	treatment	187	98	115,936	0.89	0.141	-0.833	201	0.67	1.17	0.67, 1.17	0.4	0.518	0.4	0.4	0.4	0.4	0.4	0.4
AC099811.2.BIN	AC099811.2.BIN	dichotomous	FALSE	level	FALSE	382	201	382	prop_hazard	HR	High_AboveMedian	AC099811.2.BINHigh_AboveMedian	factor	2.00	contr.treatment	treatment	165	77	101,170	0.78	0.146	-1.72	201	0.58	1.04	0.58, 1.04	0.086	0.524	0.08	0.09	0.08	0.09	0.09	0.09
AC099850.2.BIN	AC099850.2.BIN	dichotomous	FALSE	level	FALSE	382	201	382	prop_hazard	HR	High_AboveMedian	AC099850.2.BINHigh_AboveMedian	factor	2.00	contr.treatment	treatment	117	63	68,430	1.04	0.152	0.236	201	0.77	1.40	0.77, 1.40	0.8	0.504	0.8	0.8	0.8	0.8	0.8	0.8
AC104109.3.BIN	AC104109.3.BIN	dichotomous	FALSE	level	FALSE	382	201	382	prop_hazard	HR	High_AboveMedian	AC104109.3.BINHigh_AboveMedian	factor	2.00	contr.treatment	treatment	162	88	87,803	1.15	0.143	0.98	201	0.87	1.52	0.87, 1.52	0.3	0.51	0.3	0.3	0.3	0.3	0.3	0.3
AC104389.5.BIN	AC104389.5.BIN	dichotomous	FALSE	level	FALSE	382	201	382	prop_hazard	HR	High_AboveMedian	AC104389.5.BINHigh_AboveMedian	factor	2.00	contr.treatment	treatment	185	95	102,557	1.04	0.141	0.284	201	0.79	1.37	0.79, 1.37	0.8	0.52	0.8	0.8	0.8	0.8	0.8	0.8
AC104389.6.BIN	AC104389.6.BIN	dichotomous	FALSE	level	FALSE	382	201	382	prop_hazard	HR	High_AboveMedian	AC104389.6.BINHigh_AboveMedian	factor	2.00	contr.treatment	treatment	104	59	50,977	1.36	0.155	1.96	201	1.00	1.84	1.00, 1.84	0.050	0.535	0.06	0.05	0.05	0.06	0.06	0.06
AC104452.1.BIN	AC104452.1.BIN	dichotomous	FALSE	level	FALSE	382	201	382	prop_hazard	HR	High_AboveMedian	AC104452.1.BINHigh_AboveMedian	factor	2.00	contr.treatment	treatment	189	103	111,272	1.07	0.141	0.471	201	0.81	1.41	0.81, 1.41	0.6	0.506	0.6	0.6	0.6	0.6	0.6	0.6
AC104472.3.BIN	AC104472.3.BIN	dichotomous	FALSE	level	FALSE	382	201	382	prop_hazard	HR	High_AboveMedian	AC104472.3.BINHigh_AboveMedian	factor	2.00	contr.treatment	treatment	194	105	111,963	1.12	0.142	0.772	201	0.85	1.47	0.85, 1.47	0.4	0.518	0.4	0.4	0.4	0.4	0.4	0.4
AC104532.1.BIN	AC104532.1.BIN	dichotomous	FALSE	level	FALSE	382	201	382	prop_hazard	HR	High_AboveMedian	AC104532.1.BINHigh_AboveMedian	factor	2.00	contr.treatment	treatment	94	45	57,600	0.82	0.169	-1.19	201	0.59	1.14	0.59, 1.14	0.2	0.524	0.2	0.2	0.2	0.2	0.2	0.2
AC104581.2.BIN	AC104581.2.BIN	dichotomous	FALSE	level	FALSE	382	201	382	prop_hazard	HR	High_AboveMedian	AC104581.2.BINHigh_AboveMedian	factor	2.00	contr.treatment	treatment	108	56	64,077	0.95	0.157	-0.319	201	0.70	1.29	0.70, 1.29	0.8	0.509	0.7	0.8	0.8	0.8	0.8	0.8
AC105052.1.BIN	AC105052.1.BIN	dichotomous	FALSE	level	FALSE	382	201	382	prop_hazard	HR	High_AboveMedian	AC105052.1.BINHigh_AboveMedian	factor	2.00	contr.treatment	treatment	194	97	116,450	0.88	0.141	-0.925	201	0.66	1.16	0.66, 1.16	0.4	0.515	0.4	0.4	0.4	0.4	0.4	0.4
AC105052.3.BIN	AC105052.3.BIN	dichotomous	FALSE	level	FALSE	382	201	382	prop_hazard	HR	High_AboveMedian	AC105052.3.BINHigh_AboveMedian	factor	2.00	contr.treatment	treatment	188	86	114,360	0.72	0.143	-2.29	201	0.55	0.95	0.55, 0.95	0.022	0.532	0.02	0.02	0.02	0.02	0.02	0.02
AC106741.1.BIN	AC106741.1.BIN	dichotomous	FALSE	level	FALSE	382	201	382	prop_hazard	HR	High_AboveMedian	AC106741.1.BINHigh_AboveMedian	factor	2.00	contr.treatment	treatment	41	17	23,542	0.78	0.254	-0.96	201	0.48	1.29	0.48, 1.29	0.3	0.508	0.3	0.3	0.3	0.3	0.3	0.3
AC106873.8.BIN	AC106873.8.BIN	dichotomous	FALSE	level	FALSE	382	201	382	prop_hazard	HR	High_AboveMedian	AC106873.8.BINHigh_AboveMedian	factor	2.00	contr.treatment	treatment	93	50	52,344	1.09	0.163	0.502	201	0.79	1.49	0.79, 1.49	0.6	0.517	0.6	0.6	0.6	0.6	0.6	0.6
AC107871.1.BIN	AC107871.1.BIN	dichotomous	FALSE	level	FALSE	382	201	382	prop_hazard	HR	High_AboveMedian	AC107871.1.BINHigh_AboveMedian	factor	2.00	contr.treatment	treatment	187	100	111,086	0.97	0.141	-0.194	201	0.74	1.28	0.74, 1.28	0.8	0.512	0.8	0.8	0.8	0.8	0.8	0.8
AC107959.5.BIN	AC107959.5.BIN	dichotomous	FALSE	level	FALSE	382	201	382	prop_hazard	HR	High_AboveMedian	AC107959.5.BINHigh_AboveMedian	factor	2.00	contr.treatment	treatment	55	24	35,535	0.72	0.218	-1.51	201	0.47	1.10	0.47, 1.10	0.13	0.522	0.1	0.1	0.1	0.1	0.1	0.1
AC108488.2.BIN	AC108488.2.BIN	dichotomous	FALSE	level	FALSE	382	201	382	prop_hazard	HR	High_AboveMedian	AC108488.2.BINHigh_AboveMedian	factor	2.00	contr.treatment	treatment	193	93	118,006	0.80	0.142	-1.55	201	0.61	1.06	0.61, 1.06	0.12	0.521	0.1	0.1	0.1	0.1	0.1	0.1
AC108941.2.BIN	AC108941.2.BIN	dichotomous	FALSE	level	FALSE	382	201	382	prop_hazard	HR	High_AboveMedian	AC108941.2.BINHigh_AboveMedian	factor	2.00	contr.treatment	treatment	58	31	29,693	1.16	0.195	0.767	201	0.79	1.70	0.79, 1.70	0.4	0.512	0.5	0.4	0.4	0.5	0.5	0.5
AC109583.1.BIN	AC109583.1.BIN	dichotomous	FALSE	level	FALSE	382	201	382	prop_hazard	HR	High_AboveMedian	AC109583.1.BINHigh_AboveMedian	factor	2.00	contr.treatment	treatment	66	36	38,948	1.01	0.184	0.065	201	0.71	1.45	0.71, 1.45	>0.9	0.495	0.9	0.9	0.9	0.9	0.9	0.9
AC110275.1.BIN	AC110275.1.BIN	dichotomous	FALSE	level	FALSE	382	201	382	prop_hazard	HR	High_AboveMedian	AC110275.1.BINHigh_AboveMedian	factor	2.00	contr.treatment	treatment	194	102	118,917	0.94	0.142	-0.467	201	0.71	1.24	0.71, 1.24	0.6	0.501	0.6	0.6	0.6	0.6	0.6	0.6
AC112128.1.BIN	AC112128.1.BIN	dichotomous	FALSE	level	FALSE	382	201	382	prop_hazard	HR	High_AboveMedian	AC112128.1.BINHigh_AboveMedian	factor	2.00	contr.treatment	treatment	194	93	116,794	0.81	0.142	-1.49	201	0.61	1.07	0.61, 1.07	0.14	0.513	0.1	0.1	0.1	0.1	0.1	0.1
AC112229.3.BIN	AC112229.3.BIN	dichotomous	FALSE	level	FALSE	382	201	382	prop_hazard	HR	High_AboveMedian	AC112229.3.BINHigh_AboveMedian	factor	2.00	contr.treatment	treatment	143	74	84,917	0.95	0.146	-0.345	201	0.71	1.27	0.71, 1.27	0.7	0.505	0.7	0.7	0.7	0.7	0.7	0.7
AC112504.2.BIN	AC112504.2.BIN	dichotomous	FALSE	level	FALSE	382	201	382	prop_hazard	HR	High_AboveMedian	AC112504.2.BINHigh_AboveMedian	factor	2.00	contr.treatment	treatment	114	58	67,255	0.93	0.156	-0.431	201	0.69	1.27	0.69, 1.27	0.7	0.504	0.7	0.7	0.7	0.7	0.7	0.7
AC113554.1.BIN	AC113554.1.BIN	dichotomous	FALSE	level	FALSE	382	201	382	prop_hazard	HR	High_AboveMedian	AC113554.1.BINHigh_AboveMedian	factor	2.00	contr.treatment	treatment	16	7	10,387	0.79	0.385	-0.624	201	0.37	1.67	0.37, 1.67	0.5	0.501	0.5	0.5	0.5	0.5	0.5	0.5
AC114490.2.BIN	AC114490.2.BIN	dichotomous	FALSE	level	FALSE	382	201	382	prop_hazard	HR	High_AboveMedian	AC114490.2.BINHigh_AboveMedian	factor	2.00	contr.treatment	treatment	187	96	109,431	0.93	0.141	-0.488	201	0.71	1.23	0.71, 1.23	0.6	0.51	0.6	0.6	0.6	0.6	0.6	0.6
AC117378.1.BIN	AC117378.1.BIN	dichotomous	FALSE	level	FALSE	382	201	382	prop_hazard	HR	High_AboveMedian	AC117378.1.BINHigh_AboveMedian	factor	2.00	contr.treatment	treatment	166	82	97,508	0.88	0.144	-0.897	201	0.66	1.16	0.66, 1.16	0.4	0.514	0.4	0.4	0.4	0.4	0.4	0.4
AC117457.1.BIN	AC117457.1.BIN	dichotomous	FALSE	level	FALSE	382	201	382	prop_hazard	HR	High_AboveMedian	AC117457.1.BINHigh_AboveMedian	factor	2.00	contr.treatment	treatment	75	39	44,759	1.00	0.179	-0.002	201	0.70	1.42	0.70, 1.42	>0.9	0.493	1	1	1	1	1	1
AC118553.2.BIN	AC118553.2.BIN	dichotomous	FALSE	level	FALSE	382	201	382	prop_hazard	HR	High_AboveMedian	AC118553.2.BINHigh_AboveMedian	factor	2.00	contr.treatment	treatment	194	100	106,646	1.06	0.141	0.398	201	0.80	1.40	0.80, 1.40	0.7	0.514	0.7	0.7	0.7	0.7	0.7	0.7
AC119674.2.BIN	AC119674.2.BIN	dichotomous	FALSE	level	FALSE	382	201	382	prop_hazard	HR	High_AboveMedian	AC119674.2.BINHigh_AboveMedian	factor	2.00	contr.treatment	treatment	193	100	111,663	1.01	0.141	0.038	201	0.76	1.33	0.76, 1.33	>0.9	0.517	1	1	1	1	1	1
AC120114.4.BIN	AC120114.4.BIN	dichotomous	FALSE	level	FALSE	382	201	382	prop_hazard	HR	High_AboveMedian	AC120114.4.BINHigh_AboveMedian	factor	2.00	contr.treatment	treatment	148	81	86,282	1.05	0.144	0.349	201	0.79	1.39	0.79, 1.39	0.7	0.503	0.7	0.7	0.7	0.7	0.7	0.7
AC124312.1.BIN	AC124312.1.BIN	dichotomous	FALSE	level	FALSE	382	201	382	prop_hazard	HR	High_AboveMedian	AC124312.1.BINHigh_AboveMedian	factor	2.00	contr.treatment	treatment	194	103	117,792	0.95	0.141	-0.328	201	0.72	1.26	0.72, 1.26	0.7	0.516	0.7	0.7	0.7	0.7	0.7	0.7
AC127029.3.BIN	AC127029.3.BIN	dichotomous	FALSE	level	FALSE	382	201	382	prop_hazard	HR	High_AboveMedian	AC127029.3.BINHigh_AboveMedian	factor	2.00	contr.treatment	treatment	107	48	64,923	0.79	0.166	-1.41	201	0.57	1.09	0.57, 1.09	0.2	0.512	0.1	0.2	0.2	0.2	0.2	0.2
AC129492.3.BIN	AC129492.3.BIN	dichotomous	FALSE	level	FALSE	382	201	382	prop_hazard	HR	High_AboveMedian	AC129492.3.BINHigh_AboveMedian	factor	2.00	contr.treatment	treatment	190	98	111,399	0.94	0.141	-0.449	201	0.71	1.24	0.71, 1.24	0.7	0.507	0.7	0.7	0.7	0.7	0.7	0.7
AC131160.1.BIN	AC131160.1.BIN	dichotomous	FALSE	level	FALSE	382	201	382	prop_hazard	HR	High_AboveMedian	AC131160.1.BINHigh_AboveMedian	factor	2.00	contr.treatment	treatment	189	108	107,109	1.24	0.142	1.49	201	0.94	1.63	0.94, 1.63	0.14	0.517	0.1	0.1	0.1	0.1	0.1	0.1
AC132217.2.BIN	AC132217.2.BIN	dichotomous	FALSE	level	FALSE	382	201	382	prop_hazard	HR	High_AboveMedian	AC132217.2.BINHigh_AboveMedian	factor	2.00	contr.treatment	treatment	32	18	18,735	1.06	0.247	0.238	201	0.65	1.72	0.65, 1.72	0.8	0.503	0.8	0.8	0.8	0.8	0.8	0.8
AC134669.1.BIN	AC134669.1.BIN	dichotomous	FALSE	level	FALSE	382	201	382	prop_hazard	HR	High_AboveMedian	AC134669.1.BINHigh_AboveMedian	factor	2.00	contr.treatment	treatment	193	84	122,920	0.61	0.144	-3.44	201	0.46	0.81	0.46, 0.81	<0.001	0.559	5e-04	6e-04	5e-04	6e-04	6e-04	6e-04
AC135050.2.BIN	AC135050.2.BIN	dichotomous	FALSE	level	FALSE	382	201	382	prop_hazard	HR	High_AboveMedian	AC135050.2.BINHigh_AboveMedian	factor	2.00	contr.treatment	treatment	188	104	109,224	1.09	0.141	0.604	201	0.83	1.44	0.83, 1.44	0.5	0.504	0.5	0.5	0.5	0.5	0.5	0.5
AC135068.1.BIN	AC135068.1.BIN	dichotomous	FALSE	level	FALSE	382	201	382	prop_hazard	HR	High_AboveMedian	AC135068.1.BINHigh_AboveMedian	factor	2.00	contr.treatment	treatment	138	71	88,278	0.84	0.148	-1.19	201	0.63	1.12	0.63, 1.12	0.2	0.53	0.2	0.2	0.2	0.2	0.2	0.2
AC135068.3.BIN	AC135068.3.BIN	dichotomous	FALSE	level	FALSE	382	201	382	prop_hazard	HR	High_AboveMedian	AC135068.3.BINHigh_AboveMedian	factor	2.00	contr.treatment	treatment	152	82	80,575	1.17	0.144	1.10	201	0.88	1.55	0.88, 1.55	0.3	0.52	0.3	0.3	0.3	0.3	0.3	0.3
AC135178.3.BIN	AC135178.3.BIN	dichotomous	FALSE	level	FALSE	382	201	382	prop_hazard	HR	High_AboveMedian	AC135178.3.BINHigh_AboveMedian	factor	2.00	contr.treatment	treatment	191	99	102,305	1.11	0.141	0.729	201	0.84	1.46	0.84, 1.46	0.5	0.52	0.5	0.5	0.5	0.5	0.5	0.5
AC136612.1.BIN	AC136612.1.BIN	dichotomous	FALSE	level	FALSE	382	201	382	prop_hazard	HR	High_AboveMedian	AC136612.1.BINHigh_AboveMedian	factor	2.00	contr.treatment	treatment	107	60	63,149	1.06	0.154	0.357	201	0.78	1.43	0.78, 1.43	0.7	0.5	0.7	0.7	0.7	0.7	0.7	0.7
AC136616.1.BIN	AC136616.1.BIN	dichotomous	FALSE	level	FALSE	382	201	382	prop_hazard	HR	High_AboveMedian	AC136616.1.BINHigh_AboveMedian	factor	2.00	contr.treatment	treatment	191	109	112,723	1.17	0.142	1.13	201	0.89	1.55	0.89, 1.55	0.3	0.51	0.3	0.3	0.3	0.3	0.3	0.3
AC136616.2.BIN	AC136616.2.BIN	dichotomous	FALSE	level	FALSE	382	201	382	prop_hazard	HR	High_AboveMedian	AC136616.2.BINHigh_AboveMedian	factor	2.00	contr.treatment	treatment	88	44	58,793	0.80	0.171	-1.34	201	0.57	1.11	0.57, 1.11	0.2	0.527	0.2	0.2	0.2	0.2	0.2	0.2
AC137834.1.BIN	AC137834.1.BIN	dichotomous	FALSE	level	FALSE	382	201	382	prop_hazard	HR	High_AboveMedian	AC137834.1.BINHigh_AboveMedian	factor	2.00	contr.treatment	treatment	194	101	114,589	0.97	0.142	-0.180	201	0.74	1.29	0.74, 1.29	0.9	0.495	0.9	0.9	0.9	0.9	0.9	0.9
AC138696.1.BIN	AC138696.1.BIN	dichotomous	FALSE	level	FALSE	382	201	382	prop_hazard	HR	High_AboveMedian	AC138696.1.BINHigh_AboveMedian	factor	2.00	contr.treatment	treatment	194	94	120,404	0.78	0.142	-1.75	201	0.59	1.03	0.59, 1.03	0.081	0.525	0.08	0.08	0.08	0.08	0.08	0.08
AC138811.2.BIN	AC138811.2.BIN	dichotomous	FALSE	level	FALSE	382	201	382	prop_hazard	HR	High_AboveMedian	AC138811.2.BINHigh_AboveMedian	factor	2.00	contr.treatment	treatment	194	99	113,042	0.96	0.141	-0.266	201	0.73	1.27	0.73, 1.27	0.8	0.498	0.8	0.8	0.8	0.8	0.8	0.8
AC138894.1.BIN	AC138894.1.BIN	dichotomous	FALSE	level	FALSE	382	201	382	prop_hazard	HR	High_AboveMedian	AC138894.1.BINHigh_AboveMedian	factor	2.00	contr.treatment	treatment	193	88	122,801	0.65	0.143	-2.99	201	0.49	0.86	0.49, 0.86	0.003	0.554	0.003	0.003	0.003	0.003	0.003	0.003
AC138969.1.BIN	AC138969.1.BIN	dichotomous	FALSE	level	FALSE	382	201	382	prop_hazard	HR	High_AboveMedian	AC138969.1.BINHigh_AboveMedian	factor	2.00	contr.treatment	treatment	194	96	115,148	0.89	0.142	-0.809	201	0.68	1.18	0.68, 1.18	0.4	0.5	0.4	0.4	0.4	0.4	0.4	0.4
AC139491.7.BIN	AC139491.7.BIN	dichotomous	FALSE	level	FALSE	382	201	382	prop_hazard	HR	High_AboveMedian	AC139491.7.BINHigh_AboveMedian	factor	2.00	contr.treatment	treatment	66	37	37,485	1.08	0.183	0.398	201	0.75	1.54	0.75, 1.54	0.7	0.492	0.7	0.7	0.7	0.7	0.7	0.7
AC139530.2.BIN	AC139530.2.BIN	dichotomous	FALSE	level	FALSE	382	201	382	prop_hazard	HR	High_AboveMedian	AC139530.2.BINHigh_AboveMedian	factor	2.00	contr.treatment	treatment	194	100	114,617	0.95	0.141	-0.366	201	0.72	1.25	0.72, 1.25	0.7	0.509	0.7	0.7	0.7	0.7	0.7	0.7
AC140504.1.BIN	AC140504.1.BIN	dichotomous	FALSE	level	FALSE	382	201	382	prop_hazard	HR	High_AboveMedian	AC140504.1.BINHigh_AboveMedian	factor	2.00	contr.treatment	treatment	177	91	103,414	0.98	0.142	-0.166	201	0.74	1.29	0.74, 1.29	0.9	0.504	0.9	0.9	0.9	0.9	0.9	0.9
AC141272.1.BIN	AC141272.1.BIN	dichotomous	FALSE	level	FALSE	382	201	382	prop_hazard	HR	High_AboveMedian	AC141272.1.BINHigh_AboveMedian	factor	2.00	contr.treatment	treatment	175	79	115,696	0.62	0.145	-3.34	201	0.46	0.82	0.46, 0.82	<0.001	0.558	7e-04	8e-04	7e-04	8e-04	8e-04	8e-04
AC142391.1.BIN	AC142391.1.BIN	dichotomous	FALSE	level	FALSE	382	201	382	prop_hazard	HR	High_AboveMedian	AC142391.1.BINHigh_AboveMedian	factor	2.00	contr.treatment	treatment	84	41	50,254	0.90	0.175	-0.621	201	0.64	1.26	0.64, 1.26	0.5	0.51	0.5	0.5	0.5	0.5	0.5	0.5
AC144573.1.BIN	AC144573.1.BIN	dichotomous	FALSE	level	FALSE	382	201	382	prop_hazard	HR	High_AboveMedian	AC144573.1.BINHigh_AboveMedian	factor	2.00	contr.treatment	treatment	42	20	24,826	0.89	0.236	-0.475	201	0.56	1.42	0.56, 1.42	0.6	0.502	0.6	0.6	0.6	0.6	0.6	0.6
AC145212.1.BIN	AC145212.1.BIN	dichotomous	FALSE	level	FALSE	382	201	382	prop_hazard	HR	High_AboveMedian	AC145212.1.BINHigh_AboveMedian	factor	2.00	contr.treatment	treatment	188	104	111,689	1.06	0.141	0.425	201	0.80	1.40	0.80, 1.40	0.7	0.511	0.7	0.7	0.7	0.7	0.7	0.7
AC213203.2.BIN	AC213203.2.BIN	dichotomous	FALSE	level	FALSE	382	201	382	prop_hazard	HR	High_AboveMedian	AC213203.2.BINHigh_AboveMedian	factor	2.00	contr.treatment	treatment	30	12	18,892	0.71	0.298	-1.13	201	0.40	1.28	0.40, 1.28	0.3	0.504	0.2	0.3	0.3	0.3	0.3	0.3
AC231657.3.BIN	AC231657.3.BIN	dichotomous	FALSE	level	FALSE	382	201	382	prop_hazard	HR	High_AboveMedian	AC231657.3.BINHigh_AboveMedian	factor	2.00	contr.treatment	treatment	63	27	41,422	0.70	0.207	-1.72	201	0.47	1.05	0.47, 1.05	0.086	0.521	0.07	0.09	0.08	0.09	0.09	0.09
AC233723.1.BIN	AC233723.1.BIN	dichotomous	FALSE	level	FALSE	382	201	382	prop_hazard	HR	High_AboveMedian	AC233723.1.BINHigh_AboveMedian	factor	2.00	contr.treatment	treatment	99	61	52,389	1.34	0.154	1.90	201	0.99	1.81	0.99, 1.81	0.057	0.518	0.06	0.06	0.06	0.06	0.06	0.06
AC233755.1.BIN	AC233755.1.BIN	dichotomous	FALSE	level	FALSE	382	201	382	prop_hazard	HR	High_AboveMedian	AC233755.1.BINHigh_AboveMedian	factor	2.00	contr.treatment	treatment	191	83	120,192	0.61	0.143	-3.45	201	0.46	0.81	0.46, 0.81	<0.001	0.561	5e-04	6e-04	5e-04	6e-04	6e-04	6e-04
AC233755.2.BIN	AC233755.2.BIN	dichotomous	FALSE	level	FALSE	382	201	382	prop_hazard	HR	High_AboveMedian	AC233755.2.BINHigh_AboveMedian	factor	2.00	contr.treatment	treatment	192	91	120,489	0.71	0.142	-2.40	201	0.54	0.94	0.54, 0.94	0.016	0.549	0.02	0.02	0.02	0.02	0.02	0.02
AC233992.2.BIN	AC233992.2.BIN	dichotomous	FALSE	level	FALSE	382	201	382	prop_hazard	HR	High_AboveMedian	AC233992.2.BINHigh_AboveMedian	factor	2.00	contr.treatment	treatment	187	116	101,204	1.57	0.143	3.17	201	1.19	2.08	1.19, 2.08	0.002	0.551	0.001	0.002	0.001	0.0015	0.002	0.0015
AC235565.2.BIN	AC235565.2.BIN	dichotomous	FALSE	level	FALSE	382	201	382	prop_hazard	HR	High_AboveMedian	AC235565.2.BINHigh_AboveMedian	factor	2.00	contr.treatment	treatment	27	14	14,013	1.09	0.277	0.321	201	0.63	1.88	0.63, 1.88	0.7	0.5	0.8	0.7	0.7	0.8	0.8	0.8
AC240274.1.BIN	AC240274.1.BIN	dichotomous	FALSE	level	FALSE	382	201	382	prop_hazard	HR	High_AboveMedian	AC240274.1.BINHigh_AboveMedian	factor	2.00	contr.treatment	treatment	194	86	119,310	0.68	0.143	-2.68	201	0.51	0.90	0.51, 0.90	0.007	0.534	0.007	0.007	0.007	0.007	0.007	0.007
AC242842.3.BIN	AC242842.3.BIN	dichotomous	FALSE	level	FALSE	382	201	382	prop_hazard	HR	High_AboveMedian	AC242842.3.BINHigh_AboveMedian	factor	2.00	contr.treatment	treatment	194	92	119,094	0.77	0.142	-1.80	201	0.59	1.02	0.59, 1.02	0.072	0.528	0.07	0.07	0.07	0.07	0.07	0.07
AC244197.3.BIN	AC244197.3.BIN	dichotomous	FALSE	level	FALSE	382	201	382	prop_hazard	HR	High_AboveMedian	AC244197.3.BINHigh_AboveMedian	factor	2.00	contr.treatment	treatment	194	96	118,745	0.83	0.142	-1.30	201	0.63	1.10	0.63, 1.10	0.2	0.52	0.2	0.2	0.2	0.2	0.2	0.2
AC245033.1.BIN	AC245033.1.BIN	dichotomous	FALSE	level	FALSE	382	201	382	prop_hazard	HR	High_AboveMedian	AC245033.1.BINHigh_AboveMedian	factor	2.00	contr.treatment	treatment	175	98	98,811	1.20	0.141	1.29	201	0.91	1.58	0.91, 1.58	0.2	0.523	0.2	0.2	0.2	0.2	0.2	0.2
ACAA1.BIN	ACAA1.BIN	dichotomous	FALSE	level	FALSE	382	201	382	prop_hazard	HR	High_AboveMedian	ACAA1.BINHigh_AboveMedian	factor	2.00	contr.treatment	treatment	187	105	110,340	1.11	0.141	0.719	201	0.84	1.46	0.84, 1.46	0.5	0.511	0.5	0.5	0.5	0.5	0.5	0.5
ACAA2.BIN	ACAA2.BIN	dichotomous	FALSE	level	FALSE	382	201	382	prop_hazard	HR	High_AboveMedian	ACAA2.BINHigh_AboveMedian	factor	2.00	contr.treatment	treatment	187	102	107,973	1.08	0.141	0.564	201	0.82	1.43	0.82, 1.43	0.6	0.51	0.6	0.6	0.6	0.6	0.6	0.6
ACACA.BIN	ACACA.BIN	dichotomous	FALSE	level	FALSE	382	201	382	prop_hazard	HR	High_AboveMedian	ACACA.BINHigh_AboveMedian	factor	2.00	contr.treatment	treatment	193	99	112,000	0.98	0.141	-0.163	201	0.74	1.29	0.74, 1.29	0.9	0.5	0.9	0.9	0.9	0.9	0.9	0.9
ACACB.BIN	ACACB.BIN	dichotomous	FALSE	level	FALSE	382	201	382	prop_hazard	HR	High_AboveMedian	ACACB.BINHigh_AboveMedian	factor	2.00	contr.treatment	treatment	193	94	118,794	0.79	0.142	-1.66	201	0.60	1.04	0.60, 1.04	0.10	0.523	0.1	0.1	0.1	0.1	0.1	0.1
ACAD10.BIN	ACAD10.BIN	dichotomous	FALSE	level	FALSE	382	201	382	prop_hazard	HR	High_AboveMedian	ACAD10.BINHigh_AboveMedian	factor	2.00	contr.treatment	treatment	194	101	113,136	1.00	0.141	0.003	201	0.76	1.32	0.76, 1.32	>0.9	0.507	1	1	1	1	1	1
ACAD11.BIN	ACAD11.BIN	dichotomous	FALSE	level	FALSE	382	201	382	prop_hazard	HR	High_AboveMedian	ACAD11.BINHigh_AboveMedian	factor	2.00	contr.treatment	treatment	194	100	116,001	0.92	0.141	-0.576	201	0.70	1.22	0.70, 1.22	0.6	0.507	0.6	0.6	0.6	0.6	0.6	0.6
ACAD8.BIN	ACAD8.BIN	dichotomous	FALSE	level	FALSE	382	201	382	prop_hazard	HR	High_AboveMedian	ACAD8.BINHigh_AboveMedian	factor	2.00	contr.treatment	treatment	192	102	115,781	0.97	0.141	-0.230	201	0.73	1.28	0.73, 1.28	0.8	0.507	0.8	0.8	0.8	0.8	0.8	0.8
ACAD9.BIN	ACAD9.BIN	dichotomous	FALSE	level	FALSE	382	201	382	prop_hazard	HR	High_AboveMedian	ACAD9.BINHigh_AboveMedian	factor	2.00	contr.treatment	treatment	194	96	117,838	0.85	0.142	-1.16	201	0.64	1.12	0.64, 1.12	0.2	0.516	0.2	0.2	0.2	0.2	0.2	0.2
ACADL.BIN	ACADL.BIN	dichotomous	FALSE	level	FALSE	382	201	382	prop_hazard	HR	High_AboveMedian	ACADL.BINHigh_AboveMedian	factor	2.00	contr.treatment	treatment	193	97	115,141	0.87	0.141	-1.00	201	0.66	1.15	0.66, 1.15	0.3	0.517	0.3	0.3	0.3	0.3	0.3	0.3
ACADM.BIN	ACADM.BIN	dichotomous	FALSE	level	FALSE	382	201	382	prop_hazard	HR	High_AboveMedian	ACADM.BINHigh_AboveMedian	factor	2.00	contr.treatment	treatment	193	97	112,707	0.91	0.141	-0.679	201	0.69	1.20	0.69, 1.20	0.5	0.504	0.5	0.5	0.5	0.5	0.5	0.5
ACADS.BIN	ACADS.BIN	dichotomous	FALSE	level	FALSE	382	201	382	prop_hazard	HR	High_AboveMedian	ACADS.BINHigh_AboveMedian	factor	2.00	contr.treatment	treatment	188	96	113,871	0.87	0.141	-1.03	201	0.66	1.14	0.66, 1.14	0.3	0.523	0.3	0.3	0.3	0.3	0.3	0.3
ACADSB.BIN	ACADSB.BIN	dichotomous	FALSE	level	FALSE	382	201	382	prop_hazard	HR	High_AboveMedian	ACADSB.BINHigh_AboveMedian	factor	2.00	contr.treatment	treatment	190	94	116,249	0.80	0.142	-1.57	201	0.61	1.06	0.61, 1.06	0.12	0.531	0.1	0.1	0.1	0.1	0.1	0.1
ACADVL.BIN	ACADVL.BIN	dichotomous	FALSE	level	FALSE	382	201	382	prop_hazard	HR	High_AboveMedian	ACADVL.BINHigh_AboveMedian	factor	2.00	contr.treatment	treatment	193	103	118,003	0.97	0.142	-0.206	201	0.74	1.28	0.74, 1.28	0.8	0.496	0.8	0.8	0.8	0.8	0.8	0.8
ACAN.BIN	ACAN.BIN	dichotomous	FALSE	level	FALSE	382	201	382	prop_hazard	HR	High_AboveMedian	ACAN.BINHigh_AboveMedian	factor	2.00	contr.treatment	treatment	193	100	112,940	1.00	0.141	0.029	201	0.76	1.33	0.76, 1.33	>0.9	0.516	1	1	1	1	1	1
ACAP1.BIN	ACAP1.BIN	dichotomous	FALSE	level	FALSE	382	201	382	prop_hazard	HR	High_AboveMedian	ACAP1.BINHigh_AboveMedian	factor	2.00	contr.treatment	treatment	189	83	125,392	0.57	0.144	-3.90	201	0.43	0.76	0.43, 0.76	<0.001	0.574	8e-05	9e-05	8e-05	9e-05	9e-05	9e-05
ACAP2.BIN	ACAP2.BIN	dichotomous	FALSE	level	FALSE	382	201	382	prop_hazard	HR	High_AboveMedian	ACAP2.BINHigh_AboveMedian	factor	2.00	contr.treatment	treatment	194	101	115,238	0.95	0.141	-0.386	201	0.72	1.25	0.72, 1.25	0.7	0.508	0.7	0.7	0.7	0.7	0.7	0.7
ACAP3.BIN	ACAP3.BIN	dichotomous	FALSE	level	FALSE	382	201	382	prop_hazard	HR	High_AboveMedian	ACAP3.BINHigh_AboveMedian	factor	2.00	contr.treatment	treatment	190	103	110,018	1.10	0.141	0.674	201	0.83	1.45	0.83, 1.45	0.5	0.518	0.5	0.5	0.5	0.5	0.5	0.5
ACAT1.BIN	ACAT1.BIN	dichotomous	FALSE	level	FALSE	382	201	382	prop_hazard	HR	High_AboveMedian	ACAT1.BINHigh_AboveMedian	factor	2.00	contr.treatment	treatment	189	93	111,953	0.85	0.142	-1.17	201	0.64	1.12	0.64, 1.12	0.2	0.518	0.2	0.2	0.2	0.2	0.2	0.2
ACAT2.BIN	ACAT2.BIN	dichotomous	FALSE	level	FALSE	382	201	382	prop_hazard	HR	High_AboveMedian	ACAT2.BINHigh_AboveMedian	factor	2.00	contr.treatment	treatment	187	100	107,406	1.03	0.141	0.215	201	0.78	1.36	0.78, 1.36	0.8	0.503	0.8	0.8	0.8	0.8	0.8	0.8
ACBD3.BIN	ACBD3.BIN	dichotomous	FALSE	level	FALSE	382	201	382	prop_hazard	HR	High_AboveMedian	ACBD3.BINHigh_AboveMedian	factor	2.00	contr.treatment	treatment	188	107	109,349	1.15	0.142	1.00	201	0.87	1.52	0.87, 1.52	0.3	0.512	0.3	0.3	0.3	0.3	0.3	0.3
ACBD4.BIN	ACBD4.BIN	dichotomous	FALSE	level	FALSE	382	201	382	prop_hazard	HR	High_AboveMedian	ACBD4.BINHigh_AboveMedian	factor	2.00	contr.treatment	treatment	191	94	117,897	0.80	0.141	-1.62	201	0.60	1.05	0.60, 1.05	0.11	0.53	0.1	0.1	0.1	0.1	0.1	0.1
ACBD5.BIN	ACBD5.BIN	dichotomous	FALSE	level	FALSE	382	201	382	prop_hazard	HR	High_AboveMedian	ACBD5.BINHigh_AboveMedian	factor	2.00	contr.treatment	treatment	193	95	116,200	0.84	0.141	-1.23	201	0.64	1.11	0.64, 1.11	0.2	0.517	0.2	0.2	0.2	0.2	0.2	0.2
ACBD6.BIN	ACBD6.BIN	dichotomous	FALSE	level	FALSE	382	201	382	prop_hazard	HR	High_AboveMedian	ACBD6.BINHigh_AboveMedian	factor	2.00	contr.treatment	treatment	193	103	110,737	1.05	0.141	0.366	201	0.80	1.39	0.80, 1.39	0.7	0.51	0.7	0.7	0.7	0.7	0.7	0.7
ACBD7.BIN	ACBD7.BIN	dichotomous	FALSE	level	FALSE	382	201	382	prop_hazard	HR	High_AboveMedian	ACBD7.BINHigh_AboveMedian	factor	2.00	contr.treatment	treatment	188	105	104,132	1.21	0.141	1.34	201	0.92	1.59	0.92, 1.59	0.2	0.527	0.2	0.2	0.2	0.2	0.2	0.2
ACCS.BIN	ACCS.BIN	dichotomous	FALSE	level	FALSE	382	201	382	prop_hazard	HR	High_AboveMedian	ACCS.BINHigh_AboveMedian	factor	2.00	contr.treatment	treatment	191	102	115,110	1.00	0.141	-0.008	201	0.76	1.32	0.76, 1.32	>0.9	0.497	1	1	1	1	1	1
ACCSL.BIN	ACCSL.BIN	dichotomous	FALSE	level	FALSE	382	201	382	prop_hazard	HR	High_AboveMedian	ACCSL.BINHigh_AboveMedian	factor	2.00	contr.treatment	treatment	191	100	108,954	1.01	0.141	0.080	201	0.77	1.33	0.77, 1.33	>0.9	0.499	0.9	0.9	0.9	0.9	0.9	0.9
ACD.BIN	ACD.BIN	dichotomous	FALSE	level	FALSE	382	201	382	prop_hazard	HR	High_AboveMedian	ACD.BINHigh_AboveMedian	factor	2.00	contr.treatment	treatment	190	93	114,276	0.83	0.142	-1.33	201	0.63	1.09	0.63, 1.09	0.2	0.516	0.2	0.2	0.2	0.2	0.2	0.2
ACE.BIN	ACE.BIN	dichotomous	FALSE	level	FALSE	382	201	382	prop_hazard	HR	High_AboveMedian	ACE.BINHigh_AboveMedian	factor	2.00	contr.treatment	treatment	191	77	127,311	0.49	0.146	-4.89	201	0.37	0.65	0.37, 0.65	<0.001	0.58	6e-07	1e-06	6e-07	9e-07	1e-06	9e-07
ACE2.BIN	ACE2.BIN	dichotomous	FALSE	level	FALSE	382	201	382	prop_hazard	HR	High_AboveMedian	ACE2.BINHigh_AboveMedian	factor	2.00	contr.treatment	treatment	191	105	110,883	1.09	0.141	0.595	201	0.82	1.43	0.82, 1.43	0.6	0.507	0.6	0.6	0.6	0.6	0.6	0.6
ACER1.BIN	ACER1.BIN	dichotomous	FALSE	level	FALSE	382	201	382	prop_hazard	HR	High_AboveMedian	ACER1.BINHigh_AboveMedian	factor	2.00	contr.treatment	treatment	158	78	95,262	0.86	0.145	-1.07	201	0.64	1.14	0.64, 1.14	0.3	0.521	0.3	0.3	0.3	0.3	0.3	0.3
ACER2.BIN	ACER2.BIN	dichotomous	FALSE	level	FALSE	382	201	382	prop_hazard	HR	High_AboveMedian	ACER2.BINHigh_AboveMedian	factor	2.00	contr.treatment	treatment	189	110	108,284	1.27	0.142	1.69	201	0.96	1.68	0.96, 1.68	0.091	0.533	0.09	0.09	0.09	0.09	0.09	0.09
ACER3.BIN	ACER3.BIN	dichotomous	FALSE	level	FALSE	382	201	382	prop_hazard	HR	High_AboveMedian	ACER3.BINHigh_AboveMedian	factor	2.00	contr.treatment	treatment	187	107	101,863	1.29	0.142	1.82	201	0.98	1.71	0.98, 1.71	0.069	0.528	0.07	0.07	0.07	0.07	0.07	0.07
ACHE.BIN	ACHE.BIN	dichotomous	FALSE	level	FALSE	382	201	382	prop_hazard	HR	High_AboveMedian	ACHE.BINHigh_AboveMedian	factor	2.00	contr.treatment	treatment	188	96	117,854	0.83	0.141	-1.36	201	0.63	1.09	0.63, 1.09	0.2	0.53	0.2	0.2	0.2	0.2	0.2	0.2
ACIN1.BIN	ACIN1.BIN	dichotomous	FALSE	level	FALSE	382	201	382	prop_hazard	HR	High_AboveMedian	ACIN1.BINHigh_AboveMedian	factor	2.00	contr.treatment	treatment	194	93	119,962	0.77	0.142	-1.81	201	0.58	1.02	0.58, 1.02	0.070	0.521	0.07	0.07	0.07	0.07	0.07	0.07
ACKR1.BIN	ACKR1.BIN	dichotomous	FALSE	level	FALSE	382	201	382	prop_hazard	HR	High_AboveMedian	ACKR1.BINHigh_AboveMedian	factor	2.00	contr.treatment	treatment	188	81	120,454	0.59	0.144	-3.65	201	0.45	0.78	0.45, 0.78	<0.001	0.563	2e-04	3e-04	2e-04	3e-04	3e-04	3e-04
ACKR2.BIN	ACKR2.BIN	dichotomous	FALSE	level	FALSE	382	201	382	prop_hazard	HR	High_AboveMedian	ACKR2.BINHigh_AboveMedian	factor	2.00	contr.treatment	treatment	190	90	118,746	0.72	0.142	-2.28	201	0.55	0.96	0.55, 0.96	0.023	0.55	0.02	0.02	0.02	0.02	0.02	0.02
ACKR3.BIN	ACKR3.BIN	dichotomous	FALSE	level	FALSE	382	201	382	prop_hazard	HR	High_AboveMedian	ACKR3.BINHigh_AboveMedian	factor	2.00	contr.treatment	treatment	189	95	116,266	0.85	0.142	-1.16	201	0.64	1.12	0.64, 1.12	0.2	0.518	0.2	0.2	0.2	0.2	0.2	0.2
ACKR4.BIN	ACKR4.BIN	dichotomous	FALSE	level	FALSE	382	201	382	prop_hazard	HR	High_AboveMedian	ACKR4.BINHigh_AboveMedian	factor	2.00	contr.treatment	treatment	193	93	119,921	0.76	0.142	-1.89	201	0.58	1.01	0.58, 1.01	0.059	0.531	0.06	0.06	0.06	0.06	0.06	0.06
ACLY.BIN	ACLY.BIN	dichotomous	FALSE	level	FALSE	382	201	382	prop_hazard	HR	High_AboveMedian	ACLY.BINHigh_AboveMedian	factor	2.00	contr.treatment	treatment	193	100	111,126	0.99	0.141	-0.096	201	0.75	1.30	0.75, 1.30	>0.9	0.503	0.9	0.9	0.9	0.9	0.9	0.9
ACMSD.BIN	ACMSD.BIN	dichotomous	FALSE	level	FALSE	382	201	382	prop_hazard	HR	High_AboveMedian	ACMSD.BINHigh_AboveMedian	factor	2.00	contr.treatment	treatment	85	52	49,905	1.21	0.161	1.17	201	0.88	1.65	0.88, 1.65	0.2	0.514	0.3	0.2	0.2	0.3	0.3	0.3
ACO1.BIN	ACO1.BIN	dichotomous	FALSE	level	FALSE	382	201	382	prop_hazard	HR	High_AboveMedian	ACO1.BINHigh_AboveMedian	factor	2.00	contr.treatment	treatment	192	90	117,936	0.74	0.142	-2.11	201	0.56	0.98	0.56, 0.98	0.035	0.527	0.03	0.04	0.03	0.04	0.04	0.04
ACO2.BIN	ACO2.BIN	dichotomous	FALSE	level	FALSE	382	201	382	prop_hazard	HR	High_AboveMedian	ACO2.BINHigh_AboveMedian	factor	2.00	contr.treatment	treatment	191	101	111,177	1.02	0.141	0.158	201	0.78	1.35	0.78, 1.35	0.9	0.504	0.9	0.9	0.9	0.9	0.9	0.9
ACOD1.BIN	ACOD1.BIN	dichotomous	FALSE	level	FALSE	382	201	382	prop_hazard	HR	High_AboveMedian	ACOD1.BINHigh_AboveMedian	factor	2.00	contr.treatment	treatment	188	100	110,440	0.99	0.141	-0.060	201	0.75	1.31	0.75, 1.31	>0.9	0.506	1	1	1	1	1	1
ACOT1.BIN	ACOT1.BIN	dichotomous	FALSE	level	FALSE	382	201	382	prop_hazard	HR	High_AboveMedian	ACOT1.BINHigh_AboveMedian	factor	2.00	contr.treatment	treatment	192	94	111,641	0.90	0.142	-0.754	201	0.68	1.19	0.68, 1.19	0.5	0.496	0.5	0.5	0.5	0.5	0.5	0.5
ACOT11.BIN	ACOT11.BIN	dichotomous	FALSE	level	FALSE	382	201	382	prop_hazard	HR	High_AboveMedian	ACOT11.BINHigh_AboveMedian	factor	2.00	contr.treatment	treatment	191	105	108,375	1.18	0.141	1.16	201	0.89	1.56	0.89, 1.56	0.2	0.53	0.2	0.2	0.2	0.2	0.2	0.2
ACOT12.BIN	ACOT12.BIN	dichotomous	FALSE	level	FALSE	382	201	382	prop_hazard	HR	High_AboveMedian	ACOT12.BINHigh_AboveMedian	factor	2.00	contr.treatment	treatment	193	108	109,956	1.21	0.142	1.33	201	0.91	1.59	0.91, 1.59	0.2	0.531	0.2	0.2	0.2	0.2	0.2	0.2
ACOT13.BIN	ACOT13.BIN	dichotomous	FALSE	level	FALSE	382	201	382	prop_hazard	HR	High_AboveMedian	ACOT13.BINHigh_AboveMedian	factor	2.00	contr.treatment	treatment	187	108	107,682	1.21	0.142	1.32	201	0.91	1.59	0.91, 1.59	0.2	0.514	0.2	0.2	0.2	0.2	0.2	0.2
ACOT2.BIN	ACOT2.BIN	dichotomous	FALSE	level	FALSE	382	201	382	prop_hazard	HR	High_AboveMedian	ACOT2.BINHigh_AboveMedian	factor	2.00	contr.treatment	treatment	191	86	113,100	0.74	0.143	-2.08	201	0.56	0.98	0.56, 0.98	0.037	0.519	0.04	0.04	0.04	0.04	0.04	0.04
ACOT4.BIN	ACOT4.BIN	dichotomous	FALSE	level	FALSE	382	201	382	prop_hazard	HR	High_AboveMedian	ACOT4.BINHigh_AboveMedian	factor	2.00	contr.treatment	treatment	187	103	113,934	1.01	0.141	0.067	201	0.77	1.33	0.77, 1.33	>0.9	0.493	0.9	0.9	0.9	0.9	0.9	0.9
ACOT6.BIN	ACOT6.BIN	dichotomous	FALSE	level	FALSE	382	201	382	prop_hazard	HR	High_AboveMedian	ACOT6.BINHigh_AboveMedian	factor	2.00	contr.treatment	treatment	97	59	54,290	1.30	0.155	1.68	201	0.96	1.76	0.96, 1.76	0.094	0.531	0.1	0.09	0.09	0.1	0.1	0.1
ACOT7.BIN	ACOT7.BIN	dichotomous	FALSE	level	FALSE	382	201	382	prop_hazard	HR	High_AboveMedian	ACOT7.BINHigh_AboveMedian	factor	2.00	contr.treatment	treatment	190	101	112,927	0.98	0.141	-0.148	201	0.74	1.29	0.74, 1.29	0.9	0.503	0.9	0.9	0.9	0.9	0.9	0.9
ACOT8.BIN	ACOT8.BIN	dichotomous	FALSE	level	FALSE	382	201	382	prop_hazard	HR	High_AboveMedian	ACOT8.BINHigh_AboveMedian	factor	2.00	contr.treatment	treatment	187	111	104,820	1.36	0.142	2.15	201	1.03	1.79	1.03, 1.79	0.032	0.541	0.03	0.03	0.03	0.03	0.03	0.03
ACOT9.BIN	ACOT9.BIN	dichotomous	FALSE	level	FALSE	382	201	382	prop_hazard	HR	High_AboveMedian	ACOT9.BINHigh_AboveMedian	factor	2.00	contr.treatment	treatment	187	94	112,590	0.85	0.141	-1.16	201	0.64	1.12	0.64, 1.12	0.2	0.521	0.2	0.2	0.2	0.2	0.2	0.2
ACOX1.BIN	ACOX1.BIN	dichotomous	FALSE	level	FALSE	382	201	382	prop_hazard	HR	High_AboveMedian	ACOX1.BINHigh_AboveMedian	factor	2.00	contr.treatment	treatment	193	93	118,084	0.80	0.142	-1.62	201	0.60	1.05	0.60, 1.05	0.11	0.521	0.1	0.1	0.1	0.1	0.1	0.1
ACOX2.BIN	ACOX2.BIN	dichotomous	FALSE	level	FALSE	382	201	382	prop_hazard	HR	High_AboveMedian	ACOX2.BINHigh_AboveMedian	factor	2.00	contr.treatment	treatment	192	98	110,508	0.98	0.141	-0.114	201	0.75	1.30	0.75, 1.30	>0.9	0.49	0.9	0.9	0.9	0.9	0.9	0.9
ACOX3.BIN	ACOX3.BIN	dichotomous	FALSE	level	FALSE	382	201	382	prop_hazard	HR	High_AboveMedian	ACOX3.BINHigh_AboveMedian	factor	2.00	contr.treatment	treatment	194	94	115,580	0.84	0.142	-1.20	201	0.64	1.11	0.64, 1.11	0.2	0.507	0.2	0.2	0.2	0.2	0.2	0.2
ACOXL.BIN	ACOXL.BIN	dichotomous	FALSE	level	FALSE	382	201	382	prop_hazard	HR	High_AboveMedian	ACOXL.BINHigh_AboveMedian	factor	2.00	contr.treatment	treatment	191	88	124,396	0.63	0.143	-3.20	201	0.48	0.84	0.48, 0.84	0.001	0.56	0.001	0.001	0.001	0.001	0.001	0.001
ACP1.BIN	ACP1.BIN	dichotomous	FALSE	level	FALSE	382	201	382	prop_hazard	HR	High_AboveMedian	ACP1.BINHigh_AboveMedian	factor	2.00	contr.treatment	treatment	187	99	104,664	1.05	0.141	0.341	201	0.80	1.38	0.80, 1.38	0.7	0.505	0.7	0.7	0.7	0.7	0.7	0.7
ACP2.BIN	ACP2.BIN	dichotomous	FALSE	level	FALSE	382	201	382	prop_hazard	HR	High_AboveMedian	ACP2.BINHigh_AboveMedian	factor	2.00	contr.treatment	treatment	187	105	108,319	1.14	0.141	0.919	201	0.86	1.50	0.86, 1.50	0.4	0.516	0.4	0.4	0.4	0.4	0.4	0.4
ACP3.BIN	ACP3.BIN	dichotomous	FALSE	level	FALSE	382	201	382	prop_hazard	HR	High_AboveMedian	ACP3.BINHigh_AboveMedian	factor	2.00	contr.treatment	treatment	191	93	113,130	0.84	0.142	-1.23	201	0.64	1.11	0.64, 1.11	0.2	0.522	0.2	0.2	0.2	0.2	0.2	0.2
ACP5.BIN	ACP5.BIN	dichotomous	FALSE	level	FALSE	382	201	382	prop_hazard	HR	High_AboveMedian	ACP5.BINHigh_AboveMedian	factor	2.00	contr.treatment	treatment	188	104	108,077	1.11	0.141	0.744	201	0.84	1.46	0.84, 1.46	0.5	0.513	0.5	0.5	0.5	0.5	0.5	0.5
ACP6.BIN	ACP6.BIN	dichotomous	FALSE	level	FALSE	382	201	382	prop_hazard	HR	High_AboveMedian	ACP6.BINHigh_AboveMedian	factor	2.00	contr.treatment	treatment	190	103	106,526	1.12	0.141	0.785	201	0.85	1.47	0.85, 1.47	0.4	0.506	0.4	0.4	0.4	0.4	0.4	0.4
ACP7.BIN	ACP7.BIN	dichotomous	FALSE	level	FALSE	382	201	382	prop_hazard	HR	High_AboveMedian	ACP7.BINHigh_AboveMedian	factor	2.00	contr.treatment	treatment	192	102	110,693	1.04	0.141	0.278	201	0.79	1.37	0.79, 1.37	0.8	0.5	0.8	0.8	0.8	0.8	0.8	0.8
ACR.BIN	ACR.BIN	dichotomous	FALSE	level	FALSE	382	201	382	prop_hazard	HR	High_AboveMedian	ACR.BINHigh_AboveMedian	factor	2.00	contr.treatment	treatment	191	95	113,000	0.88	0.141	-0.892	201	0.67	1.16	0.67, 1.16	0.4	0.508	0.4	0.4	0.4	0.4	0.4	0.4
ACRBP.BIN	ACRBP.BIN	dichotomous	FALSE	level	FALSE	382	201	382	prop_hazard	HR	High_AboveMedian	ACRBP.BINHigh_AboveMedian	factor	2.00	contr.treatment	treatment	189	94	118,749	0.79	0.142	-1.70	201	0.60	1.04	0.60, 1.04	0.089	0.533	0.09	0.09	0.09	0.09	0.09	0.09
ACRV1.BIN	ACRV1.BIN	dichotomous	FALSE	level	FALSE	382	201	382	prop_hazard	HR	High_AboveMedian	ACRV1.BINHigh_AboveMedian	factor	2.00	contr.treatment	treatment	189	108	107,962	1.23	0.142	1.47	201	0.93	1.63	0.93, 1.63	0.14	0.53	0.1	0.1	0.1	0.1	0.1	0.1
ACSBG1.BIN	ACSBG1.BIN	dichotomous	FALSE	level	FALSE	382	201	382	prop_hazard	HR	High_AboveMedian	ACSBG1.BINHigh_AboveMedian	factor	2.00	contr.treatment	treatment	189	98	107,508	1.00	0.141	0.023	201	0.76	1.32	0.76, 1.32	>0.9	0.497	1	1	1	1	1	1
ACSBG2.BIN	ACSBG2.BIN	dichotomous	FALSE	level	FALSE	382	201	382	prop_hazard	HR	High_AboveMedian	ACSBG2.BINHigh_AboveMedian	factor	2.00	contr.treatment	treatment	153	78	95,601	0.87	0.145	-0.95	201	0.66	1.16	0.66, 1.16	0.3	0.518	0.3	0.3	0.3	0.3	0.3	0.3
ACSF2.BIN	ACSF2.BIN	dichotomous	FALSE	level	FALSE	382	201	382	prop_hazard	HR	High_AboveMedian	ACSF2.BINHigh_AboveMedian	factor	2.00	contr.treatment	treatment	188	87	121,207	0.66	0.143	-2.88	201	0.50	0.88	0.50, 0.88	0.004	0.543	0.004	0.004	0.004	0.004	0.004	0.004
ACSF3.BIN	ACSF3.BIN	dichotomous	FALSE	level	FALSE	382	201	382	prop_hazard	HR	High_AboveMedian	ACSF3.BINHigh_AboveMedian	factor	2.00	contr.treatment	treatment	193	90	120,737	0.72	0.143	-2.32	201	0.54	0.95	0.54, 0.95	0.020	0.536	0.02	0.02	0.02	0.02	0.02	0.02
ACSL1.BIN	ACSL1.BIN	dichotomous	FALSE	level	FALSE	382	201	382	prop_hazard	HR	High_AboveMedian	ACSL1.BINHigh_AboveMedian	factor	2.00	contr.treatment	treatment	187	97	113,493	0.92	0.141	-0.554	201	0.70	1.22	0.70, 1.22	0.6	0.502	0.6	0.6	0.6	0.6	0.6	0.6
ACSL3.BIN	ACSL3.BIN	dichotomous	FALSE	level	FALSE	382	201	382	prop_hazard	HR	High_AboveMedian	ACSL3.BINHigh_AboveMedian	factor	2.00	contr.treatment	treatment	191	108	105,314	1.26	0.142	1.62	201	0.95	1.66	0.95, 1.66	0.10	0.525	0.1	0.1	0.1	0.1	0.1	0.1
ACSL4.BIN	ACSL4.BIN	dichotomous	FALSE	level	FALSE	382	201	382	prop_hazard	HR	High_AboveMedian	ACSL4.BINHigh_AboveMedian	factor	2.00	contr.treatment	treatment	189	99	113,215	0.94	0.141	-0.406	201	0.72	1.25	0.72, 1.25	0.7	0.505	0.7	0.7	0.7	0.7	0.7	0.7
ACSL5.BIN	ACSL5.BIN	dichotomous	FALSE	level	FALSE	382	201	382	prop_hazard	HR	High_AboveMedian	ACSL5.BINHigh_AboveMedian	factor	2.00	contr.treatment	treatment	189	89	119,308	0.72	0.143	-2.33	201	0.54	0.95	0.54, 0.95	0.020	0.536	0.02	0.02	0.02	0.02	0.02	0.02
ACSL6.BIN	ACSL6.BIN	dichotomous	FALSE	level	FALSE	382	201	382	prop_hazard	HR	High_AboveMedian	ACSL6.BINHigh_AboveMedian	factor	2.00	contr.treatment	treatment	188	97	120,783	0.82	0.142	-1.42	201	0.62	1.08	0.62, 1.08	0.2	0.531	0.2	0.2	0.2	0.2	0.2	0.2
ACSM1.BIN	ACSM1.BIN	dichotomous	FALSE	level	FALSE	382	201	382	prop_hazard	HR	High_AboveMedian	ACSM1.BINHigh_AboveMedian	factor	2.00	contr.treatment	treatment	191	91	123,198	0.69	0.142	-2.62	201	0.52	0.91	0.52, 0.91	0.009	0.55	0.009	0.009	0.008	0.009	0.009	0.009
ACSM2A.BIN	ACSM2A.BIN	dichotomous	FALSE	level	FALSE	382	201	382	prop_hazard	HR	High_AboveMedian	ACSM2A.BINHigh_AboveMedian	factor	2.00	contr.treatment	treatment	90	55	53,029	1.20	0.158	1.13	201	0.88	1.63	0.88, 1.63	0.3	0.511	0.3	0.3	0.3	0.3	0.3	0.3
ACSM2B.BIN	ACSM2B.BIN	dichotomous	FALSE	level	FALSE	382	201	382	prop_hazard	HR	High_AboveMedian	ACSM2B.BINHigh_AboveMedian	factor	2.00	contr.treatment	treatment	115	62	67,008	1.04	0.153	0.249	201	0.77	1.40	0.77, 1.40	0.8	0.5	0.8	0.8	0.8	0.8	0.8	0.8
ACSM3.BIN	ACSM3.BIN	dichotomous	FALSE	level	FALSE	382	201	382	prop_hazard	HR	High_AboveMedian	ACSM3.BINHigh_AboveMedian	factor	2.00	contr.treatment	treatment	188	87	114,878	0.72	0.142	-2.27	201	0.55	0.96	0.55, 0.96	0.023	0.538	0.02	0.02	0.02	0.02	0.02	0.02
ACSM5.BIN	ACSM5.BIN	dichotomous	FALSE	level	FALSE	382	201	382	prop_hazard	HR	High_AboveMedian	ACSM5.BINHigh_AboveMedian	factor	2.00	contr.treatment	treatment	189	84	121,500	0.61	0.143	-3.40	201	0.46	0.81	0.46, 0.81	<0.001	0.567	6e-04	7e-04	6e-04	7e-04	7e-04	7e-04
ACSM6.BIN	ACSM6.BIN	dichotomous	FALSE	level	FALSE	382	201	382	prop_hazard	HR	High_AboveMedian	ACSM6.BINHigh_AboveMedian	factor	2.00	contr.treatment	treatment	124	58	78,733	0.78	0.156	-1.59	201	0.57	1.06	0.57, 1.06	0.11	0.519	0.1	0.1	0.1	0.1	0.1	0.1
ACSS1.BIN	ACSS1.BIN	dichotomous	FALSE	level	FALSE	382	201	382	prop_hazard	HR	High_AboveMedian	ACSS1.BINHigh_AboveMedian	factor	2.00	contr.treatment	treatment	187	106	108,217	1.16	0.141	1.05	201	0.88	1.53	0.88, 1.53	0.3	0.517	0.3	0.3	0.3	0.3	0.3	0.3
ACSS2.BIN	ACSS2.BIN	dichotomous	FALSE	level	FALSE	382	201	382	prop_hazard	HR	High_AboveMedian	ACSS2.BINHigh_AboveMedian	factor	2.00	contr.treatment	treatment	188	101	112,724	0.99	0.141	-0.036	201	0.75	1.31	0.75, 1.31	>0.9	0.5	1	1	1	1	1	1
ACSS3.BIN	ACSS3.BIN	dichotomous	FALSE	level	FALSE	382	201	382	prop_hazard	HR	High_AboveMedian	ACSS3.BINHigh_AboveMedian	factor	2.00	contr.treatment	treatment	191	102	109,634	1.07	0.141	0.469	201	0.81	1.41	0.81, 1.41	0.6	0.51	0.6	0.6	0.6	0.6	0.6	0.6
ACTA1.BIN	ACTA1.BIN	dichotomous	FALSE	level	FALSE	382	201	382	prop_hazard	HR	High_AboveMedian	ACTA1.BINHigh_AboveMedian	factor	2.00	contr.treatment	treatment	190	100	113,439	0.98	0.141	-0.123	201	0.74	1.30	0.74, 1.30	>0.9	0.503	0.9	0.9	0.9	0.9	0.9	0.9
ACTA2.BIN	ACTA2.BIN	dichotomous	FALSE	level	FALSE	382	201	382	prop_hazard	HR	High_AboveMedian	ACTA2.BINHigh_AboveMedian	factor	2.00	contr.treatment	treatment	192	93	116,178	0.81	0.142	-1.45	201	0.62	1.08	0.62, 1.08	0.15	0.512	0.1	0.1	0.1	0.1	0.1	0.1
ACTB.BIN	ACTB.BIN	dichotomous	FALSE	level	FALSE	382	201	382	prop_hazard	HR	High_AboveMedian	ACTB.BINHigh_AboveMedian	factor	2.00	contr.treatment	treatment	190	88	113,573	0.76	0.142	-1.88	201	0.58	1.01	0.58, 1.01	0.060	0.525	0.06	0.06	0.06	0.06	0.06	0.06
ACTBL2.BIN	ACTBL2.BIN	dichotomous	FALSE	level	FALSE	382	201	382	prop_hazard	HR	High_AboveMedian	ACTBL2.BINHigh_AboveMedian	factor	2.00	contr.treatment	treatment	188	100	108,167	1.03	0.141	0.213	201	0.78	1.36	0.78, 1.36	0.8	0.502	0.8	0.8	0.8	0.8	0.8	0.8
ACTC1.BIN	ACTC1.BIN	dichotomous	FALSE	level	FALSE	382	201	382	prop_hazard	HR	High_AboveMedian	ACTC1.BINHigh_AboveMedian	factor	2.00	contr.treatment	treatment	189	96	112,210	0.92	0.141	-0.610	201	0.70	1.21	0.70, 1.21	0.5	0.51	0.5	0.5	0.5	0.5	0.5	0.5
ACTG1.BIN	ACTG1.BIN	dichotomous	FALSE	level	FALSE	382	201	382	prop_hazard	HR	High_AboveMedian	ACTG1.BINHigh_AboveMedian	factor	2.00	contr.treatment	treatment	191	100	106,132	1.08	0.141	0.540	201	0.82	1.42	0.82, 1.42	0.6	0.513	0.6	0.6	0.6	0.6	0.6	0.6
ACTG2.BIN	ACTG2.BIN	dichotomous	FALSE	level	FALSE	382	201	382	prop_hazard	HR	High_AboveMedian	ACTG2.BINHigh_AboveMedian	factor	2.00	contr.treatment	treatment	190	90	115,637	0.76	0.142	-1.98	201	0.57	1.00	0.57, 1.00	0.048	0.534	0.05	0.05	0.05	0.05	0.05	0.05
ACTL10.BIN	ACTL10.BIN	dichotomous	FALSE	level	FALSE	382	201	382	prop_hazard	HR	High_AboveMedian	ACTL10.BINHigh_AboveMedian	factor	2.00	contr.treatment	treatment	189	114	109,100	1.33	0.143	2.01	201	1.01	1.76	1.01, 1.76	0.045	0.529	0.04	0.04	0.04	0.04	0.04	0.04
ACTL6A.BIN	ACTL6A.BIN	dichotomous	FALSE	level	FALSE	382	201	382	prop_hazard	HR	High_AboveMedian	ACTL6A.BINHigh_AboveMedian	factor	2.00	contr.treatment	treatment	190	112	101,022	1.44	0.143	2.58	201	1.09	1.91	1.09, 1.91	0.010	0.538	0.01	0.01	0.01	0.01	0.01	0.01
ACTL6B.BIN	ACTL6B.BIN	dichotomous	FALSE	level	FALSE	382	201	382	prop_hazard	HR	High_AboveMedian	ACTL6B.BINHigh_AboveMedian	factor	2.00	contr.treatment	treatment	56	32	30,031	1.18	0.193	0.844	201	0.81	1.72	0.81, 1.72	0.4	0.512	0.4	0.4	0.4	0.4	0.4	0.4
ACTL7B.BIN	ACTL7B.BIN	dichotomous	FALSE	level	FALSE	382	201	382	prop_hazard	HR	High_AboveMedian	ACTL7B.BINHigh_AboveMedian	factor	2.00	contr.treatment	treatment	73	36	44,948	0.87	0.184	-0.761	201	0.61	1.25	0.61, 1.25	0.4	0.512	0.4	0.4	0.4	0.4	0.4	0.4
ACTL8.BIN	ACTL8.BIN	dichotomous	FALSE	level	FALSE	382	201	382	prop_hazard	HR	High_AboveMedian	ACTL8.BINHigh_AboveMedian	factor	2.00	contr.treatment	treatment	134	79	74,158	1.27	0.145	1.63	201	0.95	1.68	0.95, 1.68	0.10	0.521	0.1	0.1	0.1	0.1	0.1	0.1
ACTN1.BIN	ACTN1.BIN	dichotomous	FALSE	level	FALSE	382	201	382	prop_hazard	HR	High_AboveMedian	ACTN1.BINHigh_AboveMedian	factor	2.00	contr.treatment	treatment	191	97	111,075	0.94	0.141	-0.438	201	0.71	1.24	0.71, 1.24	0.7	0.503	0.7	0.7	0.7	0.7	0.7	0.7
ACTN2.BIN	ACTN2.BIN	dichotomous	FALSE	level	FALSE	382	201	382	prop_hazard	HR	High_AboveMedian	ACTN2.BINHigh_AboveMedian	factor	2.00	contr.treatment	treatment	191	97	114,475	0.90	0.141	-0.737	201	0.68	1.19	0.68, 1.19	0.5	0.509	0.5	0.5	0.5	0.5	0.5	0.5
ACTN3.BIN	ACTN3.BIN	dichotomous	FALSE	level	FALSE	382	201	382	prop_hazard	HR	High_AboveMedian	ACTN3.BINHigh_AboveMedian	factor	2.00	contr.treatment	treatment	189	96	117,561	0.83	0.141	-1.28	201	0.63	1.10	0.63, 1.10	0.2	0.523	0.2	0.2	0.2	0.2	0.2	0.2
ACTN4.BIN	ACTN4.BIN	dichotomous	FALSE	level	FALSE	382	201	382	prop_hazard	HR	High_AboveMedian	ACTN4.BINHigh_AboveMedian	factor	2.00	contr.treatment	treatment	194	93	117,843	0.78	0.142	-1.79	201	0.59	1.02	0.59, 1.02	0.073	0.535	0.07	0.07	0.07	0.07	0.07	0.07
ACTR10.BIN	ACTR10.BIN	dichotomous	FALSE	level	FALSE	382	201	382	prop_hazard	HR	High_AboveMedian	ACTR10.BINHigh_AboveMedian	factor	2.00	contr.treatment	treatment	191	109	100,660	1.35	0.142	2.11	201	1.02	1.79	1.02, 1.79	0.035	0.529	0.03	0.03	0.03	0.03	0.03	0.03
ACTR1A.BIN	ACTR1A.BIN	dichotomous	FALSE	level	FALSE	382	201	382	prop_hazard	HR	High_AboveMedian	ACTR1A.BINHigh_AboveMedian	factor	2.00	contr.treatment	treatment	187	105	108,385	1.13	0.141	0.864	201	0.86	1.49	0.86, 1.49	0.4	0.509	0.4	0.4	0.4	0.4	0.4	0.4
ACTR1B.BIN	ACTR1B.BIN	dichotomous	FALSE	level	FALSE	382	201	382	prop_hazard	HR	High_AboveMedian	ACTR1B.BINHigh_AboveMedian	factor	2.00	contr.treatment	treatment	189	99	113,388	0.93	0.141	-0.481	201	0.71	1.23	0.71, 1.23	0.6	0.51	0.6	0.6	0.6	0.6	0.6	0.6
ACTR2.BIN	ACTR2.BIN	dichotomous	FALSE	level	FALSE	382	201	382	prop_hazard	HR	High_AboveMedian	ACTR2.BINHigh_AboveMedian	factor	2.00	contr.treatment	treatment	187	102	101,895	1.16	0.142	1.02	201	0.88	1.52	0.88, 1.52	0.3	0.509	0.3	0.3	0.3	0.3	0.3	0.3
ACTR3.BIN	ACTR3.BIN	dichotomous	FALSE	level	FALSE	382	201	382	prop_hazard	HR	High_AboveMedian	ACTR3.BINHigh_AboveMedian	factor	2.00	contr.treatment	treatment	190	93	115,995	0.80	0.142	-1.61	201	0.60	1.05	0.60, 1.05	0.11	0.533	0.1	0.1	0.1	0.1	0.1	0.1
ACTR3B.BIN	ACTR3B.BIN	dichotomous	FALSE	level	FALSE	382	201	382	prop_hazard	HR	High_AboveMedian	ACTR3B.BINHigh_AboveMedian	factor	2.00	contr.treatment	treatment	190	103	104,679	1.18	0.141	1.15	201	0.89	1.55	0.89, 1.55	0.2	0.527	0.2	0.2	0.2	0.2	0.2	0.2
ACTR3C.BIN	ACTR3C.BIN	dichotomous	FALSE	level	FALSE	382	201	382	prop_hazard	HR	High_AboveMedian	ACTR3C.BINHigh_AboveMedian	factor	2.00	contr.treatment	treatment	191	88	120,193	0.68	0.142	-2.66	201	0.52	0.91	0.52, 0.91	0.008	0.539	0.008	0.008	0.007	0.008	0.008	0.008
ACTR5.BIN	ACTR5.BIN	dichotomous	FALSE	level	FALSE	382	201	382	prop_hazard	HR	High_AboveMedian	ACTR5.BINHigh_AboveMedian	factor	2.00	contr.treatment	treatment	189	104	110,292	1.06	0.141	0.409	201	0.80	1.40	0.80, 1.40	0.7	0.495	0.7	0.7	0.7	0.7	0.7	0.7
ACTR6.BIN	ACTR6.BIN	dichotomous	FALSE	level	FALSE	382	201	382	prop_hazard	HR	High_AboveMedian	ACTR6.BINHigh_AboveMedian	factor	2.00	contr.treatment	treatment	189	116	98,723	1.62	0.143	3.35	201	1.22	2.14	1.22, 2.14	<0.001	0.55	7e-04	8e-04	7e-04	8e-04	8e-04	8e-04
ACTR8.BIN	ACTR8.BIN	dichotomous	FALSE	level	FALSE	382	201	382	prop_hazard	HR	High_AboveMedian	ACTR8.BINHigh_AboveMedian	factor	2.00	contr.treatment	treatment	190	107	107,569	1.20	0.141	1.27	201	0.91	1.58	0.91, 1.58	0.2	0.518	0.2	0.2	0.2	0.2	0.2	0.2
ACTRT1.BIN	ACTRT1.BIN	dichotomous	FALSE	level	FALSE	382	201	382	prop_hazard	HR	High_AboveMedian	ACTRT1.BINHigh_AboveMedian	factor	2.00	contr.treatment	treatment	19	13	10,405	1.53	0.288	1.48	201	0.87	2.70	0.87, 2.70	0.14	0.513	0.2	0.1	0.1	0.2	0.15	0.15
ACTRT3.BIN	ACTRT3.BIN	dichotomous	FALSE	level	FALSE	382	201	382	prop_hazard	HR	High_AboveMedian	ACTRT3.BINHigh_AboveMedian	factor	2.00	contr.treatment	treatment	189	112	107,257	1.32	0.142	1.94	201	1.00	1.74	1.00, 1.74	0.053	0.526	0.05	0.05	0.05	0.05	0.05	0.05
ACVR1.BIN	ACVR1.BIN	dichotomous	FALSE	level	FALSE	382	201	382	prop_hazard	HR	High_AboveMedian	ACVR1.BINHigh_AboveMedian	factor	2.00	contr.treatment	treatment	193	94	117,234	0.82	0.142	-1.41	201	0.62	1.08	0.62, 1.08	0.2	0.515	0.2	0.2	0.2	0.2	0.2	0.2
ACVR1B.BIN	ACVR1B.BIN	dichotomous	FALSE	level	FALSE	382	201	382	prop_hazard	HR	High_AboveMedian	ACVR1B.BINHigh_AboveMedian	factor	2.00	contr.treatment	treatment	187	105	108,230	1.14	0.141	0.934	201	0.86	1.51	0.86, 1.51	0.4	0.515	0.4	0.4	0.3	0.4	0.4	0.4
ACVR1C.BIN	ACVR1C.BIN	dichotomous	FALSE	level	FALSE	382	201	382	prop_hazard	HR	High_AboveMedian	ACVR1C.BINHigh_AboveMedian	factor	2.00	contr.treatment	treatment	191	96	118,869	0.83	0.142	-1.34	201	0.63	1.09	0.63, 1.09	0.2	0.522	0.2	0.2	0.2	0.2	0.2	0.2
ACVR2A.BIN	ACVR2A.BIN	dichotomous	FALSE	level	FALSE	382	201	382	prop_hazard	HR	High_AboveMedian	ACVR2A.BINHigh_AboveMedian	factor	2.00	contr.treatment	treatment	192	97	110,536	0.96	0.141	-0.266	201	0.73	1.27	0.73, 1.27	0.8	0.5	0.8	0.8	0.8	0.8	0.8	0.8
ACVR2B.BIN	ACVR2B.BIN	dichotomous	FALSE	level	FALSE	382	201	382	prop_hazard	HR	High_AboveMedian	ACVR2B.BINHigh_AboveMedian	factor	2.00	contr.treatment	treatment	192	108	115,278	1.06	0.142	0.415	201	0.80	1.40	0.80, 1.40	0.7	0.491	0.7	0.7	0.7	0.7	0.7	0.7
ACVRL1.BIN	ACVRL1.BIN	dichotomous	FALSE	level	FALSE	382	201	382	prop_hazard	HR	High_AboveMedian	ACVRL1.BINHigh_AboveMedian	factor	2.00	contr.treatment	treatment	190	90	119,878	0.72	0.142	-2.29	201	0.55	0.95	0.55, 0.95	0.022	0.54	0.02	0.02	0.02	0.02	0.02	0.02
ACY1.BIN	ACY1.BIN	dichotomous	FALSE	level	FALSE	382	201	382	prop_hazard	HR	High_AboveMedian	ACY1.BINHigh_AboveMedian	factor	2.00	contr.treatment	treatment	189	102	107,680	1.07	0.141	0.486	201	0.81	1.41	0.81, 1.41	0.6	0.5	0.6	0.6	0.6	0.6	0.6	0.6
ACY3.BIN	ACY3.BIN	dichotomous	FALSE	level	FALSE	382	201	382	prop_hazard	HR	High_AboveMedian	ACY3.BINHigh_AboveMedian	factor	2.00	contr.treatment	treatment	188	92	120,475	0.73	0.142	-2.17	201	0.56	0.97	0.56, 0.97	0.030	0.55	0.03	0.03	0.03	0.03	0.03	0.03
ACYP1.BIN	ACYP1.BIN	dichotomous	FALSE	level	FALSE	382	201	382	prop_hazard	HR	High_AboveMedian	ACYP1.BINHigh_AboveMedian	factor	2.00	contr.treatment	treatment	191	101	112,075	1.00	0.141	-0.028	201	0.76	1.31	0.76, 1.31	>0.9	0.502	1	1	1	1	1	1
ACYP2.BIN	ACYP2.BIN	dichotomous	FALSE	level	FALSE	382	201	382	prop_hazard	HR	High_AboveMedian	ACYP2.BINHigh_AboveMedian	factor	2.00	contr.treatment	treatment	187	99	105,988	1.03	0.141	0.219	201	0.78	1.36	0.78, 1.36	0.8	0.5	0.8	0.8	0.8	0.8	0.8	0.8
AD000671.1.BIN	AD000671.1.BIN	dichotomous	FALSE	level	FALSE	382	201	382	prop_hazard	HR	High_AboveMedian	AD000671.1.BINHigh_AboveMedian	factor	2.00	contr.treatment	treatment	194	96	115,666	0.87	0.141	-1.02	201	0.66	1.14	0.66, 1.14	0.3	0.515	0.3	0.3	0.3	0.3	0.3	0.3
AD000671.2.BIN	AD000671.2.BIN	dichotomous	FALSE	level	FALSE	382	201	382	prop_hazard	HR	High_AboveMedian	AD000671.2.BINHigh_AboveMedian	factor	2.00	contr.treatment	treatment	189	103	109,602	1.08	0.141	0.544	201	0.82	1.42	0.82, 1.42	0.6	0.505	0.6	0.6	0.6	0.6	0.6	0.6
ADA.BIN	ADA.BIN	dichotomous	FALSE	level	FALSE	382	201	382	prop_hazard	HR	High_AboveMedian	ADA.BINHigh_AboveMedian	factor	2.00	contr.treatment	treatment	189	88	121,843	0.68	0.144	-2.73	201	0.51	0.90	0.51, 0.90	0.006	0.541	0.006	0.006	0.006	0.006	0.006	0.006
ADA2.BIN	ADA2.BIN	dichotomous	FALSE	level	FALSE	382	201	382	prop_hazard	HR	High_AboveMedian	ADA2.BINHigh_AboveMedian	factor	2.00	contr.treatment	treatment	187	85	124,329	0.60	0.144	-3.57	201	0.45	0.79	0.45, 0.79	<0.001	0.567	3e-04	4e-04	3e-04	4e-04	4e-04	4e-04
ADAD2.BIN	ADAD2.BIN	dichotomous	FALSE	level	FALSE	382	201	382	prop_hazard	HR	High_AboveMedian	ADAD2.BINHigh_AboveMedian	factor	2.00	contr.treatment	treatment	192	100	117,636	0.90	0.141	-0.785	201	0.68	1.18	0.68, 1.18	0.4	0.515	0.4	0.4	0.4	0.4	0.4	0.4
ADAL.BIN	ADAL.BIN	dichotomous	FALSE	level	FALSE	382	201	382	prop_hazard	HR	High_AboveMedian	ADAL.BINHigh_AboveMedian	factor	2.00	contr.treatment	treatment	189	111	99,302	1.47	0.143	2.68	201	1.11	1.94	1.11, 1.94	0.007	0.539	0.007	0.007	0.007	0.007	0.007	0.007
ADAM10.BIN	ADAM10.BIN	dichotomous	FALSE	level	FALSE	382	201	382	prop_hazard	HR	High_AboveMedian	ADAM10.BINHigh_AboveMedian	factor	2.00	contr.treatment	treatment	191	98	110,176	0.97	0.141	-0.192	201	0.74	1.28	0.74, 1.28	0.8	0.501	0.8	0.8	0.8	0.8	0.8	0.8
ADAM11.BIN	ADAM11.BIN	dichotomous	FALSE	level	FALSE	382	201	382	prop_hazard	HR	High_AboveMedian	ADAM11.BINHigh_AboveMedian	factor	2.00	contr.treatment	treatment	190	99	104,611	1.06	0.141	0.394	201	0.80	1.39	0.80, 1.39	0.7	0.506	0.7	0.7	0.7	0.7	0.7	0.7
ADAM12.BIN	ADAM12.BIN	dichotomous	FALSE	level	FALSE	382	201	382	prop_hazard	HR	High_AboveMedian	ADAM12.BINHigh_AboveMedian	factor	2.00	contr.treatment	treatment	192	102	114,403	1.00	0.141	-0.003	201	0.76	1.32	0.76, 1.32	>0.9	0.498	1	1	1	1	1	1
ADAM15.BIN	ADAM15.BIN	dichotomous	FALSE	level	FALSE	382	201	382	prop_hazard	HR	High_AboveMedian	ADAM15.BINHigh_AboveMedian	factor	2.00	contr.treatment	treatment	190	101	115,901	0.94	0.141	-0.426	201	0.71	1.24	0.71, 1.24	0.7	0.512	0.7	0.7	0.7	0.7	0.7	0.7
ADAM17.BIN	ADAM17.BIN	dichotomous	FALSE	level	FALSE	382	201	382	prop_hazard	HR	High_AboveMedian	ADAM17.BINHigh_AboveMedian	factor	2.00	contr.treatment	treatment	191	100	107,322	1.09	0.141	0.579	201	0.82	1.43	0.82, 1.43	0.6	0.525	0.6	0.6	0.6	0.6	0.6	0.6
ADAM18.BIN	ADAM18.BIN	dichotomous	FALSE	level	FALSE	382	201	382	prop_hazard	HR	High_AboveMedian	ADAM18.BINHigh_AboveMedian	factor	2.00	contr.treatment	treatment	25	13	13,980	1.09	0.287	0.298	201	0.62	1.91	0.62, 1.91	0.8	0.506	0.8	0.8	0.8	0.8	0.8	0.8
ADAM19.BIN	ADAM19.BIN	dichotomous	FALSE	level	FALSE	382	201	382	prop_hazard	HR	High_AboveMedian	ADAM19.BINHigh_AboveMedian	factor	2.00	contr.treatment	treatment	193	88	123,810	0.65	0.143	-3.04	201	0.49	0.86	0.49, 0.86	0.002	0.553	0.002	0.002	0.002	0.002	0.002	0.002
ADAM2.BIN	ADAM2.BIN	dichotomous	FALSE	level	FALSE	382	201	382	prop_hazard	HR	High_AboveMedian	ADAM2.BINHigh_AboveMedian	factor	2.00	contr.treatment	treatment	12	8	5,011	1.71	0.362	1.48	201	0.84	3.47	0.84, 3.47	0.14	0.508	0.2	0.1	0.1	0.2	0.15	0.15
ADAM20.BIN	ADAM20.BIN	dichotomous	FALSE	level	FALSE	382	201	382	prop_hazard	HR	High_AboveMedian	ADAM20.BINHigh_AboveMedian	factor	2.00	contr.treatment	treatment	194	101	113,040	1.03	0.142	0.179	201	0.78	1.35	0.78, 1.35	0.9	0.516	0.9	0.9	0.9	0.9	0.9	0.9
ADAM21.BIN	ADAM21.BIN	dichotomous	FALSE	level	FALSE	382	201	382	prop_hazard	HR	High_AboveMedian	ADAM21.BINHigh_AboveMedian	factor	2.00	contr.treatment	treatment	190	107	105,502	1.25	0.141	1.59	201	0.95	1.65	0.95, 1.65	0.11	0.536	0.1	0.1	0.1	0.1	0.1	0.1
ADAM22.BIN	ADAM22.BIN	dichotomous	FALSE	level	FALSE	382	201	382	prop_hazard	HR	High_AboveMedian	ADAM22.BINHigh_AboveMedian	factor	2.00	contr.treatment	treatment	192	106	105,405	1.21	0.141	1.36	201	0.92	1.60	0.92, 1.60	0.2	0.53	0.2	0.2	0.2	0.2	0.2	0.2
ADAM23.BIN	ADAM23.BIN	dichotomous	FALSE	level	FALSE	382	201	382	prop_hazard	HR	High_AboveMedian	ADAM23.BINHigh_AboveMedian	factor	2.00	contr.treatment	treatment	193	107	104,718	1.25	0.142	1.60	201	0.95	1.66	0.95, 1.66	0.11	0.525	0.1	0.1	0.1	0.1	0.1	0.1
ADAM28.BIN	ADAM28.BIN	dichotomous	FALSE	level	FALSE	382	201	382	prop_hazard	HR	High_AboveMedian	ADAM28.BINHigh_AboveMedian	factor	2.00	contr.treatment	treatment	191	82	126,741	0.54	0.144	-4.24	201	0.41	0.72	0.41, 0.72	<0.001	0.576	2e-05	2e-05	2e-05	2e-05	2e-05	2e-05
ADAM29.BIN	ADAM29.BIN	dichotomous	FALSE	level	FALSE	382	201	382	prop_hazard	HR	High_AboveMedian	ADAM29.BINHigh_AboveMedian	factor	2.00	contr.treatment	treatment	86	43	53,311	0.88	0.172	-0.720	201	0.63	1.24	0.63, 1.24	0.5	0.507	0.5	0.5	0.5	0.5	0.5	0.5
ADAM30.BIN	ADAM30.BIN	dichotomous	FALSE	level	FALSE	382	201	382	prop_hazard	HR	High_AboveMedian	ADAM30.BINHigh_AboveMedian	factor	2.00	contr.treatment	treatment	79	39	47,286	0.93	0.179	-0.386	201	0.66	1.33	0.66, 1.33	0.7	0.492	0.7	0.7	0.7	0.7	0.7	0.7
ADAM32.BIN	ADAM32.BIN	dichotomous	FALSE	level	FALSE	382	201	382	prop_hazard	HR	High_AboveMedian	ADAM32.BINHigh_AboveMedian	factor	2.00	contr.treatment	treatment	192	98	115,457	0.91	0.141	-0.695	201	0.69	1.20	0.69, 1.20	0.5	0.507	0.5	0.5	0.5	0.5	0.5	0.5
ADAM33.BIN	ADAM33.BIN	dichotomous	FALSE	level	FALSE	382	201	382	prop_hazard	HR	High_AboveMedian	ADAM33.BINHigh_AboveMedian	factor	2.00	contr.treatment	treatment	192	100	112,642	0.97	0.141	-0.182	201	0.74	1.29	0.74, 1.29	0.9	0.506	0.9	0.9	0.9	0.9	0.9	0.9
ADAM7.BIN	ADAM7.BIN	dichotomous	FALSE	level	FALSE	382	201	382	prop_hazard	HR	High_AboveMedian	ADAM7.BINHigh_AboveMedian	factor	2.00	contr.treatment	treatment	15	10	6,678	1.63	0.325	1.51	201	0.86	3.08	0.86, 3.08	0.13	0.51	0.2	0.1	0.1	0.2	0.15	0.15
ADAM8.BIN	ADAM8.BIN	dichotomous	FALSE	level	FALSE	382	201	382	prop_hazard	HR	High_AboveMedian	ADAM8.BINHigh_AboveMedian	factor	2.00	contr.treatment	treatment	188	93	120,877	0.75	0.142	-2.03	201	0.57	0.99	0.57, 0.99	0.042	0.538	0.04	0.04	0.04	0.04	0.04	0.04
ADAM9.BIN	ADAM9.BIN	dichotomous	FALSE	level	FALSE	382	201	382	prop_hazard	HR	High_AboveMedian	ADAM9.BINHigh_AboveMedian	factor	2.00	contr.treatment	treatment	192	91	110,371	0.86	0.142	-1.08	201	0.65	1.13	0.65, 1.13	0.3	0.51	0.3	0.3	0.3	0.3	0.3	0.3
ADAMDEC1.BIN	ADAMDEC1.BIN	dichotomous	FALSE	level	FALSE	382	201	382	prop_hazard	HR	High_AboveMedian	ADAMDEC1.BINHigh_AboveMedian	factor	2.00	contr.treatment	treatment	189	84	122,477	0.60	0.143	-3.59	201	0.45	0.79	0.45, 0.79	<0.001	0.574	3e-04	3e-04	3e-04	3e-04	3e-04	3e-04
ADAMTS1.BIN	ADAMTS1.BIN	dichotomous	FALSE	level	FALSE	382	201	382	prop_hazard	HR	High_AboveMedian	ADAMTS1.BINHigh_AboveMedian	factor	2.00	contr.treatment	treatment	190	99	115,576	0.91	0.141	-0.636	201	0.69	1.21	0.69, 1.21	0.5	0.515	0.5	0.5	0.5	0.5	0.5	0.5
ADAMTS10.BIN	ADAMTS10.BIN	dichotomous	FALSE	level	FALSE	382	201	382	prop_hazard	HR	High_AboveMedian	ADAMTS10.BINHigh_AboveMedian	factor	2.00	contr.treatment	treatment	192	93	118,001	0.79	0.142	-1.68	201	0.60	1.04	0.60, 1.04	0.094	0.525	0.09	0.09	0.09	0.09	0.09	0.09
ADAMTS12.BIN	ADAMTS12.BIN	dichotomous	FALSE	level	FALSE	382	201	382	prop_hazard	HR	High_AboveMedian	ADAMTS12.BINHigh_AboveMedian	factor	2.00	contr.treatment	treatment	193	97	116,005	0.89	0.141	-0.853	201	0.67	1.17	0.67, 1.17	0.4	0.513	0.4	0.4	0.4	0.4	0.4	0.4
ADAMTS13.BIN	ADAMTS13.BIN	dichotomous	FALSE	level	FALSE	382	201	382	prop_hazard	HR	High_AboveMedian	ADAMTS13.BINHigh_AboveMedian	factor	2.00	contr.treatment	treatment	194	103	115,060	1.01	0.141	0.051	201	0.76	1.33	0.76, 1.33	>0.9	0.511	1	1	1	1	1	1
ADAMTS14.BIN	ADAMTS14.BIN	dichotomous	FALSE	level	FALSE	382	201	382	prop_hazard	HR	High_AboveMedian	ADAMTS14.BINHigh_AboveMedian	factor	2.00	contr.treatment	treatment	191	102	115,462	1.00	0.141	-0.035	201	0.75	1.31	0.75, 1.31	>0.9	0.492	1	1	1	1	1	1
ADAMTS15.BIN	ADAMTS15.BIN	dichotomous	FALSE	level	FALSE	382	201	382	prop_hazard	HR	High_AboveMedian	ADAMTS15.BINHigh_AboveMedian	factor	2.00	contr.treatment	treatment	188	87	117,986	0.70	0.143	-2.48	201	0.53	0.93	0.53, 0.93	0.013	0.54	0.01	0.01	0.01	0.01	0.01	0.01
ADAMTS16.BIN	ADAMTS16.BIN	dichotomous	FALSE	level	FALSE	382	201	382	prop_hazard	HR	High_AboveMedian	ADAMTS16.BINHigh_AboveMedian	factor	2.00	contr.treatment	treatment	192	102	111,382	1.05	0.141	0.369	201	0.80	1.39	0.80, 1.39	0.7	0.51	0.7	0.7	0.7	0.7	0.7	0.7
ADAMTS17.BIN	ADAMTS17.BIN	dichotomous	FALSE	level	FALSE	382	201	382	prop_hazard	HR	High_AboveMedian	ADAMTS17.BINHigh_AboveMedian	factor	2.00	contr.treatment	treatment	192	94	114,173	0.86	0.142	-1.05	201	0.65	1.14	0.65, 1.14	0.3	0.501	0.3	0.3	0.3	0.3	0.3	0.3
ADAMTS18.BIN	ADAMTS18.BIN	dichotomous	FALSE	level	FALSE	382	201	382	prop_hazard	HR	High_AboveMedian	ADAMTS18.BINHigh_AboveMedian	factor	2.00	contr.treatment	treatment	192	91	118,018	0.77	0.142	-1.83	201	0.58	1.02	0.58, 1.02	0.068	0.527	0.07	0.07	0.07	0.07	0.07	0.07
ADAMTS19.BIN	ADAMTS19.BIN	dichotomous	FALSE	level	FALSE	382	201	382	prop_hazard	HR	High_AboveMedian	ADAMTS19.BINHigh_AboveMedian	factor	2.00	contr.treatment	treatment	167	86	97,406	0.97	0.143	-0.182	201	0.74	1.29	0.74, 1.29	0.9	0.493	0.9	0.9	0.9	0.9	0.9	0.9
ADAMTS2.BIN	ADAMTS2.BIN	dichotomous	FALSE	level	FALSE	382	201	382	prop_hazard	HR	High_AboveMedian	ADAMTS2.BINHigh_AboveMedian	factor	2.00	contr.treatment	treatment	191	90	122,599	0.70	0.143	-2.50	201	0.53	0.93	0.53, 0.93	0.012	0.542	0.01	0.01	0.01	0.01	0.01	0.01
ADAMTS20.BIN	ADAMTS20.BIN	dichotomous	FALSE	level	FALSE	382	201	382	prop_hazard	HR	High_AboveMedian	ADAMTS20.BINHigh_AboveMedian	factor	2.00	contr.treatment	treatment	191	101	109,935	1.03	0.141	0.242	201	0.78	1.36	0.78, 1.36	0.8	0.499	0.8	0.8	0.8	0.8	0.8	0.8
ADAMTS3.BIN	ADAMTS3.BIN	dichotomous	FALSE	level	FALSE	382	201	382	prop_hazard	HR	High_AboveMedian	ADAMTS3.BINHigh_AboveMedian	factor	2.00	contr.treatment	treatment	190	105	111,941	1.10	0.141	0.693	201	0.84	1.46	0.84, 1.46	0.5	0.515	0.5	0.5	0.5	0.5	0.5	0.5
ADAMTS4.BIN	ADAMTS4.BIN	dichotomous	FALSE	level	FALSE	382	201	382	prop_hazard	HR	High_AboveMedian	ADAMTS4.BINHigh_AboveMedian	factor	2.00	contr.treatment	treatment	188	102	105,716	1.14	0.141	0.903	201	0.86	1.50	0.86, 1.50	0.4	0.523	0.4	0.4	0.4	0.4	0.4	0.4
ADAMTS5.BIN	ADAMTS5.BIN	dichotomous	FALSE	level	FALSE	382	201	382	prop_hazard	HR	High_AboveMedian	ADAMTS5.BINHigh_AboveMedian	factor	2.00	contr.treatment	treatment	192	99	112,523	0.97	0.141	-0.245	201	0.73	1.27	0.73, 1.27	0.8	0.502	0.8	0.8	0.8	0.8	0.8	0.8
ADAMTS6.BIN	ADAMTS6.BIN	dichotomous	FALSE	level	FALSE	382	201	382	prop_hazard	HR	High_AboveMedian	ADAMTS6.BINHigh_AboveMedian	factor	2.00	contr.treatment	treatment	193	99	113,233	0.97	0.141	-0.184	201	0.74	1.29	0.74, 1.29	0.9	0.491	0.9	0.9	0.9	0.9	0.9	0.9
ADAMTS7.BIN	ADAMTS7.BIN	dichotomous	FALSE	level	FALSE	382	201	382	prop_hazard	HR	High_AboveMedian	ADAMTS7.BINHigh_AboveMedian	factor	2.00	contr.treatment	treatment	191	107	104,045	1.32	0.142	1.95	201	1.00	1.74	1.00, 1.74	0.051	0.548	0.05	0.05	0.05	0.05	0.05	0.05
ADAMTS8.BIN	ADAMTS8.BIN	dichotomous	FALSE	level	FALSE	382	201	382	prop_hazard	HR	High_AboveMedian	ADAMTS8.BINHigh_AboveMedian	factor	2.00	contr.treatment	treatment	189	96	116,677	0.85	0.141	-1.12	201	0.65	1.13	0.65, 1.13	0.3	0.516	0.3	0.3	0.3	0.3	0.3	0.3
ADAMTS9.BIN	ADAMTS9.BIN	dichotomous	FALSE	level	FALSE	382	201	382	prop_hazard	HR	High_AboveMedian	ADAMTS9.BINHigh_AboveMedian	factor	2.00	contr.treatment	treatment	194	96	114,330	0.91	0.142	-0.699	201	0.69	1.20	0.69, 1.20	0.5	0.498	0.5	0.5	0.5	0.5	0.5	0.5
ADAMTSL1.BIN	ADAMTSL1.BIN	dichotomous	FALSE	level	FALSE	382	201	382	prop_hazard	HR	High_AboveMedian	ADAMTSL1.BINHigh_AboveMedian	factor	2.00	contr.treatment	treatment	192	86	121,628	0.64	0.143	-3.10	201	0.48	0.85	0.48, 0.85	0.002	0.547	0.002	0.002	0.002	0.002	0.002	0.002
ADAMTSL2.BIN	ADAMTSL2.BIN	dichotomous	FALSE	level	FALSE	382	201	382	prop_hazard	HR	High_AboveMedian	ADAMTSL2.BINHigh_AboveMedian	factor	2.00	contr.treatment	treatment	193	94	119,276	0.79	0.142	-1.68	201	0.60	1.04	0.60, 1.04	0.093	0.528	0.09	0.09	0.09	0.09	0.09	0.09
ADAMTSL3.BIN	ADAMTSL3.BIN	dichotomous	FALSE	level	FALSE	382	201	382	prop_hazard	HR	High_AboveMedian	ADAMTSL3.BINHigh_AboveMedian	factor	2.00	contr.treatment	treatment	193	89	119,669	0.70	0.142	-2.53	201	0.53	0.92	0.53, 0.92	0.012	0.537	0.01	0.01	0.01	0.01	0.01	0.01
ADAMTSL4.BIN	ADAMTSL4.BIN	dichotomous	FALSE	level	FALSE	382	201	382	prop_hazard	HR	High_AboveMedian	ADAMTSL4.BINHigh_AboveMedian	factor	2.00	contr.treatment	treatment	192	93	120,603	0.76	0.142	-1.93	201	0.58	1.00	0.58, 1.00	0.054	0.534	0.05	0.05	0.05	0.05	0.05	0.05
ADAMTSL5.BIN	ADAMTSL5.BIN	dichotomous	FALSE	level	FALSE	382	201	382	prop_hazard	HR	High_AboveMedian	ADAMTSL5.BINHigh_AboveMedian	factor	2.00	contr.treatment	treatment	188	102	110,040	1.04	0.141	0.287	201	0.79	1.37	0.79, 1.37	0.8	0.501	0.8	0.8	0.8	0.8	0.8	0.8
ADAP1.BIN	ADAP1.BIN	dichotomous	FALSE	level	FALSE	382	201	382	prop_hazard	HR	High_AboveMedian	ADAP1.BINHigh_AboveMedian	factor	2.00	contr.treatment	treatment	187	100	118,343	0.89	0.141	-0.806	201	0.68	1.18	0.68, 1.18	0.4	0.523	0.4	0.4	0.4	0.4	0.4	0.4
ADAP2.BIN	ADAP2.BIN	dichotomous	FALSE	level	FALSE	382	201	382	prop_hazard	HR	High_AboveMedian	ADAP2.BINHigh_AboveMedian	factor	2.00	contr.treatment	treatment	189	90	121,052	0.71	0.143	-2.44	201	0.53	0.93	0.53, 0.93	0.015	0.545	0.01	0.01	0.01	0.01	0.01	0.01
ADAR.BIN	ADAR.BIN	dichotomous	FALSE	level	FALSE	382	201	382	prop_hazard	HR	High_AboveMedian	ADAR.BINHigh_AboveMedian	factor	2.00	contr.treatment	treatment	193	96	118,492	0.84	0.142	-1.27	201	0.63	1.10	0.63, 1.10	0.2	0.515	0.2	0.2	0.2	0.2	0.2	0.2
ADARB1.BIN	ADARB1.BIN	dichotomous	FALSE	level	FALSE	382	201	382	prop_hazard	HR	High_AboveMedian	ADARB1.BINHigh_AboveMedian	factor	2.00	contr.treatment	treatment	192	111	113,796	1.17	0.142	1.13	201	0.89	1.55	0.89, 1.55	0.3	0.509	0.3	0.3	0.3	0.3	0.3	0.3
ADARB2.BIN	ADARB2.BIN	dichotomous	FALSE	level	FALSE	382	201	382	prop_hazard	HR	High_AboveMedian	ADARB2.BINHigh_AboveMedian	factor	2.00	contr.treatment	treatment	188	99	112,677	0.93	0.141	-0.481	201	0.71	1.23	0.71, 1.23	0.6	0.515	0.6	0.6	0.6	0.6	0.6	0.6
ADAT1.BIN	ADAT1.BIN	dichotomous	FALSE	level	FALSE	382	201	382	prop_hazard	HR	High_AboveMedian	ADAT1.BINHigh_AboveMedian	factor	2.00	contr.treatment	treatment	189	111	107,561	1.28	0.142	1.71	201	0.97	1.68	0.97, 1.68	0.087	0.517	0.09	0.09	0.09	0.09	0.09	0.09
ADAT2.BIN	ADAT2.BIN	dichotomous	FALSE	level	FALSE	382	201	382	prop_hazard	HR	High_AboveMedian	ADAT2.BINHigh_AboveMedian	factor	2.00	contr.treatment	treatment	189	95	117,434	0.80	0.141	-1.61	201	0.60	1.05	0.60, 1.05	0.11	0.544	0.1	0.1	0.1	0.1	0.1	0.1
ADAT3.BIN	ADAT3.BIN	dichotomous	FALSE	level	FALSE	382	201	382	prop_hazard	HR	High_AboveMedian	ADAT3.BINHigh_AboveMedian	factor	2.00	contr.treatment	treatment	190	104	107,827	1.14	0.141	0.923	201	0.86	1.50	0.86, 1.50	0.4	0.516	0.4	0.4	0.4	0.4	0.4	0.4
ADCK1.BIN	ADCK1.BIN	dichotomous	FALSE	level	FALSE	382	201	382	prop_hazard	HR	High_AboveMedian	ADCK1.BINHigh_AboveMedian	factor	2.00	contr.treatment	treatment	189	103	112,588	1.02	0.141	0.131	201	0.77	1.34	0.77, 1.34	0.9	0.495	0.9	0.9	0.9	0.9	0.9	0.9
ADCK2.BIN	ADCK2.BIN	dichotomous	FALSE	level	FALSE	382	201	382	prop_hazard	HR	High_AboveMedian	ADCK2.BINHigh_AboveMedian	factor	2.00	contr.treatment	treatment	188	105	108,284	1.14	0.141	0.950	201	0.87	1.51	0.87, 1.51	0.3	0.517	0.3	0.3	0.3	0.3	0.3	0.3
ADCK5.BIN	ADCK5.BIN	dichotomous	FALSE	level	FALSE	382	201	382	prop_hazard	HR	High_AboveMedian	ADCK5.BINHigh_AboveMedian	factor	2.00	contr.treatment	treatment	192	115	109,154	1.40	0.143	2.34	201	1.06	1.85	1.06, 1.85	0.019	0.538	0.02	0.02	0.02	0.02	0.02	0.02
ADCY1.BIN	ADCY1.BIN	dichotomous	FALSE	level	FALSE	382	201	382	prop_hazard	HR	High_AboveMedian	ADCY1.BINHigh_AboveMedian	factor	2.00	contr.treatment	treatment	190	104	114,875	1.00	0.141	-0.021	201	0.76	1.32	0.76, 1.32	>0.9	0.515	1	1	1	1	1	1
ADCY10.BIN	ADCY10.BIN	dichotomous	FALSE	level	FALSE	382	201	382	prop_hazard	HR	High_AboveMedian	ADCY10.BINHigh_AboveMedian	factor	2.00	contr.treatment	treatment	193	97	111,960	0.94	0.141	-0.402	201	0.72	1.25	0.72, 1.25	0.7	0.494	0.7	0.7	0.7	0.7	0.7	0.7
ADCY2.BIN	ADCY2.BIN	dichotomous	FALSE	level	FALSE	382	201	382	prop_hazard	HR	High_AboveMedian	ADCY2.BINHigh_AboveMedian	factor	2.00	contr.treatment	treatment	191	90	116,772	0.73	0.142	-2.17	201	0.56	0.97	0.56, 0.97	0.030	0.545	0.03	0.03	0.03	0.03	0.03	0.03
ADCY3.BIN	ADCY3.BIN	dichotomous	FALSE	level	FALSE	382	201	382	prop_hazard	HR	High_AboveMedian	ADCY3.BINHigh_AboveMedian	factor	2.00	contr.treatment	treatment	189	97	113,401	0.92	0.141	-0.602	201	0.70	1.21	0.70, 1.21	0.5	0.504	0.5	0.5	0.5	0.5	0.5	0.5
ADCY4.BIN	ADCY4.BIN	dichotomous	FALSE	level	FALSE	382	201	382	prop_hazard	HR	High_AboveMedian	ADCY4.BINHigh_AboveMedian	factor	2.00	contr.treatment	treatment	192	84	121,474	0.62	0.144	-3.30	201	0.47	0.82	0.47, 0.82	<0.001	0.556	9e-04	0.001	9e-04	0.001	0.001	0.001
ADCY5.BIN	ADCY5.BIN	dichotomous	FALSE	level	FALSE	382	201	382	prop_hazard	HR	High_AboveMedian	ADCY5.BINHigh_AboveMedian	factor	2.00	contr.treatment	treatment	192	100	110,119	1.01	0.141	0.060	201	0.76	1.33	0.76, 1.33	>0.9	0.508	1	1	1	1	1	1
ADCY6.BIN	ADCY6.BIN	dichotomous	FALSE	level	FALSE	382	201	382	prop_hazard	HR	High_AboveMedian	ADCY6.BINHigh_AboveMedian	factor	2.00	contr.treatment	treatment	189	110	107,200	1.31	0.142	1.89	201	0.99	1.72	0.99, 1.72	0.059	0.539	0.06	0.06	0.06	0.06	0.06	0.06
ADCY7.BIN	ADCY7.BIN	dichotomous	FALSE	level	FALSE	382	201	382	prop_hazard	HR	High_AboveMedian	ADCY7.BINHigh_AboveMedian	factor	2.00	contr.treatment	treatment	189	92	119,984	0.74	0.142	-2.14	201	0.56	0.97	0.56, 0.97	0.032	0.546	0.03	0.03	0.03	0.03	0.03	0.03
ADCY8.BIN	ADCY8.BIN	dichotomous	FALSE	level	FALSE	382	201	382	prop_hazard	HR	High_AboveMedian	ADCY8.BINHigh_AboveMedian	factor	2.00	contr.treatment	treatment	191	100	108,137	1.06	0.141	0.427	201	0.81	1.40	0.81, 1.40	0.7	0.517	0.7	0.7	0.7	0.7	0.7	0.7
ADCY9.BIN	ADCY9.BIN	dichotomous	FALSE	level	FALSE	382	201	382	prop_hazard	HR	High_AboveMedian	ADCY9.BINHigh_AboveMedian	factor	2.00	contr.treatment	treatment	191	98	120,066	0.84	0.141	-1.25	201	0.64	1.11	0.64, 1.11	0.2	0.524	0.2	0.2	0.2	0.2	0.2	0.2
ADCYAP1.BIN	ADCYAP1.BIN	dichotomous	FALSE	level	FALSE	382	201	382	prop_hazard	HR	High_AboveMedian	ADCYAP1.BINHigh_AboveMedian	factor	2.00	contr.treatment	treatment	188	93	116,519	0.80	0.142	-1.55	201	0.61	1.06	0.61, 1.06	0.12	0.528	0.1	0.1	0.1	0.1	0.1	0.1
ADCYAP1R1.BIN	ADCYAP1R1.BIN	dichotomous	FALSE	level	FALSE	382	201	382	prop_hazard	HR	High_AboveMedian	ADCYAP1R1.BINHigh_AboveMedian	factor	2.00	contr.treatment	treatment	192	99	111,440	0.98	0.141	-0.129	201	0.74	1.30	0.74, 1.30	0.9	0.498	0.9	0.9	0.9	0.9	0.9	0.9
ADD1.BIN	ADD1.BIN	dichotomous	FALSE	level	FALSE	382	201	382	prop_hazard	HR	High_AboveMedian	ADD1.BINHigh_AboveMedian	factor	2.00	contr.treatment	treatment	192	91	112,219	0.81	0.142	-1.51	201	0.61	1.07	0.61, 1.07	0.13	0.516	0.1	0.1	0.1	0.1	0.1	0.1
ADD2.BIN	ADD2.BIN	dichotomous	FALSE	level	FALSE	382	201	382	prop_hazard	HR	High_AboveMedian	ADD2.BINHigh_AboveMedian	factor	2.00	contr.treatment	treatment	188	98	112,925	0.93	0.141	-0.507	201	0.71	1.23	0.71, 1.23	0.6	0.513	0.6	0.6	0.6	0.6	0.6	0.6
ADD3.BIN	ADD3.BIN	dichotomous	FALSE	level	FALSE	382	201	382	prop_hazard	HR	High_AboveMedian	ADD3.BINHigh_AboveMedian	factor	2.00	contr.treatment	treatment	192	97	113,693	0.89	0.141	-0.798	201	0.68	1.18	0.68, 1.18	0.4	0.507	0.4	0.4	0.4	0.4	0.4	0.4
ADGB.BIN	ADGB.BIN	dichotomous	FALSE	level	FALSE	382	201	382	prop_hazard	HR	High_AboveMedian	ADGB.BINHigh_AboveMedian	factor	2.00	contr.treatment	treatment	192	95	115,225	0.85	0.141	-1.14	201	0.65	1.12	0.65, 1.12	0.3	0.513	0.3	0.3	0.3	0.3	0.3	0.3
ADGRA1.BIN	ADGRA1.BIN	dichotomous	FALSE	level	FALSE	382	201	382	prop_hazard	HR	High_AboveMedian	ADGRA1.BINHigh_AboveMedian	factor	2.00	contr.treatment	treatment	53	23	38,478	0.63	0.222	-2.06	201	0.41	0.98	0.41, 0.98	0.040	0.531	0.03	0.04	0.04	0.04	0.04	0.04
ADGRA2.BIN	ADGRA2.BIN	dichotomous	FALSE	level	FALSE	382	201	382	prop_hazard	HR	High_AboveMedian	ADGRA2.BINHigh_AboveMedian	factor	2.00	contr.treatment	treatment	189	106	107,916	1.20	0.141	1.31	201	0.91	1.59	0.91, 1.59	0.2	0.531	0.2	0.2	0.2	0.2	0.2	0.2
ADGRA3.BIN	ADGRA3.BIN	dichotomous	FALSE	level	FALSE	382	201	382	prop_hazard	HR	High_AboveMedian	ADGRA3.BINHigh_AboveMedian	factor	2.00	contr.treatment	treatment	192	105	110,888	1.10	0.141	0.669	201	0.83	1.45	0.83, 1.45	0.5	0.512	0.5	0.5	0.5	0.5	0.5	0.5
ADGRB1.BIN	ADGRB1.BIN	dichotomous	FALSE	level	FALSE	382	201	382	prop_hazard	HR	High_AboveMedian	ADGRB1.BINHigh_AboveMedian	factor	2.00	contr.treatment	treatment	190	113	101,362	1.53	0.142	2.99	201	1.16	2.02	1.16, 2.02	0.003	0.557	0.003	0.003	0.003	0.003	0.003	0.003
ADGRB2.BIN	ADGRB2.BIN	dichotomous	FALSE	level	FALSE	382	201	382	prop_hazard	HR	High_AboveMedian	ADGRB2.BINHigh_AboveMedian	factor	2.00	contr.treatment	treatment	191	112	104,855	1.40	0.142	2.38	201	1.06	1.85	1.06, 1.85	0.017	0.554	0.02	0.02	0.02	0.02	0.02	0.02
ADGRB3.BIN	ADGRB3.BIN	dichotomous	FALSE	level	FALSE	382	201	382	prop_hazard	HR	High_AboveMedian	ADGRB3.BINHigh_AboveMedian	factor	2.00	contr.treatment	treatment	191	102	106,700	1.12	0.141	0.784	201	0.85	1.47	0.85, 1.47	0.4	0.527	0.4	0.4	0.4	0.4	0.4	0.4
ADGRD1.BIN	ADGRD1.BIN	dichotomous	FALSE	level	FALSE	382	201	382	prop_hazard	HR	High_AboveMedian	ADGRD1.BINHigh_AboveMedian	factor	2.00	contr.treatment	treatment	192	90	120,985	0.71	0.142	-2.39	201	0.54	0.94	0.54, 0.94	0.017	0.536	0.02	0.02	0.02	0.02	0.02	0.02
ADGRD2.BIN	ADGRD2.BIN	dichotomous	FALSE	level	FALSE	382	201	382	prop_hazard	HR	High_AboveMedian	ADGRD2.BINHigh_AboveMedian	factor	2.00	contr.treatment	treatment	52	31	27,012	1.29	0.195	1.29	201	0.88	1.89	0.88, 1.89	0.2	0.513	0.2	0.2	0.2	0.2	0.2	0.2
ADGRE1.BIN	ADGRE1.BIN	dichotomous	FALSE	level	FALSE	382	201	382	prop_hazard	HR	High_AboveMedian	ADGRE1.BINHigh_AboveMedian	factor	2.00	contr.treatment	treatment	188	92	120,814	0.74	0.142	-2.16	201	0.56	0.97	0.56, 0.97	0.031	0.54	0.03	0.03	0.03	0.03	0.03	0.03
ADGRE2.BIN	ADGRE2.BIN	dichotomous	FALSE	level	FALSE	382	201	382	prop_hazard	HR	High_AboveMedian	ADGRE2.BINHigh_AboveMedian	factor	2.00	contr.treatment	treatment	190	99	119,604	0.86	0.142	-1.03	201	0.66	1.14	0.66, 1.14	0.3	0.522	0.3	0.3	0.3	0.3	0.3	0.3
ADGRE3.BIN	ADGRE3.BIN	dichotomous	FALSE	level	FALSE	382	201	382	prop_hazard	HR	High_AboveMedian	ADGRE3.BINHigh_AboveMedian	factor	2.00	contr.treatment	treatment	193	96	115,909	0.86	0.141	-1.08	201	0.65	1.13	0.65, 1.13	0.3	0.509	0.3	0.3	0.3	0.3	0.3	0.3
ADGRE5.BIN	ADGRE5.BIN	dichotomous	FALSE	level	FALSE	382	201	382	prop_hazard	HR	High_AboveMedian	ADGRE5.BINHigh_AboveMedian	factor	2.00	contr.treatment	treatment	189	88	120,863	0.67	0.142	-2.78	201	0.51	0.89	0.51, 0.89	0.005	0.549	0.005	0.005	0.005	0.005	0.005	0.005
ADGRF1.BIN	ADGRF1.BIN	dichotomous	FALSE	level	FALSE	382	201	382	prop_hazard	HR	High_AboveMedian	ADGRF1.BINHigh_AboveMedian	factor	2.00	contr.treatment	treatment	148	83	84,612	1.14	0.143	0.936	201	0.86	1.51	0.86, 1.51	0.3	0.513	0.4	0.3	0.3	0.4	0.4	0.4
ADGRF2.BIN	ADGRF2.BIN	dichotomous	FALSE	level	FALSE	382	201	382	prop_hazard	HR	High_AboveMedian	ADGRF2.BINHigh_AboveMedian	factor	2.00	contr.treatment	treatment	159	78	95,071	0.87	0.145	-0.97	201	0.65	1.15	0.65, 1.15	0.3	0.515	0.3	0.3	0.3	0.3	0.3	0.3
ADGRF3.BIN	ADGRF3.BIN	dichotomous	FALSE	level	FALSE	382	201	382	prop_hazard	HR	High_AboveMedian	ADGRF3.BINHigh_AboveMedian	factor	2.00	contr.treatment	treatment	188	94	118,732	0.79	0.142	-1.64	201	0.60	1.05	0.60, 1.05	0.10	0.524	0.1	0.1	0.1	0.1	0.1	0.1
ADGRF4.BIN	ADGRF4.BIN	dichotomous	FALSE	level	FALSE	382	201	382	prop_hazard	HR	High_AboveMedian	ADGRF4.BINHigh_AboveMedian	factor	2.00	contr.treatment	treatment	192	100	111,646	1.00	0.141	0.029	201	0.76	1.32	0.76, 1.32	>0.9	0.506	1	1	1	1	1	1
ADGRF5.BIN	ADGRF5.BIN	dichotomous	FALSE	level	FALSE	382	201	382	prop_hazard	HR	High_AboveMedian	ADGRF5.BINHigh_AboveMedian	factor	2.00	contr.treatment	treatment	192	89	119,881	0.70	0.142	-2.47	201	0.53	0.93	0.53, 0.93	0.013	0.537	0.01	0.01	0.01	0.01	0.01	0.01
ADGRG1.BIN	ADGRG1.BIN	dichotomous	FALSE	level	FALSE	382	201	382	prop_hazard	HR	High_AboveMedian	ADGRG1.BINHigh_AboveMedian	factor	2.00	contr.treatment	treatment	192	100	112,132	0.96	0.141	-0.256	201	0.73	1.27	0.73, 1.27	0.8	0.509	0.8	0.8	0.8	0.8	0.8	0.8
ADGRG2.BIN	ADGRG2.BIN	dichotomous	FALSE	level	FALSE	382	201	382	prop_hazard	HR	High_AboveMedian	ADGRG2.BINHigh_AboveMedian	factor	2.00	contr.treatment	treatment	191	92	115,053	0.80	0.142	-1.61	201	0.60	1.05	0.60, 1.05	0.11	0.523	0.1	0.1	0.1	0.1	0.1	0.1
ADGRG3.BIN	ADGRG3.BIN	dichotomous	FALSE	level	FALSE	382	201	382	prop_hazard	HR	High_AboveMedian	ADGRG3.BINHigh_AboveMedian	factor	2.00	contr.treatment	treatment	193	100	113,168	0.97	0.141	-0.237	201	0.73	1.28	0.73, 1.28	0.8	0.499	0.8	0.8	0.8	0.8	0.8	0.8
ADGRG4.BIN	ADGRG4.BIN	dichotomous	FALSE	level	FALSE	382	201	382	prop_hazard	HR	High_AboveMedian	ADGRG4.BINHigh_AboveMedian	factor	2.00	contr.treatment	treatment	192	93	118,027	0.80	0.142	-1.59	201	0.60	1.05	0.60, 1.05	0.11	0.521	0.1	0.1	0.1	0.1	0.1	0.1
ADGRG5.BIN	ADGRG5.BIN	dichotomous	FALSE	level	FALSE	382	201	382	prop_hazard	HR	High_AboveMedian	ADGRG5.BINHigh_AboveMedian	factor	2.00	contr.treatment	treatment	189	89	125,543	0.64	0.143	-3.10	201	0.49	0.85	0.49, 0.85	0.002	0.557	0.002	0.002	0.002	0.002	0.002	0.002
ADGRG6.BIN	ADGRG6.BIN	dichotomous	FALSE	level	FALSE	382	201	382	prop_hazard	HR	High_AboveMedian	ADGRG6.BINHigh_AboveMedian	factor	2.00	contr.treatment	treatment	190	111	104,654	1.38	0.142	2.26	201	1.04	1.82	1.04, 1.82	0.024	0.547	0.02	0.02	0.02	0.02	0.02	0.02
ADGRG7.BIN	ADGRG7.BIN	dichotomous	FALSE	level	FALSE	382	201	382	prop_hazard	HR	High_AboveMedian	ADGRG7.BINHigh_AboveMedian	factor	2.00	contr.treatment	treatment	142	79	76,735	1.22	0.145	1.36	201	0.92	1.62	0.92, 1.62	0.2	0.528	0.2	0.2	0.2	0.2	0.2	0.2
ADGRL1.BIN	ADGRL1.BIN	dichotomous	FALSE	level	FALSE	382	201	382	prop_hazard	HR	High_AboveMedian	ADGRL1.BINHigh_AboveMedian	factor	2.00	contr.treatment	treatment	189	120	102,503	1.73	0.144	3.81	201	1.31	2.29	1.31, 2.29	<0.001	0.567	1e-04	1e-04	1e-04	1e-04	1e-04	1e-04
ADGRL2.BIN	ADGRL2.BIN	dichotomous	FALSE	level	FALSE	382	201	382	prop_hazard	HR	High_AboveMedian	ADGRL2.BINHigh_AboveMedian	factor	2.00	contr.treatment	treatment	193	99	114,374	0.93	0.141	-0.493	201	0.71	1.23	0.71, 1.23	0.6	0.504	0.6	0.6	0.6	0.6	0.6	0.6
ADGRL3.BIN	ADGRL3.BIN	dichotomous	FALSE	level	FALSE	382	201	382	prop_hazard	HR	High_AboveMedian	ADGRL3.BINHigh_AboveMedian	factor	2.00	contr.treatment	treatment	192	98	109,903	0.98	0.141	-0.109	201	0.75	1.30	0.75, 1.30	>0.9	0.495	0.9	0.9	0.9	0.9	0.9	0.9
ADGRL4.BIN	ADGRL4.BIN	dichotomous	FALSE	level	FALSE	382	201	382	prop_hazard	HR	High_AboveMedian	ADGRL4.BINHigh_AboveMedian	factor	2.00	contr.treatment	treatment	190	96	110,874	0.91	0.141	-0.638	201	0.69	1.21	0.69, 1.21	0.5	0.516	0.5	0.5	0.5	0.5	0.5	0.5
ADGRV1.BIN	ADGRV1.BIN	dichotomous	FALSE	level	FALSE	382	201	382	prop_hazard	HR	High_AboveMedian	ADGRV1.BINHigh_AboveMedian	factor	2.00	contr.treatment	treatment	190	96	109,823	0.96	0.141	-0.264	201	0.73	1.27	0.73, 1.27	0.8	0.498	0.8	0.8	0.8	0.8	0.8	0.8
ADH1A.BIN	ADH1A.BIN	dichotomous	FALSE	level	FALSE	382	201	382	prop_hazard	HR	High_AboveMedian	ADH1A.BINHigh_AboveMedian	factor	2.00	contr.treatment	treatment	194	96	115,150	0.86	0.141	-1.09	201	0.65	1.13	0.65, 1.13	0.3	0.51	0.3	0.3	0.3	0.3	0.3	0.3
ADH1B.BIN	ADH1B.BIN	dichotomous	FALSE	level	FALSE	382	201	382	prop_hazard	HR	High_AboveMedian	ADH1B.BINHigh_AboveMedian	factor	2.00	contr.treatment	treatment	191	84	116,501	0.65	0.143	-2.96	201	0.49	0.87	0.49, 0.87	0.003	0.545	0.003	0.003	0.003	0.003	0.003	0.003
ADH1C.BIN	ADH1C.BIN	dichotomous	FALSE	level	FALSE	382	201	382	prop_hazard	HR	High_AboveMedian	ADH1C.BINHigh_AboveMedian	factor	2.00	contr.treatment	treatment	191	92	119,002	0.74	0.142	-2.08	201	0.56	0.98	0.56, 0.98	0.037	0.537	0.04	0.04	0.04	0.04	0.04	0.04
ADH4.BIN	ADH4.BIN	dichotomous	FALSE	level	FALSE	382	201	382	prop_hazard	HR	High_AboveMedian	ADH4.BINHigh_AboveMedian	factor	2.00	contr.treatment	treatment	146	77	84,271	1.02	0.145	0.158	201	0.77	1.36	0.77, 1.36	0.9	0.51	0.9	0.9	0.9	0.9	0.9	0.9
ADH5.BIN	ADH5.BIN	dichotomous	FALSE	level	FALSE	382	201	382	prop_hazard	HR	High_AboveMedian	ADH5.BINHigh_AboveMedian	factor	2.00	contr.treatment	treatment	187	103	100,922	1.21	0.142	1.34	201	0.92	1.60	0.92, 1.60	0.2	0.523	0.2	0.2	0.2	0.2	0.2	0.2
ADH6.BIN	ADH6.BIN	dichotomous	FALSE	level	FALSE	382	201	382	prop_hazard	HR	High_AboveMedian	ADH6.BINHigh_AboveMedian	factor	2.00	contr.treatment	treatment	105	60	60,666	1.14	0.154	0.861	201	0.84	1.55	0.84, 1.55	0.4	0.518	0.4	0.4	0.4	0.4	0.4	0.4
ADH7.BIN	ADH7.BIN	dichotomous	FALSE	level	FALSE	382	201	382	prop_hazard	HR	High_AboveMedian	ADH7.BINHigh_AboveMedian	factor	2.00	contr.treatment	treatment	71	44	38,461	1.30	0.171	1.52	201	0.93	1.81	0.93, 1.81	0.13	0.512	0.1	0.1	0.1	0.1	0.1	0.1
ADHFE1.BIN	ADHFE1.BIN	dichotomous	FALSE	level	FALSE	382	201	382	prop_hazard	HR	High_AboveMedian	ADHFE1.BINHigh_AboveMedian	factor	2.00	contr.treatment	treatment	192	106	107,789	1.16	0.141	1.05	201	0.88	1.53	0.88, 1.53	0.3	0.523	0.3	0.3	0.3	0.3	0.3	0.3
ADI1.BIN	ADI1.BIN	dichotomous	FALSE	level	FALSE	382	201	382	prop_hazard	HR	High_AboveMedian	ADI1.BINHigh_AboveMedian	factor	2.00	contr.treatment	treatment	187	105	107,553	1.14	0.141	0.922	201	0.86	1.50	0.86, 1.50	0.4	0.512	0.4	0.4	0.4	0.4	0.4	0.4
ADIG.BIN	ADIG.BIN	dichotomous	FALSE	level	FALSE	382	201	382	prop_hazard	HR	High_AboveMedian	ADIG.BINHigh_AboveMedian	factor	2.00	contr.treatment	treatment	65	34	37,554	1.02	0.188	0.123	201	0.71	1.48	0.71, 1.48	>0.9	0.504	0.9	0.9	0.9	0.9	0.9	0.9
ADIPOQ.BIN	ADIPOQ.BIN	dichotomous	FALSE	level	FALSE	382	201	382	prop_hazard	HR	High_AboveMedian	ADIPOQ.BINHigh_AboveMedian	factor	2.00	contr.treatment	treatment	190	93	114,234	0.83	0.142	-1.28	201	0.63	1.10	0.63, 1.10	0.2	0.518	0.2	0.2	0.2	0.2	0.2	0.2
ADIPOR1.BIN	ADIPOR1.BIN	dichotomous	FALSE	level	FALSE	382	201	382	prop_hazard	HR	High_AboveMedian	ADIPOR1.BINHigh_AboveMedian	factor	2.00	contr.treatment	treatment	187	108	106,247	1.24	0.142	1.54	201	0.94	1.64	0.94, 1.64	0.12	0.528	0.1	0.1	0.1	0.1	0.1	0.1
ADIPOR2.BIN	ADIPOR2.BIN	dichotomous	FALSE	level	FALSE	382	201	382	prop_hazard	HR	High_AboveMedian	ADIPOR2.BINHigh_AboveMedian	factor	2.00	contr.treatment	treatment	187	109	106,201	1.24	0.142	1.50	201	0.94	1.63	0.94, 1.63	0.13	0.513	0.1	0.1	0.1	0.1	0.1	0.1
ADIRF.BIN	ADIRF.BIN	dichotomous	FALSE	level	FALSE	382	201	382	prop_hazard	HR	High_AboveMedian	ADIRF.BINHigh_AboveMedian	factor	2.00	contr.treatment	treatment	190	93	117,996	0.77	0.142	-1.84	201	0.58	1.02	0.58, 1.02	0.065	0.542	0.06	0.07	0.06	0.07	0.07	0.07
ADK.BIN	ADK.BIN	dichotomous	FALSE	level	FALSE	382	201	382	prop_hazard	HR	High_AboveMedian	ADK.BINHigh_AboveMedian	factor	2.00	contr.treatment	treatment	194	84	124,599	0.59	0.144	-3.65	201	0.45	0.78	0.45, 0.78	<0.001	0.564	2e-04	3e-04	2e-04	3e-04	3e-04	3e-04
ADM.BIN	ADM.BIN	dichotomous	FALSE	level	FALSE	382	201	382	prop_hazard	HR	High_AboveMedian	ADM.BINHigh_AboveMedian	factor	2.00	contr.treatment	treatment	188	110	104,757	1.37	0.142	2.20	201	1.03	1.80	1.03, 1.80	0.028	0.541	0.03	0.03	0.03	0.03	0.03	0.03
ADM2.BIN	ADM2.BIN	dichotomous	FALSE	level	FALSE	382	201	382	prop_hazard	HR	High_AboveMedian	ADM2.BINHigh_AboveMedian	factor	2.00	contr.treatment	treatment	188	111	108,301	1.28	0.142	1.75	201	0.97	1.69	0.97, 1.69	0.080	0.522	0.08	0.08	0.08	0.08	0.08	0.08
ADM5.BIN	ADM5.BIN	dichotomous	FALSE	level	FALSE	382	201	382	prop_hazard	HR	High_AboveMedian	ADM5.BINHigh_AboveMedian	factor	2.00	contr.treatment	treatment	188	118	101,002	1.66	0.144	3.52	201	1.25	2.20	1.25, 2.20	<0.001	0.555	4e-04	4e-04	4e-04	4e-04	4e-04	4e-04
ADNP.BIN	ADNP.BIN	dichotomous	FALSE	level	FALSE	382	201	382	prop_hazard	HR	High_AboveMedian	ADNP.BINHigh_AboveMedian	factor	2.00	contr.treatment	treatment	192	113	99,113	1.54	0.143	3.04	201	1.17	2.04	1.17, 2.04	0.002	0.551	0.002	0.002	0.002	0.002	0.002	0.002
ADNP2.BIN	ADNP2.BIN	dichotomous	FALSE	level	FALSE	382	201	382	prop_hazard	HR	High_AboveMedian	ADNP2.BINHigh_AboveMedian	factor	2.00	contr.treatment	treatment	191	102	107,071	1.10	0.141	0.644	201	0.83	1.44	0.83, 1.44	0.5	0.505	0.5	0.5	0.5	0.5	0.5	0.5
ADO.BIN	ADO.BIN	dichotomous	FALSE	level	FALSE	382	201	382	prop_hazard	HR	High_AboveMedian	ADO.BINHigh_AboveMedian	factor	2.00	contr.treatment	treatment	187	104	111,657	1.05	0.141	0.315	201	0.79	1.38	0.79, 1.38	0.8	0.497	0.8	0.8	0.8	0.8	0.8	0.8
ADORA1.BIN	ADORA1.BIN	dichotomous	FALSE	level	FALSE	382	201	382	prop_hazard	HR	High_AboveMedian	ADORA1.BINHigh_AboveMedian	factor	2.00	contr.treatment	treatment	187	112	104,701	1.39	0.142	2.31	201	1.05	1.83	1.05, 1.83	0.021	0.537	0.02	0.02	0.02	0.02	0.02	0.02
ADORA2A.BIN	ADORA2A.BIN	dichotomous	FALSE	level	FALSE	382	201	382	prop_hazard	HR	High_AboveMedian	ADORA2A.BINHigh_AboveMedian	factor	2.00	contr.treatment	treatment	162	85	94,441	0.97	0.143	-0.227	201	0.73	1.28	0.73, 1.28	0.8	0.507	0.8	0.8	0.8	0.8	0.8	0.8
ADORA2B.BIN	ADORA2B.BIN	dichotomous	FALSE	level	FALSE	382	201	382	prop_hazard	HR	High_AboveMedian	ADORA2B.BINHigh_AboveMedian	factor	2.00	contr.treatment	treatment	193	120	100,717	1.72	0.144	3.77	201	1.30	2.28	1.30, 2.28	<0.001	0.558	1e-04	2e-04	1e-04	0.00015	2e-04	0.00015
ADORA3.BIN	ADORA3.BIN	dichotomous	FALSE	level	FALSE	382	201	382	prop_hazard	HR	High_AboveMedian	ADORA3.BINHigh_AboveMedian	factor	2.00	contr.treatment	treatment	189	102	113,540	1.00	0.141	-0.017	201	0.76	1.32	0.76, 1.32	>0.9	0.499	1	1	1	1	1	1
ADPGK.BIN	ADPGK.BIN	dichotomous	FALSE	level	FALSE	382	201	382	prop_hazard	HR	High_AboveMedian	ADPGK.BINHigh_AboveMedian	factor	2.00	contr.treatment	treatment	187	102	112,167	1.03	0.141	0.193	201	0.78	1.36	0.78, 1.36	0.8	0.505	0.8	0.8	0.8	0.8	0.8	0.8
ADPRH.BIN	ADPRH.BIN	dichotomous	FALSE	level	FALSE	382	201	382	prop_hazard	HR	High_AboveMedian	ADPRH.BINHigh_AboveMedian	factor	2.00	contr.treatment	treatment	187	108	104,620	1.29	0.142	1.77	201	0.97	1.70	0.97, 1.70	0.076	0.53	0.08	0.08	0.08	0.08	0.08	0.08
ADPRHL1.BIN	ADPRHL1.BIN	dichotomous	FALSE	level	FALSE	382	201	382	prop_hazard	HR	High_AboveMedian	ADPRHL1.BINHigh_AboveMedian	factor	2.00	contr.treatment	treatment	191	103	112,063	1.05	0.141	0.337	201	0.80	1.38	0.80, 1.38	0.7	0.506	0.7	0.7	0.7	0.7	0.7	0.7
ADPRM.BIN	ADPRM.BIN	dichotomous	FALSE	level	FALSE	382	201	382	prop_hazard	HR	High_AboveMedian	ADPRM.BINHigh_AboveMedian	factor	2.00	contr.treatment	treatment	193	97	116,428	0.85	0.141	-1.16	201	0.64	1.12	0.64, 1.12	0.2	0.523	0.2	0.2	0.2	0.2	0.2	0.2
ADPRS.BIN	ADPRS.BIN	dichotomous	FALSE	level	FALSE	382	201	382	prop_hazard	HR	High_AboveMedian	ADPRS.BINHigh_AboveMedian	factor	2.00	contr.treatment	treatment	187	107	106,385	1.19	0.142	1.26	201	0.91	1.58	0.91, 1.58	0.2	0.516	0.2	0.2	0.2	0.2	0.2	0.2
ADRA1A.BIN	ADRA1A.BIN	dichotomous	FALSE	level	FALSE	382	201	382	prop_hazard	HR	High_AboveMedian	ADRA1A.BINHigh_AboveMedian	factor	2.00	contr.treatment	treatment	194	93	115,673	0.82	0.142	-1.43	201	0.62	1.08	0.62, 1.08	0.2	0.514	0.2	0.2	0.2	0.2	0.2	0.2
ADRA1B.BIN	ADRA1B.BIN	dichotomous	FALSE	level	FALSE	382	201	382	prop_hazard	HR	High_AboveMedian	ADRA1B.BINHigh_AboveMedian	factor	2.00	contr.treatment	treatment	192	111	108,208	1.29	0.142	1.78	201	0.98	1.70	0.98, 1.70	0.075	0.526	0.07	0.07	0.07	0.07	0.07	0.07
ADRA1D.BIN	ADRA1D.BIN	dichotomous	FALSE	level	FALSE	382	201	382	prop_hazard	HR	High_AboveMedian	ADRA1D.BINHigh_AboveMedian	factor	2.00	contr.treatment	treatment	190	103	112,407	1.06	0.141	0.398	201	0.80	1.40	0.80, 1.40	0.7	0.506	0.7	0.7	0.7	0.7	0.7	0.7
ADRA2A.BIN	ADRA2A.BIN	dichotomous	FALSE	level	FALSE	382	201	382	prop_hazard	HR	High_AboveMedian	ADRA2A.BINHigh_AboveMedian	factor	2.00	contr.treatment	treatment	189	96	112,534	0.90	0.141	-0.707	201	0.69	1.19	0.69, 1.19	0.5	0.513	0.5	0.5	0.5	0.5	0.5	0.5
ADRA2B.BIN	ADRA2B.BIN	dichotomous	FALSE	level	FALSE	382	201	382	prop_hazard	HR	High_AboveMedian	ADRA2B.BINHigh_AboveMedian	factor	2.00	contr.treatment	treatment	190	98	113,132	0.91	0.141	-0.631	201	0.69	1.21	0.69, 1.21	0.5	0.514	0.5	0.5	0.5	0.5	0.5	0.5
ADRA2C.BIN	ADRA2C.BIN	dichotomous	FALSE	level	FALSE	382	201	382	prop_hazard	HR	High_AboveMedian	ADRA2C.BINHigh_AboveMedian	factor	2.00	contr.treatment	treatment	191	106	106,331	1.18	0.141	1.20	201	0.90	1.56	0.90, 1.56	0.2	0.516	0.2	0.2	0.2	0.2	0.2	0.2
ADRB1.BIN	ADRB1.BIN	dichotomous	FALSE	level	FALSE	382	201	382	prop_hazard	HR	High_AboveMedian	ADRB1.BINHigh_AboveMedian	factor	2.00	contr.treatment	treatment	190	109	107,684	1.26	0.142	1.63	201	0.95	1.66	0.95, 1.66	0.10	0.524	0.1	0.1	0.1	0.1	0.1	0.1
ADRB2.BIN	ADRB2.BIN	dichotomous	FALSE	level	FALSE	382	201	382	prop_hazard	HR	High_AboveMedian	ADRB2.BINHigh_AboveMedian	factor	2.00	contr.treatment	treatment	192	84	125,771	0.57	0.144	-3.86	201	0.43	0.76	0.43, 0.76	<0.001	0.573	1e-04	1e-04	9e-05	1e-04	1e-04	1e-04
ADRB3.BIN	ADRB3.BIN	dichotomous	FALSE	level	FALSE	382	201	382	prop_hazard	HR	High_AboveMedian	ADRB3.BINHigh_AboveMedian	factor	2.00	contr.treatment	treatment	150	78	84,611	1.03	0.145	0.191	201	0.77	1.37	0.77, 1.37	0.8	0.504	0.8	0.8	0.8	0.8	0.8	0.8
ADRM1.BIN	ADRM1.BIN	dichotomous	FALSE	level	FALSE	382	201	382	prop_hazard	HR	High_AboveMedian	ADRM1.BINHigh_AboveMedian	factor	2.00	contr.treatment	treatment	188	103	109,902	1.07	0.141	0.470	201	0.81	1.41	0.81, 1.41	0.6	0.498	0.6	0.6	0.6	0.6	0.6	0.6
ADSL.BIN	ADSL.BIN	dichotomous	FALSE	level	FALSE	382	201	382	prop_hazard	HR	High_AboveMedian	ADSL.BINHigh_AboveMedian	factor	2.00	contr.treatment	treatment	191	93	110,607	0.88	0.142	-0.866	201	0.67	1.17	0.67, 1.17	0.4	0.509	0.4	0.4	0.4	0.4	0.4	0.4
ADSS1.BIN	ADSS1.BIN	dichotomous	FALSE	level	FALSE	382	201	382	prop_hazard	HR	High_AboveMedian	ADSS1.BINHigh_AboveMedian	factor	2.00	contr.treatment	treatment	190	106	105,324	1.24	0.141	1.52	201	0.94	1.64	0.94, 1.64	0.13	0.532	0.1	0.1	0.1	0.1	0.1	0.1
ADSS2.BIN	ADSS2.BIN	dichotomous	FALSE	level	FALSE	382	201	382	prop_hazard	HR	High_AboveMedian	ADSS2.BINHigh_AboveMedian	factor	2.00	contr.treatment	treatment	191	110	108,544	1.22	0.142	1.42	201	0.93	1.62	0.93, 1.62	0.2	0.506	0.2	0.2	0.2	0.2	0.2	0.2
ADTRP.BIN	ADTRP.BIN	dichotomous	FALSE	level	FALSE	382	201	382	prop_hazard	HR	High_AboveMedian	ADTRP.BINHigh_AboveMedian	factor	2.00	contr.treatment	treatment	189	90	110,888	0.82	0.142	-1.39	201	0.62	1.08	0.62, 1.08	0.2	0.517	0.2	0.2	0.2	0.2	0.2	0.2
AEBP1.BIN	AEBP1.BIN	dichotomous	FALSE	level	FALSE	382	201	382	prop_hazard	HR	High_AboveMedian	AEBP1.BINHigh_AboveMedian	factor	2.00	contr.treatment	treatment	192	88	122,148	0.66	0.142	-2.88	201	0.50	0.88	0.50, 0.88	0.004	0.556	0.004	0.004	0.004	0.004	0.004	0.004
AEBP2.BIN	AEBP2.BIN	dichotomous	FALSE	level	FALSE	382	201	382	prop_hazard	HR	High_AboveMedian	AEBP2.BINHigh_AboveMedian	factor	2.00	contr.treatment	treatment	192	107	104,130	1.26	0.142	1.64	201	0.96	1.67	0.96, 1.67	0.10	0.528	0.1	0.1	0.1	0.1	0.1	0.1
AEN.BIN	AEN.BIN	dichotomous	FALSE	level	FALSE	382	201	382	prop_hazard	HR	High_AboveMedian	AEN.BINHigh_AboveMedian	factor	2.00	contr.treatment	treatment	188	109	106,089	1.24	0.142	1.53	201	0.94	1.64	0.94, 1.64	0.13	0.516	0.1	0.1	0.1	0.1	0.1	0.1
AF196969.1.BIN	AF196969.1.BIN	dichotomous	FALSE	level	FALSE	382	201	382	prop_hazard	HR	High_AboveMedian	AF196969.1.BINHigh_AboveMedian	factor	2.00	contr.treatment	treatment	192	99	112,981	0.95	0.141	-0.344	201	0.72	1.26	0.72, 1.26	0.7	0.505	0.7	0.7	0.7	0.7	0.7	0.7
AFAP1.BIN	AFAP1.BIN	dichotomous	FALSE	level	FALSE	382	201	382	prop_hazard	HR	High_AboveMedian	AFAP1.BINHigh_AboveMedian	factor	2.00	contr.treatment	treatment	189	109	105,640	1.30	0.142	1.85	201	0.98	1.71	0.98, 1.71	0.065	0.538	0.06	0.07	0.06	0.07	0.07	0.07
AFAP1L1.BIN	AFAP1L1.BIN	dichotomous	FALSE	level	FALSE	382	201	382	prop_hazard	HR	High_AboveMedian	AFAP1L1.BINHigh_AboveMedian	factor	2.00	contr.treatment	treatment	191	102	106,496	1.12	0.141	0.802	201	0.85	1.48	0.85, 1.48	0.4	0.516	0.4	0.4	0.4	0.4	0.4	0.4
AFAP1L2.BIN	AFAP1L2.BIN	dichotomous	FALSE	level	FALSE	382	201	382	prop_hazard	HR	High_AboveMedian	AFAP1L2.BINHigh_AboveMedian	factor	2.00	contr.treatment	treatment	192	106	108,221	1.15	0.141	1.00	201	0.87	1.52	0.87, 1.52	0.3	0.514	0.3	0.3	0.3	0.3	0.3	0.3
AFDN.BIN	AFDN.BIN	dichotomous	FALSE	level	FALSE	382	201	382	prop_hazard	HR	High_AboveMedian	AFDN.BINHigh_AboveMedian	factor	2.00	contr.treatment	treatment	193	88	117,603	0.72	0.142	-2.29	201	0.55	0.95	0.55, 0.95	0.022	0.532	0.02	0.02	0.02	0.02	0.02	0.02
AFF1.BIN	AFF1.BIN	dichotomous	FALSE	level	FALSE	382	201	382	prop_hazard	HR	High_AboveMedian	AFF1.BINHigh_AboveMedian	factor	2.00	contr.treatment	treatment	193	92	118,642	0.77	0.142	-1.84	201	0.58	1.02	0.58, 1.02	0.065	0.523	0.06	0.07	0.06	0.07	0.07	0.07
AFF2.BIN	AFF2.BIN	dichotomous	FALSE	level	FALSE	382	201	382	prop_hazard	HR	High_AboveMedian	AFF2.BINHigh_AboveMedian	factor	2.00	contr.treatment	treatment	192	98	110,394	0.97	0.141	-0.243	201	0.73	1.27	0.73, 1.27	0.8	0.503	0.8	0.8	0.8	0.8	0.8	0.8
AFF3.BIN	AFF3.BIN	dichotomous	FALSE	level	FALSE	382	201	382	prop_hazard	HR	High_AboveMedian	AFF3.BINHigh_AboveMedian	factor	2.00	contr.treatment	treatment	191	109	108,761	1.26	0.142	1.65	201	0.96	1.67	0.96, 1.67	0.10	0.53	0.1	0.1	0.1	0.1	0.1	0.1
AFF4.BIN	AFF4.BIN	dichotomous	FALSE	level	FALSE	382	201	382	prop_hazard	HR	High_AboveMedian	AFF4.BINHigh_AboveMedian	factor	2.00	contr.treatment	treatment	194	114	105,290	1.46	0.143	2.64	201	1.10	1.93	1.10, 1.93	0.008	0.55	0.008	0.008	0.008	0.008	0.008	0.008
AFG1L.BIN	AFG1L.BIN	dichotomous	FALSE	level	FALSE	382	201	382	prop_hazard	HR	High_AboveMedian	AFG1L.BINHigh_AboveMedian	factor	2.00	contr.treatment	treatment	191	100	114,719	0.95	0.141	-0.395	201	0.72	1.25	0.72, 1.25	0.7	0.504	0.7	0.7	0.7	0.7	0.7	0.7
AFG3L2.BIN	AFG3L2.BIN	dichotomous	FALSE	level	FALSE	382	201	382	prop_hazard	HR	High_AboveMedian	AFG3L2.BINHigh_AboveMedian	factor	2.00	contr.treatment	treatment	191	93	112,477	0.83	0.142	-1.28	201	0.63	1.10	0.63, 1.10	0.2	0.522	0.2	0.2	0.2	0.2	0.2	0.2
AFM.BIN	AFM.BIN	dichotomous	FALSE	level	FALSE	382	201	382	prop_hazard	HR	High_AboveMedian	AFM.BINHigh_AboveMedian	factor	2.00	contr.treatment	treatment	54	30	29,646	1.10	0.198	0.483	201	0.75	1.62	0.75, 1.62	0.6	0.51	0.6	0.6	0.6	0.6	0.6	0.6
AFMID.BIN	AFMID.BIN	dichotomous	FALSE	level	FALSE	382	201	382	prop_hazard	HR	High_AboveMedian	AFMID.BINHigh_AboveMedian	factor	2.00	contr.treatment	treatment	188	115	100,182	1.57	0.143	3.16	201	1.19	2.08	1.19, 2.08	0.002	0.549	0.001	0.002	0.001	0.0015	0.002	0.0015
AFP.BIN	AFP.BIN	dichotomous	FALSE	level	FALSE	382	201	382	prop_hazard	HR	High_AboveMedian	AFP.BINHigh_AboveMedian	factor	2.00	contr.treatment	treatment	65	32	41,914	0.85	0.193	-0.853	201	0.58	1.24	0.58, 1.24	0.4	0.502	0.4	0.4	0.4	0.4	0.4	0.4
AFTPH.BIN	AFTPH.BIN	dichotomous	FALSE	level	FALSE	382	201	382	prop_hazard	HR	High_AboveMedian	AFTPH.BINHigh_AboveMedian	factor	2.00	contr.treatment	treatment	194	98	113,030	0.90	0.141	-0.729	201	0.68	1.19	0.68, 1.19	0.5	0.515	0.5	0.5	0.5	0.5	0.5	0.5
AGA.BIN	AGA.BIN	dichotomous	FALSE	level	FALSE	382	201	382	prop_hazard	HR	High_AboveMedian	AGA.BINHigh_AboveMedian	factor	2.00	contr.treatment	treatment	191	93	114,498	0.82	0.142	-1.40	201	0.62	1.08	0.62, 1.08	0.2	0.529	0.2	0.2	0.2	0.2	0.2	0.2
AGAP1.BIN	AGAP1.BIN	dichotomous	FALSE	level	FALSE	382	201	382	prop_hazard	HR	High_AboveMedian	AGAP1.BINHigh_AboveMedian	factor	2.00	contr.treatment	treatment	193	96	116,878	0.86	0.142	-1.11	201	0.65	1.13	0.65, 1.13	0.3	0.51	0.3	0.3	0.3	0.3	0.3	0.3
AGAP2.BIN	AGAP2.BIN	dichotomous	FALSE	level	FALSE	382	201	382	prop_hazard	HR	High_AboveMedian	AGAP2.BINHigh_AboveMedian	factor	2.00	contr.treatment	treatment	189	88	118,935	0.70	0.143	-2.54	201	0.53	0.92	0.53, 0.92	0.011	0.54	0.01	0.01	0.01	0.01	0.01	0.01
AGAP3.BIN	AGAP3.BIN	dichotomous	FALSE	level	FALSE	382	201	382	prop_hazard	HR	High_AboveMedian	AGAP3.BINHigh_AboveMedian	factor	2.00	contr.treatment	treatment	188	106	108,415	1.15	0.141	1.00	201	0.87	1.52	0.87, 1.52	0.3	0.51	0.3	0.3	0.3	0.3	0.3	0.3
AGAP4.BIN	AGAP4.BIN	dichotomous	FALSE	level	FALSE	382	201	382	prop_hazard	HR	High_AboveMedian	AGAP4.BINHigh_AboveMedian	factor	2.00	contr.treatment	treatment	194	94	117,835	0.82	0.142	-1.40	201	0.62	1.08	0.62, 1.08	0.2	0.519	0.2	0.2	0.2	0.2	0.2	0.2
AGAP5.BIN	AGAP5.BIN	dichotomous	FALSE	level	FALSE	382	201	382	prop_hazard	HR	High_AboveMedian	AGAP5.BINHigh_AboveMedian	factor	2.00	contr.treatment	treatment	194	95	119,780	0.81	0.142	-1.46	201	0.61	1.07	0.61, 1.07	0.14	0.519	0.1	0.1	0.1	0.1	0.1	0.1
AGAP6.BIN	AGAP6.BIN	dichotomous	FALSE	level	FALSE	382	201	382	prop_hazard	HR	High_AboveMedian	AGAP6.BINHigh_AboveMedian	factor	2.00	contr.treatment	treatment	194	94	118,713	0.81	0.142	-1.47	201	0.61	1.07	0.61, 1.07	0.14	0.519	0.1	0.1	0.1	0.1	0.1	0.1
AGAP9.BIN	AGAP9.BIN	dichotomous	FALSE	level	FALSE	382	201	382	prop_hazard	HR	High_AboveMedian	AGAP9.BINHigh_AboveMedian	factor	2.00	contr.treatment	treatment	194	92	121,090	0.75	0.142	-2.06	201	0.56	0.99	0.56, 0.99	0.039	0.534	0.04	0.04	0.04	0.04	0.04	0.04
AGBL1.BIN	AGBL1.BIN	dichotomous	FALSE	level	FALSE	382	201	382	prop_hazard	HR	High_AboveMedian	AGBL1.BINHigh_AboveMedian	factor	2.00	contr.treatment	treatment	191	94	115,379	0.82	0.141	-1.43	201	0.62	1.08	0.62, 1.08	0.2	0.531	0.2	0.2	0.2	0.2	0.2	0.2
AGBL2.BIN	AGBL2.BIN	dichotomous	FALSE	level	FALSE	382	201	382	prop_hazard	HR	High_AboveMedian	AGBL2.BINHigh_AboveMedian	factor	2.00	contr.treatment	treatment	192	104	108,549	1.13	0.141	0.864	201	0.86	1.49	0.86, 1.49	0.4	0.52	0.4	0.4	0.4	0.4	0.4	0.4
AGBL3.BIN	AGBL3.BIN	dichotomous	FALSE	level	FALSE	382	201	382	prop_hazard	HR	High_AboveMedian	AGBL3.BINHigh_AboveMedian	factor	2.00	contr.treatment	treatment	190	102	114,164	1.01	0.141	0.051	201	0.76	1.33	0.76, 1.33	>0.9	0.508	1	1	1	1	1	1
AGBL4.BIN	AGBL4.BIN	dichotomous	FALSE	level	FALSE	382	201	382	prop_hazard	HR	High_AboveMedian	AGBL4.BINHigh_AboveMedian	factor	2.00	contr.treatment	treatment	194	97	113,349	0.89	0.141	-0.841	201	0.67	1.17	0.67, 1.17	0.4	0.512	0.4	0.4	0.4	0.4	0.4	0.4
AGBL5.BIN	AGBL5.BIN	dichotomous	FALSE	level	FALSE	382	201	382	prop_hazard	HR	High_AboveMedian	AGBL5.BINHigh_AboveMedian	factor	2.00	contr.treatment	treatment	189	109	102,945	1.33	0.142	2.03	201	1.01	1.76	1.01, 1.76	0.042	0.541	0.04	0.04	0.04	0.04	0.04	0.04
AGER.BIN	AGER.BIN	dichotomous	FALSE	level	FALSE	382	201	382	prop_hazard	HR	High_AboveMedian	AGER.BINHigh_AboveMedian	factor	2.00	contr.treatment	treatment	191	100	112,238	1.00	0.141	-0.035	201	0.75	1.31	0.75, 1.31	>0.9	0.492	1	1	1	1	1	1
AGFG1.BIN	AGFG1.BIN	dichotomous	FALSE	level	FALSE	382	201	382	prop_hazard	HR	High_AboveMedian	AGFG1.BINHigh_AboveMedian	factor	2.00	contr.treatment	treatment	192	106	104,487	1.24	0.141	1.50	201	0.94	1.63	0.94, 1.63	0.13	0.527	0.1	0.1	0.1	0.1	0.1	0.1
AGFG2.BIN	AGFG2.BIN	dichotomous	FALSE	level	FALSE	382	201	382	prop_hazard	HR	High_AboveMedian	AGFG2.BINHigh_AboveMedian	factor	2.00	contr.treatment	treatment	191	96	109,283	0.95	0.141	-0.381	201	0.72	1.25	0.72, 1.25	0.7	0.502	0.7	0.7	0.7	0.7	0.7	0.7
AGGF1.BIN	AGGF1.BIN	dichotomous	FALSE	level	FALSE	382	201	382	prop_hazard	HR	High_AboveMedian	AGGF1.BINHigh_AboveMedian	factor	2.00	contr.treatment	treatment	192	106	114,002	1.07	0.141	0.471	201	0.81	1.41	0.81, 1.41	0.6	0.499	0.6	0.6	0.6	0.6	0.6	0.6
AGK.BIN	AGK.BIN	dichotomous	FALSE	level	FALSE	382	201	382	prop_hazard	HR	High_AboveMedian	AGK.BINHigh_AboveMedian	factor	2.00	contr.treatment	treatment	191	103	111,019	1.05	0.141	0.358	201	0.80	1.39	0.80, 1.39	0.7	0.505	0.7	0.7	0.7	0.7	0.7	0.7
AGL.BIN	AGL.BIN	dichotomous	FALSE	level	FALSE	382	201	382	prop_hazard	HR	High_AboveMedian	AGL.BINHigh_AboveMedian	factor	2.00	contr.treatment	treatment	194	91	120,125	0.73	0.142	-2.22	201	0.55	0.96	0.55, 0.96	0.027	0.535	0.03	0.03	0.03	0.03	0.03	0.03
AGMAT.BIN	AGMAT.BIN	dichotomous	FALSE	level	FALSE	382	201	382	prop_hazard	HR	High_AboveMedian	AGMAT.BINHigh_AboveMedian	factor	2.00	contr.treatment	treatment	187	92	113,906	0.83	0.142	-1.28	201	0.63	1.10	0.63, 1.10	0.2	0.516	0.2	0.2	0.2	0.2	0.2	0.2
AGMO.BIN	AGMO.BIN	dichotomous	FALSE	level	FALSE	382	201	382	prop_hazard	HR	High_AboveMedian	AGMO.BINHigh_AboveMedian	factor	2.00	contr.treatment	treatment	191	107	105,531	1.25	0.141	1.59	201	0.95	1.65	0.95, 1.65	0.11	0.529	0.1	0.1	0.1	0.1	0.1	0.1
AGO1.BIN	AGO1.BIN	dichotomous	FALSE	level	FALSE	382	201	382	prop_hazard	HR	High_AboveMedian	AGO1.BINHigh_AboveMedian	factor	2.00	contr.treatment	treatment	189	97	111,396	0.92	0.141	-0.559	201	0.70	1.22	0.70, 1.22	0.6	0.511	0.6	0.6	0.6	0.6	0.6	0.6
AGO2.BIN	AGO2.BIN	dichotomous	FALSE	level	FALSE	382	201	382	prop_hazard	HR	High_AboveMedian	AGO2.BINHigh_AboveMedian	factor	2.00	contr.treatment	treatment	190	115	104,097	1.49	0.143	2.81	201	1.13	1.97	1.13, 1.97	0.005	0.547	0.005	0.005	0.005	0.005	0.005	0.005
AGO3.BIN	AGO3.BIN	dichotomous	FALSE	level	FALSE	382	201	382	prop_hazard	HR	High_AboveMedian	AGO3.BINHigh_AboveMedian	factor	2.00	contr.treatment	treatment	194	97	111,730	0.94	0.141	-0.420	201	0.71	1.24	0.71, 1.24	0.7	0.497	0.7	0.7	0.7	0.7	0.7	0.7
AGO4.BIN	AGO4.BIN	dichotomous	FALSE	level	FALSE	382	201	382	prop_hazard	HR	High_AboveMedian	AGO4.BINHigh_AboveMedian	factor	2.00	contr.treatment	treatment	190	99	118,569	0.87	0.141	-1.02	201	0.66	1.14	0.66, 1.14	0.3	0.522	0.3	0.3	0.3	0.3	0.3	0.3
AGPAT1.BIN	AGPAT1.BIN	dichotomous	FALSE	level	FALSE	382	201	382	prop_hazard	HR	High_AboveMedian	AGPAT1.BINHigh_AboveMedian	factor	2.00	contr.treatment	treatment	189	111	104,678	1.38	0.142	2.26	201	1.04	1.82	1.04, 1.82	0.024	0.547	0.02	0.02	0.02	0.02	0.02	0.02
AGPAT2.BIN	AGPAT2.BIN	dichotomous	FALSE	level	FALSE	382	201	382	prop_hazard	HR	High_AboveMedian	AGPAT2.BINHigh_AboveMedian	factor	2.00	contr.treatment	treatment	187	102	109,336	1.04	0.141	0.258	201	0.79	1.37	0.79, 1.37	0.8	0.498	0.8	0.8	0.8	0.8	0.8	0.8
AGPAT3.BIN	AGPAT3.BIN	dichotomous	FALSE	level	FALSE	382	201	382	prop_hazard	HR	High_AboveMedian	AGPAT3.BINHigh_AboveMedian	factor	2.00	contr.treatment	treatment	187	107	108,546	1.17	0.142	1.14	201	0.89	1.55	0.89, 1.55	0.3	0.52	0.3	0.3	0.3	0.3	0.3	0.3
AGPAT4.BIN	AGPAT4.BIN	dichotomous	FALSE	level	FALSE	382	201	382	prop_hazard	HR	High_AboveMedian	AGPAT4.BINHigh_AboveMedian	factor	2.00	contr.treatment	treatment	189	97	110,879	0.95	0.141	-0.331	201	0.72	1.26	0.72, 1.26	0.7	0.5	0.7	0.7	0.7	0.7	0.7	0.7
AGPAT5.BIN	AGPAT5.BIN	dichotomous	FALSE	level	FALSE	382	201	382	prop_hazard	HR	High_AboveMedian	AGPAT5.BINHigh_AboveMedian	factor	2.00	contr.treatment	treatment	188	106	105,973	1.20	0.142	1.29	201	0.91	1.58	0.91, 1.58	0.2	0.522	0.2	0.2	0.2	0.2	0.2	0.2
AGPS.BIN	AGPS.BIN	dichotomous	FALSE	level	FALSE	382	201	382	prop_hazard	HR	High_AboveMedian	AGPS.BINHigh_AboveMedian	factor	2.00	contr.treatment	treatment	193	101	109,966	1.04	0.141	0.286	201	0.79	1.37	0.79, 1.37	0.8	0.506	0.8	0.8	0.8	0.8	0.8	0.8
AGR2.BIN	AGR2.BIN	dichotomous	FALSE	level	FALSE	382	201	382	prop_hazard	HR	High_AboveMedian	AGR2.BINHigh_AboveMedian	factor	2.00	contr.treatment	treatment	161	82	93,601	0.94	0.144	-0.441	201	0.71	1.24	0.71, 1.24	0.7	0.51	0.7	0.7	0.7	0.7	0.7	0.7
AGR3.BIN	AGR3.BIN	dichotomous	FALSE	level	FALSE	382	201	382	prop_hazard	HR	High_AboveMedian	AGR3.BINHigh_AboveMedian	factor	2.00	contr.treatment	treatment	51	26	27,156	1.00	0.210	0.021	201	0.67	1.52	0.67, 1.52	>0.9	0.494	1	1	1	1	1	1
AGRN.BIN	AGRN.BIN	dichotomous	FALSE	level	FALSE	382	201	382	prop_hazard	HR	High_AboveMedian	AGRN.BINHigh_AboveMedian	factor	2.00	contr.treatment	treatment	192	101	110,188	1.02	0.141	0.134	201	0.77	1.34	0.77, 1.34	0.9	0.503	0.9	0.9	0.9	0.9	0.9	0.9
AGRP.BIN	AGRP.BIN	dichotomous	FALSE	level	FALSE	382	201	382	prop_hazard	HR	High_AboveMedian	AGRP.BINHigh_AboveMedian	factor	2.00	contr.treatment	treatment	117	59	72,907	0.88	0.155	-0.797	201	0.65	1.20	0.65, 1.20	0.4	0.506	0.4	0.4	0.4	0.4	0.4	0.4
AGT.BIN	AGT.BIN	dichotomous	FALSE	level	FALSE	382	201	382	prop_hazard	HR	High_AboveMedian	AGT.BINHigh_AboveMedian	factor	2.00	contr.treatment	treatment	190	103	113,258	1.02	0.141	0.138	201	0.77	1.34	0.77, 1.34	0.9	0.5	0.9	0.9	0.9	0.9	0.9	0.9
AGTPBP1.BIN	AGTPBP1.BIN	dichotomous	FALSE	level	FALSE	382	201	382	prop_hazard	HR	High_AboveMedian	AGTPBP1.BINHigh_AboveMedian	factor	2.00	contr.treatment	treatment	194	91	119,133	0.74	0.142	-2.13	201	0.56	0.98	0.56, 0.98	0.033	0.534	0.03	0.03	0.03	0.03	0.03	0.03
AGTR1.BIN	AGTR1.BIN	dichotomous	FALSE	level	FALSE	382	201	382	prop_hazard	HR	High_AboveMedian	AGTR1.BINHigh_AboveMedian	factor	2.00	contr.treatment	treatment	192	98	112,449	0.94	0.141	-0.468	201	0.71	1.23	0.71, 1.23	0.6	0.514	0.6	0.6	0.6	0.6	0.6	0.6
AGTR2.BIN	AGTR2.BIN	dichotomous	FALSE	level	FALSE	382	201	382	prop_hazard	HR	High_AboveMedian	AGTR2.BINHigh_AboveMedian	factor	2.00	contr.treatment	treatment	51	24	29,884	0.90	0.218	-0.507	201	0.58	1.37	0.58, 1.37	0.6	0.499	0.6	0.6	0.6	0.6	0.6	0.6
AGTRAP.BIN	AGTRAP.BIN	dichotomous	FALSE	level	FALSE	382	201	382	prop_hazard	HR	High_AboveMedian	AGTRAP.BINHigh_AboveMedian	factor	2.00	contr.treatment	treatment	187	109	107,532	1.24	0.142	1.49	201	0.94	1.63	0.94, 1.63	0.14	0.519	0.1	0.1	0.1	0.1	0.1	0.1
AGXT.BIN	AGXT.BIN	dichotomous	FALSE	level	FALSE	382	201	382	prop_hazard	HR	High_AboveMedian	AGXT.BINHigh_AboveMedian	factor	2.00	contr.treatment	treatment	129	69	72,888	1.06	0.149	0.407	201	0.79	1.42	0.79, 1.42	0.7	0.507	0.7	0.7	0.7	0.7	0.7	0.7
AGXT2.BIN	AGXT2.BIN	dichotomous	FALSE	level	FALSE	382	201	382	prop_hazard	HR	High_AboveMedian	AGXT2.BINHigh_AboveMedian	factor	2.00	contr.treatment	treatment	71	45	35,813	1.45	0.169	2.20	201	1.04	2.03	1.04, 2.03	0.028	0.532	0.03	0.03	0.03	0.03	0.03	0.03
AHCTF1.BIN	AHCTF1.BIN	dichotomous	FALSE	level	FALSE	382	201	382	prop_hazard	HR	High_AboveMedian	AHCTF1.BINHigh_AboveMedian	factor	2.00	contr.treatment	treatment	194	98	109,848	0.99	0.141	-0.080	201	0.75	1.30	0.75, 1.30	>0.9	0.493	0.9	0.9	0.9	0.9	0.9	0.9
AHCY.BIN	AHCY.BIN	dichotomous	FALSE	level	FALSE	382	201	382	prop_hazard	HR	High_AboveMedian	AHCY.BINHigh_AboveMedian	factor	2.00	contr.treatment	treatment	187	114	103,270	1.46	0.143	2.67	201	1.11	1.93	1.11, 1.93	0.008	0.538	0.007	0.008	0.007	0.008	0.008	0.008
AHCYL1.BIN	AHCYL1.BIN	dichotomous	FALSE	level	FALSE	382	201	382	prop_hazard	HR	High_AboveMedian	AHCYL1.BINHigh_AboveMedian	factor	2.00	contr.treatment	treatment	189	95	112,975	0.87	0.141	-1.01	201	0.66	1.14	0.66, 1.14	0.3	0.506	0.3	0.3	0.3	0.3	0.3	0.3
AHCYL2.BIN	AHCYL2.BIN	dichotomous	FALSE	level	FALSE	382	201	382	prop_hazard	HR	High_AboveMedian	AHCYL2.BINHigh_AboveMedian	factor	2.00	contr.treatment	treatment	191	102	111,981	1.01	0.141	0.046	201	0.76	1.33	0.76, 1.33	>0.9	0.499	1	1	1	1	1	1
AHDC1.BIN	AHDC1.BIN	dichotomous	FALSE	level	FALSE	382	201	382	prop_hazard	HR	High_AboveMedian	AHDC1.BINHigh_AboveMedian	factor	2.00	contr.treatment	treatment	192	100	113,111	0.97	0.141	-0.240	201	0.73	1.27	0.73, 1.27	0.8	0.495	0.8	0.8	0.8	0.8	0.8	0.8
AHI1.BIN	AHI1.BIN	dichotomous	FALSE	level	FALSE	382	201	382	prop_hazard	HR	High_AboveMedian	AHI1.BINHigh_AboveMedian	factor	2.00	contr.treatment	treatment	194	96	118,615	0.83	0.141	-1.34	201	0.63	1.09	0.63, 1.09	0.2	0.523	0.2	0.2	0.2	0.2	0.2	0.2
AHNAK.BIN	AHNAK.BIN	dichotomous	FALSE	level	FALSE	382	201	382	prop_hazard	HR	High_AboveMedian	AHNAK.BINHigh_AboveMedian	factor	2.00	contr.treatment	treatment	194	87	122,478	0.66	0.143	-2.91	201	0.50	0.87	0.50, 0.87	0.004	0.549	0.003	0.004	0.003	0.004	0.004	0.004
AHNAK2.BIN	AHNAK2.BIN	dichotomous	FALSE	level	FALSE	382	201	382	prop_hazard	HR	High_AboveMedian	AHNAK2.BINHigh_AboveMedian	factor	2.00	contr.treatment	treatment	193	91	118,145	0.76	0.142	-1.94	201	0.57	1.00	0.57, 1.00	0.052	0.536	0.05	0.05	0.05	0.05	0.05	0.05
AHR.BIN	AHR.BIN	dichotomous	FALSE	level	FALSE	382	201	382	prop_hazard	HR	High_AboveMedian	AHR.BINHigh_AboveMedian	factor	2.00	contr.treatment	treatment	191	107	103,328	1.28	0.142	1.75	201	0.97	1.69	0.97, 1.69	0.081	0.528	0.08	0.08	0.08	0.08	0.08	0.08
AHRR.BIN	AHRR.BIN	dichotomous	FALSE	level	FALSE	382	201	382	prop_hazard	HR	High_AboveMedian	AHRR.BINHigh_AboveMedian	factor	2.00	contr.treatment	treatment	191	99	115,034	0.91	0.141	-0.639	201	0.69	1.20	0.69, 1.20	0.5	0.516	0.5	0.5	0.5	0.5	0.5	0.5
AHSA1.BIN	AHSA1.BIN	dichotomous	FALSE	level	FALSE	382	201	382	prop_hazard	HR	High_AboveMedian	AHSA1.BINHigh_AboveMedian	factor	2.00	contr.treatment	treatment	190	102	110,318	1.05	0.141	0.335	201	0.80	1.38	0.80, 1.38	0.7	0.501	0.7	0.7	0.7	0.7	0.7	0.7
AHSG.BIN	AHSG.BIN	dichotomous	FALSE	level	FALSE	382	201	382	prop_hazard	HR	High_AboveMedian	AHSG.BINHigh_AboveMedian	factor	2.00	contr.treatment	treatment	108	65	60,322	1.27	0.151	1.56	201	0.94	1.70	0.94, 1.70	0.12	0.522	0.1	0.1	0.1	0.1	0.1	0.1
AHSP.BIN	AHSP.BIN	dichotomous	FALSE	level	FALSE	382	201	382	prop_hazard	HR	High_AboveMedian	AHSP.BINHigh_AboveMedian	factor	2.00	contr.treatment	treatment	148	80	86,532	1.04	0.144	0.274	201	0.78	1.38	0.78, 1.38	0.8	0.507	0.8	0.8	0.8	0.8	0.8	0.8
AICDA.BIN	AICDA.BIN	dichotomous	FALSE	level	FALSE	382	201	382	prop_hazard	HR	High_AboveMedian	AICDA.BINHigh_AboveMedian	factor	2.00	contr.treatment	treatment	184	81	121,046	0.58	0.144	-3.75	201	0.44	0.77	0.44, 0.77	<0.001	0.578	1e-04	2e-04	1e-04	0.00015	2e-04	0.00015
AIDA.BIN	AIDA.BIN	dichotomous	FALSE	level	FALSE	382	201	382	prop_hazard	HR	High_AboveMedian	AIDA.BINHigh_AboveMedian	factor	2.00	contr.treatment	treatment	188	107	106,947	1.19	0.142	1.23	201	0.90	1.57	0.90, 1.57	0.2	0.512	0.2	0.2	0.2	0.2	0.2	0.2
AIF1.BIN	AIF1.BIN	dichotomous	FALSE	level	FALSE	382	201	382	prop_hazard	HR	High_AboveMedian	AIF1.BINHigh_AboveMedian	factor	2.00	contr.treatment	treatment	188	94	114,836	0.83	0.141	-1.30	201	0.63	1.10	0.63, 1.10	0.2	0.526	0.2	0.2	0.2	0.2	0.2	0.2
AIF1L.BIN	AIF1L.BIN	dichotomous	FALSE	level	FALSE	382	201	382	prop_hazard	HR	High_AboveMedian	AIF1L.BINHigh_AboveMedian	factor	2.00	contr.treatment	treatment	189	114	105,112	1.42	0.143	2.43	201	1.07	1.87	1.07, 1.87	0.015	0.529	0.01	0.01	0.01	0.01	0.01	0.01
AIFM1.BIN	AIFM1.BIN	dichotomous	FALSE	level	FALSE	382	201	382	prop_hazard	HR	High_AboveMedian	AIFM1.BINHigh_AboveMedian	factor	2.00	contr.treatment	treatment	191	94	115,180	0.83	0.142	-1.29	201	0.63	1.10	0.63, 1.10	0.2	0.513	0.2	0.2	0.2	0.2	0.2	0.2
AIFM2.BIN	AIFM2.BIN	dichotomous	FALSE	level	FALSE	382	201	382	prop_hazard	HR	High_AboveMedian	AIFM2.BINHigh_AboveMedian	factor	2.00	contr.treatment	treatment	187	106	111,582	1.12	0.141	0.784	201	0.85	1.47	0.85, 1.47	0.4	0.515	0.4	0.4	0.4	0.4	0.4	0.4
AIFM3.BIN	AIFM3.BIN	dichotomous	FALSE	level	FALSE	382	201	382	prop_hazard	HR	High_AboveMedian	AIFM3.BINHigh_AboveMedian	factor	2.00	contr.treatment	treatment	191	107	114,292	1.09	0.142	0.587	201	0.82	1.43	0.82, 1.43	0.6	0.512	0.6	0.6	0.6	0.6	0.6	0.6
AIG1.BIN	AIG1.BIN	dichotomous	FALSE	level	FALSE	382	201	382	prop_hazard	HR	High_AboveMedian	AIG1.BINHigh_AboveMedian	factor	2.00	contr.treatment	treatment	188	99	107,804	1.00	0.141	-0.026	201	0.76	1.31	0.76, 1.31	>0.9	0.509	1	1	1	1	1	1
AIM2.BIN	AIM2.BIN	dichotomous	FALSE	level	FALSE	382	201	382	prop_hazard	HR	High_AboveMedian	AIM2.BINHigh_AboveMedian	factor	2.00	contr.treatment	treatment	189	93	120,232	0.75	0.142	-2.05	201	0.57	0.99	0.57, 0.99	0.041	0.549	0.04	0.04	0.04	0.04	0.04	0.04
AIMP1.BIN	AIMP1.BIN	dichotomous	FALSE	level	FALSE	382	201	382	prop_hazard	HR	High_AboveMedian	AIMP1.BINHigh_AboveMedian	factor	2.00	contr.treatment	treatment	189	102	110,041	1.03	0.141	0.203	201	0.78	1.36	0.78, 1.36	0.8	0.492	0.8	0.8	0.8	0.8	0.8	0.8
AIMP2.BIN	AIMP2.BIN	dichotomous	FALSE	level	FALSE	382	201	382	prop_hazard	HR	High_AboveMedian	AIMP2.BINHigh_AboveMedian	factor	2.00	contr.treatment	treatment	189	106	107,471	1.17	0.141	1.12	201	0.89	1.55	0.89, 1.55	0.3	0.504	0.3	0.3	0.3	0.3	0.3	0.3
AIP.BIN	AIP.BIN	dichotomous	FALSE	level	FALSE	382	201	382	prop_hazard	HR	High_AboveMedian	AIP.BINHigh_AboveMedian	factor	2.00	contr.treatment	treatment	187	97	111,025	0.93	0.141	-0.501	201	0.71	1.23	0.71, 1.23	0.6	0.508	0.6	0.6	0.6	0.6	0.6	0.6
AIPL1.BIN	AIPL1.BIN	dichotomous	FALSE	level	FALSE	382	201	382	prop_hazard	HR	High_AboveMedian	AIPL1.BINHigh_AboveMedian	factor	2.00	contr.treatment	treatment	29	17	16,318	1.09	0.254	0.339	201	0.66	1.79	0.66, 1.79	0.7	0.499	0.7	0.7	0.7	0.7	0.7	0.7
AIRE.BIN	AIRE.BIN	dichotomous	FALSE	level	FALSE	382	201	382	prop_hazard	HR	High_AboveMedian	AIRE.BINHigh_AboveMedian	factor	2.00	contr.treatment	treatment	191	98	118,095	0.86	0.141	-1.06	201	0.65	1.14	0.65, 1.14	0.3	0.525	0.3	0.3	0.3	0.3	0.3	0.3
AJAP1.BIN	AJAP1.BIN	dichotomous	FALSE	level	FALSE	382	201	382	prop_hazard	HR	High_AboveMedian	AJAP1.BINHigh_AboveMedian	factor	2.00	contr.treatment	treatment	188	97	116,406	0.87	0.141	-0.99	201	0.66	1.15	0.66, 1.15	0.3	0.522	0.3	0.3	0.3	0.3	0.3	0.3
AJM1.BIN	AJM1.BIN	dichotomous	FALSE	level	FALSE	382	201	382	prop_hazard	HR	High_AboveMedian	AJM1.BINHigh_AboveMedian	factor	2.00	contr.treatment	treatment	188	101	116,876	0.94	0.142	-0.425	201	0.71	1.24	0.71, 1.24	0.7	0.507	0.7	0.7	0.7	0.7	0.7	0.7
AJUBA.BIN	AJUBA.BIN	dichotomous	FALSE	level	FALSE	382	201	382	prop_hazard	HR	High_AboveMedian	AJUBA.BINHigh_AboveMedian	factor	2.00	contr.treatment	treatment	190	109	103,296	1.32	0.142	1.94	201	1.00	1.74	1.00, 1.74	0.052	0.537	0.05	0.05	0.05	0.05	0.05	0.05
AK1.BIN	AK1.BIN	dichotomous	FALSE	level	FALSE	382	201	382	prop_hazard	HR	High_AboveMedian	AK1.BINHigh_AboveMedian	factor	2.00	contr.treatment	treatment	189	107	106,776	1.22	0.141	1.43	201	0.93	1.62	0.93, 1.62	0.2	0.529	0.2	0.2	0.2	0.2	0.2	0.2
AK2.BIN	AK2.BIN	dichotomous	FALSE	level	FALSE	382	201	382	prop_hazard	HR	High_AboveMedian	AK2.BINHigh_AboveMedian	factor	2.00	contr.treatment	treatment	193	95	111,836	0.90	0.142	-0.717	201	0.68	1.19	0.68, 1.19	0.5	0.506	0.5	0.5	0.5	0.5	0.5	0.5
AK3.BIN	AK3.BIN	dichotomous	FALSE	level	FALSE	382	201	382	prop_hazard	HR	High_AboveMedian	AK3.BINHigh_AboveMedian	factor	2.00	contr.treatment	treatment	187	106	105,628	1.20	0.142	1.31	201	0.91	1.59	0.91, 1.59	0.2	0.52	0.2	0.2	0.2	0.2	0.2	0.2
AK4.BIN	AK4.BIN	dichotomous	FALSE	level	FALSE	382	201	382	prop_hazard	HR	High_AboveMedian	AK4.BINHigh_AboveMedian	factor	2.00	contr.treatment	treatment	187	106	104,764	1.22	0.141	1.43	201	0.93	1.62	0.93, 1.62	0.2	0.52	0.2	0.2	0.2	0.2	0.2	0.2
AK5.BIN	AK5.BIN	dichotomous	FALSE	level	FALSE	382	201	382	prop_hazard	HR	High_AboveMedian	AK5.BINHigh_AboveMedian	factor	2.00	contr.treatment	treatment	193	91	115,184	0.76	0.142	-1.93	201	0.58	1.00	0.58, 1.00	0.053	0.538	0.05	0.05	0.05	0.05	0.05	0.05
AK6.BIN	AK6.BIN	dichotomous	FALSE	level	FALSE	382	201	382	prop_hazard	HR	High_AboveMedian	AK6.BINHigh_AboveMedian	factor	2.00	contr.treatment	treatment	188	110	106,333	1.28	0.142	1.77	201	0.97	1.70	0.97, 1.70	0.078	0.525	0.08	0.08	0.08	0.08	0.08	0.08
AK7.BIN	AK7.BIN	dichotomous	FALSE	level	FALSE	382	201	382	prop_hazard	HR	High_AboveMedian	AK7.BINHigh_AboveMedian	factor	2.00	contr.treatment	treatment	192	95	114,796	0.85	0.141	-1.13	201	0.65	1.12	0.65, 1.12	0.3	0.52	0.3	0.3	0.3	0.3	0.3	0.3
AK8.BIN	AK8.BIN	dichotomous	FALSE	level	FALSE	382	201	382	prop_hazard	HR	High_AboveMedian	AK8.BINHigh_AboveMedian	factor	2.00	contr.treatment	treatment	191	101	108,968	1.06	0.141	0.394	201	0.80	1.39	0.80, 1.39	0.7	0.509	0.7	0.7	0.7	0.7	0.7	0.7
AK9.BIN	AK9.BIN	dichotomous	FALSE	level	FALSE	382	201	382	prop_hazard	HR	High_AboveMedian	AK9.BINHigh_AboveMedian	factor	2.00	contr.treatment	treatment	192	92	114,538	0.81	0.142	-1.49	201	0.61	1.07	0.61, 1.07	0.14	0.521	0.1	0.1	0.1	0.1	0.1	0.1
AKAIN1.BIN	AKAIN1.BIN	dichotomous	FALSE	level	FALSE	382	201	382	prop_hazard	HR	High_AboveMedian	AKAIN1.BINHigh_AboveMedian	factor	2.00	contr.treatment	treatment	38	16	26,607	0.66	0.261	-1.62	201	0.39	1.09	0.39, 1.09	0.11	0.52	0.09	0.1	0.1	0.1	0.1	0.1
AKAP1.BIN	AKAP1.BIN	dichotomous	FALSE	level	FALSE	382	201	382	prop_hazard	HR	High_AboveMedian	AKAP1.BINHigh_AboveMedian	factor	2.00	contr.treatment	treatment	191	96	121,378	0.77	0.142	-1.81	201	0.59	1.02	0.59, 1.02	0.070	0.54	0.07	0.07	0.07	0.07	0.07	0.07
AKAP10.BIN	AKAP10.BIN	dichotomous	FALSE	level	FALSE	382	201	382	prop_hazard	HR	High_AboveMedian	AKAP10.BINHigh_AboveMedian	factor	2.00	contr.treatment	treatment	192	105	107,353	1.16	0.141	1.07	201	0.88	1.54	0.88, 1.54	0.3	0.521	0.3	0.3	0.3	0.3	0.3	0.3
AKAP11.BIN	AKAP11.BIN	dichotomous	FALSE	level	FALSE	382	201	382	prop_hazard	HR	High_AboveMedian	AKAP11.BINHigh_AboveMedian	factor	2.00	contr.treatment	treatment	192	103	109,421	1.07	0.141	0.502	201	0.81	1.42	0.81, 1.42	0.6	0.506	0.6	0.6	0.6	0.6	0.6	0.6
AKAP12.BIN	AKAP12.BIN	dichotomous	FALSE	level	FALSE	382	201	382	prop_hazard	HR	High_AboveMedian	AKAP12.BINHigh_AboveMedian	factor	2.00	contr.treatment	treatment	190	100	108,855	1.03	0.141	0.178	201	0.78	1.35	0.78, 1.35	0.9	0.506	0.9	0.9	0.9	0.9	0.9	0.9
AKAP13.BIN	AKAP13.BIN	dichotomous	FALSE	level	FALSE	382	201	382	prop_hazard	HR	High_AboveMedian	AKAP13.BINHigh_AboveMedian	factor	2.00	contr.treatment	treatment	194	86	124,458	0.62	0.143	-3.35	201	0.47	0.82	0.47, 0.82	<0.001	0.551	7e-04	8e-04	7e-04	8e-04	8e-04	8e-04
AKAP14.BIN	AKAP14.BIN	dichotomous	FALSE	level	FALSE	382	201	382	prop_hazard	HR	High_AboveMedian	AKAP14.BINHigh_AboveMedian	factor	2.00	contr.treatment	treatment	87	42	55,645	0.80	0.174	-1.26	201	0.57	1.13	0.57, 1.13	0.2	0.522	0.2	0.2	0.2	0.2	0.2	0.2
AKAP17A.BIN	AKAP17A.BIN	dichotomous	FALSE	level	FALSE	382	201	382	prop_hazard	HR	High_AboveMedian	AKAP17A.BINHigh_AboveMedian	factor	2.00	contr.treatment	treatment	188	90	120,943	0.70	0.142	-2.51	201	0.53	0.92	0.53, 0.92	0.012	0.547	0.01	0.01	0.01	0.01	0.01	0.01
AKAP3.BIN	AKAP3.BIN	dichotomous	FALSE	level	FALSE	382	201	382	prop_hazard	HR	High_AboveMedian	AKAP3.BINHigh_AboveMedian	factor	2.00	contr.treatment	treatment	188	108	105,907	1.23	0.142	1.47	201	0.93	1.63	0.93, 1.63	0.14	0.52	0.1	0.1	0.1	0.1	0.1	0.1
AKAP5.BIN	AKAP5.BIN	dichotomous	FALSE	level	FALSE	382	201	382	prop_hazard	HR	High_AboveMedian	AKAP5.BINHigh_AboveMedian	factor	2.00	contr.treatment	treatment	189	96	119,397	0.81	0.142	-1.53	201	0.61	1.06	0.61, 1.06	0.13	0.526	0.1	0.1	0.1	0.1	0.1	0.1
AKAP6.BIN	AKAP6.BIN	dichotomous	FALSE	level	FALSE	382	201	382	prop_hazard	HR	High_AboveMedian	AKAP6.BINHigh_AboveMedian	factor	2.00	contr.treatment	treatment	190	110	100,455	1.45	0.142	2.60	201	1.09	1.91	1.09, 1.91	0.009	0.551	0.009	0.009	0.009	0.009	0.009	0.009
AKAP7.BIN	AKAP7.BIN	dichotomous	FALSE	level	FALSE	382	201	382	prop_hazard	HR	High_AboveMedian	AKAP7.BINHigh_AboveMedian	factor	2.00	contr.treatment	treatment	187	91	111,916	0.82	0.142	-1.40	201	0.62	1.08	0.62, 1.08	0.2	0.528	0.2	0.2	0.2	0.2	0.2	0.2
AKAP8.BIN	AKAP8.BIN	dichotomous	FALSE	level	FALSE	382	201	382	prop_hazard	HR	High_AboveMedian	AKAP8.BINHigh_AboveMedian	factor	2.00	contr.treatment	treatment	191	96	121,416	0.80	0.142	-1.61	201	0.60	1.05	0.60, 1.05	0.11	0.531	0.1	0.1	0.1	0.1	0.1	0.1
AKAP8L.BIN	AKAP8L.BIN	dichotomous	FALSE	level	FALSE	382	201	382	prop_hazard	HR	High_AboveMedian	AKAP8L.BINHigh_AboveMedian	factor	2.00	contr.treatment	treatment	193	95	120,544	0.80	0.142	-1.53	201	0.61	1.06	0.61, 1.06	0.13	0.519	0.1	0.1	0.1	0.1	0.1	0.1
AKAP9.BIN	AKAP9.BIN	dichotomous	FALSE	level	FALSE	382	201	382	prop_hazard	HR	High_AboveMedian	AKAP9.BINHigh_AboveMedian	factor	2.00	contr.treatment	treatment	194	93	115,394	0.82	0.142	-1.42	201	0.62	1.08	0.62, 1.08	0.2	0.521	0.2	0.2	0.2	0.2	0.2	0.2
AKIP1.BIN	AKIP1.BIN	dichotomous	FALSE	level	FALSE	382	201	382	prop_hazard	HR	High_AboveMedian	AKIP1.BINHigh_AboveMedian	factor	2.00	contr.treatment	treatment	187	101	108,385	1.04	0.141	0.248	201	0.79	1.37	0.79, 1.37	0.8	0.5	0.8	0.8	0.8	0.8	0.8	0.8
AKIRIN1.BIN	AKIRIN1.BIN	dichotomous	FALSE	level	FALSE	382	201	382	prop_hazard	HR	High_AboveMedian	AKIRIN1.BINHigh_AboveMedian	factor	2.00	contr.treatment	treatment	187	109	101,398	1.34	0.142	2.06	201	1.01	1.77	1.01, 1.77	0.039	0.527	0.04	0.04	0.04	0.04	0.04	0.04
AKIRIN2.BIN	AKIRIN2.BIN	dichotomous	FALSE	level	FALSE	382	201	382	prop_hazard	HR	High_AboveMedian	AKIRIN2.BINHigh_AboveMedian	factor	2.00	contr.treatment	treatment	187	104	106,184	1.15	0.141	0.98	201	0.87	1.52	0.87, 1.52	0.3	0.519	0.3	0.3	0.3	0.3	0.3	0.3
AKNA.BIN	AKNA.BIN	dichotomous	FALSE	level	FALSE	382	201	382	prop_hazard	HR	High_AboveMedian	AKNA.BINHigh_AboveMedian	factor	2.00	contr.treatment	treatment	189	80	129,214	0.50	0.145	-4.83	201	0.37	0.66	0.37, 0.66	<0.001	0.586	1e-06	1e-06	9e-07	1e-06	1e-06	1e-06
AKNAD1.BIN	AKNAD1.BIN	dichotomous	FALSE	level	FALSE	382	201	382	prop_hazard	HR	High_AboveMedian	AKNAD1.BINHigh_AboveMedian	factor	2.00	contr.treatment	treatment	192	97	114,869	0.89	0.141	-0.789	201	0.68	1.18	0.68, 1.18	0.4	0.515	0.4	0.4	0.4	0.4	0.4	0.4
AKR1A1.BIN	AKR1A1.BIN	dichotomous	FALSE	level	FALSE	382	201	382	prop_hazard	HR	High_AboveMedian	AKR1A1.BINHigh_AboveMedian	factor	2.00	contr.treatment	treatment	188	102	114,366	0.99	0.141	-0.071	201	0.75	1.31	0.75, 1.31	>0.9	0.5	0.9	0.9	0.9	0.9	0.9	0.9
AKR1B1.BIN	AKR1B1.BIN	dichotomous	FALSE	level	FALSE	382	201	382	prop_hazard	HR	High_AboveMedian	AKR1B1.BINHigh_AboveMedian	factor	2.00	contr.treatment	treatment	187	88	111,749	0.79	0.143	-1.65	201	0.60	1.05	0.60, 1.05	0.10	0.518	0.1	0.1	0.1	0.1	0.1	0.1
AKR1B10.BIN	AKR1B10.BIN	dichotomous	FALSE	level	FALSE	382	201	382	prop_hazard	HR	High_AboveMedian	AKR1B10.BINHigh_AboveMedian	factor	2.00	contr.treatment	treatment	192	98	115,626	0.89	0.141	-0.831	201	0.67	1.17	0.67, 1.17	0.4	0.515	0.4	0.4	0.4	0.4	0.4	0.4
AKR1B15.BIN	AKR1B15.BIN	dichotomous	FALSE	level	FALSE	382	201	382	prop_hazard	HR	High_AboveMedian	AKR1B15.BINHigh_AboveMedian	factor	2.00	contr.treatment	treatment	146	74	87,115	0.91	0.146	-0.615	201	0.69	1.22	0.69, 1.22	0.5	0.517	0.5	0.5	0.5	0.5	0.5	0.5
AKR1C1.BIN	AKR1C1.BIN	dichotomous	FALSE	level	FALSE	382	201	382	prop_hazard	HR	High_AboveMedian	AKR1C1.BINHigh_AboveMedian	factor	2.00	contr.treatment	treatment	193	85	121,608	0.63	0.143	-3.20	201	0.48	0.84	0.48, 0.84	0.001	0.553	0.001	0.001	0.001	0.001	0.001	0.001
AKR1C2.BIN	AKR1C2.BIN	dichotomous	FALSE	level	FALSE	382	201	382	prop_hazard	HR	High_AboveMedian	AKR1C2.BINHigh_AboveMedian	factor	2.00	contr.treatment	treatment	192	90	118,701	0.72	0.142	-2.28	201	0.55	0.96	0.55, 0.96	0.023	0.539	0.02	0.02	0.02	0.02	0.02	0.02
AKR1C3.BIN	AKR1C3.BIN	dichotomous	FALSE	level	FALSE	382	201	382	prop_hazard	HR	High_AboveMedian	AKR1C3.BINHigh_AboveMedian	factor	2.00	contr.treatment	treatment	191	93	113,306	0.85	0.142	-1.14	201	0.64	1.12	0.64, 1.12	0.3	0.515	0.3	0.3	0.3	0.3	0.3	0.3
AKR1C4.BIN	AKR1C4.BIN	dichotomous	FALSE	level	FALSE	382	201	382	prop_hazard	HR	High_AboveMedian	AKR1C4.BINHigh_AboveMedian	factor	2.00	contr.treatment	treatment	53	24	33,090	0.80	0.218	-1.04	201	0.52	1.22	0.52, 1.22	0.3	0.511	0.3	0.3	0.3	0.3	0.3	0.3
AKR1C8P.BIN	AKR1C8P.BIN	dichotomous	FALSE	level	FALSE	382	201	382	prop_hazard	HR	High_AboveMedian	AKR1C8P.BINHigh_AboveMedian	factor	2.00	contr.treatment	treatment	154	69	102,053	0.64	0.149	-3.02	201	0.48	0.85	0.48, 0.85	0.003	0.553	0.002	0.003	0.002	0.003	0.003	0.003
AKR1D1.BIN	AKR1D1.BIN	dichotomous	FALSE	level	FALSE	382	201	382	prop_hazard	HR	High_AboveMedian	AKR1D1.BINHigh_AboveMedian	factor	2.00	contr.treatment	treatment	80	44	44,667	1.10	0.171	0.552	201	0.79	1.54	0.79, 1.54	0.6	0.513	0.6	0.6	0.6	0.6	0.6	0.6
AKR1E2.BIN	AKR1E2.BIN	dichotomous	FALSE	level	FALSE	382	201	382	prop_hazard	HR	High_AboveMedian	AKR1E2.BINHigh_AboveMedian	factor	2.00	contr.treatment	treatment	193	98	116,786	0.90	0.142	-0.735	201	0.68	1.19	0.68, 1.19	0.5	0.504	0.5	0.5	0.5	0.5	0.5	0.5
AKR7A2.BIN	AKR7A2.BIN	dichotomous	FALSE	level	FALSE	382	201	382	prop_hazard	HR	High_AboveMedian	AKR7A2.BINHigh_AboveMedian	factor	2.00	contr.treatment	treatment	192	95	113,038	0.89	0.142	-0.843	201	0.67	1.17	0.67, 1.17	0.4	0.505	0.4	0.4	0.4	0.4	0.4	0.4
AKR7A3.BIN	AKR7A3.BIN	dichotomous	FALSE	level	FALSE	382	201	382	prop_hazard	HR	High_AboveMedian	AKR7A3.BINHigh_AboveMedian	factor	2.00	contr.treatment	treatment	194	97	120,346	0.82	0.142	-1.42	201	0.62	1.08	0.62, 1.08	0.2	0.527	0.2	0.2	0.2	0.2	0.2	0.2
AKT1.BIN	AKT1.BIN	dichotomous	FALSE	level	FALSE	382	201	382	prop_hazard	HR	High_AboveMedian	AKT1.BINHigh_AboveMedian	factor	2.00	contr.treatment	treatment	189	102	107,165	1.10	0.141	0.657	201	0.83	1.45	0.83, 1.45	0.5	0.519	0.5	0.5	0.5	0.5	0.5	0.5
AKT1S1.BIN	AKT1S1.BIN	dichotomous	FALSE	level	FALSE	382	201	382	prop_hazard	HR	High_AboveMedian	AKT1S1.BINHigh_AboveMedian	factor	2.00	contr.treatment	treatment	187	108	110,257	1.17	0.142	1.14	201	0.89	1.55	0.89, 1.55	0.3	0.516	0.3	0.3	0.3	0.3	0.3	0.3
AKT2.BIN	AKT2.BIN	dichotomous	FALSE	level	FALSE	382	201	382	prop_hazard	HR	High_AboveMedian	AKT2.BINHigh_AboveMedian	factor	2.00	contr.treatment	treatment	190	93	115,121	0.82	0.142	-1.37	201	0.62	1.09	0.62, 1.09	0.2	0.521	0.2	0.2	0.2	0.2	0.2	0.2
AKT3.BIN	AKT3.BIN	dichotomous	FALSE	level	FALSE	382	201	382	prop_hazard	HR	High_AboveMedian	AKT3.BINHigh_AboveMedian	factor	2.00	contr.treatment	treatment	190	111	101,488	1.39	0.142	2.33	201	1.05	1.84	1.05, 1.84	0.020	0.535	0.02	0.02	0.02	0.02	0.02	0.02
AKTIP.BIN	AKTIP.BIN	dichotomous	FALSE	level	FALSE	382	201	382	prop_hazard	HR	High_AboveMedian	AKTIP.BINHigh_AboveMedian	factor	2.00	contr.treatment	treatment	190	94	119,165	0.77	0.142	-1.82	201	0.59	1.02	0.59, 1.02	0.069	0.536	0.07	0.07	0.07	0.07	0.07	0.07
AL020996.2.BIN	AL020996.2.BIN	dichotomous	FALSE	level	FALSE	382	201	382	prop_hazard	HR	High_AboveMedian	AL020996.2.BINHigh_AboveMedian	factor	2.00	contr.treatment	treatment	192	97	121,364	0.82	0.142	-1.44	201	0.62	1.08	0.62, 1.08	0.2	0.518	0.2	0.2	0.2	0.2	0.2	0.2
AL021546.1.BIN	AL021546.1.BIN	dichotomous	FALSE	level	FALSE	382	201	382	prop_hazard	HR	High_AboveMedian	AL021546.1.BINHigh_AboveMedian	factor	2.00	contr.treatment	treatment	194	101	109,786	1.04	0.141	0.304	201	0.79	1.38	0.79, 1.38	0.8	0.509	0.8	0.8	0.8	0.8	0.8	0.8
AL022238.3.BIN	AL022238.3.BIN	dichotomous	FALSE	level	FALSE	382	201	382	prop_hazard	HR	High_AboveMedian	AL022238.3.BINHigh_AboveMedian	factor	2.00	contr.treatment	treatment	193	93	122,122	0.76	0.142	-1.96	201	0.57	1.00	0.57, 1.00	0.050	0.53	0.05	0.05	0.05	0.05	0.05	0.05
AL024498.2.BIN	AL024498.2.BIN	dichotomous	FALSE	level	FALSE	382	201	382	prop_hazard	HR	High_AboveMedian	AL024498.2.BINHigh_AboveMedian	factor	2.00	contr.treatment	treatment	76	42	45,479	1.05	0.174	0.270	201	0.75	1.47	0.75, 1.47	0.8	0.502	0.8	0.8	0.8	0.8	0.8	0.8
AL031315.1.BIN	AL031315.1.BIN	dichotomous	FALSE	level	FALSE	382	201	382	prop_hazard	HR	High_AboveMedian	AL031315.1.BINHigh_AboveMedian	factor	2.00	contr.treatment	treatment	191	103	111,564	1.05	0.141	0.336	201	0.80	1.38	0.80, 1.38	0.7	0.502	0.7	0.7	0.7	0.7	0.7	0.7
AL031708.1.BIN	AL031708.1.BIN	dichotomous	FALSE	level	FALSE	382	201	382	prop_hazard	HR	High_AboveMedian	AL031708.1.BINHigh_AboveMedian	factor	2.00	contr.treatment	treatment	194	98	115,469	0.91	0.141	-0.702	201	0.69	1.19	0.69, 1.19	0.5	0.514	0.5	0.5	0.5	0.5	0.5	0.5
AL031777.2.BIN	AL031777.2.BIN	dichotomous	FALSE	level	FALSE	382	201	382	prop_hazard	HR	High_AboveMedian	AL031777.2.BINHigh_AboveMedian	factor	2.00	contr.treatment	treatment	191	108	107,339	1.24	0.142	1.50	201	0.94	1.63	0.94, 1.63	0.13	0.526	0.1	0.1	0.1	0.1	0.1	0.1
AL031847.1.BIN	AL031847.1.BIN	dichotomous	FALSE	level	FALSE	382	201	382	prop_hazard	HR	High_AboveMedian	AL031847.1.BINHigh_AboveMedian	factor	2.00	contr.treatment	treatment	191	98	104,189	1.08	0.141	0.554	201	0.82	1.43	0.82, 1.43	0.6	0.522	0.6	0.6	0.6	0.6	0.6	0.6
AL033529.1.BIN	AL033529.1.BIN	dichotomous	FALSE	level	FALSE	382	201	382	prop_hazard	HR	High_AboveMedian	AL033529.1.BINHigh_AboveMedian	factor	2.00	contr.treatment	treatment	194	95	114,047	0.87	0.141	-0.96	201	0.66	1.15	0.66, 1.15	0.3	0.51	0.3	0.3	0.3	0.3	0.3	0.3
AL034430.1.BIN	AL034430.1.BIN	dichotomous	FALSE	level	FALSE	382	201	382	prop_hazard	HR	High_AboveMedian	AL034430.1.BINHigh_AboveMedian	factor	2.00	contr.treatment	treatment	100	64	54,466	1.37	0.152	2.09	201	1.02	1.85	1.02, 1.85	0.037	0.523	0.04	0.04	0.04	0.04	0.04	0.04
AL034430.2.BIN	AL034430.2.BIN	dichotomous	FALSE	level	FALSE	382	201	382	prop_hazard	HR	High_AboveMedian	AL034430.2.BINHigh_AboveMedian	factor	2.00	contr.treatment	treatment	123	73	68,955	1.21	0.147	1.30	201	0.91	1.61	0.91, 1.61	0.2	0.511	0.2	0.2	0.2	0.2	0.2	0.2
AL035078.4.BIN	AL035078.4.BIN	dichotomous	FALSE	level	FALSE	382	201	382	prop_hazard	HR	High_AboveMedian	AL035078.4.BINHigh_AboveMedian	factor	2.00	contr.treatment	treatment	194	100	110,889	1.01	0.141	0.093	201	0.77	1.34	0.77, 1.34	>0.9	0.511	0.9	0.9	0.9	0.9	0.9	0.9
AL035461.3.BIN	AL035461.3.BIN	dichotomous	FALSE	level	FALSE	382	201	382	prop_hazard	HR	High_AboveMedian	AL035461.3.BINHigh_AboveMedian	factor	2.00	contr.treatment	treatment	181	98	108,059	0.99	0.141	-0.095	201	0.75	1.30	0.75, 1.30	>0.9	0.513	0.9	0.9	0.9	0.9	0.9	0.9
AL049569.3.BIN	AL049569.3.BIN	dichotomous	FALSE	level	FALSE	382	201	382	prop_hazard	HR	High_AboveMedian	AL049569.3.BINHigh_AboveMedian	factor	2.00	contr.treatment	treatment	194	100	113,986	0.97	0.141	-0.215	201	0.74	1.28	0.74, 1.28	0.8	0.494	0.8	0.8	0.8	0.8	0.8	0.8
AL049629.2.BIN	AL049629.2.BIN	dichotomous	FALSE	level	FALSE	382	201	382	prop_hazard	HR	High_AboveMedian	AL049629.2.BINHigh_AboveMedian	factor	2.00	contr.treatment	treatment	193	99	110,540	1.00	0.141	-0.019	201	0.76	1.32	0.76, 1.32	>0.9	0.502	1	1	1	1	1	1
AL049634.2.BIN	AL049634.2.BIN	dichotomous	FALSE	level	FALSE	382	201	382	prop_hazard	HR	High_AboveMedian	AL049634.2.BINHigh_AboveMedian	factor	2.00	contr.treatment	treatment	193	94	121,034	0.78	0.142	-1.74	201	0.59	1.03	0.59, 1.03	0.083	0.519	0.08	0.08	0.08	0.08	0.08	0.08
AL049650.1.BIN	AL049650.1.BIN	dichotomous	FALSE	level	FALSE	382	201	382	prop_hazard	HR	High_AboveMedian	AL049650.1.BINHigh_AboveMedian	factor	2.00	contr.treatment	treatment	189	103	108,527	1.11	0.141	0.759	201	0.84	1.47	0.84, 1.47	0.4	0.518	0.4	0.4	0.4	0.4	0.4	0.4
AL049697.1.BIN	AL049697.1.BIN	dichotomous	FALSE	level	FALSE	382	201	382	prop_hazard	HR	High_AboveMedian	AL049697.1.BINHigh_AboveMedian	factor	2.00	contr.treatment	treatment	193	100	115,126	0.94	0.141	-0.415	201	0.72	1.24	0.72, 1.24	0.7	0.502	0.7	0.7	0.7	0.7	0.7	0.7
AL049779.1.BIN	AL049779.1.BIN	dichotomous	FALSE	level	FALSE	382	201	382	prop_hazard	HR	High_AboveMedian	AL049779.1.BINHigh_AboveMedian	factor	2.00	contr.treatment	treatment	168	92	96,291	1.09	0.142	0.587	201	0.82	1.43	0.82, 1.43	0.6	0.517	0.6	0.6	0.6	0.6	0.6	0.6
AL049839.2.BIN	AL049839.2.BIN	dichotomous	FALSE	level	FALSE	382	201	382	prop_hazard	HR	High_AboveMedian	AL049839.2.BINHigh_AboveMedian	factor	2.00	contr.treatment	treatment	132	82	71,621	1.38	0.144	2.25	201	1.04	1.83	1.04, 1.83	0.024	0.522	0.03	0.02	0.02	0.03	0.03	0.03
AL049844.3.BIN	AL049844.3.BIN	dichotomous	FALSE	level	FALSE	382	201	382	prop_hazard	HR	High_AboveMedian	AL049844.3.BINHigh_AboveMedian	factor	2.00	contr.treatment	treatment	170	88	100,411	0.96	0.142	-0.312	201	0.72	1.26	0.72, 1.26	0.8	0.502	0.8	0.8	0.8	0.8	0.8	0.8
AL096711.2.BIN	AL096711.2.BIN	dichotomous	FALSE	level	FALSE	382	201	382	prop_hazard	HR	High_AboveMedian	AL096711.2.BINHigh_AboveMedian	factor	2.00	contr.treatment	treatment	191	90	114,985	0.76	0.142	-1.90	201	0.58	1.01	0.58, 1.01	0.058	0.534	0.06	0.06	0.06	0.06	0.06	0.06
AL109827.1.BIN	AL109827.1.BIN	dichotomous	FALSE	level	FALSE	382	201	382	prop_hazard	HR	High_AboveMedian	AL109827.1.BINHigh_AboveMedian	factor	2.00	contr.treatment	treatment	63	27	42,579	0.69	0.207	-1.79	201	0.46	1.03	0.46, 1.03	0.073	0.517	0.06	0.07	0.07	0.07	0.07	0.07
AL117348.2.BIN	AL117348.2.BIN	dichotomous	FALSE	level	FALSE	382	201	382	prop_hazard	HR	High_AboveMedian	AL117348.2.BINHigh_AboveMedian	factor	2.00	contr.treatment	treatment	133	73	75,256	1.11	0.147	0.725	201	0.83	1.48	0.83, 1.48	0.5	0.511	0.5	0.5	0.5	0.5	0.5	0.5
AL121594.1.BIN	AL121594.1.BIN	dichotomous	FALSE	level	FALSE	382	201	382	prop_hazard	HR	High_AboveMedian	AL121594.1.BINHigh_AboveMedian	factor	2.00	contr.treatment	treatment	187	100	116,887	0.90	0.141	-0.774	201	0.68	1.18	0.68, 1.18	0.4	0.529	0.4	0.4	0.4	0.4	0.4	0.4
AL121753.1.BIN	AL121753.1.BIN	dichotomous	FALSE	level	FALSE	382	201	382	prop_hazard	HR	High_AboveMedian	AL121753.1.BINHigh_AboveMedian	factor	2.00	contr.treatment	treatment	139	74	82,540	0.99	0.146	-0.100	201	0.74	1.31	0.74, 1.31	>0.9	0.509	0.9	0.9	0.9	0.9	0.9	0.9
AL121845.2.BIN	AL121845.2.BIN	dichotomous	FALSE	level	FALSE	382	201	382	prop_hazard	HR	High_AboveMedian	AL121845.2.BINHigh_AboveMedian	factor	2.00	contr.treatment	treatment	189	104	116,701	0.99	0.141	-0.077	201	0.75	1.30	0.75, 1.30	>0.9	0.508	0.9	0.9	0.9	0.9	0.9	0.9
AL121845.3.BIN	AL121845.3.BIN	dichotomous	FALSE	level	FALSE	382	201	382	prop_hazard	HR	High_AboveMedian	AL121845.3.BINHigh_AboveMedian	factor	2.00	contr.treatment	treatment	187	100	109,138	1.01	0.141	0.043	201	0.76	1.33	0.76, 1.33	>0.9	0.502	1	1	1	1	1	1
AL121900.1.BIN	AL121900.1.BIN	dichotomous	FALSE	level	FALSE	382	201	382	prop_hazard	HR	High_AboveMedian	AL121900.1.BINHigh_AboveMedian	factor	2.00	contr.treatment	treatment	193	98	112,224	0.94	0.141	-0.430	201	0.71	1.24	0.71, 1.24	0.7	0.5	0.7	0.7	0.7	0.7	0.7	0.7
AL132671.2.BIN	AL132671.2.BIN	dichotomous	FALSE	level	FALSE	382	201	382	prop_hazard	HR	High_AboveMedian	AL132671.2.BINHigh_AboveMedian	factor	2.00	contr.treatment	treatment	194	97	114,228	0.92	0.141	-0.583	201	0.70	1.21	0.70, 1.21	0.6	0.499	0.6	0.6	0.6	0.6	0.6	0.6
AL132780.3.BIN	AL132780.3.BIN	dichotomous	FALSE	level	FALSE	382	201	382	prop_hazard	HR	High_AboveMedian	AL132780.3.BINHigh_AboveMedian	factor	2.00	contr.treatment	treatment	119	72	65,600	1.32	0.147	1.89	201	0.99	1.76	0.99, 1.76	0.059	0.528	0.06	0.06	0.06	0.06	0.06	0.06
AL133352.1.BIN	AL133352.1.BIN	dichotomous	FALSE	level	FALSE	382	201	382	prop_hazard	HR	High_AboveMedian	AL133352.1.BINHigh_AboveMedian	factor	2.00	contr.treatment	treatment	194	93	119,166	0.78	0.142	-1.77	201	0.59	1.03	0.59, 1.03	0.077	0.522	0.08	0.08	0.08	0.08	0.08	0.08
AL133353.2.BIN	AL133353.2.BIN	dichotomous	FALSE	level	FALSE	382	201	382	prop_hazard	HR	High_AboveMedian	AL133353.2.BINHigh_AboveMedian	factor	2.00	contr.treatment	treatment	194	96	114,396	0.89	0.141	-0.806	201	0.68	1.18	0.68, 1.18	0.4	0.506	0.4	0.4	0.4	0.4	0.4	0.4
AL133500.1.BIN	AL133500.1.BIN	dichotomous	FALSE	level	FALSE	382	201	382	prop_hazard	HR	High_AboveMedian	AL133500.1.BINHigh_AboveMedian	factor	2.00	contr.treatment	treatment	194	102	112,095	1.03	0.141	0.194	201	0.78	1.36	0.78, 1.36	0.8	0.506	0.8	0.8	0.8	0.8	0.8	0.8
AL135905.2.BIN	AL135905.2.BIN	dichotomous	FALSE	level	FALSE	382	201	382	prop_hazard	HR	High_AboveMedian	AL135905.2.BINHigh_AboveMedian	factor	2.00	contr.treatment	treatment	187	101	102,045	1.14	0.142	0.902	201	0.86	1.50	0.86, 1.50	0.4	0.509	0.4	0.4	0.4	0.4	0.4	0.4
AL136295.1.BIN	AL136295.1.BIN	dichotomous	FALSE	level	FALSE	382	201	382	prop_hazard	HR	High_AboveMedian	AL136295.1.BINHigh_AboveMedian	factor	2.00	contr.treatment	treatment	171	85	103,038	0.87	0.143	-0.947	201	0.66	1.16	0.66, 1.16	0.3	0.519	0.3	0.3	0.3	0.3	0.3	0.3
AL136295.3.BIN	AL136295.3.BIN	dichotomous	FALSE	level	FALSE	382	201	382	prop_hazard	HR	High_AboveMedian	AL136295.3.BINHigh_AboveMedian	factor	2.00	contr.treatment	treatment	155	71	102,015	0.66	0.148	-2.82	201	0.49	0.88	0.49, 0.88	0.005	0.556	0.004	0.005	0.004	0.005	0.005	0.005
AL136295.4.BIN	AL136295.4.BIN	dichotomous	FALSE	level	FALSE	382	201	382	prop_hazard	HR	High_AboveMedian	AL136295.4.BINHigh_AboveMedian	factor	2.00	contr.treatment	treatment	138	75	75,127	1.11	0.146	0.688	201	0.83	1.47	0.83, 1.47	0.5	0.51	0.5	0.5	0.5	0.5	0.5	0.5
AL136295.5.BIN	AL136295.5.BIN	dichotomous	FALSE	level	FALSE	382	201	382	prop_hazard	HR	High_AboveMedian	AL136295.5.BINHigh_AboveMedian	factor	2.00	contr.treatment	treatment	187	102	107,691	1.05	0.141	0.340	201	0.80	1.38	0.80, 1.38	0.7	0.493	0.7	0.7	0.7	0.7	0.7	0.7
AL136531.2.BIN	AL136531.2.BIN	dichotomous	FALSE	level	FALSE	382	201	382	prop_hazard	HR	High_AboveMedian	AL136531.2.BINHigh_AboveMedian	factor	2.00	contr.treatment	treatment	190	89	113,279	0.78	0.142	-1.77	201	0.59	1.03	0.59, 1.03	0.077	0.528	0.08	0.08	0.08	0.08	0.08	0.08
AL138752.2.BIN	AL138752.2.BIN	dichotomous	FALSE	level	FALSE	382	201	382	prop_hazard	HR	High_AboveMedian	AL138752.2.BINHigh_AboveMedian	factor	2.00	contr.treatment	treatment	146	72	86,335	0.89	0.147	-0.782	201	0.67	1.19	0.67, 1.19	0.4	0.513	0.4	0.4	0.4	0.4	0.4	0.4
AL139011.2.BIN	AL139011.2.BIN	dichotomous	FALSE	level	FALSE	382	201	382	prop_hazard	HR	High_AboveMedian	AL139011.2.BINHigh_AboveMedian	factor	2.00	contr.treatment	treatment	194	96	113,608	0.90	0.141	-0.757	201	0.68	1.19	0.68, 1.19	0.4	0.511	0.4	0.4	0.4	0.4	0.4	0.4
AL139142.2.BIN	AL139142.2.BIN	dichotomous	FALSE	level	FALSE	382	201	382	prop_hazard	HR	High_AboveMedian	AL139142.2.BINHigh_AboveMedian	factor	2.00	contr.treatment	treatment	190	105	102,317	1.28	0.141	1.73	201	0.97	1.68	0.97, 1.68	0.084	0.542	0.08	0.08	0.08	0.08	0.08	0.08
AL139260.3.BIN	AL139260.3.BIN	dichotomous	FALSE	level	FALSE	382	201	382	prop_hazard	HR	High_AboveMedian	AL139260.3.BINHigh_AboveMedian	factor	2.00	contr.treatment	treatment	192	103	114,960	1.02	0.141	0.108	201	0.77	1.34	0.77, 1.34	>0.9	0.503	0.9	0.9	0.9	0.9	0.9	0.9
AL139300.1.BIN	AL139300.1.BIN	dichotomous	FALSE	level	FALSE	382	201	382	prop_hazard	HR	High_AboveMedian	AL139300.1.BINHigh_AboveMedian	factor	2.00	contr.treatment	treatment	194	97	111,331	0.95	0.141	-0.356	201	0.72	1.25	0.72, 1.25	0.7	0.501	0.7	0.7	0.7	0.7	0.7	0.7
AL139353.1.BIN	AL139353.1.BIN	dichotomous	FALSE	level	FALSE	382	201	382	prop_hazard	HR	High_AboveMedian	AL139353.1.BINHigh_AboveMedian	factor	2.00	contr.treatment	treatment	194	96	120,762	0.81	0.142	-1.48	201	0.61	1.07	0.61, 1.07	0.14	0.522	0.1	0.1	0.1	0.1	0.1	0.1
AL157392.5.BIN	AL157392.5.BIN	dichotomous	FALSE	level	FALSE	382	201	382	prop_hazard	HR	High_AboveMedian	AL157392.5.BINHigh_AboveMedian	factor	2.00	contr.treatment	treatment	108	59	64,437	1.03	0.155	0.182	201	0.76	1.39	0.76, 1.39	0.9	0.499	0.9	0.9	0.9	0.9	0.9	0.9
AL157935.2.BIN	AL157935.2.BIN	dichotomous	FALSE	level	FALSE	382	201	382	prop_hazard	HR	High_AboveMedian	AL157935.2.BINHigh_AboveMedian	factor	2.00	contr.treatment	treatment	192	95	115,637	0.84	0.141	-1.23	201	0.64	1.11	0.64, 1.11	0.2	0.52	0.2	0.2	0.2	0.2	0.2	0.2
AL158151.3.BIN	AL158151.3.BIN	dichotomous	FALSE	level	FALSE	382	201	382	prop_hazard	HR	High_AboveMedian	AL158151.3.BINHigh_AboveMedian	factor	2.00	contr.treatment	treatment	114	66	62,373	1.20	0.150	1.23	201	0.90	1.62	0.90, 1.62	0.2	0.519	0.2	0.2	0.2	0.2	0.2	0.2
AL159163.1.BIN	AL159163.1.BIN	dichotomous	FALSE	level	FALSE	382	201	382	prop_hazard	HR	High_AboveMedian	AL159163.1.BINHigh_AboveMedian	factor	2.00	contr.treatment	treatment	187	80	118,019	0.60	0.144	-3.58	201	0.45	0.79	0.45, 0.79	<0.001	0.556	3e-04	3e-04	3e-04	3e-04	3e-04	3e-04
AL160269.1.BIN	AL160269.1.BIN	dichotomous	FALSE	level	FALSE	382	201	382	prop_hazard	HR	High_AboveMedian	AL160269.1.BINHigh_AboveMedian	factor	2.00	contr.treatment	treatment	189	106	108,667	1.14	0.142	0.930	201	0.86	1.51	0.86, 1.51	0.4	0.5	0.4	0.4	0.4	0.4	0.4	0.4
AL160272.2.BIN	AL160272.2.BIN	dichotomous	FALSE	level	FALSE	382	201	382	prop_hazard	HR	High_AboveMedian	AL160272.2.BINHigh_AboveMedian	factor	2.00	contr.treatment	treatment	194	89	118,310	0.74	0.143	-2.15	201	0.56	0.97	0.56, 0.97	0.032	0.529	0.03	0.03	0.03	0.03	0.03	0.03
AL162231.1.BIN	AL162231.1.BIN	dichotomous	FALSE	level	FALSE	382	201	382	prop_hazard	HR	High_AboveMedian	AL162231.1.BINHigh_AboveMedian	factor	2.00	contr.treatment	treatment	188	105	108,880	1.14	0.141	0.904	201	0.86	1.50	0.86, 1.50	0.4	0.509	0.4	0.4	0.4	0.4	0.4	0.4
AL162377.3.BIN	AL162377.3.BIN	dichotomous	FALSE	level	FALSE	382	201	382	prop_hazard	HR	High_AboveMedian	AL162377.3.BINHigh_AboveMedian	factor	2.00	contr.treatment	treatment	171	92	103,242	0.96	0.142	-0.256	201	0.73	1.27	0.73, 1.27	0.8	0.516	0.8	0.8	0.8	0.8	0.8	0.8
AL162417.1.BIN	AL162417.1.BIN	dichotomous	FALSE	level	FALSE	382	201	382	prop_hazard	HR	High_AboveMedian	AL162417.1.BINHigh_AboveMedian	factor	2.00	contr.treatment	treatment	194	96	119,703	0.82	0.142	-1.37	201	0.62	1.09	0.62, 1.09	0.2	0.517	0.2	0.2	0.2	0.2	0.2	0.2
AL353588.1.BIN	AL353588.1.BIN	dichotomous	FALSE	level	FALSE	382	201	382	prop_hazard	HR	High_AboveMedian	AL353588.1.BINHigh_AboveMedian	factor	2.00	contr.treatment	treatment	126	70	70,444	1.15	0.148	0.945	201	0.86	1.54	0.86, 1.54	0.3	0.519	0.3	0.3	0.3	0.3	0.3	0.3
AL354822.1.BIN	AL354822.1.BIN	dichotomous	FALSE	level	FALSE	382	201	382	prop_hazard	HR	High_AboveMedian	AL354822.1.BINHigh_AboveMedian	factor	2.00	contr.treatment	treatment	187	101	104,529	1.10	0.141	0.645	201	0.83	1.45	0.83, 1.45	0.5	0.502	0.5	0.5	0.5	0.5	0.5	0.5
AL355102.2.BIN	AL355102.2.BIN	dichotomous	FALSE	level	FALSE	382	201	382	prop_hazard	HR	High_AboveMedian	AL355102.2.BINHigh_AboveMedian	factor	2.00	contr.treatment	treatment	78	43	42,335	1.13	0.172	0.720	201	0.81	1.59	0.81, 1.59	0.5	0.508	0.5	0.5	0.5	0.5	0.5	0.5
AL355312.5.BIN	AL355312.5.BIN	dichotomous	FALSE	level	FALSE	382	201	382	prop_hazard	HR	High_AboveMedian	AL355312.5.BINHigh_AboveMedian	factor	2.00	contr.treatment	treatment	126	56	79,274	0.71	0.157	-2.18	201	0.52	0.97	0.52, 0.97	0.029	0.54	0.03	0.03	0.03	0.03	0.03	0.03
AL355315.1.BIN	AL355315.1.BIN	dichotomous	FALSE	level	FALSE	382	201	382	prop_hazard	HR	High_AboveMedian	AL355315.1.BINHigh_AboveMedian	factor	2.00	contr.treatment	treatment	194	94	116,216	0.84	0.142	-1.22	201	0.64	1.11	0.64, 1.11	0.2	0.51	0.2	0.2	0.2	0.2	0.2	0.2
AL355385.2.BIN	AL355385.2.BIN	dichotomous	FALSE	level	FALSE	382	201	382	prop_hazard	HR	High_AboveMedian	AL355385.2.BINHigh_AboveMedian	factor	2.00	contr.treatment	treatment	194	101	114,293	0.98	0.141	-0.137	201	0.74	1.29	0.74, 1.29	0.9	0.492	0.9	0.9	0.9	0.9	0.9	0.9
AL355987.1.BIN	AL355987.1.BIN	dichotomous	FALSE	level	FALSE	382	201	382	prop_hazard	HR	High_AboveMedian	AL355987.1.BINHigh_AboveMedian	factor	2.00	contr.treatment	treatment	64	32	40,595	0.85	0.193	-0.839	201	0.58	1.24	0.58, 1.24	0.4	0.517	0.4	0.4	0.4	0.4	0.4	0.4
AL355987.3.BIN	AL355987.3.BIN	dichotomous	FALSE	level	FALSE	382	201	382	prop_hazard	HR	High_AboveMedian	AL355987.3.BINHigh_AboveMedian	factor	2.00	contr.treatment	treatment	192	98	109,126	0.98	0.141	-0.178	201	0.74	1.29	0.74, 1.29	0.9	0.497	0.9	0.9	0.9	0.9	0.9	0.9
AL357075.4.BIN	AL357075.4.BIN	dichotomous	FALSE	level	FALSE	382	201	382	prop_hazard	HR	High_AboveMedian	AL357075.4.BINHigh_AboveMedian	factor	2.00	contr.treatment	treatment	193	88	119,166	0.70	0.143	-2.48	201	0.53	0.93	0.53, 0.93	0.013	0.537	0.01	0.01	0.01	0.01	0.01	0.01
AL357673.1.BIN	AL357673.1.BIN	dichotomous	FALSE	level	FALSE	382	201	382	prop_hazard	HR	High_AboveMedian	AL357673.1.BINHigh_AboveMedian	factor	2.00	contr.treatment	treatment	189	97	108,493	0.95	0.141	-0.341	201	0.72	1.26	0.72, 1.26	0.7	0.505	0.7	0.7	0.7	0.7	0.7	0.7
AL358113.1.BIN	AL358113.1.BIN	dichotomous	FALSE	level	FALSE	382	201	382	prop_hazard	HR	High_AboveMedian	AL358113.1.BINHigh_AboveMedian	factor	2.00	contr.treatment	treatment	193	105	112,351	1.08	0.141	0.527	201	0.82	1.42	0.82, 1.42	0.6	0.507	0.6	0.6	0.6	0.6	0.6	0.6
AL358472.6.BIN	AL358472.6.BIN	dichotomous	FALSE	level	FALSE	382	201	382	prop_hazard	HR	High_AboveMedian	AL358472.6.BINHigh_AboveMedian	factor	2.00	contr.treatment	treatment	184	107	102,805	1.29	0.142	1.80	201	0.98	1.70	0.98, 1.70	0.072	0.529	0.07	0.07	0.07	0.07	0.07	0.07
AL358472.7.BIN	AL358472.7.BIN	dichotomous	FALSE	level	FALSE	382	201	382	prop_hazard	HR	High_AboveMedian	AL358472.7.BINHigh_AboveMedian	factor	2.00	contr.treatment	treatment	131	74	73,224	1.18	0.146	1.13	201	0.89	1.57	0.89, 1.57	0.3	0.51	0.3	0.3	0.3	0.3	0.3	0.3
AL359736.1.BIN	AL359736.1.BIN	dichotomous	FALSE	level	FALSE	382	201	382	prop_hazard	HR	High_AboveMedian	AL359736.1.BINHigh_AboveMedian	factor	2.00	contr.treatment	treatment	194	95	121,159	0.78	0.142	-1.71	201	0.59	1.04	0.59, 1.04	0.087	0.528	0.09	0.09	0.09	0.09	0.09	0.09
AL359922.1.BIN	AL359922.1.BIN	dichotomous	FALSE	level	FALSE	382	201	382	prop_hazard	HR	High_AboveMedian	AL359922.1.BINHigh_AboveMedian	factor	2.00	contr.treatment	treatment	194	99	115,117	0.95	0.142	-0.382	201	0.72	1.25	0.72, 1.25	0.7	0.501	0.7	0.7	0.7	0.7	0.7	0.7
AL360181.3.BIN	AL360181.3.BIN	dichotomous	FALSE	level	FALSE	382	201	382	prop_hazard	HR	High_AboveMedian	AL360181.3.BINHigh_AboveMedian	factor	2.00	contr.treatment	treatment	193	92	124,674	0.70	0.142	-2.54	201	0.53	0.92	0.53, 0.92	0.011	0.545	0.01	0.01	0.01	0.01	0.01	0.01
AL365205.1.BIN	AL365205.1.BIN	dichotomous	FALSE	level	FALSE	382	201	382	prop_hazard	HR	High_AboveMedian	AL365205.1.BINHigh_AboveMedian	factor	2.00	contr.treatment	treatment	188	102	106,502	1.09	0.141	0.584	201	0.82	1.43	0.82, 1.43	0.6	0.507	0.6	0.6	0.6	0.6	0.6	0.6
AL365214.2.BIN	AL365214.2.BIN	dichotomous	FALSE	level	FALSE	382	201	382	prop_hazard	HR	High_AboveMedian	AL365214.2.BINHigh_AboveMedian	factor	2.00	contr.treatment	treatment	60	30	36,333	0.92	0.198	-0.416	201	0.62	1.36	0.62, 1.36	0.7	0.505	0.7	0.7	0.7	0.7	0.7	0.7
AL365273.2.BIN	AL365273.2.BIN	dichotomous	FALSE	level	FALSE	382	201	382	prop_hazard	HR	High_AboveMedian	AL365273.2.BINHigh_AboveMedian	factor	2.00	contr.treatment	treatment	193	93	118,015	0.78	0.142	-1.74	201	0.59	1.03	0.59, 1.03	0.082	0.535	0.08	0.08	0.08	0.08	0.08	0.08
AL391650.1.BIN	AL391650.1.BIN	dichotomous	FALSE	level	FALSE	382	201	382	prop_hazard	HR	High_AboveMedian	AL391650.1.BINHigh_AboveMedian	factor	2.00	contr.treatment	treatment	109	62	61,273	1.18	0.153	1.07	201	0.87	1.59	0.87, 1.59	0.3	0.515	0.3	0.3	0.3	0.3	0.3	0.3
AL391987.2.BIN	AL391987.2.BIN	dichotomous	FALSE	level	FALSE	382	201	382	prop_hazard	HR	High_AboveMedian	AL391987.2.BINHigh_AboveMedian	factor	2.00	contr.treatment	treatment	189	111	103,077	1.37	0.142	2.20	201	1.03	1.80	1.03, 1.80	0.028	0.532	0.03	0.03	0.03	0.03	0.03	0.03
AL441992.2.BIN	AL441992.2.BIN	dichotomous	FALSE	level	FALSE	382	201	382	prop_hazard	HR	High_AboveMedian	AL441992.2.BINHigh_AboveMedian	factor	2.00	contr.treatment	treatment	192	100	110,585	0.99	0.141	-0.043	201	0.75	1.31	0.75, 1.31	>0.9	0.505	1	1	1	1	1	1
AL445238.1.BIN	AL445238.1.BIN	dichotomous	FALSE	level	FALSE	382	201	382	prop_hazard	HR	High_AboveMedian	AL445238.1.BINHigh_AboveMedian	factor	2.00	contr.treatment	treatment	186	108	101,583	1.37	0.142	2.20	201	1.03	1.80	1.03, 1.80	0.028	0.542	0.03	0.03	0.03	0.03	0.03	0.03
AL445423.3.BIN	AL445423.3.BIN	dichotomous	FALSE	level	FALSE	382	201	382	prop_hazard	HR	High_AboveMedian	AL445423.3.BINHigh_AboveMedian	factor	2.00	contr.treatment	treatment	192	95	111,019	0.92	0.141	-0.617	201	0.69	1.21	0.69, 1.21	0.5	0.494	0.5	0.5	0.5	0.5	0.5	0.5
AL445524.2.BIN	AL445524.2.BIN	dichotomous	FALSE	level	FALSE	382	201	382	prop_hazard	HR	High_AboveMedian	AL445524.2.BINHigh_AboveMedian	factor	2.00	contr.treatment	treatment	191	91	112,294	0.82	0.142	-1.43	201	0.62	1.08	0.62, 1.08	0.2	0.522	0.2	0.2	0.2	0.2	0.2	0.2
AL445685.3.BIN	AL445685.3.BIN	dichotomous	FALSE	level	FALSE	382	201	382	prop_hazard	HR	High_AboveMedian	AL445685.3.BINHigh_AboveMedian	factor	2.00	contr.treatment	treatment	178	94	105,338	0.98	0.141	-0.111	201	0.75	1.30	0.75, 1.30	>0.9	0.508	0.9	0.9	0.9	0.9	0.9	0.9
AL445989.1.BIN	AL445989.1.BIN	dichotomous	FALSE	level	FALSE	382	201	382	prop_hazard	HR	High_AboveMedian	AL445989.1.BINHigh_AboveMedian	factor	2.00	contr.treatment	treatment	90	54	50,626	1.26	0.159	1.43	201	0.92	1.72	0.92, 1.72	0.2	0.53	0.2	0.2	0.2	0.2	0.2	0.2
AL451136.1.BIN	AL451136.1.BIN	dichotomous	FALSE	level	FALSE	382	201	382	prop_hazard	HR	High_AboveMedian	AL451136.1.BINHigh_AboveMedian	factor	2.00	contr.treatment	treatment	181	80	112,206	0.66	0.144	-2.84	201	0.50	0.88	0.50, 0.88	0.005	0.547	0.004	0.005	0.004	0.005	0.005	0.005
AL512428.1.BIN	AL512428.1.BIN	dichotomous	FALSE	level	FALSE	382	201	382	prop_hazard	HR	High_AboveMedian	AL512428.1.BINHigh_AboveMedian	factor	2.00	contr.treatment	treatment	98	42	58,731	0.74	0.174	-1.73	201	0.53	1.04	0.53, 1.04	0.084	0.523	0.08	0.08	0.08	0.08	0.08	0.08
AL512506.3.BIN	AL512506.3.BIN	dichotomous	FALSE	level	FALSE	382	201	382	prop_hazard	HR	High_AboveMedian	AL512506.3.BINHigh_AboveMedian	factor	2.00	contr.treatment	treatment	189	97	117,637	0.86	0.141	-1.08	201	0.65	1.13	0.65, 1.13	0.3	0.52	0.3	0.3	0.3	0.3	0.3	0.3
AL512785.2.BIN	AL512785.2.BIN	dichotomous	FALSE	level	FALSE	382	201	382	prop_hazard	HR	High_AboveMedian	AL512785.2.BINHigh_AboveMedian	factor	2.00	contr.treatment	treatment	193	106	107,125	1.20	0.141	1.30	201	0.91	1.58	0.91, 1.58	0.2	0.53	0.2	0.2	0.2	0.2	0.2	0.2
AL513165.2.BIN	AL513165.2.BIN	dichotomous	FALSE	level	FALSE	382	201	382	prop_hazard	HR	High_AboveMedian	AL513165.2.BINHigh_AboveMedian	factor	2.00	contr.treatment	treatment	194	103	113,842	1.05	0.142	0.338	201	0.79	1.38	0.79, 1.38	0.7	0.515	0.7	0.7	0.7	0.7	0.7	0.7
AL583836.1.BIN	AL583836.1.BIN	dichotomous	FALSE	level	FALSE	382	201	382	prop_hazard	HR	High_AboveMedian	AL583836.1.BINHigh_AboveMedian	factor	2.00	contr.treatment	treatment	110	55	68,510	0.87	0.159	-0.875	201	0.64	1.19	0.64, 1.19	0.4	0.514	0.4	0.4	0.4	0.4	0.4	0.4
AL589666.1.BIN	AL589666.1.BIN	dichotomous	FALSE	level	FALSE	382	201	382	prop_hazard	HR	High_AboveMedian	AL589666.1.BINHigh_AboveMedian	factor	2.00	contr.treatment	treatment	194	96	117,019	0.86	0.142	-1.05	201	0.65	1.14	0.65, 1.14	0.3	0.51	0.3	0.3	0.3	0.3	0.3	0.3
AL590132.1.BIN	AL590132.1.BIN	dichotomous	FALSE	level	FALSE	382	201	382	prop_hazard	HR	High_AboveMedian	AL590132.1.BINHigh_AboveMedian	factor	2.00	contr.treatment	treatment	194	94	122,057	0.74	0.142	-2.14	201	0.56	0.97	0.56, 0.97	0.032	0.542	0.03	0.03	0.03	0.03	0.03	0.03
AL590560.2.BIN	AL590560.2.BIN	dichotomous	FALSE	level	FALSE	382	201	382	prop_hazard	HR	High_AboveMedian	AL590560.2.BINHigh_AboveMedian	factor	2.00	contr.treatment	treatment	189	102	114,615	0.99	0.141	-0.037	201	0.75	1.31	0.75, 1.31	>0.9	0.506	1	1	1	1	1	1
AL590764.2.BIN	AL590764.2.BIN	dichotomous	FALSE	level	FALSE	382	201	382	prop_hazard	HR	High_AboveMedian	AL590764.2.BINHigh_AboveMedian	factor	2.00	contr.treatment	treatment	190	83	123,119	0.58	0.144	-3.74	201	0.44	0.77	0.44, 0.77	<0.001	0.574	2e-04	2e-04	2e-04	2e-04	2e-04	2e-04
AL592183.1.BIN	AL592183.1.BIN	dichotomous	FALSE	level	FALSE	382	201	382	prop_hazard	HR	High_AboveMedian	AL592183.1.BINHigh_AboveMedian	factor	2.00	contr.treatment	treatment	193	101	112,185	1.01	0.141	0.051	201	0.76	1.33	0.76, 1.33	>0.9	0.5	1	1	1	1	1	1
AL603832.3.BIN	AL603832.3.BIN	dichotomous	FALSE	level	FALSE	382	201	382	prop_hazard	HR	High_AboveMedian	AL603832.3.BINHigh_AboveMedian	factor	2.00	contr.treatment	treatment	193	103	112,363	1.05	0.141	0.345	201	0.80	1.38	0.80, 1.38	0.7	0.511	0.7	0.7	0.7	0.7	0.7	0.7
AL627230.1.BIN	AL627230.1.BIN	dichotomous	FALSE	level	FALSE	382	201	382	prop_hazard	HR	High_AboveMedian	AL627230.1.BINHigh_AboveMedian	factor	2.00	contr.treatment	treatment	194	96	116,536	0.84	0.141	-1.23	201	0.64	1.11	0.64, 1.11	0.2	0.523	0.2	0.2	0.2	0.2	0.2	0.2
AL645922.1.BIN	AL645922.1.BIN	dichotomous	FALSE	level	FALSE	382	201	382	prop_hazard	HR	High_AboveMedian	AL645922.1.BINHigh_AboveMedian	factor	2.00	contr.treatment	treatment	189	95	113,989	0.87	0.142	-0.97	201	0.66	1.15	0.66, 1.15	0.3	0.505	0.3	0.3	0.3	0.3	0.3	0.3
AL645941.2.BIN	AL645941.2.BIN	dichotomous	FALSE	level	FALSE	382	201	382	prop_hazard	HR	High_AboveMedian	AL645941.2.BINHigh_AboveMedian	factor	2.00	contr.treatment	treatment	80	39	49,083	0.85	0.178	-0.943	201	0.60	1.20	0.60, 1.20	0.3	0.518	0.3	0.3	0.3	0.3	0.3	0.3
AL662884.4.BIN	AL662884.4.BIN	dichotomous	FALSE	level	FALSE	382	201	382	prop_hazard	HR	High_AboveMedian	AL662884.4.BINHigh_AboveMedian	factor	2.00	contr.treatment	treatment	188	109	104,305	1.31	0.142	1.92	201	0.99	1.73	0.99, 1.73	0.054	0.53	0.05	0.05	0.05	0.05	0.05	0.05
AL662899.2.BIN	AL662899.2.BIN	dichotomous	FALSE	level	FALSE	382	201	382	prop_hazard	HR	High_AboveMedian	AL662899.2.BINHigh_AboveMedian	factor	2.00	contr.treatment	treatment	194	102	114,042	1.00	0.141	0.029	201	0.76	1.32	0.76, 1.32	>0.9	0.502	1	1	1	1	1	1
AL669918.1.BIN	AL669918.1.BIN	dichotomous	FALSE	level	FALSE	382	201	382	prop_hazard	HR	High_AboveMedian	AL669918.1.BINHigh_AboveMedian	factor	2.00	contr.treatment	treatment	188	87	121,515	0.65	0.143	-2.96	201	0.49	0.87	0.49, 0.87	0.003	0.557	0.003	0.003	0.003	0.003	0.003	0.003
AL672142.1.BIN	AL672142.1.BIN	dichotomous	FALSE	level	FALSE	382	201	382	prop_hazard	HR	High_AboveMedian	AL672142.1.BINHigh_AboveMedian	factor	2.00	contr.treatment	treatment	26	16	16,378	1.15	0.261	0.538	201	0.69	1.92	0.69, 1.92	0.6	0.504	0.6	0.6	0.6	0.6	0.6	0.6
AL713999.1.BIN	AL713999.1.BIN	dichotomous	FALSE	level	FALSE	382	201	382	prop_hazard	HR	High_AboveMedian	AL713999.1.BINHigh_AboveMedian	factor	2.00	contr.treatment	treatment	50	22	33,146	0.71	0.226	-1.49	201	0.46	1.11	0.46, 1.11	0.14	0.515	0.1	0.1	0.1	0.1	0.1	0.1
AL807752.6.BIN	AL807752.6.BIN	dichotomous	FALSE	level	FALSE	382	201	382	prop_hazard	HR	High_AboveMedian	AL807752.6.BINHigh_AboveMedian	factor	2.00	contr.treatment	treatment	71	41	38,526	1.21	0.175	1.08	201	0.86	1.70	0.86, 1.70	0.3	0.516	0.3	0.3	0.3	0.3	0.3	0.3
AL807752.7.BIN	AL807752.7.BIN	dichotomous	FALSE	level	FALSE	382	201	382	prop_hazard	HR	High_AboveMedian	AL807752.7.BINHigh_AboveMedian	factor	2.00	contr.treatment	treatment	30	15	18,484	0.91	0.269	-0.339	201	0.54	1.55	0.54, 1.55	0.7	0.505	0.7	0.7	0.7	0.7	0.7	0.7
AL845331.1.BIN	AL845331.1.BIN	dichotomous	FALSE	level	FALSE	382	201	382	prop_hazard	HR	High_AboveMedian	AL845331.1.BINHigh_AboveMedian	factor	2.00	contr.treatment	treatment	96	44	57,935	0.81	0.171	-1.22	201	0.58	1.13	0.58, 1.13	0.2	0.519	0.2	0.2	0.2	0.2	0.2	0.2
AL928654.3.BIN	AL928654.3.BIN	dichotomous	FALSE	level	FALSE	382	201	382	prop_hazard	HR	High_AboveMedian	AL928654.3.BINHigh_AboveMedian	factor	2.00	contr.treatment	treatment	193	94	117,919	0.81	0.142	-1.50	201	0.61	1.07	0.61, 1.07	0.13	0.528	0.1	0.1	0.1	0.1	0.1	0.1
ALAD.BIN	ALAD.BIN	dichotomous	FALSE	level	FALSE	382	201	382	prop_hazard	HR	High_AboveMedian	ALAD.BINHigh_AboveMedian	factor	2.00	contr.treatment	treatment	187	105	107,284	1.14	0.141	0.917	201	0.86	1.50	0.86, 1.50	0.4	0.509	0.4	0.4	0.4	0.4	0.4	0.4
ALAS1.BIN	ALAS1.BIN	dichotomous	FALSE	level	FALSE	382	201	382	prop_hazard	HR	High_AboveMedian	ALAS1.BINHigh_AboveMedian	factor	2.00	contr.treatment	treatment	187	89	116,541	0.74	0.142	-2.08	201	0.56	0.98	0.56, 0.98	0.038	0.534	0.04	0.04	0.04	0.04	0.04	0.04
ALAS2.BIN	ALAS2.BIN	dichotomous	FALSE	level	FALSE	382	201	382	prop_hazard	HR	High_AboveMedian	ALAS2.BINHigh_AboveMedian	factor	2.00	contr.treatment	treatment	192	111	107,628	1.33	0.142	2.02	201	1.01	1.76	1.01, 1.76	0.043	0.539	0.04	0.04	0.04	0.04	0.04	0.04
ALB.BIN	ALB.BIN	dichotomous	FALSE	level	FALSE	382	201	382	prop_hazard	HR	High_AboveMedian	ALB.BINHigh_AboveMedian	factor	2.00	contr.treatment	treatment	192	107	110,570	1.18	0.142	1.16	201	0.89	1.56	0.89, 1.56	0.2	0.529	0.2	0.2	0.2	0.2	0.2	0.2
ALCAM.BIN	ALCAM.BIN	dichotomous	FALSE	level	FALSE	382	201	382	prop_hazard	HR	High_AboveMedian	ALCAM.BINHigh_AboveMedian	factor	2.00	contr.treatment	treatment	189	96	109,434	0.95	0.141	-0.381	201	0.72	1.25	0.72, 1.25	0.7	0.503	0.7	0.7	0.7	0.7	0.7	0.7
ALDH16A1.BIN	ALDH16A1.BIN	dichotomous	FALSE	level	FALSE	382	201	382	prop_hazard	HR	High_AboveMedian	ALDH16A1.BINHigh_AboveMedian	factor	2.00	contr.treatment	treatment	190	93	114,468	0.82	0.142	-1.40	201	0.62	1.08	0.62, 1.08	0.2	0.523	0.2	0.2	0.2	0.2	0.2	0.2
ALDH18A1.BIN	ALDH18A1.BIN	dichotomous	FALSE	level	FALSE	382	201	382	prop_hazard	HR	High_AboveMedian	ALDH18A1.BINHigh_AboveMedian	factor	2.00	contr.treatment	treatment	192	99	114,825	0.92	0.141	-0.554	201	0.70	1.22	0.70, 1.22	0.6	0.51	0.6	0.6	0.6	0.6	0.6	0.6
ALDH1A1.BIN	ALDH1A1.BIN	dichotomous	FALSE	level	FALSE	382	201	382	prop_hazard	HR	High_AboveMedian	ALDH1A1.BINHigh_AboveMedian	factor	2.00	contr.treatment	treatment	187	101	111,280	1.01	0.141	0.056	201	0.76	1.33	0.76, 1.33	>0.9	0.502	1	1	1	1	1	1
ALDH1A2.BIN	ALDH1A2.BIN	dichotomous	FALSE	level	FALSE	382	201	382	prop_hazard	HR	High_AboveMedian	ALDH1A2.BINHigh_AboveMedian	factor	2.00	contr.treatment	treatment	190	94	110,940	0.90	0.141	-0.726	201	0.68	1.19	0.68, 1.19	0.5	0.506	0.5	0.5	0.5	0.5	0.5	0.5
ALDH1A3.BIN	ALDH1A3.BIN	dichotomous	FALSE	level	FALSE	382	201	382	prop_hazard	HR	High_AboveMedian	ALDH1A3.BINHigh_AboveMedian	factor	2.00	contr.treatment	treatment	192	112	111,537	1.25	0.142	1.54	201	0.94	1.65	0.94, 1.65	0.12	0.528	0.1	0.1	0.1	0.1	0.1	0.1
ALDH1B1.BIN	ALDH1B1.BIN	dichotomous	FALSE	level	FALSE	382	201	382	prop_hazard	HR	High_AboveMedian	ALDH1B1.BINHigh_AboveMedian	factor	2.00	contr.treatment	treatment	187	109	108,365	1.24	0.142	1.51	201	0.94	1.63	0.94, 1.63	0.13	0.522	0.1	0.1	0.1	0.1	0.1	0.1
ALDH1L1.BIN	ALDH1L1.BIN	dichotomous	FALSE	level	FALSE	382	201	382	prop_hazard	HR	High_AboveMedian	ALDH1L1.BINHigh_AboveMedian	factor	2.00	contr.treatment	treatment	192	104	105,291	1.18	0.141	1.18	201	0.90	1.56	0.90, 1.56	0.2	0.525	0.2	0.2	0.2	0.2	0.2	0.2
ALDH1L2.BIN	ALDH1L2.BIN	dichotomous	FALSE	level	FALSE	382	201	382	prop_hazard	HR	High_AboveMedian	ALDH1L2.BINHigh_AboveMedian	factor	2.00	contr.treatment	treatment	191	106	116,153	1.06	0.142	0.427	201	0.80	1.40	0.80, 1.40	0.7	0.509	0.7	0.7	0.7	0.7	0.7	0.7
ALDH2.BIN	ALDH2.BIN	dichotomous	FALSE	level	FALSE	382	201	382	prop_hazard	HR	High_AboveMedian	ALDH2.BINHigh_AboveMedian	factor	2.00	contr.treatment	treatment	188	98	114,566	0.91	0.141	-0.661	201	0.69	1.20	0.69, 1.20	0.5	0.516	0.5	0.5	0.5	0.5	0.5	0.5
ALDH3A1.BIN	ALDH3A1.BIN	dichotomous	FALSE	level	FALSE	382	201	382	prop_hazard	HR	High_AboveMedian	ALDH3A1.BINHigh_AboveMedian	factor	2.00	contr.treatment	treatment	191	97	113,645	0.88	0.141	-0.866	201	0.67	1.17	0.67, 1.17	0.4	0.519	0.4	0.4	0.4	0.4	0.4	0.4
ALDH3A2.BIN	ALDH3A2.BIN	dichotomous	FALSE	level	FALSE	382	201	382	prop_hazard	HR	High_AboveMedian	ALDH3A2.BINHigh_AboveMedian	factor	2.00	contr.treatment	treatment	191	90	117,616	0.74	0.142	-2.14	201	0.56	0.98	0.56, 0.98	0.033	0.534	0.03	0.03	0.03	0.03	0.03	0.03
ALDH3B1.BIN	ALDH3B1.BIN	dichotomous	FALSE	level	FALSE	382	201	382	prop_hazard	HR	High_AboveMedian	ALDH3B1.BINHigh_AboveMedian	factor	2.00	contr.treatment	treatment	187	102	109,666	1.04	0.141	0.270	201	0.79	1.37	0.79, 1.37	0.8	0.494	0.8	0.8	0.8	0.8	0.8	0.8
ALDH3B2.BIN	ALDH3B2.BIN	dichotomous	FALSE	level	FALSE	382	201	382	prop_hazard	HR	High_AboveMedian	ALDH3B2.BINHigh_AboveMedian	factor	2.00	contr.treatment	treatment	191	100	111,085	0.99	0.141	-0.092	201	0.75	1.30	0.75, 1.30	>0.9	0.506	0.9	0.9	0.9	0.9	0.9	0.9
ALDH4A1.BIN	ALDH4A1.BIN	dichotomous	FALSE	level	FALSE	382	201	382	prop_hazard	HR	High_AboveMedian	ALDH4A1.BINHigh_AboveMedian	factor	2.00	contr.treatment	treatment	187	105	109,245	1.12	0.141	0.783	201	0.85	1.47	0.85, 1.47	0.4	0.513	0.4	0.4	0.4	0.4	0.4	0.4
ALDH5A1.BIN	ALDH5A1.BIN	dichotomous	FALSE	level	FALSE	382	201	382	prop_hazard	HR	High_AboveMedian	ALDH5A1.BINHigh_AboveMedian	factor	2.00	contr.treatment	treatment	189	97	116,057	0.86	0.142	-1.04	201	0.65	1.14	0.65, 1.14	0.3	0.519	0.3	0.3	0.3	0.3	0.3	0.3
ALDH6A1.BIN	ALDH6A1.BIN	dichotomous	FALSE	level	FALSE	382	201	382	prop_hazard	HR	High_AboveMedian	ALDH6A1.BINHigh_AboveMedian	factor	2.00	contr.treatment	treatment	192	97	111,726	0.92	0.141	-0.560	201	0.70	1.22	0.70, 1.22	0.6	0.498	0.6	0.6	0.6	0.6	0.6	0.6
ALDH7A1.BIN	ALDH7A1.BIN	dichotomous	FALSE	level	FALSE	382	201	382	prop_hazard	HR	High_AboveMedian	ALDH7A1.BINHigh_AboveMedian	factor	2.00	contr.treatment	treatment	193	103	114,219	1.00	0.141	0.004	201	0.76	1.32	0.76, 1.32	>0.9	0.493	1	1	1	1	1	1
ALDH8A1.BIN	ALDH8A1.BIN	dichotomous	FALSE	level	FALSE	382	201	382	prop_hazard	HR	High_AboveMedian	ALDH8A1.BINHigh_AboveMedian	factor	2.00	contr.treatment	treatment	193	102	115,061	1.00	0.141	0.003	201	0.76	1.32	0.76, 1.32	>0.9	0.51	1	1	1	1	1	1
ALDH9A1.BIN	ALDH9A1.BIN	dichotomous	FALSE	level	FALSE	382	201	382	prop_hazard	HR	High_AboveMedian	ALDH9A1.BINHigh_AboveMedian	factor	2.00	contr.treatment	treatment	187	105	105,634	1.20	0.141	1.30	201	0.91	1.59	0.91, 1.59	0.2	0.532	0.2	0.2	0.2	0.2	0.2	0.2
ALDOA.BIN	ALDOA.BIN	dichotomous	FALSE	level	FALSE	382	201	382	prop_hazard	HR	High_AboveMedian	ALDOA.BINHigh_AboveMedian	factor	2.00	contr.treatment	treatment	188	97	105,795	1.03	0.141	0.183	201	0.78	1.35	0.78, 1.35	0.9	0.511	0.9	0.9	0.9	0.9	0.9	0.9
ALDOB.BIN	ALDOB.BIN	dichotomous	FALSE	level	FALSE	382	201	382	prop_hazard	HR	High_AboveMedian	ALDOB.BINHigh_AboveMedian	factor	2.00	contr.treatment	treatment	190	111	110,725	1.24	0.142	1.49	201	0.94	1.63	0.94, 1.63	0.14	0.514	0.1	0.1	0.1	0.1	0.1	0.1
ALDOC.BIN	ALDOC.BIN	dichotomous	FALSE	level	FALSE	382	201	382	prop_hazard	HR	High_AboveMedian	ALDOC.BINHigh_AboveMedian	factor	2.00	contr.treatment	treatment	189	102	107,748	1.09	0.141	0.599	201	0.83	1.44	0.83, 1.44	0.5	0.514	0.5	0.5	0.5	0.5	0.5	0.5
ALG1.BIN	ALG1.BIN	dichotomous	FALSE	level	FALSE	382	201	382	prop_hazard	HR	High_AboveMedian	ALG1.BINHigh_AboveMedian	factor	2.00	contr.treatment	treatment	192	92	111,312	0.86	0.142	-1.05	201	0.65	1.14	0.65, 1.14	0.3	0.511	0.3	0.3	0.3	0.3	0.3	0.3
ALG10.BIN	ALG10.BIN	dichotomous	FALSE	level	FALSE	382	201	382	prop_hazard	HR	High_AboveMedian	ALG10.BINHigh_AboveMedian	factor	2.00	contr.treatment	treatment	194	95	109,730	0.93	0.141	-0.523	201	0.70	1.23	0.70, 1.23	0.6	0.5	0.6	0.6	0.6	0.6	0.6	0.6
ALG10B.BIN	ALG10B.BIN	dichotomous	FALSE	level	FALSE	382	201	382	prop_hazard	HR	High_AboveMedian	ALG10B.BINHigh_AboveMedian	factor	2.00	contr.treatment	treatment	192	103	103,704	1.18	0.141	1.16	201	0.89	1.56	0.89, 1.56	0.2	0.523	0.2	0.2	0.2	0.2	0.2	0.2
ALG11.BIN	ALG11.BIN	dichotomous	FALSE	level	FALSE	382	201	382	prop_hazard	HR	High_AboveMedian	ALG11.BINHigh_AboveMedian	factor	2.00	contr.treatment	treatment	193	99	112,537	0.97	0.141	-0.189	201	0.74	1.28	0.74, 1.28	0.8	0.496	0.8	0.8	0.8	0.8	0.8	0.8
ALG12.BIN	ALG12.BIN	dichotomous	FALSE	level	FALSE	382	201	382	prop_hazard	HR	High_AboveMedian	ALG12.BINHigh_AboveMedian	factor	2.00	contr.treatment	treatment	190	103	111,657	1.06	0.141	0.429	201	0.81	1.40	0.81, 1.40	0.7	0.509	0.7	0.7	0.7	0.7	0.7	0.7
ALG13.BIN	ALG13.BIN	dichotomous	FALSE	level	FALSE	382	201	382	prop_hazard	HR	High_AboveMedian	ALG13.BINHigh_AboveMedian	factor	2.00	contr.treatment	treatment	194	98	117,517	0.89	0.142	-0.827	201	0.67	1.17	0.67, 1.17	0.4	0.51	0.4	0.4	0.4	0.4	0.4	0.4
ALG14.BIN	ALG14.BIN	dichotomous	FALSE	level	FALSE	382	201	382	prop_hazard	HR	High_AboveMedian	ALG14.BINHigh_AboveMedian	factor	2.00	contr.treatment	treatment	189	103	102,526	1.19	0.141	1.21	201	0.90	1.57	0.90, 1.57	0.2	0.524	0.2	0.2	0.2	0.2	0.2	0.2
ALG1L.BIN	ALG1L.BIN	dichotomous	FALSE	level	FALSE	382	201	382	prop_hazard	HR	High_AboveMedian	ALG1L.BINHigh_AboveMedian	factor	2.00	contr.treatment	treatment	191	101	108,004	1.06	0.141	0.419	201	0.80	1.40	0.80, 1.40	0.7	0.512	0.7	0.7	0.7	0.7	0.7	0.7
ALG1L2.BIN	ALG1L2.BIN	dichotomous	FALSE	level	FALSE	382	201	382	prop_hazard	HR	High_AboveMedian	ALG1L2.BINHigh_AboveMedian	factor	2.00	contr.treatment	treatment	191	99	117,186	0.90	0.141	-0.785	201	0.68	1.18	0.68, 1.18	0.4	0.525	0.4	0.4	0.4	0.4	0.4	0.4
ALG2.BIN	ALG2.BIN	dichotomous	FALSE	level	FALSE	382	201	382	prop_hazard	HR	High_AboveMedian	ALG2.BINHigh_AboveMedian	factor	2.00	contr.treatment	treatment	192	104	108,136	1.14	0.141	0.927	201	0.86	1.50	0.86, 1.50	0.4	0.516	0.4	0.4	0.4	0.4	0.4	0.4
ALG3.BIN	ALG3.BIN	dichotomous	FALSE	level	FALSE	382	201	382	prop_hazard	HR	High_AboveMedian	ALG3.BINHigh_AboveMedian	factor	2.00	contr.treatment	treatment	190	115	103,401	1.51	0.143	2.90	201	1.14	2.00	1.14, 2.00	0.004	0.546	0.004	0.004	0.004	0.004	0.004	0.004
ALG5.BIN	ALG5.BIN	dichotomous	FALSE	level	FALSE	382	201	382	prop_hazard	HR	High_AboveMedian	ALG5.BINHigh_AboveMedian	factor	2.00	contr.treatment	treatment	190	104	106,411	1.15	0.141	0.97	201	0.87	1.51	0.87, 1.51	0.3	0.516	0.3	0.3	0.3	0.3	0.3	0.3
ALG6.BIN	ALG6.BIN	dichotomous	FALSE	level	FALSE	382	201	382	prop_hazard	HR	High_AboveMedian	ALG6.BINHigh_AboveMedian	factor	2.00	contr.treatment	treatment	193	94	108,826	0.91	0.142	-0.648	201	0.69	1.20	0.69, 1.20	0.5	0.507	0.5	0.5	0.5	0.5	0.5	0.5
ALG8.BIN	ALG8.BIN	dichotomous	FALSE	level	FALSE	382	201	382	prop_hazard	HR	High_AboveMedian	ALG8.BINHigh_AboveMedian	factor	2.00	contr.treatment	treatment	191	100	105,564	1.10	0.141	0.658	201	0.83	1.45	0.83, 1.45	0.5	0.514	0.5	0.5	0.5	0.5	0.5	0.5
ALG9.BIN	ALG9.BIN	dichotomous	FALSE	level	FALSE	382	201	382	prop_hazard	HR	High_AboveMedian	ALG9.BINHigh_AboveMedian	factor	2.00	contr.treatment	treatment	193	101	107,263	1.09	0.141	0.634	201	0.83	1.44	0.83, 1.44	0.5	0.523	0.5	0.5	0.5	0.5	0.5	0.5
ALK.BIN	ALK.BIN	dichotomous	FALSE	level	FALSE	382	201	382	prop_hazard	HR	High_AboveMedian	ALK.BINHigh_AboveMedian	factor	2.00	contr.treatment	treatment	190	106	105,657	1.23	0.141	1.46	201	0.93	1.62	0.93, 1.62	0.14	0.528	0.1	0.1	0.1	0.1	0.1	0.1
ALKAL1.BIN	ALKAL1.BIN	dichotomous	FALSE	level	FALSE	382	201	382	prop_hazard	HR	High_AboveMedian	ALKAL1.BINHigh_AboveMedian	factor	2.00	contr.treatment	treatment	53	28	33,758	0.90	0.204	-0.492	201	0.61	1.35	0.61, 1.35	0.6	0.507	0.6	0.6	0.6	0.6	0.6	0.6
ALKAL2.BIN	ALKAL2.BIN	dichotomous	FALSE	level	FALSE	382	201	382	prop_hazard	HR	High_AboveMedian	ALKAL2.BINHigh_AboveMedian	factor	2.00	contr.treatment	treatment	191	94	117,197	0.78	0.142	-1.75	201	0.59	1.03	0.59, 1.03	0.080	0.538	0.08	0.08	0.08	0.08	0.08	0.08
ALKBH1.BIN	ALKBH1.BIN	dichotomous	FALSE	level	FALSE	382	201	382	prop_hazard	HR	High_AboveMedian	ALKBH1.BINHigh_AboveMedian	factor	2.00	contr.treatment	treatment	187	99	108,932	1.00	0.141	-0.035	201	0.75	1.31	0.75, 1.31	>0.9	0.502	1	1	1	1	1	1
ALKBH2.BIN	ALKBH2.BIN	dichotomous	FALSE	level	FALSE	382	201	382	prop_hazard	HR	High_AboveMedian	ALKBH2.BINHigh_AboveMedian	factor	2.00	contr.treatment	treatment	189	110	106,569	1.28	0.142	1.74	201	0.97	1.69	0.97, 1.69	0.082	0.523	0.08	0.08	0.08	0.08	0.08	0.08
ALKBH3.BIN	ALKBH3.BIN	dichotomous	FALSE	level	FALSE	382	201	382	prop_hazard	HR	High_AboveMedian	ALKBH3.BINHigh_AboveMedian	factor	2.00	contr.treatment	treatment	190	99	109,716	0.97	0.141	-0.194	201	0.74	1.28	0.74, 1.28	0.8	0.512	0.8	0.8	0.8	0.8	0.8	0.8
ALKBH4.BIN	ALKBH4.BIN	dichotomous	FALSE	level	FALSE	382	201	382	prop_hazard	HR	High_AboveMedian	ALKBH4.BINHigh_AboveMedian	factor	2.00	contr.treatment	treatment	187	109	107,484	1.24	0.142	1.51	201	0.94	1.64	0.94, 1.64	0.13	0.522	0.1	0.1	0.1	0.1	0.1	0.1
ALKBH5.BIN	ALKBH5.BIN	dichotomous	FALSE	level	FALSE	382	201	382	prop_hazard	HR	High_AboveMedian	ALKBH5.BINHigh_AboveMedian	factor	2.00	contr.treatment	treatment	188	111	105,393	1.33	0.142	2.02	201	1.01	1.76	1.01, 1.76	0.043	0.528	0.04	0.04	0.04	0.04	0.04	0.04
ALKBH6.BIN	ALKBH6.BIN	dichotomous	FALSE	level	FALSE	382	201	382	prop_hazard	HR	High_AboveMedian	ALKBH6.BINHigh_AboveMedian	factor	2.00	contr.treatment	treatment	189	110	109,163	1.25	0.142	1.57	201	0.95	1.65	0.95, 1.65	0.12	0.521	0.1	0.1	0.1	0.1	0.1	0.1
ALKBH7.BIN	ALKBH7.BIN	dichotomous	FALSE	level	FALSE	382	201	382	prop_hazard	HR	High_AboveMedian	ALKBH7.BINHigh_AboveMedian	factor	2.00	contr.treatment	treatment	187	107	105,910	1.22	0.142	1.43	201	0.93	1.62	0.93, 1.62	0.2	0.523	0.2	0.2	0.2	0.2	0.2	0.2
ALKBH8.BIN	ALKBH8.BIN	dichotomous	FALSE	level	FALSE	382	201	382	prop_hazard	HR	High_AboveMedian	ALKBH8.BINHigh_AboveMedian	factor	2.00	contr.treatment	treatment	189	107	104,594	1.24	0.142	1.52	201	0.94	1.64	0.94, 1.64	0.13	0.522	0.1	0.1	0.1	0.1	0.1	0.1
ALLC.BIN	ALLC.BIN	dichotomous	FALSE	level	FALSE	382	201	382	prop_hazard	HR	High_AboveMedian	ALLC.BINHigh_AboveMedian	factor	2.00	contr.treatment	treatment	150	77	87,815	0.96	0.145	-0.301	201	0.72	1.27	0.72, 1.27	0.8	0.506	0.8	0.8	0.8	0.8	0.8	0.8
ALMS1.BIN	ALMS1.BIN	dichotomous	FALSE	level	FALSE	382	201	382	prop_hazard	HR	High_AboveMedian	ALMS1.BINHigh_AboveMedian	factor	2.00	contr.treatment	treatment	194	91	117,832	0.75	0.142	-1.98	201	0.57	1.00	0.57, 1.00	0.047	0.534	0.05	0.05	0.05	0.05	0.05	0.05
ALOX12.BIN	ALOX12.BIN	dichotomous	FALSE	level	FALSE	382	201	382	prop_hazard	HR	High_AboveMedian	ALOX12.BINHigh_AboveMedian	factor	2.00	contr.treatment	treatment	190	105	113,595	1.05	0.141	0.356	201	0.80	1.39	0.80, 1.39	0.7	0.494	0.7	0.7	0.7	0.7	0.7	0.7
ALOX12B.BIN	ALOX12B.BIN	dichotomous	FALSE	level	FALSE	382	201	382	prop_hazard	HR	High_AboveMedian	ALOX12B.BINHigh_AboveMedian	factor	2.00	contr.treatment	treatment	191	104	111,227	1.08	0.141	0.531	201	0.82	1.42	0.82, 1.42	0.6	0.513	0.6	0.6	0.6	0.6	0.6	0.6
ALOX15.BIN	ALOX15.BIN	dichotomous	FALSE	level	FALSE	382	201	382	prop_hazard	HR	High_AboveMedian	ALOX15.BINHigh_AboveMedian	factor	2.00	contr.treatment	treatment	191	96	113,444	0.88	0.141	-0.881	201	0.67	1.16	0.67, 1.16	0.4	0.513	0.4	0.4	0.4	0.4	0.4	0.4
ALOX15B.BIN	ALOX15B.BIN	dichotomous	FALSE	level	FALSE	382	201	382	prop_hazard	HR	High_AboveMedian	ALOX15B.BINHigh_AboveMedian	factor	2.00	contr.treatment	treatment	191	91	116,635	0.76	0.142	-1.92	201	0.58	1.01	0.58, 1.01	0.055	0.535	0.05	0.06	0.05	0.06	0.06	0.06
ALOX5.BIN	ALOX5.BIN	dichotomous	FALSE	level	FALSE	382	201	382	prop_hazard	HR	High_AboveMedian	ALOX5.BINHigh_AboveMedian	factor	2.00	contr.treatment	treatment	190	87	121,198	0.66	0.143	-2.93	201	0.50	0.87	0.50, 0.87	0.003	0.554	0.003	0.003	0.003	0.003	0.003	0.003
ALOX5AP.BIN	ALOX5AP.BIN	dichotomous	FALSE	level	FALSE	382	201	382	prop_hazard	HR	High_AboveMedian	ALOX5AP.BINHigh_AboveMedian	factor	2.00	contr.treatment	treatment	188	98	112,140	0.94	0.141	-0.436	201	0.71	1.24	0.71, 1.24	0.7	0.511	0.7	0.7	0.7	0.7	0.7	0.7
ALOXE3.BIN	ALOXE3.BIN	dichotomous	FALSE	level	FALSE	382	201	382	prop_hazard	HR	High_AboveMedian	ALOXE3.BINHigh_AboveMedian	factor	2.00	contr.treatment	treatment	192	105	103,219	1.22	0.141	1.43	201	0.93	1.62	0.93, 1.62	0.2	0.528	0.2	0.2	0.2	0.2	0.2	0.2
ALPG.BIN	ALPG.BIN	dichotomous	FALSE	level	FALSE	382	201	382	prop_hazard	HR	High_AboveMedian	ALPG.BINHigh_AboveMedian	factor	2.00	contr.treatment	treatment	37	20	21,487	1.02	0.236	0.089	201	0.64	1.62	0.64, 1.62	>0.9	0.497	0.9	0.9	0.9	0.9	0.9	0.9
ALPI.BIN	ALPI.BIN	dichotomous	FALSE	level	FALSE	382	201	382	prop_hazard	HR	High_AboveMedian	ALPI.BINHigh_AboveMedian	factor	2.00	contr.treatment	treatment	12	6	8,237	0.82	0.415	-0.491	201	0.36	1.84	0.36, 1.84	0.6	0.504	0.6	0.6	0.6	0.6	0.6	0.6
ALPK1.BIN	ALPK1.BIN	dichotomous	FALSE	level	FALSE	382	201	382	prop_hazard	HR	High_AboveMedian	ALPK1.BINHigh_AboveMedian	factor	2.00	contr.treatment	treatment	189	85	120,451	0.64	0.143	-3.06	201	0.49	0.85	0.49, 0.85	0.002	0.555	0.002	0.002	0.002	0.002	0.002	0.002
ALPK2.BIN	ALPK2.BIN	dichotomous	FALSE	level	FALSE	382	201	382	prop_hazard	HR	High_AboveMedian	ALPK2.BINHigh_AboveMedian	factor	2.00	contr.treatment	treatment	192	85	118,987	0.66	0.143	-2.89	201	0.50	0.88	0.50, 0.88	0.004	0.549	0.004	0.004	0.004	0.004	0.004	0.004
ALPK3.BIN	ALPK3.BIN	dichotomous	FALSE	level	FALSE	382	201	382	prop_hazard	HR	High_AboveMedian	ALPK3.BINHigh_AboveMedian	factor	2.00	contr.treatment	treatment	189	96	113,253	0.91	0.141	-0.641	201	0.69	1.21	0.69, 1.21	0.5	0.501	0.5	0.5	0.5	0.5	0.5	0.5
ALPL.BIN	ALPL.BIN	dichotomous	FALSE	level	FALSE	382	201	382	prop_hazard	HR	High_AboveMedian	ALPL.BINHigh_AboveMedian	factor	2.00	contr.treatment	treatment	192	104	109,050	1.11	0.141	0.769	201	0.85	1.47	0.85, 1.47	0.4	0.518	0.4	0.4	0.4	0.4	0.4	0.4
ALPP.BIN	ALPP.BIN	dichotomous	FALSE	level	FALSE	382	201	382	prop_hazard	HR	High_AboveMedian	ALPP.BINHigh_AboveMedian	factor	2.00	contr.treatment	treatment	65	35	36,216	1.04	0.187	0.206	201	0.72	1.50	0.72, 1.50	0.8	0.492	0.8	0.8	0.8	0.8	0.8	0.8
ALS2.BIN	ALS2.BIN	dichotomous	FALSE	level	FALSE	382	201	382	prop_hazard	HR	High_AboveMedian	ALS2.BINHigh_AboveMedian	factor	2.00	contr.treatment	treatment	194	99	115,930	0.93	0.141	-0.538	201	0.70	1.22	0.70, 1.22	0.6	0.501	0.6	0.6	0.6	0.6	0.6	0.6
ALS2CL.BIN	ALS2CL.BIN	dichotomous	FALSE	level	FALSE	382	201	382	prop_hazard	HR	High_AboveMedian	ALS2CL.BINHigh_AboveMedian	factor	2.00	contr.treatment	treatment	193	104	120,841	0.92	0.141	-0.573	201	0.70	1.22	0.70, 1.22	0.6	0.522	0.6	0.6	0.6	0.6	0.6	0.6
ALX1.BIN	ALX1.BIN	dichotomous	FALSE	level	FALSE	382	201	382	prop_hazard	HR	High_AboveMedian	ALX1.BINHigh_AboveMedian	factor	2.00	contr.treatment	treatment	190	114	100,964	1.50	0.143	2.84	201	1.13	1.99	1.13, 1.99	0.004	0.54	0.004	0.004	0.004	0.004	0.004	0.004
ALX3.BIN	ALX3.BIN	dichotomous	FALSE	level	FALSE	382	201	382	prop_hazard	HR	High_AboveMedian	ALX3.BINHigh_AboveMedian	factor	2.00	contr.treatment	treatment	139	78	84,115	1.05	0.145	0.355	201	0.79	1.40	0.79, 1.40	0.7	0.509	0.7	0.7	0.7	0.7	0.7	0.7
ALX4.BIN	ALX4.BIN	dichotomous	FALSE	level	FALSE	382	201	382	prop_hazard	HR	High_AboveMedian	ALX4.BINHigh_AboveMedian	factor	2.00	contr.treatment	treatment	189	111	106,909	1.37	0.142	2.24	201	1.04	1.82	1.04, 1.82	0.025	0.552	0.02	0.03	0.02	0.03	0.03	0.03
ALYREF.BIN	ALYREF.BIN	dichotomous	FALSE	level	FALSE	382	201	382	prop_hazard	HR	High_AboveMedian	ALYREF.BINHigh_AboveMedian	factor	2.00	contr.treatment	treatment	188	110	101,445	1.41	0.142	2.43	201	1.07	1.86	1.07, 1.86	0.015	0.542	0.01	0.02	0.01	0.015	0.02	0.015
AMACR.BIN	AMACR.BIN	dichotomous	FALSE	level	FALSE	382	201	382	prop_hazard	HR	High_AboveMedian	AMACR.BINHigh_AboveMedian	factor	2.00	contr.treatment	treatment	189	110	104,706	1.33	0.142	1.98	201	1.00	1.75	1.00, 1.75	0.047	0.531	0.05	0.05	0.05	0.05	0.05	0.05
AMBN.BIN	AMBN.BIN	dichotomous	FALSE	level	FALSE	382	201	382	prop_hazard	HR	High_AboveMedian	AMBN.BINHigh_AboveMedian	factor	2.00	contr.treatment	treatment	83	49	45,872	1.26	0.164	1.38	201	0.91	1.73	0.91, 1.73	0.2	0.525	0.2	0.2	0.2	0.2	0.2	0.2
AMBP.BIN	AMBP.BIN	dichotomous	FALSE	level	FALSE	382	201	382	prop_hazard	HR	High_AboveMedian	AMBP.BINHigh_AboveMedian	factor	2.00	contr.treatment	treatment	141	80	80,153	1.18	0.144	1.12	201	0.89	1.56	0.89, 1.56	0.3	0.527	0.3	0.3	0.3	0.3	0.3	0.3
AMBRA1.BIN	AMBRA1.BIN	dichotomous	FALSE	level	FALSE	382	201	382	prop_hazard	HR	High_AboveMedian	AMBRA1.BINHigh_AboveMedian	factor	2.00	contr.treatment	treatment	191	99	111,349	1.00	0.141	0.002	201	0.76	1.32	0.76, 1.32	>0.9	0.509	1	1	1	1	1	1
AMD1.BIN	AMD1.BIN	dichotomous	FALSE	level	FALSE	382	201	382	prop_hazard	HR	High_AboveMedian	AMD1.BINHigh_AboveMedian	factor	2.00	contr.treatment	treatment	187	107	102,160	1.28	0.142	1.76	201	0.97	1.69	0.97, 1.69	0.078	0.525	0.08	0.08	0.08	0.08	0.08	0.08
AMDHD1.BIN	AMDHD1.BIN	dichotomous	FALSE	level	FALSE	382	201	382	prop_hazard	HR	High_AboveMedian	AMDHD1.BINHigh_AboveMedian	factor	2.00	contr.treatment	treatment	190	94	112,977	0.84	0.141	-1.21	201	0.64	1.11	0.64, 1.11	0.2	0.522	0.2	0.2	0.2	0.2	0.2	0.2
AMDHD2.BIN	AMDHD2.BIN	dichotomous	FALSE	level	FALSE	382	201	382	prop_hazard	HR	High_AboveMedian	AMDHD2.BINHigh_AboveMedian	factor	2.00	contr.treatment	treatment	188	112	110,483	1.27	0.142	1.67	201	0.96	1.67	0.96, 1.67	0.095	0.521	0.09	0.09	0.09	0.09	0.09	0.09
AMER1.BIN	AMER1.BIN	dichotomous	FALSE	level	FALSE	382	201	382	prop_hazard	HR	High_AboveMedian	AMER1.BINHigh_AboveMedian	factor	2.00	contr.treatment	treatment	190	90	122,969	0.69	0.143	-2.59	201	0.52	0.91	0.52, 0.91	0.010	0.539	0.009	0.01	0.009	0.01	0.01	0.01
AMER2.BIN	AMER2.BIN	dichotomous	FALSE	level	FALSE	382	201	382	prop_hazard	HR	High_AboveMedian	AMER2.BINHigh_AboveMedian	factor	2.00	contr.treatment	treatment	152	78	86,614	0.98	0.145	-0.150	201	0.74	1.30	0.74, 1.30	0.9	0.498	0.9	0.9	0.9	0.9	0.9	0.9
AMER3.BIN	AMER3.BIN	dichotomous	FALSE	level	FALSE	382	201	382	prop_hazard	HR	High_AboveMedian	AMER3.BINHigh_AboveMedian	factor	2.00	contr.treatment	treatment	13	9	6,743	1.46	0.342	1.11	201	0.75	2.86	0.75, 2.86	0.3	0.509	0.3	0.3	0.3	0.3	0.3	0.3
AMFR.BIN	AMFR.BIN	dichotomous	FALSE	level	FALSE	382	201	382	prop_hazard	HR	High_AboveMedian	AMFR.BINHigh_AboveMedian	factor	2.00	contr.treatment	treatment	190	97	112,404	0.90	0.141	-0.750	201	0.68	1.19	0.68, 1.19	0.5	0.526	0.5	0.5	0.5	0.5	0.5	0.5
AMH.BIN	AMH.BIN	dichotomous	FALSE	level	FALSE	382	201	382	prop_hazard	HR	High_AboveMedian	AMH.BINHigh_AboveMedian	factor	2.00	contr.treatment	treatment	191	106	111,686	1.16	0.142	1.06	201	0.88	1.53	0.88, 1.53	0.3	0.521	0.3	0.3	0.3	0.3	0.3	0.3
AMHR2.BIN	AMHR2.BIN	dichotomous	FALSE	level	FALSE	382	201	382	prop_hazard	HR	High_AboveMedian	AMHR2.BINHigh_AboveMedian	factor	2.00	contr.treatment	treatment	189	99	109,604	1.01	0.141	0.070	201	0.77	1.33	0.77, 1.33	>0.9	0.505	0.9	0.9	0.9	0.9	0.9	0.9
AMIGO1.BIN	AMIGO1.BIN	dichotomous	FALSE	level	FALSE	382	201	382	prop_hazard	HR	High_AboveMedian	AMIGO1.BINHigh_AboveMedian	factor	2.00	contr.treatment	treatment	188	101	113,965	0.95	0.141	-0.336	201	0.72	1.26	0.72, 1.26	0.7	0.51	0.7	0.7	0.7	0.7	0.7	0.7
AMIGO2.BIN	AMIGO2.BIN	dichotomous	FALSE	level	FALSE	382	201	382	prop_hazard	HR	High_AboveMedian	AMIGO2.BINHigh_AboveMedian	factor	2.00	contr.treatment	treatment	189	96	118,094	0.83	0.142	-1.34	201	0.63	1.09	0.63, 1.09	0.2	0.523	0.2	0.2	0.2	0.2	0.2	0.2
AMIGO3.BIN	AMIGO3.BIN	dichotomous	FALSE	level	FALSE	382	201	382	prop_hazard	HR	High_AboveMedian	AMIGO3.BINHigh_AboveMedian	factor	2.00	contr.treatment	treatment	193	98	117,038	0.89	0.142	-0.788	201	0.68	1.18	0.68, 1.18	0.4	0.505	0.4	0.4	0.4	0.4	0.4	0.4
AMMECR1.BIN	AMMECR1.BIN	dichotomous	FALSE	level	FALSE	382	201	382	prop_hazard	HR	High_AboveMedian	AMMECR1.BINHigh_AboveMedian	factor	2.00	contr.treatment	treatment	187	107	103,098	1.28	0.142	1.72	201	0.97	1.68	0.97, 1.68	0.085	0.532	0.08	0.08	0.08	0.08	0.08	0.08
AMMECR1L.BIN	AMMECR1L.BIN	dichotomous	FALSE	level	FALSE	382	201	382	prop_hazard	HR	High_AboveMedian	AMMECR1L.BINHigh_AboveMedian	factor	2.00	contr.treatment	treatment	189	111	105,239	1.32	0.142	1.95	201	1.00	1.74	1.00, 1.74	0.051	0.525	0.05	0.05	0.05	0.05	0.05	0.05
AMN.BIN	AMN.BIN	dichotomous	FALSE	level	FALSE	382	201	382	prop_hazard	HR	High_AboveMedian	AMN.BINHigh_AboveMedian	factor	2.00	contr.treatment	treatment	192	104	116,028	0.99	0.141	-0.071	201	0.75	1.31	0.75, 1.31	>0.9	0.511	0.9	0.9	0.9	0.9	0.9	0.9
AMN1.BIN	AMN1.BIN	dichotomous	FALSE	level	FALSE	382	201	382	prop_hazard	HR	High_AboveMedian	AMN1.BINHigh_AboveMedian	factor	2.00	contr.treatment	treatment	190	104	110,297	1.09	0.141	0.615	201	0.83	1.44	0.83, 1.44	0.5	0.509	0.5	0.5	0.5	0.5	0.5	0.5
AMOT.BIN	AMOT.BIN	dichotomous	FALSE	level	FALSE	382	201	382	prop_hazard	HR	High_AboveMedian	AMOT.BINHigh_AboveMedian	factor	2.00	contr.treatment	treatment	191	113	105,232	1.40	0.142	2.39	201	1.06	1.86	1.06, 1.86	0.017	0.54	0.02	0.02	0.02	0.02	0.02	0.02
AMOTL1.BIN	AMOTL1.BIN	dichotomous	FALSE	level	FALSE	382	201	382	prop_hazard	HR	High_AboveMedian	AMOTL1.BINHigh_AboveMedian	factor	2.00	contr.treatment	treatment	193	104	107,109	1.12	0.141	0.776	201	0.85	1.47	0.85, 1.47	0.4	0.514	0.4	0.4	0.4	0.4	0.4	0.4
AMOTL2.BIN	AMOTL2.BIN	dichotomous	FALSE	level	FALSE	382	201	382	prop_hazard	HR	High_AboveMedian	AMOTL2.BINHigh_AboveMedian	factor	2.00	contr.treatment	treatment	189	106	109,710	1.14	0.141	0.930	201	0.86	1.50	0.86, 1.50	0.4	0.513	0.4	0.4	0.4	0.4	0.4	0.4
AMPD1.BIN	AMPD1.BIN	dichotomous	FALSE	level	FALSE	382	201	382	prop_hazard	HR	High_AboveMedian	AMPD1.BINHigh_AboveMedian	factor	2.00	contr.treatment	treatment	189	89	117,760	0.72	0.142	-2.28	201	0.55	0.96	0.55, 0.96	0.023	0.538	0.02	0.02	0.02	0.02	0.02	0.02
AMPD2.BIN	AMPD2.BIN	dichotomous	FALSE	level	FALSE	382	201	382	prop_hazard	HR	High_AboveMedian	AMPD2.BINHigh_AboveMedian	factor	2.00	contr.treatment	treatment	191	109	111,108	1.19	0.142	1.21	201	0.90	1.57	0.90, 1.57	0.2	0.515	0.2	0.2	0.2	0.2	0.2	0.2
AMPD3.BIN	AMPD3.BIN	dichotomous	FALSE	level	FALSE	382	201	382	prop_hazard	HR	High_AboveMedian	AMPD3.BINHigh_AboveMedian	factor	2.00	contr.treatment	treatment	191	95	120,111	0.80	0.142	-1.61	201	0.60	1.05	0.60, 1.05	0.11	0.527	0.1	0.1	0.1	0.1	0.1	0.1
AMPH.BIN	AMPH.BIN	dichotomous	FALSE	level	FALSE	382	201	382	prop_hazard	HR	High_AboveMedian	AMPH.BINHigh_AboveMedian	factor	2.00	contr.treatment	treatment	193	92	116,485	0.80	0.142	-1.62	201	0.60	1.05	0.60, 1.05	0.11	0.523	0.1	0.1	0.1	0.1	0.1	0.1
AMT.BIN	AMT.BIN	dichotomous	FALSE	level	FALSE	382	201	382	prop_hazard	HR	High_AboveMedian	AMT.BINHigh_AboveMedian	factor	2.00	contr.treatment	treatment	194	94	122,601	0.76	0.142	-1.94	201	0.57	1.00	0.57, 1.00	0.053	0.522	0.05	0.05	0.05	0.05	0.05	0.05
AMTN.BIN	AMTN.BIN	dichotomous	FALSE	level	FALSE	382	201	382	prop_hazard	HR	High_AboveMedian	AMTN.BINHigh_AboveMedian	factor	2.00	contr.treatment	treatment	60	28	32,811	0.91	0.204	-0.446	201	0.61	1.36	0.61, 1.36	0.7	0.504	0.7	0.7	0.7	0.7	0.7	0.7
AMY1A.BIN	AMY1A.BIN	dichotomous	FALSE	level	FALSE	382	201	382	prop_hazard	HR	High_AboveMedian	AMY1A.BINHigh_AboveMedian	factor	2.00	contr.treatment	treatment	34	17	17,323	1.03	0.254	0.123	201	0.63	1.70	0.63, 1.70	>0.9	0.501	0.9	0.9	0.9	0.9	0.9	0.9
AMY1B.BIN	AMY1B.BIN	dichotomous	FALSE	level	FALSE	382	201	382	prop_hazard	HR	High_AboveMedian	AMY1B.BINHigh_AboveMedian	factor	2.00	contr.treatment	treatment	41	13	31,272	0.45	0.288	-2.75	201	0.26	0.80	0.26, 0.80	0.006	0.529	0.002	0.006	0.005	0.006	0.006	0.006
AMY1C.BIN	AMY1C.BIN	dichotomous	FALSE	level	FALSE	382	201	382	prop_hazard	HR	High_AboveMedian	AMY1C.BINHigh_AboveMedian	factor	2.00	contr.treatment	treatment	113	64	60,028	1.23	0.152	1.34	201	0.91	1.65	0.91, 1.65	0.2	0.518	0.2	0.2	0.2	0.2	0.2	0.2
AMY2A.BIN	AMY2A.BIN	dichotomous	FALSE	level	FALSE	382	201	382	prop_hazard	HR	High_AboveMedian	AMY2A.BINHigh_AboveMedian	factor	2.00	contr.treatment	treatment	193	95	119,848	0.80	0.142	-1.61	201	0.60	1.05	0.60, 1.05	0.11	0.523	0.1	0.1	0.1	0.1	0.1	0.1
AMY2B.BIN	AMY2B.BIN	dichotomous	FALSE	level	FALSE	382	201	382	prop_hazard	HR	High_AboveMedian	AMY2B.BINHigh_AboveMedian	factor	2.00	contr.treatment	treatment	194	90	118,565	0.73	0.142	-2.20	201	0.55	0.97	0.55, 0.97	0.028	0.537	0.03	0.03	0.03	0.03	0.03	0.03
AMZ1.BIN	AMZ1.BIN	dichotomous	FALSE	level	FALSE	382	201	382	prop_hazard	HR	High_AboveMedian	AMZ1.BINHigh_AboveMedian	factor	2.00	contr.treatment	treatment	189	97	119,344	0.84	0.142	-1.21	201	0.64	1.11	0.64, 1.11	0.2	0.515	0.2	0.2	0.2	0.2	0.2	0.2
AMZ2.BIN	AMZ2.BIN	dichotomous	FALSE	level	FALSE	382	201	382	prop_hazard	HR	High_AboveMedian	AMZ2.BINHigh_AboveMedian	factor	2.00	contr.treatment	treatment	190	100	103,374	1.10	0.141	0.671	201	0.83	1.45	0.83, 1.45	0.5	0.509	0.5	0.5	0.5	0.5	0.5	0.5
ANAPC1.BIN	ANAPC1.BIN	dichotomous	FALSE	level	FALSE	382	201	382	prop_hazard	HR	High_AboveMedian	ANAPC1.BINHigh_AboveMedian	factor	2.00	contr.treatment	treatment	194	96	112,577	0.91	0.141	-0.675	201	0.69	1.20	0.69, 1.20	0.5	0.505	0.5	0.5	0.5	0.5	0.5	0.5
ANAPC10.BIN	ANAPC10.BIN	dichotomous	FALSE	level	FALSE	382	201	382	prop_hazard	HR	High_AboveMedian	ANAPC10.BINHigh_AboveMedian	factor	2.00	contr.treatment	treatment	191	97	104,693	1.05	0.141	0.329	201	0.79	1.38	0.79, 1.38	0.7	0.514	0.7	0.7	0.7	0.7	0.7	0.7
ANAPC11.BIN	ANAPC11.BIN	dichotomous	FALSE	level	FALSE	382	201	382	prop_hazard	HR	High_AboveMedian	ANAPC11.BINHigh_AboveMedian	factor	2.00	contr.treatment	treatment	187	108	109,309	1.19	0.142	1.21	201	0.90	1.57	0.90, 1.57	0.2	0.514	0.2	0.2	0.2	0.2	0.2	0.2
ANAPC13.BIN	ANAPC13.BIN	dichotomous	FALSE	level	FALSE	382	201	382	prop_hazard	HR	High_AboveMedian	ANAPC13.BINHigh_AboveMedian	factor	2.00	contr.treatment	treatment	187	109	103,575	1.30	0.142	1.86	201	0.99	1.72	0.99, 1.72	0.063	0.522	0.06	0.06	0.06	0.06	0.06	0.06
ANAPC15.BIN	ANAPC15.BIN	dichotomous	FALSE	level	FALSE	382	201	382	prop_hazard	HR	High_AboveMedian	ANAPC15.BINHigh_AboveMedian	factor	2.00	contr.treatment	treatment	187	94	110,570	0.90	0.142	-0.731	201	0.68	1.19	0.68, 1.19	0.5	0.5	0.5	0.5	0.5	0.5	0.5	0.5
ANAPC16.BIN	ANAPC16.BIN	dichotomous	FALSE	level	FALSE	382	201	382	prop_hazard	HR	High_AboveMedian	ANAPC16.BINHigh_AboveMedian	factor	2.00	contr.treatment	treatment	187	105	109,414	1.09	0.141	0.640	201	0.83	1.44	0.83, 1.44	0.5	0.498	0.5	0.5	0.5	0.5	0.5	0.5
ANAPC2.BIN	ANAPC2.BIN	dichotomous	FALSE	level	FALSE	382	201	382	prop_hazard	HR	High_AboveMedian	ANAPC2.BINHigh_AboveMedian	factor	2.00	contr.treatment	treatment	188	100	115,416	0.92	0.141	-0.568	201	0.70	1.22	0.70, 1.22	0.6	0.52	0.6	0.6	0.6	0.6	0.6	0.6
ANAPC4.BIN	ANAPC4.BIN	dichotomous	FALSE	level	FALSE	382	201	382	prop_hazard	HR	High_AboveMedian	ANAPC4.BINHigh_AboveMedian	factor	2.00	contr.treatment	treatment	194	102	117,521	0.92	0.141	-0.614	201	0.70	1.21	0.70, 1.21	0.5	0.524	0.5	0.5	0.5	0.5	0.5	0.5
ANAPC5.BIN	ANAPC5.BIN	dichotomous	FALSE	level	FALSE	382	201	382	prop_hazard	HR	High_AboveMedian	ANAPC5.BINHigh_AboveMedian	factor	2.00	contr.treatment	treatment	190	115	99,100	1.61	0.143	3.35	201	1.22	2.14	1.22, 2.14	<0.001	0.56	7e-04	8e-04	7e-04	8e-04	8e-04	8e-04
ANAPC7.BIN	ANAPC7.BIN	dichotomous	FALSE	level	FALSE	382	201	382	prop_hazard	HR	High_AboveMedian	ANAPC7.BINHigh_AboveMedian	factor	2.00	contr.treatment	treatment	191	107	106,875	1.23	0.141	1.47	201	0.93	1.62	0.93, 1.62	0.14	0.528	0.1	0.1	0.1	0.1	0.1	0.1
ANG.BIN	ANG.BIN	dichotomous	FALSE	level	FALSE	382	201	382	prop_hazard	HR	High_AboveMedian	ANG.BINHigh_AboveMedian	factor	2.00	contr.treatment	treatment	192	96	119,106	0.79	0.141	-1.63	201	0.60	1.05	0.60, 1.05	0.10	0.532	0.1	0.1	0.1	0.1	0.1	0.1
ANGEL1.BIN	ANGEL1.BIN	dichotomous	FALSE	level	FALSE	382	201	382	prop_hazard	HR	High_AboveMedian	ANGEL1.BINHigh_AboveMedian	factor	2.00	contr.treatment	treatment	188	106	107,268	1.19	0.141	1.21	201	0.90	1.57	0.90, 1.57	0.2	0.523	0.2	0.2	0.2	0.2	0.2	0.2
ANGEL2.BIN	ANGEL2.BIN	dichotomous	FALSE	level	FALSE	382	201	382	prop_hazard	HR	High_AboveMedian	ANGEL2.BINHigh_AboveMedian	factor	2.00	contr.treatment	treatment	191	116	105,136	1.46	0.143	2.66	201	1.11	1.94	1.11, 1.94	0.008	0.537	0.007	0.008	0.007	0.008	0.008	0.008
ANGPT1.BIN	ANGPT1.BIN	dichotomous	FALSE	level	FALSE	382	201	382	prop_hazard	HR	High_AboveMedian	ANGPT1.BINHigh_AboveMedian	factor	2.00	contr.treatment	treatment	191	106	103,950	1.26	0.141	1.64	201	0.96	1.66	0.96, 1.66	0.10	0.541	0.1	0.1	0.1	0.1	0.1	0.1
ANGPT2.BIN	ANGPT2.BIN	dichotomous	FALSE	level	FALSE	382	201	382	prop_hazard	HR	High_AboveMedian	ANGPT2.BINHigh_AboveMedian	factor	2.00	contr.treatment	treatment	189	103	111,651	1.06	0.141	0.384	201	0.80	1.39	0.80, 1.39	0.7	0.506	0.7	0.7	0.7	0.7	0.7	0.7
ANGPT4.BIN	ANGPT4.BIN	dichotomous	FALSE	level	FALSE	382	201	382	prop_hazard	HR	High_AboveMedian	ANGPT4.BINHigh_AboveMedian	factor	2.00	contr.treatment	treatment	184	85	112,955	0.72	0.143	-2.33	201	0.54	0.95	0.54, 0.95	0.020	0.544	0.02	0.02	0.02	0.02	0.02	0.02
ANGPTL1.BIN	ANGPTL1.BIN	dichotomous	FALSE	level	FALSE	382	201	382	prop_hazard	HR	High_AboveMedian	ANGPTL1.BINHigh_AboveMedian	factor	2.00	contr.treatment	treatment	190	97	113,142	0.93	0.141	-0.519	201	0.70	1.23	0.70, 1.23	0.6	0.499	0.6	0.6	0.6	0.6	0.6	0.6
ANGPTL2.BIN	ANGPTL2.BIN	dichotomous	FALSE	level	FALSE	382	201	382	prop_hazard	HR	High_AboveMedian	ANGPTL2.BINHigh_AboveMedian	factor	2.00	contr.treatment	treatment	189	99	111,714	0.98	0.141	-0.145	201	0.74	1.29	0.74, 1.29	0.9	0.498	0.9	0.9	0.9	0.9	0.9	0.9
ANGPTL3.BIN	ANGPTL3.BIN	dichotomous	FALSE	level	FALSE	382	201	382	prop_hazard	HR	High_AboveMedian	ANGPTL3.BINHigh_AboveMedian	factor	2.00	contr.treatment	treatment	105	65	63,146	1.25	0.151	1.47	201	0.93	1.68	0.93, 1.68	0.14	0.53	0.1	0.1	0.1	0.1	0.1	0.1
ANGPTL4.BIN	ANGPTL4.BIN	dichotomous	FALSE	level	FALSE	382	201	382	prop_hazard	HR	High_AboveMedian	ANGPTL4.BINHigh_AboveMedian	factor	2.00	contr.treatment	treatment	189	113	104,407	1.47	0.142	2.72	201	1.11	1.95	1.11, 1.95	0.007	0.552	0.006	0.007	0.006	0.007	0.007	0.007
ANGPTL5.BIN	ANGPTL5.BIN	dichotomous	FALSE	level	FALSE	382	201	382	prop_hazard	HR	High_AboveMedian	ANGPTL5.BINHigh_AboveMedian	factor	2.00	contr.treatment	treatment	191	98	108,730	0.99	0.141	-0.069	201	0.75	1.31	0.75, 1.31	>0.9	0.504	0.9	0.9	0.9	0.9	0.9	0.9
ANGPTL6.BIN	ANGPTL6.BIN	dichotomous	FALSE	level	FALSE	382	201	382	prop_hazard	HR	High_AboveMedian	ANGPTL6.BINHigh_AboveMedian	factor	2.00	contr.treatment	treatment	189	102	112,179	1.02	0.141	0.163	201	0.78	1.35	0.78, 1.35	0.9	0.513	0.9	0.9	0.9	0.9	0.9	0.9
ANGPTL7.BIN	ANGPTL7.BIN	dichotomous	FALSE	level	FALSE	382	201	382	prop_hazard	HR	High_AboveMedian	ANGPTL7.BINHigh_AboveMedian	factor	2.00	contr.treatment	treatment	190	100	111,164	1.00	0.141	-0.018	201	0.76	1.32	0.76, 1.32	>0.9	0.501	1	1	1	1	1	1
ANGPTL8.BIN	ANGPTL8.BIN	dichotomous	FALSE	level	FALSE	382	201	382	prop_hazard	HR	High_AboveMedian	ANGPTL8.BINHigh_AboveMedian	factor	2.00	contr.treatment	treatment	159	83	95,939	0.95	0.144	-0.350	201	0.72	1.26	0.72, 1.26	0.7	0.501	0.7	0.7	0.7	0.7	0.7	0.7
ANK1.BIN	ANK1.BIN	dichotomous	FALSE	level	FALSE	382	201	382	prop_hazard	HR	High_AboveMedian	ANK1.BINHigh_AboveMedian	factor	2.00	contr.treatment	treatment	193	84	126,876	0.57	0.144	-3.94	201	0.43	0.75	0.43, 0.75	<0.001	0.57	7e-05	8e-05	6e-05	8e-05	8e-05	8e-05
ANK2.BIN	ANK2.BIN	dichotomous	FALSE	level	FALSE	382	201	382	prop_hazard	HR	High_AboveMedian	ANK2.BINHigh_AboveMedian	factor	2.00	contr.treatment	treatment	194	93	118,169	0.78	0.142	-1.76	201	0.59	1.03	0.59, 1.03	0.078	0.53	0.08	0.08	0.08	0.08	0.08	0.08
ANK3.BIN	ANK3.BIN	dichotomous	FALSE	level	FALSE	382	201	382	prop_hazard	HR	High_AboveMedian	ANK3.BINHigh_AboveMedian	factor	2.00	contr.treatment	treatment	194	93	118,649	0.78	0.142	-1.76	201	0.59	1.03	0.59, 1.03	0.078	0.526	0.08	0.08	0.08	0.08	0.08	0.08
ANKAR.BIN	ANKAR.BIN	dichotomous	FALSE	level	FALSE	382	201	382	prop_hazard	HR	High_AboveMedian	ANKAR.BINHigh_AboveMedian	factor	2.00	contr.treatment	treatment	194	98	114,862	0.92	0.141	-0.576	201	0.70	1.22	0.70, 1.22	0.6	0.504	0.6	0.6	0.6	0.6	0.6	0.6
ANKDD1A.BIN	ANKDD1A.BIN	dichotomous	FALSE	level	FALSE	382	201	382	prop_hazard	HR	High_AboveMedian	ANKDD1A.BINHigh_AboveMedian	factor	2.00	contr.treatment	treatment	188	102	116,132	0.96	0.141	-0.323	201	0.72	1.26	0.72, 1.26	0.7	0.514	0.7	0.7	0.7	0.7	0.7	0.7
ANKDD1B.BIN	ANKDD1B.BIN	dichotomous	FALSE	level	FALSE	382	201	382	prop_hazard	HR	High_AboveMedian	ANKDD1B.BINHigh_AboveMedian	factor	2.00	contr.treatment	treatment	190	108	109,094	1.21	0.142	1.32	201	0.91	1.59	0.91, 1.59	0.2	0.52	0.2	0.2	0.2	0.2	0.2	0.2
ANKEF1.BIN	ANKEF1.BIN	dichotomous	FALSE	level	FALSE	382	201	382	prop_hazard	HR	High_AboveMedian	ANKEF1.BINHigh_AboveMedian	factor	2.00	contr.treatment	treatment	189	103	112,915	1.02	0.141	0.174	201	0.78	1.35	0.78, 1.35	0.9	0.499	0.9	0.9	0.9	0.9	0.9	0.9
ANKFN1.BIN	ANKFN1.BIN	dichotomous	FALSE	level	FALSE	382	201	382	prop_hazard	HR	High_AboveMedian	ANKFN1.BINHigh_AboveMedian	factor	2.00	contr.treatment	treatment	192	103	110,459	1.07	0.141	0.467	201	0.81	1.41	0.81, 1.41	0.6	0.502	0.6	0.6	0.6	0.6	0.6	0.6
ANKFY1.BIN	ANKFY1.BIN	dichotomous	FALSE	level	FALSE	382	201	382	prop_hazard	HR	High_AboveMedian	ANKFY1.BINHigh_AboveMedian	factor	2.00	contr.treatment	treatment	188	111	108,573	1.28	0.142	1.76	201	0.97	1.70	0.97, 1.70	0.078	0.533	0.08	0.08	0.08	0.08	0.08	0.08
ANKH.BIN	ANKH.BIN	dichotomous	FALSE	level	FALSE	382	201	382	prop_hazard	HR	High_AboveMedian	ANKH.BINHigh_AboveMedian	factor	2.00	contr.treatment	treatment	191	102	110,634	1.05	0.141	0.330	201	0.79	1.38	0.79, 1.38	0.7	0.512	0.7	0.7	0.7	0.7	0.7	0.7
ANKHD1.BIN	ANKHD1.BIN	dichotomous	FALSE	level	FALSE	382	201	382	prop_hazard	HR	High_AboveMedian	ANKHD1.BINHigh_AboveMedian	factor	2.00	contr.treatment	treatment	194	94	119,103	0.79	0.142	-1.68	201	0.60	1.04	0.60, 1.04	0.093	0.526	0.09	0.09	0.09	0.09	0.09	0.09
ANKHD1.EIF4EBP3.BIN	ANKHD1.EIF4EBP3.BIN	dichotomous	FALSE	level	FALSE	382	201	382	prop_hazard	HR	High_AboveMedian	ANKHD1.EIF4EBP3.BINHigh_AboveMedian	factor	2.00	contr.treatment	treatment	194	102	111,461	1.03	0.141	0.227	201	0.78	1.36	0.78, 1.36	0.8	0.501	0.8	0.8	0.8	0.8	0.8	0.8
ANKIB1.BIN	ANKIB1.BIN	dichotomous	FALSE	level	FALSE	382	201	382	prop_hazard	HR	High_AboveMedian	ANKIB1.BINHigh_AboveMedian	factor	2.00	contr.treatment	treatment	193	98	112,352	0.93	0.141	-0.481	201	0.71	1.23	0.71, 1.23	0.6	0.507	0.6	0.6	0.6	0.6	0.6	0.6
ANKK1.BIN	ANKK1.BIN	dichotomous	FALSE	level	FALSE	382	201	382	prop_hazard	HR	High_AboveMedian	ANKK1.BINHigh_AboveMedian	factor	2.00	contr.treatment	treatment	191	92	118,854	0.77	0.142	-1.85	201	0.58	1.02	0.58, 1.02	0.064	0.529	0.06	0.06	0.06	0.06	0.06	0.06
ANKLE1.BIN	ANKLE1.BIN	dichotomous	FALSE	level	FALSE	382	201	382	prop_hazard	HR	High_AboveMedian	ANKLE1.BINHigh_AboveMedian	factor	2.00	contr.treatment	treatment	189	104	111,266	1.10	0.141	0.646	201	0.83	1.45	0.83, 1.45	0.5	0.512	0.5	0.5	0.5	0.5	0.5	0.5
ANKLE2.BIN	ANKLE2.BIN	dichotomous	FALSE	level	FALSE	382	201	382	prop_hazard	HR	High_AboveMedian	ANKLE2.BINHigh_AboveMedian	factor	2.00	contr.treatment	treatment	190	100	107,165	1.08	0.141	0.571	201	0.82	1.43	0.82, 1.43	0.6	0.522	0.6	0.6	0.6	0.6	0.6	0.6
ANKMY1.BIN	ANKMY1.BIN	dichotomous	FALSE	level	FALSE	382	201	382	prop_hazard	HR	High_AboveMedian	ANKMY1.BINHigh_AboveMedian	factor	2.00	contr.treatment	treatment	194	96	118,447	0.83	0.141	-1.29	201	0.63	1.10	0.63, 1.10	0.2	0.521	0.2	0.2	0.2	0.2	0.2	0.2
ANKMY2.BIN	ANKMY2.BIN	dichotomous	FALSE	level	FALSE	382	201	382	prop_hazard	HR	High_AboveMedian	ANKMY2.BINHigh_AboveMedian	factor	2.00	contr.treatment	treatment	187	109	103,804	1.31	0.142	1.88	201	0.99	1.72	0.99, 1.72	0.060	0.534	0.06	0.06	0.06	0.06	0.06	0.06
ANKRA2.BIN	ANKRA2.BIN	dichotomous	FALSE	level	FALSE	382	201	382	prop_hazard	HR	High_AboveMedian	ANKRA2.BINHigh_AboveMedian	factor	2.00	contr.treatment	treatment	192	107	108,699	1.18	0.141	1.18	201	0.89	1.56	0.89, 1.56	0.2	0.522	0.2	0.2	0.2	0.2	0.2	0.2
ANKRD1.BIN	ANKRD1.BIN	dichotomous	FALSE	level	FALSE	382	201	382	prop_hazard	HR	High_AboveMedian	ANKRD1.BINHigh_AboveMedian	factor	2.00	contr.treatment	treatment	191	98	112,916	0.95	0.141	-0.356	201	0.72	1.25	0.72, 1.25	0.7	0.5	0.7	0.7	0.7	0.7	0.7	0.7
ANKRD10.BIN	ANKRD10.BIN	dichotomous	FALSE	level	FALSE	382	201	382	prop_hazard	HR	High_AboveMedian	ANKRD10.BINHigh_AboveMedian	factor	2.00	contr.treatment	treatment	189	99	119,053	0.87	0.142	-0.95	201	0.66	1.15	0.66, 1.15	0.3	0.523	0.3	0.3	0.3	0.3	0.3	0.3
ANKRD11.BIN	ANKRD11.BIN	dichotomous	FALSE	level	FALSE	382	201	382	prop_hazard	HR	High_AboveMedian	ANKRD11.BINHigh_AboveMedian	factor	2.00	contr.treatment	treatment	194	94	118,339	0.81	0.142	-1.46	201	0.61	1.07	0.61, 1.07	0.14	0.512	0.1	0.1	0.1	0.1	0.1	0.1
ANKRD12.BIN	ANKRD12.BIN	dichotomous	FALSE	level	FALSE	382	201	382	prop_hazard	HR	High_AboveMedian	ANKRD12.BINHigh_AboveMedian	factor	2.00	contr.treatment	treatment	194	89	117,101	0.73	0.142	-2.20	201	0.55	0.97	0.55, 0.97	0.028	0.532	0.03	0.03	0.03	0.03	0.03	0.03
ANKRD13A.BIN	ANKRD13A.BIN	dichotomous	FALSE	level	FALSE	382	201	382	prop_hazard	HR	High_AboveMedian	ANKRD13A.BINHigh_AboveMedian	factor	2.00	contr.treatment	treatment	189	104	106,465	1.13	0.141	0.866	201	0.86	1.49	0.86, 1.49	0.4	0.504	0.4	0.4	0.4	0.4	0.4	0.4
ANKRD13B.BIN	ANKRD13B.BIN	dichotomous	FALSE	level	FALSE	382	201	382	prop_hazard	HR	High_AboveMedian	ANKRD13B.BINHigh_AboveMedian	factor	2.00	contr.treatment	treatment	191	102	108,642	1.06	0.141	0.426	201	0.81	1.40	0.81, 1.40	0.7	0.504	0.7	0.7	0.7	0.7	0.7	0.7
ANKRD13C.BIN	ANKRD13C.BIN	dichotomous	FALSE	level	FALSE	382	201	382	prop_hazard	HR	High_AboveMedian	ANKRD13C.BINHigh_AboveMedian	factor	2.00	contr.treatment	treatment	192	102	113,298	0.99	0.141	-0.040	201	0.75	1.31	0.75, 1.31	>0.9	0.502	1	1	1	1	1	1
ANKRD13D.BIN	ANKRD13D.BIN	dichotomous	FALSE	level	FALSE	382	201	382	prop_hazard	HR	High_AboveMedian	ANKRD13D.BINHigh_AboveMedian	factor	2.00	contr.treatment	treatment	189	103	114,285	1.02	0.141	0.138	201	0.77	1.35	0.77, 1.35	0.9	0.503	0.9	0.9	0.9	0.9	0.9	0.9
ANKRD16.BIN	ANKRD16.BIN	dichotomous	FALSE	level	FALSE	382	201	382	prop_hazard	HR	High_AboveMedian	ANKRD16.BINHigh_AboveMedian	factor	2.00	contr.treatment	treatment	190	98	114,544	0.89	0.141	-0.849	201	0.67	1.17	0.67, 1.17	0.4	0.517	0.4	0.4	0.4	0.4	0.4	0.4
ANKRD17.BIN	ANKRD17.BIN	dichotomous	FALSE	level	FALSE	382	201	382	prop_hazard	HR	High_AboveMedian	ANKRD17.BINHigh_AboveMedian	factor	2.00	contr.treatment	treatment	194	98	113,510	0.93	0.141	-0.494	201	0.71	1.23	0.71, 1.23	0.6	0.505	0.6	0.6	0.6	0.6	0.6	0.6
ANKRD18A.BIN	ANKRD18A.BIN	dichotomous	FALSE	level	FALSE	382	201	382	prop_hazard	HR	High_AboveMedian	ANKRD18A.BINHigh_AboveMedian	factor	2.00	contr.treatment	treatment	193	87	121,231	0.66	0.143	-2.90	201	0.50	0.87	0.50, 0.87	0.004	0.548	0.004	0.004	0.004	0.004	0.004	0.004
ANKRD18B.BIN	ANKRD18B.BIN	dichotomous	FALSE	level	FALSE	382	201	382	prop_hazard	HR	High_AboveMedian	ANKRD18B.BINHigh_AboveMedian	factor	2.00	contr.treatment	treatment	192	106	106,169	1.19	0.141	1.21	201	0.90	1.57	0.90, 1.57	0.2	0.512	0.2	0.2	0.2	0.2	0.2	0.2
ANKRD2.BIN	ANKRD2.BIN	dichotomous	FALSE	level	FALSE	382	201	382	prop_hazard	HR	High_AboveMedian	ANKRD2.BINHigh_AboveMedian	factor	2.00	contr.treatment	treatment	191	102	110,760	1.02	0.141	0.129	201	0.77	1.34	0.77, 1.34	0.9	0.496	0.9	0.9	0.9	0.9	0.9	0.9
ANKRD20A1.BIN	ANKRD20A1.BIN	dichotomous	FALSE	level	FALSE	382	201	382	prop_hazard	HR	High_AboveMedian	ANKRD20A1.BINHigh_AboveMedian	factor	2.00	contr.treatment	treatment	194	95	108,619	0.92	0.141	-0.566	201	0.70	1.22	0.70, 1.22	0.6	0.503	0.6	0.6	0.6	0.6	0.6	0.6
ANKRD20A2P.BIN	ANKRD20A2P.BIN	dichotomous	FALSE	level	FALSE	382	201	382	prop_hazard	HR	High_AboveMedian	ANKRD20A2P.BINHigh_AboveMedian	factor	2.00	contr.treatment	treatment	192	99	110,388	0.99	0.141	-0.076	201	0.75	1.30	0.75, 1.30	>0.9	0.499	0.9	0.9	0.9	0.9	0.9	0.9
ANKRD20A3P.BIN	ANKRD20A3P.BIN	dichotomous	FALSE	level	FALSE	382	201	382	prop_hazard	HR	High_AboveMedian	ANKRD20A3P.BINHigh_AboveMedian	factor	2.00	contr.treatment	treatment	193	92	115,338	0.78	0.142	-1.73	201	0.59	1.03	0.59, 1.03	0.083	0.532	0.08	0.08	0.08	0.08	0.08	0.08
ANKRD20A4P.BIN	ANKRD20A4P.BIN	dichotomous	FALSE	level	FALSE	382	201	382	prop_hazard	HR	High_AboveMedian	ANKRD20A4P.BINHigh_AboveMedian	factor	2.00	contr.treatment	treatment	194	95	115,263	0.84	0.141	-1.26	201	0.63	1.10	0.63, 1.10	0.2	0.516	0.2	0.2	0.2	0.2	0.2	0.2
ANKRD22.BIN	ANKRD22.BIN	dichotomous	FALSE	level	FALSE	382	201	382	prop_hazard	HR	High_AboveMedian	ANKRD22.BINHigh_AboveMedian	factor	2.00	contr.treatment	treatment	189	92	118,078	0.75	0.142	-2.06	201	0.57	0.99	0.57, 0.99	0.039	0.545	0.04	0.04	0.04	0.04	0.04	0.04
ANKRD23.BIN	ANKRD23.BIN	dichotomous	FALSE	level	FALSE	382	201	382	prop_hazard	HR	High_AboveMedian	ANKRD23.BINHigh_AboveMedian	factor	2.00	contr.treatment	treatment	191	92	122,320	0.72	0.142	-2.32	201	0.54	0.95	0.54, 0.95	0.020	0.536	0.02	0.02	0.02	0.02	0.02	0.02
ANKRD24.BIN	ANKRD24.BIN	dichotomous	FALSE	level	FALSE	382	201	382	prop_hazard	HR	High_AboveMedian	ANKRD24.BINHigh_AboveMedian	factor	2.00	contr.treatment	treatment	191	98	115,959	0.88	0.141	-0.893	201	0.67	1.16	0.67, 1.16	0.4	0.516	0.4	0.4	0.4	0.4	0.4	0.4
ANKRD26.BIN	ANKRD26.BIN	dichotomous	FALSE	level	FALSE	382	201	382	prop_hazard	HR	High_AboveMedian	ANKRD26.BINHigh_AboveMedian	factor	2.00	contr.treatment	treatment	194	95	116,357	0.85	0.142	-1.12	201	0.65	1.13	0.65, 1.13	0.3	0.506	0.3	0.3	0.3	0.3	0.3	0.3
ANKRD27.BIN	ANKRD27.BIN	dichotomous	FALSE	level	FALSE	382	201	382	prop_hazard	HR	High_AboveMedian	ANKRD27.BINHigh_AboveMedian	factor	2.00	contr.treatment	treatment	191	94	117,092	0.81	0.142	-1.49	201	0.61	1.07	0.61, 1.07	0.14	0.529	0.1	0.1	0.1	0.1	0.1	0.1
ANKRD28.BIN	ANKRD28.BIN	dichotomous	FALSE	level	FALSE	382	201	382	prop_hazard	HR	High_AboveMedian	ANKRD28.BINHigh_AboveMedian	factor	2.00	contr.treatment	treatment	192	97	117,884	0.83	0.141	-1.35	201	0.63	1.09	0.63, 1.09	0.2	0.539	0.2	0.2	0.2	0.2	0.2	0.2
ANKRD29.BIN	ANKRD29.BIN	dichotomous	FALSE	level	FALSE	382	201	382	prop_hazard	HR	High_AboveMedian	ANKRD29.BINHigh_AboveMedian	factor	2.00	contr.treatment	treatment	188	102	113,425	0.99	0.141	-0.047	201	0.75	1.31	0.75, 1.31	>0.9	0.505	1	1	1	1	1	1
ANKRD30A.BIN	ANKRD30A.BIN	dichotomous	FALSE	level	FALSE	382	201	382	prop_hazard	HR	High_AboveMedian	ANKRD30A.BINHigh_AboveMedian	factor	2.00	contr.treatment	treatment	133	61	78,786	0.81	0.154	-1.37	201	0.60	1.10	0.60, 1.10	0.2	0.512	0.2	0.2	0.2	0.2	0.2	0.2
ANKRD30B.BIN	ANKRD30B.BIN	dichotomous	FALSE	level	FALSE	382	201	382	prop_hazard	HR	High_AboveMedian	ANKRD30B.BINHigh_AboveMedian	factor	2.00	contr.treatment	treatment	192	108	106,016	1.27	0.142	1.68	201	0.96	1.68	0.96, 1.68	0.093	0.523	0.09	0.09	0.09	0.09	0.09	0.09
ANKRD30BL.BIN	ANKRD30BL.BIN	dichotomous	FALSE	level	FALSE	382	201	382	prop_hazard	HR	High_AboveMedian	ANKRD30BL.BINHigh_AboveMedian	factor	2.00	contr.treatment	treatment	70	35	41,712	0.94	0.186	-0.323	201	0.65	1.36	0.65, 1.36	0.7	0.499	0.7	0.7	0.7	0.7	0.7	0.7
ANKRD31.BIN	ANKRD31.BIN	dichotomous	FALSE	level	FALSE	382	201	382	prop_hazard	HR	High_AboveMedian	ANKRD31.BINHigh_AboveMedian	factor	2.00	contr.treatment	treatment	193	107	110,265	1.15	0.141	0.98	201	0.87	1.52	0.87, 1.52	0.3	0.51	0.3	0.3	0.3	0.3	0.3	0.3
ANKRD33.BIN	ANKRD33.BIN	dichotomous	FALSE	level	FALSE	382	201	382	prop_hazard	HR	High_AboveMedian	ANKRD33.BINHigh_AboveMedian	factor	2.00	contr.treatment	treatment	126	64	75,573	0.92	0.152	-0.530	201	0.69	1.24	0.69, 1.24	0.6	0.497	0.6	0.6	0.6	0.6	0.6	0.6
ANKRD33B.BIN	ANKRD33B.BIN	dichotomous	FALSE	level	FALSE	382	201	382	prop_hazard	HR	High_AboveMedian	ANKRD33B.BINHigh_AboveMedian	factor	2.00	contr.treatment	treatment	188	91	120,268	0.71	0.142	-2.37	201	0.54	0.94	0.54, 0.94	0.018	0.546	0.02	0.02	0.02	0.02	0.02	0.02
ANKRD34A.BIN	ANKRD34A.BIN	dichotomous	FALSE	level	FALSE	382	201	382	prop_hazard	HR	High_AboveMedian	ANKRD34A.BINHigh_AboveMedian	factor	2.00	contr.treatment	treatment	190	110	105,524	1.31	0.142	1.88	201	0.99	1.73	0.99, 1.73	0.060	0.531	0.06	0.06	0.06	0.06	0.06	0.06
ANKRD34B.BIN	ANKRD34B.BIN	dichotomous	FALSE	level	FALSE	382	201	382	prop_hazard	HR	High_AboveMedian	ANKRD34B.BINHigh_AboveMedian	factor	2.00	contr.treatment	treatment	189	105	113,605	1.03	0.141	0.227	201	0.78	1.36	0.78, 1.36	0.8	0.493	0.8	0.8	0.8	0.8	0.8	0.8
ANKRD34C.BIN	ANKRD34C.BIN	dichotomous	FALSE	level	FALSE	382	201	382	prop_hazard	HR	High_AboveMedian	ANKRD34C.BINHigh_AboveMedian	factor	2.00	contr.treatment	treatment	126	57	74,741	0.78	0.157	-1.59	201	0.57	1.06	0.57, 1.06	0.11	0.528	0.1	0.1	0.1	0.1	0.1	0.1
ANKRD35.BIN	ANKRD35.BIN	dichotomous	FALSE	level	FALSE	382	201	382	prop_hazard	HR	High_AboveMedian	ANKRD35.BINHigh_AboveMedian	factor	2.00	contr.treatment	treatment	191	92	117,820	0.77	0.142	-1.88	201	0.58	1.01	0.58, 1.01	0.060	0.535	0.06	0.06	0.06	0.06	0.06	0.06
ANKRD36.BIN	ANKRD36.BIN	dichotomous	FALSE	level	FALSE	382	201	382	prop_hazard	HR	High_AboveMedian	ANKRD36.BINHigh_AboveMedian	factor	2.00	contr.treatment	treatment	194	91	118,637	0.75	0.142	-2.04	201	0.57	0.99	0.57, 0.99	0.041	0.529	0.04	0.04	0.04	0.04	0.04	0.04
ANKRD36B.BIN	ANKRD36B.BIN	dichotomous	FALSE	level	FALSE	382	201	382	prop_hazard	HR	High_AboveMedian	ANKRD36B.BINHigh_AboveMedian	factor	2.00	contr.treatment	treatment	194	91	118,614	0.74	0.142	-2.11	201	0.56	0.98	0.56, 0.98	0.035	0.534	0.03	0.03	0.03	0.03	0.03	0.03
ANKRD36C.BIN	ANKRD36C.BIN	dichotomous	FALSE	level	FALSE	382	201	382	prop_hazard	HR	High_AboveMedian	ANKRD36C.BINHigh_AboveMedian	factor	2.00	contr.treatment	treatment	194	91	117,987	0.76	0.142	-1.89	201	0.58	1.01	0.58, 1.01	0.059	0.523	0.06	0.06	0.06	0.06	0.06	0.06
ANKRD37.BIN	ANKRD37.BIN	dichotomous	FALSE	level	FALSE	382	201	382	prop_hazard	HR	High_AboveMedian	ANKRD37.BINHigh_AboveMedian	factor	2.00	contr.treatment	treatment	188	94	109,231	0.92	0.141	-0.555	201	0.70	1.22	0.70, 1.22	0.6	0.497	0.6	0.6	0.6	0.6	0.6	0.6
ANKRD39.BIN	ANKRD39.BIN	dichotomous	FALSE	level	FALSE	382	201	382	prop_hazard	HR	High_AboveMedian	ANKRD39.BINHigh_AboveMedian	factor	2.00	contr.treatment	treatment	190	110	108,555	1.26	0.142	1.64	201	0.96	1.66	0.96, 1.66	0.10	0.533	0.1	0.1	0.1	0.1	0.1	0.1
ANKRD40.BIN	ANKRD40.BIN	dichotomous	FALSE	level	FALSE	382	201	382	prop_hazard	HR	High_AboveMedian	ANKRD40.BINHigh_AboveMedian	factor	2.00	contr.treatment	treatment	187	103	107,676	1.10	0.141	0.680	201	0.83	1.45	0.83, 1.45	0.5	0.501	0.5	0.5	0.5	0.5	0.5	0.5
ANKRD40CL.BIN	ANKRD40CL.BIN	dichotomous	FALSE	level	FALSE	382	201	382	prop_hazard	HR	High_AboveMedian	ANKRD40CL.BINHigh_AboveMedian	factor	2.00	contr.treatment	treatment	12	6	7,445	0.86	0.415	-0.377	201	0.38	1.93	0.38, 1.93	0.7	0.502	0.7	0.7	0.7	0.7	0.7	0.7
ANKRD42.BIN	ANKRD42.BIN	dichotomous	FALSE	level	FALSE	382	201	382	prop_hazard	HR	High_AboveMedian	ANKRD42.BINHigh_AboveMedian	factor	2.00	contr.treatment	treatment	190	104	109,526	1.08	0.141	0.558	201	0.82	1.43	0.82, 1.43	0.6	0.501	0.6	0.6	0.6	0.6	0.6	0.6
ANKRD44.BIN	ANKRD44.BIN	dichotomous	FALSE	level	FALSE	382	201	382	prop_hazard	HR	High_AboveMedian	ANKRD44.BINHigh_AboveMedian	factor	2.00	contr.treatment	treatment	193	95	119,140	0.80	0.142	-1.56	201	0.61	1.06	0.61, 1.06	0.12	0.527	0.1	0.1	0.1	0.1	0.1	0.1
ANKRD45.BIN	ANKRD45.BIN	dichotomous	FALSE	level	FALSE	382	201	382	prop_hazard	HR	High_AboveMedian	ANKRD45.BINHigh_AboveMedian	factor	2.00	contr.treatment	treatment	189	107	99,793	1.32	0.142	1.97	201	1.00	1.75	1.00, 1.75	0.049	0.536	0.05	0.05	0.05	0.05	0.05	0.05
ANKRD46.BIN	ANKRD46.BIN	dichotomous	FALSE	level	FALSE	382	201	382	prop_hazard	HR	High_AboveMedian	ANKRD46.BINHigh_AboveMedian	factor	2.00	contr.treatment	treatment	187	113	99,074	1.54	0.143	3.02	201	1.16	2.03	1.16, 2.03	0.003	0.554	0.002	0.003	0.002	0.003	0.003	0.003
ANKRD49.BIN	ANKRD49.BIN	dichotomous	FALSE	level	FALSE	382	201	382	prop_hazard	HR	High_AboveMedian	ANKRD49.BINHigh_AboveMedian	factor	2.00	contr.treatment	treatment	187	96	112,887	0.88	0.141	-0.910	201	0.67	1.16	0.67, 1.16	0.4	0.519	0.4	0.4	0.4	0.4	0.4	0.4
ANKRD50.BIN	ANKRD50.BIN	dichotomous	FALSE	level	FALSE	382	201	382	prop_hazard	HR	High_AboveMedian	ANKRD50.BINHigh_AboveMedian	factor	2.00	contr.treatment	treatment	192	109	103,034	1.34	0.142	2.06	201	1.01	1.77	1.01, 1.77	0.039	0.534	0.04	0.04	0.04	0.04	0.04	0.04
ANKRD52.BIN	ANKRD52.BIN	dichotomous	FALSE	level	FALSE	382	201	382	prop_hazard	HR	High_AboveMedian	ANKRD52.BINHigh_AboveMedian	factor	2.00	contr.treatment	treatment	189	107	107,527	1.22	0.141	1.41	201	0.92	1.61	0.92, 1.61	0.2	0.529	0.2	0.2	0.2	0.2	0.2	0.2
ANKRD53.BIN	ANKRD53.BIN	dichotomous	FALSE	level	FALSE	382	201	382	prop_hazard	HR	High_AboveMedian	ANKRD53.BINHigh_AboveMedian	factor	2.00	contr.treatment	treatment	193	104	112,329	1.08	0.141	0.518	201	0.82	1.42	0.82, 1.42	0.6	0.519	0.6	0.6	0.6	0.6	0.6	0.6
ANKRD54.BIN	ANKRD54.BIN	dichotomous	FALSE	level	FALSE	382	201	382	prop_hazard	HR	High_AboveMedian	ANKRD54.BINHigh_AboveMedian	factor	2.00	contr.treatment	treatment	187	112	103,418	1.39	0.142	2.32	201	1.05	1.84	1.05, 1.84	0.020	0.538	0.02	0.02	0.02	0.02	0.02	0.02
ANKRD55.BIN	ANKRD55.BIN	dichotomous	FALSE	level	FALSE	382	201	382	prop_hazard	HR	High_AboveMedian	ANKRD55.BINHigh_AboveMedian	factor	2.00	contr.treatment	treatment	190	94	117,090	0.82	0.142	-1.44	201	0.62	1.08	0.62, 1.08	0.2	0.52	0.2	0.2	0.2	0.2	0.2	0.2
ANKRD6.BIN	ANKRD6.BIN	dichotomous	FALSE	level	FALSE	382	201	382	prop_hazard	HR	High_AboveMedian	ANKRD6.BINHigh_AboveMedian	factor	2.00	contr.treatment	treatment	192	109	116,442	1.11	0.142	0.754	201	0.84	1.47	0.84, 1.47	0.5	0.511	0.5	0.5	0.5	0.5	0.5	0.5
ANKRD61.BIN	ANKRD61.BIN	dichotomous	FALSE	level	FALSE	382	201	382	prop_hazard	HR	High_AboveMedian	ANKRD61.BINHigh_AboveMedian	factor	2.00	contr.treatment	treatment	191	103	117,568	0.98	0.142	-0.145	201	0.74	1.29	0.74, 1.29	0.9	0.499	0.9	0.9	0.9	0.9	0.9	0.9
ANKRD62.BIN	ANKRD62.BIN	dichotomous	FALSE	level	FALSE	382	201	382	prop_hazard	HR	High_AboveMedian	ANKRD62.BINHigh_AboveMedian	factor	2.00	contr.treatment	treatment	157	80	90,492	0.97	0.144	-0.192	201	0.73	1.29	0.73, 1.29	0.8	0.499	0.8	0.8	0.8	0.8	0.8	0.8
ANKRD65.BIN	ANKRD65.BIN	dichotomous	FALSE	level	FALSE	382	201	382	prop_hazard	HR	High_AboveMedian	ANKRD65.BINHigh_AboveMedian	factor	2.00	contr.treatment	treatment	188	104	109,526	1.10	0.141	0.689	201	0.84	1.45	0.84, 1.45	0.5	0.511	0.5	0.5	0.5	0.5	0.5	0.5
ANKRD66.BIN	ANKRD66.BIN	dichotomous	FALSE	level	FALSE	382	201	382	prop_hazard	HR	High_AboveMedian	ANKRD66.BINHigh_AboveMedian	factor	2.00	contr.treatment	treatment	45	18	28,131	0.67	0.247	-1.60	201	0.41	1.09	0.41, 1.09	0.11	0.516	0.09	0.1	0.1	0.1	0.1	0.1
ANKRD7.BIN	ANKRD7.BIN	dichotomous	FALSE	level	FALSE	382	201	382	prop_hazard	HR	High_AboveMedian	ANKRD7.BINHigh_AboveMedian	factor	2.00	contr.treatment	treatment	189	113	104,834	1.38	0.142	2.26	201	1.04	1.83	1.04, 1.83	0.024	0.522	0.02	0.02	0.02	0.02	0.02	0.02
ANKRD9.BIN	ANKRD9.BIN	dichotomous	FALSE	level	FALSE	382	201	382	prop_hazard	HR	High_AboveMedian	ANKRD9.BINHigh_AboveMedian	factor	2.00	contr.treatment	treatment	187	109	108,639	1.24	0.142	1.54	201	0.94	1.64	0.94, 1.64	0.12	0.53	0.1	0.1	0.1	0.1	0.1	0.1
ANKS1A.BIN	ANKS1A.BIN	dichotomous	FALSE	level	FALSE	382	201	382	prop_hazard	HR	High_AboveMedian	ANKS1A.BINHigh_AboveMedian	factor	2.00	contr.treatment	treatment	193	98	117,860	0.84	0.141	-1.25	201	0.64	1.11	0.64, 1.11	0.2	0.537	0.2	0.2	0.2	0.2	0.2	0.2
ANKS1B.BIN	ANKS1B.BIN	dichotomous	FALSE	level	FALSE	382	201	382	prop_hazard	HR	High_AboveMedian	ANKS1B.BINHigh_AboveMedian	factor	2.00	contr.treatment	treatment	192	106	105,411	1.23	0.141	1.47	201	0.93	1.62	0.93, 1.62	0.14	0.529	0.1	0.1	0.1	0.1	0.1	0.1
ANKS3.BIN	ANKS3.BIN	dichotomous	FALSE	level	FALSE	382	201	382	prop_hazard	HR	High_AboveMedian	ANKS3.BINHigh_AboveMedian	factor	2.00	contr.treatment	treatment	191	101	113,814	0.99	0.141	-0.079	201	0.75	1.30	0.75, 1.30	>0.9	0.502	0.9	0.9	0.9	0.9	0.9	0.9
ANKS4B.BIN	ANKS4B.BIN	dichotomous	FALSE	level	FALSE	382	201	382	prop_hazard	HR	High_AboveMedian	ANKS4B.BINHigh_AboveMedian	factor	2.00	contr.treatment	treatment	106	50	64,997	0.81	0.163	-1.29	201	0.59	1.12	0.59, 1.12	0.2	0.517	0.2	0.2	0.2	0.2	0.2	0.2
ANKS6.BIN	ANKS6.BIN	dichotomous	FALSE	level	FALSE	382	201	382	prop_hazard	HR	High_AboveMedian	ANKS6.BINHigh_AboveMedian	factor	2.00	contr.treatment	treatment	188	110	107,090	1.28	0.142	1.74	201	0.97	1.69	0.97, 1.69	0.081	0.523	0.08	0.08	0.08	0.08	0.08	0.08
ANKUB1.BIN	ANKUB1.BIN	dichotomous	FALSE	level	FALSE	382	201	382	prop_hazard	HR	High_AboveMedian	ANKUB1.BINHigh_AboveMedian	factor	2.00	contr.treatment	treatment	185	98	109,179	1.01	0.141	0.074	201	0.77	1.33	0.77, 1.33	>0.9	0.505	0.9	0.9	0.9	0.9	0.9	0.9
ANKZF1.BIN	ANKZF1.BIN	dichotomous	FALSE	level	FALSE	382	201	382	prop_hazard	HR	High_AboveMedian	ANKZF1.BINHigh_AboveMedian	factor	2.00	contr.treatment	treatment	192	104	115,766	1.01	0.141	0.057	201	0.76	1.33	0.76, 1.33	>0.9	0.496	1	1	1	1	1	1
ANLN.BIN	ANLN.BIN	dichotomous	FALSE	level	FALSE	382	201	382	prop_hazard	HR	High_AboveMedian	ANLN.BINHigh_AboveMedian	factor	2.00	contr.treatment	treatment	191	98	108,692	1.00	0.141	-0.007	201	0.76	1.32	0.76, 1.32	>0.9	0.5	1	1	1	1	1	1
ANO1.BIN	ANO1.BIN	dichotomous	FALSE	level	FALSE	382	201	382	prop_hazard	HR	High_AboveMedian	ANO1.BINHigh_AboveMedian	factor	2.00	contr.treatment	treatment	193	93	121,018	0.74	0.142	-2.12	201	0.56	0.98	0.56, 0.98	0.034	0.542	0.03	0.03	0.03	0.03	0.03	0.03
ANO10.BIN	ANO10.BIN	dichotomous	FALSE	level	FALSE	382	201	382	prop_hazard	HR	High_AboveMedian	ANO10.BINHigh_AboveMedian	factor	2.00	contr.treatment	treatment	192	95	119,040	0.80	0.141	-1.61	201	0.60	1.05	0.60, 1.05	0.11	0.536	0.1	0.1	0.1	0.1	0.1	0.1
ANO2.BIN	ANO2.BIN	dichotomous	FALSE	level	FALSE	382	201	382	prop_hazard	HR	High_AboveMedian	ANO2.BINHigh_AboveMedian	factor	2.00	contr.treatment	treatment	194	94	121,376	0.77	0.142	-1.81	201	0.58	1.02	0.58, 1.02	0.071	0.524	0.07	0.07	0.07	0.07	0.07	0.07
ANO3.BIN	ANO3.BIN	dichotomous	FALSE	level	FALSE	382	201	382	prop_hazard	HR	High_AboveMedian	ANO3.BINHigh_AboveMedian	factor	2.00	contr.treatment	treatment	193	108	105,438	1.27	0.142	1.67	201	0.96	1.67	0.96, 1.67	0.094	0.526	0.09	0.09	0.09	0.09	0.09	0.09
ANO4.BIN	ANO4.BIN	dichotomous	FALSE	level	FALSE	382	201	382	prop_hazard	HR	High_AboveMedian	ANO4.BINHigh_AboveMedian	factor	2.00	contr.treatment	treatment	191	104	110,556	1.06	0.141	0.419	201	0.80	1.40	0.80, 1.40	0.7	0.496	0.7	0.7	0.7	0.7	0.7	0.7
ANO5.BIN	ANO5.BIN	dichotomous	FALSE	level	FALSE	382	201	382	prop_hazard	HR	High_AboveMedian	ANO5.BINHigh_AboveMedian	factor	2.00	contr.treatment	treatment	190	100	109,182	1.00	0.141	0.028	201	0.76	1.32	0.76, 1.32	>0.9	0.492	1	1	1	1	1	1
ANO6.BIN	ANO6.BIN	dichotomous	FALSE	level	FALSE	382	201	382	prop_hazard	HR	High_AboveMedian	ANO6.BINHigh_AboveMedian	factor	2.00	contr.treatment	treatment	194	89	121,591	0.69	0.142	-2.64	201	0.52	0.91	0.52, 0.91	0.008	0.547	0.008	0.008	0.008	0.008	0.008	0.008
ANO7.BIN	ANO7.BIN	dichotomous	FALSE	level	FALSE	382	201	382	prop_hazard	HR	High_AboveMedian	ANO7.BINHigh_AboveMedian	factor	2.00	contr.treatment	treatment	191	106	104,811	1.25	0.141	1.55	201	0.94	1.64	0.94, 1.64	0.12	0.536	0.1	0.1	0.1	0.1	0.1	0.1
ANO8.BIN	ANO8.BIN	dichotomous	FALSE	level	FALSE	382	201	382	prop_hazard	HR	High_AboveMedian	ANO8.BINHigh_AboveMedian	factor	2.00	contr.treatment	treatment	193	96	118,407	0.84	0.142	-1.24	201	0.64	1.11	0.64, 1.11	0.2	0.514	0.2	0.2	0.2	0.2	0.2	0.2
ANO9.BIN	ANO9.BIN	dichotomous	FALSE	level	FALSE	382	201	382	prop_hazard	HR	High_AboveMedian	ANO9.BINHigh_AboveMedian	factor	2.00	contr.treatment	treatment	189	86	122,585	0.64	0.143	-3.17	201	0.48	0.84	0.48, 0.84	0.002	0.56	0.001	0.002	0.001	0.0015	0.002	0.0015
ANOS1.BIN	ANOS1.BIN	dichotomous	FALSE	level	FALSE	382	201	382	prop_hazard	HR	High_AboveMedian	ANOS1.BINHigh_AboveMedian	factor	2.00	contr.treatment	treatment	189	97	115,532	0.87	0.141	-0.96	201	0.66	1.15	0.66, 1.15	0.3	0.519	0.3	0.3	0.3	0.3	0.3	0.3
ANP32A.BIN	ANP32A.BIN	dichotomous	FALSE	level	FALSE	382	201	382	prop_hazard	HR	High_AboveMedian	ANP32A.BINHigh_AboveMedian	factor	2.00	contr.treatment	treatment	192	93	113,848	0.85	0.142	-1.15	201	0.64	1.12	0.64, 1.12	0.3	0.502	0.3	0.3	0.3	0.3	0.3	0.3
ANP32B.BIN	ANP32B.BIN	dichotomous	FALSE	level	FALSE	382	201	382	prop_hazard	HR	High_AboveMedian	ANP32B.BINHigh_AboveMedian	factor	2.00	contr.treatment	treatment	193	90	110,800	0.82	0.142	-1.43	201	0.62	1.08	0.62, 1.08	0.2	0.518	0.2	0.2	0.2	0.2	0.2	0.2
ANP32D.BIN	ANP32D.BIN	dichotomous	FALSE	level	FALSE	382	201	382	prop_hazard	HR	High_AboveMedian	ANP32D.BINHigh_AboveMedian	factor	2.00	contr.treatment	treatment	191	105	113,092	1.07	0.141	0.485	201	0.81	1.41	0.81, 1.41	0.6	0.503	0.6	0.6	0.6	0.6	0.6	0.6
ANP32E.BIN	ANP32E.BIN	dichotomous	FALSE	level	FALSE	382	201	382	prop_hazard	HR	High_AboveMedian	ANP32E.BINHigh_AboveMedian	factor	2.00	contr.treatment	treatment	191	101	109,745	1.04	0.141	0.280	201	0.79	1.37	0.79, 1.37	0.8	0.51	0.8	0.8	0.8	0.8	0.8	0.8
ANPEP.BIN	ANPEP.BIN	dichotomous	FALSE	level	FALSE	382	201	382	prop_hazard	HR	High_AboveMedian	ANPEP.BINHigh_AboveMedian	factor	2.00	contr.treatment	treatment	192	90	115,730	0.77	0.142	-1.81	201	0.59	1.02	0.59, 1.02	0.071	0.52	0.07	0.07	0.07	0.07	0.07	0.07
ANTKMT.BIN	ANTKMT.BIN	dichotomous	FALSE	level	FALSE	382	201	382	prop_hazard	HR	High_AboveMedian	ANTKMT.BINHigh_AboveMedian	factor	2.00	contr.treatment	treatment	188	106	107,556	1.18	0.141	1.18	201	0.90	1.56	0.90, 1.56	0.2	0.518	0.2	0.2	0.2	0.2	0.2	0.2
ANTXR1.BIN	ANTXR1.BIN	dichotomous	FALSE	level	FALSE	382	201	382	prop_hazard	HR	High_AboveMedian	ANTXR1.BINHigh_AboveMedian	factor	2.00	contr.treatment	treatment	192	99	111,031	0.99	0.141	-0.063	201	0.75	1.31	0.75, 1.31	>0.9	0.499	0.9	0.9	0.9	0.9	0.9	0.9
ANTXR2.BIN	ANTXR2.BIN	dichotomous	FALSE	level	FALSE	382	201	382	prop_hazard	HR	High_AboveMedian	ANTXR2.BINHigh_AboveMedian	factor	2.00	contr.treatment	treatment	189	102	109,429	1.07	0.141	0.452	201	0.81	1.41	0.81, 1.41	0.7	0.512	0.7	0.7	0.7	0.7	0.7	0.7
ANTXRL.BIN	ANTXRL.BIN	dichotomous	FALSE	level	FALSE	382	201	382	prop_hazard	HR	High_AboveMedian	ANTXRL.BINHigh_AboveMedian	factor	2.00	contr.treatment	treatment	150	70	93,725	0.74	0.148	-2.05	201	0.55	0.99	0.55, 0.99	0.040	0.539	0.04	0.04	0.04	0.04	0.04	0.04
ANXA1.BIN	ANXA1.BIN	dichotomous	FALSE	level	FALSE	382	201	382	prop_hazard	HR	High_AboveMedian	ANXA1.BINHigh_AboveMedian	factor	2.00	contr.treatment	treatment	193	96	112,996	0.88	0.141	-0.871	201	0.67	1.17	0.67, 1.17	0.4	0.52	0.4	0.4	0.4	0.4	0.4	0.4
ANXA10.BIN	ANXA10.BIN	dichotomous	FALSE	level	FALSE	382	201	382	prop_hazard	HR	High_AboveMedian	ANXA10.BINHigh_AboveMedian	factor	2.00	contr.treatment	treatment	84	46	52,498	0.96	0.168	-0.237	201	0.69	1.34	0.69, 1.34	0.8	0.502	0.8	0.8	0.8	0.8	0.8	0.8
ANXA11.BIN	ANXA11.BIN	dichotomous	FALSE	level	FALSE	382	201	382	prop_hazard	HR	High_AboveMedian	ANXA11.BINHigh_AboveMedian	factor	2.00	contr.treatment	treatment	187	97	118,034	0.84	0.141	-1.26	201	0.63	1.10	0.63, 1.10	0.2	0.533	0.2	0.2	0.2	0.2	0.2	0.2
ANXA13.BIN	ANXA13.BIN	dichotomous	FALSE	level	FALSE	382	201	382	prop_hazard	HR	High_AboveMedian	ANXA13.BINHigh_AboveMedian	factor	2.00	contr.treatment	treatment	190	106	110,814	1.11	0.141	0.728	201	0.84	1.46	0.84, 1.46	0.5	0.505	0.5	0.5	0.5	0.5	0.5	0.5
ANXA2.BIN	ANXA2.BIN	dichotomous	FALSE	level	FALSE	382	201	382	prop_hazard	HR	High_AboveMedian	ANXA2.BINHigh_AboveMedian	factor	2.00	contr.treatment	treatment	191	98	112,762	0.92	0.141	-0.626	201	0.69	1.21	0.69, 1.21	0.5	0.518	0.5	0.5	0.5	0.5	0.5	0.5
ANXA2R.BIN	ANXA2R.BIN	dichotomous	FALSE	level	FALSE	382	201	382	prop_hazard	HR	High_AboveMedian	ANXA2R.BINHigh_AboveMedian	factor	2.00	contr.treatment	treatment	187	92	117,727	0.76	0.142	-1.90	201	0.58	1.01	0.58, 1.01	0.058	0.539	0.06	0.06	0.06	0.06	0.06	0.06
ANXA3.BIN	ANXA3.BIN	dichotomous	FALSE	level	FALSE	382	201	382	prop_hazard	HR	High_AboveMedian	ANXA3.BINHigh_AboveMedian	factor	2.00	contr.treatment	treatment	192	103	112,066	1.03	0.141	0.231	201	0.78	1.36	0.78, 1.36	0.8	0.501	0.8	0.8	0.8	0.8	0.8	0.8
ANXA4.BIN	ANXA4.BIN	dichotomous	FALSE	level	FALSE	382	201	382	prop_hazard	HR	High_AboveMedian	ANXA4.BINHigh_AboveMedian	factor	2.00	contr.treatment	treatment	188	99	118,347	0.83	0.141	-1.30	201	0.63	1.10	0.63, 1.10	0.2	0.545	0.2	0.2	0.2	0.2	0.2	0.2
ANXA5.BIN	ANXA5.BIN	dichotomous	FALSE	level	FALSE	382	201	382	prop_hazard	HR	High_AboveMedian	ANXA5.BINHigh_AboveMedian	factor	2.00	contr.treatment	treatment	190	104	107,856	1.12	0.141	0.825	201	0.85	1.48	0.85, 1.48	0.4	0.513	0.4	0.4	0.4	0.4	0.4	0.4
ANXA6.BIN	ANXA6.BIN	dichotomous	FALSE	level	FALSE	382	201	382	prop_hazard	HR	High_AboveMedian	ANXA6.BINHigh_AboveMedian	factor	2.00	contr.treatment	treatment	191	95	118,813	0.82	0.142	-1.41	201	0.62	1.08	0.62, 1.08	0.2	0.51	0.2	0.2	0.2	0.2	0.2	0.2
ANXA7.BIN	ANXA7.BIN	dichotomous	FALSE	level	FALSE	382	201	382	prop_hazard	HR	High_AboveMedian	ANXA7.BINHigh_AboveMedian	factor	2.00	contr.treatment	treatment	188	89	120,597	0.69	0.142	-2.59	201	0.52	0.91	0.52, 0.91	0.009	0.545	0.009	0.009	0.009	0.009	0.009	0.009
ANXA8.BIN	ANXA8.BIN	dichotomous	FALSE	level	FALSE	382	201	382	prop_hazard	HR	High_AboveMedian	ANXA8.BINHigh_AboveMedian	factor	2.00	contr.treatment	treatment	193	101	115,184	0.94	0.141	-0.403	201	0.72	1.25	0.72, 1.25	0.7	0.512	0.7	0.7	0.7	0.7	0.7	0.7
ANXA8L1.BIN	ANXA8L1.BIN	dichotomous	FALSE	level	FALSE	382	201	382	prop_hazard	HR	High_AboveMedian	ANXA8L1.BINHigh_AboveMedian	factor	2.00	contr.treatment	treatment	194	99	114,598	0.91	0.141	-0.667	201	0.69	1.20	0.69, 1.20	0.5	0.521	0.5	0.5	0.5	0.5	0.5	0.5
ANXA9.BIN	ANXA9.BIN	dichotomous	FALSE	level	FALSE	382	201	382	prop_hazard	HR	High_AboveMedian	ANXA9.BINHigh_AboveMedian	factor	2.00	contr.treatment	treatment	189	110	106,425	1.30	0.142	1.87	201	0.99	1.72	0.99, 1.72	0.061	0.521	0.06	0.06	0.06	0.06	0.06	0.06
AOAH.BIN	AOAH.BIN	dichotomous	FALSE	level	FALSE	382	201	382	prop_hazard	HR	High_AboveMedian	AOAH.BINHigh_AboveMedian	factor	2.00	contr.treatment	treatment	189	83	124,882	0.57	0.144	-3.86	201	0.43	0.76	0.43, 0.76	<0.001	0.567	1e-04	1e-04	9e-05	1e-04	1e-04	1e-04
AOC1.BIN	AOC1.BIN	dichotomous	FALSE	level	FALSE	382	201	382	prop_hazard	HR	High_AboveMedian	AOC1.BINHigh_AboveMedian	factor	2.00	contr.treatment	treatment	191	96	115,330	0.87	0.141	-0.97	201	0.66	1.15	0.66, 1.15	0.3	0.509	0.3	0.3	0.3	0.3	0.3	0.3
AOC2.BIN	AOC2.BIN	dichotomous	FALSE	level	FALSE	382	201	382	prop_hazard	HR	High_AboveMedian	AOC2.BINHigh_AboveMedian	factor	2.00	contr.treatment	treatment	193	98	115,296	0.92	0.142	-0.591	201	0.70	1.21	0.70, 1.21	0.6	0.502	0.6	0.6	0.6	0.6	0.6	0.6
AOC3.BIN	AOC3.BIN	dichotomous	FALSE	level	FALSE	382	201	382	prop_hazard	HR	High_AboveMedian	AOC3.BINHigh_AboveMedian	factor	2.00	contr.treatment	treatment	189	88	112,807	0.77	0.142	-1.86	201	0.58	1.01	0.58, 1.01	0.063	0.529	0.06	0.06	0.06	0.06	0.06	0.06
AOPEP.BIN	AOPEP.BIN	dichotomous	FALSE	level	FALSE	382	201	382	prop_hazard	HR	High_AboveMedian	AOPEP.BINHigh_AboveMedian	factor	2.00	contr.treatment	treatment	194	96	118,352	0.85	0.142	-1.17	201	0.64	1.12	0.64, 1.12	0.2	0.519	0.2	0.2	0.2	0.2	0.2	0.2
AOX1.BIN	AOX1.BIN	dichotomous	FALSE	level	FALSE	382	201	382	prop_hazard	HR	High_AboveMedian	AOX1.BINHigh_AboveMedian	factor	2.00	contr.treatment	treatment	193	84	124,158	0.59	0.143	-3.71	201	0.44	0.78	0.44, 0.78	<0.001	0.574	2e-04	2e-04	2e-04	2e-04	2e-04	2e-04
AP000295.1.BIN	AP000295.1.BIN	dichotomous	FALSE	level	FALSE	382	201	382	prop_hazard	HR	High_AboveMedian	AP000295.1.BINHigh_AboveMedian	factor	2.00	contr.treatment	treatment	194	94	115,863	0.84	0.142	-1.21	201	0.64	1.11	0.64, 1.11	0.2	0.517	0.2	0.2	0.2	0.2	0.2	0.2
AP000311.1.BIN	AP000311.1.BIN	dichotomous	FALSE	level	FALSE	382	201	382	prop_hazard	HR	High_AboveMedian	AP000311.1.BINHigh_AboveMedian	factor	2.00	contr.treatment	treatment	91	47	50,186	1.03	0.167	0.179	201	0.74	1.43	0.74, 1.43	0.9	0.509	0.9	0.9	0.9	0.9	0.9	0.9
AP000356.5.BIN	AP000356.5.BIN	dichotomous	FALSE	level	FALSE	382	201	382	prop_hazard	HR	High_AboveMedian	AP000356.5.BINHigh_AboveMedian	factor	2.00	contr.treatment	treatment	187	109	107,052	1.27	0.142	1.66	201	0.96	1.67	0.96, 1.67	0.10	0.525	0.1	0.1	0.1	0.1	0.1	0.1
AP000471.1.BIN	AP000471.1.BIN	dichotomous	FALSE	level	FALSE	382	201	382	prop_hazard	HR	High_AboveMedian	AP000471.1.BINHigh_AboveMedian	factor	2.00	contr.treatment	treatment	194	96	121,033	0.81	0.142	-1.52	201	0.61	1.06	0.61, 1.06	0.13	0.522	0.1	0.1	0.1	0.1	0.1	0.1
AP000781.2.BIN	AP000781.2.BIN	dichotomous	FALSE	level	FALSE	382	201	382	prop_hazard	HR	High_AboveMedian	AP000781.2.BINHigh_AboveMedian	factor	2.00	contr.treatment	treatment	190	85	118,318	0.67	0.143	-2.81	201	0.51	0.89	0.51, 0.89	0.005	0.548	0.005	0.005	0.005	0.005	0.005	0.005
AP000812.4.BIN	AP000812.4.BIN	dichotomous	FALSE	level	FALSE	382	201	382	prop_hazard	HR	High_AboveMedian	AP000812.4.BINHigh_AboveMedian	factor	2.00	contr.treatment	treatment	193	104	110,501	1.09	0.141	0.635	201	0.83	1.44	0.83, 1.44	0.5	0.513	0.5	0.5	0.5	0.5	0.5	0.5
AP000944.5.BIN	AP000944.5.BIN	dichotomous	FALSE	level	FALSE	382	201	382	prop_hazard	HR	High_AboveMedian	AP000944.5.BINHigh_AboveMedian	factor	2.00	contr.treatment	treatment	188	96	107,263	0.97	0.141	-0.238	201	0.73	1.28	0.73, 1.28	0.8	0.507	0.8	0.8	0.8	0.8	0.8	0.8
AP001267.5.BIN	AP001267.5.BIN	dichotomous	FALSE	level	FALSE	382	201	382	prop_hazard	HR	High_AboveMedian	AP001267.5.BINHigh_AboveMedian	factor	2.00	contr.treatment	treatment	194	96	116,241	0.85	0.141	-1.12	201	0.65	1.13	0.65, 1.13	0.3	0.517	0.3	0.3	0.3	0.3	0.3	0.3
AP001273.2.BIN	AP001273.2.BIN	dichotomous	FALSE	level	FALSE	382	201	382	prop_hazard	HR	High_AboveMedian	AP001273.2.BINHigh_AboveMedian	factor	2.00	contr.treatment	treatment	189	109	105,262	1.29	0.142	1.81	201	0.98	1.71	0.98, 1.71	0.070	0.534	0.07	0.07	0.07	0.07	0.07	0.07
AP001458.2.BIN	AP001458.2.BIN	dichotomous	FALSE	level	FALSE	382	201	382	prop_hazard	HR	High_AboveMedian	AP001458.2.BINHigh_AboveMedian	factor	2.00	contr.treatment	treatment	188	94	109,903	0.95	0.142	-0.394	201	0.72	1.25	0.72, 1.25	0.7	0.487	0.7	0.7	0.7	0.7	0.7	0.7
AP001781.2.BIN	AP001781.2.BIN	dichotomous	FALSE	level	FALSE	382	201	382	prop_hazard	HR	High_AboveMedian	AP001781.2.BINHigh_AboveMedian	factor	2.00	contr.treatment	treatment	75	41	43,173	1.05	0.175	0.301	201	0.75	1.49	0.75, 1.49	0.8	0.504	0.8	0.8	0.8	0.8	0.8	0.8
AP001931.1.BIN	AP001931.1.BIN	dichotomous	FALSE	level	FALSE	382	201	382	prop_hazard	HR	High_AboveMedian	AP001931.1.BINHigh_AboveMedian	factor	2.00	contr.treatment	treatment	194	99	111,018	1.01	0.141	0.041	201	0.76	1.33	0.76, 1.33	>0.9	0.511	1	1	1	1	1	1
AP001931.2.BIN	AP001931.2.BIN	dichotomous	FALSE	level	FALSE	382	201	382	prop_hazard	HR	High_AboveMedian	AP001931.2.BINHigh_AboveMedian	factor	2.00	contr.treatment	treatment	189	95	113,128	0.87	0.141	-0.95	201	0.66	1.15	0.66, 1.15	0.3	0.516	0.3	0.3	0.3	0.3	0.3	0.3
AP002373.1.BIN	AP002373.1.BIN	dichotomous	FALSE	level	FALSE	382	201	382	prop_hazard	HR	High_AboveMedian	AP002373.1.BINHigh_AboveMedian	factor	2.00	contr.treatment	treatment	194	95	110,737	0.91	0.141	-0.638	201	0.69	1.21	0.69, 1.21	0.5	0.501	0.5	0.5	0.5	0.5	0.5	0.5
AP002495.1.BIN	AP002495.1.BIN	dichotomous	FALSE	level	FALSE	382	201	382	prop_hazard	HR	High_AboveMedian	AP002495.1.BINHigh_AboveMedian	factor	2.00	contr.treatment	treatment	193	90	119,952	0.73	0.143	-2.20	201	0.55	0.97	0.55, 0.97	0.028	0.53	0.03	0.03	0.03	0.03	0.03	0.03
AP002748.5.BIN	AP002748.5.BIN	dichotomous	FALSE	level	FALSE	382	201	382	prop_hazard	HR	High_AboveMedian	AP002748.5.BINHigh_AboveMedian	factor	2.00	contr.treatment	treatment	53	31	26,765	1.28	0.196	1.25	201	0.87	1.87	0.87, 1.87	0.2	0.512	0.2	0.2	0.2	0.2	0.2	0.2
AP002884.2.BIN	AP002884.2.BIN	dichotomous	FALSE	level	FALSE	382	201	382	prop_hazard	HR	High_AboveMedian	AP002884.2.BINHigh_AboveMedian	factor	2.00	contr.treatment	treatment	193	97	116,625	0.88	0.142	-0.914	201	0.67	1.16	0.67, 1.16	0.4	0.511	0.4	0.4	0.4	0.4	0.4	0.4
AP002990.1.BIN	AP002990.1.BIN	dichotomous	FALSE	level	FALSE	382	201	382	prop_hazard	HR	High_AboveMedian	AP002990.1.BINHigh_AboveMedian	factor	2.00	contr.treatment	treatment	188	104	103,090	1.24	0.141	1.51	201	0.94	1.63	0.94, 1.63	0.13	0.54	0.1	0.1	0.1	0.1	0.1	0.1
AP003071.5.BIN	AP003071.5.BIN	dichotomous	FALSE	level	FALSE	382	201	382	prop_hazard	HR	High_AboveMedian	AP003071.5.BINHigh_AboveMedian	factor	2.00	contr.treatment	treatment	187	100	107,247	1.03	0.141	0.199	201	0.78	1.36	0.78, 1.36	0.8	0.5	0.8	0.8	0.8	0.8	0.8	0.8
AP003108.2.BIN	AP003108.2.BIN	dichotomous	FALSE	level	FALSE	382	201	382	prop_hazard	HR	High_AboveMedian	AP003108.2.BINHigh_AboveMedian	factor	2.00	contr.treatment	treatment	194	100	109,520	1.02	0.141	0.145	201	0.77	1.35	0.77, 1.35	0.9	0.509	0.9	0.9	0.9	0.9	0.9	0.9
AP003419.1.BIN	AP003419.1.BIN	dichotomous	FALSE	level	FALSE	382	201	382	prop_hazard	HR	High_AboveMedian	AP003419.1.BINHigh_AboveMedian	factor	2.00	contr.treatment	treatment	133	78	73,695	1.22	0.145	1.37	201	0.92	1.62	0.92, 1.62	0.2	0.516	0.2	0.2	0.2	0.2	0.2	0.2
AP1AR.BIN	AP1AR.BIN	dichotomous	FALSE	level	FALSE	382	201	382	prop_hazard	HR	High_AboveMedian	AP1AR.BINHigh_AboveMedian	factor	2.00	contr.treatment	treatment	187	112	102,430	1.40	0.142	2.35	201	1.06	1.85	1.06, 1.85	0.019	0.529	0.02	0.02	0.02	0.02	0.02	0.02
AP1B1.BIN	AP1B1.BIN	dichotomous	FALSE	level	FALSE	382	201	382	prop_hazard	HR	High_AboveMedian	AP1B1.BINHigh_AboveMedian	factor	2.00	contr.treatment	treatment	188	93	117,357	0.79	0.142	-1.64	201	0.60	1.05	0.60, 1.05	0.10	0.528	0.1	0.1	0.1	0.1	0.1	0.1
AP1G1.BIN	AP1G1.BIN	dichotomous	FALSE	level	FALSE	382	201	382	prop_hazard	HR	High_AboveMedian	AP1G1.BINHigh_AboveMedian	factor	2.00	contr.treatment	treatment	190	94	117,392	0.80	0.142	-1.58	201	0.61	1.06	0.61, 1.06	0.11	0.529	0.1	0.1	0.1	0.1	0.1	0.1
AP1G2.BIN	AP1G2.BIN	dichotomous	FALSE	level	FALSE	382	201	382	prop_hazard	HR	High_AboveMedian	AP1G2.BINHigh_AboveMedian	factor	2.00	contr.treatment	treatment	191	95	119,044	0.79	0.141	-1.67	201	0.60	1.04	0.60, 1.04	0.094	0.538	0.09	0.09	0.09	0.09	0.09	0.09
AP1M1.BIN	AP1M1.BIN	dichotomous	FALSE	level	FALSE	382	201	382	prop_hazard	HR	High_AboveMedian	AP1M1.BINHigh_AboveMedian	factor	2.00	contr.treatment	treatment	188	99	114,503	0.92	0.141	-0.563	201	0.70	1.22	0.70, 1.22	0.6	0.509	0.6	0.6	0.6	0.6	0.6	0.6
AP1M2.BIN	AP1M2.BIN	dichotomous	FALSE	level	FALSE	382	201	382	prop_hazard	HR	High_AboveMedian	AP1M2.BINHigh_AboveMedian	factor	2.00	contr.treatment	treatment	192	100	113,961	0.95	0.141	-0.328	201	0.72	1.26	0.72, 1.26	0.7	0.508	0.7	0.7	0.7	0.7	0.7	0.7
AP1S1.BIN	AP1S1.BIN	dichotomous	FALSE	level	FALSE	382	201	382	prop_hazard	HR	High_AboveMedian	AP1S1.BINHigh_AboveMedian	factor	2.00	contr.treatment	treatment	189	110	107,114	1.27	0.142	1.68	201	0.96	1.68	0.96, 1.68	0.092	0.52	0.09	0.09	0.09	0.09	0.09	0.09
AP1S2.BIN	AP1S2.BIN	dichotomous	FALSE	level	FALSE	382	201	382	prop_hazard	HR	High_AboveMedian	AP1S2.BINHigh_AboveMedian	factor	2.00	contr.treatment	treatment	188	109	103,656	1.32	0.142	1.93	201	1.00	1.74	1.00, 1.74	0.053	0.526	0.05	0.05	0.05	0.05	0.05	0.05
AP1S3.BIN	AP1S3.BIN	dichotomous	FALSE	level	FALSE	382	201	382	prop_hazard	HR	High_AboveMedian	AP1S3.BINHigh_AboveMedian	factor	2.00	contr.treatment	treatment	187	100	105,318	1.05	0.141	0.350	201	0.80	1.39	0.80, 1.39	0.7	0.499	0.7	0.7	0.7	0.7	0.7	0.7
AP2A1.BIN	AP2A1.BIN	dichotomous	FALSE	level	FALSE	382	201	382	prop_hazard	HR	High_AboveMedian	AP2A1.BINHigh_AboveMedian	factor	2.00	contr.treatment	treatment	192	95	113,677	0.88	0.141	-0.912	201	0.67	1.16	0.67, 1.16	0.4	0.517	0.4	0.4	0.4	0.4	0.4	0.4
AP2A2.BIN	AP2A2.BIN	dichotomous	FALSE	level	FALSE	382	201	382	prop_hazard	HR	High_AboveMedian	AP2A2.BINHigh_AboveMedian	factor	2.00	contr.treatment	treatment	191	95	111,528	0.91	0.141	-0.663	201	0.69	1.20	0.69, 1.20	0.5	0.501	0.5	0.5	0.5	0.5	0.5	0.5
AP2B1.BIN	AP2B1.BIN	dichotomous	FALSE	level	FALSE	382	201	382	prop_hazard	HR	High_AboveMedian	AP2B1.BINHigh_AboveMedian	factor	2.00	contr.treatment	treatment	191	104	108,677	1.09	0.141	0.635	201	0.83	1.44	0.83, 1.44	0.5	0.5	0.5	0.5	0.5	0.5	0.5	0.5
AP2M1.BIN	AP2M1.BIN	dichotomous	FALSE	level	FALSE	382	201	382	prop_hazard	HR	High_AboveMedian	AP2M1.BINHigh_AboveMedian	factor	2.00	contr.treatment	treatment	189	109	108,213	1.24	0.142	1.50	201	0.94	1.63	0.94, 1.63	0.13	0.521	0.1	0.1	0.1	0.1	0.1	0.1
AP2S1.BIN	AP2S1.BIN	dichotomous	FALSE	level	FALSE	382	201	382	prop_hazard	HR	High_AboveMedian	AP2S1.BINHigh_AboveMedian	factor	2.00	contr.treatment	treatment	187	114	97,761	1.63	0.143	3.42	201	1.23	2.15	1.23, 2.15	<0.001	0.565	6e-04	6e-04	6e-04	6e-04	6e-04	6e-04
AP3B1.BIN	AP3B1.BIN	dichotomous	FALSE	level	FALSE	382	201	382	prop_hazard	HR	High_AboveMedian	AP3B1.BINHigh_AboveMedian	factor	2.00	contr.treatment	treatment	194	100	115,341	0.95	0.141	-0.360	201	0.72	1.25	0.72, 1.25	0.7	0.502	0.7	0.7	0.7	0.7	0.7	0.7
AP3B2.BIN	AP3B2.BIN	dichotomous	FALSE	level	FALSE	382	201	382	prop_hazard	HR	High_AboveMedian	AP3B2.BINHigh_AboveMedian	factor	2.00	contr.treatment	treatment	190	107	114,105	1.08	0.142	0.564	201	0.82	1.43	0.82, 1.43	0.6	0.499	0.6	0.6	0.6	0.6	0.6	0.6
AP3D1.BIN	AP3D1.BIN	dichotomous	FALSE	level	FALSE	382	201	382	prop_hazard	HR	High_AboveMedian	AP3D1.BINHigh_AboveMedian	factor	2.00	contr.treatment	treatment	193	98	114,573	0.91	0.141	-0.694	201	0.69	1.20	0.69, 1.20	0.5	0.514	0.5	0.5	0.5	0.5	0.5	0.5
AP3M1.BIN	AP3M1.BIN	dichotomous	FALSE	level	FALSE	382	201	382	prop_hazard	HR	High_AboveMedian	AP3M1.BINHigh_AboveMedian	factor	2.00	contr.treatment	treatment	188	100	110,542	0.98	0.141	-0.172	201	0.74	1.29	0.74, 1.29	0.9	0.512	0.9	0.9	0.9	0.9	0.9	0.9
AP3M2.BIN	AP3M2.BIN	dichotomous	FALSE	level	FALSE	382	201	382	prop_hazard	HR	High_AboveMedian	AP3M2.BINHigh_AboveMedian	factor	2.00	contr.treatment	treatment	188	112	101,790	1.45	0.142	2.59	201	1.09	1.91	1.09, 1.91	0.009	0.548	0.009	0.009	0.009	0.009	0.009	0.009
AP3S1.BIN	AP3S1.BIN	dichotomous	FALSE	level	FALSE	382	201	382	prop_hazard	HR	High_AboveMedian	AP3S1.BINHigh_AboveMedian	factor	2.00	contr.treatment	treatment	189	107	101,806	1.30	0.142	1.84	201	0.98	1.71	0.98, 1.71	0.065	0.524	0.07	0.07	0.06	0.07	0.07	0.07
AP3S2.BIN	AP3S2.BIN	dichotomous	FALSE	level	FALSE	382	201	382	prop_hazard	HR	High_AboveMedian	AP3S2.BINHigh_AboveMedian	factor	2.00	contr.treatment	treatment	187	100	104,126	1.09	0.141	0.634	201	0.83	1.44	0.83, 1.44	0.5	0.51	0.5	0.5	0.5	0.5	0.5	0.5
AP4B1.BIN	AP4B1.BIN	dichotomous	FALSE	level	FALSE	382	201	382	prop_hazard	HR	High_AboveMedian	AP4B1.BINHigh_AboveMedian	factor	2.00	contr.treatment	treatment	193	95	116,126	0.84	0.142	-1.23	201	0.64	1.11	0.64, 1.11	0.2	0.514	0.2	0.2	0.2	0.2	0.2	0.2
AP4E1.BIN	AP4E1.BIN	dichotomous	FALSE	level	FALSE	382	201	382	prop_hazard	HR	High_AboveMedian	AP4E1.BINHigh_AboveMedian	factor	2.00	contr.treatment	treatment	194	92	119,463	0.75	0.142	-2.06	201	0.57	0.99	0.57, 0.99	0.039	0.535	0.04	0.04	0.04	0.04	0.04	0.04
AP4M1.BIN	AP4M1.BIN	dichotomous	FALSE	level	FALSE	382	201	382	prop_hazard	HR	High_AboveMedian	AP4M1.BINHigh_AboveMedian	factor	2.00	contr.treatment	treatment	193	92	120,466	0.75	0.142	-1.98	201	0.57	1.00	0.57, 1.00	0.048	0.523	0.05	0.05	0.05	0.05	0.05	0.05
AP4S1.BIN	AP4S1.BIN	dichotomous	FALSE	level	FALSE	382	201	382	prop_hazard	HR	High_AboveMedian	AP4S1.BINHigh_AboveMedian	factor	2.00	contr.treatment	treatment	188	102	104,831	1.10	0.141	0.689	201	0.84	1.45	0.84, 1.45	0.5	0.509	0.5	0.5	0.5	0.5	0.5	0.5
AP5B1.BIN	AP5B1.BIN	dichotomous	FALSE	level	FALSE	382	201	382	prop_hazard	HR	High_AboveMedian	AP5B1.BINHigh_AboveMedian	factor	2.00	contr.treatment	treatment	187	98	115,544	0.88	0.142	-0.864	201	0.67	1.17	0.67, 1.17	0.4	0.515	0.4	0.4	0.4	0.4	0.4	0.4
AP5M1.BIN	AP5M1.BIN	dichotomous	FALSE	level	FALSE	382	201	382	prop_hazard	HR	High_AboveMedian	AP5M1.BINHigh_AboveMedian	factor	2.00	contr.treatment	treatment	191	99	108,046	0.99	0.141	-0.073	201	0.75	1.31	0.75, 1.31	>0.9	0.506	0.9	0.9	0.9	0.9	0.9	0.9
AP5S1.BIN	AP5S1.BIN	dichotomous	FALSE	level	FALSE	382	201	382	prop_hazard	HR	High_AboveMedian	AP5S1.BINHigh_AboveMedian	factor	2.00	contr.treatment	treatment	187	109	112,179	1.15	0.142	1.01	201	0.87	1.52	0.87, 1.52	0.3	0.513	0.3	0.3	0.3	0.3	0.3	0.3
AP5Z1.BIN	AP5Z1.BIN	dichotomous	FALSE	level	FALSE	382	201	382	prop_hazard	HR	High_AboveMedian	AP5Z1.BINHigh_AboveMedian	factor	2.00	contr.treatment	treatment	188	106	109,570	1.16	0.141	1.04	201	0.88	1.53	0.88, 1.53	0.3	0.519	0.3	0.3	0.3	0.3	0.3	0.3
APAF1.BIN	APAF1.BIN	dichotomous	FALSE	level	FALSE	382	201	382	prop_hazard	HR	High_AboveMedian	APAF1.BINHigh_AboveMedian	factor	2.00	contr.treatment	treatment	194	96	112,763	0.92	0.142	-0.597	201	0.70	1.21	0.70, 1.21	0.6	0.503	0.6	0.6	0.6	0.6	0.6	0.6
APBA1.BIN	APBA1.BIN	dichotomous	FALSE	level	FALSE	382	201	382	prop_hazard	HR	High_AboveMedian	APBA1.BINHigh_AboveMedian	factor	2.00	contr.treatment	treatment	189	103	114,329	1.02	0.141	0.123	201	0.77	1.34	0.77, 1.34	>0.9	0.504	0.9	0.9	0.9	0.9	0.9	0.9
APBA2.BIN	APBA2.BIN	dichotomous	FALSE	level	FALSE	382	201	382	prop_hazard	HR	High_AboveMedian	APBA2.BINHigh_AboveMedian	factor	2.00	contr.treatment	treatment	193	105	111,600	1.07	0.141	0.475	201	0.81	1.41	0.81, 1.41	0.6	0.506	0.6	0.6	0.6	0.6	0.6	0.6
APBA3.BIN	APBA3.BIN	dichotomous	FALSE	level	FALSE	382	201	382	prop_hazard	HR	High_AboveMedian	APBA3.BINHigh_AboveMedian	factor	2.00	contr.treatment	treatment	187	102	111,065	1.04	0.141	0.281	201	0.79	1.37	0.79, 1.37	0.8	0.504	0.8	0.8	0.8	0.8	0.8	0.8
APBB1.BIN	APBB1.BIN	dichotomous	FALSE	level	FALSE	382	201	382	prop_hazard	HR	High_AboveMedian	APBB1.BINHigh_AboveMedian	factor	2.00	contr.treatment	treatment	190	104	112,152	1.07	0.141	0.467	201	0.81	1.41	0.81, 1.41	0.6	0.516	0.6	0.6	0.6	0.6	0.6	0.6
APBB1IP.BIN	APBB1IP.BIN	dichotomous	FALSE	level	FALSE	382	201	382	prop_hazard	HR	High_AboveMedian	APBB1IP.BINHigh_AboveMedian	factor	2.00	contr.treatment	treatment	192	80	124,837	0.54	0.145	-4.21	201	0.41	0.72	0.41, 0.72	<0.001	0.569	2e-05	3e-05	2e-05	3e-05	3e-05	3e-05
APBB2.BIN	APBB2.BIN	dichotomous	FALSE	level	FALSE	382	201	382	prop_hazard	HR	High_AboveMedian	APBB2.BINHigh_AboveMedian	factor	2.00	contr.treatment	treatment	193	100	118,742	0.91	0.142	-0.644	201	0.69	1.20	0.69, 1.20	0.5	0.503	0.5	0.5	0.5	0.5	0.5	0.5
APBB3.BIN	APBB3.BIN	dichotomous	FALSE	level	FALSE	382	201	382	prop_hazard	HR	High_AboveMedian	APBB3.BINHigh_AboveMedian	factor	2.00	contr.treatment	treatment	194	114	112,267	1.34	0.143	2.04	201	1.01	1.77	1.01, 1.77	0.041	0.544	0.04	0.04	0.04	0.04	0.04	0.04
APC.BIN	APC.BIN	dichotomous	FALSE	level	FALSE	382	201	382	prop_hazard	HR	High_AboveMedian	APC.BINHigh_AboveMedian	factor	2.00	contr.treatment	treatment	194	97	113,410	0.91	0.141	-0.654	201	0.69	1.20	0.69, 1.20	0.5	0.51	0.5	0.5	0.5	0.5	0.5	0.5
APC2.BIN	APC2.BIN	dichotomous	FALSE	level	FALSE	382	201	382	prop_hazard	HR	High_AboveMedian	APC2.BINHigh_AboveMedian	factor	2.00	contr.treatment	treatment	191	105	110,984	1.10	0.141	0.670	201	0.83	1.45	0.83, 1.45	0.5	0.507	0.5	0.5	0.5	0.5	0.5	0.5
APCDD1.BIN	APCDD1.BIN	dichotomous	FALSE	level	FALSE	382	201	382	prop_hazard	HR	High_AboveMedian	APCDD1.BINHigh_AboveMedian	factor	2.00	contr.treatment	treatment	193	94	113,530	0.84	0.141	-1.27	201	0.63	1.10	0.63, 1.10	0.2	0.526	0.2	0.2	0.2	0.2	0.2	0.2
APCDD1L.BIN	APCDD1L.BIN	dichotomous	FALSE	level	FALSE	382	201	382	prop_hazard	HR	High_AboveMedian	APCDD1L.BINHigh_AboveMedian	factor	2.00	contr.treatment	treatment	188	105	112,388	1.08	0.141	0.542	201	0.82	1.42	0.82, 1.42	0.6	0.503	0.6	0.6	0.6	0.6	0.6	0.6
APCS.BIN	APCS.BIN	dichotomous	FALSE	level	FALSE	382	201	382	prop_hazard	HR	High_AboveMedian	APCS.BINHigh_AboveMedian	factor	2.00	contr.treatment	treatment	55	32	34,567	1.04	0.193	0.216	201	0.71	1.52	0.71, 1.52	0.8	0.5	0.8	0.8	0.8	0.8	0.8	0.8
APEH.BIN	APEH.BIN	dichotomous	FALSE	level	FALSE	382	201	382	prop_hazard	HR	High_AboveMedian	APEH.BINHigh_AboveMedian	factor	2.00	contr.treatment	treatment	190	94	119,211	0.77	0.142	-1.81	201	0.59	1.02	0.59, 1.02	0.070	0.535	0.07	0.07	0.07	0.07	0.07	0.07
APELA.BIN	APELA.BIN	dichotomous	FALSE	level	FALSE	382	201	382	prop_hazard	HR	High_AboveMedian	APELA.BINHigh_AboveMedian	factor	2.00	contr.treatment	treatment	86	44	49,279	0.96	0.171	-0.211	201	0.69	1.35	0.69, 1.35	0.8	0.507	0.8	0.8	0.8	0.8	0.8	0.8
APEX1.BIN	APEX1.BIN	dichotomous	FALSE	level	FALSE	382	201	382	prop_hazard	HR	High_AboveMedian	APEX1.BINHigh_AboveMedian	factor	2.00	contr.treatment	treatment	193	101	107,549	1.05	0.141	0.357	201	0.80	1.39	0.80, 1.39	0.7	0.502	0.7	0.7	0.7	0.7	0.7	0.7
APEX2.BIN	APEX2.BIN	dichotomous	FALSE	level	FALSE	382	201	382	prop_hazard	HR	High_AboveMedian	APEX2.BINHigh_AboveMedian	factor	2.00	contr.treatment	treatment	187	102	110,061	1.03	0.141	0.179	201	0.78	1.35	0.78, 1.35	0.9	0.498	0.9	0.9	0.9	0.9	0.9	0.9
APH1A.BIN	APH1A.BIN	dichotomous	FALSE	level	FALSE	382	201	382	prop_hazard	HR	High_AboveMedian	APH1A.BINHigh_AboveMedian	factor	2.00	contr.treatment	treatment	187	107	106,301	1.22	0.142	1.39	201	0.92	1.61	0.92, 1.61	0.2	0.523	0.2	0.2	0.2	0.2	0.2	0.2
APH1B.BIN	APH1B.BIN	dichotomous	FALSE	level	FALSE	382	201	382	prop_hazard	HR	High_AboveMedian	APH1B.BINHigh_AboveMedian	factor	2.00	contr.treatment	treatment	187	108	105,804	1.22	0.142	1.43	201	0.93	1.62	0.93, 1.62	0.2	0.516	0.2	0.2	0.2	0.2	0.2	0.2
API5.BIN	API5.BIN	dichotomous	FALSE	level	FALSE	382	201	382	prop_hazard	HR	High_AboveMedian	API5.BINHigh_AboveMedian	factor	2.00	contr.treatment	treatment	188	102	109,232	1.05	0.141	0.328	201	0.79	1.38	0.79, 1.38	0.7	0.495	0.7	0.7	0.7	0.7	0.7	0.7
APIP.BIN	APIP.BIN	dichotomous	FALSE	level	FALSE	382	201	382	prop_hazard	HR	High_AboveMedian	APIP.BINHigh_AboveMedian	factor	2.00	contr.treatment	treatment	187	107	103,423	1.27	0.142	1.71	201	0.97	1.68	0.97, 1.68	0.087	0.527	0.09	0.09	0.09	0.09	0.09	0.09
APLF.BIN	APLF.BIN	dichotomous	FALSE	level	FALSE	382	201	382	prop_hazard	HR	High_AboveMedian	APLF.BINHigh_AboveMedian	factor	2.00	contr.treatment	treatment	194	97	111,882	0.93	0.141	-0.494	201	0.71	1.23	0.71, 1.23	0.6	0.5	0.6	0.6	0.6	0.6	0.6	0.6
APLN.BIN	APLN.BIN	dichotomous	FALSE	level	FALSE	382	201	382	prop_hazard	HR	High_AboveMedian	APLN.BINHigh_AboveMedian	factor	2.00	contr.treatment	treatment	190	107	105,267	1.28	0.141	1.77	201	0.97	1.70	0.97, 1.70	0.076	0.535	0.08	0.08	0.08	0.08	0.08	0.08
APLNR.BIN	APLNR.BIN	dichotomous	FALSE	level	FALSE	382	201	382	prop_hazard	HR	High_AboveMedian	APLNR.BINHigh_AboveMedian	factor	2.00	contr.treatment	treatment	187	101	107,040	1.08	0.141	0.573	201	0.82	1.43	0.82, 1.43	0.6	0.511	0.6	0.6	0.6	0.6	0.6	0.6
APLP1.BIN	APLP1.BIN	dichotomous	FALSE	level	FALSE	382	201	382	prop_hazard	HR	High_AboveMedian	APLP1.BINHigh_AboveMedian	factor	2.00	contr.treatment	treatment	192	107	115,247	1.07	0.141	0.459	201	0.81	1.41	0.81, 1.41	0.6	0.501	0.6	0.6	0.6	0.6	0.6	0.6
APLP2.BIN	APLP2.BIN	dichotomous	FALSE	level	FALSE	382	201	382	prop_hazard	HR	High_AboveMedian	APLP2.BINHigh_AboveMedian	factor	2.00	contr.treatment	treatment	189	109	103,392	1.31	0.142	1.92	201	0.99	1.74	0.99, 1.74	0.054	0.531	0.05	0.05	0.05	0.05	0.05	0.05
APMAP.BIN	APMAP.BIN	dichotomous	FALSE	level	FALSE	382	201	382	prop_hazard	HR	High_AboveMedian	APMAP.BINHigh_AboveMedian	factor	2.00	contr.treatment	treatment	187	115	100,643	1.56	0.143	3.10	201	1.18	2.06	1.18, 2.06	0.002	0.553	0.002	0.002	0.002	0.002	0.002	0.002
APOA1.BIN	APOA1.BIN	dichotomous	FALSE	level	FALSE	382	201	382	prop_hazard	HR	High_AboveMedian	APOA1.BINHigh_AboveMedian	factor	2.00	contr.treatment	treatment	188	107	108,421	1.19	0.141	1.25	201	0.90	1.58	0.90, 1.58	0.2	0.521	0.2	0.2	0.2	0.2	0.2	0.2
APOA2.BIN	APOA2.BIN	dichotomous	FALSE	level	FALSE	382	201	382	prop_hazard	HR	High_AboveMedian	APOA2.BINHigh_AboveMedian	factor	2.00	contr.treatment	treatment	111	73	65,884	1.37	0.147	2.15	201	1.03	1.83	1.03, 1.83	0.031	0.533	0.03	0.03	0.03	0.03	0.03	0.03
APOA4.BIN	APOA4.BIN	dichotomous	FALSE	level	FALSE	382	201	382	prop_hazard	HR	High_AboveMedian	APOA4.BINHigh_AboveMedian	factor	2.00	contr.treatment	treatment	51	31	27,437	1.24	0.195	1.09	201	0.84	1.82	0.84, 1.82	0.3	0.51	0.3	0.3	0.3	0.3	0.3	0.3
APOA5.BIN	APOA5.BIN	dichotomous	FALSE	level	FALSE	382	201	382	prop_hazard	HR	High_AboveMedian	APOA5.BINHigh_AboveMedian	factor	2.00	contr.treatment	treatment	51	31	29,124	1.18	0.196	0.845	201	0.80	1.73	0.80, 1.73	0.4	0.511	0.4	0.4	0.4	0.4	0.4	0.4
APOB.BIN	APOB.BIN	dichotomous	FALSE	level	FALSE	382	201	382	prop_hazard	HR	High_AboveMedian	APOB.BINHigh_AboveMedian	factor	2.00	contr.treatment	treatment	194	97	113,967	0.89	0.141	-0.851	201	0.67	1.17	0.67, 1.17	0.4	0.521	0.4	0.4	0.4	0.4	0.4	0.4
APOBEC1.BIN	APOBEC1.BIN	dichotomous	FALSE	level	FALSE	382	201	382	prop_hazard	HR	High_AboveMedian	APOBEC1.BINHigh_AboveMedian	factor	2.00	contr.treatment	treatment	10	3	8,124	0.40	0.582	-1.57	201	0.13	1.26	0.13, 1.26	0.12	0.509	0.07	0.1	0.1	0.1	0.1	0.1
APOBEC2.BIN	APOBEC2.BIN	dichotomous	FALSE	level	FALSE	382	201	382	prop_hazard	HR	High_AboveMedian	APOBEC2.BINHigh_AboveMedian	factor	2.00	contr.treatment	treatment	133	75	80,167	1.08	0.146	0.536	201	0.81	1.44	0.81, 1.44	0.6	0.508	0.6	0.6	0.6	0.6	0.6	0.6
APOBEC3A.BIN	APOBEC3A.BIN	dichotomous	FALSE	level	FALSE	382	201	382	prop_hazard	HR	High_AboveMedian	APOBEC3A.BINHigh_AboveMedian	factor	2.00	contr.treatment	treatment	188	91	115,637	0.77	0.142	-1.83	201	0.58	1.02	0.58, 1.02	0.068	0.534	0.07	0.07	0.07	0.07	0.07	0.07
APOBEC3B.BIN	APOBEC3B.BIN	dichotomous	FALSE	level	FALSE	382	201	382	prop_hazard	HR	High_AboveMedian	APOBEC3B.BINHigh_AboveMedian	factor	2.00	contr.treatment	treatment	191	95	112,044	0.88	0.141	-0.869	201	0.67	1.17	0.67, 1.17	0.4	0.521	0.4	0.4	0.4	0.4	0.4	0.4
APOBEC3C.BIN	APOBEC3C.BIN	dichotomous	FALSE	level	FALSE	382	201	382	prop_hazard	HR	High_AboveMedian	APOBEC3C.BINHigh_AboveMedian	factor	2.00	contr.treatment	treatment	187	96	110,131	0.90	0.141	-0.715	201	0.69	1.19	0.69, 1.19	0.5	0.519	0.5	0.5	0.5	0.5	0.5	0.5
APOBEC3D.BIN	APOBEC3D.BIN	dichotomous	FALSE	level	FALSE	382	201	382	prop_hazard	HR	High_AboveMedian	APOBEC3D.BINHigh_AboveMedian	factor	2.00	contr.treatment	treatment	188	94	115,308	0.83	0.142	-1.28	201	0.63	1.10	0.63, 1.10	0.2	0.525	0.2	0.2	0.2	0.2	0.2	0.2
APOBEC3F.BIN	APOBEC3F.BIN	dichotomous	FALSE	level	FALSE	382	201	382	prop_hazard	HR	High_AboveMedian	APOBEC3F.BINHigh_AboveMedian	factor	2.00	contr.treatment	treatment	189	96	112,631	0.91	0.141	-0.704	201	0.69	1.19	0.69, 1.19	0.5	0.512	0.5	0.5	0.5	0.5	0.5	0.5
APOBEC3G.BIN	APOBEC3G.BIN	dichotomous	FALSE	level	FALSE	382	201	382	prop_hazard	HR	High_AboveMedian	APOBEC3G.BINHigh_AboveMedian	factor	2.00	contr.treatment	treatment	188	97	114,440	0.91	0.141	-0.705	201	0.69	1.19	0.69, 1.19	0.5	0.516	0.5	0.5	0.5	0.5	0.5	0.5
APOBEC3H.BIN	APOBEC3H.BIN	dichotomous	FALSE	level	FALSE	382	201	382	prop_hazard	HR	High_AboveMedian	APOBEC3H.BINHigh_AboveMedian	factor	2.00	contr.treatment	treatment	189	95	115,804	0.83	0.141	-1.33	201	0.63	1.09	0.63, 1.09	0.2	0.531	0.2	0.2	0.2	0.2	0.2	0.2
APOBEC4.BIN	APOBEC4.BIN	dichotomous	FALSE	level	FALSE	382	201	382	prop_hazard	HR	High_AboveMedian	APOBEC4.BINHigh_AboveMedian	factor	2.00	contr.treatment	treatment	63	37	37,454	1.15	0.182	0.777	201	0.81	1.65	0.81, 1.65	0.4	0.513	0.4	0.4	0.4	0.4	0.4	0.4
APOBR.BIN	APOBR.BIN	dichotomous	FALSE	level	FALSE	382	201	382	prop_hazard	HR	High_AboveMedian	APOBR.BINHigh_AboveMedian	factor	2.00	contr.treatment	treatment	188	87	121,748	0.65	0.143	-3.06	201	0.49	0.85	0.49, 0.85	0.002	0.56	0.002	0.002	0.002	0.002	0.002	0.002
APOC1.BIN	APOC1.BIN	dichotomous	FALSE	level	FALSE	382	201	382	prop_hazard	HR	High_AboveMedian	APOC1.BINHigh_AboveMedian	factor	2.00	contr.treatment	treatment	187	102	110,314	1.05	0.141	0.323	201	0.79	1.38	0.79, 1.38	0.7	0.497	0.7	0.7	0.7	0.7	0.7	0.7
APOC2.BIN	APOC2.BIN	dichotomous	FALSE	level	FALSE	382	201	382	prop_hazard	HR	High_AboveMedian	APOC2.BINHigh_AboveMedian	factor	2.00	contr.treatment	treatment	191	104	111,684	1.06	0.141	0.432	201	0.81	1.40	0.81, 1.40	0.7	0.493	0.7	0.7	0.7	0.7	0.7	0.7
APOC3.BIN	APOC3.BIN	dichotomous	FALSE	level	FALSE	382	201	382	prop_hazard	HR	High_AboveMedian	APOC3.BINHigh_AboveMedian	factor	2.00	contr.treatment	treatment	76	51	39,492	1.50	0.162	2.51	201	1.09	2.07	1.09, 2.07	0.012	0.535	0.02	0.01	0.01	0.02	0.015	0.015
APOC4.APOC2.BIN	APOC4.APOC2.BIN	dichotomous	FALSE	level	FALSE	382	201	382	prop_hazard	HR	High_AboveMedian	APOC4.APOC2.BINHigh_AboveMedian	factor	2.00	contr.treatment	treatment	188	109	108,684	1.21	0.142	1.34	201	0.92	1.60	0.92, 1.60	0.2	0.5	0.2	0.2	0.2	0.2	0.2	0.2
APOD.BIN	APOD.BIN	dichotomous	FALSE	level	FALSE	382	201	382	prop_hazard	HR	High_AboveMedian	APOD.BINHigh_AboveMedian	factor	2.00	contr.treatment	treatment	192	102	109,133	1.06	0.141	0.412	201	0.80	1.40	0.80, 1.40	0.7	0.502	0.7	0.7	0.7	0.7	0.7	0.7
APOE.BIN	APOE.BIN	dichotomous	FALSE	level	FALSE	382	201	382	prop_hazard	HR	High_AboveMedian	APOE.BINHigh_AboveMedian	factor	2.00	contr.treatment	treatment	187	96	117,612	0.82	0.141	-1.41	201	0.62	1.08	0.62, 1.08	0.2	0.538	0.2	0.2	0.2	0.2	0.2	0.2
APOF.BIN	APOF.BIN	dichotomous	FALSE	level	FALSE	382	201	382	prop_hazard	HR	High_AboveMedian	APOF.BINHigh_AboveMedian	factor	2.00	contr.treatment	treatment	56	36	33,663	1.24	0.184	1.18	201	0.87	1.78	0.87, 1.78	0.2	0.514	0.2	0.2	0.2	0.2	0.2	0.2
APOH.BIN	APOH.BIN	dichotomous	FALSE	level	FALSE	382	201	382	prop_hazard	HR	High_AboveMedian	APOH.BINHigh_AboveMedian	factor	2.00	contr.treatment	treatment	104	66	57,322	1.36	0.150	2.04	201	1.01	1.83	1.01, 1.83	0.041	0.525	0.05	0.04	0.04	0.05	0.05	0.05
APOL1.BIN	APOL1.BIN	dichotomous	FALSE	level	FALSE	382	201	382	prop_hazard	HR	High_AboveMedian	APOL1.BINHigh_AboveMedian	factor	2.00	contr.treatment	treatment	188	98	117,724	0.85	0.141	-1.12	201	0.65	1.13	0.65, 1.13	0.3	0.533	0.3	0.3	0.3	0.3	0.3	0.3
APOL2.BIN	APOL2.BIN	dichotomous	FALSE	level	FALSE	382	201	382	prop_hazard	HR	High_AboveMedian	APOL2.BINHigh_AboveMedian	factor	2.00	contr.treatment	treatment	188	93	118,917	0.76	0.142	-1.92	201	0.58	1.01	0.58, 1.01	0.055	0.54	0.05	0.05	0.05	0.05	0.05	0.05
APOL3.BIN	APOL3.BIN	dichotomous	FALSE	level	FALSE	382	201	382	prop_hazard	HR	High_AboveMedian	APOL3.BINHigh_AboveMedian	factor	2.00	contr.treatment	treatment	188	88	121,333	0.67	0.143	-2.84	201	0.50	0.88	0.50, 0.88	0.005	0.558	0.004	0.005	0.004	0.005	0.005	0.005
APOL4.BIN	APOL4.BIN	dichotomous	FALSE	level	FALSE	382	201	382	prop_hazard	HR	High_AboveMedian	APOL4.BINHigh_AboveMedian	factor	2.00	contr.treatment	treatment	188	87	120,668	0.67	0.143	-2.85	201	0.50	0.88	0.50, 0.88	0.004	0.548	0.004	0.004	0.004	0.004	0.004	0.004
APOL5.BIN	APOL5.BIN	dichotomous	FALSE	level	FALSE	382	201	382	prop_hazard	HR	High_AboveMedian	APOL5.BINHigh_AboveMedian	factor	2.00	contr.treatment	treatment	128	63	78,907	0.87	0.152	-0.903	201	0.65	1.17	0.65, 1.17	0.4	0.506	0.4	0.4	0.4	0.4	0.4	0.4
APOL6.BIN	APOL6.BIN	dichotomous	FALSE	level	FALSE	382	201	382	prop_hazard	HR	High_AboveMedian	APOL6.BINHigh_AboveMedian	factor	2.00	contr.treatment	treatment	188	91	124,464	0.67	0.142	-2.78	201	0.51	0.89	0.51, 0.89	0.005	0.56	0.005	0.005	0.005	0.005	0.005	0.005
APOLD1.BIN	APOLD1.BIN	dichotomous	FALSE	level	FALSE	382	201	382	prop_hazard	HR	High_AboveMedian	APOLD1.BINHigh_AboveMedian	factor	2.00	contr.treatment	treatment	187	102	107,206	1.09	0.141	0.642	201	0.83	1.44	0.83, 1.44	0.5	0.511	0.5	0.5	0.5	0.5	0.5	0.5
APOM.BIN	APOM.BIN	dichotomous	FALSE	level	FALSE	382	201	382	prop_hazard	HR	High_AboveMedian	APOM.BINHigh_AboveMedian	factor	2.00	contr.treatment	treatment	190	93	113,512	0.84	0.142	-1.24	201	0.64	1.11	0.64, 1.11	0.2	0.514	0.2	0.2	0.2	0.2	0.2	0.2
APOO.BIN	APOO.BIN	dichotomous	FALSE	level	FALSE	382	201	382	prop_hazard	HR	High_AboveMedian	APOO.BINHigh_AboveMedian	factor	2.00	contr.treatment	treatment	188	107	101,970	1.31	0.141	1.90	201	0.99	1.73	0.99, 1.73	0.058	0.534	0.06	0.06	0.06	0.06	0.06	0.06
APOOL.BIN	APOOL.BIN	dichotomous	FALSE	level	FALSE	382	201	382	prop_hazard	HR	High_AboveMedian	APOOL.BINHigh_AboveMedian	factor	2.00	contr.treatment	treatment	191	110	105,805	1.29	0.142	1.78	201	0.97	1.70	0.97, 1.70	0.076	0.526	0.07	0.08	0.07	0.08	0.08	0.08
APP.BIN	APP.BIN	dichotomous	FALSE	level	FALSE	382	201	382	prop_hazard	HR	High_AboveMedian	APP.BINHigh_AboveMedian	factor	2.00	contr.treatment	treatment	191	114	106,554	1.43	0.142	2.53	201	1.08	1.89	1.08, 1.89	0.012	0.546	0.01	0.01	0.01	0.01	0.01	0.01
APPBP2.BIN	APPBP2.BIN	dichotomous	FALSE	level	FALSE	382	201	382	prop_hazard	HR	High_AboveMedian	APPBP2.BINHigh_AboveMedian	factor	2.00	contr.treatment	treatment	190	110	102,253	1.39	0.142	2.31	201	1.05	1.83	1.05, 1.83	0.021	0.548	0.02	0.02	0.02	0.02	0.02	0.02
APPL1.BIN	APPL1.BIN	dichotomous	FALSE	level	FALSE	382	201	382	prop_hazard	HR	High_AboveMedian	APPL1.BINHigh_AboveMedian	factor	2.00	contr.treatment	treatment	193	92	115,062	0.79	0.142	-1.67	201	0.60	1.04	0.60, 1.04	0.094	0.528	0.09	0.09	0.09	0.09	0.09	0.09
APPL2.BIN	APPL2.BIN	dichotomous	FALSE	level	FALSE	382	201	382	prop_hazard	HR	High_AboveMedian	APPL2.BINHigh_AboveMedian	factor	2.00	contr.treatment	treatment	192	115	106,351	1.42	0.143	2.46	201	1.07	1.88	1.07, 1.88	0.014	0.534	0.01	0.01	0.01	0.01	0.01	0.01
APRT.BIN	APRT.BIN	dichotomous	FALSE	level	FALSE	382	201	382	prop_hazard	HR	High_AboveMedian	APRT.BINHigh_AboveMedian	factor	2.00	contr.treatment	treatment	187	96	113,556	0.88	0.141	-0.889	201	0.67	1.16	0.67, 1.16	0.4	0.518	0.4	0.4	0.4	0.4	0.4	0.4
APTX.BIN	APTX.BIN	dichotomous	FALSE	level	FALSE	382	201	382	prop_hazard	HR	High_AboveMedian	APTX.BINHigh_AboveMedian	factor	2.00	contr.treatment	treatment	191	104	104,828	1.24	0.141	1.50	201	0.94	1.63	0.94, 1.63	0.13	0.536	0.1	0.1	0.1	0.1	0.1	0.1
AQP1.BIN	AQP1.BIN	dichotomous	FALSE	level	FALSE	382	201	382	prop_hazard	HR	High_AboveMedian	AQP1.BINHigh_AboveMedian	factor	2.00	contr.treatment	treatment	187	103	105,117	1.16	0.141	1.04	201	0.88	1.53	0.88, 1.53	0.3	0.512	0.3	0.3	0.3	0.3	0.3	0.3
AQP10.BIN	AQP10.BIN	dichotomous	FALSE	level	FALSE	382	201	382	prop_hazard	HR	High_AboveMedian	AQP10.BINHigh_AboveMedian	factor	2.00	contr.treatment	treatment	91	42	52,529	0.84	0.174	-0.99	201	0.60	1.18	0.60, 1.18	0.3	0.515	0.3	0.3	0.3	0.3	0.3	0.3
AQP11.BIN	AQP11.BIN	dichotomous	FALSE	level	FALSE	382	201	382	prop_hazard	HR	High_AboveMedian	AQP11.BINHigh_AboveMedian	factor	2.00	contr.treatment	treatment	190	112	109,847	1.28	0.142	1.73	201	0.97	1.69	0.97, 1.69	0.083	0.527	0.08	0.08	0.08	0.08	0.08	0.08
AQP12B.BIN	AQP12B.BIN	dichotomous	FALSE	level	FALSE	382	201	382	prop_hazard	HR	High_AboveMedian	AQP12B.BINHigh_AboveMedian	factor	2.00	contr.treatment	treatment	37	20	24,037	0.96	0.236	-0.156	201	0.61	1.53	0.61, 1.53	0.9	0.498	0.9	0.9	0.9	0.9	0.9	0.9
AQP2.BIN	AQP2.BIN	dichotomous	FALSE	level	FALSE	382	201	382	prop_hazard	HR	High_AboveMedian	AQP2.BINHigh_AboveMedian	factor	2.00	contr.treatment	treatment	26	12	18,993	0.70	0.298	-1.18	201	0.39	1.26	0.39, 1.26	0.2	0.509	0.2	0.2	0.2	0.2	0.2	0.2
AQP3.BIN	AQP3.BIN	dichotomous	FALSE	level	FALSE	382	201	382	prop_hazard	HR	High_AboveMedian	AQP3.BINHigh_AboveMedian	factor	2.00	contr.treatment	treatment	191	93	116,335	0.78	0.142	-1.75	201	0.59	1.03	0.59, 1.03	0.080	0.538	0.08	0.08	0.08	0.08	0.08	0.08
AQP4.BIN	AQP4.BIN	dichotomous	FALSE	level	FALSE	382	201	382	prop_hazard	HR	High_AboveMedian	AQP4.BINHigh_AboveMedian	factor	2.00	contr.treatment	treatment	189	98	109,178	1.00	0.141	-0.033	201	0.75	1.31	0.75, 1.31	>0.9	0.493	1	1	1	1	1	1
AQP5.BIN	AQP5.BIN	dichotomous	FALSE	level	FALSE	382	201	382	prop_hazard	HR	High_AboveMedian	AQP5.BINHigh_AboveMedian	factor	2.00	contr.treatment	treatment	191	113	105,034	1.42	0.142	2.46	201	1.07	1.88	1.07, 1.88	0.014	0.544	0.01	0.01	0.01	0.01	0.01	0.01
AQP6.BIN	AQP6.BIN	dichotomous	FALSE	level	FALSE	382	201	382	prop_hazard	HR	High_AboveMedian	AQP6.BINHigh_AboveMedian	factor	2.00	contr.treatment	treatment	188	104	105,352	1.17	0.141	1.10	201	0.89	1.54	0.89, 1.54	0.3	0.525	0.3	0.3	0.3	0.3	0.3	0.3
AQP7.BIN	AQP7.BIN	dichotomous	FALSE	level	FALSE	382	201	382	prop_hazard	HR	High_AboveMedian	AQP7.BINHigh_AboveMedian	factor	2.00	contr.treatment	treatment	191	92	116,744	0.78	0.142	-1.73	201	0.59	1.03	0.59, 1.03	0.084	0.529	0.08	0.08	0.08	0.08	0.08	0.08
AQP8.BIN	AQP8.BIN	dichotomous	FALSE	level	FALSE	382	201	382	prop_hazard	HR	High_AboveMedian	AQP8.BINHigh_AboveMedian	factor	2.00	contr.treatment	treatment	140	63	87,068	0.73	0.152	-2.08	201	0.54	0.98	0.54, 0.98	0.038	0.535	0.03	0.04	0.04	0.04	0.04	0.04
AQP9.BIN	AQP9.BIN	dichotomous	FALSE	level	FALSE	382	201	382	prop_hazard	HR	High_AboveMedian	AQP9.BINHigh_AboveMedian	factor	2.00	contr.treatment	treatment	188	98	109,895	0.97	0.141	-0.210	201	0.74	1.28	0.74, 1.28	0.8	0.503	0.8	0.8	0.8	0.8	0.8	0.8
AQR.BIN	AQR.BIN	dichotomous	FALSE	level	FALSE	382	201	382	prop_hazard	HR	High_AboveMedian	AQR.BINHigh_AboveMedian	factor	2.00	contr.treatment	treatment	194	93	113,972	0.83	0.142	-1.31	201	0.63	1.10	0.63, 1.10	0.2	0.511	0.2	0.2	0.2	0.2	0.2	0.2
AR.BIN	AR.BIN	dichotomous	FALSE	level	FALSE	382	201	382	prop_hazard	HR	High_AboveMedian	AR.BINHigh_AboveMedian	factor	2.00	contr.treatment	treatment	192	95	112,638	0.88	0.141	-0.942	201	0.66	1.15	0.66, 1.15	0.3	0.516	0.3	0.3	0.3	0.3	0.3	0.3
ARAF.BIN	ARAF.BIN	dichotomous	FALSE	level	FALSE	382	201	382	prop_hazard	HR	High_AboveMedian	ARAF.BINHigh_AboveMedian	factor	2.00	contr.treatment	treatment	190	91	117,317	0.75	0.142	-1.98	201	0.57	1.00	0.57, 1.00	0.048	0.537	0.05	0.05	0.05	0.05	0.05	0.05
ARAP1.BIN	ARAP1.BIN	dichotomous	FALSE	level	FALSE	382	201	382	prop_hazard	HR	High_AboveMedian	ARAP1.BINHigh_AboveMedian	factor	2.00	contr.treatment	treatment	188	93	111,277	0.88	0.142	-0.904	201	0.67	1.16	0.67, 1.16	0.4	0.502	0.4	0.4	0.4	0.4	0.4	0.4
ARAP2.BIN	ARAP2.BIN	dichotomous	FALSE	level	FALSE	382	201	382	prop_hazard	HR	High_AboveMedian	ARAP2.BINHigh_AboveMedian	factor	2.00	contr.treatment	treatment	192	88	122,434	0.66	0.143	-2.95	201	0.50	0.87	0.50, 0.87	0.003	0.561	0.003	0.003	0.003	0.003	0.003	0.003
ARAP3.BIN	ARAP3.BIN	dichotomous	FALSE	level	FALSE	382	201	382	prop_hazard	HR	High_AboveMedian	ARAP3.BINHigh_AboveMedian	factor	2.00	contr.treatment	treatment	194	116	103,775	1.56	0.143	3.10	201	1.18	2.06	1.18, 2.06	0.002	0.561	0.002	0.002	0.002	0.002	0.002	0.002
ARC.BIN	ARC.BIN	dichotomous	FALSE	level	FALSE	382	201	382	prop_hazard	HR	High_AboveMedian	ARC.BINHigh_AboveMedian	factor	2.00	contr.treatment	treatment	189	121	95,901	1.89	0.145	4.42	201	1.43	2.51	1.43, 2.51	<0.001	0.57	8e-06	1e-05	7e-06	1e-05	1e-05	1e-05
ARCN1.BIN	ARCN1.BIN	dichotomous	FALSE	level	FALSE	382	201	382	prop_hazard	HR	High_AboveMedian	ARCN1.BINHigh_AboveMedian	factor	2.00	contr.treatment	treatment	190	102	107,635	1.06	0.141	0.437	201	0.81	1.40	0.81, 1.40	0.7	0.505	0.7	0.7	0.7	0.7	0.7	0.7
AREG.BIN	AREG.BIN	dichotomous	FALSE	level	FALSE	382	201	382	prop_hazard	HR	High_AboveMedian	AREG.BINHigh_AboveMedian	factor	2.00	contr.treatment	treatment	194	95	109,586	0.92	0.141	-0.602	201	0.70	1.21	0.70, 1.21	0.5	0.509	0.5	0.5	0.5	0.5	0.5	0.5
AREL1.BIN	AREL1.BIN	dichotomous	FALSE	level	FALSE	382	201	382	prop_hazard	HR	High_AboveMedian	AREL1.BINHigh_AboveMedian	factor	2.00	contr.treatment	treatment	189	99	110,396	0.98	0.141	-0.141	201	0.74	1.29	0.74, 1.29	0.9	0.498	0.9	0.9	0.9	0.9	0.9	0.9
ARF1.BIN	ARF1.BIN	dichotomous	FALSE	level	FALSE	382	201	382	prop_hazard	HR	High_AboveMedian	ARF1.BINHigh_AboveMedian	factor	2.00	contr.treatment	treatment	187	105	107,722	1.11	0.142	0.762	201	0.84	1.47	0.84, 1.47	0.4	0.504	0.4	0.4	0.4	0.4	0.4	0.4
ARF3.BIN	ARF3.BIN	dichotomous	FALSE	level	FALSE	382	201	382	prop_hazard	HR	High_AboveMedian	ARF3.BINHigh_AboveMedian	factor	2.00	contr.treatment	treatment	187	115	103,044	1.50	0.143	2.83	201	1.13	1.98	1.13, 1.98	0.005	0.544	0.004	0.005	0.004	0.005	0.005	0.005
ARF4.BIN	ARF4.BIN	dichotomous	FALSE	level	FALSE	382	201	382	prop_hazard	HR	High_AboveMedian	ARF4.BINHigh_AboveMedian	factor	2.00	contr.treatment	treatment	187	113	97,010	1.59	0.143	3.23	201	1.20	2.10	1.20, 2.10	0.001	0.558	0.001	0.001	0.001	0.001	0.001	0.001
ARF5.BIN	ARF5.BIN	dichotomous	FALSE	level	FALSE	382	201	382	prop_hazard	HR	High_AboveMedian	ARF5.BINHigh_AboveMedian	factor	2.00	contr.treatment	treatment	187	107	103,951	1.25	0.142	1.59	201	0.95	1.65	0.95, 1.65	0.11	0.525	0.1	0.1	0.1	0.1	0.1	0.1
ARF6.BIN	ARF6.BIN	dichotomous	FALSE	level	FALSE	382	201	382	prop_hazard	HR	High_AboveMedian	ARF6.BINHigh_AboveMedian	factor	2.00	contr.treatment	treatment	187	104	112,718	1.02	0.141	0.147	201	0.77	1.35	0.77, 1.35	0.9	0.493	0.9	0.9	0.9	0.9	0.9	0.9
ARFGAP1.BIN	ARFGAP1.BIN	dichotomous	FALSE	level	FALSE	382	201	382	prop_hazard	HR	High_AboveMedian	ARFGAP1.BINHigh_AboveMedian	factor	2.00	contr.treatment	treatment	190	104	110,953	1.08	0.141	0.542	201	0.82	1.42	0.82, 1.42	0.6	0.504	0.6	0.6	0.6	0.6	0.6	0.6
ARFGAP2.BIN	ARFGAP2.BIN	dichotomous	FALSE	level	FALSE	382	201	382	prop_hazard	HR	High_AboveMedian	ARFGAP2.BINHigh_AboveMedian	factor	2.00	contr.treatment	treatment	187	104	111,609	1.07	0.141	0.464	201	0.81	1.41	0.81, 1.41	0.6	0.51	0.6	0.6	0.6	0.6	0.6	0.6
ARFGAP3.BIN	ARFGAP3.BIN	dichotomous	FALSE	level	FALSE	382	201	382	prop_hazard	HR	High_AboveMedian	ARFGAP3.BINHigh_AboveMedian	factor	2.00	contr.treatment	treatment	191	105	109,415	1.13	0.141	0.847	201	0.85	1.49	0.85, 1.49	0.4	0.52	0.4	0.4	0.4	0.4	0.4	0.4
ARFGEF1.BIN	ARFGEF1.BIN	dichotomous	FALSE	level	FALSE	382	201	382	prop_hazard	HR	High_AboveMedian	ARFGEF1.BINHigh_AboveMedian	factor	2.00	contr.treatment	treatment	194	108	108,249	1.26	0.142	1.61	201	0.95	1.66	0.95, 1.66	0.11	0.539	0.1	0.1	0.1	0.1	0.1	0.1
ARFGEF2.BIN	ARFGEF2.BIN	dichotomous	FALSE	level	FALSE	382	201	382	prop_hazard	HR	High_AboveMedian	ARFGEF2.BINHigh_AboveMedian	factor	2.00	contr.treatment	treatment	194	99	113,891	0.93	0.141	-0.510	201	0.71	1.23	0.71, 1.23	0.6	0.508	0.6	0.6	0.6	0.6	0.6	0.6
ARFGEF3.BIN	ARFGEF3.BIN	dichotomous	FALSE	level	FALSE	382	201	382	prop_hazard	HR	High_AboveMedian	ARFGEF3.BINHigh_AboveMedian	factor	2.00	contr.treatment	treatment	193	91	113,711	0.78	0.142	-1.74	201	0.59	1.03	0.59, 1.03	0.082	0.532	0.08	0.08	0.08	0.08	0.08	0.08
ARFIP1.BIN	ARFIP1.BIN	dichotomous	FALSE	level	FALSE	382	201	382	prop_hazard	HR	High_AboveMedian	ARFIP1.BINHigh_AboveMedian	factor	2.00	contr.treatment	treatment	187	113	95,132	1.62	0.143	3.34	201	1.22	2.14	1.22, 2.14	<0.001	0.554	8e-04	8e-04	7e-04	8e-04	8e-04	8e-04
ARFIP2.BIN	ARFIP2.BIN	dichotomous	FALSE	level	FALSE	382	201	382	prop_hazard	HR	High_AboveMedian	ARFIP2.BINHigh_AboveMedian	factor	2.00	contr.treatment	treatment	187	102	108,005	1.06	0.141	0.417	201	0.80	1.40	0.80, 1.40	0.7	0.504	0.7	0.7	0.7	0.7	0.7	0.7
ARFRP1.BIN	ARFRP1.BIN	dichotomous	FALSE	level	FALSE	382	201	382	prop_hazard	HR	High_AboveMedian	ARFRP1.BINHigh_AboveMedian	factor	2.00	contr.treatment	treatment	190	105	111,584	1.10	0.141	0.684	201	0.83	1.45	0.83, 1.45	0.5	0.513	0.5	0.5	0.5	0.5	0.5	0.5
ARG1.BIN	ARG1.BIN	dichotomous	FALSE	level	FALSE	382	201	382	prop_hazard	HR	High_AboveMedian	ARG1.BINHigh_AboveMedian	factor	2.00	contr.treatment	treatment	194	110	112,571	1.18	0.142	1.18	201	0.89	1.56	0.89, 1.56	0.2	0.521	0.2	0.2	0.2	0.2	0.2	0.2
ARG2.BIN	ARG2.BIN	dichotomous	FALSE	level	FALSE	382	201	382	prop_hazard	HR	High_AboveMedian	ARG2.BINHigh_AboveMedian	factor	2.00	contr.treatment	treatment	191	117	102,127	1.61	0.143	3.34	201	1.22	2.14	1.22, 2.14	<0.001	0.558	7e-04	8e-04	7e-04	8e-04	8e-04	8e-04
ARGLU1.BIN	ARGLU1.BIN	dichotomous	FALSE	level	FALSE	382	201	382	prop_hazard	HR	High_AboveMedian	ARGLU1.BINHigh_AboveMedian	factor	2.00	contr.treatment	treatment	190	112	108,989	1.31	0.142	1.91	201	0.99	1.73	0.99, 1.73	0.056	0.53	0.05	0.06	0.06	0.06	0.06	0.06
ARHGAP1.BIN	ARHGAP1.BIN	dichotomous	FALSE	level	FALSE	382	201	382	prop_hazard	HR	High_AboveMedian	ARHGAP1.BINHigh_AboveMedian	factor	2.00	contr.treatment	treatment	189	97	111,018	0.93	0.141	-0.544	201	0.70	1.22	0.70, 1.22	0.6	0.51	0.6	0.6	0.6	0.6	0.6	0.6
ARHGAP10.BIN	ARHGAP10.BIN	dichotomous	FALSE	level	FALSE	382	201	382	prop_hazard	HR	High_AboveMedian	ARHGAP10.BINHigh_AboveMedian	factor	2.00	contr.treatment	treatment	193	87	118,100	0.71	0.143	-2.43	201	0.53	0.94	0.53, 0.94	0.015	0.528	0.01	0.02	0.01	0.015	0.02	0.015
ARHGAP11A.BIN	ARHGAP11A.BIN	dichotomous	FALSE	level	FALSE	382	201	382	prop_hazard	HR	High_AboveMedian	ARHGAP11A.BINHigh_AboveMedian	factor	2.00	contr.treatment	treatment	194	93	110,108	0.88	0.142	-0.879	201	0.67	1.17	0.67, 1.17	0.4	0.503	0.4	0.4	0.4	0.4	0.4	0.4
ARHGAP11B.BIN	ARHGAP11B.BIN	dichotomous	FALSE	level	FALSE	382	201	382	prop_hazard	HR	High_AboveMedian	ARHGAP11B.BINHigh_AboveMedian	factor	2.00	contr.treatment	treatment	194	95	113,376	0.87	0.142	-0.948	201	0.66	1.15	0.66, 1.15	0.3	0.51	0.3	0.3	0.3	0.3	0.3	0.3
ARHGAP12.BIN	ARHGAP12.BIN	dichotomous	FALSE	level	FALSE	382	201	382	prop_hazard	HR	High_AboveMedian	ARHGAP12.BINHigh_AboveMedian	factor	2.00	contr.treatment	treatment	193	103	112,706	1.00	0.141	0.006	201	0.76	1.32	0.76, 1.32	>0.9	0.493	1	1	1	1	1	1
ARHGAP15.BIN	ARHGAP15.BIN	dichotomous	FALSE	level	FALSE	382	201	382	prop_hazard	HR	High_AboveMedian	ARHGAP15.BINHigh_AboveMedian	factor	2.00	contr.treatment	treatment	189	82	117,666	0.64	0.144	-3.15	201	0.48	0.84	0.48, 0.84	0.002	0.551	0.001	0.002	0.001	0.0015	0.002	0.0015
ARHGAP17.BIN	ARHGAP17.BIN	dichotomous	FALSE	level	FALSE	382	201	382	prop_hazard	HR	High_AboveMedian	ARHGAP17.BINHigh_AboveMedian	factor	2.00	contr.treatment	treatment	192	84	124,698	0.59	0.144	-3.71	201	0.44	0.78	0.44, 0.78	<0.001	0.565	2e-04	2e-04	2e-04	2e-04	2e-04	2e-04
ARHGAP18.BIN	ARHGAP18.BIN	dichotomous	FALSE	level	FALSE	382	201	382	prop_hazard	HR	High_AboveMedian	ARHGAP18.BINHigh_AboveMedian	factor	2.00	contr.treatment	treatment	190	85	121,926	0.63	0.143	-3.23	201	0.48	0.83	0.48, 0.83	0.001	0.557	0.001	0.001	0.001	0.001	0.001	0.001
ARHGAP19.BIN	ARHGAP19.BIN	dichotomous	FALSE	level	FALSE	382	201	382	prop_hazard	HR	High_AboveMedian	ARHGAP19.BINHigh_AboveMedian	factor	2.00	contr.treatment	treatment	188	103	107,576	1.10	0.141	0.643	201	0.83	1.44	0.83, 1.44	0.5	0.505	0.5	0.5	0.5	0.5	0.5	0.5
ARHGAP19.SLIT1.BIN	ARHGAP19.SLIT1.BIN	dichotomous	FALSE	level	FALSE	382	201	382	prop_hazard	HR	High_AboveMedian	ARHGAP19.SLIT1.BINHigh_AboveMedian	factor	2.00	contr.treatment	treatment	194	94	119,117	0.80	0.142	-1.55	201	0.61	1.06	0.61, 1.06	0.12	0.519	0.1	0.1	0.1	0.1	0.1	0.1
ARHGAP20.BIN	ARHGAP20.BIN	dichotomous	FALSE	level	FALSE	382	201	382	prop_hazard	HR	High_AboveMedian	ARHGAP20.BINHigh_AboveMedian	factor	2.00	contr.treatment	treatment	193	102	112,335	1.02	0.141	0.150	201	0.77	1.35	0.77, 1.35	0.9	0.51	0.9	0.9	0.9	0.9	0.9	0.9
ARHGAP21.BIN	ARHGAP21.BIN	dichotomous	FALSE	level	FALSE	382	201	382	prop_hazard	HR	High_AboveMedian	ARHGAP21.BINHigh_AboveMedian	factor	2.00	contr.treatment	treatment	194	99	114,048	0.93	0.141	-0.503	201	0.71	1.23	0.71, 1.23	0.6	0.507	0.6	0.6	0.6	0.6	0.6	0.6
ARHGAP22.BIN	ARHGAP22.BIN	dichotomous	FALSE	level	FALSE	382	201	382	prop_hazard	HR	High_AboveMedian	ARHGAP22.BINHigh_AboveMedian	factor	2.00	contr.treatment	treatment	189	88	118,269	0.72	0.143	-2.32	201	0.54	0.95	0.54, 0.95	0.020	0.534	0.02	0.02	0.02	0.02	0.02	0.02
ARHGAP23.BIN	ARHGAP23.BIN	dichotomous	FALSE	level	FALSE	382	201	382	prop_hazard	HR	High_AboveMedian	ARHGAP23.BINHigh_AboveMedian	factor	2.00	contr.treatment	treatment	192	108	105,007	1.32	0.142	1.94	201	1.00	1.74	1.00, 1.74	0.052	0.54	0.05	0.05	0.05	0.05	0.05	0.05
ARHGAP24.BIN	ARHGAP24.BIN	dichotomous	FALSE	level	FALSE	382	201	382	prop_hazard	HR	High_AboveMedian	ARHGAP24.BINHigh_AboveMedian	factor	2.00	contr.treatment	treatment	191	98	113,237	0.95	0.141	-0.378	201	0.72	1.25	0.72, 1.25	0.7	0.496	0.7	0.7	0.7	0.7	0.7	0.7
ARHGAP25.BIN	ARHGAP25.BIN	dichotomous	FALSE	level	FALSE	382	201	382	prop_hazard	HR	High_AboveMedian	ARHGAP25.BINHigh_AboveMedian	factor	2.00	contr.treatment	treatment	189	87	118,271	0.69	0.143	-2.57	201	0.52	0.92	0.52, 0.92	0.010	0.541	0.01	0.01	0.01	0.01	0.01	0.01
ARHGAP26.BIN	ARHGAP26.BIN	dichotomous	FALSE	level	FALSE	382	201	382	prop_hazard	HR	High_AboveMedian	ARHGAP26.BINHigh_AboveMedian	factor	2.00	contr.treatment	treatment	192	85	122,387	0.63	0.143	-3.26	201	0.47	0.83	0.47, 0.83	0.001	0.552	0.001	0.001	0.001	0.001	0.001	0.001
ARHGAP27.BIN	ARHGAP27.BIN	dichotomous	FALSE	level	FALSE	382	201	382	prop_hazard	HR	High_AboveMedian	ARHGAP27.BINHigh_AboveMedian	factor	2.00	contr.treatment	treatment	188	91	121,912	0.71	0.142	-2.42	201	0.54	0.94	0.54, 0.94	0.016	0.541	0.02	0.02	0.02	0.02	0.02	0.02
ARHGAP28.BIN	ARHGAP28.BIN	dichotomous	FALSE	level	FALSE	382	201	382	prop_hazard	HR	High_AboveMedian	ARHGAP28.BINHigh_AboveMedian	factor	2.00	contr.treatment	treatment	193	102	109,092	1.08	0.141	0.553	201	0.82	1.43	0.82, 1.43	0.6	0.515	0.6	0.6	0.6	0.6	0.6	0.6
ARHGAP29.BIN	ARHGAP29.BIN	dichotomous	FALSE	level	FALSE	382	201	382	prop_hazard	HR	High_AboveMedian	ARHGAP29.BINHigh_AboveMedian	factor	2.00	contr.treatment	treatment	194	97	109,033	0.96	0.141	-0.273	201	0.73	1.27	0.73, 1.27	0.8	0.496	0.8	0.8	0.8	0.8	0.8	0.8
ARHGAP30.BIN	ARHGAP30.BIN	dichotomous	FALSE	level	FALSE	382	201	382	prop_hazard	HR	High_AboveMedian	ARHGAP30.BINHigh_AboveMedian	factor	2.00	contr.treatment	treatment	189	85	122,446	0.62	0.143	-3.30	201	0.47	0.83	0.47, 0.83	<0.001	0.554	9e-04	0.001	9e-04	0.001	0.001	0.001
ARHGAP31.BIN	ARHGAP31.BIN	dichotomous	FALSE	level	FALSE	382	201	382	prop_hazard	HR	High_AboveMedian	ARHGAP31.BINHigh_AboveMedian	factor	2.00	contr.treatment	treatment	194	92	115,999	0.80	0.142	-1.56	201	0.61	1.06	0.61, 1.06	0.12	0.527	0.1	0.1	0.1	0.1	0.1	0.1
ARHGAP32.BIN	ARHGAP32.BIN	dichotomous	FALSE	level	FALSE	382	201	382	prop_hazard	HR	High_AboveMedian	ARHGAP32.BINHigh_AboveMedian	factor	2.00	contr.treatment	treatment	192	103	110,885	1.05	0.141	0.365	201	0.80	1.39	0.80, 1.39	0.7	0.5	0.7	0.7	0.7	0.7	0.7	0.7
ARHGAP33.BIN	ARHGAP33.BIN	dichotomous	FALSE	level	FALSE	382	201	382	prop_hazard	HR	High_AboveMedian	ARHGAP33.BINHigh_AboveMedian	factor	2.00	contr.treatment	treatment	193	106	109,218	1.17	0.141	1.11	201	0.89	1.54	0.89, 1.54	0.3	0.524	0.3	0.3	0.3	0.3	0.3	0.3
ARHGAP35.BIN	ARHGAP35.BIN	dichotomous	FALSE	level	FALSE	382	201	382	prop_hazard	HR	High_AboveMedian	ARHGAP35.BINHigh_AboveMedian	factor	2.00	contr.treatment	treatment	194	92	116,496	0.78	0.142	-1.71	201	0.59	1.04	0.59, 1.04	0.087	0.525	0.09	0.09	0.09	0.09	0.09	0.09
ARHGAP36.BIN	ARHGAP36.BIN	dichotomous	FALSE	level	FALSE	382	201	382	prop_hazard	HR	High_AboveMedian	ARHGAP36.BINHigh_AboveMedian	factor	2.00	contr.treatment	treatment	65	33	41,213	0.89	0.191	-0.591	201	0.61	1.30	0.61, 1.30	0.6	0.506	0.5	0.6	0.6	0.6	0.6	0.6
ARHGAP39.BIN	ARHGAP39.BIN	dichotomous	FALSE	level	FALSE	382	201	382	prop_hazard	HR	High_AboveMedian	ARHGAP39.BINHigh_AboveMedian	factor	2.00	contr.treatment	treatment	191	116	101,950	1.55	0.143	3.09	201	1.17	2.06	1.17, 2.06	0.002	0.553	0.002	0.002	0.002	0.002	0.002	0.002
ARHGAP4.BIN	ARHGAP4.BIN	dichotomous	FALSE	level	FALSE	382	201	382	prop_hazard	HR	High_AboveMedian	ARHGAP4.BINHigh_AboveMedian	factor	2.00	contr.treatment	treatment	189	90	116,467	0.76	0.142	-1.93	201	0.57	1.00	0.57, 1.00	0.054	0.533	0.05	0.05	0.05	0.05	0.05	0.05
ARHGAP40.BIN	ARHGAP40.BIN	dichotomous	FALSE	level	FALSE	382	201	382	prop_hazard	HR	High_AboveMedian	ARHGAP40.BINHigh_AboveMedian	factor	2.00	contr.treatment	treatment	190	106	105,005	1.24	0.141	1.53	201	0.94	1.64	0.94, 1.64	0.13	0.53	0.1	0.1	0.1	0.1	0.1	0.1
ARHGAP42.BIN	ARHGAP42.BIN	dichotomous	FALSE	level	FALSE	382	201	382	prop_hazard	HR	High_AboveMedian	ARHGAP42.BINHigh_AboveMedian	factor	2.00	contr.treatment	treatment	192	119	96,122	1.81	0.145	4.12	201	1.37	2.41	1.37, 2.41	<0.001	0.57	3e-05	4e-05	3e-05	4e-05	4e-05	4e-05
ARHGAP44.BIN	ARHGAP44.BIN	dichotomous	FALSE	level	FALSE	382	201	382	prop_hazard	HR	High_AboveMedian	ARHGAP44.BINHigh_AboveMedian	factor	2.00	contr.treatment	treatment	193	91	123,612	0.69	0.142	-2.64	201	0.52	0.91	0.52, 0.91	0.008	0.551	0.008	0.008	0.008	0.008	0.008	0.008
ARHGAP45.BIN	ARHGAP45.BIN	dichotomous	FALSE	level	FALSE	382	201	382	prop_hazard	HR	High_AboveMedian	ARHGAP45.BINHigh_AboveMedian	factor	2.00	contr.treatment	treatment	188	92	118,657	0.75	0.142	-2.00	201	0.57	0.99	0.57, 0.99	0.045	0.543	0.04	0.05	0.04	0.05	0.05	0.05
ARHGAP5.BIN	ARHGAP5.BIN	dichotomous	FALSE	level	FALSE	382	201	382	prop_hazard	HR	High_AboveMedian	ARHGAP5.BINHigh_AboveMedian	factor	2.00	contr.treatment	treatment	193	102	105,252	1.13	0.142	0.883	201	0.86	1.50	0.86, 1.50	0.4	0.514	0.4	0.4	0.4	0.4	0.4	0.4
ARHGAP6.BIN	ARHGAP6.BIN	dichotomous	FALSE	level	FALSE	382	201	382	prop_hazard	HR	High_AboveMedian	ARHGAP6.BINHigh_AboveMedian	factor	2.00	contr.treatment	treatment	189	94	110,855	0.90	0.141	-0.768	201	0.68	1.18	0.68, 1.18	0.4	0.506	0.4	0.4	0.4	0.4	0.4	0.4
ARHGAP8.BIN	ARHGAP8.BIN	dichotomous	FALSE	level	FALSE	382	201	382	prop_hazard	HR	High_AboveMedian	ARHGAP8.BINHigh_AboveMedian	factor	2.00	contr.treatment	treatment	190	83	119,258	0.61	0.143	-3.47	201	0.46	0.81	0.46, 0.81	<0.001	0.566	5e-04	5e-04	5e-04	5e-04	5e-04	5e-04
ARHGAP9.BIN	ARHGAP9.BIN	dichotomous	FALSE	level	FALSE	382	201	382	prop_hazard	HR	High_AboveMedian	ARHGAP9.BINHigh_AboveMedian	factor	2.00	contr.treatment	treatment	189	87	125,972	0.61	0.143	-3.44	201	0.46	0.81	0.46, 0.81	<0.001	0.564	5e-04	6e-04	5e-04	6e-04	6e-04	6e-04
ARHGDIA.BIN	ARHGDIA.BIN	dichotomous	FALSE	level	FALSE	382	201	382	prop_hazard	HR	High_AboveMedian	ARHGDIA.BINHigh_AboveMedian	factor	2.00	contr.treatment	treatment	188	104	103,109	1.21	0.141	1.36	201	0.92	1.60	0.92, 1.60	0.2	0.525	0.2	0.2	0.2	0.2	0.2	0.2
ARHGDIB.BIN	ARHGDIB.BIN	dichotomous	FALSE	level	FALSE	382	201	382	prop_hazard	HR	High_AboveMedian	ARHGDIB.BINHigh_AboveMedian	factor	2.00	contr.treatment	treatment	187	99	112,929	0.95	0.141	-0.393	201	0.72	1.25	0.72, 1.25	0.7	0.513	0.7	0.7	0.7	0.7	0.7	0.7
ARHGDIG.BIN	ARHGDIG.BIN	dichotomous	FALSE	level	FALSE	382	201	382	prop_hazard	HR	High_AboveMedian	ARHGDIG.BINHigh_AboveMedian	factor	2.00	contr.treatment	treatment	189	110	112,278	1.19	0.142	1.22	201	0.90	1.57	0.90, 1.57	0.2	0.514	0.2	0.2	0.2	0.2	0.2	0.2
ARHGEF1.BIN	ARHGEF1.BIN	dichotomous	FALSE	level	FALSE	382	201	382	prop_hazard	HR	High_AboveMedian	ARHGEF1.BINHigh_AboveMedian	factor	2.00	contr.treatment	treatment	193	91	114,447	0.79	0.142	-1.63	201	0.60	1.05	0.60, 1.05	0.10	0.525	0.1	0.1	0.1	0.1	0.1	0.1
ARHGEF10.BIN	ARHGEF10.BIN	dichotomous	FALSE	level	FALSE	382	201	382	prop_hazard	HR	High_AboveMedian	ARHGEF10.BINHigh_AboveMedian	factor	2.00	contr.treatment	treatment	192	102	111,786	1.03	0.141	0.198	201	0.78	1.36	0.78, 1.36	0.8	0.503	0.8	0.8	0.8	0.8	0.8	0.8
ARHGEF10L.BIN	ARHGEF10L.BIN	dichotomous	FALSE	level	FALSE	382	201	382	prop_hazard	HR	High_AboveMedian	ARHGEF10L.BINHigh_AboveMedian	factor	2.00	contr.treatment	treatment	190	92	120,027	0.75	0.142	-2.07	201	0.56	0.98	0.56, 0.98	0.038	0.539	0.04	0.04	0.04	0.04	0.04	0.04
ARHGEF11.BIN	ARHGEF11.BIN	dichotomous	FALSE	level	FALSE	382	201	382	prop_hazard	HR	High_AboveMedian	ARHGEF11.BINHigh_AboveMedian	factor	2.00	contr.treatment	treatment	192	103	112,230	1.04	0.141	0.272	201	0.79	1.37	0.79, 1.37	0.8	0.504	0.8	0.8	0.8	0.8	0.8	0.8
ARHGEF12.BIN	ARHGEF12.BIN	dichotomous	FALSE	level	FALSE	382	201	382	prop_hazard	HR	High_AboveMedian	ARHGEF12.BINHigh_AboveMedian	factor	2.00	contr.treatment	treatment	193	101	109,489	1.04	0.141	0.288	201	0.79	1.37	0.79, 1.37	0.8	0.509	0.8	0.8	0.8	0.8	0.8	0.8
ARHGEF15.BIN	ARHGEF15.BIN	dichotomous	FALSE	level	FALSE	382	201	382	prop_hazard	HR	High_AboveMedian	ARHGEF15.BINHigh_AboveMedian	factor	2.00	contr.treatment	treatment	188	95	114,688	0.86	0.141	-1.07	201	0.65	1.13	0.65, 1.13	0.3	0.521	0.3	0.3	0.3	0.3	0.3	0.3
ARHGEF16.BIN	ARHGEF16.BIN	dichotomous	FALSE	level	FALSE	382	201	382	prop_hazard	HR	High_AboveMedian	ARHGEF16.BINHigh_AboveMedian	factor	2.00	contr.treatment	treatment	190	112	101,088	1.47	0.142	2.71	201	1.11	1.94	1.11, 1.94	0.007	0.548	0.007	0.007	0.006	0.007	0.007	0.007
ARHGEF17.BIN	ARHGEF17.BIN	dichotomous	FALSE	level	FALSE	382	201	382	prop_hazard	HR	High_AboveMedian	ARHGEF17.BINHigh_AboveMedian	factor	2.00	contr.treatment	treatment	192	106	110,214	1.17	0.141	1.08	201	0.88	1.54	0.88, 1.54	0.3	0.525	0.3	0.3	0.3	0.3	0.3	0.3
ARHGEF18.BIN	ARHGEF18.BIN	dichotomous	FALSE	level	FALSE	382	201	382	prop_hazard	HR	High_AboveMedian	ARHGEF18.BINHigh_AboveMedian	factor	2.00	contr.treatment	treatment	189	95	116,214	0.81	0.141	-1.47	201	0.62	1.07	0.62, 1.07	0.14	0.53	0.1	0.1	0.1	0.1	0.1	0.1
ARHGEF19.BIN	ARHGEF19.BIN	dichotomous	FALSE	level	FALSE	382	201	382	prop_hazard	HR	High_AboveMedian	ARHGEF19.BINHigh_AboveMedian	factor	2.00	contr.treatment	treatment	189	114	104,523	1.45	0.142	2.63	201	1.10	1.92	1.10, 1.92	0.008	0.543	0.008	0.008	0.008	0.008	0.008	0.008
ARHGEF2.BIN	ARHGEF2.BIN	dichotomous	FALSE	level	FALSE	382	201	382	prop_hazard	HR	High_AboveMedian	ARHGEF2.BINHigh_AboveMedian	factor	2.00	contr.treatment	treatment	191	99	111,434	0.97	0.141	-0.194	201	0.74	1.28	0.74, 1.28	0.8	0.498	0.8	0.8	0.8	0.8	0.8	0.8
ARHGEF25.BIN	ARHGEF25.BIN	dichotomous	FALSE	level	FALSE	382	201	382	prop_hazard	HR	High_AboveMedian	ARHGEF25.BINHigh_AboveMedian	factor	2.00	contr.treatment	treatment	191	104	110,967	1.11	0.141	0.747	201	0.84	1.47	0.84, 1.47	0.5	0.527	0.5	0.5	0.5	0.5	0.5	0.5
ARHGEF26.BIN	ARHGEF26.BIN	dichotomous	FALSE	level	FALSE	382	201	382	prop_hazard	HR	High_AboveMedian	ARHGEF26.BINHigh_AboveMedian	factor	2.00	contr.treatment	treatment	193	102	106,567	1.11	0.141	0.761	201	0.84	1.47	0.84, 1.47	0.4	0.516	0.4	0.4	0.4	0.4	0.4	0.4
ARHGEF28.BIN	ARHGEF28.BIN	dichotomous	FALSE	level	FALSE	382	201	382	prop_hazard	HR	High_AboveMedian	ARHGEF28.BINHigh_AboveMedian	factor	2.00	contr.treatment	treatment	194	90	120,626	0.71	0.142	-2.46	201	0.53	0.93	0.53, 0.93	0.014	0.543	0.01	0.01	0.01	0.01	0.01	0.01
ARHGEF3.BIN	ARHGEF3.BIN	dichotomous	FALSE	level	FALSE	382	201	382	prop_hazard	HR	High_AboveMedian	ARHGEF3.BINHigh_AboveMedian	factor	2.00	contr.treatment	treatment	188	93	119,807	0.77	0.142	-1.88	201	0.58	1.01	0.58, 1.01	0.060	0.533	0.06	0.06	0.06	0.06	0.06	0.06
ARHGEF33.BIN	ARHGEF33.BIN	dichotomous	FALSE	level	FALSE	382	201	382	prop_hazard	HR	High_AboveMedian	ARHGEF33.BINHigh_AboveMedian	factor	2.00	contr.treatment	treatment	190	106	110,893	1.15	0.141	1.00	201	0.87	1.52	0.87, 1.52	0.3	0.519	0.3	0.3	0.3	0.3	0.3	0.3
ARHGEF35.BIN	ARHGEF35.BIN	dichotomous	FALSE	level	FALSE	382	201	382	prop_hazard	HR	High_AboveMedian	ARHGEF35.BINHigh_AboveMedian	factor	2.00	contr.treatment	treatment	191	96	115,761	0.87	0.142	-0.95	201	0.66	1.15	0.66, 1.15	0.3	0.511	0.3	0.3	0.3	0.3	0.3	0.3
ARHGEF37.BIN	ARHGEF37.BIN	dichotomous	FALSE	level	FALSE	382	201	382	prop_hazard	HR	High_AboveMedian	ARHGEF37.BINHigh_AboveMedian	factor	2.00	contr.treatment	treatment	189	104	111,118	1.06	0.141	0.398	201	0.80	1.40	0.80, 1.40	0.7	0.496	0.7	0.7	0.7	0.7	0.7	0.7
ARHGEF38.BIN	ARHGEF38.BIN	dichotomous	FALSE	level	FALSE	382	201	382	prop_hazard	HR	High_AboveMedian	ARHGEF38.BINHigh_AboveMedian	factor	2.00	contr.treatment	treatment	190	101	111,744	1.00	0.141	-0.020	201	0.76	1.31	0.76, 1.31	>0.9	0.499	1	1	1	1	1	1
ARHGEF39.BIN	ARHGEF39.BIN	dichotomous	FALSE	level	FALSE	382	201	382	prop_hazard	HR	High_AboveMedian	ARHGEF39.BINHigh_AboveMedian	factor	2.00	contr.treatment	treatment	189	104	102,938	1.21	0.142	1.33	201	0.91	1.59	0.91, 1.59	0.2	0.517	0.2	0.2	0.2	0.2	0.2	0.2
ARHGEF4.BIN	ARHGEF4.BIN	dichotomous	FALSE	level	FALSE	382	201	382	prop_hazard	HR	High_AboveMedian	ARHGEF4.BINHigh_AboveMedian	factor	2.00	contr.treatment	treatment	192	102	116,922	0.95	0.141	-0.387	201	0.72	1.25	0.72, 1.25	0.7	0.505	0.7	0.7	0.7	0.7	0.7	0.7
ARHGEF40.BIN	ARHGEF40.BIN	dichotomous	FALSE	level	FALSE	382	201	382	prop_hazard	HR	High_AboveMedian	ARHGEF40.BINHigh_AboveMedian	factor	2.00	contr.treatment	treatment	192	102	109,741	1.07	0.141	0.476	201	0.81	1.41	0.81, 1.41	0.6	0.511	0.6	0.6	0.6	0.6	0.6	0.6
ARHGEF5.BIN	ARHGEF5.BIN	dichotomous	FALSE	level	FALSE	382	201	382	prop_hazard	HR	High_AboveMedian	ARHGEF5.BINHigh_AboveMedian	factor	2.00	contr.treatment	treatment	193	93	121,737	0.76	0.142	-1.98	201	0.57	1.00	0.57, 1.00	0.048	0.53	0.05	0.05	0.05	0.05	0.05	0.05
ARHGEF6.BIN	ARHGEF6.BIN	dichotomous	FALSE	level	FALSE	382	201	382	prop_hazard	HR	High_AboveMedian	ARHGEF6.BINHigh_AboveMedian	factor	2.00	contr.treatment	treatment	190	94	117,975	0.81	0.142	-1.47	201	0.61	1.07	0.61, 1.07	0.14	0.527	0.1	0.1	0.1	0.1	0.1	0.1
ARHGEF7.BIN	ARHGEF7.BIN	dichotomous	FALSE	level	FALSE	382	201	382	prop_hazard	HR	High_AboveMedian	ARHGEF7.BINHigh_AboveMedian	factor	2.00	contr.treatment	treatment	191	102	108,236	1.10	0.141	0.646	201	0.83	1.44	0.83, 1.44	0.5	0.514	0.5	0.5	0.5	0.5	0.5	0.5
ARHGEF9.BIN	ARHGEF9.BIN	dichotomous	FALSE	level	FALSE	382	201	382	prop_hazard	HR	High_AboveMedian	ARHGEF9.BINHigh_AboveMedian	factor	2.00	contr.treatment	treatment	187	101	108,186	1.05	0.141	0.318	201	0.79	1.38	0.79, 1.38	0.8	0.504	0.8	0.8	0.8	0.8	0.8	0.8
ARID1A.BIN	ARID1A.BIN	dichotomous	FALSE	level	FALSE	382	201	382	prop_hazard	HR	High_AboveMedian	ARID1A.BINHigh_AboveMedian	factor	2.00	contr.treatment	treatment	194	97	118,608	0.85	0.142	-1.11	201	0.65	1.13	0.65, 1.13	0.3	0.51	0.3	0.3	0.3	0.3	0.3	0.3
ARID1B.BIN	ARID1B.BIN	dichotomous	FALSE	level	FALSE	382	201	382	prop_hazard	HR	High_AboveMedian	ARID1B.BINHigh_AboveMedian	factor	2.00	contr.treatment	treatment	194	94	119,681	0.79	0.142	-1.63	201	0.60	1.05	0.60, 1.05	0.10	0.519	0.1	0.1	0.1	0.1	0.1	0.1
ARID2.BIN	ARID2.BIN	dichotomous	FALSE	level	FALSE	382	201	382	prop_hazard	HR	High_AboveMedian	ARID2.BINHigh_AboveMedian	factor	2.00	contr.treatment	treatment	194	97	113,311	0.91	0.141	-0.630	201	0.69	1.21	0.69, 1.21	0.5	0.507	0.5	0.5	0.5	0.5	0.5	0.5
ARID3A.BIN	ARID3A.BIN	dichotomous	FALSE	level	FALSE	382	201	382	prop_hazard	HR	High_AboveMedian	ARID3A.BINHigh_AboveMedian	factor	2.00	contr.treatment	treatment	188	102	113,140	1.00	0.141	0.015	201	0.76	1.32	0.76, 1.32	>0.9	0.496	1	1	1	1	1	1
ARID3B.BIN	ARID3B.BIN	dichotomous	FALSE	level	FALSE	382	201	382	prop_hazard	HR	High_AboveMedian	ARID3B.BINHigh_AboveMedian	factor	2.00	contr.treatment	treatment	190	84	119,903	0.64	0.144	-3.12	201	0.48	0.85	0.48, 0.85	0.002	0.547	0.002	0.002	0.002	0.002	0.002	0.002
ARID3C.BIN	ARID3C.BIN	dichotomous	FALSE	level	FALSE	382	201	382	prop_hazard	HR	High_AboveMedian	ARID3C.BINHigh_AboveMedian	factor	2.00	contr.treatment	treatment	165	85	91,616	1.02	0.143	0.151	201	0.77	1.35	0.77, 1.35	0.9	0.506	0.9	0.9	0.9	0.9	0.9	0.9
ARID4A.BIN	ARID4A.BIN	dichotomous	FALSE	level	FALSE	382	201	382	prop_hazard	HR	High_AboveMedian	ARID4A.BINHigh_AboveMedian	factor	2.00	contr.treatment	treatment	194	90	116,105	0.76	0.142	-1.89	201	0.58	1.01	0.58, 1.01	0.059	0.525	0.06	0.06	0.06	0.06	0.06	0.06
ARID4B.BIN	ARID4B.BIN	dichotomous	FALSE	level	FALSE	382	201	382	prop_hazard	HR	High_AboveMedian	ARID4B.BINHigh_AboveMedian	factor	2.00	contr.treatment	treatment	194	92	117,298	0.78	0.142	-1.71	201	0.59	1.04	0.59, 1.04	0.087	0.518	0.09	0.09	0.09	0.09	0.09	0.09
ARID5A.BIN	ARID5A.BIN	dichotomous	FALSE	level	FALSE	382	201	382	prop_hazard	HR	High_AboveMedian	ARID5A.BINHigh_AboveMedian	factor	2.00	contr.treatment	treatment	188	92	117,243	0.76	0.142	-1.90	201	0.58	1.01	0.58, 1.01	0.058	0.543	0.06	0.06	0.06	0.06	0.06	0.06
ARID5B.BIN	ARID5B.BIN	dichotomous	FALSE	level	FALSE	382	201	382	prop_hazard	HR	High_AboveMedian	ARID5B.BINHigh_AboveMedian	factor	2.00	contr.treatment	treatment	191	100	110,662	0.99	0.141	-0.054	201	0.75	1.31	0.75, 1.31	>0.9	0.495	1	1	1	1	1	1
ARIH1.BIN	ARIH1.BIN	dichotomous	FALSE	level	FALSE	382	201	382	prop_hazard	HR	High_AboveMedian	ARIH1.BINHigh_AboveMedian	factor	2.00	contr.treatment	treatment	192	107	105,513	1.23	0.142	1.48	201	0.93	1.63	0.93, 1.63	0.14	0.523	0.1	0.1	0.1	0.1	0.1	0.1
ARIH2.BIN	ARIH2.BIN	dichotomous	FALSE	level	FALSE	382	201	382	prop_hazard	HR	High_AboveMedian	ARIH2.BINHigh_AboveMedian	factor	2.00	contr.treatment	treatment	189	104	111,243	1.07	0.141	0.501	201	0.81	1.42	0.81, 1.42	0.6	0.498	0.6	0.6	0.6	0.6	0.6	0.6
ARL1.BIN	ARL1.BIN	dichotomous	FALSE	level	FALSE	382	201	382	prop_hazard	HR	High_AboveMedian	ARL1.BINHigh_AboveMedian	factor	2.00	contr.treatment	treatment	187	108	99,898	1.37	0.142	2.20	201	1.03	1.80	1.03, 1.80	0.028	0.543	0.03	0.03	0.03	0.03	0.03	0.03
ARL10.BIN	ARL10.BIN	dichotomous	FALSE	level	FALSE	382	201	382	prop_hazard	HR	High_AboveMedian	ARL10.BINHigh_AboveMedian	factor	2.00	contr.treatment	treatment	188	112	104,062	1.36	0.142	2.15	201	1.03	1.80	1.03, 1.80	0.031	0.527	0.03	0.03	0.03	0.03	0.03	0.03
ARL11.BIN	ARL11.BIN	dichotomous	FALSE	level	FALSE	382	201	382	prop_hazard	HR	High_AboveMedian	ARL11.BINHigh_AboveMedian	factor	2.00	contr.treatment	treatment	188	102	115,147	0.96	0.141	-0.271	201	0.73	1.27	0.73, 1.27	0.8	0.513	0.8	0.8	0.8	0.8	0.8	0.8
ARL13A.BIN	ARL13A.BIN	dichotomous	FALSE	level	FALSE	382	201	382	prop_hazard	HR	High_AboveMedian	ARL13A.BINHigh_AboveMedian	factor	2.00	contr.treatment	treatment	57	36	31,429	1.40	0.184	1.82	201	0.97	2.01	0.97, 2.01	0.069	0.53	0.08	0.07	0.07	0.08	0.08	0.08
ARL13B.BIN	ARL13B.BIN	dichotomous	FALSE	level	FALSE	382	201	382	prop_hazard	HR	High_AboveMedian	ARL13B.BINHigh_AboveMedian	factor	2.00	contr.treatment	treatment	193	100	108,897	1.05	0.141	0.377	201	0.80	1.39	0.80, 1.39	0.7	0.519	0.7	0.7	0.7	0.7	0.7	0.7
ARL14.BIN	ARL14.BIN	dichotomous	FALSE	level	FALSE	382	201	382	prop_hazard	HR	High_AboveMedian	ARL14.BINHigh_AboveMedian	factor	2.00	contr.treatment	treatment	106	56	64,485	0.95	0.157	-0.345	201	0.70	1.29	0.70, 1.29	0.7	0.507	0.7	0.7	0.7	0.7	0.7	0.7
ARL14EP.BIN	ARL14EP.BIN	dichotomous	FALSE	level	FALSE	382	201	382	prop_hazard	HR	High_AboveMedian	ARL14EP.BINHigh_AboveMedian	factor	2.00	contr.treatment	treatment	190	100	112,072	0.96	0.141	-0.303	201	0.73	1.26	0.73, 1.26	0.8	0.52	0.8	0.8	0.8	0.8	0.8	0.8
ARL14EPL.BIN	ARL14EPL.BIN	dichotomous	FALSE	level	FALSE	382	201	382	prop_hazard	HR	High_AboveMedian	ARL14EPL.BINHigh_AboveMedian	factor	2.00	contr.treatment	treatment	97	56	58,253	1.10	0.158	0.631	201	0.81	1.50	0.81, 1.50	0.5	0.512	0.5	0.5	0.5	0.5	0.5	0.5
ARL15.BIN	ARL15.BIN	dichotomous	FALSE	level	FALSE	382	201	382	prop_hazard	HR	High_AboveMedian	ARL15.BINHigh_AboveMedian	factor	2.00	contr.treatment	treatment	187	109	100,563	1.38	0.142	2.25	201	1.04	1.82	1.04, 1.82	0.025	0.541	0.02	0.02	0.02	0.02	0.02	0.02
ARL16.BIN	ARL16.BIN	dichotomous	FALSE	level	FALSE	382	201	382	prop_hazard	HR	High_AboveMedian	ARL16.BINHigh_AboveMedian	factor	2.00	contr.treatment	treatment	187	110	101,363	1.38	0.142	2.25	201	1.04	1.82	1.04, 1.82	0.024	0.539	0.02	0.02	0.02	0.02	0.02	0.02
ARL17A.BIN	ARL17A.BIN	dichotomous	FALSE	level	FALSE	382	201	382	prop_hazard	HR	High_AboveMedian	ARL17A.BINHigh_AboveMedian	factor	2.00	contr.treatment	treatment	194	95	116,542	0.84	0.142	-1.20	201	0.64	1.11	0.64, 1.11	0.2	0.514	0.2	0.2	0.2	0.2	0.2	0.2
ARL17B.BIN	ARL17B.BIN	dichotomous	FALSE	level	FALSE	382	201	382	prop_hazard	HR	High_AboveMedian	ARL17B.BINHigh_AboveMedian	factor	2.00	contr.treatment	treatment	194	99	118,766	0.87	0.141	-0.97	201	0.66	1.15	0.66, 1.15	0.3	0.523	0.3	0.3	0.3	0.3	0.3	0.3
ARL2.BIN	ARL2.BIN	dichotomous	FALSE	level	FALSE	382	201	382	prop_hazard	HR	High_AboveMedian	ARL2.BINHigh_AboveMedian	factor	2.00	contr.treatment	treatment	187	108	106,377	1.21	0.142	1.32	201	0.91	1.59	0.91, 1.59	0.2	0.509	0.2	0.2	0.2	0.2	0.2	0.2
ARL2.SNX15.BIN	ARL2.SNX15.BIN	dichotomous	FALSE	level	FALSE	382	201	382	prop_hazard	HR	High_AboveMedian	ARL2.SNX15.BINHigh_AboveMedian	factor	2.00	contr.treatment	treatment	123	54	75,010	0.73	0.159	-2.00	201	0.53	0.99	0.53, 0.99	0.045	0.54	0.04	0.05	0.04	0.05	0.05	0.05
ARL2BP.BIN	ARL2BP.BIN	dichotomous	FALSE	level	FALSE	382	201	382	prop_hazard	HR	High_AboveMedian	ARL2BP.BINHigh_AboveMedian	factor	2.00	contr.treatment	treatment	187	106	102,934	1.22	0.142	1.43	201	0.93	1.62	0.93, 1.62	0.2	0.516	0.2	0.2	0.2	0.2	0.2	0.2
ARL3.BIN	ARL3.BIN	dichotomous	FALSE	level	FALSE	382	201	382	prop_hazard	HR	High_AboveMedian	ARL3.BINHigh_AboveMedian	factor	2.00	contr.treatment	treatment	187	107	106,672	1.20	0.142	1.26	201	0.91	1.58	0.91, 1.58	0.2	0.518	0.2	0.2	0.2	0.2	0.2	0.2
ARL4A.BIN	ARL4A.BIN	dichotomous	FALSE	level	FALSE	382	201	382	prop_hazard	HR	High_AboveMedian	ARL4A.BINHigh_AboveMedian	factor	2.00	contr.treatment	treatment	188	108	101,188	1.35	0.142	2.09	201	1.02	1.78	1.02, 1.78	0.036	0.529	0.04	0.04	0.04	0.04	0.04	0.04
ARL4C.BIN	ARL4C.BIN	dichotomous	FALSE	level	FALSE	382	201	382	prop_hazard	HR	High_AboveMedian	ARL4C.BINHigh_AboveMedian	factor	2.00	contr.treatment	treatment	187	96	112,655	0.89	0.141	-0.828	201	0.67	1.17	0.67, 1.17	0.4	0.517	0.4	0.4	0.4	0.4	0.4	0.4
ARL4D.BIN	ARL4D.BIN	dichotomous	FALSE	level	FALSE	382	201	382	prop_hazard	HR	High_AboveMedian	ARL4D.BINHigh_AboveMedian	factor	2.00	contr.treatment	treatment	188	103	110,742	1.04	0.141	0.303	201	0.79	1.38	0.79, 1.38	0.8	0.495	0.8	0.8	0.8	0.8	0.8	0.8
ARL5A.BIN	ARL5A.BIN	dichotomous	FALSE	level	FALSE	382	201	382	prop_hazard	HR	High_AboveMedian	ARL5A.BINHigh_AboveMedian	factor	2.00	contr.treatment	treatment	188	110	103,363	1.35	0.142	2.10	201	1.02	1.78	1.02, 1.78	0.035	0.532	0.03	0.04	0.03	0.04	0.04	0.04
ARL5B.BIN	ARL5B.BIN	dichotomous	FALSE	level	FALSE	382	201	382	prop_hazard	HR	High_AboveMedian	ARL5B.BINHigh_AboveMedian	factor	2.00	contr.treatment	treatment	187	106	103,218	1.22	0.142	1.42	201	0.93	1.62	0.93, 1.62	0.2	0.516	0.2	0.2	0.2	0.2	0.2	0.2
ARL5C.BIN	ARL5C.BIN	dichotomous	FALSE	level	FALSE	382	201	382	prop_hazard	HR	High_AboveMedian	ARL5C.BINHigh_AboveMedian	factor	2.00	contr.treatment	treatment	119	53	78,768	0.69	0.161	-2.34	201	0.50	0.94	0.50, 0.94	0.019	0.533	0.02	0.02	0.02	0.02	0.02	0.02
ARL6.BIN	ARL6.BIN	dichotomous	FALSE	level	FALSE	382	201	382	prop_hazard	HR	High_AboveMedian	ARL6.BINHigh_AboveMedian	factor	2.00	contr.treatment	treatment	188	111	101,606	1.41	0.142	2.44	201	1.07	1.87	1.07, 1.87	0.015	0.536	0.01	0.01	0.01	0.01	0.01	0.01
ARL6IP1.BIN	ARL6IP1.BIN	dichotomous	FALSE	level	FALSE	382	201	382	prop_hazard	HR	High_AboveMedian	ARL6IP1.BINHigh_AboveMedian	factor	2.00	contr.treatment	treatment	187	112	101,088	1.45	0.142	2.59	201	1.09	1.91	1.09, 1.91	0.010	0.545	0.009	0.01	0.009	0.01	0.01	0.01
ARL6IP4.BIN	ARL6IP4.BIN	dichotomous	FALSE	level	FALSE	382	201	382	prop_hazard	HR	High_AboveMedian	ARL6IP4.BINHigh_AboveMedian	factor	2.00	contr.treatment	treatment	190	111	108,871	1.27	0.142	1.70	201	0.96	1.68	0.96, 1.68	0.089	0.527	0.09	0.09	0.09	0.09	0.09	0.09
ARL6IP5.BIN	ARL6IP5.BIN	dichotomous	FALSE	level	FALSE	382	201	382	prop_hazard	HR	High_AboveMedian	ARL6IP5.BINHigh_AboveMedian	factor	2.00	contr.treatment	treatment	187	102	110,110	1.03	0.141	0.217	201	0.78	1.36	0.78, 1.36	0.8	0.495	0.8	0.8	0.8	0.8	0.8	0.8
ARL6IP6.BIN	ARL6IP6.BIN	dichotomous	FALSE	level	FALSE	382	201	382	prop_hazard	HR	High_AboveMedian	ARL6IP6.BINHigh_AboveMedian	factor	2.00	contr.treatment	treatment	191	109	103,265	1.31	0.142	1.89	201	0.99	1.73	0.99, 1.73	0.059	0.527	0.06	0.06	0.06	0.06	0.06	0.06
ARL8A.BIN	ARL8A.BIN	dichotomous	FALSE	level	FALSE	382	201	382	prop_hazard	HR	High_AboveMedian	ARL8A.BINHigh_AboveMedian	factor	2.00	contr.treatment	treatment	192	99	113,388	0.93	0.141	-0.490	201	0.71	1.23	0.71, 1.23	0.6	0.509	0.6	0.6	0.6	0.6	0.6	0.6
ARL8B.BIN	ARL8B.BIN	dichotomous	FALSE	level	FALSE	382	201	382	prop_hazard	HR	High_AboveMedian	ARL8B.BINHigh_AboveMedian	factor	2.00	contr.treatment	treatment	187	111	103,405	1.36	0.142	2.17	201	1.03	1.80	1.03, 1.80	0.030	0.526	0.03	0.03	0.03	0.03	0.03	0.03
ARL9.BIN	ARL9.BIN	dichotomous	FALSE	level	FALSE	382	201	382	prop_hazard	HR	High_AboveMedian	ARL9.BINHigh_AboveMedian	factor	2.00	contr.treatment	treatment	188	106	108,981	1.14	0.141	0.940	201	0.87	1.51	0.87, 1.51	0.3	0.513	0.3	0.3	0.3	0.3	0.3	0.3
ARMC1.BIN	ARMC1.BIN	dichotomous	FALSE	level	FALSE	382	201	382	prop_hazard	HR	High_AboveMedian	ARMC1.BINHigh_AboveMedian	factor	2.00	contr.treatment	treatment	187	113	103,628	1.41	0.142	2.43	201	1.07	1.87	1.07, 1.87	0.015	0.536	0.01	0.02	0.01	0.015	0.02	0.015
ARMC10.BIN	ARMC10.BIN	dichotomous	FALSE	level	FALSE	382	201	382	prop_hazard	HR	High_AboveMedian	ARMC10.BINHigh_AboveMedian	factor	2.00	contr.treatment	treatment	188	113	98,830	1.52	0.143	2.95	201	1.15	2.02	1.15, 2.02	0.003	0.539	0.003	0.003	0.003	0.003	0.003	0.003
ARMC12.BIN	ARMC12.BIN	dichotomous	FALSE	level	FALSE	382	201	382	prop_hazard	HR	High_AboveMedian	ARMC12.BINHigh_AboveMedian	factor	2.00	contr.treatment	treatment	190	108	107,580	1.26	0.142	1.63	201	0.95	1.66	0.95, 1.66	0.10	0.534	0.1	0.1	0.1	0.1	0.1	0.1
ARMC2.BIN	ARMC2.BIN	dichotomous	FALSE	level	FALSE	382	201	382	prop_hazard	HR	High_AboveMedian	ARMC2.BINHigh_AboveMedian	factor	2.00	contr.treatment	treatment	194	93	116,125	0.82	0.142	-1.44	201	0.62	1.08	0.62, 1.08	0.2	0.521	0.2	0.2	0.2	0.2	0.2	0.2
ARMC3.BIN	ARMC3.BIN	dichotomous	FALSE	level	FALSE	382	201	382	prop_hazard	HR	High_AboveMedian	ARMC3.BINHigh_AboveMedian	factor	2.00	contr.treatment	treatment	190	106	109,759	1.13	0.141	0.864	201	0.86	1.49	0.86, 1.49	0.4	0.503	0.4	0.4	0.4	0.4	0.4	0.4
ARMC4.BIN	ARMC4.BIN	dichotomous	FALSE	level	FALSE	382	201	382	prop_hazard	HR	High_AboveMedian	ARMC4.BINHigh_AboveMedian	factor	2.00	contr.treatment	treatment	192	95	115,912	0.82	0.141	-1.38	201	0.62	1.09	0.62, 1.09	0.2	0.529	0.2	0.2	0.2	0.2	0.2	0.2
ARMC5.BIN	ARMC5.BIN	dichotomous	FALSE	level	FALSE	382	201	382	prop_hazard	HR	High_AboveMedian	ARMC5.BINHigh_AboveMedian	factor	2.00	contr.treatment	treatment	189	103	111,345	1.05	0.141	0.362	201	0.80	1.39	0.80, 1.39	0.7	0.507	0.7	0.7	0.7	0.7	0.7	0.7
ARMC6.BIN	ARMC6.BIN	dichotomous	FALSE	level	FALSE	382	201	382	prop_hazard	HR	High_AboveMedian	ARMC6.BINHigh_AboveMedian	factor	2.00	contr.treatment	treatment	187	112	104,841	1.36	0.142	2.17	201	1.03	1.80	1.03, 1.80	0.030	0.532	0.03	0.03	0.03	0.03	0.03	0.03
ARMC7.BIN	ARMC7.BIN	dichotomous	FALSE	level	FALSE	382	201	382	prop_hazard	HR	High_AboveMedian	ARMC7.BINHigh_AboveMedian	factor	2.00	contr.treatment	treatment	187	104	108,212	1.12	0.141	0.787	201	0.85	1.47	0.85, 1.47	0.4	0.508	0.4	0.4	0.4	0.4	0.4	0.4
ARMC8.BIN	ARMC8.BIN	dichotomous	FALSE	level	FALSE	382	201	382	prop_hazard	HR	High_AboveMedian	ARMC8.BINHigh_AboveMedian	factor	2.00	contr.treatment	treatment	194	104	108,974	1.13	0.141	0.893	201	0.86	1.50	0.86, 1.50	0.4	0.525	0.4	0.4	0.4	0.4	0.4	0.4
ARMC9.BIN	ARMC9.BIN	dichotomous	FALSE	level	FALSE	382	201	382	prop_hazard	HR	High_AboveMedian	ARMC9.BINHigh_AboveMedian	factor	2.00	contr.treatment	treatment	191	105	115,860	1.01	0.141	0.089	201	0.77	1.34	0.77, 1.34	>0.9	0.492	0.9	0.9	0.9	0.9	0.9	0.9
ARMCX1.BIN	ARMCX1.BIN	dichotomous	FALSE	level	FALSE	382	201	382	prop_hazard	HR	High_AboveMedian	ARMCX1.BINHigh_AboveMedian	factor	2.00	contr.treatment	treatment	188	108	104,134	1.27	0.142	1.68	201	0.96	1.67	0.96, 1.67	0.094	0.528	0.09	0.09	0.09	0.09	0.09	0.09
ARMCX2.BIN	ARMCX2.BIN	dichotomous	FALSE	level	FALSE	382	201	382	prop_hazard	HR	High_AboveMedian	ARMCX2.BINHigh_AboveMedian	factor	2.00	contr.treatment	treatment	188	101	115,870	0.96	0.141	-0.298	201	0.73	1.27	0.73, 1.27	0.8	0.499	0.8	0.8	0.8	0.8	0.8	0.8
ARMCX3.BIN	ARMCX3.BIN	dichotomous	FALSE	level	FALSE	382	201	382	prop_hazard	HR	High_AboveMedian	ARMCX3.BINHigh_AboveMedian	factor	2.00	contr.treatment	treatment	187	112	100,834	1.46	0.143	2.64	201	1.10	1.93	1.10, 1.93	0.008	0.545	0.008	0.008	0.008	0.008	0.008	0.008
ARMCX4.BIN	ARMCX4.BIN	dichotomous	FALSE	level	FALSE	382	201	382	prop_hazard	HR	High_AboveMedian	ARMCX4.BINHigh_AboveMedian	factor	2.00	contr.treatment	treatment	192	98	116,128	0.91	0.141	-0.686	201	0.69	1.20	0.69, 1.20	0.5	0.504	0.5	0.5	0.5	0.5	0.5	0.5
ARMCX5.BIN	ARMCX5.BIN	dichotomous	FALSE	level	FALSE	382	201	382	prop_hazard	HR	High_AboveMedian	ARMCX5.BINHigh_AboveMedian	factor	2.00	contr.treatment	treatment	189	110	102,396	1.36	0.142	2.16	201	1.03	1.80	1.03, 1.80	0.031	0.526	0.03	0.03	0.03	0.03	0.03	0.03
ARMCX5.GPRASP2.BIN	ARMCX5.GPRASP2.BIN	dichotomous	FALSE	level	FALSE	382	201	382	prop_hazard	HR	High_AboveMedian	ARMCX5.GPRASP2.BINHigh_AboveMedian	factor	2.00	contr.treatment	treatment	187	100	110,040	0.99	0.141	-0.087	201	0.75	1.30	0.75, 1.30	>0.9	0.506	0.9	0.9	0.9	0.9	0.9	0.9
ARMCX6.BIN	ARMCX6.BIN	dichotomous	FALSE	level	FALSE	382	201	382	prop_hazard	HR	High_AboveMedian	ARMCX6.BINHigh_AboveMedian	factor	2.00	contr.treatment	treatment	187	104	111,968	1.04	0.141	0.308	201	0.79	1.38	0.79, 1.38	0.8	0.502	0.8	0.8	0.8	0.8	0.8	0.8
ARMH1.BIN	ARMH1.BIN	dichotomous	FALSE	level	FALSE	382	201	382	prop_hazard	HR	High_AboveMedian	ARMH1.BINHigh_AboveMedian	factor	2.00	contr.treatment	treatment	190	95	112,856	0.88	0.141	-0.933	201	0.66	1.16	0.66, 1.16	0.4	0.518	0.4	0.4	0.4	0.4	0.4	0.4
ARMH2.BIN	ARMH2.BIN	dichotomous	FALSE	level	FALSE	382	201	382	prop_hazard	HR	High_AboveMedian	ARMH2.BINHigh_AboveMedian	factor	2.00	contr.treatment	treatment	114	55	77,075	0.75	0.159	-1.83	201	0.55	1.02	0.55, 1.02	0.067	0.532	0.06	0.07	0.07	0.07	0.07	0.07
ARMH3.BIN	ARMH3.BIN	dichotomous	FALSE	level	FALSE	382	201	382	prop_hazard	HR	High_AboveMedian	ARMH3.BINHigh_AboveMedian	factor	2.00	contr.treatment	treatment	192	95	119,985	0.80	0.142	-1.54	201	0.61	1.06	0.61, 1.06	0.12	0.526	0.1	0.1	0.1	0.1	0.1	0.1
ARMH4.BIN	ARMH4.BIN	dichotomous	FALSE	level	FALSE	382	201	382	prop_hazard	HR	High_AboveMedian	ARMH4.BINHigh_AboveMedian	factor	2.00	contr.treatment	treatment	192	106	113,597	1.09	0.141	0.601	201	0.83	1.44	0.83, 1.44	0.5	0.518	0.5	0.5	0.5	0.5	0.5	0.5
ARMS2.BIN	ARMS2.BIN	dichotomous	FALSE	level	FALSE	382	201	382	prop_hazard	HR	High_AboveMedian	ARMS2.BINHigh_AboveMedian	factor	2.00	contr.treatment	treatment	56	31	32,886	1.06	0.195	0.275	201	0.72	1.55	0.72, 1.55	0.8	0.505	0.8	0.8	0.8	0.8	0.8	0.8
ARMT1.BIN	ARMT1.BIN	dichotomous	FALSE	level	FALSE	382	201	382	prop_hazard	HR	High_AboveMedian	ARMT1.BINHigh_AboveMedian	factor	2.00	contr.treatment	treatment	187	109	99,189	1.39	0.142	2.34	201	1.06	1.84	1.06, 1.84	0.019	0.536	0.02	0.02	0.02	0.02	0.02	0.02
ARNT.BIN	ARNT.BIN	dichotomous	FALSE	level	FALSE	382	201	382	prop_hazard	HR	High_AboveMedian	ARNT.BINHigh_AboveMedian	factor	2.00	contr.treatment	treatment	194	95	122,801	0.77	0.142	-1.80	201	0.59	1.02	0.59, 1.02	0.072	0.518	0.07	0.07	0.07	0.07	0.07	0.07
ARNT2.BIN	ARNT2.BIN	dichotomous	FALSE	level	FALSE	382	201	382	prop_hazard	HR	High_AboveMedian	ARNT2.BINHigh_AboveMedian	factor	2.00	contr.treatment	treatment	190	113	103,651	1.43	0.142	2.50	201	1.08	1.89	1.08, 1.89	0.012	0.536	0.01	0.01	0.01	0.01	0.01	0.01
ARNTL.BIN	ARNTL.BIN	dichotomous	FALSE	level	FALSE	382	201	382	prop_hazard	HR	High_AboveMedian	ARNTL.BINHigh_AboveMedian	factor	2.00	contr.treatment	treatment	191	88	115,783	0.74	0.142	-2.15	201	0.56	0.97	0.56, 0.97	0.032	0.528	0.03	0.03	0.03	0.03	0.03	0.03
ARNTL2.BIN	ARNTL2.BIN	dichotomous	FALSE	level	FALSE	382	201	382	prop_hazard	HR	High_AboveMedian	ARNTL2.BINHigh_AboveMedian	factor	2.00	contr.treatment	treatment	191	96	112,417	0.90	0.141	-0.773	201	0.68	1.18	0.68, 1.18	0.4	0.514	0.4	0.4	0.4	0.4	0.4	0.4
ARPC1A.BIN	ARPC1A.BIN	dichotomous	FALSE	level	FALSE	382	201	382	prop_hazard	HR	High_AboveMedian	ARPC1A.BINHigh_AboveMedian	factor	2.00	contr.treatment	treatment	189	108	103,478	1.30	0.142	1.85	201	0.99	1.72	0.99, 1.72	0.064	0.534	0.06	0.06	0.06	0.06	0.06	0.06
ARPC1B.BIN	ARPC1B.BIN	dichotomous	FALSE	level	FALSE	382	201	382	prop_hazard	HR	High_AboveMedian	ARPC1B.BINHigh_AboveMedian	factor	2.00	contr.treatment	treatment	189	104	110,086	1.07	0.141	0.491	201	0.81	1.41	0.81, 1.41	0.6	0.497	0.6	0.6	0.6	0.6	0.6	0.6
ARPC2.BIN	ARPC2.BIN	dichotomous	FALSE	level	FALSE	382	201	382	prop_hazard	HR	High_AboveMedian	ARPC2.BINHigh_AboveMedian	factor	2.00	contr.treatment	treatment	188	99	112,716	0.93	0.141	-0.480	201	0.71	1.23	0.71, 1.23	0.6	0.52	0.6	0.6	0.6	0.6	0.6	0.6
ARPC3.BIN	ARPC3.BIN	dichotomous	FALSE	level	FALSE	382	201	382	prop_hazard	HR	High_AboveMedian	ARPC3.BINHigh_AboveMedian	factor	2.00	contr.treatment	treatment	189	96	109,532	0.95	0.141	-0.400	201	0.72	1.25	0.72, 1.25	0.7	0.51	0.7	0.7	0.7	0.7	0.7	0.7
ARPC4.BIN	ARPC4.BIN	dichotomous	FALSE	level	FALSE	382	201	382	prop_hazard	HR	High_AboveMedian	ARPC4.BINHigh_AboveMedian	factor	2.00	contr.treatment	treatment	187	108	107,999	1.19	0.142	1.20	201	0.90	1.57	0.90, 1.57	0.2	0.506	0.2	0.2	0.2	0.2	0.2	0.2
ARPC4.TTLL3.BIN	ARPC4.TTLL3.BIN	dichotomous	FALSE	level	FALSE	382	201	382	prop_hazard	HR	High_AboveMedian	ARPC4.TTLL3.BINHigh_AboveMedian	factor	2.00	contr.treatment	treatment	194	94	117,887	0.82	0.142	-1.44	201	0.62	1.08	0.62, 1.08	0.15	0.518	0.1	0.1	0.1	0.1	0.1	0.1
ARPC5.BIN	ARPC5.BIN	dichotomous	FALSE	level	FALSE	382	201	382	prop_hazard	HR	High_AboveMedian	ARPC5.BINHigh_AboveMedian	factor	2.00	contr.treatment	treatment	187	103	104,533	1.14	0.141	0.928	201	0.86	1.50	0.86, 1.50	0.4	0.512	0.4	0.4	0.4	0.4	0.4	0.4
ARPC5L.BIN	ARPC5L.BIN	dichotomous	FALSE	level	FALSE	382	201	382	prop_hazard	HR	High_AboveMedian	ARPC5L.BINHigh_AboveMedian	factor	2.00	contr.treatment	treatment	187	104	105,011	1.15	0.142	0.97	201	0.87	1.51	0.87, 1.51	0.3	0.508	0.3	0.3	0.3	0.3	0.3	0.3
ARPIN.BIN	ARPIN.BIN	dichotomous	FALSE	level	FALSE	382	201	382	prop_hazard	HR	High_AboveMedian	ARPIN.BINHigh_AboveMedian	factor	2.00	contr.treatment	treatment	187	106	109,525	1.12	0.141	0.823	201	0.85	1.48	0.85, 1.48	0.4	0.511	0.4	0.4	0.4	0.4	0.4	0.4
ARPIN.AP3S2.BIN	ARPIN.AP3S2.BIN	dichotomous	FALSE	level	FALSE	382	201	382	prop_hazard	HR	High_AboveMedian	ARPIN.AP3S2.BINHigh_AboveMedian	factor	2.00	contr.treatment	treatment	188	105	108,568	1.16	0.142	1.03	201	0.88	1.53	0.88, 1.53	0.3	0.527	0.3	0.3	0.3	0.3	0.3	0.3
ARPP19.BIN	ARPP19.BIN	dichotomous	FALSE	level	FALSE	382	201	382	prop_hazard	HR	High_AboveMedian	ARPP19.BINHigh_AboveMedian	factor	2.00	contr.treatment	treatment	187	101	108,422	1.02	0.141	0.165	201	0.78	1.35	0.78, 1.35	0.9	0.494	0.9	0.9	0.9	0.9	0.9	0.9
ARPP21.BIN	ARPP21.BIN	dichotomous	FALSE	level	FALSE	382	201	382	prop_hazard	HR	High_AboveMedian	ARPP21.BINHigh_AboveMedian	factor	2.00	contr.treatment	treatment	189	97	107,597	0.98	0.141	-0.143	201	0.74	1.29	0.74, 1.29	0.9	0.503	0.9	0.9	0.9	0.9	0.9	0.9
ARR3.BIN	ARR3.BIN	dichotomous	FALSE	level	FALSE	382	201	382	prop_hazard	HR	High_AboveMedian	ARR3.BINHigh_AboveMedian	factor	2.00	contr.treatment	treatment	93	53	54,602	1.13	0.160	0.783	201	0.83	1.55	0.83, 1.55	0.4	0.516	0.4	0.4	0.4	0.4	0.4	0.4
ARRB1.BIN	ARRB1.BIN	dichotomous	FALSE	level	FALSE	382	201	382	prop_hazard	HR	High_AboveMedian	ARRB1.BINHigh_AboveMedian	factor	2.00	contr.treatment	treatment	187	102	112,781	1.01	0.141	0.087	201	0.77	1.34	0.77, 1.34	>0.9	0.5	0.9	0.9	0.9	0.9	0.9	0.9
ARRB2.BIN	ARRB2.BIN	dichotomous	FALSE	level	FALSE	382	201	382	prop_hazard	HR	High_AboveMedian	ARRB2.BINHigh_AboveMedian	factor	2.00	contr.treatment	treatment	189	80	121,424	0.57	0.145	-3.92	201	0.43	0.75	0.43, 0.75	<0.001	0.567	7e-05	9e-05	7e-05	9e-05	9e-05	9e-05
ARRDC1.BIN	ARRDC1.BIN	dichotomous	FALSE	level	FALSE	382	201	382	prop_hazard	HR	High_AboveMedian	ARRDC1.BINHigh_AboveMedian	factor	2.00	contr.treatment	treatment	188	93	116,421	0.80	0.142	-1.59	201	0.61	1.05	0.61, 1.05	0.11	0.529	0.1	0.1	0.1	0.1	0.1	0.1
ARRDC2.BIN	ARRDC2.BIN	dichotomous	FALSE	level	FALSE	382	201	382	prop_hazard	HR	High_AboveMedian	ARRDC2.BINHigh_AboveMedian	factor	2.00	contr.treatment	treatment	187	107	113,682	1.09	0.141	0.640	201	0.83	1.44	0.83, 1.44	0.5	0.501	0.5	0.5	0.5	0.5	0.5	0.5
ARRDC3.BIN	ARRDC3.BIN	dichotomous	FALSE	level	FALSE	382	201	382	prop_hazard	HR	High_AboveMedian	ARRDC3.BINHigh_AboveMedian	factor	2.00	contr.treatment	treatment	189	107	102,079	1.29	0.142	1.78	201	0.98	1.70	0.98, 1.70	0.075	0.526	0.07	0.07	0.07	0.07	0.07	0.07
ARRDC4.BIN	ARRDC4.BIN	dichotomous	FALSE	level	FALSE	382	201	382	prop_hazard	HR	High_AboveMedian	ARRDC4.BINHigh_AboveMedian	factor	2.00	contr.treatment	treatment	189	97	115,085	0.89	0.141	-0.862	201	0.67	1.17	0.67, 1.17	0.4	0.527	0.4	0.4	0.4	0.4	0.4	0.4
ARRDC5.BIN	ARRDC5.BIN	dichotomous	FALSE	level	FALSE	382	201	382	prop_hazard	HR	High_AboveMedian	ARRDC5.BINHigh_AboveMedian	factor	2.00	contr.treatment	treatment	191	87	122,941	0.65	0.143	-3.03	201	0.49	0.86	0.49, 0.86	0.002	0.559	0.002	0.002	0.002	0.002	0.002	0.002
ARSA.BIN	ARSA.BIN	dichotomous	FALSE	level	FALSE	382	201	382	prop_hazard	HR	High_AboveMedian	ARSA.BINHigh_AboveMedian	factor	2.00	contr.treatment	treatment	188	105	112,898	1.07	0.141	0.494	201	0.81	1.41	0.81, 1.41	0.6	0.506	0.6	0.6	0.6	0.6	0.6	0.6
ARSB.BIN	ARSB.BIN	dichotomous	FALSE	level	FALSE	382	201	382	prop_hazard	HR	High_AboveMedian	ARSB.BINHigh_AboveMedian	factor	2.00	contr.treatment	treatment	191	106	112,014	1.12	0.141	0.792	201	0.85	1.48	0.85, 1.48	0.4	0.512	0.4	0.4	0.4	0.4	0.4	0.4
ARSD.BIN	ARSD.BIN	dichotomous	FALSE	level	FALSE	382	201	382	prop_hazard	HR	High_AboveMedian	ARSD.BINHigh_AboveMedian	factor	2.00	contr.treatment	treatment	187	105	107,063	1.14	0.141	0.940	201	0.87	1.51	0.87, 1.51	0.3	0.513	0.3	0.3	0.3	0.3	0.3	0.3
ARSF.BIN	ARSF.BIN	dichotomous	FALSE	level	FALSE	382	201	382	prop_hazard	HR	High_AboveMedian	ARSF.BINHigh_AboveMedian	factor	2.00	contr.treatment	treatment	115	60	69,116	0.94	0.154	-0.404	201	0.69	1.27	0.69, 1.27	0.7	0.512	0.7	0.7	0.7	0.7	0.7	0.7
ARSG.BIN	ARSG.BIN	dichotomous	FALSE	level	FALSE	382	201	382	prop_hazard	HR	High_AboveMedian	ARSG.BINHigh_AboveMedian	factor	2.00	contr.treatment	treatment	190	89	117,961	0.72	0.142	-2.30	201	0.55	0.95	0.55, 0.95	0.022	0.544	0.02	0.02	0.02	0.02	0.02	0.02
ARSH.BIN	ARSH.BIN	dichotomous	FALSE	level	FALSE	382	201	382	prop_hazard	HR	High_AboveMedian	ARSH.BINHigh_AboveMedian	factor	2.00	contr.treatment	treatment	142	71	86,277	0.85	0.148	-1.08	201	0.64	1.14	0.64, 1.14	0.3	0.528	0.3	0.3	0.3	0.3	0.3	0.3
ARSI.BIN	ARSI.BIN	dichotomous	FALSE	level	FALSE	382	201	382	prop_hazard	HR	High_AboveMedian	ARSI.BINHigh_AboveMedian	factor	2.00	contr.treatment	treatment	187	105	111,796	1.10	0.141	0.646	201	0.83	1.45	0.83, 1.45	0.5	0.503	0.5	0.5	0.5	0.5	0.5	0.5
ARSJ.BIN	ARSJ.BIN	dichotomous	FALSE	level	FALSE	382	201	382	prop_hazard	HR	High_AboveMedian	ARSJ.BINHigh_AboveMedian	factor	2.00	contr.treatment	treatment	191	111	107,573	1.30	0.142	1.86	201	0.99	1.72	0.99, 1.72	0.063	0.531	0.06	0.06	0.06	0.06	0.06	0.06
ARSK.BIN	ARSK.BIN	dichotomous	FALSE	level	FALSE	382	201	382	prop_hazard	HR	High_AboveMedian	ARSK.BINHigh_AboveMedian	factor	2.00	contr.treatment	treatment	192	120	101,469	1.68	0.144	3.59	201	1.26	2.23	1.26, 2.23	<0.001	0.555	3e-04	3e-04	3e-04	3e-04	3e-04	3e-04
ARSL.BIN	ARSL.BIN	dichotomous	FALSE	level	FALSE	382	201	382	prop_hazard	HR	High_AboveMedian	ARSL.BINHigh_AboveMedian	factor	2.00	contr.treatment	treatment	192	107	106,486	1.20	0.142	1.30	201	0.91	1.59	0.91, 1.59	0.2	0.518	0.2	0.2	0.2	0.2	0.2	0.2
ART1.BIN	ART1.BIN	dichotomous	FALSE	level	FALSE	382	201	382	prop_hazard	HR	High_AboveMedian	ART1.BINHigh_AboveMedian	factor	2.00	contr.treatment	treatment	91	46	57,320	0.87	0.168	-0.815	201	0.63	1.21	0.63, 1.21	0.4	0.513	0.4	0.4	0.4	0.4	0.4	0.4
ART3.BIN	ART3.BIN	dichotomous	FALSE	level	FALSE	382	201	382	prop_hazard	HR	High_AboveMedian	ART3.BINHigh_AboveMedian	factor	2.00	contr.treatment	treatment	189	108	102,599	1.34	0.142	2.06	201	1.01	1.77	1.01, 1.77	0.039	0.536	0.04	0.04	0.04	0.04	0.04	0.04
ART4.BIN	ART4.BIN	dichotomous	FALSE	level	FALSE	382	201	382	prop_hazard	HR	High_AboveMedian	ART4.BINHigh_AboveMedian	factor	2.00	contr.treatment	treatment	188	94	113,431	0.86	0.141	-1.07	201	0.65	1.13	0.65, 1.13	0.3	0.52	0.3	0.3	0.3	0.3	0.3	0.3
ART5.BIN	ART5.BIN	dichotomous	FALSE	level	FALSE	382	201	382	prop_hazard	HR	High_AboveMedian	ART5.BINHigh_AboveMedian	factor	2.00	contr.treatment	treatment	189	104	110,495	1.10	0.141	0.688	201	0.84	1.45	0.84, 1.45	0.5	0.518	0.5	0.5	0.5	0.5	0.5	0.5
ARTN.BIN	ARTN.BIN	dichotomous	FALSE	level	FALSE	382	201	382	prop_hazard	HR	High_AboveMedian	ARTN.BINHigh_AboveMedian	factor	2.00	contr.treatment	treatment	191	107	106,878	1.21	0.141	1.35	201	0.92	1.60	0.92, 1.60	0.2	0.523	0.2	0.2	0.2	0.2	0.2	0.2
ARV1.BIN	ARV1.BIN	dichotomous	FALSE	level	FALSE	382	201	382	prop_hazard	HR	High_AboveMedian	ARV1.BINHigh_AboveMedian	factor	2.00	contr.treatment	treatment	188	111	100,892	1.42	0.143	2.45	201	1.07	1.87	1.07, 1.87	0.014	0.537	0.01	0.01	0.01	0.01	0.01	0.01
ARVCF.BIN	ARVCF.BIN	dichotomous	FALSE	level	FALSE	382	201	382	prop_hazard	HR	High_AboveMedian	ARVCF.BINHigh_AboveMedian	factor	2.00	contr.treatment	treatment	190	105	107,400	1.15	0.141	1.02	201	0.88	1.52	0.88, 1.52	0.3	0.522	0.3	0.3	0.3	0.3	0.3	0.3
ARX.BIN	ARX.BIN	dichotomous	FALSE	level	FALSE	382	201	382	prop_hazard	HR	High_AboveMedian	ARX.BINHigh_AboveMedian	factor	2.00	contr.treatment	treatment	190	96	116,407	0.85	0.141	-1.17	201	0.64	1.12	0.64, 1.12	0.2	0.514	0.2	0.2	0.2	0.2	0.2	0.2
AS3MT.BIN	AS3MT.BIN	dichotomous	FALSE	level	FALSE	382	201	382	prop_hazard	HR	High_AboveMedian	AS3MT.BINHigh_AboveMedian	factor	2.00	contr.treatment	treatment	191	108	108,865	1.20	0.142	1.29	201	0.91	1.59	0.91, 1.59	0.2	0.527	0.2	0.2	0.2	0.2	0.2	0.2
ASAH1.BIN	ASAH1.BIN	dichotomous	FALSE	level	FALSE	382	201	382	prop_hazard	HR	High_AboveMedian	ASAH1.BINHigh_AboveMedian	factor	2.00	contr.treatment	treatment	188	100	106,808	1.05	0.141	0.321	201	0.79	1.38	0.79, 1.38	0.7	0.504	0.7	0.7	0.7	0.7	0.7	0.7
ASAH2.BIN	ASAH2.BIN	dichotomous	FALSE	level	FALSE	382	201	382	prop_hazard	HR	High_AboveMedian	ASAH2.BINHigh_AboveMedian	factor	2.00	contr.treatment	treatment	192	94	114,442	0.85	0.142	-1.12	201	0.65	1.13	0.65, 1.13	0.3	0.514	0.3	0.3	0.3	0.3	0.3	0.3
ASAH2B.BIN	ASAH2B.BIN	dichotomous	FALSE	level	FALSE	382	201	382	prop_hazard	HR	High_AboveMedian	ASAH2B.BINHigh_AboveMedian	factor	2.00	contr.treatment	treatment	189	110	109,134	1.22	0.142	1.39	201	0.92	1.61	0.92, 1.61	0.2	0.506	0.2	0.2	0.2	0.2	0.2	0.2
ASAP1.BIN	ASAP1.BIN	dichotomous	FALSE	level	FALSE	382	201	382	prop_hazard	HR	High_AboveMedian	ASAP1.BINHigh_AboveMedian	factor	2.00	contr.treatment	treatment	192	105	108,263	1.16	0.141	1.05	201	0.88	1.53	0.88, 1.53	0.3	0.522	0.3	0.3	0.3	0.3	0.3	0.3
ASAP2.BIN	ASAP2.BIN	dichotomous	FALSE	level	FALSE	382	201	382	prop_hazard	HR	High_AboveMedian	ASAP2.BINHigh_AboveMedian	factor	2.00	contr.treatment	treatment	194	105	109,690	1.10	0.141	0.682	201	0.83	1.45	0.83, 1.45	0.5	0.513	0.5	0.5	0.5	0.5	0.5	0.5
ASAP3.BIN	ASAP3.BIN	dichotomous	FALSE	level	FALSE	382	201	382	prop_hazard	HR	High_AboveMedian	ASAP3.BINHigh_AboveMedian	factor	2.00	contr.treatment	treatment	191	96	115,959	0.85	0.142	-1.16	201	0.64	1.12	0.64, 1.12	0.2	0.517	0.2	0.2	0.2	0.2	0.2	0.2
ASB1.BIN	ASB1.BIN	dichotomous	FALSE	level	FALSE	382	201	382	prop_hazard	HR	High_AboveMedian	ASB1.BINHigh_AboveMedian	factor	2.00	contr.treatment	treatment	187	106	110,045	1.12	0.142	0.824	201	0.85	1.48	0.85, 1.48	0.4	0.51	0.4	0.4	0.4	0.4	0.4	0.4
ASB11.BIN	ASB11.BIN	dichotomous	FALSE	level	FALSE	382	201	382	prop_hazard	HR	High_AboveMedian	ASB11.BINHigh_AboveMedian	factor	2.00	contr.treatment	treatment	190	110	110,470	1.21	0.142	1.32	201	0.91	1.59	0.91, 1.59	0.2	0.512	0.2	0.2	0.2	0.2	0.2	0.2
ASB12.BIN	ASB12.BIN	dichotomous	FALSE	level	FALSE	382	201	382	prop_hazard	HR	High_AboveMedian	ASB12.BINHigh_AboveMedian	factor	2.00	contr.treatment	treatment	189	98	110,314	0.98	0.141	-0.139	201	0.74	1.29	0.74, 1.29	0.9	0.49	0.9	0.9	0.9	0.9	0.9	0.9
ASB13.BIN	ASB13.BIN	dichotomous	FALSE	level	FALSE	382	201	382	prop_hazard	HR	High_AboveMedian	ASB13.BINHigh_AboveMedian	factor	2.00	contr.treatment	treatment	187	102	112,662	0.99	0.141	-0.102	201	0.75	1.30	0.75, 1.30	>0.9	0.51	0.9	0.9	0.9	0.9	0.9	0.9
ASB14.BIN	ASB14.BIN	dichotomous	FALSE	level	FALSE	382	201	382	prop_hazard	HR	High_AboveMedian	ASB14.BINHigh_AboveMedian	factor	2.00	contr.treatment	treatment	192	108	110,929	1.18	0.142	1.18	201	0.90	1.56	0.90, 1.56	0.2	0.52	0.2	0.2	0.2	0.2	0.2	0.2
ASB15.BIN	ASB15.BIN	dichotomous	FALSE	level	FALSE	382	201	382	prop_hazard	HR	High_AboveMedian	ASB15.BINHigh_AboveMedian	factor	2.00	contr.treatment	treatment	66	38	37,540	1.18	0.180	0.912	201	0.83	1.68	0.83, 1.68	0.4	0.52	0.4	0.4	0.4	0.4	0.4	0.4
ASB16.BIN	ASB16.BIN	dichotomous	FALSE	level	FALSE	382	201	382	prop_hazard	HR	High_AboveMedian	ASB16.BINHigh_AboveMedian	factor	2.00	contr.treatment	treatment	191	99	115,979	0.93	0.141	-0.521	201	0.70	1.23	0.70, 1.23	0.6	0.507	0.6	0.6	0.6	0.6	0.6	0.6
ASB17.BIN	ASB17.BIN	dichotomous	FALSE	level	FALSE	382	201	382	prop_hazard	HR	High_AboveMedian	ASB17.BINHigh_AboveMedian	factor	2.00	contr.treatment	treatment	37	20	23,707	0.94	0.236	-0.277	201	0.59	1.49	0.59, 1.49	0.8	0.505	0.8	0.8	0.8	0.8	0.8	0.8
ASB18.BIN	ASB18.BIN	dichotomous	FALSE	level	FALSE	382	201	382	prop_hazard	HR	High_AboveMedian	ASB18.BINHigh_AboveMedian	factor	2.00	contr.treatment	treatment	45	23	28,563	0.95	0.222	-0.244	201	0.61	1.46	0.61, 1.46	0.8	0.491	0.8	0.8	0.8	0.8	0.8	0.8
ASB2.BIN	ASB2.BIN	dichotomous	FALSE	level	FALSE	382	201	382	prop_hazard	HR	High_AboveMedian	ASB2.BINHigh_AboveMedian	factor	2.00	contr.treatment	treatment	188	94	116,398	0.81	0.141	-1.52	201	0.61	1.06	0.61, 1.06	0.13	0.533	0.1	0.1	0.1	0.1	0.1	0.1
ASB3.BIN	ASB3.BIN	dichotomous	FALSE	level	FALSE	382	201	382	prop_hazard	HR	High_AboveMedian	ASB3.BINHigh_AboveMedian	factor	2.00	contr.treatment	treatment	193	97	113,700	0.91	0.141	-0.703	201	0.69	1.19	0.69, 1.19	0.5	0.501	0.5	0.5	0.5	0.5	0.5	0.5
ASB4.BIN	ASB4.BIN	dichotomous	FALSE	level	FALSE	382	201	382	prop_hazard	HR	High_AboveMedian	ASB4.BINHigh_AboveMedian	factor	2.00	contr.treatment	treatment	190	110	106,537	1.30	0.142	1.86	201	0.99	1.72	0.99, 1.72	0.063	0.532	0.06	0.06	0.06	0.06	0.06	0.06
ASB5.BIN	ASB5.BIN	dichotomous	FALSE	level	FALSE	382	201	382	prop_hazard	HR	High_AboveMedian	ASB5.BINHigh_AboveMedian	factor	2.00	contr.treatment	treatment	105	54	58,650	1.02	0.159	0.120	201	0.75	1.39	0.75, 1.39	>0.9	0.506	0.9	0.9	0.9	0.9	0.9	0.9
ASB6.BIN	ASB6.BIN	dichotomous	FALSE	level	FALSE	382	201	382	prop_hazard	HR	High_AboveMedian	ASB6.BINHigh_AboveMedian	factor	2.00	contr.treatment	treatment	187	110	107,009	1.27	0.142	1.66	201	0.96	1.67	0.96, 1.67	0.10	0.522	0.1	0.1	0.1	0.1	0.1	0.1
ASB7.BIN	ASB7.BIN	dichotomous	FALSE	level	FALSE	382	201	382	prop_hazard	HR	High_AboveMedian	ASB7.BINHigh_AboveMedian	factor	2.00	contr.treatment	treatment	187	110	104,603	1.29	0.142	1.81	201	0.98	1.71	0.98, 1.71	0.071	0.526	0.07	0.07	0.07	0.07	0.07	0.07
ASB8.BIN	ASB8.BIN	dichotomous	FALSE	level	FALSE	382	201	382	prop_hazard	HR	High_AboveMedian	ASB8.BINHigh_AboveMedian	factor	2.00	contr.treatment	treatment	187	100	111,286	0.98	0.141	-0.135	201	0.74	1.29	0.74, 1.29	0.9	0.504	0.9	0.9	0.9	0.9	0.9	0.9
ASB9.BIN	ASB9.BIN	dichotomous	FALSE	level	FALSE	382	201	382	prop_hazard	HR	High_AboveMedian	ASB9.BINHigh_AboveMedian	factor	2.00	contr.treatment	treatment	189	113	107,780	1.30	0.142	1.83	201	0.98	1.72	0.98, 1.72	0.068	0.512	0.07	0.07	0.07	0.07	0.07	0.07
ASCC1.BIN	ASCC1.BIN	dichotomous	FALSE	level	FALSE	382	201	382	prop_hazard	HR	High_AboveMedian	ASCC1.BINHigh_AboveMedian	factor	2.00	contr.treatment	treatment	193	92	117,184	0.79	0.142	-1.66	201	0.60	1.04	0.60, 1.04	0.10	0.523	0.1	0.1	0.1	0.1	0.1	0.1
ASCC2.BIN	ASCC2.BIN	dichotomous	FALSE	level	FALSE	382	201	382	prop_hazard	HR	High_AboveMedian	ASCC2.BINHigh_AboveMedian	factor	2.00	contr.treatment	treatment	192	95	113,792	0.88	0.142	-0.898	201	0.67	1.16	0.67, 1.16	0.4	0.508	0.4	0.4	0.4	0.4	0.4	0.4
ASCC3.BIN	ASCC3.BIN	dichotomous	FALSE	level	FALSE	382	201	382	prop_hazard	HR	High_AboveMedian	ASCC3.BINHigh_AboveMedian	factor	2.00	contr.treatment	treatment	194	98	113,059	0.95	0.142	-0.346	201	0.72	1.26	0.72, 1.26	0.7	0.496	0.7	0.7	0.7	0.7	0.7	0.7
ASCL1.BIN	ASCL1.BIN	dichotomous	FALSE	level	FALSE	382	201	382	prop_hazard	HR	High_AboveMedian	ASCL1.BINHigh_AboveMedian	factor	2.00	contr.treatment	treatment	177	94	106,667	0.95	0.142	-0.396	201	0.72	1.25	0.72, 1.25	0.7	0.513	0.7	0.7	0.7	0.7	0.7	0.7
ASCL2.BIN	ASCL2.BIN	dichotomous	FALSE	level	FALSE	382	201	382	prop_hazard	HR	High_AboveMedian	ASCL2.BINHigh_AboveMedian	factor	2.00	contr.treatment	treatment	187	103	114,286	1.00	0.141	-0.035	201	0.75	1.31	0.75, 1.31	>0.9	0.512	1	1	1	1	1	1
ASCL4.BIN	ASCL4.BIN	dichotomous	FALSE	level	FALSE	382	201	382	prop_hazard	HR	High_AboveMedian	ASCL4.BINHigh_AboveMedian	factor	2.00	contr.treatment	treatment	77	40	46,842	0.91	0.177	-0.546	201	0.64	1.28	0.64, 1.28	0.6	0.513	0.6	0.6	0.6	0.6	0.6	0.6
ASCL5.BIN	ASCL5.BIN	dichotomous	FALSE	level	FALSE	382	201	382	prop_hazard	HR	High_AboveMedian	ASCL5.BINHigh_AboveMedian	factor	2.00	contr.treatment	treatment	43	22	22,594	1.04	0.226	0.180	201	0.67	1.62	0.67, 1.62	0.9	0.505	0.9	0.9	0.9	0.9	0.9	0.9
ASDURF.BIN	ASDURF.BIN	dichotomous	FALSE	level	FALSE	382	201	382	prop_hazard	HR	High_AboveMedian	ASDURF.BINHigh_AboveMedian	factor	2.00	contr.treatment	treatment	142	82	79,929	1.19	0.144	1.20	201	0.90	1.58	0.90, 1.58	0.2	0.511	0.2	0.2	0.2	0.2	0.2	0.2
ASF1A.BIN	ASF1A.BIN	dichotomous	FALSE	level	FALSE	382	201	382	prop_hazard	HR	High_AboveMedian	ASF1A.BINHigh_AboveMedian	factor	2.00	contr.treatment	treatment	188	100	103,344	1.10	0.141	0.655	201	0.83	1.45	0.83, 1.45	0.5	0.516	0.5	0.5	0.5	0.5	0.5	0.5
ASF1B.BIN	ASF1B.BIN	dichotomous	FALSE	level	FALSE	382	201	382	prop_hazard	HR	High_AboveMedian	ASF1B.BINHigh_AboveMedian	factor	2.00	contr.treatment	treatment	187	109	103,101	1.32	0.142	1.95	201	1.00	1.74	1.00, 1.74	0.051	0.529	0.05	0.05	0.05	0.05	0.05	0.05
[truncated: 4,358,826 more chars]
