# Supplementary material for: PATH-SURVEYOR: pathway level survival enquiry for immuno-oncology and drug repurposing
Source: BMC Bioinformatics. 2023 Jun 28;24:266. doi: 10.1186/s12859-023-05393-y (PMC10303868; doi:10.1186/s12859-023-05393-y)
Supplement: Supplementary file 10 — Additional file 10. PATH-SURVEYOR-Suite-main.zip. [file 12859_2023_5393_MOESM10_ESM.zip › PATH-SURVEYOR-Suite-main/3-PATH-SURVEYOR-Pipeline/Example_Run_Files/PAN_ICI_Pipeline_Example2/Output/Pan_ICI_iAtlas_Skin_OS_Genes_coxh_ranked.txt]

## Project Name: Pan_ICI_iAtlas_Skin_OS
## Expression Matrix File Name: Pan_ICI_iAtlas_Expr_Skin.zip
## Meta Data File Name: Pan_ICI_iAtlas_Meta_Skin.txt
## Survival/Event Variables: OS.time /// OS
## Number of Samples: 382
## Samples were grouped to Above or Below median based on raw gene expression then ran through Cox Proportional Hazard Analysis
## Genes were ranked by Coxph P.value
## Hazard Ratios > 1 represent high (above median) raw gene expression associated with High-Risk
variable	Hazard_Ratio	ci	p.value	Concordance	Likelihood_Ratio_Pval	Wald_Test_Pval	Logrank_Test_Pval	Likelihood_Ratio_AdjPval_BH	Wald_Test_AdjPval_BH	Logrank_Test_AdjPval_BH	Criteria	var_label	var_type	reference_row	row_type	header_row	N_obs	N_event	N	coefficients_type	coefficients_label	term	var_class	var_nlevels	contrasts	contrasts_type	n_obs	n_event	exposure	std.error	statistic	nevent	conf.low	conf.high
AARD	1.60	1.21, 2.12	<0.001	0.554	9e-04	0.001	9e-04	0.001	0.001	0.001	High_AboveMedian	AARD.BIN	dichotomous	FALSE	level	FALSE	382	201	382	prop_hazard	HR	AARD.BINHigh_AboveMedian	factor	2.00	contr.treatment	treatment	189	115	98,881	0.143	3.29	201	1.21	2.12
ABCB11	0.59	0.45, 0.79	<0.001	0.56	3e-04	3e-04	3e-04	3e-04	3e-04	3e-04	High_AboveMedian	ABCB11.BIN	dichotomous	FALSE	level	FALSE	382	201	382	prop_hazard	HR	ABCB11.BINHigh_AboveMedian	factor	2.00	contr.treatment	treatment	192	83	122,399	0.144	-3.62	201	0.45	0.79
ABCB6	1.67	1.26, 2.21	<0.001	0.567	3e-04	3e-04	3e-04	3e-04	3e-04	3e-04	High_AboveMedian	ABCB6.BIN	dichotomous	FALSE	level	FALSE	382	201	382	prop_hazard	HR	ABCB6.BINHigh_AboveMedian	factor	2.00	contr.treatment	treatment	191	118	101,394	0.143	3.58	201	1.26	2.21
ABHD18	0.60	0.45, 0.79	<0.001	0.562	3e-04	3e-04	3e-04	3e-04	3e-04	3e-04	High_AboveMedian	ABHD18.BIN	dichotomous	FALSE	level	FALSE	382	201	382	prop_hazard	HR	ABHD18.BINHigh_AboveMedian	factor	2.00	contr.treatment	treatment	192	84	123,718	0.143	-3.62	201	0.45	0.79
ABI2	1.61	1.22, 2.14	<0.001	0.557	8e-04	9e-04	8e-04	9e-04	9e-04	9e-04	High_AboveMedian	ABI2.BIN	dichotomous	FALSE	level	FALSE	382	201	382	prop_hazard	HR	ABI2.BINHigh_AboveMedian	factor	2.00	contr.treatment	treatment	188	115	97,910	0.143	3.33	201	1.22	2.14
ABI3BP	0.62	0.47, 0.82	<0.001	0.555	7e-04	8e-04	7e-04	8e-04	8e-04	8e-04	High_AboveMedian	ABI3BP.BIN	dichotomous	FALSE	level	FALSE	382	201	382	prop_hazard	HR	ABI3BP.BINHigh_AboveMedian	factor	2.00	contr.treatment	treatment	193	85	123,503	0.144	-3.37	201	0.47	0.82
AC134669.1	0.61	0.46, 0.81	<0.001	0.559	5e-04	6e-04	5e-04	6e-04	6e-04	6e-04	High_AboveMedian	AC134669.1.BIN	dichotomous	FALSE	level	FALSE	382	201	382	prop_hazard	HR	AC134669.1.BINHigh_AboveMedian	factor	2.00	contr.treatment	treatment	193	84	122,920	0.144	-3.44	201	0.46	0.81
AC141272.1	0.62	0.46, 0.82	<0.001	0.558	7e-04	8e-04	7e-04	8e-04	8e-04	8e-04	High_AboveMedian	AC141272.1.BIN	dichotomous	FALSE	level	FALSE	382	201	382	prop_hazard	HR	AC141272.1.BINHigh_AboveMedian	factor	2.00	contr.treatment	treatment	175	79	115,696	0.145	-3.34	201	0.46	0.82
AC233755.1	0.61	0.46, 0.81	<0.001	0.561	5e-04	6e-04	5e-04	6e-04	6e-04	6e-04	High_AboveMedian	AC233755.1.BIN	dichotomous	FALSE	level	FALSE	382	201	382	prop_hazard	HR	AC233755.1.BINHigh_AboveMedian	factor	2.00	contr.treatment	treatment	191	83	120,192	0.143	-3.45	201	0.46	0.81
ACAP1	0.57	0.43, 0.76	<0.001	0.574	8e-05	9e-05	8e-05	9e-05	9e-05	9e-05	High_AboveMedian	ACAP1.BIN	dichotomous	FALSE	level	FALSE	382	201	382	prop_hazard	HR	ACAP1.BINHigh_AboveMedian	factor	2.00	contr.treatment	treatment	189	83	125,392	0.144	-3.90	201	0.43	0.76
ACE	0.49	0.37, 0.65	<0.001	0.58	6e-07	1e-06	6e-07	9e-07	1e-06	9e-07	High_AboveMedian	ACE.BIN	dichotomous	FALSE	level	FALSE	382	201	382	prop_hazard	HR	ACE.BINHigh_AboveMedian	factor	2.00	contr.treatment	treatment	191	77	127,311	0.146	-4.89	201	0.37	0.65
ACKR1	0.59	0.45, 0.78	<0.001	0.563	2e-04	3e-04	2e-04	3e-04	3e-04	3e-04	High_AboveMedian	ACKR1.BIN	dichotomous	FALSE	level	FALSE	382	201	382	prop_hazard	HR	ACKR1.BINHigh_AboveMedian	factor	2.00	contr.treatment	treatment	188	81	120,454	0.144	-3.65	201	0.45	0.78
ACSM5	0.61	0.46, 0.81	<0.001	0.567	6e-04	7e-04	6e-04	7e-04	7e-04	7e-04	High_AboveMedian	ACSM5.BIN	dichotomous	FALSE	level	FALSE	382	201	382	prop_hazard	HR	ACSM5.BINHigh_AboveMedian	factor	2.00	contr.treatment	treatment	189	84	121,500	0.143	-3.40	201	0.46	0.81
ACTR6	1.62	1.22, 2.14	<0.001	0.55	7e-04	8e-04	7e-04	8e-04	8e-04	8e-04	High_AboveMedian	ACTR6.BIN	dichotomous	FALSE	level	FALSE	382	201	382	prop_hazard	HR	ACTR6.BINHigh_AboveMedian	factor	2.00	contr.treatment	treatment	189	116	98,723	0.143	3.35	201	1.22	2.14
ADA2	0.60	0.45, 0.79	<0.001	0.567	3e-04	4e-04	3e-04	4e-04	4e-04	4e-04	High_AboveMedian	ADA2.BIN	dichotomous	FALSE	level	FALSE	382	201	382	prop_hazard	HR	ADA2.BINHigh_AboveMedian	factor	2.00	contr.treatment	treatment	187	85	124,329	0.144	-3.57	201	0.45	0.79
ADAM28	0.54	0.41, 0.72	<0.001	0.576	2e-05	2e-05	2e-05	2e-05	2e-05	2e-05	High_AboveMedian	ADAM28.BIN	dichotomous	FALSE	level	FALSE	382	201	382	prop_hazard	HR	ADAM28.BINHigh_AboveMedian	factor	2.00	contr.treatment	treatment	191	82	126,741	0.144	-4.24	201	0.41	0.72
ADAMDEC1	0.60	0.45, 0.79	<0.001	0.574	3e-04	3e-04	3e-04	3e-04	3e-04	3e-04	High_AboveMedian	ADAMDEC1.BIN	dichotomous	FALSE	level	FALSE	382	201	382	prop_hazard	HR	ADAMDEC1.BINHigh_AboveMedian	factor	2.00	contr.treatment	treatment	189	84	122,477	0.143	-3.59	201	0.45	0.79
ADCY4	0.62	0.47, 0.82	<0.001	0.556	9e-04	0.001	9e-04	0.001	0.001	0.001	High_AboveMedian	ADCY4.BIN	dichotomous	FALSE	level	FALSE	382	201	382	prop_hazard	HR	ADCY4.BINHigh_AboveMedian	factor	2.00	contr.treatment	treatment	192	84	121,474	0.144	-3.30	201	0.47	0.82
ADGRL1	1.73	1.31, 2.29	<0.001	0.567	1e-04	1e-04	1e-04	1e-04	1e-04	1e-04	High_AboveMedian	ADGRL1.BIN	dichotomous	FALSE	level	FALSE	382	201	382	prop_hazard	HR	ADGRL1.BINHigh_AboveMedian	factor	2.00	contr.treatment	treatment	189	120	102,503	0.144	3.81	201	1.31	2.29
ADK	0.59	0.45, 0.78	<0.001	0.564	2e-04	3e-04	2e-04	3e-04	3e-04	3e-04	High_AboveMedian	ADK.BIN	dichotomous	FALSE	level	FALSE	382	201	382	prop_hazard	HR	ADK.BINHigh_AboveMedian	factor	2.00	contr.treatment	treatment	194	84	124,599	0.144	-3.65	201	0.45	0.78
ADM5	1.66	1.25, 2.20	<0.001	0.555	4e-04	4e-04	4e-04	4e-04	4e-04	4e-04	High_AboveMedian	ADM5.BIN	dichotomous	FALSE	level	FALSE	382	201	382	prop_hazard	HR	ADM5.BINHigh_AboveMedian	factor	2.00	contr.treatment	treatment	188	118	101,002	0.144	3.52	201	1.25	2.20
ADORA2B	1.72	1.30, 2.28	<0.001	0.558	1e-04	2e-04	1e-04	0.00015	2e-04	0.00015	High_AboveMedian	ADORA2B.BIN	dichotomous	FALSE	level	FALSE	382	201	382	prop_hazard	HR	ADORA2B.BINHigh_AboveMedian	factor	2.00	contr.treatment	treatment	193	120	100,717	0.144	3.77	201	1.30	2.28
ADRB2	0.57	0.43, 0.76	<0.001	0.573	1e-04	1e-04	9e-05	1e-04	1e-04	1e-04	High_AboveMedian	ADRB2.BIN	dichotomous	FALSE	level	FALSE	382	201	382	prop_hazard	HR	ADRB2.BINHigh_AboveMedian	factor	2.00	contr.treatment	treatment	192	84	125,771	0.144	-3.86	201	0.43	0.76
AICDA	0.58	0.44, 0.77	<0.001	0.578	1e-04	2e-04	1e-04	0.00015	2e-04	0.00015	High_AboveMedian	AICDA.BIN	dichotomous	FALSE	level	FALSE	382	201	382	prop_hazard	HR	AICDA.BINHigh_AboveMedian	factor	2.00	contr.treatment	treatment	184	81	121,046	0.144	-3.75	201	0.44	0.77
AKAP13	0.62	0.47, 0.82	<0.001	0.551	7e-04	8e-04	7e-04	8e-04	8e-04	8e-04	High_AboveMedian	AKAP13.BIN	dichotomous	FALSE	level	FALSE	382	201	382	prop_hazard	HR	AKAP13.BINHigh_AboveMedian	factor	2.00	contr.treatment	treatment	194	86	124,458	0.143	-3.35	201	0.47	0.82
AKNA	0.50	0.37, 0.66	<0.001	0.586	1e-06	1e-06	9e-07	1e-06	1e-06	1e-06	High_AboveMedian	AKNA.BIN	dichotomous	FALSE	level	FALSE	382	201	382	prop_hazard	HR	AKNA.BINHigh_AboveMedian	factor	2.00	contr.treatment	treatment	189	80	129,214	0.145	-4.83	201	0.37	0.66
AL159163.1	0.60	0.45, 0.79	<0.001	0.556	3e-04	3e-04	3e-04	3e-04	3e-04	3e-04	High_AboveMedian	AL159163.1.BIN	dichotomous	FALSE	level	FALSE	382	201	382	prop_hazard	HR	AL159163.1.BINHigh_AboveMedian	factor	2.00	contr.treatment	treatment	187	80	118,019	0.144	-3.58	201	0.45	0.79
AL590764.2	0.58	0.44, 0.77	<0.001	0.574	2e-04	2e-04	2e-04	2e-04	2e-04	2e-04	High_AboveMedian	AL590764.2.BIN	dichotomous	FALSE	level	FALSE	382	201	382	prop_hazard	HR	AL590764.2.BINHigh_AboveMedian	factor	2.00	contr.treatment	treatment	190	83	123,119	0.144	-3.74	201	0.44	0.77
ANAPC5	1.61	1.22, 2.14	<0.001	0.56	7e-04	8e-04	7e-04	8e-04	8e-04	8e-04	High_AboveMedian	ANAPC5.BIN	dichotomous	FALSE	level	FALSE	382	201	382	prop_hazard	HR	ANAPC5.BINHigh_AboveMedian	factor	2.00	contr.treatment	treatment	190	115	99,100	0.143	3.35	201	1.22	2.14
ANK1	0.57	0.43, 0.75	<0.001	0.57	7e-05	8e-05	6e-05	8e-05	8e-05	8e-05	High_AboveMedian	ANK1.BIN	dichotomous	FALSE	level	FALSE	382	201	382	prop_hazard	HR	ANK1.BINHigh_AboveMedian	factor	2.00	contr.treatment	treatment	193	84	126,876	0.144	-3.94	201	0.43	0.75
AOAH	0.57	0.43, 0.76	<0.001	0.567	1e-04	1e-04	9e-05	1e-04	1e-04	1e-04	High_AboveMedian	AOAH.BIN	dichotomous	FALSE	level	FALSE	382	201	382	prop_hazard	HR	AOAH.BINHigh_AboveMedian	factor	2.00	contr.treatment	treatment	189	83	124,882	0.144	-3.86	201	0.43	0.76
AOX1	0.59	0.44, 0.78	<0.001	0.574	2e-04	2e-04	2e-04	2e-04	2e-04	2e-04	High_AboveMedian	AOX1.BIN	dichotomous	FALSE	level	FALSE	382	201	382	prop_hazard	HR	AOX1.BINHigh_AboveMedian	factor	2.00	contr.treatment	treatment	193	84	124,158	0.143	-3.71	201	0.44	0.78
AP2S1	1.63	1.23, 2.15	<0.001	0.565	6e-04	6e-04	6e-04	6e-04	6e-04	6e-04	High_AboveMedian	AP2S1.BIN	dichotomous	FALSE	level	FALSE	382	201	382	prop_hazard	HR	AP2S1.BINHigh_AboveMedian	factor	2.00	contr.treatment	treatment	187	114	97,761	0.143	3.42	201	1.23	2.15
APBB1IP	0.54	0.41, 0.72	<0.001	0.569	2e-05	3e-05	2e-05	3e-05	3e-05	3e-05	High_AboveMedian	APBB1IP.BIN	dichotomous	FALSE	level	FALSE	382	201	382	prop_hazard	HR	APBB1IP.BINHigh_AboveMedian	factor	2.00	contr.treatment	treatment	192	80	124,837	0.145	-4.21	201	0.41	0.72
ARC	1.89	1.43, 2.51	<0.001	0.57	8e-06	1e-05	7e-06	1e-05	1e-05	1e-05	High_AboveMedian	ARC.BIN	dichotomous	FALSE	level	FALSE	382	201	382	prop_hazard	HR	ARC.BINHigh_AboveMedian	factor	2.00	contr.treatment	treatment	189	121	95,901	0.145	4.42	201	1.43	2.51
ARFIP1	1.62	1.22, 2.14	<0.001	0.554	8e-04	8e-04	7e-04	8e-04	8e-04	8e-04	High_AboveMedian	ARFIP1.BIN	dichotomous	FALSE	level	FALSE	382	201	382	prop_hazard	HR	ARFIP1.BINHigh_AboveMedian	factor	2.00	contr.treatment	treatment	187	113	95,132	0.143	3.34	201	1.22	2.14
ARG2	1.61	1.22, 2.14	<0.001	0.558	7e-04	8e-04	7e-04	8e-04	8e-04	8e-04	High_AboveMedian	ARG2.BIN	dichotomous	FALSE	level	FALSE	382	201	382	prop_hazard	HR	ARG2.BINHigh_AboveMedian	factor	2.00	contr.treatment	treatment	191	117	102,127	0.143	3.34	201	1.22	2.14
ARHGAP17	0.59	0.44, 0.78	<0.001	0.565	2e-04	2e-04	2e-04	2e-04	2e-04	2e-04	High_AboveMedian	ARHGAP17.BIN	dichotomous	FALSE	level	FALSE	382	201	382	prop_hazard	HR	ARHGAP17.BINHigh_AboveMedian	factor	2.00	contr.treatment	treatment	192	84	124,698	0.144	-3.71	201	0.44	0.78
ARHGAP30	0.62	0.47, 0.83	<0.001	0.554	9e-04	0.001	9e-04	0.001	0.001	0.001	High_AboveMedian	ARHGAP30.BIN	dichotomous	FALSE	level	FALSE	382	201	382	prop_hazard	HR	ARHGAP30.BINHigh_AboveMedian	factor	2.00	contr.treatment	treatment	189	85	122,446	0.143	-3.30	201	0.47	0.83
ARHGAP42	1.81	1.37, 2.41	<0.001	0.57	3e-05	4e-05	3e-05	4e-05	4e-05	4e-05	High_AboveMedian	ARHGAP42.BIN	dichotomous	FALSE	level	FALSE	382	201	382	prop_hazard	HR	ARHGAP42.BINHigh_AboveMedian	factor	2.00	contr.treatment	treatment	192	119	96,122	0.145	4.12	201	1.37	2.41
ARHGAP8	0.61	0.46, 0.81	<0.001	0.566	5e-04	5e-04	5e-04	5e-04	5e-04	5e-04	High_AboveMedian	ARHGAP8.BIN	dichotomous	FALSE	level	FALSE	382	201	382	prop_hazard	HR	ARHGAP8.BINHigh_AboveMedian	factor	2.00	contr.treatment	treatment	190	83	119,258	0.143	-3.47	201	0.46	0.81
ARHGAP9	0.61	0.46, 0.81	<0.001	0.564	5e-04	6e-04	5e-04	6e-04	6e-04	6e-04	High_AboveMedian	ARHGAP9.BIN	dichotomous	FALSE	level	FALSE	382	201	382	prop_hazard	HR	ARHGAP9.BINHigh_AboveMedian	factor	2.00	contr.treatment	treatment	189	87	125,972	0.143	-3.44	201	0.46	0.81
ARRB2	0.57	0.43, 0.75	<0.001	0.567	7e-05	9e-05	7e-05	9e-05	9e-05	9e-05	High_AboveMedian	ARRB2.BIN	dichotomous	FALSE	level	FALSE	382	201	382	prop_hazard	HR	ARRB2.BINHigh_AboveMedian	factor	2.00	contr.treatment	treatment	189	80	121,424	0.145	-3.92	201	0.43	0.75
ARSK	1.68	1.26, 2.23	<0.001	0.555	3e-04	3e-04	3e-04	3e-04	3e-04	3e-04	High_AboveMedian	ARSK.BIN	dichotomous	FALSE	level	FALSE	382	201	382	prop_hazard	HR	ARSK.BINHigh_AboveMedian	factor	2.00	contr.treatment	treatment	192	120	101,469	0.144	3.59	201	1.26	2.23
ASIC1	1.69	1.28, 2.24	<0.001	0.57	2e-04	2e-04	2e-04	2e-04	2e-04	2e-04	High_AboveMedian	ASIC1.BIN	dichotomous	FALSE	level	FALSE	382	201	382	prop_hazard	HR	ASIC1.BINHigh_AboveMedian	factor	2.00	contr.treatment	treatment	189	117	98,509	0.143	3.68	201	1.28	2.24
ATP1B2	1.61	1.22, 2.13	<0.001	0.563	8e-04	8e-04	7e-04	8e-04	8e-04	8e-04	High_AboveMedian	ATP1B2.BIN	dichotomous	FALSE	level	FALSE	382	201	382	prop_hazard	HR	ATP1B2.BINHigh_AboveMedian	factor	2.00	contr.treatment	treatment	189	116	102,061	0.143	3.34	201	1.22	2.13
ATP2A3	0.56	0.42, 0.75	<0.001	0.572	6e-05	7e-05	5e-05	7e-05	7e-05	7e-05	High_AboveMedian	ATP2A3.BIN	dichotomous	FALSE	level	FALSE	382	201	382	prop_hazard	HR	ATP2A3.BINHigh_AboveMedian	factor	2.00	contr.treatment	treatment	188	82	125,039	0.144	-3.98	201	0.42	0.75
B9D1	1.66	1.26, 2.20	<0.001	0.562	3e-04	4e-04	3e-04	4e-04	4e-04	4e-04	High_AboveMedian	B9D1.BIN	dichotomous	FALSE	level	FALSE	382	201	382	prop_hazard	HR	B9D1.BINHigh_AboveMedian	factor	2.00	contr.treatment	treatment	189	116	98,788	0.143	3.56	201	1.26	2.20
BANK1	0.42	0.32, 0.56	<0.001	0.612	2e-09	5e-09	2e-09	3e-09	5e-09	3e-09	High_AboveMedian	BANK1.BIN	dichotomous	FALSE	level	FALSE	382	201	382	prop_hazard	HR	BANK1.BINHigh_AboveMedian	factor	2.00	contr.treatment	treatment	192	75	133,233	0.147	-5.86	201	0.32	0.56
BATF	0.60	0.45, 0.79	<0.001	0.571	3e-04	3e-04	3e-04	3e-04	3e-04	3e-04	High_AboveMedian	BATF.BIN	dichotomous	FALSE	level	FALSE	382	201	382	prop_hazard	HR	BATF.BINHigh_AboveMedian	factor	2.00	contr.treatment	treatment	189	86	125,205	0.143	-3.58	201	0.45	0.79
BBS10	1.62	1.22, 2.15	<0.001	0.553	7e-04	7e-04	7e-04	7e-04	7e-04	7e-04	High_AboveMedian	BBS10.BIN	dichotomous	FALSE	level	FALSE	382	201	382	prop_hazard	HR	BBS10.BINHigh_AboveMedian	factor	2.00	contr.treatment	treatment	189	117	100,652	0.143	3.37	201	1.22	2.15
BFAR	1.64	1.24, 2.18	<0.001	0.547	5e-04	5e-04	5e-04	5e-04	5e-04	5e-04	High_AboveMedian	BFAR.BIN	dichotomous	FALSE	level	FALSE	382	201	382	prop_hazard	HR	BFAR.BINHigh_AboveMedian	factor	2.00	contr.treatment	treatment	188	117	99,462	0.144	3.47	201	1.24	2.18
BICDL1	0.58	0.43, 0.76	<0.001	0.574	1e-04	1e-04	1e-04	1e-04	1e-04	1e-04	High_AboveMedian	BICDL1.BIN	dichotomous	FALSE	level	FALSE	382	201	382	prop_hazard	HR	BICDL1.BINHigh_AboveMedian	factor	2.00	contr.treatment	treatment	190	84	125,253	0.144	-3.85	201	0.43	0.76
BIN2	0.62	0.47, 0.82	<0.001	0.554	8e-04	9e-04	8e-04	9e-04	9e-04	9e-04	High_AboveMedian	BIN2.BIN	dichotomous	FALSE	level	FALSE	382	201	382	prop_hazard	HR	BIN2.BINHigh_AboveMedian	factor	2.00	contr.treatment	treatment	189	85	122,603	0.144	-3.31	201	0.47	0.82
BIRC3	0.59	0.45, 0.79	<0.001	0.574	2e-04	3e-04	2e-04	3e-04	3e-04	3e-04	High_AboveMedian	BIRC3.BIN	dichotomous	FALSE	level	FALSE	382	201	382	prop_hazard	HR	BIRC3.BINHigh_AboveMedian	factor	2.00	contr.treatment	treatment	188	84	123,175	0.143	-3.65	201	0.45	0.79
BLK	0.42	0.32, 0.57	<0.001	0.604	3e-09	7e-09	2e-09	4.5e-09	7e-09	4.5e-09	High_AboveMedian	BLK.BIN	dichotomous	FALSE	level	FALSE	382	201	382	prop_hazard	HR	BLK.BINHigh_AboveMedian	factor	2.00	contr.treatment	treatment	192	72	128,713	0.148	-5.80	201	0.32	0.57
BLNK	0.49	0.37, 0.65	<0.001	0.585	6e-07	9e-07	5e-07	9e-07	9e-07	9e-07	High_AboveMedian	BLNK.BIN	dichotomous	FALSE	level	FALSE	382	201	382	prop_hazard	HR	BLNK.BINHigh_AboveMedian	factor	2.00	contr.treatment	treatment	191	80	130,269	0.145	-4.91	201	0.37	0.65
BTBD3	1.82	1.37, 2.42	<0.001	0.557	3e-05	4e-05	3e-05	4e-05	4e-05	4e-05	High_AboveMedian	BTBD3.BIN	dichotomous	FALSE	level	FALSE	382	201	382	prop_hazard	HR	BTBD3.BINHigh_AboveMedian	factor	2.00	contr.treatment	treatment	189	122	98,786	0.145	4.11	201	1.37	2.42
BTK	0.58	0.44, 0.77	<0.001	0.564	1e-04	1e-04	1e-04	1e-04	1e-04	1e-04	High_AboveMedian	BTK.BIN	dichotomous	FALSE	level	FALSE	382	201	382	prop_hazard	HR	BTK.BINHigh_AboveMedian	factor	2.00	contr.treatment	treatment	189	81	121,876	0.144	-3.79	201	0.44	0.77
BTLA	0.62	0.47, 0.81	<0.001	0.573	6e-04	7e-04	6e-04	7e-04	7e-04	7e-04	High_AboveMedian	BTLA.BIN	dichotomous	FALSE	level	FALSE	382	201	382	prop_hazard	HR	BTLA.BINHigh_AboveMedian	factor	2.00	contr.treatment	treatment	189	86	122,794	0.143	-3.40	201	0.47	0.81
BZW2	1.67	1.26, 2.21	<0.001	0.556	3e-04	4e-04	3e-04	4e-04	4e-04	4e-04	High_AboveMedian	BZW2.BIN	dichotomous	FALSE	level	FALSE	382	201	382	prop_hazard	HR	BZW2.BINHigh_AboveMedian	factor	2.00	contr.treatment	treatment	190	116	97,367	0.144	3.56	201	1.26	2.21
C12orf42	0.58	0.44, 0.77	<0.001	0.572	1e-04	1e-04	1e-04	1e-04	1e-04	1e-04	High_AboveMedian	C12orf42.BIN	dichotomous	FALSE	level	FALSE	382	201	382	prop_hazard	HR	C12orf42.BINHigh_AboveMedian	factor	2.00	contr.treatment	treatment	190	85	126,948	0.143	-3.79	201	0.44	0.77
C12orf57	1.65	1.25, 2.18	<0.001	0.572	4e-04	4e-04	4e-04	4e-04	4e-04	4e-04	High_AboveMedian	C12orf57.BIN	dichotomous	FALSE	level	FALSE	382	201	382	prop_hazard	HR	C12orf57.BINHigh_AboveMedian	factor	2.00	contr.treatment	treatment	188	115	97,992	0.143	3.51	201	1.25	2.18
C17orf99	0.60	0.44, 0.80	<0.001	0.57	5e-04	7e-04	6e-04	7e-04	7e-04	7e-04	High_AboveMedian	C17orf99.BIN	dichotomous	FALSE	level	FALSE	382	201	382	prop_hazard	HR	C17orf99.BINHigh_AboveMedian	factor	2.00	contr.treatment	treatment	146	62	96,227	0.153	-3.39	201	0.44	0.80
C1S	0.61	0.46, 0.80	<0.001	0.57	5e-04	5e-04	4e-04	5e-04	5e-04	5e-04	High_AboveMedian	C1S.BIN	dichotomous	FALSE	level	FALSE	382	201	382	prop_hazard	HR	C1S.BINHigh_AboveMedian	factor	2.00	contr.treatment	treatment	192	88	127,602	0.143	-3.49	201	0.46	0.80
C2orf66	1.61	1.21, 2.12	<0.001	0.561	8e-04	9e-04	8e-04	9e-04	9e-04	9e-04	High_AboveMedian	C2orf66.BIN	dichotomous	FALSE	level	FALSE	382	201	382	prop_hazard	HR	C2orf66.BINHigh_AboveMedian	factor	2.00	contr.treatment	treatment	189	116	101,264	0.143	3.31	201	1.21	2.12
C2orf80	1.87	1.32, 2.63	<0.001	0.547	9e-04	4e-04	3e-04	9e-04	6e-04	6e-04	High_AboveMedian	C2orf80.BIN	dichotomous	FALSE	level	FALSE	382	201	382	prop_hazard	HR	C2orf80.BINHigh_AboveMedian	factor	2.00	contr.treatment	treatment	61	41	25,537	0.176	3.55	201	1.32	2.63
C3	0.54	0.41, 0.72	<0.001	0.571	2e-05	2e-05	2e-05	2e-05	2e-05	2e-05	High_AboveMedian	C3.BIN	dichotomous	FALSE	level	FALSE	382	201	382	prop_hazard	HR	C3.BINHigh_AboveMedian	factor	2.00	contr.treatment	treatment	192	79	123,613	0.145	-4.23	201	0.41	0.72
C5orf24	1.74	1.31, 2.32	<0.001	0.556	1e-04	1e-04	1e-04	1e-04	1e-04	1e-04	High_AboveMedian	C5orf24.BIN	dichotomous	FALSE	level	FALSE	382	201	382	prop_hazard	HR	C5orf24.BINHigh_AboveMedian	factor	2.00	contr.treatment	treatment	188	123	103,011	0.145	3.82	201	1.31	2.32
C9orf50	1.61	1.22, 2.14	<0.001	0.547	8e-04	9e-04	8e-04	9e-04	9e-04	9e-04	High_AboveMedian	C9orf50.BIN	dichotomous	FALSE	level	FALSE	382	201	382	prop_hazard	HR	C9orf50.BINHigh_AboveMedian	factor	2.00	contr.treatment	treatment	188	119	103,414	0.144	3.32	201	1.22	2.14
CAMK1D	0.61	0.46, 0.80	<0.001	0.567	4e-04	5e-04	4e-04	5e-04	5e-04	5e-04	High_AboveMedian	CAMK1D.BIN	dichotomous	FALSE	level	FALSE	382	201	382	prop_hazard	HR	CAMK1D.BINHigh_AboveMedian	factor	2.00	contr.treatment	treatment	189	85	123,741	0.143	-3.48	201	0.46	0.80
CARD11	0.57	0.43, 0.75	<0.001	0.569	7e-05	8e-05	6e-05	8e-05	8e-05	8e-05	High_AboveMedian	CARD11.BIN	dichotomous	FALSE	level	FALSE	382	201	382	prop_hazard	HR	CARD11.BINHigh_AboveMedian	factor	2.00	contr.treatment	treatment	189	83	125,745	0.144	-3.95	201	0.43	0.75
CARD17	0.60	0.46, 0.80	<0.001	0.572	4e-04	4e-04	3e-04	4e-04	4e-04	4e-04	High_AboveMedian	CARD17.BIN	dichotomous	FALSE	level	FALSE	382	201	382	prop_hazard	HR	CARD17.BINHigh_AboveMedian	factor	2.00	contr.treatment	treatment	191	87	125,489	0.143	-3.54	201	0.46	0.80
CARMIL2	0.57	0.43, 0.76	<0.001	0.576	1e-04	1e-04	9e-05	1e-04	1e-04	1e-04	High_AboveMedian	CARMIL2.BIN	dichotomous	FALSE	level	FALSE	382	201	382	prop_hazard	HR	CARMIL2.BINHigh_AboveMedian	factor	2.00	contr.treatment	treatment	190	86	128,511	0.144	-3.86	201	0.43	0.76
CASZ1	0.62	0.47, 0.82	<0.001	0.561	7e-04	8e-04	7e-04	8e-04	8e-04	8e-04	High_AboveMedian	CASZ1.BIN	dichotomous	FALSE	level	FALSE	382	201	382	prop_hazard	HR	CASZ1.BINHigh_AboveMedian	factor	2.00	contr.treatment	treatment	193	87	125,799	0.144	-3.35	201	0.47	0.82
CAT	0.57	0.43, 0.76	<0.001	0.568	1e-04	1e-04	9e-05	1e-04	1e-04	1e-04	High_AboveMedian	CAT.BIN	dichotomous	FALSE	level	FALSE	382	201	382	prop_hazard	HR	CAT.BINHigh_AboveMedian	factor	2.00	contr.treatment	treatment	192	81	120,982	0.144	-3.86	201	0.43	0.76
CBFA2T3	0.59	0.44, 0.78	<0.001	0.57	2e-04	2e-04	2e-04	2e-04	2e-04	2e-04	High_AboveMedian	CBFA2T3.BIN	dichotomous	FALSE	level	FALSE	382	201	382	prop_hazard	HR	CBFA2T3.BINHigh_AboveMedian	factor	2.00	contr.treatment	treatment	189	85	125,628	0.143	-3.69	201	0.44	0.78
CCDC141	0.59	0.45, 0.79	<0.001	0.569	3e-04	3e-04	3e-04	3e-04	3e-04	3e-04	High_AboveMedian	CCDC141.BIN	dichotomous	FALSE	level	FALSE	382	201	382	prop_hazard	HR	CCDC141.BINHigh_AboveMedian	factor	2.00	contr.treatment	treatment	193	85	125,951	0.144	-3.61	201	0.45	0.79
CCDC170	0.58	0.44, 0.77	<0.001	0.571	1e-04	2e-04	1e-04	0.00015	2e-04	0.00015	High_AboveMedian	CCDC170.BIN	dichotomous	FALSE	level	FALSE	382	201	382	prop_hazard	HR	CCDC170.BINHigh_AboveMedian	factor	2.00	contr.treatment	treatment	191	84	124,399	0.143	-3.78	201	0.44	0.77
CCDC69	0.62	0.47, 0.82	<0.001	0.566	7e-04	8e-04	7e-04	8e-04	8e-04	8e-04	High_AboveMedian	CCDC69.BIN	dichotomous	FALSE	level	FALSE	382	201	382	prop_hazard	HR	CCDC69.BINHigh_AboveMedian	factor	2.00	contr.treatment	treatment	188	86	123,928	0.143	-3.36	201	0.47	0.82
CCDC88B	0.58	0.44, 0.77	<0.001	0.574	1e-04	1e-04	1e-04	1e-04	1e-04	1e-04	High_AboveMedian	CCDC88B.BIN	dichotomous	FALSE	level	FALSE	382	201	382	prop_hazard	HR	CCDC88B.BINHigh_AboveMedian	factor	2.00	contr.treatment	treatment	188	84	125,166	0.144	-3.79	201	0.44	0.77
CCDC88C	0.59	0.44, 0.78	<0.001	0.562	2e-04	2e-04	2e-04	2e-04	2e-04	2e-04	High_AboveMedian	CCDC88C.BIN	dichotomous	FALSE	level	FALSE	382	201	382	prop_hazard	HR	CCDC88C.BINHigh_AboveMedian	factor	2.00	contr.treatment	treatment	191	84	125,401	0.144	-3.67	201	0.44	0.78
CCL19	0.62	0.47, 0.82	<0.001	0.571	9e-04	9e-04	8e-04	9e-04	9e-04	9e-04	High_AboveMedian	CCL19.BIN	dichotomous	FALSE	level	FALSE	382	201	382	prop_hazard	HR	CCL19.BINHigh_AboveMedian	factor	2.00	contr.treatment	treatment	189	86	122,372	0.143	-3.31	201	0.47	0.82
CCNE2	1.74	1.31, 2.30	<0.001	0.571	1e-04	1e-04	9e-05	1e-04	1e-04	1e-04	High_AboveMedian	CCNE2.BIN	dichotomous	FALSE	level	FALSE	382	201	382	prop_hazard	HR	CCNE2.BINHigh_AboveMedian	factor	2.00	contr.treatment	treatment	190	116	95,718	0.143	3.86	201	1.31	2.30
CCR2	0.61	0.46, 0.81	<0.001	0.567	5e-04	6e-04	5e-04	6e-04	6e-04	6e-04	High_AboveMedian	CCR2.BIN	dichotomous	FALSE	level	FALSE	382	201	382	prop_hazard	HR	CCR2.BINHigh_AboveMedian	factor	2.00	contr.treatment	treatment	189	86	124,278	0.143	-3.44	201	0.46	0.81
CCR4	0.53	0.40, 0.70	<0.001	0.587	7e-06	9e-06	6e-06	9e-06	9e-06	9e-06	High_AboveMedian	CCR4.BIN	dichotomous	FALSE	level	FALSE	382	201	382	prop_hazard	HR	CCR4.BINHigh_AboveMedian	factor	2.00	contr.treatment	treatment	191	82	128,688	0.144	-4.44	201	0.40	0.70
CCR7	0.55	0.41, 0.73	<0.001	0.587	2e-05	3e-05	2e-05	3e-05	3e-05	3e-05	High_AboveMedian	CCR7.BIN	dichotomous	FALSE	level	FALSE	382	201	382	prop_hazard	HR	CCR7.BINHigh_AboveMedian	factor	2.00	contr.treatment	treatment	188	81	123,946	0.144	-4.19	201	0.41	0.73
CCT2	1.81	1.36, 2.40	<0.001	0.563	3e-05	4e-05	3e-05	4e-05	4e-05	4e-05	High_AboveMedian	CCT2.BIN	dichotomous	FALSE	level	FALSE	382	201	382	prop_hazard	HR	CCT2.BINHigh_AboveMedian	factor	2.00	contr.treatment	treatment	189	118	94,710	0.144	4.11	201	1.36	2.40
CCT8	1.73	1.31, 2.29	<0.001	0.565	1e-04	1e-04	1e-04	1e-04	1e-04	1e-04	High_AboveMedian	CCT8.BIN	dichotomous	FALSE	level	FALSE	382	201	382	prop_hazard	HR	CCT8.BINHigh_AboveMedian	factor	2.00	contr.treatment	treatment	189	117	97,233	0.143	3.83	201	1.31	2.29
CD19	0.51	0.39, 0.68	<0.001	0.588	3e-06	4e-06	3e-06	4e-06	4e-06	4e-06	High_AboveMedian	CD19.BIN	dichotomous	FALSE	level	FALSE	382	201	382	prop_hazard	HR	CD19.BINHigh_AboveMedian	factor	2.00	contr.treatment	treatment	192	82	130,770	0.145	-4.62	201	0.39	0.68
CD1B	0.60	0.45, 0.79	<0.001	0.574	3e-04	3e-04	3e-04	3e-04	3e-04	3e-04	High_AboveMedian	CD1B.BIN	dichotomous	FALSE	level	FALSE	382	201	382	prop_hazard	HR	CD1B.BINHigh_AboveMedian	factor	2.00	contr.treatment	treatment	190	84	123,304	0.143	-3.62	201	0.45	0.79
CD1C	0.61	0.46, 0.81	<0.001	0.567	6e-04	7e-04	6e-04	7e-04	7e-04	7e-04	High_AboveMedian	CD1C.BIN	dichotomous	FALSE	level	FALSE	382	201	382	prop_hazard	HR	CD1C.BINHigh_AboveMedian	factor	2.00	contr.treatment	treatment	192	86	123,858	0.143	-3.40	201	0.46	0.81
CD1E	0.54	0.41, 0.71	<0.001	0.58	1e-05	2e-05	1e-05	1.5e-05	2e-05	1.5e-05	High_AboveMedian	CD1E.BIN	dichotomous	FALSE	level	FALSE	382	201	382	prop_hazard	HR	CD1E.BINHigh_AboveMedian	factor	2.00	contr.treatment	treatment	192	83	128,171	0.144	-4.30	201	0.41	0.71
CD2	0.58	0.44, 0.76	<0.001	0.581	1e-04	1e-04	1e-04	1e-04	1e-04	1e-04	High_AboveMedian	CD2.BIN	dichotomous	FALSE	level	FALSE	382	201	382	prop_hazard	HR	CD2.BINHigh_AboveMedian	factor	2.00	contr.treatment	treatment	189	85	126,026	0.143	-3.85	201	0.44	0.76
CD200R1	0.62	0.47, 0.82	<0.001	0.573	7e-04	8e-04	7e-04	8e-04	8e-04	8e-04	High_AboveMedian	CD200R1.BIN	dichotomous	FALSE	level	FALSE	382	201	382	prop_hazard	HR	CD200R1.BINHigh_AboveMedian	factor	2.00	contr.treatment	treatment	189	87	124,367	0.143	-3.36	201	0.47	0.82
CD247	0.55	0.41, 0.73	<0.001	0.58	2e-05	3e-05	2e-05	3e-05	3e-05	3e-05	High_AboveMedian	CD247.BIN	dichotomous	FALSE	level	FALSE	382	201	382	prop_hazard	HR	CD247.BINHigh_AboveMedian	factor	2.00	contr.treatment	treatment	189	83	127,244	0.144	-4.18	201	0.41	0.73
CD27	0.60	0.46, 0.80	<0.001	0.571	4e-04	4e-04	4e-04	4e-04	4e-04	4e-04	High_AboveMedian	CD27.BIN	dichotomous	FALSE	level	FALSE	382	201	382	prop_hazard	HR	CD27.BINHigh_AboveMedian	factor	2.00	contr.treatment	treatment	189	86	124,283	0.143	-3.53	201	0.46	0.80
CD37	0.58	0.43, 0.76	<0.001	0.562	1e-04	1e-04	1e-04	1e-04	1e-04	1e-04	High_AboveMedian	CD37.BIN	dichotomous	FALSE	level	FALSE	382	201	382	prop_hazard	HR	CD37.BINHigh_AboveMedian	factor	2.00	contr.treatment	treatment	189	81	121,506	0.144	-3.82	201	0.43	0.76
CD3D	0.60	0.45, 0.79	<0.001	0.572	3e-04	3e-04	3e-04	3e-04	3e-04	3e-04	High_AboveMedian	CD3D.BIN	dichotomous	FALSE	level	FALSE	382	201	382	prop_hazard	HR	CD3D.BINHigh_AboveMedian	factor	2.00	contr.treatment	treatment	189	85	124,878	0.144	-3.61	201	0.45	0.79
CD3E	0.59	0.44, 0.78	<0.001	0.57	2e-04	2e-04	2e-04	2e-04	2e-04	2e-04	High_AboveMedian	CD3E.BIN	dichotomous	FALSE	level	FALSE	382	201	382	prop_hazard	HR	CD3E.BINHigh_AboveMedian	factor	2.00	contr.treatment	treatment	189	85	125,901	0.144	-3.71	201	0.44	0.78
CD3G	0.52	0.39, 0.69	<0.001	0.584	5e-06	7e-06	5e-06	7e-06	7e-06	7e-06	High_AboveMedian	CD3G.BIN	dichotomous	FALSE	level	FALSE	382	201	382	prop_hazard	HR	CD3G.BINHigh_AboveMedian	factor	2.00	contr.treatment	treatment	189	79	125,558	0.145	-4.49	201	0.39	0.69
CD40LG	0.58	0.44, 0.77	<0.001	0.57	2e-04	2e-04	2e-04	2e-04	2e-04	2e-04	High_AboveMedian	CD40LG.BIN	dichotomous	FALSE	level	FALSE	382	201	382	prop_hazard	HR	CD40LG.BINHigh_AboveMedian	factor	2.00	contr.treatment	treatment	191	83	122,813	0.144	-3.74	201	0.44	0.77
CD5	0.60	0.45, 0.79	<0.001	0.574	3e-04	3e-04	3e-04	3e-04	3e-04	3e-04	High_AboveMedian	CD5.BIN	dichotomous	FALSE	level	FALSE	382	201	382	prop_hazard	HR	CD5.BINHigh_AboveMedian	factor	2.00	contr.treatment	treatment	188	87	126,655	0.143	-3.58	201	0.45	0.79
CD52	0.59	0.45, 0.78	<0.001	0.571	2e-04	3e-04	2e-04	3e-04	3e-04	3e-04	High_AboveMedian	CD52.BIN	dichotomous	FALSE	level	FALSE	382	201	382	prop_hazard	HR	CD52.BINHigh_AboveMedian	factor	2.00	contr.treatment	treatment	188	84	123,792	0.143	-3.65	201	0.45	0.78
CD6	0.53	0.40, 0.71	<0.001	0.581	1e-05	1e-05	1e-05	1e-05	1e-05	1e-05	High_AboveMedian	CD6.BIN	dichotomous	FALSE	level	FALSE	382	201	382	prop_hazard	HR	CD6.BINHigh_AboveMedian	factor	2.00	contr.treatment	treatment	189	82	127,205	0.145	-4.33	201	0.40	0.71
CD79A	0.44	0.33, 0.58	<0.001	0.602	8e-09	2e-08	6e-09	1.2e-08	2e-08	1.2e-08	High_AboveMedian	CD79A.BIN	dichotomous	FALSE	level	FALSE	382	201	382	prop_hazard	HR	CD79A.BINHigh_AboveMedian	factor	2.00	contr.treatment	treatment	192	76	132,380	0.146	-5.65	201	0.33	0.58
CD96	0.60	0.45, 0.79	<0.001	0.568	3e-04	3e-04	3e-04	3e-04	3e-04	3e-04	High_AboveMedian	CD96.BIN	dichotomous	FALSE	level	FALSE	382	201	382	prop_hazard	HR	CD96.BINHigh_AboveMedian	factor	2.00	contr.treatment	treatment	189	84	123,766	0.144	-3.60	201	0.45	0.79
CDH23	0.46	0.34, 0.61	<0.001	0.586	7e-08	1e-07	7e-08	1e-07	1e-07	1e-07	High_AboveMedian	CDH23.BIN	dichotomous	FALSE	level	FALSE	382	201	382	prop_hazard	HR	CDH23.BINHigh_AboveMedian	factor	2.00	contr.treatment	treatment	193	75	127,913	0.147	-5.27	201	0.34	0.61
CDH24	1.61	1.22, 2.13	<0.001	0.566	8e-04	9e-04	8e-04	9e-04	9e-04	9e-04	High_AboveMedian	CDH24.BIN	dichotomous	FALSE	level	FALSE	382	201	382	prop_hazard	HR	CDH24.BINHigh_AboveMedian	factor	2.00	contr.treatment	treatment	191	116	101,990	0.143	3.33	201	1.22	2.13
CERS1	1.72	1.30, 2.28	<0.001	0.553	1e-04	2e-04	1e-04	0.00015	2e-04	0.00015	High_AboveMedian	CERS1.BIN	dichotomous	FALSE	level	FALSE	382	201	382	prop_hazard	HR	CERS1.BINHigh_AboveMedian	factor	2.00	contr.treatment	treatment	188	119	99,090	0.144	3.76	201	1.30	2.28
CERS4	1.70	1.28, 2.25	<0.001	0.551	2e-04	2e-04	2e-04	2e-04	2e-04	2e-04	High_AboveMedian	CERS4.BIN	dichotomous	FALSE	level	FALSE	382	201	382	prop_hazard	HR	CERS4.BINHigh_AboveMedian	factor	2.00	contr.treatment	treatment	188	120	101,289	0.144	3.67	201	1.28	2.25
CFB	0.62	0.47, 0.82	<0.001	0.564	7e-04	7e-04	7e-04	7e-04	7e-04	7e-04	High_AboveMedian	CFB.BIN	dichotomous	FALSE	level	FALSE	382	201	382	prop_hazard	HR	CFB.BINHigh_AboveMedian	factor	2.00	contr.treatment	treatment	191	88	126,080	0.143	-3.37	201	0.47	0.82
CFP	0.60	0.45, 0.80	<0.001	0.559	4e-04	4e-04	3e-04	4e-04	4e-04	4e-04	High_AboveMedian	CFP.BIN	dichotomous	FALSE	level	FALSE	382	201	382	prop_hazard	HR	CFP.BINHigh_AboveMedian	factor	2.00	contr.treatment	treatment	188	82	120,493	0.144	-3.54	201	0.45	0.80
CGNL1	0.61	0.46, 0.81	<0.001	0.56	5e-04	5e-04	5e-04	5e-04	5e-04	5e-04	High_AboveMedian	CGNL1.BIN	dichotomous	FALSE	level	FALSE	382	201	382	prop_hazard	HR	CGNL1.BINHigh_AboveMedian	factor	2.00	contr.treatment	treatment	191	84	122,270	0.143	-3.47	201	0.46	0.81
CHIT1	0.50	0.38, 0.67	<0.001	0.592	2e-06	3e-06	2e-06	3e-06	3e-06	3e-06	High_AboveMedian	CHIT1.BIN	dichotomous	FALSE	level	FALSE	382	201	382	prop_hazard	HR	CHIT1.BINHigh_AboveMedian	factor	2.00	contr.treatment	treatment	188	78	126,919	0.145	-4.71	201	0.38	0.67
CIBAR1	1.75	1.32, 2.32	<0.001	0.576	8e-05	9e-05	8e-05	9e-05	9e-05	9e-05	High_AboveMedian	CIBAR1.BIN	dichotomous	FALSE	level	FALSE	382	201	382	prop_hazard	HR	CIBAR1.BINHigh_AboveMedian	factor	2.00	contr.treatment	treatment	189	118	97,848	0.143	3.90	201	1.32	2.32
CIITA	0.55	0.41, 0.72	<0.001	0.58	2e-05	3e-05	2e-05	3e-05	3e-05	3e-05	High_AboveMedian	CIITA.BIN	dichotomous	FALSE	level	FALSE	382	201	382	prop_hazard	HR	CIITA.BINHigh_AboveMedian	factor	2.00	contr.treatment	treatment	189	82	127,182	0.145	-4.20	201	0.41	0.72
CITED2	0.59	0.45, 0.79	<0.001	0.572	2e-04	3e-04	2e-04	3e-04	3e-04	3e-04	High_AboveMedian	CITED2.BIN	dichotomous	FALSE	level	FALSE	382	201	382	prop_hazard	HR	CITED2.BINHigh_AboveMedian	factor	2.00	contr.treatment	treatment	189	85	125,239	0.144	-3.64	201	0.45	0.79
CLCNKB	1.71	1.29, 2.26	<0.001	0.565	2e-04	2e-04	2e-04	2e-04	2e-04	2e-04	High_AboveMedian	CLCNKB.BIN	dichotomous	FALSE	level	FALSE	382	201	382	prop_hazard	HR	CLCNKB.BINHigh_AboveMedian	factor	2.00	contr.treatment	treatment	192	118	100,401	0.144	3.72	201	1.29	2.26
CLDN12	1.71	1.29, 2.26	<0.001	0.561	2e-04	2e-04	2e-04	2e-04	2e-04	2e-04	High_AboveMedian	CLDN12.BIN	dichotomous	FALSE	level	FALSE	382	201	382	prop_hazard	HR	CLDN12.BINHigh_AboveMedian	factor	2.00	contr.treatment	treatment	188	117	97,198	0.144	3.72	201	1.29	2.26
CLEC10A	0.61	0.46, 0.81	<0.001	0.569	6e-04	7e-04	6e-04	7e-04	7e-04	7e-04	High_AboveMedian	CLEC10A.BIN	dichotomous	FALSE	level	FALSE	382	201	382	prop_hazard	HR	CLEC10A.BINHigh_AboveMedian	factor	2.00	contr.treatment	treatment	188	85	121,676	0.143	-3.40	201	0.46	0.81
CLEC12B	0.59	0.44, 0.78	<0.001	0.581	2e-04	2e-04	2e-04	2e-04	2e-04	2e-04	High_AboveMedian	CLEC12B.BIN	dichotomous	FALSE	level	FALSE	382	201	382	prop_hazard	HR	CLEC12B.BINHigh_AboveMedian	factor	2.00	contr.treatment	treatment	189	85	125,197	0.143	-3.70	201	0.44	0.78
CLEC17A	0.48	0.36, 0.64	<0.001	0.586	4e-07	6e-07	4e-07	6e-07	6e-07	6e-07	High_AboveMedian	CLEC17A.BIN	dichotomous	FALSE	level	FALSE	382	201	382	prop_hazard	HR	CLEC17A.BINHigh_AboveMedian	factor	2.00	contr.treatment	treatment	192	80	131,715	0.146	-4.99	201	0.36	0.64
CLEC4C	0.60	0.45, 0.79	<0.001	0.577	3e-04	3e-04	3e-04	3e-04	3e-04	3e-04	High_AboveMedian	CLEC4C.BIN	dichotomous	FALSE	level	FALSE	382	201	382	prop_hazard	HR	CLEC4C.BINHigh_AboveMedian	factor	2.00	contr.treatment	treatment	189	85	123,975	0.143	-3.60	201	0.45	0.79
CLNK	0.61	0.46, 0.80	<0.001	0.568	4e-04	5e-04	4e-04	5e-04	5e-04	5e-04	High_AboveMedian	CLNK.BIN	dichotomous	FALSE	level	FALSE	382	201	382	prop_hazard	HR	CLNK.BINHigh_AboveMedian	factor	2.00	contr.treatment	treatment	191	86	124,881	0.143	-3.50	201	0.46	0.80
CMIP	0.51	0.39, 0.69	<0.001	0.571	4e-06	6e-06	4e-06	6e-06	6e-06	6e-06	High_AboveMedian	CMIP.BIN	dichotomous	FALSE	level	FALSE	382	201	382	prop_hazard	HR	CMIP.BINHigh_AboveMedian	factor	2.00	contr.treatment	treatment	191	77	124,625	0.147	-4.54	201	0.39	0.69
CNR2	0.49	0.37, 0.65	<0.001	0.591	6e-07	9e-07	5e-07	9e-07	9e-07	9e-07	High_AboveMedian	CNR2.BIN	dichotomous	FALSE	level	FALSE	382	201	382	prop_hazard	HR	CNR2.BINHigh_AboveMedian	factor	2.00	contr.treatment	treatment	188	77	125,492	0.146	-4.92	201	0.37	0.65
COL4A3	0.53	0.40, 0.70	<0.001	0.581	7e-06	9e-06	6e-06	9e-06	9e-06	9e-06	High_AboveMedian	COL4A3.BIN	dichotomous	FALSE	level	FALSE	382	201	382	prop_hazard	HR	COL4A3.BINHigh_AboveMedian	factor	2.00	contr.treatment	treatment	192	80	126,309	0.145	-4.45	201	0.40	0.70
COL4A4	0.49	0.37, 0.65	<0.001	0.597	7e-07	1e-06	7e-07	1e-06	1e-06	1e-06	High_AboveMedian	COL4A4.BIN	dichotomous	FALSE	level	FALSE	382	201	382	prop_hazard	HR	COL4A4.BINHigh_AboveMedian	factor	2.00	contr.treatment	treatment	192	79	129,211	0.145	-4.88	201	0.37	0.65
COL6A3	0.59	0.45, 0.79	<0.001	0.555	2e-04	3e-04	2e-04	3e-04	3e-04	3e-04	High_AboveMedian	COL6A3.BIN	dichotomous	FALSE	level	FALSE	382	201	382	prop_hazard	HR	COL6A3.BINHigh_AboveMedian	factor	2.00	contr.treatment	treatment	193	83	123,990	0.144	-3.63	201	0.45	0.79
COL9A3	1.62	1.22, 2.15	<0.001	0.554	7e-04	8e-04	7e-04	8e-04	8e-04	8e-04	High_AboveMedian	COL9A3.BIN	dichotomous	FALSE	level	FALSE	382	201	382	prop_hazard	HR	COL9A3.BINHigh_AboveMedian	factor	2.00	contr.treatment	treatment	191	118	103,150	0.143	3.37	201	1.22	2.15
COLQ	0.61	0.46, 0.81	<0.001	0.559	6e-04	7e-04	6e-04	7e-04	7e-04	7e-04	High_AboveMedian	COLQ.BIN	dichotomous	FALSE	level	FALSE	382	201	382	prop_hazard	HR	COLQ.BINHigh_AboveMedian	factor	2.00	contr.treatment	treatment	191	86	124,456	0.143	-3.41	201	0.46	0.81
COPS5	1.79	1.35, 2.37	<0.001	0.57	4e-05	6e-05	4e-05	6e-05	6e-05	6e-05	High_AboveMedian	COPS5.BIN	dichotomous	FALSE	level	FALSE	382	201	382	prop_hazard	HR	COPS5.BINHigh_AboveMedian	factor	2.00	contr.treatment	treatment	189	121	100,408	0.144	4.03	201	1.35	2.37
CORO2B	1.67	1.26, 2.21	<0.001	0.558	3e-04	4e-04	3e-04	4e-04	4e-04	4e-04	High_AboveMedian	CORO2B.BIN	dichotomous	FALSE	level	FALSE	382	201	382	prop_hazard	HR	CORO2B.BINHigh_AboveMedian	factor	2.00	contr.treatment	treatment	190	116	98,130	0.143	3.56	201	1.26	2.21
CR1L	0.59	0.45, 0.78	<0.001	0.572	2e-04	2e-04	2e-04	2e-04	2e-04	2e-04	High_AboveMedian	CR1L.BIN	dichotomous	FALSE	level	FALSE	382	201	382	prop_hazard	HR	CR1L.BINHigh_AboveMedian	factor	2.00	contr.treatment	treatment	190	84	123,718	0.144	-3.67	201	0.45	0.78
CR2	0.46	0.35, 0.62	<0.001	0.595	8e-08	1e-07	7e-08	1e-07	1e-07	1e-07	High_AboveMedian	CR2.BIN	dichotomous	FALSE	level	FALSE	382	201	382	prop_hazard	HR	CR2.BINHigh_AboveMedian	factor	2.00	contr.treatment	treatment	190	76	127,761	0.146	-5.26	201	0.35	0.62
CRB2	0.58	0.44, 0.77	<0.001	0.563	2e-04	2e-04	2e-04	2e-04	2e-04	2e-04	High_AboveMedian	CRB2.BIN	dichotomous	FALSE	level	FALSE	382	201	382	prop_hazard	HR	CRB2.BINHigh_AboveMedian	factor	2.00	contr.treatment	treatment	191	82	121,943	0.144	-3.73	201	0.44	0.77
CRISPLD1	1.81	1.37, 2.40	<0.001	0.563	3e-05	4e-05	3e-05	4e-05	4e-05	4e-05	High_AboveMedian	CRISPLD1.BIN	dichotomous	FALSE	level	FALSE	382	201	382	prop_hazard	HR	CRISPLD1.BINHigh_AboveMedian	factor	2.00	contr.treatment	treatment	188	120	98,135	0.144	4.12	201	1.37	2.40
CRPPA	1.76	1.33, 2.34	<0.001	0.575	7e-05	8e-05	6e-05	8e-05	8e-05	8e-05	High_AboveMedian	CRPPA.BIN	dichotomous	FALSE	level	FALSE	382	201	382	prop_hazard	HR	CRPPA.BINHigh_AboveMedian	factor	2.00	contr.treatment	treatment	190	118	98,151	0.144	3.95	201	1.33	2.34
CRYBG1	0.61	0.46, 0.80	<0.001	0.57	4e-04	5e-04	4e-04	5e-04	5e-04	5e-04	High_AboveMedian	CRYBG1.BIN	dichotomous	FALSE	level	FALSE	382	201	382	prop_hazard	HR	CRYBG1.BINHigh_AboveMedian	factor	2.00	contr.treatment	treatment	193	88	127,407	0.143	-3.50	201	0.46	0.80
CSF2RB	0.59	0.45, 0.79	<0.001	0.565	3e-04	3e-04	3e-04	3e-04	3e-04	3e-04	High_AboveMedian	CSF2RB.BIN	dichotomous	FALSE	level	FALSE	382	201	382	prop_hazard	HR	CSF2RB.BINHigh_AboveMedian	factor	2.00	contr.treatment	treatment	189	84	124,569	0.144	-3.62	201	0.45	0.79
CTDP1	0.61	0.46, 0.81	<0.001	0.56	5e-04	5e-04	5e-04	5e-04	5e-04	5e-04	High_AboveMedian	CTDP1.BIN	dichotomous	FALSE	level	FALSE	382	201	382	prop_hazard	HR	CTDP1.BINHigh_AboveMedian	factor	2.00	contr.treatment	treatment	194	85	123,213	0.143	-3.46	201	0.46	0.81
CUX2	0.61	0.46, 0.81	<0.001	0.566	5e-04	5e-04	5e-04	5e-04	5e-04	5e-04	High_AboveMedian	CUX2.BIN	dichotomous	FALSE	level	FALSE	382	201	382	prop_hazard	HR	CUX2.BINHigh_AboveMedian	factor	2.00	contr.treatment	treatment	191	87	125,994	0.143	-3.46	201	0.46	0.81
CXCL13	0.62	0.47, 0.83	<0.001	0.573	9e-04	9e-04	9e-04	9e-04	9e-04	9e-04	High_AboveMedian	CXCL13.BIN	dichotomous	FALSE	level	FALSE	382	201	382	prop_hazard	HR	CXCL13.BINHigh_AboveMedian	factor	2.00	contr.treatment	treatment	189	87	123,845	0.143	-3.31	201	0.47	0.83
CXCR5	0.51	0.39, 0.68	<0.001	0.588	3e-06	4e-06	3e-06	4e-06	4e-06	4e-06	High_AboveMedian	CXCR5.BIN	dichotomous	FALSE	level	FALSE	382	201	382	prop_hazard	HR	CXCR5.BINHigh_AboveMedian	factor	2.00	contr.treatment	treatment	189	80	126,755	0.144	-4.61	201	0.39	0.68
CYBA	0.62	0.46, 0.82	<0.001	0.548	7e-04	8e-04	7e-04	8e-04	8e-04	8e-04	High_AboveMedian	CYBA.BIN	dichotomous	FALSE	level	FALSE	382	201	382	prop_hazard	HR	CYBA.BINHigh_AboveMedian	factor	2.00	contr.treatment	treatment	189	81	118,823	0.145	-3.36	201	0.46	0.82
CYBB	0.60	0.45, 0.79	<0.001	0.562	3e-04	3e-04	3e-04	3e-04	3e-04	3e-04	High_AboveMedian	CYBB.BIN	dichotomous	FALSE	level	FALSE	382	201	382	prop_hazard	HR	CYBB.BINHigh_AboveMedian	factor	2.00	contr.treatment	treatment	189	84	124,023	0.144	-3.58	201	0.45	0.79
CYLD	0.58	0.44, 0.77	<0.001	0.572	1e-04	1e-04	1e-04	1e-04	1e-04	1e-04	High_AboveMedian	CYLD.BIN	dichotomous	FALSE	level	FALSE	382	201	382	prop_hazard	HR	CYLD.BINHigh_AboveMedian	factor	2.00	contr.treatment	treatment	190	83	123,926	0.144	-3.79	201	0.44	0.77
CYP2S1	0.57	0.43, 0.75	<0.001	0.573	7e-05	9e-05	7e-05	9e-05	9e-05	9e-05	High_AboveMedian	CYP2S1.BIN	dichotomous	FALSE	level	FALSE	382	201	382	prop_hazard	HR	CYP2S1.BINHigh_AboveMedian	factor	2.00	contr.treatment	treatment	190	80	121,255	0.144	-3.92	201	0.43	0.75
DAGLA	1.61	1.21, 2.12	<0.001	0.568	8e-04	9e-04	8e-04	9e-04	9e-04	9e-04	High_AboveMedian	DAGLA.BIN	dichotomous	FALSE	level	FALSE	382	201	382	prop_hazard	HR	DAGLA.BINHigh_AboveMedian	factor	2.00	contr.treatment	treatment	188	113	98,857	0.142	3.32	201	1.21	2.12
DAZL	0.52	0.39, 0.69	<0.001	0.584	5e-06	7e-06	5e-06	7e-06	7e-06	7e-06	High_AboveMedian	DAZL.BIN	dichotomous	FALSE	level	FALSE	382	201	382	prop_hazard	HR	DAZL.BINHigh_AboveMedian	factor	2.00	contr.treatment	treatment	191	80	126,166	0.145	-4.49	201	0.39	0.69
DCAF13	1.66	1.25, 2.19	<0.001	0.553	4e-04	4e-04	4e-04	4e-04	4e-04	4e-04	High_AboveMedian	DCAF13.BIN	dichotomous	FALSE	level	FALSE	382	201	382	prop_hazard	HR	DCAF13.BINHigh_AboveMedian	factor	2.00	contr.treatment	treatment	189	117	99,317	0.143	3.53	201	1.25	2.19
DCP2	1.80	1.36, 2.39	<0.001	0.571	4e-05	4e-05	3e-05	4e-05	4e-05	4e-05	High_AboveMedian	DCP2.BIN	dichotomous	FALSE	level	FALSE	382	201	382	prop_hazard	HR	DCP2.BINHigh_AboveMedian	factor	2.00	contr.treatment	treatment	188	119	97,300	0.144	4.08	201	1.36	2.39
DEF6	0.60	0.45, 0.79	<0.001	0.567	3e-04	3e-04	3e-04	3e-04	3e-04	3e-04	High_AboveMedian	DEF6.BIN	dichotomous	FALSE	level	FALSE	382	201	382	prop_hazard	HR	DEF6.BINHigh_AboveMedian	factor	2.00	contr.treatment	treatment	188	84	122,709	0.143	-3.59	201	0.45	0.79
DENND2D	0.53	0.40, 0.71	<0.001	0.574	1e-05	1e-05	1e-05	1e-05	1e-05	1e-05	High_AboveMedian	DENND2D.BIN	dichotomous	FALSE	level	FALSE	382	201	382	prop_hazard	HR	DENND2D.BINHigh_AboveMedian	factor	2.00	contr.treatment	treatment	189	81	126,692	0.145	-4.35	201	0.40	0.71
DGLUCY	0.57	0.43, 0.75	<0.001	0.562	8e-05	9e-05	7e-05	9e-05	9e-05	9e-05	High_AboveMedian	DGLUCY.BIN	dichotomous	FALSE	level	FALSE	382	201	382	prop_hazard	HR	DGLUCY.BINHigh_AboveMedian	factor	2.00	contr.treatment	treatment	191	82	124,652	0.144	-3.91	201	0.43	0.75
DHRS9	0.58	0.44, 0.77	<0.001	0.574	1e-04	2e-04	1e-04	0.00015	2e-04	0.00015	High_AboveMedian	DHRS9.BIN	dichotomous	FALSE	level	FALSE	382	201	382	prop_hazard	HR	DHRS9.BINHigh_AboveMedian	factor	2.00	contr.treatment	treatment	188	82	121,544	0.144	-3.77	201	0.44	0.77
DHX33	1.65	1.25, 2.18	<0.001	0.557	4e-04	5e-04	4e-04	5e-04	5e-04	5e-04	High_AboveMedian	DHX33.BIN	dichotomous	FALSE	level	FALSE	382	201	382	prop_hazard	HR	DHX33.BINHigh_AboveMedian	factor	2.00	contr.treatment	treatment	189	116	98,061	0.143	3.50	201	1.25	2.18
DNAH8	0.59	0.44, 0.78	<0.001	0.566	2e-04	2e-04	2e-04	2e-04	2e-04	2e-04	High_AboveMedian	DNAH8.BIN	dichotomous	FALSE	level	FALSE	382	201	382	prop_hazard	HR	DNAH8.BINHigh_AboveMedian	factor	2.00	contr.treatment	treatment	193	84	124,940	0.143	-3.73	201	0.44	0.78
DNASE1L3	0.62	0.47, 0.82	<0.001	0.566	7e-04	7e-04	7e-04	7e-04	7e-04	7e-04	High_AboveMedian	DNASE1L3.BIN	dichotomous	FALSE	level	FALSE	382	201	382	prop_hazard	HR	DNASE1L3.BINHigh_AboveMedian	factor	2.00	contr.treatment	treatment	189	86	122,746	0.143	-3.38	201	0.47	0.82
DNTT	0.52	0.35, 0.76	<0.001	0.557	3e-04	8e-04	6e-04	8e-04	8e-04	8e-04	High_AboveMedian	DNTT.BIN	dichotomous	FALSE	level	FALSE	382	201	382	prop_hazard	HR	DNTT.BINHigh_AboveMedian	factor	2.00	contr.treatment	treatment	80	31	60,178	0.196	-3.36	201	0.35	0.76
DOCK11	0.54	0.41, 0.72	<0.001	0.564	2e-05	3e-05	2e-05	3e-05	3e-05	3e-05	High_AboveMedian	DOCK11.BIN	dichotomous	FALSE	level	FALSE	382	201	382	prop_hazard	HR	DOCK11.BINHigh_AboveMedian	factor	2.00	contr.treatment	treatment	193	80	125,149	0.145	-4.21	201	0.41	0.72
DOCK2	0.53	0.40, 0.71	<0.001	0.576	1e-05	1e-05	9e-06	1e-05	1e-05	1e-05	High_AboveMedian	DOCK2.BIN	dichotomous	FALSE	level	FALSE	382	201	382	prop_hazard	HR	DOCK2.BINHigh_AboveMedian	factor	2.00	contr.treatment	treatment	191	80	126,009	0.145	-4.37	201	0.40	0.71
DOCK8	0.52	0.39, 0.69	<0.001	0.58	6e-06	8e-06	5e-06	8e-06	8e-06	8e-06	High_AboveMedian	DOCK8.BIN	dichotomous	FALSE	level	FALSE	382	201	382	prop_hazard	HR	DOCK8.BINHigh_AboveMedian	factor	2.00	contr.treatment	treatment	193	81	128,604	0.145	-4.47	201	0.39	0.69
DOK4	1.65	1.24, 2.18	<0.001	0.55	5e-04	5e-04	5e-04	5e-04	5e-04	5e-04	High_AboveMedian	DOK4.BIN	dichotomous	FALSE	level	FALSE	382	201	382	prop_hazard	HR	DOK4.BINHigh_AboveMedian	factor	2.00	contr.treatment	treatment	189	118	100,261	0.144	3.46	201	1.24	2.18
DPEP2	0.55	0.42, 0.74	<0.001	0.578	4e-05	4e-05	3e-05	4e-05	4e-05	4e-05	High_AboveMedian	DPEP2.BIN	dichotomous	FALSE	level	FALSE	382	201	382	prop_hazard	HR	DPEP2.BINHigh_AboveMedian	factor	2.00	contr.treatment	treatment	189	82	124,999	0.144	-4.09	201	0.42	0.74
DPP4	0.61	0.46, 0.81	<0.001	0.559	6e-04	6e-04	6e-04	6e-04	6e-04	6e-04	High_AboveMedian	DPP4.BIN	dichotomous	FALSE	level	FALSE	382	201	382	prop_hazard	HR	DPP4.BINHigh_AboveMedian	factor	2.00	contr.treatment	treatment	193	84	122,748	0.143	-3.41	201	0.46	0.81
DPP9	0.61	0.46, 0.81	<0.001	0.562	6e-04	7e-04	6e-04	7e-04	7e-04	7e-04	High_AboveMedian	DPP9.BIN	dichotomous	FALSE	level	FALSE	382	201	382	prop_hazard	HR	DPP9.BINHigh_AboveMedian	factor	2.00	contr.treatment	treatment	190	85	123,264	0.143	-3.40	201	0.46	0.81
DPY19L4	1.91	1.44, 2.54	<0.001	0.577	5e-06	7e-06	5e-06	7e-06	7e-06	7e-06	High_AboveMedian	DPY19L4.BIN	dichotomous	FALSE	level	FALSE	382	201	382	prop_hazard	HR	DPY19L4.BINHigh_AboveMedian	factor	2.00	contr.treatment	treatment	189	120	94,454	0.145	4.49	201	1.44	2.54
DPYD	0.54	0.41, 0.72	<0.001	0.569	2e-05	3e-05	2e-05	3e-05	3e-05	3e-05	High_AboveMedian	DPYD.BIN	dichotomous	FALSE	level	FALSE	382	201	382	prop_hazard	HR	DPYD.BINHigh_AboveMedian	factor	2.00	contr.treatment	treatment	192	80	124,584	0.145	-4.21	201	0.41	0.72
DUSP15	1.62	1.23, 2.15	<0.001	0.55	7e-04	7e-04	6e-04	7e-04	7e-04	7e-04	High_AboveMedian	DUSP15.BIN	dichotomous	FALSE	level	FALSE	382	201	382	prop_hazard	HR	DUSP15.BINHigh_AboveMedian	factor	2.00	contr.treatment	treatment	188	115	98,201	0.143	3.38	201	1.23	2.15
DYSF	0.58	0.44, 0.77	<0.001	0.552	2e-04	2e-04	2e-04	2e-04	2e-04	2e-04	High_AboveMedian	DYSF.BIN	dichotomous	FALSE	level	FALSE	382	201	382	prop_hazard	HR	DYSF.BINHigh_AboveMedian	factor	2.00	contr.treatment	treatment	192	82	124,094	0.145	-3.73	201	0.44	0.77
DZIP1	1.97	1.49, 2.61	<0.001	0.598	2e-06	3e-06	2e-06	3e-06	3e-06	3e-06	High_AboveMedian	DZIP1.BIN	dichotomous	FALSE	level	FALSE	382	201	382	prop_hazard	HR	DZIP1.BINHigh_AboveMedian	factor	2.00	contr.treatment	treatment	192	120	94,793	0.144	4.70	201	1.49	2.61
ECEL1	0.60	0.45, 0.80	<0.001	0.567	3e-04	4e-04	3e-04	4e-04	4e-04	4e-04	High_AboveMedian	ECEL1.BIN	dichotomous	FALSE	level	FALSE	382	201	382	prop_hazard	HR	ECEL1.BINHigh_AboveMedian	factor	2.00	contr.treatment	treatment	189	87	126,502	0.143	-3.56	201	0.45	0.80
EFNA5	1.75	1.32, 2.32	<0.001	0.577	8e-05	9e-05	7e-05	9e-05	9e-05	9e-05	High_AboveMedian	EFNA5.BIN	dichotomous	FALSE	level	FALSE	382	201	382	prop_hazard	HR	EFNA5.BINHigh_AboveMedian	factor	2.00	contr.treatment	treatment	190	117	97,584	0.143	3.92	201	1.32	2.32
EHBP1L1	0.61	0.46, 0.81	<0.001	0.555	5e-04	6e-04	5e-04	6e-04	6e-04	6e-04	High_AboveMedian	EHBP1L1.BIN	dichotomous	FALSE	level	FALSE	382	201	382	prop_hazard	HR	EHBP1L1.BINHigh_AboveMedian	factor	2.00	contr.treatment	treatment	193	85	124,695	0.144	-3.45	201	0.46	0.81
EIF3E	1.63	1.23, 2.16	<0.001	0.548	6e-04	6e-04	6e-04	6e-04	6e-04	6e-04	High_AboveMedian	EIF3E.BIN	dichotomous	FALSE	level	FALSE	382	201	382	prop_hazard	HR	EIF3E.BINHigh_AboveMedian	factor	2.00	contr.treatment	treatment	189	115	96,977	0.143	3.42	201	1.23	2.16
ELAPOR1	0.56	0.42, 0.75	<0.001	0.574	6e-05	7e-05	5e-05	7e-05	7e-05	7e-05	High_AboveMedian	ELAPOR1.BIN	dichotomous	FALSE	level	FALSE	382	201	382	prop_hazard	HR	ELAPOR1.BINHigh_AboveMedian	factor	2.00	contr.treatment	treatment	190	80	121,434	0.144	-3.98	201	0.42	0.75
ELMO1	0.55	0.41, 0.73	<0.001	0.566	3e-05	4e-05	3e-05	4e-05	4e-05	4e-05	High_AboveMedian	ELMO1.BIN	dichotomous	FALSE	level	FALSE	382	201	382	prop_hazard	HR	ELMO1.BINHigh_AboveMedian	factor	2.00	contr.treatment	treatment	192	82	126,986	0.145	-4.11	201	0.41	0.73
ELP5	1.80	1.36, 2.38	<0.001	0.573	4e-05	5e-05	4e-05	5e-05	5e-05	5e-05	High_AboveMedian	ELP5.BIN	dichotomous	FALSE	level	FALSE	382	201	382	prop_hazard	HR	ELP5.BINHigh_AboveMedian	factor	2.00	contr.treatment	treatment	187	118	96,166	0.144	4.08	201	1.36	2.38
EMC2	1.73	1.31, 2.30	<0.001	0.561	1e-04	1e-04	1e-04	1e-04	1e-04	1e-04	High_AboveMedian	EMC2.BIN	dichotomous	FALSE	level	FALSE	382	201	382	prop_hazard	HR	EMC2.BINHigh_AboveMedian	factor	2.00	contr.treatment	treatment	189	120	100,439	0.144	3.81	201	1.31	2.30
EOMES	0.56	0.42, 0.74	<0.001	0.585	5e-05	6e-05	5e-05	6e-05	6e-05	6e-05	High_AboveMedian	EOMES.BIN	dichotomous	FALSE	level	FALSE	382	201	382	prop_hazard	HR	EOMES.BINHigh_AboveMedian	factor	2.00	contr.treatment	treatment	188	84	125,903	0.143	-4.02	201	0.42	0.74
EPB41	0.53	0.40, 0.71	<0.001	0.568	1e-05	1e-05	9e-06	1e-05	1e-05	1e-05	High_AboveMedian	EPB41.BIN	dichotomous	FALSE	level	FALSE	382	201	382	prop_hazard	HR	EPB41.BINHigh_AboveMedian	factor	2.00	contr.treatment	treatment	190	79	123,960	0.145	-4.36	201	0.40	0.71
EPB41L3	0.55	0.41, 0.73	<0.001	0.575	2e-05	3e-05	2e-05	3e-05	3e-05	3e-05	High_AboveMedian	EPB41L3.BIN	dichotomous	FALSE	level	FALSE	382	201	382	prop_hazard	HR	EPB41L3.BINHigh_AboveMedian	factor	2.00	contr.treatment	treatment	191	85	130,113	0.144	-4.19	201	0.41	0.73
EPHA1	0.57	0.43, 0.76	<0.001	0.575	8e-05	9e-05	8e-05	9e-05	9e-05	9e-05	High_AboveMedian	EPHA1.BIN	dichotomous	FALSE	level	FALSE	382	201	382	prop_hazard	HR	EPHA1.BINHigh_AboveMedian	factor	2.00	contr.treatment	treatment	191	84	126,473	0.144	-3.91	201	0.43	0.76
EPHB6	0.56	0.42, 0.74	<0.001	0.57	5e-05	6e-05	5e-05	6e-05	6e-05	6e-05	High_AboveMedian	EPHB6.BIN	dichotomous	FALSE	level	FALSE	382	201	382	prop_hazard	HR	EPHB6.BINHigh_AboveMedian	factor	2.00	contr.treatment	treatment	191	83	126,895	0.144	-4.02	201	0.42	0.74
EPN2	1.68	1.26, 2.22	<0.001	0.561	3e-04	3e-04	3e-04	3e-04	3e-04	3e-04	High_AboveMedian	EPN2.BIN	dichotomous	FALSE	level	FALSE	382	201	382	prop_hazard	HR	EPN2.BINHigh_AboveMedian	factor	2.00	contr.treatment	treatment	189	117	98,943	0.144	3.60	201	1.26	2.22
ERAP2	0.51	0.38, 0.68	<0.001	0.58	3e-06	4e-06	3e-06	4e-06	4e-06	4e-06	High_AboveMedian	ERAP2.BIN	dichotomous	FALSE	level	FALSE	382	201	382	prop_hazard	HR	ERAP2.BINHigh_AboveMedian	factor	2.00	contr.treatment	treatment	188	76	121,927	0.146	-4.59	201	0.38	0.68
ERMN	0.58	0.43, 0.76	<0.001	0.565	1e-04	1e-04	1e-04	1e-04	1e-04	1e-04	High_AboveMedian	ERMN.BIN	dichotomous	FALSE	level	FALSE	382	201	382	prop_hazard	HR	ERMN.BINHigh_AboveMedian	factor	2.00	contr.treatment	treatment	190	82	123,017	0.144	-3.83	201	0.43	0.76
ESM1	1.61	1.22, 2.14	<0.001	0.553	7e-04	8e-04	7e-04	8e-04	8e-04	8e-04	High_AboveMedian	ESM1.BIN	dichotomous	FALSE	level	FALSE	382	201	382	prop_hazard	HR	ESM1.BINHigh_AboveMedian	factor	2.00	contr.treatment	treatment	188	117	100,660	0.143	3.34	201	1.22	2.14
EVA1B	1.61	1.21, 2.13	<0.001	0.561	8e-04	9e-04	8e-04	9e-04	9e-04	9e-04	High_AboveMedian	EVA1B.BIN	dichotomous	FALSE	level	FALSE	382	201	382	prop_hazard	HR	EVA1B.BINHigh_AboveMedian	factor	2.00	contr.treatment	treatment	188	115	100,080	0.143	3.32	201	1.21	2.13
EXOC3L4	0.58	0.44, 0.77	<0.001	0.575	2e-04	2e-04	1e-04	2e-04	2e-04	2e-04	High_AboveMedian	EXOC3L4.BIN	dichotomous	FALSE	level	FALSE	382	201	382	prop_hazard	HR	EXOC3L4.BINHigh_AboveMedian	factor	2.00	contr.treatment	treatment	189	86	127,247	0.144	-3.75	201	0.44	0.77
F5	0.62	0.47, 0.82	<0.001	0.553	7e-04	8e-04	7e-04	8e-04	8e-04	8e-04	High_AboveMedian	F5.BIN	dichotomous	FALSE	level	FALSE	382	201	382	prop_hazard	HR	F5.BINHigh_AboveMedian	factor	2.00	contr.treatment	treatment	194	84	122,021	0.144	-3.35	201	0.47	0.82
FA2H	0.57	0.43, 0.76	<0.001	0.581	9e-05	1e-04	9e-05	1e-04	1e-04	1e-04	High_AboveMedian	FA2H.BIN	dichotomous	FALSE	level	FALSE	382	201	382	prop_hazard	HR	FA2H.BINHigh_AboveMedian	factor	2.00	contr.treatment	treatment	192	84	125,382	0.143	-3.88	201	0.43	0.76
FAM153B	0.62	0.47, 0.82	<0.001	0.564	6e-04	7e-04	6e-04	7e-04	7e-04	7e-04	High_AboveMedian	FAM153B.BIN	dichotomous	FALSE	level	FALSE	382	201	382	prop_hazard	HR	FAM153B.BINHigh_AboveMedian	factor	2.00	contr.treatment	treatment	193	86	124,226	0.143	-3.39	201	0.47	0.82
FAM171A2	1.61	1.22, 2.13	<0.001	0.561	7e-04	8e-04	7e-04	8e-04	8e-04	8e-04	High_AboveMedian	FAM171A2.BIN	dichotomous	FALSE	level	FALSE	382	201	382	prop_hazard	HR	FAM171A2.BINHigh_AboveMedian	factor	2.00	contr.treatment	treatment	188	115	99,740	0.143	3.35	201	1.22	2.13
FAM181B	1.68	1.27, 2.22	<0.001	0.564	3e-04	3e-04	3e-04	3e-04	3e-04	3e-04	High_AboveMedian	FAM181B.BIN	dichotomous	FALSE	level	FALSE	382	201	382	prop_hazard	HR	FAM181B.BINHigh_AboveMedian	factor	2.00	contr.treatment	treatment	189	117	99,972	0.143	3.61	201	1.27	2.22
FAM209B	0.62	0.47, 0.83	<0.001	0.566	9e-04	0.001	9e-04	0.001	0.001	0.001	High_AboveMedian	FAM209B.BIN	dichotomous	FALSE	level	FALSE	382	201	382	prop_hazard	HR	FAM209B.BINHigh_AboveMedian	factor	2.00	contr.treatment	treatment	190	87	123,239	0.143	-3.30	201	0.47	0.83
FAM216A	1.66	1.25, 2.20	<0.001	0.556	4e-04	4e-04	4e-04	4e-04	4e-04	4e-04	High_AboveMedian	FAM216A.BIN	dichotomous	FALSE	level	FALSE	382	201	382	prop_hazard	HR	FAM216A.BINHigh_AboveMedian	factor	2.00	contr.treatment	treatment	189	116	97,808	0.143	3.53	201	1.25	2.20
FARSB	1.65	1.24, 2.18	<0.001	0.558	4e-04	5e-04	4e-04	5e-04	5e-04	5e-04	High_AboveMedian	FARSB.BIN	dichotomous	FALSE	level	FALSE	382	201	382	prop_hazard	HR	FARSB.BINHigh_AboveMedian	factor	2.00	contr.treatment	treatment	191	116	98,849	0.143	3.49	201	1.24	2.18
FBXO22	1.66	1.25, 2.20	<0.001	0.56	4e-04	4e-04	4e-04	4e-04	4e-04	4e-04	High_AboveMedian	FBXO22.BIN	dichotomous	FALSE	level	FALSE	382	201	382	prop_hazard	HR	FBXO22.BINHigh_AboveMedian	factor	2.00	contr.treatment	treatment	191	115	96,610	0.143	3.54	201	1.25	2.20
FCMR	0.54	0.41, 0.72	<0.001	0.578	2e-05	2e-05	1e-05	2e-05	2e-05	2e-05	High_AboveMedian	FCMR.BIN	dichotomous	FALSE	level	FALSE	382	201	382	prop_hazard	HR	FCMR.BINHigh_AboveMedian	factor	2.00	contr.treatment	treatment	189	82	126,393	0.144	-4.26	201	0.41	0.72
FCRL1	0.51	0.38, 0.67	<0.001	0.593	2e-06	3e-06	2e-06	3e-06	3e-06	3e-06	High_AboveMedian	FCRL1.BIN	dichotomous	FALSE	level	FALSE	382	201	382	prop_hazard	HR	FCRL1.BINHigh_AboveMedian	factor	2.00	contr.treatment	treatment	191	81	128,804	0.144	-4.69	201	0.38	0.67
FCRL2	0.49	0.37, 0.66	<0.001	0.585	8e-07	1e-06	7e-07	1e-06	1e-06	1e-06	High_AboveMedian	FCRL2.BIN	dichotomous	FALSE	level	FALSE	382	201	382	prop_hazard	HR	FCRL2.BINHigh_AboveMedian	factor	2.00	contr.treatment	treatment	191	80	130,216	0.145	-4.86	201	0.37	0.66
FCRL5	0.54	0.41, 0.72	<0.001	0.578	2e-05	2e-05	1e-05	2e-05	2e-05	2e-05	High_AboveMedian	FCRL5.BIN	dichotomous	FALSE	level	FALSE	382	201	382	prop_hazard	HR	FCRL5.BINHigh_AboveMedian	factor	2.00	contr.treatment	treatment	192	84	129,945	0.144	-4.27	201	0.41	0.72
FGD3	0.56	0.42, 0.74	<0.001	0.577	5e-05	6e-05	4e-05	6e-05	6e-05	6e-05	High_AboveMedian	FGD3.BIN	dichotomous	FALSE	level	FALSE	382	201	382	prop_hazard	HR	FGD3.BINHigh_AboveMedian	factor	2.00	contr.treatment	treatment	189	84	126,969	0.144	-4.03	201	0.42	0.74
FGR	0.62	0.47, 0.82	<0.001	0.56	7e-04	8e-04	7e-04	8e-04	8e-04	8e-04	High_AboveMedian	FGR.BIN	dichotomous	FALSE	level	FALSE	382	201	382	prop_hazard	HR	FGR.BINHigh_AboveMedian	factor	2.00	contr.treatment	treatment	188	86	124,093	0.143	-3.37	201	0.47	0.82
FLRT3	1.66	1.25, 2.19	<0.001	0.555	4e-04	4e-04	4e-04	4e-04	4e-04	4e-04	High_AboveMedian	FLRT3.BIN	dichotomous	FALSE	level	FALSE	382	201	382	prop_hazard	HR	FLRT3.BINHigh_AboveMedian	factor	2.00	contr.treatment	treatment	190	118	100,488	0.144	3.51	201	1.25	2.19
FLT3	0.59	0.44, 0.78	<0.001	0.576	2e-04	2e-04	2e-04	2e-04	2e-04	2e-04	High_AboveMedian	FLT3.BIN	dichotomous	FALSE	level	FALSE	382	201	382	prop_hazard	HR	FLT3.BINHigh_AboveMedian	factor	2.00	contr.treatment	treatment	191	83	122,637	0.144	-3.73	201	0.44	0.78
FLT3LG	0.56	0.42, 0.75	<0.001	0.571	5e-05	6e-05	5e-05	6e-05	6e-05	6e-05	High_AboveMedian	FLT3LG.BIN	dichotomous	FALSE	level	FALSE	382	201	382	prop_hazard	HR	FLT3LG.BINHigh_AboveMedian	factor	2.00	contr.treatment	treatment	189	82	124,988	0.144	-4.00	201	0.42	0.75
FMNL1	0.56	0.42, 0.75	<0.001	0.569	5e-05	7e-05	5e-05	7e-05	7e-05	7e-05	High_AboveMedian	FMNL1.BIN	dichotomous	FALSE	level	FALSE	382	201	382	prop_hazard	HR	FMNL1.BINHigh_AboveMedian	factor	2.00	contr.treatment	treatment	189	80	123,271	0.145	-3.98	201	0.42	0.75
FO681492.1	0.60	0.45, 0.79	<0.001	0.563	3e-04	4e-04	3e-04	4e-04	4e-04	4e-04	High_AboveMedian	FO681492.1.BIN	dichotomous	FALSE	level	FALSE	382	201	382	prop_hazard	HR	FO681492.1.BINHigh_AboveMedian	factor	2.00	contr.treatment	treatment	190	83	121,344	0.144	-3.56	201	0.45	0.79
FSBP	1.90	1.43, 2.52	<0.001	0.583	6e-06	8e-06	6e-06	8e-06	8e-06	8e-06	High_AboveMedian	FSBP.BIN	dichotomous	FALSE	level	FALSE	382	201	382	prop_hazard	HR	FSBP.BINHigh_AboveMedian	factor	2.00	contr.treatment	treatment	189	120	96,416	0.144	4.46	201	1.43	2.52
FSCN1	1.76	1.33, 2.33	<0.001	0.569	7e-05	8e-05	7e-05	8e-05	8e-05	8e-05	High_AboveMedian	FSCN1.BIN	dichotomous	FALSE	level	FALSE	382	201	382	prop_hazard	HR	FSCN1.BINHigh_AboveMedian	factor	2.00	contr.treatment	treatment	190	119	99,326	0.144	3.94	201	1.33	2.33
FUNDC1	1.68	1.27, 2.22	<0.001	0.562	3e-04	3e-04	3e-04	3e-04	3e-04	3e-04	High_AboveMedian	FUNDC1.BIN	dichotomous	FALSE	level	FALSE	382	201	382	prop_hazard	HR	FUNDC1.BINHigh_AboveMedian	factor	2.00	contr.treatment	treatment	187	116	97,327	0.143	3.61	201	1.27	2.22
FUT7	0.52	0.39, 0.69	<0.001	0.585	5e-06	7e-06	5e-06	7e-06	7e-06	7e-06	High_AboveMedian	FUT7.BIN	dichotomous	FALSE	level	FALSE	382	201	382	prop_hazard	HR	FUT7.BINHigh_AboveMedian	factor	2.00	contr.treatment	treatment	191	79	125,676	0.145	-4.48	201	0.39	0.69
FYCO1	0.61	0.46, 0.81	<0.001	0.56	5e-04	6e-04	5e-04	6e-04	6e-04	6e-04	High_AboveMedian	FYCO1.BIN	dichotomous	FALSE	level	FALSE	382	201	382	prop_hazard	HR	FYCO1.BINHigh_AboveMedian	factor	2.00	contr.treatment	treatment	191	86	125,274	0.143	-3.44	201	0.46	0.81
GAMT	1.67	1.26, 2.21	<0.001	0.562	3e-04	4e-04	3e-04	4e-04	4e-04	4e-04	High_AboveMedian	GAMT.BIN	dichotomous	FALSE	level	FALSE	382	201	382	prop_hazard	HR	GAMT.BINHigh_AboveMedian	factor	2.00	contr.treatment	treatment	189	119	102,247	0.144	3.56	201	1.26	2.21
GAPDH	1.65	1.25, 2.18	<0.001	0.562	4e-04	4e-04	4e-04	4e-04	4e-04	4e-04	High_AboveMedian	GAPDH.BIN	dichotomous	FALSE	level	FALSE	382	201	382	prop_hazard	HR	GAPDH.BINHigh_AboveMedian	factor	2.00	contr.treatment	treatment	188	114	96,534	0.143	3.51	201	1.25	2.18
GAREM2	1.65	1.24, 2.18	<0.001	0.56	4e-04	5e-04	4e-04	5e-04	5e-04	5e-04	High_AboveMedian	GAREM2.BIN	dichotomous	FALSE	level	FALSE	382	201	382	prop_hazard	HR	GAREM2.BINHigh_AboveMedian	factor	2.00	contr.treatment	treatment	187	117	99,978	0.143	3.49	201	1.24	2.18
GDNF	1.94	1.46, 2.57	<0.001	0.577	4e-06	5e-06	3e-06	5e-06	5e-06	5e-06	High_AboveMedian	GDNF.BIN	dichotomous	FALSE	level	FALSE	382	201	382	prop_hazard	HR	GDNF.BINHigh_AboveMedian	factor	2.00	contr.treatment	treatment	190	122	96,888	0.145	4.57	201	1.46	2.57
GET1	1.84	1.39, 2.45	<0.001	0.571	2e-05	2e-05	2e-05	2e-05	2e-05	2e-05	High_AboveMedian	GET1.BIN	dichotomous	FALSE	level	FALSE	382	201	382	prop_hazard	HR	GET1.BINHigh_AboveMedian	factor	2.00	contr.treatment	treatment	187	119	94,642	0.145	4.22	201	1.39	2.45
GGT5	0.62	0.47, 0.82	<0.001	0.56	8e-04	9e-04	8e-04	9e-04	9e-04	9e-04	High_AboveMedian	GGT5.BIN	dichotomous	FALSE	level	FALSE	382	201	382	prop_hazard	HR	GGT5.BINHigh_AboveMedian	factor	2.00	contr.treatment	treatment	190	86	123,048	0.143	-3.33	201	0.47	0.82
GID8	1.63	1.23, 2.17	<0.001	0.548	6e-04	7e-04	6e-04	7e-04	7e-04	7e-04	High_AboveMedian	GID8.BIN	dichotomous	FALSE	level	FALSE	382	201	382	prop_hazard	HR	GID8.BINHigh_AboveMedian	factor	2.00	contr.treatment	treatment	187	118	99,925	0.144	3.41	201	1.23	2.17
GIMAP7	0.58	0.43, 0.76	<0.001	0.572	1e-04	1e-04	1e-04	1e-04	1e-04	1e-04	High_AboveMedian	GIMAP7.BIN	dichotomous	FALSE	level	FALSE	382	201	382	prop_hazard	HR	GIMAP7.BINHigh_AboveMedian	factor	2.00	contr.treatment	treatment	189	85	127,299	0.144	-3.84	201	0.43	0.76
GLT8D1	1.74	1.31, 2.31	<0.001	0.564	9e-05	1e-04	9e-05	1e-04	1e-04	1e-04	High_AboveMedian	GLT8D1.BIN	dichotomous	FALSE	level	FALSE	382	201	382	prop_hazard	HR	GLT8D1.BINHigh_AboveMedian	factor	2.00	contr.treatment	treatment	189	120	99,895	0.144	3.86	201	1.31	2.31
GLUD1	0.61	0.46, 0.81	<0.001	0.564	6e-04	6e-04	6e-04	6e-04	6e-04	6e-04	High_AboveMedian	GLUD1.BIN	dichotomous	FALSE	level	FALSE	382	201	382	prop_hazard	HR	GLUD1.BINHigh_AboveMedian	factor	2.00	contr.treatment	treatment	193	87	124,643	0.143	-3.42	201	0.46	0.81
GNLY	0.57	0.43, 0.76	<0.001	0.57	9e-05	1e-04	8e-05	1e-04	1e-04	1e-04	High_AboveMedian	GNLY.BIN	dichotomous	FALSE	level	FALSE	382	201	382	prop_hazard	HR	GNLY.BINHigh_AboveMedian	factor	2.00	contr.treatment	treatment	189	81	122,657	0.144	-3.88	201	0.43	0.76
GP1BA	0.53	0.40, 0.70	<0.001	0.572	7e-06	9e-06	7e-06	9e-06	9e-06	9e-06	High_AboveMedian	GP1BA.BIN	dichotomous	FALSE	level	FALSE	382	201	382	prop_hazard	HR	GP1BA.BINHigh_AboveMedian	factor	2.00	contr.treatment	treatment	191	79	125,575	0.145	-4.43	201	0.40	0.70
GPR180	1.64	1.24, 2.18	<0.001	0.544	5e-04	6e-04	5e-04	6e-04	6e-04	6e-04	High_AboveMedian	GPR180.BIN	dichotomous	FALSE	level	FALSE	382	201	382	prop_hazard	HR	GPR180.BINHigh_AboveMedian	factor	2.00	contr.treatment	treatment	189	117	99,222	0.144	3.45	201	1.24	2.18
GPRASP2	1.75	1.32, 2.31	<0.001	0.577	9e-05	1e-04	8e-05	1e-04	1e-04	1e-04	High_AboveMedian	GPRASP2.BIN	dichotomous	FALSE	level	FALSE	382	201	382	prop_hazard	HR	GPRASP2.BINHigh_AboveMedian	factor	2.00	contr.treatment	treatment	188	117	97,211	0.143	3.89	201	1.32	2.31
GPX8	1.74	1.31, 2.30	<0.001	0.557	1e-04	1e-04	1e-04	1e-04	1e-04	1e-04	High_AboveMedian	GPX8.BIN	dichotomous	FALSE	level	FALSE	382	201	382	prop_hazard	HR	GPX8.BINHigh_AboveMedian	factor	2.00	contr.treatment	treatment	187	116	94,582	0.144	3.84	201	1.31	2.30
GSTA4	1.64	1.23, 2.17	<0.001	0.55	6e-04	6e-04	5e-04	6e-04	6e-04	6e-04	High_AboveMedian	GSTA4.BIN	dichotomous	FALSE	level	FALSE	382	201	382	prop_hazard	HR	GSTA4.BINHigh_AboveMedian	factor	2.00	contr.treatment	treatment	189	117	98,904	0.144	3.42	201	1.23	2.17
GZMK	0.62	0.47, 0.82	<0.001	0.568	8e-04	8e-04	7e-04	8e-04	8e-04	8e-04	High_AboveMedian	GZMK.BIN	dichotomous	FALSE	level	FALSE	382	201	382	prop_hazard	HR	GZMK.BINHigh_AboveMedian	factor	2.00	contr.treatment	treatment	189	86	122,293	0.143	-3.35	201	0.47	0.82
HDGFL3	1.81	1.36, 2.40	<0.001	0.565	3e-05	4e-05	3e-05	4e-05	4e-05	4e-05	High_AboveMedian	HDGFL3.BIN	dichotomous	FALSE	level	FALSE	382	201	382	prop_hazard	HR	HDGFL3.BINHigh_AboveMedian	factor	2.00	contr.treatment	treatment	188	119	96,201	0.144	4.11	201	1.36	2.40
HERC3	0.53	0.40, 0.71	<0.001	0.573	1e-05	2e-05	1e-05	1.5e-05	2e-05	1.5e-05	High_AboveMedian	HERC3.BIN	dichotomous	FALSE	level	FALSE	382	201	382	prop_hazard	HR	HERC3.BINHigh_AboveMedian	factor	2.00	contr.treatment	treatment	193	80	125,826	0.145	-4.32	201	0.40	0.71
HERPUD1	0.61	0.46, 0.80	<0.001	0.571	4e-04	5e-04	4e-04	5e-04	5e-04	5e-04	High_AboveMedian	HERPUD1.BIN	dichotomous	FALSE	level	FALSE	382	201	382	prop_hazard	HR	HERPUD1.BINHigh_AboveMedian	factor	2.00	contr.treatment	treatment	190	86	125,683	0.143	-3.50	201	0.46	0.80
HLA.C	0.62	0.47, 0.82	<0.001	0.572	6e-04	7e-04	6e-04	7e-04	7e-04	7e-04	High_AboveMedian	HLA.C.BIN	dichotomous	FALSE	level	FALSE	382	201	382	prop_hazard	HR	HLA.C.BINHigh_AboveMedian	factor	2.00	contr.treatment	treatment	188	86	123,247	0.143	-3.39	201	0.47	0.82
HLA.DMA	0.57	0.43, 0.76	<0.001	0.577	8e-05	1e-04	8e-05	1e-04	1e-04	1e-04	High_AboveMedian	HLA.DMA.BIN	dichotomous	FALSE	level	FALSE	382	201	382	prop_hazard	HR	HLA.DMA.BINHigh_AboveMedian	factor	2.00	contr.treatment	treatment	189	85	127,002	0.143	-3.90	201	0.43	0.76
HLA.DOB	0.58	0.43, 0.76	<0.001	0.579	1e-04	1e-04	9e-05	1e-04	1e-04	1e-04	High_AboveMedian	HLA.DOB.BIN	dichotomous	FALSE	level	FALSE	382	201	382	prop_hazard	HR	HLA.DOB.BINHigh_AboveMedian	factor	2.00	contr.treatment	treatment	190	86	126,867	0.143	-3.87	201	0.43	0.76
HLA.DPA1	0.55	0.41, 0.73	<0.001	0.586	2e-05	3e-05	2e-05	3e-05	3e-05	3e-05	High_AboveMedian	HLA.DPA1.BIN	dichotomous	FALSE	level	FALSE	382	201	382	prop_hazard	HR	HLA.DPA1.BINHigh_AboveMedian	factor	2.00	contr.treatment	treatment	189	85	129,532	0.143	-4.20	201	0.41	0.73
HLA.DQA1	0.62	0.46, 0.81	<0.001	0.566	6e-04	7e-04	6e-04	7e-04	7e-04	7e-04	High_AboveMedian	HLA.DQA1.BIN	dichotomous	FALSE	level	FALSE	382	201	382	prop_hazard	HR	HLA.DQA1.BINHigh_AboveMedian	factor	2.00	contr.treatment	treatment	190	85	121,767	0.143	-3.40	201	0.46	0.81
HLA.DQA2	0.55	0.41, 0.73	<0.001	0.583	2e-05	3e-05	2e-05	3e-05	3e-05	3e-05	High_AboveMedian	HLA.DQA2.BIN	dichotomous	FALSE	level	FALSE	382	201	382	prop_hazard	HR	HLA.DQA2.BINHigh_AboveMedian	factor	2.00	contr.treatment	treatment	191	82	125,675	0.144	-4.17	201	0.41	0.73
HLA.DQB2	0.60	0.45, 0.79	<0.001	0.568	3e-04	4e-04	3e-04	4e-04	4e-04	4e-04	High_AboveMedian	HLA.DQB2.BIN	dichotomous	FALSE	level	FALSE	382	201	382	prop_hazard	HR	HLA.DQB2.BINHigh_AboveMedian	factor	2.00	contr.treatment	treatment	189	84	123,582	0.144	-3.57	201	0.45	0.79
HLA.DRA	0.60	0.46, 0.80	<0.001	0.569	4e-04	4e-04	4e-04	4e-04	4e-04	4e-04	High_AboveMedian	HLA.DRA.BIN	dichotomous	FALSE	level	FALSE	382	201	382	prop_hazard	HR	HLA.DRA.BINHigh_AboveMedian	factor	2.00	contr.treatment	treatment	189	88	126,955	0.143	-3.52	201	0.46	0.80
HLA.DRB1	0.58	0.43, 0.76	<0.001	0.575	1e-04	1e-04	1e-04	1e-04	1e-04	1e-04	High_AboveMedian	HLA.DRB1.BIN	dichotomous	FALSE	level	FALSE	382	201	382	prop_hazard	HR	HLA.DRB1.BINHigh_AboveMedian	factor	2.00	contr.treatment	treatment	188	84	125,221	0.144	-3.84	201	0.43	0.76
HLA.E	0.52	0.39, 0.69	<0.001	0.59	4e-06	6e-06	4e-06	6e-06	6e-06	6e-06	High_AboveMedian	HLA.E.BIN	dichotomous	FALSE	level	FALSE	382	201	382	prop_hazard	HR	HLA.E.BINHigh_AboveMedian	factor	2.00	contr.treatment	treatment	188	81	126,819	0.145	-4.53	201	0.39	0.69
HLA.F	0.57	0.43, 0.76	<0.001	0.577	9e-05	1e-04	8e-05	1e-04	1e-04	1e-04	High_AboveMedian	HLA.F.BIN	dichotomous	FALSE	level	FALSE	382	201	382	prop_hazard	HR	HLA.F.BINHigh_AboveMedian	factor	2.00	contr.treatment	treatment	189	84	125,752	0.144	-3.89	201	0.43	0.76
HMCN2	0.52	0.39, 0.70	<0.001	0.571	6e-06	9e-06	6e-06	9e-06	9e-06	9e-06	High_AboveMedian	HMCN2.BIN	dichotomous	FALSE	level	FALSE	382	201	382	prop_hazard	HR	HMCN2.BINHigh_AboveMedian	factor	2.00	contr.treatment	treatment	191	77	123,404	0.146	-4.45	201	0.39	0.70
HOXA3	1.90	1.44, 2.53	<0.001	0.582	6e-06	8e-06	6e-06	8e-06	8e-06	8e-06	High_AboveMedian	HOXA3.BIN	dichotomous	FALSE	level	FALSE	382	201	382	prop_hazard	HR	HOXA3.BINHigh_AboveMedian	factor	2.00	contr.treatment	treatment	191	121	97,506	0.144	4.46	201	1.44	2.53
HOXA5	1.89	1.43, 2.51	<0.001	0.58	7e-06	1e-05	7e-06	1e-05	1e-05	1e-05	High_AboveMedian	HOXA5.BIN	dichotomous	FALSE	level	FALSE	382	201	382	prop_hazard	HR	HOXA5.BINHigh_AboveMedian	factor	2.00	contr.treatment	treatment	189	121	96,824	0.144	4.43	201	1.43	2.51
HOXB13	1.69	1.28, 2.24	<0.001	0.556	2e-04	3e-04	2e-04	3e-04	3e-04	3e-04	High_AboveMedian	HOXB13.BIN	dichotomous	FALSE	level	FALSE	382	201	382	prop_hazard	HR	HOXB13.BINHigh_AboveMedian	factor	2.00	contr.treatment	treatment	189	118	100,286	0.143	3.66	201	1.28	2.24
HOXB2	1.66	1.25, 2.20	<0.001	0.57	4e-04	4e-04	3e-04	4e-04	4e-04	4e-04	High_AboveMedian	HOXB2.BIN	dichotomous	FALSE	level	FALSE	382	201	382	prop_hazard	HR	HOXB2.BINHigh_AboveMedian	factor	2.00	contr.treatment	treatment	190	115	98,115	0.143	3.55	201	1.25	2.20
HOXC10	1.79	1.35, 2.38	<0.001	0.572	4e-05	5e-05	4e-05	5e-05	5e-05	5e-05	High_AboveMedian	HOXC10.BIN	dichotomous	FALSE	level	FALSE	382	201	382	prop_hazard	HR	HOXC10.BINHigh_AboveMedian	factor	2.00	contr.treatment	treatment	188	118	96,472	0.144	4.07	201	1.35	2.38
HOXC6	1.84	1.39, 2.44	<0.001	0.576	2e-05	2e-05	2e-05	2e-05	2e-05	2e-05	High_AboveMedian	HOXC6.BIN	dichotomous	FALSE	level	FALSE	382	201	382	prop_hazard	HR	HOXC6.BINHigh_AboveMedian	factor	2.00	contr.treatment	treatment	189	121	98,913	0.144	4.22	201	1.39	2.44
HOXD8	1.70	1.28, 2.25	<0.001	0.562	2e-04	2e-04	2e-04	2e-04	2e-04	2e-04	High_AboveMedian	HOXD8.BIN	dichotomous	FALSE	level	FALSE	382	201	382	prop_hazard	HR	HOXD8.BINHigh_AboveMedian	factor	2.00	contr.treatment	treatment	189	114	94,033	0.143	3.70	201	1.28	2.25
HP1BP3	1.61	1.22, 2.13	<0.001	0.563	8e-04	8e-04	7e-04	8e-04	8e-04	8e-04	High_AboveMedian	HP1BP3.BIN	dichotomous	FALSE	level	FALSE	382	201	382	prop_hazard	HR	HP1BP3.BINHigh_AboveMedian	factor	2.00	contr.treatment	treatment	188	114	97,471	0.143	3.34	201	1.22	2.13
HS3ST3A1	0.60	0.46, 0.80	<0.001	0.557	4e-04	5e-04	4e-04	5e-04	5e-04	5e-04	High_AboveMedian	HS3ST3A1.BIN	dichotomous	FALSE	level	FALSE	382	201	382	prop_hazard	HR	HS3ST3A1.BINHigh_AboveMedian	factor	2.00	contr.treatment	treatment	190	84	123,491	0.144	-3.50	201	0.46	0.80
HS6ST2	1.62	1.22, 2.14	<0.001	0.557	7e-04	8e-04	7e-04	8e-04	8e-04	8e-04	High_AboveMedian	HS6ST2.BIN	dichotomous	FALSE	level	FALSE	382	201	382	prop_hazard	HR	HS6ST2.BINHigh_AboveMedian	factor	2.00	contr.treatment	treatment	188	115	98,845	0.143	3.36	201	1.22	2.14
HSCB	1.69	1.27, 2.23	<0.001	0.565	2e-04	3e-04	2e-04	3e-04	3e-04	3e-04	High_AboveMedian	HSCB.BIN	dichotomous	FALSE	level	FALSE	382	201	382	prop_hazard	HR	HSCB.BINHigh_AboveMedian	factor	2.00	contr.treatment	treatment	189	114	94,444	0.143	3.65	201	1.27	2.23
HSH2D	0.61	0.46, 0.80	<0.001	0.567	4e-04	5e-04	4e-04	5e-04	5e-04	5e-04	High_AboveMedian	HSH2D.BIN	dichotomous	FALSE	level	FALSE	382	201	382	prop_hazard	HR	HSH2D.BINHigh_AboveMedian	factor	2.00	contr.treatment	treatment	189	86	124,600	0.143	-3.50	201	0.46	0.80
HTRA4	0.61	0.46, 0.81	<0.001	0.562	6e-04	7e-04	6e-04	7e-04	7e-04	7e-04	High_AboveMedian	HTRA4.BIN	dichotomous	FALSE	level	FALSE	382	201	382	prop_hazard	HR	HTRA4.BINHigh_AboveMedian	factor	2.00	contr.treatment	treatment	189	84	121,118	0.143	-3.41	201	0.46	0.81
ICOS	0.56	0.43, 0.75	<0.001	0.584	6e-05	7e-05	5e-05	7e-05	7e-05	7e-05	High_AboveMedian	ICOS.BIN	dichotomous	FALSE	level	FALSE	382	201	382	prop_hazard	HR	ICOS.BINHigh_AboveMedian	factor	2.00	contr.treatment	treatment	189	84	125,471	0.143	-3.98	201	0.43	0.75
IFT22	1.98	1.49, 2.63	<0.001	0.583	2e-06	2e-06	1e-06	2e-06	2e-06	2e-06	High_AboveMedian	IFT22.BIN	dichotomous	FALSE	level	FALSE	382	201	382	prop_hazard	HR	IFT22.BINHigh_AboveMedian	factor	2.00	contr.treatment	treatment	188	121	93,346	0.145	4.73	201	1.49	2.63
IGLL5	0.51	0.38, 0.67	<0.001	0.58	2e-06	3e-06	2e-06	3e-06	3e-06	3e-06	High_AboveMedian	IGLL5.BIN	dichotomous	FALSE	level	FALSE	382	201	382	prop_hazard	HR	IGLL5.BINHigh_AboveMedian	factor	2.00	contr.treatment	treatment	192	79	127,186	0.145	-4.69	201	0.38	0.67
IL10RA	0.51	0.38, 0.67	<0.001	0.582	2e-06	3e-06	2e-06	3e-06	3e-06	3e-06	High_AboveMedian	IL10RA.BIN	dichotomous	FALSE	level	FALSE	382	201	382	prop_hazard	HR	IL10RA.BINHigh_AboveMedian	factor	2.00	contr.treatment	treatment	189	78	126,165	0.146	-4.67	201	0.38	0.67
IL12B	0.59	0.45, 0.78	<0.001	0.571	2e-04	3e-04	2e-04	3e-04	3e-04	3e-04	High_AboveMedian	IL12B.BIN	dichotomous	FALSE	level	FALSE	382	201	382	prop_hazard	HR	IL12B.BINHigh_AboveMedian	factor	2.00	contr.treatment	treatment	193	84	122,744	0.143	-3.66	201	0.45	0.78
IL15RA	0.62	0.47, 0.82	<0.001	0.558	7e-04	8e-04	7e-04	8e-04	8e-04	8e-04	High_AboveMedian	IL15RA.BIN	dichotomous	FALSE	level	FALSE	382	201	382	prop_hazard	HR	IL15RA.BINHigh_AboveMedian	factor	2.00	contr.treatment	treatment	188	86	123,938	0.143	-3.37	201	0.47	0.82
IL16	0.57	0.43, 0.75	<0.001	0.579	8e-05	9e-05	7e-05	9e-05	9e-05	9e-05	High_AboveMedian	IL16.BIN	dichotomous	FALSE	level	FALSE	382	201	382	prop_hazard	HR	IL16.BINHigh_AboveMedian	factor	2.00	contr.treatment	treatment	190	85	127,316	0.143	-3.92	201	0.43	0.75
IL17RA	0.57	0.43, 0.75	<0.001	0.568	7e-05	9e-05	7e-05	9e-05	9e-05	9e-05	High_AboveMedian	IL17RA.BIN	dichotomous	FALSE	level	FALSE	382	201	382	prop_hazard	HR	IL17RA.BINHigh_AboveMedian	factor	2.00	contr.treatment	treatment	192	83	126,221	0.144	-3.93	201	0.43	0.75
IL18R1	0.57	0.43, 0.75	<0.001	0.574	7e-05	8e-05	7e-05	8e-05	8e-05	8e-05	High_AboveMedian	IL18R1.BIN	dichotomous	FALSE	level	FALSE	382	201	382	prop_hazard	HR	IL18R1.BINHigh_AboveMedian	factor	2.00	contr.treatment	treatment	189	83	124,928	0.144	-3.93	201	0.43	0.75
IL2	0.59	0.43, 0.80	<0.001	0.562	5e-04	8e-04	7e-04	8e-04	8e-04	8e-04	High_AboveMedian	IL2.BIN	dichotomous	FALSE	level	FALSE	382	201	382	prop_hazard	HR	IL2.BINHigh_AboveMedian	factor	2.00	contr.treatment	treatment	133	54	87,349	0.159	-3.35	201	0.43	0.80
IL23R	0.61	0.46, 0.81	<0.001	0.545	6e-04	7e-04	6e-04	7e-04	7e-04	7e-04	High_AboveMedian	IL23R.BIN	dichotomous	FALSE	level	FALSE	382	201	382	prop_hazard	HR	IL23R.BINHigh_AboveMedian	factor	2.00	contr.treatment	treatment	194	83	120,564	0.144	-3.39	201	0.46	0.81
IL32	0.59	0.45, 0.78	<0.001	0.573	2e-04	2e-04	2e-04	2e-04	2e-04	2e-04	High_AboveMedian	IL32.BIN	dichotomous	FALSE	level	FALSE	382	201	382	prop_hazard	HR	IL32.BINHigh_AboveMedian	factor	2.00	contr.treatment	treatment	188	85	125,828	0.143	-3.69	201	0.45	0.78
IL3RA	0.56	0.42, 0.75	<0.001	0.569	6e-05	7e-05	6e-05	7e-05	7e-05	7e-05	High_AboveMedian	IL3RA.BIN	dichotomous	FALSE	level	FALSE	382	201	382	prop_hazard	HR	IL3RA.BINHigh_AboveMedian	factor	2.00	contr.treatment	treatment	190	82	124,583	0.144	-3.98	201	0.42	0.75
INPP5D	0.55	0.41, 0.73	<0.001	0.575	3e-05	4e-05	3e-05	4e-05	4e-05	4e-05	High_AboveMedian	INPP5D.BIN	dichotomous	FALSE	level	FALSE	382	201	382	prop_hazard	HR	INPP5D.BINHigh_AboveMedian	factor	2.00	contr.treatment	treatment	190	82	126,369	0.145	-4.14	201	0.41	0.73
IRAG2	0.55	0.42, 0.73	<0.001	0.575	3e-05	4e-05	3e-05	4e-05	4e-05	4e-05	High_AboveMedian	IRAG2.BIN	dichotomous	FALSE	level	FALSE	382	201	382	prop_hazard	HR	IRAG2.BINHigh_AboveMedian	factor	2.00	contr.treatment	treatment	189	83	126,288	0.144	-4.13	201	0.42	0.73
IRF1	0.57	0.43, 0.75	<0.001	0.581	7e-05	8e-05	6e-05	8e-05	8e-05	8e-05	High_AboveMedian	IRF1.BIN	dichotomous	FALSE	level	FALSE	382	201	382	prop_hazard	HR	IRF1.BINHigh_AboveMedian	factor	2.00	contr.treatment	treatment	188	84	125,857	0.144	-3.95	201	0.43	0.75
IRF8	0.48	0.36, 0.64	<0.001	0.59	4e-07	6e-07	3e-07	6e-07	6e-07	6e-07	High_AboveMedian	IRF8.BIN	dichotomous	FALSE	level	FALSE	382	201	382	prop_hazard	HR	IRF8.BINHigh_AboveMedian	factor	2.00	contr.treatment	treatment	189	79	130,254	0.146	-5.00	201	0.36	0.64
ISG20	0.59	0.45, 0.79	<0.001	0.575	3e-04	3e-04	2e-04	3e-04	3e-04	3e-04	High_AboveMedian	ISG20.BIN	dichotomous	FALSE	level	FALSE	382	201	382	prop_hazard	HR	ISG20.BINHigh_AboveMedian	factor	2.00	contr.treatment	treatment	188	85	124,103	0.143	-3.63	201	0.45	0.79
ITGAD	0.60	0.45, 0.79	<0.001	0.571	3e-04	3e-04	3e-04	3e-04	3e-04	3e-04	High_AboveMedian	ITGAD.BIN	dichotomous	FALSE	level	FALSE	382	201	382	prop_hazard	HR	ITGAD.BINHigh_AboveMedian	factor	2.00	contr.treatment	treatment	189	86	125,644	0.143	-3.58	201	0.45	0.79
ITGAL	0.56	0.42, 0.74	<0.001	0.578	4e-05	5e-05	4e-05	5e-05	5e-05	5e-05	High_AboveMedian	ITGAL.BIN	dichotomous	FALSE	level	FALSE	382	201	382	prop_hazard	HR	ITGAL.BINHigh_AboveMedian	factor	2.00	contr.treatment	treatment	189	83	126,464	0.144	-4.07	201	0.42	0.74
ITGAX	0.60	0.45, 0.79	<0.001	0.558	3e-04	3e-04	3e-04	3e-04	3e-04	3e-04	High_AboveMedian	ITGAX.BIN	dichotomous	FALSE	level	FALSE	382	201	382	prop_hazard	HR	ITGAX.BINHigh_AboveMedian	factor	2.00	contr.treatment	treatment	191	82	121,393	0.144	-3.59	201	0.45	0.79
ITGB2	0.58	0.44, 0.77	<0.001	0.569	1e-04	1e-04	1e-04	1e-04	1e-04	1e-04	High_AboveMedian	ITGB2.BIN	dichotomous	FALSE	level	FALSE	382	201	382	prop_hazard	HR	ITGB2.BINHigh_AboveMedian	factor	2.00	contr.treatment	treatment	189	85	126,599	0.144	-3.82	201	0.44	0.77
ITK	0.58	0.44, 0.77	<0.001	0.567	1e-04	2e-04	1e-04	0.00015	2e-04	0.00015	High_AboveMedian	ITK.BIN	dichotomous	FALSE	level	FALSE	382	201	382	prop_hazard	HR	ITK.BINHigh_AboveMedian	factor	2.00	contr.treatment	treatment	189	83	124,362	0.144	-3.76	201	0.44	0.77
ITM2C	1.62	1.22, 2.15	<0.001	0.556	7e-04	8e-04	7e-04	8e-04	8e-04	8e-04	High_AboveMedian	ITM2C.BIN	dichotomous	FALSE	level	FALSE	382	201	382	prop_hazard	HR	ITM2C.BINHigh_AboveMedian	factor	2.00	contr.treatment	treatment	187	116	98,704	0.144	3.37	201	1.22	2.15
ITPR1	0.62	0.47, 0.82	<0.001	0.556	9e-04	9e-04	8e-04	9e-04	9e-04	9e-04	High_AboveMedian	ITPR1.BIN	dichotomous	FALSE	level	FALSE	382	201	382	prop_hazard	HR	ITPR1.BINHigh_AboveMedian	factor	2.00	contr.treatment	treatment	193	85	122,780	0.143	-3.31	201	0.47	0.82
JAK1	0.53	0.40, 0.70	<0.001	0.568	7e-06	1e-05	7e-06	1e-05	1e-05	1e-05	High_AboveMedian	JAK1.BIN	dichotomous	FALSE	level	FALSE	382	201	382	prop_hazard	HR	JAK1.BINHigh_AboveMedian	factor	2.00	contr.treatment	treatment	191	79	125,696	0.145	-4.42	201	0.40	0.70
JCHAIN	0.61	0.46, 0.80	<0.001	0.578	5e-04	5e-04	4e-04	5e-04	5e-04	5e-04	High_AboveMedian	JCHAIN.BIN	dichotomous	FALSE	level	FALSE	382	201	382	prop_hazard	HR	JCHAIN.BINHigh_AboveMedian	factor	2.00	contr.treatment	treatment	190	88	125,548	0.142	-3.48	201	0.46	0.80
KCNA3	0.57	0.43, 0.76	<0.001	0.575	8e-05	9e-05	7e-05	9e-05	9e-05	9e-05	High_AboveMedian	KCNA3.BIN	dichotomous	FALSE	level	FALSE	382	201	382	prop_hazard	HR	KCNA3.BINHigh_AboveMedian	factor	2.00	contr.treatment	treatment	192	85	127,155	0.144	-3.92	201	0.43	0.76
KCNA5	0.54	0.40, 0.71	<0.001	0.576	1e-05	2e-05	1e-05	1.5e-05	2e-05	1.5e-05	High_AboveMedian	KCNA5.BIN	dichotomous	FALSE	level	FALSE	382	201	382	prop_hazard	HR	KCNA5.BINHigh_AboveMedian	factor	2.00	contr.treatment	treatment	190	80	125,402	0.145	-4.29	201	0.40	0.71
KCNJ13	1.61	1.22, 2.13	<0.001	0.562	8e-04	8e-04	7e-04	8e-04	8e-04	8e-04	High_AboveMedian	KCNJ13.BIN	dichotomous	FALSE	level	FALSE	382	201	382	prop_hazard	HR	KCNJ13.BINHigh_AboveMedian	factor	2.00	contr.treatment	treatment	189	115	99,914	0.143	3.34	201	1.22	2.13
KCNMA1	0.61	0.46, 0.81	<0.001	0.558	6e-04	6e-04	5e-04	6e-04	6e-04	6e-04	High_AboveMedian	KCNMA1.BIN	dichotomous	FALSE	level	FALSE	382	201	382	prop_hazard	HR	KCNMA1.BINHigh_AboveMedian	factor	2.00	contr.treatment	treatment	190	85	124,027	0.144	-3.42	201	0.46	0.81
KCNN3	0.60	0.45, 0.79	<0.001	0.556	3e-04	3e-04	3e-04	3e-04	3e-04	3e-04	High_AboveMedian	KCNN3.BIN	dichotomous	FALSE	level	FALSE	382	201	382	prop_hazard	HR	KCNN3.BINHigh_AboveMedian	factor	2.00	contr.treatment	treatment	192	85	125,031	0.143	-3.62	201	0.45	0.79
KCNQ1	0.50	0.38, 0.67	<0.001	0.578	2e-06	2e-06	2e-06	2e-06	2e-06	2e-06	High_AboveMedian	KCNQ1.BIN	dichotomous	FALSE	level	FALSE	382	201	382	prop_hazard	HR	KCNQ1.BINHigh_AboveMedian	factor	2.00	contr.treatment	treatment	192	78	126,627	0.146	-4.71	201	0.38	0.67
KCP	0.58	0.43, 0.76	<0.001	0.552	1e-04	1e-04	1e-04	1e-04	1e-04	1e-04	High_AboveMedian	KCP.BIN	dichotomous	FALSE	level	FALSE	382	201	382	prop_hazard	HR	KCP.BINHigh_AboveMedian	factor	2.00	contr.treatment	treatment	191	78	118,343	0.145	-3.81	201	0.43	0.76
KCTD1	1.86	1.40, 2.47	<0.001	0.569	1e-05	2e-05	1e-05	1.5e-05	2e-05	1.5e-05	High_AboveMedian	KCTD1.BIN	dichotomous	FALSE	level	FALSE	382	201	382	prop_hazard	HR	KCTD1.BINHigh_AboveMedian	factor	2.00	contr.treatment	treatment	190	121	96,946	0.145	4.28	201	1.40	2.47
KCTD15	1.80	1.36, 2.40	<0.001	0.563	4e-05	5e-05	4e-05	5e-05	5e-05	5e-05	High_AboveMedian	KCTD15.BIN	dichotomous	FALSE	level	FALSE	382	201	382	prop_hazard	HR	KCTD15.BINHigh_AboveMedian	factor	2.00	contr.treatment	treatment	188	123	101,187	0.145	4.06	201	1.36	2.40
KIF19	0.56	0.43, 0.75	<0.001	0.569	6e-05	7e-05	6e-05	7e-05	7e-05	7e-05	High_AboveMedian	KIF19.BIN	dichotomous	FALSE	level	FALSE	382	201	382	prop_hazard	HR	KIF19.BINHigh_AboveMedian	factor	2.00	contr.treatment	treatment	190	84	126,868	0.144	-3.97	201	0.43	0.75
KLRB1	0.61	0.46, 0.81	<0.001	0.562	5e-04	5e-04	5e-04	5e-04	5e-04	5e-04	High_AboveMedian	KLRB1.BIN	dichotomous	FALSE	level	FALSE	382	201	382	prop_hazard	HR	KLRB1.BINHigh_AboveMedian	factor	2.00	contr.treatment	treatment	189	85	123,228	0.143	-3.46	201	0.46	0.81
KRR1	1.81	1.36, 2.40	<0.001	0.556	4e-05	5e-05	4e-05	5e-05	5e-05	5e-05	High_AboveMedian	KRR1.BIN	dichotomous	FALSE	level	FALSE	382	201	382	prop_hazard	HR	KRR1.BINHigh_AboveMedian	factor	2.00	contr.treatment	treatment	190	121	98,751	0.145	4.08	201	1.36	2.40
LAMC2	0.60	0.45, 0.80	<0.001	0.567	3e-04	4e-04	3e-04	4e-04	4e-04	4e-04	High_AboveMedian	LAMC2.BIN	dichotomous	FALSE	level	FALSE	382	201	382	prop_hazard	HR	LAMC2.BINHigh_AboveMedian	factor	2.00	contr.treatment	treatment	192	85	124,453	0.143	-3.55	201	0.45	0.80
LAPTM4B	1.81	1.37, 2.41	<0.001	0.565	3e-05	4e-05	3e-05	4e-05	4e-05	4e-05	High_AboveMedian	LAPTM4B.BIN	dichotomous	FALSE	level	FALSE	382	201	382	prop_hazard	HR	LAPTM4B.BINHigh_AboveMedian	factor	2.00	contr.treatment	treatment	189	121	98,731	0.144	4.13	201	1.37	2.41
LARGE2	0.62	0.47, 0.82	<0.001	0.566	8e-04	9e-04	8e-04	9e-04	9e-04	9e-04	High_AboveMedian	LARGE2.BIN	dichotomous	FALSE	level	FALSE	382	201	382	prop_hazard	HR	LARGE2.BINHigh_AboveMedian	factor	2.00	contr.treatment	treatment	194	90	128,233	0.143	-3.33	201	0.47	0.82
LAX1	0.50	0.38, 0.67	<0.001	0.591	1e-06	2e-06	1e-06	1.5e-06	2e-06	1.5e-06	High_AboveMedian	LAX1.BIN	dichotomous	FALSE	level	FALSE	382	201	382	prop_hazard	HR	LAX1.BINHigh_AboveMedian	factor	2.00	contr.treatment	treatment	189	80	129,338	0.145	-4.75	201	0.38	0.67
LCA5L	1.68	1.27, 2.23	<0.001	0.57	2e-04	3e-04	2e-04	3e-04	3e-04	3e-04	High_AboveMedian	LCA5L.BIN	dichotomous	FALSE	level	FALSE	382	201	382	prop_hazard	HR	LCA5L.BINHigh_AboveMedian	factor	2.00	contr.treatment	treatment	189	117	99,837	0.143	3.64	201	1.27	2.23
LCK	0.57	0.43, 0.76	<0.001	0.578	8e-05	9e-05	7e-05	9e-05	9e-05	9e-05	High_AboveMedian	LCK.BIN	dichotomous	FALSE	level	FALSE	382	201	382	prop_hazard	HR	LCK.BINHigh_AboveMedian	factor	2.00	contr.treatment	treatment	189	85	127,100	0.144	-3.92	201	0.43	0.76
LCP1	0.60	0.46, 0.80	<0.001	0.568	4e-04	4e-04	4e-04	4e-04	4e-04	4e-04	High_AboveMedian	LCP1.BIN	dichotomous	FALSE	level	FALSE	382	201	382	prop_hazard	HR	LCP1.BINHigh_AboveMedian	factor	2.00	contr.treatment	treatment	188	85	123,901	0.143	-3.53	201	0.46	0.80
LCP2	0.61	0.46, 0.80	<0.001	0.564	4e-04	5e-04	4e-04	5e-04	5e-04	5e-04	High_AboveMedian	LCP2.BIN	dichotomous	FALSE	level	FALSE	382	201	382	prop_hazard	HR	LCP2.BINHigh_AboveMedian	factor	2.00	contr.treatment	treatment	189	86	125,601	0.144	-3.50	201	0.46	0.80
LDLRAD3	1.65	1.24, 2.18	<0.001	0.552	5e-04	5e-04	5e-04	5e-04	5e-04	5e-04	High_AboveMedian	LDLRAD3.BIN	dichotomous	FALSE	level	FALSE	382	201	382	prop_hazard	HR	LDLRAD3.BINHigh_AboveMedian	factor	2.00	contr.treatment	treatment	188	119	102,271	0.144	3.47	201	1.24	2.18
LGALS2	0.51	0.38, 0.67	<0.001	0.599	2e-06	3e-06	2e-06	3e-06	3e-06	3e-06	High_AboveMedian	LGALS2.BIN	dichotomous	FALSE	level	FALSE	382	201	382	prop_hazard	HR	LGALS2.BINHigh_AboveMedian	factor	2.00	contr.treatment	treatment	188	80	128,539	0.145	-4.71	201	0.38	0.67
LGALS9	0.61	0.46, 0.81	<0.001	0.555	5e-04	6e-04	5e-04	6e-04	6e-04	6e-04	High_AboveMedian	LGALS9.BIN	dichotomous	FALSE	level	FALSE	382	201	382	prop_hazard	HR	LGALS9.BINHigh_AboveMedian	factor	2.00	contr.treatment	treatment	188	84	122,562	0.144	-3.43	201	0.46	0.81
LGALS9B	0.60	0.45, 0.79	<0.001	0.565	3e-04	3e-04	3e-04	3e-04	3e-04	3e-04	High_AboveMedian	LGALS9B.BIN	dichotomous	FALSE	level	FALSE	382	201	382	prop_hazard	HR	LGALS9B.BINHigh_AboveMedian	factor	2.00	contr.treatment	treatment	191	85	124,417	0.143	-3.62	201	0.45	0.79
LGALS9C	0.61	0.46, 0.80	<0.001	0.57	4e-04	5e-04	4e-04	5e-04	5e-04	5e-04	High_AboveMedian	LGALS9C.BIN	dichotomous	FALSE	level	FALSE	382	201	382	prop_hazard	HR	LGALS9C.BINHigh_AboveMedian	factor	2.00	contr.treatment	treatment	190	86	124,088	0.143	-3.49	201	0.46	0.80
LILRA4	0.46	0.35, 0.62	<0.001	0.601	8e-08	1e-07	7e-08	1e-07	1e-07	1e-07	High_AboveMedian	LILRA4.BIN	dichotomous	FALSE	level	FALSE	382	201	382	prop_hazard	HR	LILRA4.BINHigh_AboveMedian	factor	2.00	contr.treatment	treatment	189	76	128,754	0.146	-5.28	201	0.35	0.62
LILRB4	0.61	0.46, 0.81	<0.001	0.56	6e-04	6e-04	5e-04	6e-04	6e-04	6e-04	High_AboveMedian	LILRB4.BIN	dichotomous	FALSE	level	FALSE	382	201	382	prop_hazard	HR	LILRB4.BINHigh_AboveMedian	factor	2.00	contr.treatment	treatment	189	85	123,740	0.144	-3.42	201	0.46	0.81
LRATD2	1.67	1.26, 2.20	<0.001	0.565	3e-04	4e-04	3e-04	4e-04	4e-04	4e-04	High_AboveMedian	LRATD2.BIN	dichotomous	FALSE	level	FALSE	382	201	382	prop_hazard	HR	LRATD2.BINHigh_AboveMedian	factor	2.00	contr.treatment	treatment	187	117	99,496	0.143	3.56	201	1.26	2.20
LRP1	0.62	0.47, 0.82	<0.001	0.555	8e-04	8e-04	7e-04	8e-04	8e-04	8e-04	High_AboveMedian	LRP1.BIN	dichotomous	FALSE	level	FALSE	382	201	382	prop_hazard	HR	LRP1.BINHigh_AboveMedian	factor	2.00	contr.treatment	treatment	193	86	123,975	0.143	-3.34	201	0.47	0.82
LRRFIP1	0.62	0.47, 0.83	<0.001	0.557	9e-04	0.001	9e-04	0.001	0.001	0.001	High_AboveMedian	LRRFIP1.BIN	dichotomous	FALSE	level	FALSE	382	201	382	prop_hazard	HR	LRRFIP1.BINHigh_AboveMedian	factor	2.00	contr.treatment	treatment	194	87	124,241	0.143	-3.30	201	0.47	0.83
LTF	0.62	0.47, 0.82	<0.001	0.559	8e-04	9e-04	8e-04	9e-04	9e-04	9e-04	High_AboveMedian	LTF.BIN	dichotomous	FALSE	level	FALSE	382	201	382	prop_hazard	HR	LTF.BINHigh_AboveMedian	factor	2.00	contr.treatment	treatment	191	85	120,969	0.143	-3.31	201	0.47	0.82
LY75.CD302	0.61	0.46, 0.81	<0.001	0.554	5e-04	6e-04	5e-04	6e-04	6e-04	6e-04	High_AboveMedian	LY75.CD302.BIN	dichotomous	FALSE	level	FALSE	382	201	382	prop_hazard	HR	LY75.CD302.BINHigh_AboveMedian	factor	2.00	contr.treatment	treatment	194	83	122,215	0.144	-3.43	201	0.46	0.81
LY9	0.54	0.40, 0.71	<0.001	0.585	1e-05	1e-05	1e-05	1e-05	1e-05	1e-05	High_AboveMedian	LY9.BIN	dichotomous	FALSE	level	FALSE	382	201	382	prop_hazard	HR	LY9.BINHigh_AboveMedian	factor	2.00	contr.treatment	treatment	189	83	128,801	0.144	-4.34	201	0.40	0.71
LYZ	0.55	0.42, 0.73	<0.001	0.581	3e-05	4e-05	3e-05	4e-05	4e-05	4e-05	High_AboveMedian	LYZ.BIN	dichotomous	FALSE	level	FALSE	382	201	382	prop_hazard	HR	LYZ.BINHigh_AboveMedian	factor	2.00	contr.treatment	treatment	190	84	127,991	0.144	-4.12	201	0.42	0.73
MAGEL2	1.61	1.22, 2.13	<0.001	0.556	8e-04	9e-04	8e-04	9e-04	9e-04	9e-04	High_AboveMedian	MAGEL2.BIN	dichotomous	FALSE	level	FALSE	382	201	382	prop_hazard	HR	MAGEL2.BINHigh_AboveMedian	factor	2.00	contr.treatment	treatment	191	117	101,872	0.143	3.33	201	1.22	2.13
MALT1	0.58	0.44, 0.77	<0.001	0.564	2e-04	2e-04	1e-04	2e-04	2e-04	2e-04	High_AboveMedian	MALT1.BIN	dichotomous	FALSE	level	FALSE	382	201	382	prop_hazard	HR	MALT1.BINHigh_AboveMedian	factor	2.00	contr.treatment	treatment	192	82	121,119	0.144	-3.75	201	0.44	0.77
MAN2B1	0.62	0.47, 0.82	<0.001	0.558	7e-04	8e-04	7e-04	8e-04	8e-04	8e-04	High_AboveMedian	MAN2B1.BIN	dichotomous	FALSE	level	FALSE	382	201	382	prop_hazard	HR	MAN2B1.BINHigh_AboveMedian	factor	2.00	contr.treatment	treatment	190	84	121,638	0.144	-3.37	201	0.47	0.82
MAP3K5	0.62	0.47, 0.82	<0.001	0.555	9e-04	0.001	9e-04	0.001	0.001	0.001	High_AboveMedian	MAP3K5.BIN	dichotomous	FALSE	level	FALSE	382	201	382	prop_hazard	HR	MAP3K5.BINHigh_AboveMedian	factor	2.00	contr.treatment	treatment	191	86	124,225	0.143	-3.30	201	0.47	0.82
MBOAT2	1.69	1.27, 2.24	<0.001	0.556	2e-04	3e-04	2e-04	3e-04	3e-04	3e-04	High_AboveMedian	MBOAT2.BIN	dichotomous	FALSE	level	FALSE	382	201	382	prop_hazard	HR	MBOAT2.BINHigh_AboveMedian	factor	2.00	contr.treatment	treatment	190	117	97,279	0.144	3.64	201	1.27	2.24
MCMDC2	1.60	1.21, 2.12	<0.001	0.547	9e-04	0.001	9e-04	0.001	0.001	0.001	High_AboveMedian	MCMDC2.BIN	dichotomous	FALSE	level	FALSE	382	201	382	prop_hazard	HR	MCMDC2.BINHigh_AboveMedian	factor	2.00	contr.treatment	treatment	189	116	100,310	0.143	3.29	201	1.21	2.12
MDK	1.68	1.27, 2.22	<0.001	0.569	3e-04	3e-04	3e-04	3e-04	3e-04	3e-04	High_AboveMedian	MDK.BIN	dichotomous	FALSE	level	FALSE	382	201	382	prop_hazard	HR	MDK.BINHigh_AboveMedian	factor	2.00	contr.treatment	treatment	190	118	102,316	0.143	3.61	201	1.27	2.22
MEGF10	1.81	1.37, 2.39	<0.001	0.577	3e-05	4e-05	3e-05	4e-05	4e-05	4e-05	High_AboveMedian	MEGF10.BIN	dichotomous	FALSE	level	FALSE	382	201	382	prop_hazard	HR	MEGF10.BINHigh_AboveMedian	factor	2.00	contr.treatment	treatment	189	116	94,437	0.143	4.13	201	1.37	2.39
MEX3A	1.82	1.37, 2.41	<0.001	0.567	3e-05	3e-05	3e-05	3e-05	3e-05	3e-05	High_AboveMedian	MEX3A.BIN	dichotomous	FALSE	level	FALSE	382	201	382	prop_hazard	HR	MEX3A.BINHigh_AboveMedian	factor	2.00	contr.treatment	treatment	188	120	97,888	0.144	4.14	201	1.37	2.41
MIS18A	1.62	1.23, 2.15	<0.001	0.569	6e-04	7e-04	6e-04	7e-04	7e-04	7e-04	High_AboveMedian	MIS18A.BIN	dichotomous	FALSE	level	FALSE	382	201	382	prop_hazard	HR	MIS18A.BINHigh_AboveMedian	factor	2.00	contr.treatment	treatment	188	113	97,047	0.142	3.40	201	1.23	2.15
MLLT11	1.61	1.22, 2.13	<0.001	0.556	8e-04	9e-04	8e-04	9e-04	9e-04	9e-04	High_AboveMedian	MLLT11.BIN	dichotomous	FALSE	level	FALSE	382	201	382	prop_hazard	HR	MLLT11.BINHigh_AboveMedian	factor	2.00	contr.treatment	treatment	188	116	100,757	0.143	3.33	201	1.22	2.13
MMP16	1.78	1.34, 2.36	<0.001	0.568	5e-05	6e-05	5e-05	6e-05	6e-05	6e-05	High_AboveMedian	MMP16.BIN	dichotomous	FALSE	level	FALSE	382	201	382	prop_hazard	HR	MMP16.BINHigh_AboveMedian	factor	2.00	contr.treatment	treatment	191	120	99,292	0.144	4.00	201	1.34	2.36
MMP9	0.56	0.42, 0.75	<0.001	0.569	6e-05	7e-05	6e-05	7e-05	7e-05	7e-05	High_AboveMedian	MMP9.BIN	dichotomous	FALSE	level	FALSE	382	201	382	prop_hazard	HR	MMP9.BINHigh_AboveMedian	factor	2.00	contr.treatment	treatment	191	81	123,808	0.144	-3.98	201	0.42	0.75
MOK	1.72	1.30, 2.28	<0.001	0.554	1e-04	2e-04	1e-04	0.00015	2e-04	0.00015	High_AboveMedian	MOK.BIN	dichotomous	FALSE	level	FALSE	382	201	382	prop_hazard	HR	MOK.BINHigh_AboveMedian	factor	2.00	contr.treatment	treatment	189	119	98,267	0.144	3.76	201	1.30	2.28
MORN2	1.68	1.27, 2.23	<0.001	0.559	3e-04	3e-04	3e-04	3e-04	3e-04	3e-04	High_AboveMedian	MORN2.BIN	dichotomous	FALSE	level	FALSE	382	201	382	prop_hazard	HR	MORN2.BINHigh_AboveMedian	factor	2.00	contr.treatment	treatment	189	115	94,961	0.144	3.61	201	1.27	2.23
MOSMO	1.65	1.24, 2.18	<0.001	0.553	5e-04	5e-04	5e-04	5e-04	5e-04	5e-04	High_AboveMedian	MOSMO.BIN	dichotomous	FALSE	level	FALSE	382	201	382	prop_hazard	HR	MOSMO.BINHigh_AboveMedian	factor	2.00	contr.treatment	treatment	188	116	97,081	0.144	3.46	201	1.24	2.18
MPP7	0.55	0.42, 0.73	<0.001	0.584	3e-05	4e-05	3e-05	4e-05	4e-05	4e-05	High_AboveMedian	MPP7.BIN	dichotomous	FALSE	level	FALSE	382	201	382	prop_hazard	HR	MPP7.BINHigh_AboveMedian	factor	2.00	contr.treatment	treatment	193	84	127,126	0.144	-4.13	201	0.42	0.73
MRC1	0.56	0.42, 0.75	<0.001	0.569	5e-05	7e-05	5e-05	7e-05	7e-05	7e-05	High_AboveMedian	MRC1.BIN	dichotomous	FALSE	level	FALSE	382	201	382	prop_hazard	HR	MRC1.BINHigh_AboveMedian	factor	2.00	contr.treatment	treatment	193	81	124,624	0.145	-3.99	201	0.42	0.75
MRGBP	1.63	1.23, 2.16	<0.001	0.555	5e-04	6e-04	5e-04	6e-04	6e-04	6e-04	High_AboveMedian	MRGBP.BIN	dichotomous	FALSE	level	FALSE	382	201	382	prop_hazard	HR	MRGBP.BINHigh_AboveMedian	factor	2.00	contr.treatment	treatment	187	116	98,286	0.143	3.43	201	1.23	2.16
MRPL42	1.90	1.43, 2.52	<0.001	0.574	7e-06	1e-05	7e-06	1e-05	1e-05	1e-05	High_AboveMedian	MRPL42.BIN	dichotomous	FALSE	level	FALSE	382	201	382	prop_hazard	HR	MRPL42.BINHigh_AboveMedian	factor	2.00	contr.treatment	treatment	188	120	94,449	0.145	4.43	201	1.43	2.52
MRPL47	1.80	1.36, 2.39	<0.001	0.56	4e-05	5e-05	4e-05	5e-05	5e-05	5e-05	High_AboveMedian	MRPL47.BIN	dichotomous	FALSE	level	FALSE	382	201	382	prop_hazard	HR	MRPL47.BINHigh_AboveMedian	factor	2.00	contr.treatment	treatment	190	119	96,564	0.144	4.07	201	1.36	2.39
MRPS6	1.62	1.22, 2.14	<0.001	0.548	7e-04	8e-04	7e-04	8e-04	8e-04	8e-04	High_AboveMedian	MRPS6.BIN	dichotomous	FALSE	level	FALSE	382	201	382	prop_hazard	HR	MRPS6.BINHigh_AboveMedian	factor	2.00	contr.treatment	treatment	187	117	100,042	0.144	3.35	201	1.22	2.14
MS4A1	0.43	0.33, 0.58	<0.001	0.607	6e-09	1e-08	5e-09	9e-09	1e-08	9e-09	High_AboveMedian	MS4A1.BIN	dichotomous	FALSE	level	FALSE	382	201	382	prop_hazard	HR	MS4A1.BINHigh_AboveMedian	factor	2.00	contr.treatment	treatment	191	75	131,103	0.147	-5.68	201	0.33	0.58
MTERF3	2.04	1.54, 2.71	<0.001	0.588	6e-07	8e-07	5e-07	8e-07	8e-07	8e-07	High_AboveMedian	MTERF3.BIN	dichotomous	FALSE	level	FALSE	382	201	382	prop_hazard	HR	MTERF3.BINHigh_AboveMedian	factor	2.00	contr.treatment	treatment	189	120	90,699	0.145	4.93	201	1.54	2.71
MTM1	0.52	0.39, 0.69	<0.001	0.586	4e-06	6e-06	4e-06	6e-06	6e-06	6e-06	High_AboveMedian	MTM1.BIN	dichotomous	FALSE	level	FALSE	382	201	382	prop_hazard	HR	MTM1.BINHigh_AboveMedian	factor	2.00	contr.treatment	treatment	190	78	122,704	0.145	-4.54	201	0.39	0.69
MTPN	1.68	1.27, 2.22	<0.001	0.561	3e-04	3e-04	3e-04	3e-04	3e-04	3e-04	High_AboveMedian	MTPN.BIN	dichotomous	FALSE	level	FALSE	382	201	382	prop_hazard	HR	MTPN.BINHigh_AboveMedian	factor	2.00	contr.treatment	treatment	187	115	95,957	0.143	3.60	201	1.27	2.22
MVP	0.60	0.45, 0.79	<0.001	0.566	3e-04	3e-04	3e-04	3e-04	3e-04	3e-04	High_AboveMedian	MVP.BIN	dichotomous	FALSE	level	FALSE	382	201	382	prop_hazard	HR	MVP.BINHigh_AboveMedian	factor	2.00	contr.treatment	treatment	189	86	125,677	0.143	-3.58	201	0.45	0.79
MYB	0.54	0.41, 0.72	<0.001	0.574	2e-05	2e-05	2e-05	2e-05	2e-05	2e-05	High_AboveMedian	MYB.BIN	dichotomous	FALSE	level	FALSE	382	201	382	prop_hazard	HR	MYB.BINHigh_AboveMedian	factor	2.00	contr.treatment	treatment	194	81	126,349	0.144	-4.25	201	0.41	0.72
MYH11	0.52	0.39, 0.69	<0.001	0.572	6e-06	7e-06	5e-06	7e-06	7e-06	7e-06	High_AboveMedian	MYH11.BIN	dichotomous	FALSE	level	FALSE	382	201	382	prop_hazard	HR	MYH11.BINHigh_AboveMedian	factor	2.00	contr.treatment	treatment	194	80	127,348	0.145	-4.48	201	0.39	0.69
MYO1A	0.60	0.45, 0.79	<0.001	0.559	3e-04	4e-04	3e-04	4e-04	4e-04	4e-04	High_AboveMedian	MYO1A.BIN	dichotomous	FALSE	level	FALSE	382	201	382	prop_hazard	HR	MYO1A.BINHigh_AboveMedian	factor	2.00	contr.treatment	treatment	191	83	122,044	0.144	-3.57	201	0.45	0.79
MYO1F	0.58	0.43, 0.76	<0.001	0.561	1e-04	1e-04	1e-04	1e-04	1e-04	1e-04	High_AboveMedian	MYO1F.BIN	dichotomous	FALSE	level	FALSE	382	201	382	prop_hazard	HR	MYO1F.BINHigh_AboveMedian	factor	2.00	contr.treatment	treatment	189	82	123,611	0.145	-3.82	201	0.43	0.76
MYO1G	0.54	0.41, 0.72	<0.001	0.576	2e-05	2e-05	2e-05	2e-05	2e-05	2e-05	High_AboveMedian	MYO1G.BIN	dichotomous	FALSE	level	FALSE	382	201	382	prop_hazard	HR	MYO1G.BINHigh_AboveMedian	factor	2.00	contr.treatment	treatment	189	81	125,670	0.145	-4.24	201	0.41	0.72
MYOF	0.62	0.47, 0.82	<0.001	0.562	8e-04	9e-04	8e-04	9e-04	9e-04	9e-04	High_AboveMedian	MYOF.BIN	dichotomous	FALSE	level	FALSE	382	201	382	prop_hazard	HR	MYOF.BINHigh_AboveMedian	factor	2.00	contr.treatment	treatment	193	87	125,729	0.143	-3.33	201	0.47	0.82
MYRF	1.62	1.22, 2.14	<0.001	0.556	7e-04	8e-04	7e-04	8e-04	8e-04	8e-04	High_AboveMedian	MYRF.BIN	dichotomous	FALSE	level	FALSE	382	201	382	prop_hazard	HR	MYRF.BINHigh_AboveMedian	factor	2.00	contr.treatment	treatment	189	117	101,783	0.143	3.37	201	1.22	2.14
MZB1	0.59	0.45, 0.79	<0.001	0.572	2e-04	3e-04	2e-04	3e-04	3e-04	3e-04	High_AboveMedian	MZB1.BIN	dichotomous	FALSE	level	FALSE	382	201	382	prop_hazard	HR	MZB1.BINHigh_AboveMedian	factor	2.00	contr.treatment	treatment	189	86	125,581	0.143	-3.64	201	0.45	0.79
NAPEPLD	1.63	1.23, 2.16	<0.001	0.552	6e-04	7e-04	6e-04	7e-04	7e-04	7e-04	High_AboveMedian	NAPEPLD.BIN	dichotomous	FALSE	level	FALSE	382	201	382	prop_hazard	HR	NAPEPLD.BINHigh_AboveMedian	factor	2.00	contr.treatment	treatment	189	117	100,070	0.143	3.40	201	1.23	2.16
NBEAL2	0.62	0.47, 0.82	<0.001	0.56	7e-04	7e-04	6e-04	7e-04	7e-04	7e-04	High_AboveMedian	NBEAL2.BIN	dichotomous	FALSE	level	FALSE	382	201	382	prop_hazard	HR	NBEAL2.BINHigh_AboveMedian	factor	2.00	contr.treatment	treatment	193	87	126,006	0.143	-3.38	201	0.47	0.82
NCF1	0.54	0.41, 0.72	<0.001	0.565	2e-05	2e-05	2e-05	2e-05	2e-05	2e-05	High_AboveMedian	NCF1.BIN	dichotomous	FALSE	level	FALSE	382	201	382	prop_hazard	HR	NCF1.BINHigh_AboveMedian	factor	2.00	contr.treatment	treatment	190	79	123,828	0.146	-4.24	201	0.41	0.72
NCF4	0.57	0.43, 0.76	<0.001	0.567	9e-05	1e-04	9e-05	1e-04	1e-04	1e-04	High_AboveMedian	NCF4.BIN	dichotomous	FALSE	level	FALSE	382	201	382	prop_hazard	HR	NCF4.BINHigh_AboveMedian	factor	2.00	contr.treatment	treatment	189	83	125,302	0.144	-3.88	201	0.43	0.76
NCKAP1L	0.52	0.39, 0.70	<0.001	0.58	7e-06	9e-06	6e-06	9e-06	9e-06	9e-06	High_AboveMedian	NCKAP1L.BIN	dichotomous	FALSE	level	FALSE	382	201	382	prop_hazard	HR	NCKAP1L.BINHigh_AboveMedian	factor	2.00	contr.treatment	treatment	189	81	127,923	0.145	-4.45	201	0.39	0.70
NFE2L2	1.65	1.24, 2.18	<0.001	0.56	5e-04	5e-04	4e-04	5e-04	5e-04	5e-04	High_AboveMedian	NFE2L2.BIN	dichotomous	FALSE	level	FALSE	382	201	382	prop_hazard	HR	NFE2L2.BINHigh_AboveMedian	factor	2.00	contr.treatment	treatment	189	114	96,271	0.143	3.48	201	1.24	2.18
NFKB2	0.61	0.46, 0.81	<0.001	0.552	5e-04	6e-04	5e-04	6e-04	6e-04	6e-04	High_AboveMedian	NFKB2.BIN	dichotomous	FALSE	level	FALSE	382	201	382	prop_hazard	HR	NFKB2.BINHigh_AboveMedian	factor	2.00	contr.treatment	treatment	190	86	125,781	0.144	-3.44	201	0.46	0.81
NFKBIA	0.55	0.41, 0.73	<0.001	0.572	2e-05	3e-05	2e-05	3e-05	3e-05	3e-05	High_AboveMedian	NFKBIA.BIN	dichotomous	FALSE	level	FALSE	382	201	382	prop_hazard	HR	NFKBIA.BINHigh_AboveMedian	factor	2.00	contr.treatment	treatment	190	80	123,665	0.145	-4.17	201	0.41	0.73
NIBAN3	0.47	0.36, 0.63	<0.001	0.604	2e-07	3e-07	2e-07	3e-07	3e-07	3e-07	High_AboveMedian	NIBAN3.BIN	dichotomous	FALSE	level	FALSE	382	201	382	prop_hazard	HR	NIBAN3.BINHigh_AboveMedian	factor	2.00	contr.treatment	treatment	190	78	128,730	0.145	-5.13	201	0.36	0.63
NIFK	1.61	1.22, 2.13	<0.001	0.547	8e-04	9e-04	8e-04	9e-04	9e-04	9e-04	High_AboveMedian	NIFK.BIN	dichotomous	FALSE	level	FALSE	382	201	382	prop_hazard	HR	NIFK.BINHigh_AboveMedian	factor	2.00	contr.treatment	treatment	190	116	99,657	0.143	3.32	201	1.22	2.13
NKAIN3	1.61	1.21, 2.13	<0.001	0.551	8e-04	9e-04	8e-04	9e-04	9e-04	9e-04	High_AboveMedian	NKAIN3.BIN	dichotomous	FALSE	level	FALSE	382	201	382	prop_hazard	HR	NKAIN3.BINHigh_AboveMedian	factor	2.00	contr.treatment	treatment	189	117	99,994	0.143	3.32	201	1.21	2.13
NLRC3	0.60	0.46, 0.80	<0.001	0.574	4e-04	4e-04	3e-04	4e-04	4e-04	4e-04	High_AboveMedian	NLRC3.BIN	dichotomous	FALSE	level	FALSE	382	201	382	prop_hazard	HR	NLRC3.BINHigh_AboveMedian	factor	2.00	contr.treatment	treatment	189	88	127,626	0.143	-3.55	201	0.46	0.80
NLRC5	0.57	0.43, 0.75	<0.001	0.573	8e-05	9e-05	8e-05	9e-05	9e-05	9e-05	High_AboveMedian	NLRC5.BIN	dichotomous	FALSE	level	FALSE	382	201	382	prop_hazard	HR	NLRC5.BINHigh_AboveMedian	factor	2.00	contr.treatment	treatment	189	83	125,863	0.145	-3.91	201	0.43	0.75
NLRP2	0.61	0.46, 0.81	<0.001	0.56	6e-04	7e-04	6e-04	7e-04	7e-04	7e-04	High_AboveMedian	NLRP2.BIN	dichotomous	FALSE	level	FALSE	382	201	382	prop_hazard	HR	NLRP2.BINHigh_AboveMedian	factor	2.00	contr.treatment	treatment	191	84	122,203	0.144	-3.39	201	0.46	0.81
NLRP3	0.53	0.39, 0.70	<0.001	0.569	7e-06	1e-05	7e-06	1e-05	1e-05	1e-05	High_AboveMedian	NLRP3.BIN	dichotomous	FALSE	level	FALSE	382	201	382	prop_hazard	HR	NLRP3.BINHigh_AboveMedian	factor	2.00	contr.treatment	treatment	193	79	125,506	0.146	-4.41	201	0.39	0.70
NLRP6	0.60	0.45, 0.79	<0.001	0.564	3e-04	3e-04	3e-04	3e-04	3e-04	3e-04	High_AboveMedian	NLRP6.BIN	dichotomous	FALSE	level	FALSE	382	201	382	prop_hazard	HR	NLRP6.BINHigh_AboveMedian	factor	2.00	contr.treatment	treatment	190	84	122,805	0.143	-3.58	201	0.45	0.79
NLRP7	0.57	0.43, 0.75	<0.001	0.575	7e-05	7e-05	6e-05	7e-05	7e-05	7e-05	High_AboveMedian	NLRP7.BIN	dichotomous	FALSE	level	FALSE	382	201	382	prop_hazard	HR	NLRP7.BINHigh_AboveMedian	factor	2.00	contr.treatment	treatment	190	86	129,203	0.144	-3.96	201	0.43	0.75
NOTCH2NLB	0.61	0.46, 0.80	<0.001	0.568	4e-04	5e-04	4e-04	5e-04	5e-04	5e-04	High_AboveMedian	NOTCH2NLB.BIN	dichotomous	FALSE	level	FALSE	382	201	382	prop_hazard	HR	NOTCH2NLB.BINHigh_AboveMedian	factor	2.00	contr.treatment	treatment	192	84	122,062	0.143	-3.50	201	0.46	0.80
NPAS1	1.60	1.21, 2.12	<0.001	0.56	9e-04	0.001	9e-04	0.001	0.001	0.001	High_AboveMedian	NPAS1.BIN	dichotomous	FALSE	level	FALSE	382	201	382	prop_hazard	HR	NPAS1.BINHigh_AboveMedian	factor	2.00	contr.treatment	treatment	192	116	101,149	0.143	3.30	201	1.21	2.12
NTAQ1	1.89	1.42, 2.52	<0.001	0.567	8e-06	1e-05	8e-06	1e-05	1e-05	1e-05	High_AboveMedian	NTAQ1.BIN	dichotomous	FALSE	level	FALSE	382	201	382	prop_hazard	HR	NTAQ1.BINHigh_AboveMedian	factor	2.00	contr.treatment	treatment	191	122	96,818	0.145	4.39	201	1.42	2.52
NTNG2	0.61	0.46, 0.81	<0.001	0.569	6e-04	6e-04	5e-04	6e-04	6e-04	6e-04	High_AboveMedian	NTNG2.BIN	dichotomous	FALSE	level	FALSE	382	201	382	prop_hazard	HR	NTNG2.BINHigh_AboveMedian	factor	2.00	contr.treatment	treatment	188	86	123,717	0.143	-3.43	201	0.46	0.81
NUDCD1	1.70	1.28, 2.25	<0.001	0.561	2e-04	2e-04	2e-04	2e-04	2e-04	2e-04	High_AboveMedian	NUDCD1.BIN	dichotomous	FALSE	level	FALSE	382	201	382	prop_hazard	HR	NUDCD1.BINHigh_AboveMedian	factor	2.00	contr.treatment	treatment	189	116	96,956	0.143	3.70	201	1.28	2.25
NUDT11	1.61	1.22, 2.13	<0.001	0.562	8e-04	8e-04	7e-04	8e-04	8e-04	8e-04	High_AboveMedian	NUDT11.BIN	dichotomous	FALSE	level	FALSE	382	201	382	prop_hazard	HR	NUDT11.BINHigh_AboveMedian	factor	2.00	contr.treatment	treatment	188	116	100,394	0.143	3.34	201	1.22	2.13
NUGGC	0.52	0.39, 0.69	<0.001	0.583	4e-06	5e-06	4e-06	5e-06	5e-06	5e-06	High_AboveMedian	NUGGC.BIN	dichotomous	FALSE	level	FALSE	382	201	382	prop_hazard	HR	NUGGC.BINHigh_AboveMedian	factor	2.00	contr.treatment	treatment	191	82	129,246	0.145	-4.56	201	0.39	0.69
NUTF2	1.71	1.29, 2.27	<0.001	0.554	2e-04	2e-04	2e-04	2e-04	2e-04	2e-04	High_AboveMedian	NUTF2.BIN	dichotomous	FALSE	level	FALSE	382	201	382	prop_hazard	HR	NUTF2.BINHigh_AboveMedian	factor	2.00	contr.treatment	treatment	187	118	98,110	0.144	3.72	201	1.29	2.27
NXPH4	1.84	1.39, 2.44	<0.001	0.573	2e-05	2e-05	2e-05	2e-05	2e-05	2e-05	High_AboveMedian	NXPH4.BIN	dichotomous	FALSE	level	FALSE	382	201	382	prop_hazard	HR	NXPH4.BINHigh_AboveMedian	factor	2.00	contr.treatment	treatment	189	120	97,238	0.144	4.23	201	1.39	2.44
OASL	0.62	0.47, 0.82	<0.001	0.566	8e-04	9e-04	8e-04	9e-04	9e-04	9e-04	High_AboveMedian	OASL.BIN	dichotomous	FALSE	level	FALSE	382	201	382	prop_hazard	HR	OASL.BINHigh_AboveMedian	factor	2.00	contr.treatment	treatment	188	88	125,740	0.143	-3.33	201	0.47	0.82
OPTN	0.60	0.45, 0.79	<0.001	0.565	3e-04	3e-04	3e-04	3e-04	3e-04	3e-04	High_AboveMedian	OPTN.BIN	dichotomous	FALSE	level	FALSE	382	201	382	prop_hazard	HR	OPTN.BINHigh_AboveMedian	factor	2.00	contr.treatment	treatment	192	86	125,841	0.143	-3.60	201	0.45	0.79
OR10H5	2.64	1.60, 4.35	<0.001	0.527	8e-04	1e-04	8e-05	8e-04	0.00015	0.00015	High_AboveMedian	OR10H5.BIN	dichotomous	FALSE	level	FALSE	382	201	382	prop_hazard	HR	OR10H5.BINHigh_AboveMedian	factor	2.00	contr.treatment	treatment	20	17	6,865	0.255	3.81	201	1.60	4.35
OR2G6	0.50	0.33, 0.75	<0.001	0.543	3e-04	8e-04	6e-04	8e-04	8e-04	8e-04	High_AboveMedian	OR2G6.BIN	dichotomous	FALSE	level	FALSE	382	201	382	prop_hazard	HR	OR2G6.BINHigh_AboveMedian	factor	2.00	contr.treatment	treatment	78	27	54,714	0.208	-3.35	201	0.33	0.75
OR2T10	0.40	0.27, 0.58	<0.001	0.57	1e-07	2e-06	8e-07	3e-07	2e-06	1.2e-06	High_AboveMedian	OR2T10.BIN	dichotomous	FALSE	level	FALSE	382	201	382	prop_hazard	HR	OR2T10.BINHigh_AboveMedian	factor	2.00	contr.treatment	treatment	109	32	73,678	0.193	-4.78	201	0.27	0.58
ORC5	1.63	1.23, 2.16	<0.001	0.553	6e-04	6e-04	6e-04	6e-04	6e-04	6e-04	High_AboveMedian	ORC5.BIN	dichotomous	FALSE	level	FALSE	382	201	382	prop_hazard	HR	ORC5.BINHigh_AboveMedian	factor	2.00	contr.treatment	treatment	188	114	96,521	0.143	3.42	201	1.23	2.16
OSGEPL1	1.64	1.24, 2.18	<0.001	0.553	5e-04	5e-04	5e-04	5e-04	5e-04	5e-04	High_AboveMedian	OSGEPL1.BIN	dichotomous	FALSE	level	FALSE	382	201	382	prop_hazard	HR	OSGEPL1.BINHigh_AboveMedian	factor	2.00	contr.treatment	treatment	189	116	98,115	0.143	3.46	201	1.24	2.18
OTOF	0.53	0.40, 0.70	<0.001	0.572	9e-06	1e-05	8e-06	1e-05	1e-05	1e-05	High_AboveMedian	OTOF.BIN	dichotomous	FALSE	level	FALSE	382	201	382	prop_hazard	HR	OTOF.BINHigh_AboveMedian	factor	2.00	contr.treatment	treatment	192	80	126,681	0.146	-4.39	201	0.40	0.70
P2RX1	0.57	0.43, 0.75	<0.001	0.579	7e-05	8e-05	6e-05	8e-05	8e-05	8e-05	High_AboveMedian	P2RX1.BIN	dichotomous	FALSE	level	FALSE	382	201	382	prop_hazard	HR	P2RX1.BINHigh_AboveMedian	factor	2.00	contr.treatment	treatment	193	88	131,441	0.143	-3.95	201	0.43	0.75
PAIP1	1.64	1.24, 2.17	<0.001	0.56	5e-04	5e-04	5e-04	5e-04	5e-04	5e-04	High_AboveMedian	PAIP1.BIN	dichotomous	FALSE	level	FALSE	382	201	382	prop_hazard	HR	PAIP1.BINHigh_AboveMedian	factor	2.00	contr.treatment	treatment	191	115	98,094	0.143	3.46	201	1.24	2.17
PARM1	0.58	0.44, 0.77	<0.001	0.568	1e-04	2e-04	1e-04	0.00015	2e-04	0.00015	High_AboveMedian	PARM1.BIN	dichotomous	FALSE	level	FALSE	382	201	382	prop_hazard	HR	PARM1.BINHigh_AboveMedian	factor	2.00	contr.treatment	treatment	190	84	125,127	0.143	-3.79	201	0.44	0.77
PARP15	0.59	0.45, 0.79	<0.001	0.57	3e-04	3e-04	2e-04	3e-04	3e-04	3e-04	High_AboveMedian	PARP15.BIN	dichotomous	FALSE	level	FALSE	382	201	382	prop_hazard	HR	PARP15.BINHigh_AboveMedian	factor	2.00	contr.treatment	treatment	191	86	126,617	0.143	-3.62	201	0.45	0.79
PATL2	0.56	0.42, 0.74	<0.001	0.577	5e-05	6e-05	5e-05	6e-05	6e-05	6e-05	High_AboveMedian	PATL2.BIN	dichotomous	FALSE	level	FALSE	382	201	382	prop_hazard	HR	PATL2.BINHigh_AboveMedian	factor	2.00	contr.treatment	treatment	189	83	126,360	0.144	-4.01	201	0.42	0.74
PAX5	0.54	0.40, 0.71	<0.001	0.587	1e-05	1e-05	1e-05	1e-05	1e-05	1e-05	High_AboveMedian	PAX5.BIN	dichotomous	FALSE	level	FALSE	382	201	382	prop_hazard	HR	PAX5.BINHigh_AboveMedian	factor	2.00	contr.treatment	treatment	191	83	127,543	0.144	-4.33	201	0.40	0.71
PBX4	0.57	0.43, 0.75	<0.001	0.575	7e-05	8e-05	6e-05	8e-05	8e-05	8e-05	High_AboveMedian	PBX4.BIN	dichotomous	FALSE	level	FALSE	382	201	382	prop_hazard	HR	PBX4.BINHigh_AboveMedian	factor	2.00	contr.treatment	treatment	191	86	129,243	0.144	-3.96	201	0.43	0.75
PCDHB6	1.71	1.29, 2.26	<0.001	0.558	2e-04	2e-04	2e-04	2e-04	2e-04	2e-04	High_AboveMedian	PCDHB6.BIN	dichotomous	FALSE	level	FALSE	382	201	382	prop_hazard	HR	PCDHB6.BINHigh_AboveMedian	factor	2.00	contr.treatment	treatment	192	119	100,990	0.144	3.73	201	1.29	2.26
PCLAF	1.78	1.34, 2.35	<0.001	0.566	6e-05	7e-05	5e-05	7e-05	7e-05	7e-05	High_AboveMedian	PCLAF.BIN	dichotomous	FALSE	level	FALSE	382	201	382	prop_hazard	HR	PCLAF.BINHigh_AboveMedian	factor	2.00	contr.treatment	treatment	189	117	95,390	0.144	3.99	201	1.34	2.35
PFKP	0.62	0.47, 0.82	<0.001	0.561	7e-04	8e-04	7e-04	8e-04	8e-04	8e-04	High_AboveMedian	PFKP.BIN	dichotomous	FALSE	level	FALSE	382	201	382	prop_hazard	HR	PFKP.BINHigh_AboveMedian	factor	2.00	contr.treatment	treatment	193	86	123,594	0.143	-3.35	201	0.47	0.82
PGAP1	1.85	1.39, 2.45	<0.001	0.572	2e-05	2e-05	2e-05	2e-05	2e-05	2e-05	High_AboveMedian	PGAP1.BIN	dichotomous	FALSE	level	FALSE	382	201	382	prop_hazard	HR	PGAP1.BINHigh_AboveMedian	factor	2.00	contr.treatment	treatment	192	120	96,772	0.145	4.24	201	1.39	2.45
PHLDA1	1.62	1.22, 2.15	<0.001	0.552	7e-04	8e-04	7e-04	8e-04	8e-04	8e-04	High_AboveMedian	PHLDA1.BIN	dichotomous	FALSE	level	FALSE	382	201	382	prop_hazard	HR	PHLDA1.BINHigh_AboveMedian	factor	2.00	contr.treatment	treatment	189	119	102,934	0.144	3.37	201	1.22	2.15
PI15	2.04	1.53, 2.71	<0.001	0.589	6e-07	9e-07	5e-07	9e-07	9e-07	9e-07	High_AboveMedian	PI15.BIN	dichotomous	FALSE	level	FALSE	382	201	382	prop_hazard	HR	PI15.BINHigh_AboveMedian	factor	2.00	contr.treatment	treatment	189	122	94,154	0.145	4.91	201	1.53	2.71
PI4K2B	0.62	0.46, 0.81	<0.001	0.57	6e-04	7e-04	6e-04	7e-04	7e-04	7e-04	High_AboveMedian	PI4K2B.BIN	dichotomous	FALSE	level	FALSE	382	201	382	prop_hazard	HR	PI4K2B.BINHigh_AboveMedian	factor	2.00	contr.treatment	treatment	190	86	121,800	0.143	-3.40	201	0.46	0.81
PIK3CD	0.43	0.32, 0.58	<0.001	0.593	6e-09	1e-08	6e-09	9e-09	1e-08	9e-09	High_AboveMedian	PIK3CD.BIN	dichotomous	FALSE	level	FALSE	382	201	382	prop_hazard	HR	PIK3CD.BINHigh_AboveMedian	factor	2.00	contr.treatment	treatment	191	73	128,755	0.148	-5.67	201	0.32	0.58
PIK3CG	0.54	0.41, 0.72	<0.001	0.572	2e-05	3e-05	2e-05	3e-05	3e-05	3e-05	High_AboveMedian	PIK3CG.BIN	dichotomous	FALSE	level	FALSE	382	201	382	prop_hazard	HR	PIK3CG.BINHigh_AboveMedian	factor	2.00	contr.treatment	treatment	190	81	126,468	0.145	-4.20	201	0.41	0.72
PIMREG	1.65	1.24, 2.18	<0.001	0.557	4e-04	5e-04	4e-04	5e-04	5e-04	5e-04	High_AboveMedian	PIMREG.BIN	dichotomous	FALSE	level	FALSE	382	201	382	prop_hazard	HR	PIMREG.BINHigh_AboveMedian	factor	2.00	contr.treatment	treatment	189	116	98,001	0.143	3.48	201	1.24	2.18
PIP4P2	1.69	1.28, 2.24	<0.001	0.551	2e-04	3e-04	2e-04	3e-04	3e-04	3e-04	High_AboveMedian	PIP4P2.BIN	dichotomous	FALSE	level	FALSE	382	201	382	prop_hazard	HR	PIP4P2.BINHigh_AboveMedian	factor	2.00	contr.treatment	treatment	188	119	101,217	0.144	3.66	201	1.28	2.24
PIR	1.68	1.26, 2.22	<0.001	0.552	3e-04	3e-04	3e-04	3e-04	3e-04	3e-04	High_AboveMedian	PIR.BIN	dichotomous	FALSE	level	FALSE	382	201	382	prop_hazard	HR	PIR.BINHigh_AboveMedian	factor	2.00	contr.treatment	treatment	190	119	101,214	0.144	3.59	201	1.26	2.22
PKHD1L1	0.52	0.39, 0.69	<0.001	0.584	5e-06	7e-06	5e-06	7e-06	7e-06	7e-06	High_AboveMedian	PKHD1L1.BIN	dichotomous	FALSE	level	FALSE	382	201	382	prop_hazard	HR	PKHD1L1.BINHigh_AboveMedian	factor	2.00	contr.treatment	treatment	192	79	124,194	0.145	-4.50	201	0.39	0.69
PLA2G2D	0.55	0.41, 0.72	<0.001	0.586	2e-05	3e-05	2e-05	3e-05	3e-05	3e-05	High_AboveMedian	PLA2G2D.BIN	dichotomous	FALSE	level	FALSE	382	201	382	prop_hazard	HR	PLA2G2D.BINHigh_AboveMedian	factor	2.00	contr.treatment	treatment	188	83	127,365	0.144	-4.21	201	0.41	0.72
PLA2G7	0.58	0.44, 0.77	<0.001	0.561	2e-04	2e-04	2e-04	2e-04	2e-04	2e-04	High_AboveMedian	PLA2G7.BIN	dichotomous	FALSE	level	FALSE	382	201	382	prop_hazard	HR	PLA2G7.BINHigh_AboveMedian	factor	2.00	contr.treatment	treatment	190	82	123,058	0.144	-3.74	201	0.44	0.77
PLCG2	0.55	0.41, 0.72	<0.001	0.577	2e-05	3e-05	2e-05	3e-05	3e-05	3e-05	High_AboveMedian	PLCG2.BIN	dichotomous	FALSE	level	FALSE	382	201	382	prop_hazard	HR	PLCG2.BINHigh_AboveMedian	factor	2.00	contr.treatment	treatment	192	82	127,112	0.144	-4.20	201	0.41	0.72
PLCH2	0.59	0.45, 0.78	<0.001	0.577	2e-04	3e-04	2e-04	3e-04	3e-04	3e-04	High_AboveMedian	PLCH2.BIN	dichotomous	FALSE	level	FALSE	382	201	382	prop_hazard	HR	PLCH2.BINHigh_AboveMedian	factor	2.00	contr.treatment	treatment	192	87	127,540	0.143	-3.65	201	0.45	0.78
PLCL2	0.44	0.33, 0.59	<0.001	0.593	1e-08	2e-08	9e-09	1.5e-08	2e-08	1.5e-08	High_AboveMedian	PLCL2.BIN	dichotomous	FALSE	level	FALSE	382	201	382	prop_hazard	HR	PLCL2.BINHigh_AboveMedian	factor	2.00	contr.treatment	treatment	192	75	130,747	0.147	-5.60	201	0.33	0.59
PLEKHA8	1.68	1.27, 2.22	<0.001	0.562	3e-04	3e-04	3e-04	3e-04	3e-04	3e-04	High_AboveMedian	PLEKHA8.BIN	dichotomous	FALSE	level	FALSE	382	201	382	prop_hazard	HR	PLEKHA8.BINHigh_AboveMedian	factor	2.00	contr.treatment	treatment	189	116	98,031	0.143	3.62	201	1.27	2.22
PLEKHG1	0.62	0.47, 0.82	<0.001	0.553	8e-04	9e-04	8e-04	9e-04	9e-04	9e-04	High_AboveMedian	PLEKHG1.BIN	dichotomous	FALSE	level	FALSE	382	201	382	prop_hazard	HR	PLEKHG1.BINHigh_AboveMedian	factor	2.00	contr.treatment	treatment	193	86	124,133	0.143	-3.33	201	0.47	0.82
PLEKHG7	0.60	0.45, 0.79	<0.001	0.57	3e-04	3e-04	3e-04	3e-04	3e-04	3e-04	High_AboveMedian	PLEKHG7.BIN	dichotomous	FALSE	level	FALSE	382	201	382	prop_hazard	HR	PLEKHG7.BINHigh_AboveMedian	factor	2.00	contr.treatment	treatment	192	87	126,051	0.143	-3.58	201	0.45	0.79
PLK2	1.62	1.22, 2.14	<0.001	0.555	7e-04	8e-04	7e-04	8e-04	8e-04	8e-04	High_AboveMedian	PLK2.BIN	dichotomous	FALSE	level	FALSE	382	201	382	prop_hazard	HR	PLK2.BINHigh_AboveMedian	factor	2.00	contr.treatment	treatment	193	117	100,054	0.143	3.35	201	1.22	2.14
PNPLA6	0.62	0.47, 0.82	<0.001	0.562	7e-04	7e-04	7e-04	7e-04	7e-04	7e-04	High_AboveMedian	PNPLA6.BIN	dichotomous	FALSE	level	FALSE	382	201	382	prop_hazard	HR	PNPLA6.BINHigh_AboveMedian	factor	2.00	contr.treatment	treatment	192	85	123,129	0.143	-3.38	201	0.47	0.82
PNPLA7	0.58	0.43, 0.76	<0.001	0.57	1e-04	1e-04	1e-04	1e-04	1e-04	1e-04	High_AboveMedian	PNPLA7.BIN	dichotomous	FALSE	level	FALSE	382	201	382	prop_hazard	HR	PNPLA7.BINHigh_AboveMedian	factor	2.00	contr.treatment	treatment	193	85	126,893	0.143	-3.85	201	0.43	0.76
PODN	0.60	0.46, 0.80	<0.001	0.558	4e-04	5e-04	4e-04	5e-04	5e-04	5e-04	High_AboveMedian	PODN.BIN	dichotomous	FALSE	level	FALSE	382	201	382	prop_hazard	HR	PODN.BINHigh_AboveMedian	factor	2.00	contr.treatment	treatment	190	82	120,739	0.144	-3.50	201	0.46	0.80
POLR2H	1.60	1.21, 2.12	<0.001	0.549	9e-04	0.001	9e-04	0.001	0.001	0.001	High_AboveMedian	POLR2H.BIN	dichotomous	FALSE	level	FALSE	382	201	382	prop_hazard	HR	POLR2H.BINHigh_AboveMedian	factor	2.00	contr.treatment	treatment	190	114	96,506	0.143	3.29	201	1.21	2.12
POMK	1.73	1.31, 2.29	<0.001	0.572	1e-04	1e-04	1e-04	1e-04	1e-04	1e-04	High_AboveMedian	POMK.BIN	dichotomous	FALSE	level	FALSE	382	201	382	prop_hazard	HR	POMK.BINHigh_AboveMedian	factor	2.00	contr.treatment	treatment	190	117	97,627	0.143	3.84	201	1.31	2.29
POU2AF1	0.51	0.38, 0.67	<0.001	0.592	2e-06	3e-06	2e-06	3e-06	3e-06	3e-06	High_AboveMedian	POU2AF1.BIN	dichotomous	FALSE	level	FALSE	382	201	382	prop_hazard	HR	POU2AF1.BINHigh_AboveMedian	factor	2.00	contr.treatment	treatment	189	81	129,151	0.145	-4.69	201	0.38	0.67
PPP2R1B	0.59	0.45, 0.78	<0.001	0.563	2e-04	3e-04	2e-04	3e-04	3e-04	3e-04	High_AboveMedian	PPP2R1B.BIN	dichotomous	FALSE	level	FALSE	382	201	382	prop_hazard	HR	PPP2R1B.BINHigh_AboveMedian	factor	2.00	contr.treatment	treatment	191	85	124,486	0.144	-3.65	201	0.45	0.78
PRDM1	0.62	0.47, 0.82	<0.001	0.562	7e-04	8e-04	7e-04	8e-04	8e-04	8e-04	High_AboveMedian	PRDM1.BIN	dichotomous	FALSE	level	FALSE	382	201	382	prop_hazard	HR	PRDM1.BINHigh_AboveMedian	factor	2.00	contr.treatment	treatment	191	84	120,896	0.143	-3.36	201	0.47	0.82
PRF1	0.60	0.45, 0.80	<0.001	0.566	4e-04	4e-04	4e-04	4e-04	4e-04	4e-04	High_AboveMedian	PRF1.BIN	dichotomous	FALSE	level	FALSE	382	201	382	prop_hazard	HR	PRF1.BINHigh_AboveMedian	factor	2.00	contr.treatment	treatment	189	85	124,212	0.144	-3.53	201	0.45	0.80
PRKAG2	0.56	0.42, 0.75	<0.001	0.559	6e-05	7e-05	6e-05	7e-05	7e-05	7e-05	High_AboveMedian	PRKAG2.BIN	dichotomous	FALSE	level	FALSE	382	201	382	prop_hazard	HR	PRKAG2.BINHigh_AboveMedian	factor	2.00	contr.treatment	treatment	191	82	125,037	0.145	-3.97	201	0.42	0.75
PRKCD	0.62	0.47, 0.82	<0.001	0.573	7e-04	7e-04	6e-04	7e-04	7e-04	7e-04	High_AboveMedian	PRKCD.BIN	dichotomous	FALSE	level	FALSE	382	201	382	prop_hazard	HR	PRKCD.BINHigh_AboveMedian	factor	2.00	contr.treatment	treatment	189	87	123,920	0.143	-3.38	201	0.47	0.82
PRPSAP2	1.76	1.32, 2.33	<0.001	0.568	8e-05	9e-05	7e-05	9e-05	9e-05	9e-05	High_AboveMedian	PRPSAP2.BIN	dichotomous	FALSE	level	FALSE	382	201	382	prop_hazard	HR	PRPSAP2.BINHigh_AboveMedian	factor	2.00	contr.treatment	treatment	189	119	97,784	0.144	3.91	201	1.32	2.33
PRR7	1.60	1.21, 2.12	<0.001	0.555	9e-04	9e-04	8e-04	9e-04	9e-04	9e-04	High_AboveMedian	PRR7.BIN	dichotomous	FALSE	level	FALSE	382	201	382	prop_hazard	HR	PRR7.BINHigh_AboveMedian	factor	2.00	contr.treatment	treatment	190	114	96,761	0.143	3.31	201	1.21	2.12
PRRG4	0.62	0.47, 0.82	<0.001	0.57	6e-04	7e-04	6e-04	7e-04	7e-04	7e-04	High_AboveMedian	PRRG4.BIN	dichotomous	FALSE	level	FALSE	382	201	382	prop_hazard	HR	PRRG4.BINHigh_AboveMedian	factor	2.00	contr.treatment	treatment	188	85	120,294	0.143	-3.39	201	0.47	0.82
PSG11	1.87	1.34, 2.61	<0.001	0.555	5e-04	2e-04	2e-04	5e-04	3e-04	3e-04	High_AboveMedian	PSG11.BIN	dichotomous	FALSE	level	FALSE	382	201	382	prop_hazard	HR	PSG11.BINHigh_AboveMedian	factor	2.00	contr.treatment	treatment	65	45	29,058	0.170	3.69	201	1.34	2.61
PSMB8	0.55	0.42, 0.73	<0.001	0.587	3e-05	3e-05	2e-05	3e-05	3e-05	3e-05	High_AboveMedian	PSMB8.BIN	dichotomous	FALSE	level	FALSE	382	201	382	prop_hazard	HR	PSMB8.BINHigh_AboveMedian	factor	2.00	contr.treatment	treatment	188	84	127,276	0.144	-4.16	201	0.42	0.73
PSMC5	1.67	1.26, 2.21	<0.001	0.561	3e-04	4e-04	3e-04	4e-04	4e-04	4e-04	High_AboveMedian	PSMC5.BIN	dichotomous	FALSE	level	FALSE	382	201	382	prop_hazard	HR	PSMC5.BINHigh_AboveMedian	factor	2.00	contr.treatment	treatment	189	117	99,654	0.143	3.57	201	1.26	2.21
PSME1	0.62	0.47, 0.82	<0.001	0.565	7e-04	8e-04	7e-04	8e-04	8e-04	8e-04	High_AboveMedian	PSME1.BIN	dichotomous	FALSE	level	FALSE	382	201	382	prop_hazard	HR	PSME1.BINHigh_AboveMedian	factor	2.00	contr.treatment	treatment	188	86	122,486	0.143	-3.35	201	0.47	0.82
PSMG1	1.63	1.23, 2.16	<0.001	0.558	6e-04	6e-04	5e-04	6e-04	6e-04	6e-04	High_AboveMedian	PSMG1.BIN	dichotomous	FALSE	level	FALSE	382	201	382	prop_hazard	HR	PSMG1.BINHigh_AboveMedian	factor	2.00	contr.treatment	treatment	188	114	97,526	0.143	3.43	201	1.23	2.16
PTCD2	1.62	1.22, 2.14	<0.001	0.553	7e-04	8e-04	7e-04	8e-04	8e-04	8e-04	High_AboveMedian	PTCD2.BIN	dichotomous	FALSE	level	FALSE	382	201	382	prop_hazard	HR	PTCD2.BINHigh_AboveMedian	factor	2.00	contr.treatment	treatment	188	116	99,167	0.143	3.35	201	1.22	2.14
PTDSS1	1.80	1.36, 2.38	<0.001	0.572	4e-05	5e-05	4e-05	5e-05	5e-05	5e-05	High_AboveMedian	PTDSS1.BIN	dichotomous	FALSE	level	FALSE	382	201	382	prop_hazard	HR	PTDSS1.BINHigh_AboveMedian	factor	2.00	contr.treatment	treatment	190	118	95,896	0.144	4.08	201	1.36	2.38
PTGDR	0.52	0.39, 0.69	<0.001	0.585	5e-06	6e-06	4e-06	6e-06	6e-06	6e-06	High_AboveMedian	PTGDR.BIN	dichotomous	FALSE	level	FALSE	382	201	382	prop_hazard	HR	PTGDR.BINHigh_AboveMedian	factor	2.00	contr.treatment	treatment	193	83	130,738	0.144	-4.53	201	0.39	0.69
PTK2B	0.50	0.37, 0.66	<0.001	0.581	1e-06	2e-06	1e-06	1.5e-06	2e-06	1.5e-06	High_AboveMedian	PTK2B.BIN	dichotomous	FALSE	level	FALSE	382	201	382	prop_hazard	HR	PTK2B.BINHigh_AboveMedian	factor	2.00	contr.treatment	treatment	191	78	127,525	0.146	-4.79	201	0.37	0.66
PTPN6	0.49	0.37, 0.65	<0.001	0.586	6e-07	9e-07	5e-07	9e-07	9e-07	9e-07	High_AboveMedian	PTPN6.BIN	dichotomous	FALSE	level	FALSE	382	201	382	prop_hazard	HR	PTPN6.BINHigh_AboveMedian	factor	2.00	contr.treatment	treatment	189	78	128,167	0.146	-4.91	201	0.37	0.65
PTPRC	0.50	0.37, 0.66	<0.001	0.586	1e-06	2e-06	1e-06	1.5e-06	2e-06	1.5e-06	High_AboveMedian	PTPRC.BIN	dichotomous	FALSE	level	FALSE	382	201	382	prop_hazard	HR	PTPRC.BINHigh_AboveMedian	factor	2.00	contr.treatment	treatment	189	77	125,938	0.146	-4.76	201	0.37	0.66
PXK	0.62	0.47, 0.82	<0.001	0.553	8e-04	9e-04	8e-04	9e-04	9e-04	9e-04	High_AboveMedian	PXK.BIN	dichotomous	FALSE	level	FALSE	382	201	382	prop_hazard	HR	PXK.BINHigh_AboveMedian	factor	2.00	contr.treatment	treatment	192	85	122,302	0.143	-3.33	201	0.47	0.82
RAD1	1.63	1.23, 2.16	<0.001	0.549	6e-04	6e-04	5e-04	6e-04	6e-04	6e-04	High_AboveMedian	RAD1.BIN	dichotomous	FALSE	level	FALSE	382	201	382	prop_hazard	HR	RAD1.BINHigh_AboveMedian	factor	2.00	contr.treatment	treatment	188	114	95,751	0.143	3.42	201	1.23	2.16
RARB	2.02	1.52, 2.69	<0.001	0.587	9e-07	1e-06	8e-07	1e-06	1e-06	1e-06	High_AboveMedian	RARB.BIN	dichotomous	FALSE	level	FALSE	382	201	382	prop_hazard	HR	RARB.BINHigh_AboveMedian	factor	2.00	contr.treatment	treatment	188	123	95,485	0.145	4.84	201	1.52	2.69
RASAL3	0.62	0.47, 0.82	<0.001	0.564	8e-04	8e-04	7e-04	8e-04	8e-04	8e-04	High_AboveMedian	RASAL3.BIN	dichotomous	FALSE	level	FALSE	382	201	382	prop_hazard	HR	RASAL3.BINHigh_AboveMedian	factor	2.00	contr.treatment	treatment	189	87	125,219	0.143	-3.35	201	0.47	0.82
RASGEF1B	0.54	0.40, 0.71	<0.001	0.578	1e-05	2e-05	1e-05	1.5e-05	2e-05	1.5e-05	High_AboveMedian	RASGEF1B.BIN	dichotomous	FALSE	level	FALSE	382	201	382	prop_hazard	HR	RASGEF1B.BINHigh_AboveMedian	factor	2.00	contr.treatment	treatment	188	79	123,945	0.145	-4.28	201	0.40	0.71
RASGRF2	0.58	0.44, 0.77	<0.001	0.571	1e-04	2e-04	1e-04	0.00015	2e-04	0.00015	High_AboveMedian	RASGRF2.BIN	dichotomous	FALSE	level	FALSE	382	201	382	prop_hazard	HR	RASGRF2.BINHigh_AboveMedian	factor	2.00	contr.treatment	treatment	193	85	127,336	0.144	-3.78	201	0.44	0.77
RBM7	1.67	1.26, 2.22	<0.001	0.559	3e-04	3e-04	3e-04	3e-04	3e-04	3e-04	High_AboveMedian	RBM7.BIN	dichotomous	FALSE	level	FALSE	382	201	382	prop_hazard	HR	RBM7.BINHigh_AboveMedian	factor	2.00	contr.treatment	treatment	188	116	96,449	0.144	3.58	201	1.26	2.22
RCN2	1.85	1.40, 2.46	<0.001	0.572	2e-05	2e-05	1e-05	2e-05	2e-05	2e-05	High_AboveMedian	RCN2.BIN	dichotomous	FALSE	level	FALSE	382	201	382	prop_hazard	HR	RCN2.BINHigh_AboveMedian	factor	2.00	contr.treatment	treatment	188	119	94,673	0.144	4.27	201	1.40	2.46
RCOR2	1.75	1.32, 2.32	<0.001	0.581	8e-05	9e-05	7e-05	9e-05	9e-05	9e-05	High_AboveMedian	RCOR2.BIN	dichotomous	FALSE	level	FALSE	382	201	382	prop_hazard	HR	RCOR2.BINHigh_AboveMedian	factor	2.00	contr.treatment	treatment	189	117	98,962	0.143	3.91	201	1.32	2.32
RFTN1	0.62	0.46, 0.81	<0.001	0.555	6e-04	7e-04	6e-04	7e-04	7e-04	7e-04	High_AboveMedian	RFTN1.BIN	dichotomous	FALSE	level	FALSE	382	201	382	prop_hazard	HR	RFTN1.BINHigh_AboveMedian	factor	2.00	contr.treatment	treatment	191	84	121,528	0.143	-3.39	201	0.46	0.81
RHCG	1.72	1.30, 2.28	<0.001	0.554	1e-04	2e-04	1e-04	0.00015	2e-04	0.00015	High_AboveMedian	RHCG.BIN	dichotomous	FALSE	level	FALSE	382	201	382	prop_hazard	HR	RHCG.BINHigh_AboveMedian	factor	2.00	contr.treatment	treatment	190	121	102,899	0.144	3.75	201	1.30	2.28
RHEX	0.56	0.42, 0.74	<0.001	0.579	4e-05	4e-05	3e-05	4e-05	4e-05	4e-05	High_AboveMedian	RHEX.BIN	dichotomous	FALSE	level	FALSE	382	201	382	prop_hazard	HR	RHEX.BINHigh_AboveMedian	factor	2.00	contr.treatment	treatment	193	86	130,824	0.144	-4.09	201	0.42	0.74
RIC3	0.60	0.45, 0.79	<0.001	0.575	3e-04	3e-04	3e-04	3e-04	3e-04	3e-04	High_AboveMedian	RIC3.BIN	dichotomous	FALSE	level	FALSE	382	201	382	prop_hazard	HR	RIC3.BINHigh_AboveMedian	factor	2.00	contr.treatment	treatment	190	87	126,950	0.143	-3.61	201	0.45	0.79
RIMBP3	0.61	0.46, 0.81	<0.001	0.553	6e-04	6e-04	6e-04	6e-04	6e-04	6e-04	High_AboveMedian	RIMBP3.BIN	dichotomous	FALSE	level	FALSE	382	201	382	prop_hazard	HR	RIMBP3.BINHigh_AboveMedian	factor	2.00	contr.treatment	treatment	192	84	122,747	0.144	-3.41	201	0.46	0.81
RIMS2	1.91	1.44, 2.54	<0.001	0.583	5e-06	7e-06	5e-06	7e-06	7e-06	7e-06	High_AboveMedian	RIMS2.BIN	dichotomous	FALSE	level	FALSE	382	201	382	prop_hazard	HR	RIMS2.BINHigh_AboveMedian	factor	2.00	contr.treatment	treatment	191	120	95,209	0.144	4.49	201	1.44	2.54
RIT2	2.34	1.47, 3.74	<0.001	0.531	0.001	4e-04	2e-04	0.001	6e-04	6e-04	High_AboveMedian	RIT2.BIN	dichotomous	FALSE	level	FALSE	382	201	382	prop_hazard	HR	RIT2.BINHigh_AboveMedian	factor	2.00	contr.treatment	treatment	28	20	9,142	0.238	3.57	201	1.47	3.74
RMDN1	1.70	1.28, 2.25	<0.001	0.56	2e-04	2e-04	2e-04	2e-04	2e-04	2e-04	High_AboveMedian	RMDN1.BIN	dichotomous	FALSE	level	FALSE	382	201	382	prop_hazard	HR	RMDN1.BINHigh_AboveMedian	factor	2.00	contr.treatment	treatment	187	118	98,534	0.144	3.67	201	1.28	2.25
RNASET2	0.61	0.46, 0.81	<0.001	0.555	6e-04	6e-04	6e-04	6e-04	6e-04	6e-04	High_AboveMedian	RNASET2.BIN	dichotomous	FALSE	level	FALSE	382	201	382	prop_hazard	HR	RNASET2.BINHigh_AboveMedian	factor	2.00	contr.treatment	treatment	187	83	120,724	0.144	-3.42	201	0.46	0.81
RND2	1.75	1.32, 2.32	<0.001	0.567	8e-05	1e-04	8e-05	1e-04	1e-04	1e-04	High_AboveMedian	RND2.BIN	dichotomous	FALSE	level	FALSE	382	201	382	prop_hazard	HR	RND2.BINHigh_AboveMedian	factor	2.00	contr.treatment	treatment	189	120	100,730	0.144	3.90	201	1.32	2.32
RNF157	1.77	1.33, 2.35	<0.001	0.571	6e-05	7e-05	6e-05	7e-05	7e-05	7e-05	High_AboveMedian	RNF157.BIN	dichotomous	FALSE	level	FALSE	382	201	382	prop_hazard	HR	RNF157.BINHigh_AboveMedian	factor	2.00	contr.treatment	treatment	188	117	95,119	0.144	3.97	201	1.33	2.35
RPL26L1	1.68	1.27, 2.22	<0.001	0.56	3e-04	3e-04	2e-04	3e-04	3e-04	3e-04	High_AboveMedian	RPL26L1.BIN	dichotomous	FALSE	level	FALSE	382	201	382	prop_hazard	HR	RPL26L1.BINHigh_AboveMedian	factor	2.00	contr.treatment	treatment	188	113	93,938	0.143	3.62	201	1.27	2.22
RPS27AP5	1.75	1.32, 2.32	<0.001	0.57	8e-05	9e-05	8e-05	9e-05	9e-05	9e-05	High_AboveMedian	RPS27AP5.BIN	dichotomous	FALSE	level	FALSE	382	201	382	prop_hazard	HR	RPS27AP5.BINHigh_AboveMedian	factor	2.00	contr.treatment	treatment	188	118	97,359	0.144	3.91	201	1.32	2.32
RSPO3	0.58	0.44, 0.77	<0.001	0.573	1e-04	2e-04	1e-04	0.00015	2e-04	0.00015	High_AboveMedian	RSPO3.BIN	dichotomous	FALSE	level	FALSE	382	201	382	prop_hazard	HR	RSPO3.BINHigh_AboveMedian	factor	2.00	contr.treatment	treatment	190	83	123,355	0.144	-3.78	201	0.44	0.77
RTL8A	1.60	1.21, 2.12	<0.001	0.554	9e-04	0.001	9e-04	0.001	0.001	0.001	High_AboveMedian	RTL8A.BIN	dichotomous	FALSE	level	FALSE	382	201	382	prop_hazard	HR	RTL8A.BINHigh_AboveMedian	factor	2.00	contr.treatment	treatment	188	114	98,154	0.143	3.30	201	1.21	2.12
RTL8B	1.64	1.24, 2.17	<0.001	0.562	5e-04	5e-04	5e-04	5e-04	5e-04	5e-04	High_AboveMedian	RTL8B.BIN	dichotomous	FALSE	level	FALSE	382	201	382	prop_hazard	HR	RTL8B.BINHigh_AboveMedian	factor	2.00	contr.treatment	treatment	187	115	99,030	0.143	3.46	201	1.24	2.17
RUNX3	0.57	0.43, 0.75	<0.001	0.579	7e-05	8e-05	6e-05	8e-05	8e-05	8e-05	High_AboveMedian	RUNX3.BIN	dichotomous	FALSE	level	FALSE	382	201	382	prop_hazard	HR	RUNX3.BINHigh_AboveMedian	factor	2.00	contr.treatment	treatment	189	84	124,564	0.143	-3.95	201	0.43	0.75
RXYLT1	1.77	1.34, 2.35	<0.001	0.559	6e-05	7e-05	6e-05	7e-05	7e-05	7e-05	High_AboveMedian	RXYLT1.BIN	dichotomous	FALSE	level	FALSE	382	201	382	prop_hazard	HR	RXYLT1.BINHigh_AboveMedian	factor	2.00	contr.treatment	treatment	188	116	94,068	0.144	3.98	201	1.34	2.35
SAMD3	0.61	0.46, 0.81	<0.001	0.558	6e-04	7e-04	6e-04	7e-04	7e-04	7e-04	High_AboveMedian	SAMD3.BIN	dichotomous	FALSE	level	FALSE	382	201	382	prop_hazard	HR	SAMD3.BINHigh_AboveMedian	factor	2.00	contr.treatment	treatment	189	84	122,152	0.144	-3.40	201	0.46	0.81
SCAMP1	1.61	1.22, 2.14	<0.001	0.548	8e-04	9e-04	8e-04	9e-04	9e-04	9e-04	High_AboveMedian	SCAMP1.BIN	dichotomous	FALSE	level	FALSE	382	201	382	prop_hazard	HR	SCAMP1.BINHigh_AboveMedian	factor	2.00	contr.treatment	treatment	187	116	98,790	0.144	3.33	201	1.22	2.14
SCARF2	1.72	1.30, 2.28	<0.001	0.573	1e-04	2e-04	1e-04	0.00015	2e-04	0.00015	High_AboveMedian	SCARF2.BIN	dichotomous	FALSE	level	FALSE	382	201	382	prop_hazard	HR	SCARF2.BINHigh_AboveMedian	factor	2.00	contr.treatment	treatment	190	117	98,953	0.143	3.78	201	1.30	2.28
SCML4	0.57	0.43, 0.76	<0.001	0.573	1e-04	1e-04	9e-05	1e-04	1e-04	1e-04	High_AboveMedian	SCML4.BIN	dichotomous	FALSE	level	FALSE	382	201	382	prop_hazard	HR	SCML4.BINHigh_AboveMedian	factor	2.00	contr.treatment	treatment	187	82	123,255	0.144	-3.86	201	0.43	0.76
SCN11A	0.61	0.46, 0.81	<0.001	0.552	5e-04	6e-04	5e-04	6e-04	6e-04	6e-04	High_AboveMedian	SCN11A.BIN	dichotomous	FALSE	level	FALSE	382	201	382	prop_hazard	HR	SCN11A.BINHigh_AboveMedian	factor	2.00	contr.treatment	treatment	191	83	122,097	0.144	-3.45	201	0.46	0.81
SCNN1B	0.56	0.42, 0.74	<0.001	0.581	5e-05	6e-05	4e-05	6e-05	6e-05	6e-05	High_AboveMedian	SCNN1B.BIN	dichotomous	FALSE	level	FALSE	382	201	382	prop_hazard	HR	SCNN1B.BINHigh_AboveMedian	factor	2.00	contr.treatment	treatment	192	83	125,574	0.144	-4.03	201	0.42	0.74
SDHAF3	1.64	1.24, 2.18	<0.001	0.548	5e-04	5e-04	5e-04	5e-04	5e-04	5e-04	High_AboveMedian	SDHAF3.BIN	dichotomous	FALSE	level	FALSE	382	201	382	prop_hazard	HR	SDHAF3.BINHigh_AboveMedian	factor	2.00	contr.treatment	treatment	188	117	99,106	0.144	3.46	201	1.24	2.18
SDR42E1	0.62	0.47, 0.82	<0.001	0.567	7e-04	7e-04	6e-04	7e-04	7e-04	7e-04	High_AboveMedian	SDR42E1.BIN	dichotomous	FALSE	level	FALSE	382	201	382	prop_hazard	HR	SDR42E1.BINHigh_AboveMedian	factor	2.00	contr.treatment	treatment	189	86	123,052	0.143	-3.38	201	0.47	0.82
SELP	0.59	0.45, 0.79	<0.001	0.566	2e-04	3e-04	2e-04	3e-04	3e-04	3e-04	High_AboveMedian	SELP.BIN	dichotomous	FALSE	level	FALSE	382	201	382	prop_hazard	HR	SELP.BINHigh_AboveMedian	factor	2.00	contr.treatment	treatment	188	82	121,908	0.144	-3.64	201	0.45	0.79
SELPLG	0.59	0.45, 0.78	<0.001	0.56	2e-04	3e-04	2e-04	3e-04	3e-04	3e-04	High_AboveMedian	SELPLG.BIN	dichotomous	FALSE	level	FALSE	382	201	382	prop_hazard	HR	SELPLG.BINHigh_AboveMedian	factor	2.00	contr.treatment	treatment	189	84	124,193	0.144	-3.65	201	0.45	0.78
SEMA4D	0.60	0.45, 0.80	<0.001	0.563	4e-04	4e-04	4e-04	4e-04	4e-04	4e-04	High_AboveMedian	SEMA4D.BIN	dichotomous	FALSE	level	FALSE	382	201	382	prop_hazard	HR	SEMA4D.BINHigh_AboveMedian	factor	2.00	contr.treatment	treatment	189	85	124,935	0.144	-3.54	201	0.45	0.80
SEPTIN1	0.58	0.44, 0.77	<0.001	0.568	2e-04	2e-04	1e-04	2e-04	2e-04	2e-04	High_AboveMedian	SEPTIN1.BIN	dichotomous	FALSE	level	FALSE	382	201	382	prop_hazard	HR	SEPTIN1.BINHigh_AboveMedian	factor	2.00	contr.treatment	treatment	188	84	124,836	0.144	-3.75	201	0.44	0.77
SEPTIN11	1.68	1.27, 2.22	<0.001	0.571	3e-04	3e-04	3e-04	3e-04	3e-04	3e-04	High_AboveMedian	SEPTIN11.BIN	dichotomous	FALSE	level	FALSE	382	201	382	prop_hazard	HR	SEPTIN11.BINHigh_AboveMedian	factor	2.00	contr.treatment	treatment	191	117	99,760	0.143	3.61	201	1.27	2.22
SERPING1	0.62	0.47, 0.82	<0.001	0.556	7e-04	8e-04	7e-04	8e-04	8e-04	8e-04	High_AboveMedian	SERPING1.BIN	dichotomous	FALSE	level	FALSE	382	201	382	prop_hazard	HR	SERPING1.BINHigh_AboveMedian	factor	2.00	contr.treatment	treatment	191	86	124,198	0.143	-3.35	201	0.47	0.82
SF3B4	1.65	1.25, 2.18	<0.001	0.568	4e-04	4e-04	4e-04	4e-04	4e-04	4e-04	High_AboveMedian	SF3B4.BIN	dichotomous	FALSE	level	FALSE	382	201	382	prop_hazard	HR	SF3B4.BINHigh_AboveMedian	factor	2.00	contr.treatment	treatment	188	112	93,349	0.143	3.52	201	1.25	2.18
SH2D3C	0.52	0.39, 0.69	<0.001	0.581	6e-06	8e-06	5e-06	8e-06	8e-06	8e-06	High_AboveMedian	SH2D3C.BIN	dichotomous	FALSE	level	FALSE	382	201	382	prop_hazard	HR	SH2D3C.BINHigh_AboveMedian	factor	2.00	contr.treatment	treatment	188	79	125,176	0.145	-4.47	201	0.39	0.69
SHISAL2A	0.61	0.46, 0.81	<0.001	0.571	5e-04	6e-04	5e-04	6e-04	6e-04	6e-04	High_AboveMedian	SHISAL2A.BIN	dichotomous	FALSE	level	FALSE	382	201	382	prop_hazard	HR	SHISAL2A.BINHigh_AboveMedian	factor	2.00	contr.treatment	treatment	189	86	123,573	0.143	-3.43	201	0.46	0.81
SHQ1	1.64	1.24, 2.17	<0.001	0.555	5e-04	5e-04	5e-04	5e-04	5e-04	5e-04	High_AboveMedian	SHQ1.BIN	dichotomous	FALSE	level	FALSE	382	201	382	prop_hazard	HR	SHQ1.BINHigh_AboveMedian	factor	2.00	contr.treatment	treatment	188	115	97,775	0.143	3.47	201	1.24	2.17
SHROOM1	1.67	1.26, 2.22	<0.001	0.572	3e-04	3e-04	3e-04	3e-04	3e-04	3e-04	High_AboveMedian	SHROOM1.BIN	dichotomous	FALSE	level	FALSE	382	201	382	prop_hazard	HR	SHROOM1.BINHigh_AboveMedian	factor	2.00	contr.treatment	treatment	191	117	99,758	0.143	3.59	201	1.26	2.22
SIGLEC6	0.62	0.47, 0.82	<0.001	0.576	8e-04	8e-04	7e-04	8e-04	8e-04	8e-04	High_AboveMedian	SIGLEC6.BIN	dichotomous	FALSE	level	FALSE	382	201	382	prop_hazard	HR	SIGLEC6.BINHigh_AboveMedian	factor	2.00	contr.treatment	treatment	189	86	122,627	0.143	-3.34	201	0.47	0.82
SIGLEC8	0.59	0.44, 0.78	<0.001	0.571	2e-04	2e-04	2e-04	2e-04	2e-04	2e-04	High_AboveMedian	SIGLEC8.BIN	dichotomous	FALSE	level	FALSE	382	201	382	prop_hazard	HR	SIGLEC8.BINHigh_AboveMedian	factor	2.00	contr.treatment	treatment	188	84	124,211	0.144	-3.72	201	0.44	0.78
SKAP1	0.55	0.42, 0.73	<0.001	0.576	3e-05	4e-05	3e-05	4e-05	4e-05	4e-05	High_AboveMedian	SKAP1.BIN	dichotomous	FALSE	level	FALSE	382	201	382	prop_hazard	HR	SKAP1.BINHigh_AboveMedian	factor	2.00	contr.treatment	treatment	188	80	122,612	0.144	-4.10	201	0.42	0.73
SLC12A3	0.56	0.42, 0.74	<0.001	0.579	4e-05	4e-05	3e-05	4e-05	4e-05	4e-05	High_AboveMedian	SLC12A3.BIN	dichotomous	FALSE	level	FALSE	382	201	382	prop_hazard	HR	SLC12A3.BINHigh_AboveMedian	factor	2.00	contr.treatment	treatment	190	83	127,211	0.144	-4.09	201	0.42	0.74
SLC19A2	1.71	1.29, 2.27	<0.001	0.557	2e-04	2e-04	2e-04	2e-04	2e-04	2e-04	High_AboveMedian	SLC19A2.BIN	dichotomous	FALSE	level	FALSE	382	201	382	prop_hazard	HR	SLC19A2.BINHigh_AboveMedian	factor	2.00	contr.treatment	treatment	188	119	100,212	0.144	3.73	201	1.29	2.27
SLC22A3	0.55	0.42, 0.74	<0.001	0.578	4e-05	4e-05	3e-05	4e-05	4e-05	4e-05	High_AboveMedian	SLC22A3.BIN	dichotomous	FALSE	level	FALSE	382	201	382	prop_hazard	HR	SLC22A3.BINHigh_AboveMedian	factor	2.00	contr.treatment	treatment	192	81	123,639	0.144	-4.09	201	0.42	0.74
SLC22A9	1.78	1.28, 2.48	<0.001	0.552	0.001	6e-04	5e-04	0.001	9e-04	9e-04	High_AboveMedian	SLC22A9.BIN	dichotomous	FALSE	level	FALSE	382	201	382	prop_hazard	HR	SLC22A9.BINHigh_AboveMedian	factor	2.00	contr.treatment	treatment	69	46	31,019	0.168	3.43	201	1.28	2.48
SLC25A32	1.64	1.24, 2.18	<0.001	0.554	5e-04	5e-04	5e-04	5e-04	5e-04	5e-04	High_AboveMedian	SLC25A32.BIN	dichotomous	FALSE	level	FALSE	382	201	382	prop_hazard	HR	SLC25A32.BINHigh_AboveMedian	factor	2.00	contr.treatment	treatment	188	117	99,471	0.143	3.46	201	1.24	2.18
SLC26A2	1.74	1.31, 2.31	<0.001	0.555	1e-04	1e-04	1e-04	1e-04	1e-04	1e-04	High_AboveMedian	SLC26A2.BIN	dichotomous	FALSE	level	FALSE	382	201	382	prop_hazard	HR	SLC26A2.BINHigh_AboveMedian	factor	2.00	contr.treatment	treatment	192	119	99,058	0.144	3.85	201	1.31	2.31
SLC29A3	0.55	0.41, 0.73	<0.001	0.565	3e-05	4e-05	3e-05	4e-05	4e-05	4e-05	High_AboveMedian	SLC29A3.BIN	dichotomous	FALSE	level	FALSE	382	201	382	prop_hazard	HR	SLC29A3.BINHigh_AboveMedian	factor	2.00	contr.treatment	treatment	190	81	126,147	0.145	-4.13	201	0.41	0.73
SLC30A5	1.68	1.27, 2.22	<0.001	0.561	3e-04	3e-04	3e-04	3e-04	3e-04	3e-04	High_AboveMedian	SLC30A5.BIN	dichotomous	FALSE	level	FALSE	382	201	382	prop_hazard	HR	SLC30A5.BINHigh_AboveMedian	factor	2.00	contr.treatment	treatment	190	116	98,296	0.143	3.61	201	1.27	2.22
SLC5A3	1.60	1.21, 2.12	<0.001	0.552	9e-04	0.001	9e-04	0.001	0.001	0.001	High_AboveMedian	SLC5A3.BIN	dichotomous	FALSE	level	FALSE	382	201	382	prop_hazard	HR	SLC5A3.BINHigh_AboveMedian	factor	2.00	contr.treatment	treatment	190	117	101,804	0.143	3.29	201	1.21	2.12
SLC7A7	0.60	0.45, 0.80	<0.001	0.561	4e-04	4e-04	4e-04	4e-04	4e-04	4e-04	High_AboveMedian	SLC7A7.BIN	dichotomous	FALSE	level	FALSE	382	201	382	prop_hazard	HR	SLC7A7.BINHigh_AboveMedian	factor	2.00	contr.treatment	treatment	189	85	124,393	0.144	-3.52	201	0.45	0.80
SLFN12L	0.60	0.45, 0.79	<0.001	0.571	3e-04	3e-04	3e-04	3e-04	3e-04	3e-04	High_AboveMedian	SLFN12L.BIN	dichotomous	FALSE	level	FALSE	382	201	382	prop_hazard	HR	SLFN12L.BINHigh_AboveMedian	factor	2.00	contr.treatment	treatment	190	86	125,943	0.143	-3.61	201	0.45	0.79
SLFN5	0.62	0.47, 0.82	<0.001	0.564	7e-04	7e-04	7e-04	7e-04	7e-04	7e-04	High_AboveMedian	SLFN5.BIN	dichotomous	FALSE	level	FALSE	382	201	382	prop_hazard	HR	SLFN5.BINHigh_AboveMedian	factor	2.00	contr.treatment	treatment	189	85	122,710	0.143	-3.37	201	0.47	0.82
SMARCD1	1.65	1.25, 2.19	<0.001	0.562	4e-04	5e-04	4e-04	5e-04	5e-04	5e-04	High_AboveMedian	SMARCD1.BIN	dichotomous	FALSE	level	FALSE	382	201	382	prop_hazard	HR	SMARCD1.BINHigh_AboveMedian	factor	2.00	contr.treatment	treatment	189	116	98,101	0.143	3.51	201	1.25	2.19
SMIM29	1.68	1.27, 2.23	<0.001	0.561	2e-04	3e-04	2e-04	3e-04	3e-04	3e-04	High_AboveMedian	SMIM29.BIN	dichotomous	FALSE	level	FALSE	382	201	382	prop_hazard	HR	SMIM29.BINHigh_AboveMedian	factor	2.00	contr.treatment	treatment	187	118	100,156	0.143	3.63	201	1.27	2.23
SMOC1	0.59	0.44, 0.78	<0.001	0.572	2e-04	2e-04	2e-04	2e-04	2e-04	2e-04	High_AboveMedian	SMOC1.BIN	dichotomous	FALSE	level	FALSE	382	201	382	prop_hazard	HR	SMOC1.BINHigh_AboveMedian	factor	2.00	contr.treatment	treatment	191	84	123,391	0.143	-3.73	201	0.44	0.78
SNAPC3	1.62	1.23, 2.15	<0.001	0.56	6e-04	7e-04	6e-04	7e-04	7e-04	7e-04	High_AboveMedian	SNAPC3.BIN	dichotomous	FALSE	level	FALSE	382	201	382	prop_hazard	HR	SNAPC3.BINHigh_AboveMedian	factor	2.00	contr.treatment	treatment	189	117	101,088	0.143	3.39	201	1.23	2.15
SNRPB2	1.95	1.47, 2.59	<0.001	0.578	3e-06	4e-06	3e-06	4e-06	4e-06	4e-06	High_AboveMedian	SNRPB2.BIN	dichotomous	FALSE	level	FALSE	382	201	382	prop_hazard	HR	SNRPB2.BINHigh_AboveMedian	factor	2.00	contr.treatment	treatment	190	121	94,072	0.145	4.60	201	1.47	2.59
SNRPE	1.69	1.28, 2.24	<0.001	0.56	2e-04	2e-04	2e-04	2e-04	2e-04	2e-04	High_AboveMedian	SNRPE.BIN	dichotomous	FALSE	level	FALSE	382	201	382	prop_hazard	HR	SNRPE.BINHigh_AboveMedian	factor	2.00	contr.treatment	treatment	188	114	93,598	0.143	3.67	201	1.28	2.24
SNTG2	0.59	0.45, 0.79	<0.001	0.57	3e-04	3e-04	2e-04	3e-04	3e-04	3e-04	High_AboveMedian	SNTG2.BIN	dichotomous	FALSE	level	FALSE	382	201	382	prop_hazard	HR	SNTG2.BINHigh_AboveMedian	factor	2.00	contr.treatment	treatment	193	85	124,046	0.143	-3.63	201	0.45	0.79
SNX29	0.57	0.43, 0.76	<0.001	0.559	1e-04	1e-04	1e-04	1e-04	1e-04	1e-04	High_AboveMedian	SNX29.BIN	dichotomous	FALSE	level	FALSE	382	201	382	prop_hazard	HR	SNX29.BINHigh_AboveMedian	factor	2.00	contr.treatment	treatment	193	81	123,101	0.145	-3.85	201	0.43	0.76
SNX9	0.58	0.44, 0.77	<0.001	0.569	1e-04	2e-04	1e-04	0.00015	2e-04	0.00015	High_AboveMedian	SNX9.BIN	dichotomous	FALSE	level	FALSE	382	201	382	prop_hazard	HR	SNX9.BINHigh_AboveMedian	factor	2.00	contr.treatment	treatment	189	82	122,182	0.144	-3.79	201	0.44	0.77
SOX17	0.58	0.44, 0.77	<0.001	0.565	1e-04	1e-04	1e-04	1e-04	1e-04	1e-04	High_AboveMedian	SOX17.BIN	dichotomous	FALSE	level	FALSE	382	201	382	prop_hazard	HR	SOX17.BINHigh_AboveMedian	factor	2.00	contr.treatment	treatment	190	82	123,862	0.144	-3.80	201	0.44	0.77
SOX8	2.07	1.55, 2.76	<0.001	0.582	4e-07	7e-07	4e-07	6e-07	7e-07	6e-07	High_AboveMedian	SOX8.BIN	dichotomous	FALSE	level	FALSE	382	201	382	prop_hazard	HR	SOX8.BINHigh_AboveMedian	factor	2.00	contr.treatment	treatment	189	126	97,403	0.146	4.97	201	1.55	2.76
SP140	0.57	0.43, 0.76	<0.001	0.574	9e-05	1e-04	9e-05	1e-04	1e-04	1e-04	High_AboveMedian	SP140.BIN	dichotomous	FALSE	level	FALSE	382	201	382	prop_hazard	HR	SP140.BINHigh_AboveMedian	factor	2.00	contr.treatment	treatment	190	82	123,595	0.144	-3.87	201	0.43	0.76
SPATA2	1.77	1.33, 2.34	<0.001	0.567	7e-05	7e-05	6e-05	7e-05	7e-05	7e-05	High_AboveMedian	SPATA2.BIN	dichotomous	FALSE	level	FALSE	382	201	382	prop_hazard	HR	SPATA2.BINHigh_AboveMedian	factor	2.00	contr.treatment	treatment	187	116	93,819	0.143	3.96	201	1.33	2.34
SPRY4	1.84	1.38, 2.44	<0.001	0.569	2e-05	3e-05	2e-05	3e-05	3e-05	3e-05	High_AboveMedian	SPRY4.BIN	dichotomous	FALSE	level	FALSE	382	201	382	prop_hazard	HR	SPRY4.BINHigh_AboveMedian	factor	2.00	contr.treatment	treatment	189	121	98,031	0.144	4.20	201	1.38	2.44
SRSF6	1.64	1.24, 2.18	<0.001	0.548	5e-04	6e-04	5e-04	6e-04	6e-04	6e-04	High_AboveMedian	SRSF6.BIN	dichotomous	FALSE	level	FALSE	382	201	382	prop_hazard	HR	SRSF6.BINHigh_AboveMedian	factor	2.00	contr.treatment	treatment	189	120	103,048	0.144	3.45	201	1.24	2.18
STAT4	0.52	0.39, 0.69	<0.001	0.583	5e-06	6e-06	4e-06	6e-06	6e-06	6e-06	High_AboveMedian	STAT4.BIN	dichotomous	FALSE	level	FALSE	382	201	382	prop_hazard	HR	STAT4.BINHigh_AboveMedian	factor	2.00	contr.treatment	treatment	190	79	125,982	0.145	-4.52	201	0.39	0.69
STAU2	1.74	1.31, 2.30	<0.001	0.576	1e-04	1e-04	1e-04	1e-04	1e-04	1e-04	High_AboveMedian	STAU2.BIN	dichotomous	FALSE	level	FALSE	382	201	382	prop_hazard	HR	STAU2.BINHigh_AboveMedian	factor	2.00	contr.treatment	treatment	190	119	100,672	0.144	3.84	201	1.31	2.30
STK3	1.66	1.25, 2.20	<0.001	0.564	4e-04	4e-04	4e-04	4e-04	4e-04	4e-04	High_AboveMedian	STK3.BIN	dichotomous	FALSE	level	FALSE	382	201	382	prop_hazard	HR	STK3.BINHigh_AboveMedian	factor	2.00	contr.treatment	treatment	191	119	103,296	0.144	3.52	201	1.25	2.20
STK33	0.62	0.47, 0.82	<0.001	0.552	8e-04	9e-04	8e-04	9e-04	9e-04	9e-04	High_AboveMedian	STK33.BIN	dichotomous	FALSE	level	FALSE	382	201	382	prop_hazard	HR	STK33.BINHigh_AboveMedian	factor	2.00	contr.treatment	treatment	189	82	119,082	0.144	-3.33	201	0.47	0.82
SYNDIG1	0.55	0.41, 0.73	<0.001	0.573	2e-05	3e-05	2e-05	3e-05	3e-05	3e-05	High_AboveMedian	SYNDIG1.BIN	dichotomous	FALSE	level	FALSE	382	201	382	prop_hazard	HR	SYNDIG1.BINHigh_AboveMedian	factor	2.00	contr.treatment	treatment	192	82	126,082	0.144	-4.19	201	0.41	0.73
SYTL3	0.57	0.43, 0.76	<0.001	0.566	1e-04	1e-04	1e-04	1e-04	1e-04	1e-04	High_AboveMedian	SYTL3.BIN	dichotomous	FALSE	level	FALSE	382	201	382	prop_hazard	HR	SYTL3.BINHigh_AboveMedian	factor	2.00	contr.treatment	treatment	190	82	124,016	0.144	-3.83	201	0.43	0.76
TAF9B	1.64	1.24, 2.18	<0.001	0.563	5e-04	5e-04	5e-04	5e-04	5e-04	5e-04	High_AboveMedian	TAF9B.BIN	dichotomous	FALSE	level	FALSE	382	201	382	prop_hazard	HR	TAF9B.BINHigh_AboveMedian	factor	2.00	contr.treatment	treatment	189	115	97,787	0.143	3.47	201	1.24	2.18
TAGAP	0.57	0.43, 0.75	<0.001	0.572	6e-05	7e-05	6e-05	7e-05	7e-05	7e-05	High_AboveMedian	TAGAP.BIN	dichotomous	FALSE	level	FALSE	382	201	382	prop_hazard	HR	TAGAP.BINHigh_AboveMedian	factor	2.00	contr.treatment	treatment	189	83	125,551	0.144	-3.96	201	0.43	0.75
TBX21	0.57	0.43, 0.76	<0.001	0.582	9e-05	1e-04	8e-05	1e-04	1e-04	1e-04	High_AboveMedian	TBX21.BIN	dichotomous	FALSE	level	FALSE	382	201	382	prop_hazard	HR	TBX21.BINHigh_AboveMedian	factor	2.00	contr.treatment	treatment	189	84	125,668	0.144	-3.89	201	0.43	0.76
TBXAS1	0.58	0.44, 0.78	<0.001	0.555	2e-04	2e-04	2e-04	2e-04	2e-04	2e-04	High_AboveMedian	TBXAS1.BIN	dichotomous	FALSE	level	FALSE	382	201	382	prop_hazard	HR	TBXAS1.BINHigh_AboveMedian	factor	2.00	contr.treatment	treatment	191	80	120,672	0.145	-3.71	201	0.44	0.78
TCF24	1.80	1.31, 2.47	<0.001	0.543	5e-04	3e-04	2e-04	5e-04	0.00045	0.00045	High_AboveMedian	TCF24.BIN	dichotomous	FALSE	level	FALSE	382	201	382	prop_hazard	HR	TCF24.BINHigh_AboveMedian	factor	2.00	contr.treatment	treatment	69	52	35,454	0.161	3.64	201	1.31	2.47
TCL1A	0.58	0.44, 0.77	<0.001	0.579	2e-04	2e-04	1e-04	2e-04	2e-04	2e-04	High_AboveMedian	TCL1A.BIN	dichotomous	FALSE	level	FALSE	382	201	382	prop_hazard	HR	TCL1A.BINHigh_AboveMedian	factor	2.00	contr.treatment	treatment	189	84	122,700	0.143	-3.75	201	0.44	0.77
TDG	1.62	1.22, 2.14	<0.001	0.56	7e-04	8e-04	7e-04	8e-04	8e-04	8e-04	High_AboveMedian	TDG.BIN	dichotomous	FALSE	level	FALSE	382	201	382	prop_hazard	HR	TDG.BINHigh_AboveMedian	factor	2.00	contr.treatment	treatment	187	113	95,635	0.143	3.37	201	1.22	2.14
TDRD1	0.51	0.38, 0.68	<0.001	0.569	2e-06	3e-06	2e-06	3e-06	3e-06	3e-06	High_AboveMedian	TDRD1.BIN	dichotomous	FALSE	level	FALSE	382	201	382	prop_hazard	HR	TDRD1.BINHigh_AboveMedian	factor	2.00	contr.treatment	treatment	194	79	127,174	0.145	-4.66	201	0.38	0.68
TEAD2	1.90	1.43, 2.53	<0.001	0.578	6e-06	9e-06	6e-06	9e-06	9e-06	9e-06	High_AboveMedian	TEAD2.BIN	dichotomous	FALSE	level	FALSE	382	201	382	prop_hazard	HR	TEAD2.BINHigh_AboveMedian	factor	2.00	contr.treatment	treatment	189	122	98,470	0.145	4.45	201	1.43	2.53
TEC	0.56	0.42, 0.75	<0.001	0.569	6e-05	7e-05	5e-05	7e-05	7e-05	7e-05	High_AboveMedian	TEC.BIN	dichotomous	FALSE	level	FALSE	382	201	382	prop_hazard	HR	TEC.BINHigh_AboveMedian	factor	2.00	contr.treatment	treatment	192	81	124,098	0.144	-3.98	201	0.42	0.75
TERF1	1.65	1.25, 2.19	<0.001	0.564	4e-04	4e-04	4e-04	4e-04	4e-04	4e-04	High_AboveMedian	TERF1.BIN	dichotomous	FALSE	level	FALSE	382	201	382	prop_hazard	HR	TERF1.BINHigh_AboveMedian	factor	2.00	contr.treatment	treatment	189	115	96,784	0.143	3.51	201	1.25	2.19
TESPA1	0.58	0.44, 0.77	<0.001	0.571	1e-04	2e-04	1e-04	0.00015	2e-04	0.00015	High_AboveMedian	TESPA1.BIN	dichotomous	FALSE	level	FALSE	382	201	382	prop_hazard	HR	TESPA1.BINHigh_AboveMedian	factor	2.00	contr.treatment	treatment	189	84	125,621	0.144	-3.79	201	0.44	0.77
THEMIS	0.60	0.45, 0.79	<0.001	0.572	3e-04	4e-04	3e-04	4e-04	4e-04	4e-04	High_AboveMedian	THEMIS.BIN	dichotomous	FALSE	level	FALSE	382	201	382	prop_hazard	HR	THEMIS.BINHigh_AboveMedian	factor	2.00	contr.treatment	treatment	189	86	125,716	0.143	-3.57	201	0.45	0.79
TIMD4	0.55	0.42, 0.73	<0.001	0.578	3e-05	4e-05	3e-05	4e-05	4e-05	4e-05	High_AboveMedian	TIMD4.BIN	dichotomous	FALSE	level	FALSE	382	201	382	prop_hazard	HR	TIMD4.BINHigh_AboveMedian	factor	2.00	contr.treatment	treatment	190	82	125,722	0.144	-4.13	201	0.42	0.73
TJP3	0.50	0.37, 0.66	<0.001	0.582	1e-06	2e-06	1e-06	1.5e-06	2e-06	1.5e-06	High_AboveMedian	TJP3.BIN	dichotomous	FALSE	level	FALSE	382	201	382	prop_hazard	HR	TJP3.BINHigh_AboveMedian	factor	2.00	contr.treatment	treatment	192	78	127,160	0.145	-4.80	201	0.37	0.66
TLCD3A	1.61	1.22, 2.13	<0.001	0.559	8e-04	9e-04	8e-04	9e-04	9e-04	9e-04	High_AboveMedian	TLCD3A.BIN	dichotomous	FALSE	level	FALSE	382	201	382	prop_hazard	HR	TLCD3A.BINHigh_AboveMedian	factor	2.00	contr.treatment	treatment	189	115	98,802	0.143	3.34	201	1.22	2.13
TLR10	0.60	0.46, 0.80	<0.001	0.574	4e-04	4e-04	4e-04	4e-04	4e-04	4e-04	High_AboveMedian	TLR10.BIN	dichotomous	FALSE	level	FALSE	382	201	382	prop_hazard	HR	TLR10.BINHigh_AboveMedian	factor	2.00	contr.treatment	treatment	190	87	124,429	0.143	-3.53	201	0.46	0.80
TMC8	0.62	0.47, 0.82	<0.001	0.56	8e-04	9e-04	8e-04	9e-04	9e-04	9e-04	High_AboveMedian	TMC8.BIN	dichotomous	FALSE	level	FALSE	382	201	382	prop_hazard	HR	TMC8.BINHigh_AboveMedian	factor	2.00	contr.treatment	treatment	189	84	121,357	0.144	-3.32	201	0.47	0.82
TMEM106B	1.62	1.22, 2.15	<0.001	0.554	7e-04	8e-04	7e-04	8e-04	8e-04	8e-04	High_AboveMedian	TMEM106B.BIN	dichotomous	FALSE	level	FALSE	382	201	382	prop_hazard	HR	TMEM106B.BINHigh_AboveMedian	factor	2.00	contr.treatment	treatment	188	117	100,008	0.144	3.36	201	1.22	2.15
TMEM121	1.69	1.27, 2.24	<0.001	0.559	2e-04	3e-04	2e-04	3e-04	3e-04	3e-04	High_AboveMedian	TMEM121.BIN	dichotomous	FALSE	level	FALSE	382	201	382	prop_hazard	HR	TMEM121.BINHigh_AboveMedian	factor	2.00	contr.treatment	treatment	190	120	102,464	0.144	3.63	201	1.27	2.24
TMEM54	1.61	1.22, 2.13	<0.001	0.549	8e-04	9e-04	8e-04	9e-04	9e-04	9e-04	High_AboveMedian	TMEM54.BIN	dichotomous	FALSE	level	FALSE	382	201	382	prop_hazard	HR	TMEM54.BINHigh_AboveMedian	factor	2.00	contr.treatment	treatment	189	116	99,073	0.143	3.32	201	1.22	2.13
TMEM68	1.70	1.28, 2.26	<0.001	0.56	2e-04	2e-04	2e-04	2e-04	2e-04	2e-04	High_AboveMedian	TMEM68.BIN	dichotomous	FALSE	level	FALSE	382	201	382	prop_hazard	HR	TMEM68.BINHigh_AboveMedian	factor	2.00	contr.treatment	treatment	188	118	98,097	0.144	3.69	201	1.28	2.26
TMEM98	1.65	1.24, 2.18	<0.001	0.553	5e-04	5e-04	5e-04	5e-04	5e-04	5e-04	High_AboveMedian	TMEM98.BIN	dichotomous	FALSE	level	FALSE	382	201	382	prop_hazard	HR	TMEM98.BINHigh_AboveMedian	factor	2.00	contr.treatment	treatment	189	119	101,570	0.144	3.47	201	1.24	2.18
TNFAIP2	0.60	0.46, 0.80	<0.001	0.565	4e-04	4e-04	4e-04	4e-04	4e-04	4e-04	High_AboveMedian	TNFAIP2.BIN	dichotomous	FALSE	level	FALSE	382	201	382	prop_hazard	HR	TNFAIP2.BINHigh_AboveMedian	factor	2.00	contr.treatment	treatment	189	87	127,067	0.144	-3.52	201	0.46	0.80
TNFAIP3	0.51	0.39, 0.68	<0.001	0.576	4e-06	5e-06	3e-06	5e-06	5e-06	5e-06	High_AboveMedian	TNFAIP3.BIN	dichotomous	FALSE	level	FALSE	382	201	382	prop_hazard	HR	TNFAIP3.BINHigh_AboveMedian	factor	2.00	contr.treatment	treatment	191	79	126,341	0.145	-4.57	201	0.39	0.68
TNFRSF10A	0.56	0.42, 0.74	<0.001	0.574	4e-05	4e-05	3e-05	4e-05	4e-05	4e-05	High_AboveMedian	TNFRSF10A.BIN	dichotomous	FALSE	level	FALSE	382	201	382	prop_hazard	HR	TNFRSF10A.BINHigh_AboveMedian	factor	2.00	contr.treatment	treatment	192	84	127,406	0.144	-4.08	201	0.42	0.74
TNFRSF13B	0.52	0.39, 0.69	<0.001	0.585	5e-06	6e-06	4e-06	6e-06	6e-06	6e-06	High_AboveMedian	TNFRSF13B.BIN	dichotomous	FALSE	level	FALSE	382	201	382	prop_hazard	HR	TNFRSF13B.BINHigh_AboveMedian	factor	2.00	contr.treatment	treatment	192	81	127,952	0.145	-4.53	201	0.39	0.69
TNXB	0.57	0.43, 0.76	<0.001	0.558	9e-05	1e-04	9e-05	1e-04	1e-04	1e-04	High_AboveMedian	TNXB.BIN	dichotomous	FALSE	level	FALSE	382	201	382	prop_hazard	HR	TNXB.BINHigh_AboveMedian	factor	2.00	contr.treatment	treatment	194	81	123,213	0.145	-3.87	201	0.43	0.76
TOX2	0.59	0.45, 0.78	<0.001	0.568	2e-04	2e-04	2e-04	2e-04	2e-04	2e-04	High_AboveMedian	TOX2.BIN	dichotomous	FALSE	level	FALSE	382	201	382	prop_hazard	HR	TOX2.BINHigh_AboveMedian	factor	2.00	contr.treatment	treatment	188	86	126,554	0.144	-3.68	201	0.45	0.78
TP53RK	1.61	1.22, 2.14	<0.001	0.562	7e-04	8e-04	7e-04	8e-04	8e-04	8e-04	High_AboveMedian	TP53RK.BIN	dichotomous	FALSE	level	FALSE	382	201	382	prop_hazard	HR	TP53RK.BINHigh_AboveMedian	factor	2.00	contr.treatment	treatment	187	115	98,523	0.143	3.35	201	1.22	2.14
TPO	0.45	0.34, 0.60	<0.001	0.599	4e-08	7e-08	3e-08	6e-08	7e-08	6e-08	High_AboveMedian	TPO.BIN	dichotomous	FALSE	level	FALSE	382	201	382	prop_hazard	HR	TPO.BINHigh_AboveMedian	factor	2.00	contr.treatment	treatment	191	76	130,329	0.147	-5.40	201	0.34	0.60
TPRG1	0.59	0.44, 0.78	<0.001	0.568	2e-04	2e-04	2e-04	2e-04	2e-04	2e-04	High_AboveMedian	TPRG1.BIN	dichotomous	FALSE	level	FALSE	382	201	382	prop_hazard	HR	TPRG1.BINHigh_AboveMedian	factor	2.00	contr.treatment	treatment	191	83	124,039	0.144	-3.68	201	0.44	0.78
TRA2B	1.63	1.23, 2.16	<0.001	0.554	6e-04	7e-04	6e-04	7e-04	7e-04	7e-04	High_AboveMedian	TRA2B.BIN	dichotomous	FALSE	level	FALSE	382	201	382	prop_hazard	HR	TRA2B.BINHigh_AboveMedian	factor	2.00	contr.treatment	treatment	187	116	98,734	0.143	3.41	201	1.23	2.16
TRAF3IP3	0.58	0.44, 0.76	<0.001	0.576	1e-04	1e-04	1e-04	1e-04	1e-04	1e-04	High_AboveMedian	TRAF3IP3.BIN	dichotomous	FALSE	level	FALSE	382	201	382	prop_hazard	HR	TRAF3IP3.BINHigh_AboveMedian	factor	2.00	contr.treatment	treatment	189	86	128,253	0.143	-3.84	201	0.44	0.76
TRAF4	1.61	1.21, 2.13	<0.001	0.56	8e-04	9e-04	8e-04	9e-04	9e-04	9e-04	High_AboveMedian	TRAF4.BIN	dichotomous	FALSE	level	FALSE	382	201	382	prop_hazard	HR	TRAF4.BINHigh_AboveMedian	factor	2.00	contr.treatment	treatment	190	116	99,614	0.143	3.31	201	1.21	2.13
TRMT61B	1.71	1.29, 2.27	<0.001	0.561	2e-04	2e-04	1e-04	2e-04	2e-04	2e-04	High_AboveMedian	TRMT61B.BIN	dichotomous	FALSE	level	FALSE	382	201	382	prop_hazard	HR	TRMT61B.BINHigh_AboveMedian	factor	2.00	contr.treatment	treatment	188	115	94,273	0.144	3.75	201	1.29	2.27
TSPAN6	1.73	1.31, 2.29	<0.001	0.564	1e-04	1e-04	1e-04	1e-04	1e-04	1e-04	High_AboveMedian	TSPAN6.BIN	dichotomous	FALSE	level	FALSE	382	201	382	prop_hazard	HR	TSPAN6.BINHigh_AboveMedian	factor	2.00	contr.treatment	treatment	188	117	96,758	0.143	3.83	201	1.31	2.29
TSR1	1.62	1.23, 2.15	<0.001	0.559	7e-04	7e-04	6e-04	7e-04	7e-04	7e-04	High_AboveMedian	TSR1.BIN	dichotomous	FALSE	level	FALSE	382	201	382	prop_hazard	HR	TSR1.BINHigh_AboveMedian	factor	2.00	contr.treatment	treatment	190	117	101,278	0.143	3.38	201	1.23	2.15
TTC22	0.62	0.47, 0.82	<0.001	0.577	9e-04	9e-04	8e-04	9e-04	9e-04	9e-04	High_AboveMedian	TTC22.BIN	dichotomous	FALSE	level	FALSE	382	201	382	prop_hazard	HR	TTC22.BINHigh_AboveMedian	factor	2.00	contr.treatment	treatment	189	89	126,367	0.142	-3.32	201	0.47	0.82
TTC26	1.67	1.26, 2.21	<0.001	0.559	3e-04	4e-04	3e-04	4e-04	4e-04	4e-04	High_AboveMedian	TTC26.BIN	dichotomous	FALSE	level	FALSE	382	201	382	prop_hazard	HR	TTC26.BINHigh_AboveMedian	factor	2.00	contr.treatment	treatment	190	117	99,751	0.143	3.56	201	1.26	2.21
TTC7A	0.60	0.46, 0.80	<0.001	0.564	4e-04	4e-04	4e-04	4e-04	4e-04	4e-04	High_AboveMedian	TTC7A.BIN	dichotomous	FALSE	level	FALSE	382	201	382	prop_hazard	HR	TTC7A.BINHigh_AboveMedian	factor	2.00	contr.treatment	treatment	190	85	124,497	0.143	-3.52	201	0.46	0.80
TUBA4A	0.60	0.45, 0.79	<0.001	0.563	3e-04	4e-04	3e-04	4e-04	4e-04	4e-04	High_AboveMedian	TUBA4A.BIN	dichotomous	FALSE	level	FALSE	382	201	382	prop_hazard	HR	TUBA4A.BINHigh_AboveMedian	factor	2.00	contr.treatment	treatment	188	82	121,308	0.144	-3.56	201	0.45	0.79
TUSC3	1.72	1.30, 2.28	<0.001	0.567	1e-04	1e-04	1e-04	1e-04	1e-04	1e-04	High_AboveMedian	TUSC3.BIN	dichotomous	FALSE	level	FALSE	382	201	382	prop_hazard	HR	TUSC3.BINHigh_AboveMedian	factor	2.00	contr.treatment	treatment	190	116	96,411	0.143	3.80	201	1.30	2.28
TVP23A	0.58	0.43, 0.76	<0.001	0.565	1e-04	1e-04	1e-04	1e-04	1e-04	1e-04	High_AboveMedian	TVP23A.BIN	dichotomous	FALSE	level	FALSE	382	201	382	prop_hazard	HR	TVP23A.BINHigh_AboveMedian	factor	2.00	contr.treatment	treatment	190	82	123,712	0.144	-3.84	201	0.43	0.76
UBA7	0.60	0.45, 0.79	<0.001	0.558	3e-04	3e-04	3e-04	3e-04	3e-04	3e-04	High_AboveMedian	UBA7.BIN	dichotomous	FALSE	level	FALSE	382	201	382	prop_hazard	HR	UBA7.BINHigh_AboveMedian	factor	2.00	contr.treatment	treatment	188	84	123,917	0.144	-3.60	201	0.45	0.79
UBASH3A	0.57	0.43, 0.75	<0.001	0.575	7e-05	8e-05	7e-05	8e-05	8e-05	8e-05	High_AboveMedian	UBASH3A.BIN	dichotomous	FALSE	level	FALSE	382	201	382	prop_hazard	HR	UBASH3A.BINHigh_AboveMedian	factor	2.00	contr.treatment	treatment	189	84	126,262	0.144	-3.93	201	0.43	0.75
UBE2W	1.71	1.29, 2.27	<0.001	0.555	2e-04	2e-04	2e-04	2e-04	2e-04	2e-04	High_AboveMedian	UBE2W.BIN	dichotomous	FALSE	level	FALSE	382	201	382	prop_hazard	HR	UBE2W.BINHigh_AboveMedian	factor	2.00	contr.treatment	treatment	187	117	96,087	0.144	3.72	201	1.29	2.27
UGT2B17	0.58	0.44, 0.77	<0.001	0.571	1e-04	1e-04	1e-04	1e-04	1e-04	1e-04	High_AboveMedian	UGT2B17.BIN	dichotomous	FALSE	level	FALSE	382	201	382	prop_hazard	HR	UGT2B17.BINHigh_AboveMedian	factor	2.00	contr.treatment	treatment	190	87	127,795	0.143	-3.81	201	0.44	0.77
UNC80	1.86	1.40, 2.46	<0.001	0.573	1e-05	2e-05	1e-05	1.5e-05	2e-05	1.5e-05	High_AboveMedian	UNC80.BIN	dichotomous	FALSE	level	FALSE	382	201	382	prop_hazard	HR	UNC80.BINHigh_AboveMedian	factor	2.00	contr.treatment	treatment	193	122	98,967	0.145	4.27	201	1.40	2.46
USP51	1.70	1.28, 2.25	<0.001	0.564	2e-04	2e-04	2e-04	2e-04	2e-04	2e-04	High_AboveMedian	USP51.BIN	dichotomous	FALSE	level	FALSE	382	201	382	prop_hazard	HR	USP51.BINHigh_AboveMedian	factor	2.00	contr.treatment	treatment	189	118	98,609	0.144	3.68	201	1.28	2.25
UTS2	0.61	0.46, 0.81	<0.001	0.571	6e-04	6e-04	6e-04	6e-04	6e-04	6e-04	High_AboveMedian	UTS2.BIN	dichotomous	FALSE	level	FALSE	382	201	382	prop_hazard	HR	UTS2.BINHigh_AboveMedian	factor	2.00	contr.treatment	treatment	188	84	120,090	0.143	-3.41	201	0.46	0.81
UTS2R	0.62	0.47, 0.82	<0.001	0.553	7e-04	8e-04	7e-04	8e-04	8e-04	8e-04	High_AboveMedian	UTS2R.BIN	dichotomous	FALSE	level	FALSE	382	201	382	prop_hazard	HR	UTS2R.BINHigh_AboveMedian	factor	2.00	contr.treatment	treatment	191	85	123,098	0.143	-3.36	201	0.47	0.82
VTI1A	0.61	0.46, 0.80	<0.001	0.562	4e-04	5e-04	4e-04	5e-04	5e-04	5e-04	High_AboveMedian	VTI1A.BIN	dichotomous	FALSE	level	FALSE	382	201	382	prop_hazard	HR	VTI1A.BINHigh_AboveMedian	factor	2.00	contr.treatment	treatment	191	86	125,389	0.144	-3.49	201	0.46	0.80
WAS	0.55	0.41, 0.73	<0.001	0.571	3e-05	4e-05	3e-05	4e-05	4e-05	4e-05	High_AboveMedian	WAS.BIN	dichotomous	FALSE	level	FALSE	382	201	382	prop_hazard	HR	WAS.BINHigh_AboveMedian	factor	2.00	contr.treatment	treatment	189	80	123,739	0.145	-4.12	201	0.41	0.73
WASL	1.70	1.28, 2.25	<0.001	0.567	2e-04	2e-04	2e-04	2e-04	2e-04	2e-04	High_AboveMedian	WASL.BIN	dichotomous	FALSE	level	FALSE	382	201	382	prop_hazard	HR	WASL.BINHigh_AboveMedian	factor	2.00	contr.treatment	treatment	188	116	96,648	0.143	3.69	201	1.28	2.25
WDFY4	0.51	0.39, 0.68	<0.001	0.576	3e-06	5e-06	3e-06	4.5e-06	5e-06	4.5e-06	High_AboveMedian	WDFY4.BIN	dichotomous	FALSE	level	FALSE	382	201	382	prop_hazard	HR	WDFY4.BINHigh_AboveMedian	factor	2.00	contr.treatment	treatment	192	78	126,001	0.146	-4.56	201	0.39	0.68
WDR93	1.64	1.24, 2.17	<0.001	0.558	5e-04	6e-04	5e-04	6e-04	6e-04	6e-04	High_AboveMedian	WDR93.BIN	dichotomous	FALSE	level	FALSE	382	201	382	prop_hazard	HR	WDR93.BINHigh_AboveMedian	factor	2.00	contr.treatment	treatment	190	118	101,383	0.143	3.44	201	1.24	2.17
WHAMM	0.62	0.47, 0.82	<0.001	0.558	7e-04	7e-04	6e-04	7e-04	7e-04	7e-04	High_AboveMedian	WHAMM.BIN	dichotomous	FALSE	level	FALSE	382	201	382	prop_hazard	HR	WHAMM.BINHigh_AboveMedian	factor	2.00	contr.treatment	treatment	194	87	125,467	0.143	-3.39	201	0.47	0.82
WNT10A	0.57	0.43, 0.76	<0.001	0.583	9e-05	1e-04	8e-05	1e-04	1e-04	1e-04	High_AboveMedian	WNT10A.BIN	dichotomous	FALSE	level	FALSE	382	201	382	prop_hazard	HR	WNT10A.BINHigh_AboveMedian	factor	2.00	contr.treatment	treatment	188	84	125,488	0.143	-3.88	201	0.43	0.76
XCR1	0.62	0.47, 0.83	<0.001	0.564	9e-04	0.001	9e-04	0.001	0.001	0.001	High_AboveMedian	XCR1.BIN	dichotomous	FALSE	level	FALSE	382	201	382	prop_hazard	HR	XCR1.BINHigh_AboveMedian	factor	2.00	contr.treatment	treatment	189	86	122,508	0.143	-3.30	201	0.47	0.83
YAP1	1.67	1.26, 2.21	<0.001	0.558	3e-04	4e-04	3e-04	4e-04	4e-04	4e-04	High_AboveMedian	YAP1.BIN	dichotomous	FALSE	level	FALSE	382	201	382	prop_hazard	HR	YAP1.BINHigh_AboveMedian	factor	2.00	contr.treatment	treatment	190	118	99,901	0.144	3.56	201	1.26	2.21
ZAP70	0.55	0.42, 0.73	<0.001	0.578	3e-05	4e-05	3e-05	4e-05	4e-05	4e-05	High_AboveMedian	ZAP70.BIN	dichotomous	FALSE	level	FALSE	382	201	382	prop_hazard	HR	ZAP70.BINHigh_AboveMedian	factor	2.00	contr.treatment	treatment	189	84	127,852	0.144	-4.12	201	0.42	0.73
ZBED8	1.97	1.49, 2.62	<0.001	0.589	2e-06	2e-06	2e-06	2e-06	2e-06	2e-06	High_AboveMedian	ZBED8.BIN	dichotomous	FALSE	level	FALSE	382	201	382	prop_hazard	HR	ZBED8.BINHigh_AboveMedian	factor	2.00	contr.treatment	treatment	189	121	94,482	0.145	4.71	201	1.49	2.62
ZC2HC1A	1.64	1.24, 2.17	<0.001	0.559	5e-04	6e-04	5e-04	6e-04	6e-04	6e-04	High_AboveMedian	ZC2HC1A.BIN	dichotomous	FALSE	level	FALSE	382	201	382	prop_hazard	HR	ZC2HC1A.BINHigh_AboveMedian	factor	2.00	contr.treatment	treatment	192	118	101,950	0.143	3.43	201	1.24	2.17
ZC3H12A	0.59	0.44, 0.78	<0.001	0.569	2e-04	2e-04	2e-04	2e-04	2e-04	2e-04	High_AboveMedian	ZC3H12A.BIN	dichotomous	FALSE	level	FALSE	382	201	382	prop_hazard	HR	ZC3H12A.BINHigh_AboveMedian	factor	2.00	contr.treatment	treatment	188	83	124,214	0.144	-3.71	201	0.44	0.78
ZC3H4	0.60	0.45, 0.80	<0.001	0.553	3e-04	4e-04	3e-04	4e-04	4e-04	4e-04	High_AboveMedian	ZC3H4.BIN	dichotomous	FALSE	level	FALSE	382	201	382	prop_hazard	HR	ZC3H4.BINHigh_AboveMedian	factor	2.00	contr.treatment	treatment	194	84	123,561	0.144	-3.55	201	0.45	0.80
ZCCHC2	0.62	0.47, 0.82	<0.001	0.557	8e-04	8e-04	7e-04	8e-04	8e-04	8e-04	High_AboveMedian	ZCCHC2.BIN	dichotomous	FALSE	level	FALSE	382	201	382	prop_hazard	HR	ZCCHC2.BINHigh_AboveMedian	factor	2.00	contr.treatment	treatment	193	88	127,035	0.143	-3.35	201	0.47	0.82
ZDHHC22	1.74	1.28, 2.37	<0.001	0.556	7e-04	4e-04	3e-04	7e-04	6e-04	6e-04	High_AboveMedian	ZDHHC22.BIN	dichotomous	FALSE	level	FALSE	382	201	382	prop_hazard	HR	ZDHHC22.BINHigh_AboveMedian	factor	2.00	contr.treatment	treatment	87	57	39,817	0.157	3.53	201	1.28	2.37
ZIC3	1.72	1.28, 2.32	<0.001	0.55	6e-04	4e-04	3e-04	6e-04	6e-04	6e-04	High_AboveMedian	ZIC3.BIN	dichotomous	FALSE	level	FALSE	382	201	382	prop_hazard	HR	ZIC3.BINHigh_AboveMedian	factor	2.00	contr.treatment	treatment	96	63	44,927	0.153	3.55	201	1.28	2.32
ZNF121	1.72	1.29, 2.28	<0.001	0.55	2e-04	2e-04	1e-04	2e-04	2e-04	2e-04	High_AboveMedian	ZNF121.BIN	dichotomous	FALSE	level	FALSE	382	201	382	prop_hazard	HR	ZNF121.BINHigh_AboveMedian	factor	2.00	contr.treatment	treatment	191	118	98,551	0.144	3.75	201	1.29	2.28
ZNF286A	1.80	1.36, 2.40	<0.001	0.568	4e-05	4e-05	3e-05	4e-05	4e-05	4e-05	High_AboveMedian	ZNF286A.BIN	dichotomous	FALSE	level	FALSE	382	201	382	prop_hazard	HR	ZNF286A.BINHigh_AboveMedian	factor	2.00	contr.treatment	treatment	188	119	96,198	0.144	4.09	201	1.36	2.40
ZNF300	1.64	1.23, 2.17	<0.001	0.55	5e-04	6e-04	5e-04	6e-04	6e-04	6e-04	High_AboveMedian	ZNF300.BIN	dichotomous	FALSE	level	FALSE	382	201	382	prop_hazard	HR	ZNF300.BINHigh_AboveMedian	factor	2.00	contr.treatment	treatment	190	118	101,973	0.143	3.43	201	1.23	2.17
ZNF7	1.63	1.23, 2.16	<0.001	0.559	5e-04	6e-04	5e-04	6e-04	6e-04	6e-04	High_AboveMedian	ZNF7.BIN	dichotomous	FALSE	level	FALSE	382	201	382	prop_hazard	HR	ZNF7.BINHigh_AboveMedian	factor	2.00	contr.treatment	treatment	189	116	100,397	0.143	3.43	201	1.23	2.16
ZNF74	1.74	1.31, 2.30	<0.001	0.564	1e-04	1e-04	9e-05	1e-04	1e-04	1e-04	High_AboveMedian	ZNF74.BIN	dichotomous	FALSE	level	FALSE	382	201	382	prop_hazard	HR	ZNF74.BINHigh_AboveMedian	factor	2.00	contr.treatment	treatment	189	116	94,663	0.143	3.86	201	1.31	2.30
ZNF831	0.53	0.40, 0.71	<0.001	0.585	1e-05	1e-05	9e-06	1e-05	1e-05	1e-05	High_AboveMedian	ZNF831.BIN	dichotomous	FALSE	level	FALSE	382	201	382	prop_hazard	HR	ZNF831.BINHigh_AboveMedian	factor	2.00	contr.treatment	treatment	189	81	127,314	0.145	-4.36	201	0.40	0.71
ZXDB	0.58	0.44, 0.77	<0.001	0.567	2e-04	2e-04	2e-04	2e-04	2e-04	2e-04	High_AboveMedian	ZXDB.BIN	dichotomous	FALSE	level	FALSE	382	201	382	prop_hazard	HR	ZXDB.BINHigh_AboveMedian	factor	2.00	contr.treatment	treatment	193	85	125,637	0.143	-3.75	201	0.44	0.77
A4GALT	0.63	0.47, 0.83	0.001	0.546	0.001	0.001	0.001	0.001	0.001	0.001	High_AboveMedian	A4GALT.BIN	dichotomous	FALSE	level	FALSE	382	201	382	prop_hazard	HR	A4GALT.BINHigh_AboveMedian	factor	2.00	contr.treatment	treatment	192	85	123,077	0.144	-3.26	201	0.47	0.83
ABCB1	0.63	0.47, 0.83	0.001	0.562	0.001	0.001	9e-04	0.001	0.001	0.001	High_AboveMedian	ABCB1.BIN	dichotomous	FALSE	level	FALSE	382	201	382	prop_hazard	HR	ABCB1.BINHigh_AboveMedian	factor	2.00	contr.treatment	treatment	189	86	123,092	0.143	-3.28	201	0.47	0.83
AC026464.6	1.58	1.20, 2.09	0.001	0.555	0.001	0.001	0.001	0.001	0.001	0.001	High_AboveMedian	AC026464.6.BIN	dichotomous	FALSE	level	FALSE	382	201	382	prop_hazard	HR	AC026464.6.BINHigh_AboveMedian	factor	2.00	contr.treatment	treatment	187	114	98,392	0.143	3.22	201	1.20	2.09
ACOXL	0.63	0.48, 0.84	0.001	0.56	0.001	0.001	0.001	0.001	0.001	0.001	High_AboveMedian	ACOXL.BIN	dichotomous	FALSE	level	FALSE	382	201	382	prop_hazard	HR	ACOXL.BINHigh_AboveMedian	factor	2.00	contr.treatment	treatment	191	88	124,396	0.143	-3.20	201	0.48	0.84
AKR1C1	0.63	0.48, 0.84	0.001	0.553	0.001	0.001	0.001	0.001	0.001	0.001	High_AboveMedian	AKR1C1.BIN	dichotomous	FALSE	level	FALSE	382	201	382	prop_hazard	HR	AKR1C1.BINHigh_AboveMedian	factor	2.00	contr.treatment	treatment	193	85	121,608	0.143	-3.20	201	0.48	0.84
ARF4	1.59	1.20, 2.10	0.001	0.558	0.001	0.001	0.001	0.001	0.001	0.001	High_AboveMedian	ARF4.BIN	dichotomous	FALSE	level	FALSE	382	201	382	prop_hazard	HR	ARF4.BINHigh_AboveMedian	factor	2.00	contr.treatment	treatment	187	113	97,010	0.143	3.23	201	1.20	2.10
ARHGAP18	0.63	0.48, 0.83	0.001	0.557	0.001	0.001	0.001	0.001	0.001	0.001	High_AboveMedian	ARHGAP18.BIN	dichotomous	FALSE	level	FALSE	382	201	382	prop_hazard	HR	ARHGAP18.BINHigh_AboveMedian	factor	2.00	contr.treatment	treatment	190	85	121,926	0.143	-3.23	201	0.48	0.83
ARHGAP26	0.63	0.47, 0.83	0.001	0.552	0.001	0.001	0.001	0.001	0.001	0.001	High_AboveMedian	ARHGAP26.BIN	dichotomous	FALSE	level	FALSE	382	201	382	prop_hazard	HR	ARHGAP26.BINHigh_AboveMedian	factor	2.00	contr.treatment	treatment	192	85	122,387	0.143	-3.26	201	0.47	0.83
ASMTL	0.62	0.47, 0.83	0.001	0.564	9e-04	0.001	9e-04	0.001	0.001	0.001	High_AboveMedian	ASMTL.BIN	dichotomous	FALSE	level	FALSE	382	201	382	prop_hazard	HR	ASMTL.BINHigh_AboveMedian	factor	2.00	contr.treatment	treatment	189	85	122,032	0.143	-3.28	201	0.47	0.83
ATF4	1.59	1.20, 2.10	0.001	0.549	0.001	0.001	0.001	0.001	0.001	0.001	High_AboveMedian	ATF4.BIN	dichotomous	FALSE	level	FALSE	382	201	382	prop_hazard	HR	ATF4.BINHigh_AboveMedian	factor	2.00	contr.treatment	treatment	188	115	100,031	0.143	3.23	201	1.20	2.10
ATG10	1.58	1.19, 2.09	0.001	0.551	0.001	0.001	0.001	0.001	0.001	0.001	High_AboveMedian	ATG10.BIN	dichotomous	FALSE	level	FALSE	382	201	382	prop_hazard	HR	ATG10.BINHigh_AboveMedian	factor	2.00	contr.treatment	treatment	188	113	97,781	0.143	3.19	201	1.19	2.09
B2M	0.63	0.48, 0.83	0.001	0.568	0.001	0.001	0.001	0.001	0.001	0.001	High_AboveMedian	B2M.BIN	dichotomous	FALSE	level	FALSE	382	201	382	prop_hazard	HR	B2M.BINHigh_AboveMedian	factor	2.00	contr.treatment	treatment	188	88	122,391	0.143	-3.24	201	0.48	0.83
BACH2	0.62	0.47, 0.83	0.001	0.552	9e-04	0.001	9e-04	0.001	0.001	0.001	High_AboveMedian	BACH2.BIN	dichotomous	FALSE	level	FALSE	382	201	382	prop_hazard	HR	BACH2.BINHigh_AboveMedian	factor	2.00	contr.treatment	treatment	191	86	123,356	0.143	-3.29	201	0.47	0.83
BAG4	1.59	1.20, 2.10	0.001	0.558	0.001	0.001	0.001	0.001	0.001	0.001	High_AboveMedian	BAG4.BIN	dichotomous	FALSE	level	FALSE	382	201	382	prop_hazard	HR	BAG4.BINHigh_AboveMedian	factor	2.00	contr.treatment	treatment	189	113	97,826	0.142	3.24	201	1.20	2.10
BCAS1	0.63	0.47, 0.83	0.001	0.563	0.001	0.001	0.001	0.001	0.001	0.001	High_AboveMedian	BCAS1.BIN	dichotomous	FALSE	level	FALSE	382	201	382	prop_hazard	HR	BCAS1.BINHigh_AboveMedian	factor	2.00	contr.treatment	treatment	191	86	122,433	0.143	-3.27	201	0.47	0.83
BLACAT1	1.59	1.20, 2.10	0.001	0.543	0.001	0.001	0.001	0.001	0.001	0.001	High_AboveMedian	BLACAT1.BIN	dichotomous	FALSE	level	FALSE	382	201	382	prop_hazard	HR	BLACAT1.BINHigh_AboveMedian	factor	2.00	contr.treatment	treatment	188	118	102,141	0.144	3.21	201	1.20	2.10
BUD23	1.59	1.20, 2.10	0.001	0.541	0.001	0.001	0.001	0.001	0.001	0.001	High_AboveMedian	BUD23.BIN	dichotomous	FALSE	level	FALSE	382	201	382	prop_hazard	HR	BUD23.BINHigh_AboveMedian	factor	2.00	contr.treatment	treatment	188	117	102,154	0.143	3.23	201	1.20	2.10
CCNO	1.60	1.21, 2.12	0.001	0.543	0.001	0.001	0.001	0.001	0.001	0.001	High_AboveMedian	CCNO.BIN	dichotomous	FALSE	level	FALSE	382	201	382	prop_hazard	HR	CCNO.BINHigh_AboveMedian	factor	2.00	contr.treatment	treatment	191	119	102,995	0.144	3.27	201	1.21	2.12
CHML	1.58	1.19, 2.09	0.001	0.551	0.001	0.001	0.001	0.001	0.001	0.001	High_AboveMedian	CHML.BIN	dichotomous	FALSE	level	FALSE	382	201	382	prop_hazard	HR	CHML.BINHigh_AboveMedian	factor	2.00	contr.treatment	treatment	191	115	99,920	0.143	3.18	201	1.19	2.09
CNPY2	1.58	1.20, 2.10	0.001	0.545	0.001	0.001	0.001	0.001	0.001	0.001	High_AboveMedian	CNPY2.BIN	dichotomous	FALSE	level	FALSE	382	201	382	prop_hazard	HR	CNPY2.BINHigh_AboveMedian	factor	2.00	contr.treatment	treatment	189	116	101,057	0.143	3.21	201	1.20	2.10
CORO1A	0.63	0.48, 0.83	0.001	0.56	0.001	0.001	0.001	0.001	0.001	0.001	High_AboveMedian	CORO1A.BIN	dichotomous	FALSE	level	FALSE	382	201	382	prop_hazard	HR	CORO1A.BINHigh_AboveMedian	factor	2.00	contr.treatment	treatment	188	86	122,847	0.143	-3.23	201	0.48	0.83
CR1	0.63	0.48, 0.84	0.001	0.549	0.001	0.001	0.001	0.001	0.001	0.001	High_AboveMedian	CR1.BIN	dichotomous	FALSE	level	FALSE	382	201	382	prop_hazard	HR	CR1.BINHigh_AboveMedian	factor	2.00	contr.treatment	treatment	193	84	120,750	0.143	-3.21	201	0.48	0.84
CYP2J2	1.59	1.20, 2.11	0.001	0.557	0.001	0.001	0.001	0.001	0.001	0.001	High_AboveMedian	CYP2J2.BIN	dichotomous	FALSE	level	FALSE	382	201	382	prop_hazard	HR	CYP2J2.BINHigh_AboveMedian	factor	2.00	contr.treatment	treatment	189	114	98,243	0.143	3.26	201	1.20	2.11
DAP	1.60	1.21, 2.12	0.001	0.553	0.001	0.001	9e-04	0.001	0.001	0.001	High_AboveMedian	DAP.BIN	dichotomous	FALSE	level	FALSE	382	201	382	prop_hazard	HR	DAP.BINHigh_AboveMedian	factor	2.00	contr.treatment	treatment	187	112	94,332	0.143	3.28	201	1.21	2.12
DMRTC1B	0.63	0.47, 0.83	0.001	0.56	0.001	0.001	0.001	0.001	0.001	0.001	High_AboveMedian	DMRTC1B.BIN	dichotomous	FALSE	level	FALSE	382	201	382	prop_hazard	HR	DMRTC1B.BINHigh_AboveMedian	factor	2.00	contr.treatment	treatment	162	72	106,236	0.147	-3.19	201	0.47	0.83
DNAH2	1.58	1.19, 2.09	0.001	0.557	0.001	0.001	0.001	0.001	0.001	0.001	High_AboveMedian	DNAH2.BIN	dichotomous	FALSE	level	FALSE	382	201	382	prop_hazard	HR	DNAH2.BINHigh_AboveMedian	factor	2.00	contr.treatment	treatment	191	117	103,830	0.143	3.20	201	1.19	2.09
DSC2	0.62	0.47, 0.83	0.001	0.557	9e-04	0.001	9e-04	0.001	0.001	0.001	High_AboveMedian	DSC2.BIN	dichotomous	FALSE	level	FALSE	382	201	382	prop_hazard	HR	DSC2.BINHigh_AboveMedian	factor	2.00	contr.treatment	treatment	192	85	122,214	0.143	-3.29	201	0.47	0.83
DTHD1	0.63	0.48, 0.84	0.001	0.568	0.001	0.001	0.001	0.001	0.001	0.001	High_AboveMedian	DTHD1.BIN	dichotomous	FALSE	level	FALSE	382	201	382	prop_hazard	HR	DTHD1.BINHigh_AboveMedian	factor	2.00	contr.treatment	treatment	189	89	126,548	0.143	-3.22	201	0.48	0.84
EIF3H	1.59	1.20, 2.11	0.001	0.542	0.001	0.001	0.001	0.001	0.001	0.001	High_AboveMedian	EIF3H.BIN	dichotomous	FALSE	level	FALSE	382	201	382	prop_hazard	HR	EIF3H.BINHigh_AboveMedian	factor	2.00	contr.treatment	treatment	189	113	95,951	0.143	3.23	201	1.20	2.11
EIF4A1	1.58	1.19, 2.09	0.001	0.548	0.001	0.001	0.001	0.001	0.001	0.001	High_AboveMedian	EIF4A1.BIN	dichotomous	FALSE	level	FALSE	382	201	382	prop_hazard	HR	EIF4A1.BINHigh_AboveMedian	factor	2.00	contr.treatment	treatment	187	115	98,918	0.143	3.18	201	1.19	2.09
FAM171B	1.59	1.20, 2.10	0.001	0.559	0.001	0.001	0.001	0.001	0.001	0.001	High_AboveMedian	FAM171B.BIN	dichotomous	FALSE	level	FALSE	382	201	382	prop_hazard	HR	FAM171B.BINHigh_AboveMedian	factor	2.00	contr.treatment	treatment	191	115	99,866	0.143	3.24	201	1.20	2.10
FCHSD2	0.63	0.47, 0.83	0.001	0.547	0.001	0.001	0.001	0.001	0.001	0.001	High_AboveMedian	FCHSD2.BIN	dichotomous	FALSE	level	FALSE	382	201	382	prop_hazard	HR	FCHSD2.BINHigh_AboveMedian	factor	2.00	contr.treatment	treatment	192	84	121,275	0.144	-3.25	201	0.47	0.83
FEM1B	1.58	1.20, 2.10	0.001	0.547	0.001	0.001	0.001	0.001	0.001	0.001	High_AboveMedian	FEM1B.BIN	dichotomous	FALSE	level	FALSE	382	201	382	prop_hazard	HR	FEM1B.BINHigh_AboveMedian	factor	2.00	contr.treatment	treatment	188	115	98,959	0.143	3.21	201	1.20	2.10
GATA3	0.63	0.48, 0.83	0.001	0.564	0.001	0.001	0.001	0.001	0.001	0.001	High_AboveMedian	GATA3.BIN	dichotomous	FALSE	level	FALSE	382	201	382	prop_hazard	HR	GATA3.BINHigh_AboveMedian	factor	2.00	contr.treatment	treatment	190	86	122,710	0.143	-3.22	201	0.48	0.83
GBP5	0.63	0.48, 0.83	0.001	0.567	0.001	0.001	0.001	0.001	0.001	0.001	High_AboveMedian	GBP5.BIN	dichotomous	FALSE	level	FALSE	382	201	382	prop_hazard	HR	GBP5.BINHigh_AboveMedian	factor	2.00	contr.treatment	treatment	189	88	125,023	0.143	-3.22	201	0.48	0.83
GGPS1	1.58	1.20, 2.10	0.001	0.549	0.001	0.001	0.001	0.001	0.001	0.001	High_AboveMedian	GGPS1.BIN	dichotomous	FALSE	level	FALSE	382	201	382	prop_hazard	HR	GGPS1.BINHigh_AboveMedian	factor	2.00	contr.treatment	treatment	187	114	97,306	0.143	3.21	201	1.20	2.10
GPBAR1	0.63	0.48, 0.84	0.001	0.56	0.001	0.001	0.001	0.001	0.001	0.001	High_AboveMedian	GPBAR1.BIN	dichotomous	FALSE	level	FALSE	382	201	382	prop_hazard	HR	GPBAR1.BINHigh_AboveMedian	factor	2.00	contr.treatment	treatment	189	89	127,029	0.143	-3.18	201	0.48	0.84
GPR68	0.63	0.48, 0.84	0.001	0.553	0.001	0.001	0.001	0.001	0.001	0.001	High_AboveMedian	GPR68.BIN	dichotomous	FALSE	level	FALSE	382	201	382	prop_hazard	HR	GPR68.BINHigh_AboveMedian	factor	2.00	contr.treatment	treatment	188	87	124,134	0.143	-3.21	201	0.48	0.84
GPRIN1	1.58	1.20, 2.10	0.001	0.544	0.001	0.001	0.001	0.001	0.001	0.001	High_AboveMedian	GPRIN1.BIN	dichotomous	FALSE	level	FALSE	382	201	382	prop_hazard	HR	GPRIN1.BINHigh_AboveMedian	factor	2.00	contr.treatment	treatment	188	119	105,249	0.144	3.20	201	1.20	2.10
GSTM5	0.63	0.48, 0.83	0.001	0.561	0.001	0.001	0.001	0.001	0.001	0.001	High_AboveMedian	GSTM5.BIN	dichotomous	FALSE	level	FALSE	382	201	382	prop_hazard	HR	GSTM5.BINHigh_AboveMedian	factor	2.00	contr.treatment	treatment	192	86	121,930	0.143	-3.23	201	0.48	0.83
GZMH	0.63	0.48, 0.83	0.001	0.56	0.001	0.001	0.001	0.001	0.001	0.001	High_AboveMedian	GZMH.BIN	dichotomous	FALSE	level	FALSE	382	201	382	prop_hazard	HR	GZMH.BINHigh_AboveMedian	factor	2.00	contr.treatment	treatment	188	87	123,504	0.143	-3.23	201	0.48	0.83
HCLS1	0.63	0.48, 0.83	0.001	0.552	0.001	0.001	0.001	0.001	0.001	0.001	High_AboveMedian	HCLS1.BIN	dichotomous	FALSE	level	FALSE	382	201	382	prop_hazard	HR	HCLS1.BINHigh_AboveMedian	factor	2.00	contr.treatment	treatment	189	88	125,534	0.143	-3.22	201	0.48	0.83
HM13	1.60	1.21, 2.11	0.001	0.56	9e-04	0.001	9e-04	0.001	0.001	0.001	High_AboveMedian	HM13.BIN	dichotomous	FALSE	level	FALSE	382	201	382	prop_hazard	HR	HM13.BINHigh_AboveMedian	factor	2.00	contr.treatment	treatment	188	113	97,730	0.142	3.29	201	1.21	2.11
HOXC4	1.59	1.20, 2.11	0.001	0.556	0.001	0.001	0.001	0.001	0.001	0.001	High_AboveMedian	HOXC4.BIN	dichotomous	FALSE	level	FALSE	382	201	382	prop_hazard	HR	HOXC4.BINHigh_AboveMedian	factor	2.00	contr.treatment	treatment	188	117	102,438	0.143	3.25	201	1.20	2.11
HOXC8	1.60	1.21, 2.11	0.001	0.551	0.001	0.001	0.001	0.001	0.001	0.001	High_AboveMedian	HOXC8.BIN	dichotomous	FALSE	level	FALSE	382	201	382	prop_hazard	HR	HOXC8.BINHigh_AboveMedian	factor	2.00	contr.treatment	treatment	188	117	102,407	0.143	3.27	201	1.21	2.11
HSD11B1	0.63	0.47, 0.83	0.001	0.562	0.001	0.001	0.001	0.001	0.001	0.001	High_AboveMedian	HSD11B1.BIN	dichotomous	FALSE	level	FALSE	382	201	382	prop_hazard	HR	HSD11B1.BINHigh_AboveMedian	factor	2.00	contr.treatment	treatment	188	84	120,897	0.143	-3.27	201	0.47	0.83
IGF2BP3	1.59	1.20, 2.10	0.001	0.564	0.001	0.001	0.001	0.001	0.001	0.001	High_AboveMedian	IGF2BP3.BIN	dichotomous	FALSE	level	FALSE	382	201	382	prop_hazard	HR	IGF2BP3.BINHigh_AboveMedian	factor	2.00	contr.treatment	treatment	189	112	96,042	0.142	3.26	201	1.20	2.10
IKZF3	0.63	0.47, 0.83	0.001	0.569	0.001	0.001	9e-04	0.001	0.001	0.001	High_AboveMedian	IKZF3.BIN	dichotomous	FALSE	level	FALSE	382	201	382	prop_hazard	HR	IKZF3.BINHigh_AboveMedian	factor	2.00	contr.treatment	treatment	189	88	125,081	0.143	-3.29	201	0.47	0.83
ITGB3BP	1.58	1.20, 2.10	0.001	0.555	0.001	0.001	0.001	0.001	0.001	0.001	High_AboveMedian	ITGB3BP.BIN	dichotomous	FALSE	level	FALSE	382	201	382	prop_hazard	HR	ITGB3BP.BINHigh_AboveMedian	factor	2.00	contr.treatment	treatment	190	113	97,278	0.143	3.22	201	1.20	2.10
ITGB7	0.63	0.48, 0.84	0.001	0.564	0.001	0.001	0.001	0.001	0.001	0.001	High_AboveMedian	ITGB7.BIN	dichotomous	FALSE	level	FALSE	382	201	382	prop_hazard	HR	ITGB7.BINHigh_AboveMedian	factor	2.00	contr.treatment	treatment	188	90	127,525	0.143	-3.19	201	0.48	0.84
JAKMIP1	0.63	0.48, 0.84	0.001	0.564	0.001	0.001	0.001	0.001	0.001	0.001	High_AboveMedian	JAKMIP1.BIN	dichotomous	FALSE	level	FALSE	382	201	382	prop_hazard	HR	JAKMIP1.BINHigh_AboveMedian	factor	2.00	contr.treatment	treatment	189	89	126,299	0.143	-3.19	201	0.48	0.84
JAML	0.63	0.48, 0.84	0.001	0.559	0.001	0.001	0.001	0.001	0.001	0.001	High_AboveMedian	JAML.BIN	dichotomous	FALSE	level	FALSE	382	201	382	prop_hazard	HR	JAML.BINHigh_AboveMedian	factor	2.00	contr.treatment	treatment	189	88	124,419	0.143	-3.18	201	0.48	0.84
KLRC1	0.63	0.48, 0.84	0.001	0.562	0.001	0.001	0.001	0.001	0.001	0.001	High_AboveMedian	KLRC1.BIN	dichotomous	FALSE	level	FALSE	382	201	382	prop_hazard	HR	KLRC1.BINHigh_AboveMedian	factor	2.00	contr.treatment	treatment	190	85	120,506	0.143	-3.21	201	0.48	0.84
KLRD1	0.63	0.48, 0.84	0.001	0.561	0.001	0.001	0.001	0.001	0.001	0.001	High_AboveMedian	KLRD1.BIN	dichotomous	FALSE	level	FALSE	382	201	382	prop_hazard	HR	KLRD1.BINHigh_AboveMedian	factor	2.00	contr.treatment	treatment	189	86	121,864	0.143	-3.19	201	0.48	0.84
LAMP3	0.63	0.47, 0.83	0.001	0.563	9e-04	0.001	9e-04	0.001	0.001	0.001	High_AboveMedian	LAMP3.BIN	dichotomous	FALSE	level	FALSE	382	201	382	prop_hazard	HR	LAMP3.BINHigh_AboveMedian	factor	2.00	contr.treatment	treatment	189	86	122,317	0.143	-3.29	201	0.47	0.83
LILRB1	0.63	0.47, 0.83	0.001	0.552	0.001	0.001	0.001	0.001	0.001	0.001	High_AboveMedian	LILRB1.BIN	dichotomous	FALSE	level	FALSE	382	201	382	prop_hazard	HR	LILRB1.BINHigh_AboveMedian	factor	2.00	contr.treatment	treatment	189	85	122,337	0.144	-3.27	201	0.47	0.83
LRRK1	0.63	0.48, 0.84	0.001	0.557	0.001	0.001	0.001	0.001	0.001	0.001	High_AboveMedian	LRRK1.BIN	dichotomous	FALSE	level	FALSE	382	201	382	prop_hazard	HR	LRRK1.BINHigh_AboveMedian	factor	2.00	contr.treatment	treatment	193	89	125,829	0.142	-3.21	201	0.48	0.84
MACIR	1.58	1.19, 2.09	0.001	0.545	0.001	0.001	0.001	0.001	0.001	0.001	High_AboveMedian	MACIR.BIN	dichotomous	FALSE	level	FALSE	382	201	382	prop_hazard	HR	MACIR.BINHigh_AboveMedian	factor	2.00	contr.treatment	treatment	188	117	101,420	0.144	3.18	201	1.19	2.09
MAP3K14	0.63	0.48, 0.83	0.001	0.551	0.001	0.001	0.001	0.001	0.001	0.001	High_AboveMedian	MAP3K14.BIN	dichotomous	FALSE	level	FALSE	382	201	382	prop_hazard	HR	MAP3K14.BINHigh_AboveMedian	factor	2.00	contr.treatment	treatment	190	86	123,250	0.143	-3.22	201	0.48	0.83
MEGF9	1.58	1.19, 2.09	0.001	0.544	0.001	0.001	0.001	0.001	0.001	0.001	High_AboveMedian	MEGF9.BIN	dichotomous	FALSE	level	FALSE	382	201	382	prop_hazard	HR	MEGF9.BINHigh_AboveMedian	factor	2.00	contr.treatment	treatment	188	116	100,416	0.143	3.18	201	1.19	2.09
MRPS30	1.58	1.19, 2.09	0.001	0.544	0.001	0.001	0.001	0.001	0.001	0.001	High_AboveMedian	MRPS30.BIN	dichotomous	FALSE	level	FALSE	382	201	382	prop_hazard	HR	MRPS30.BINHigh_AboveMedian	factor	2.00	contr.treatment	treatment	189	115	99,020	0.143	3.19	201	1.19	2.09
MRPS36	1.58	1.19, 2.09	0.001	0.542	0.001	0.001	0.001	0.001	0.001	0.001	High_AboveMedian	MRPS36.BIN	dichotomous	FALSE	level	FALSE	382	201	382	prop_hazard	HR	MRPS36.BINHigh_AboveMedian	factor	2.00	contr.treatment	treatment	187	114	98,091	0.143	3.18	201	1.19	2.09
MTFR1	1.58	1.19, 2.09	0.001	0.548	0.001	0.001	0.001	0.001	0.001	0.001	High_AboveMedian	MTFR1.BIN	dichotomous	FALSE	level	FALSE	382	201	382	prop_hazard	HR	MTFR1.BINHigh_AboveMedian	factor	2.00	contr.treatment	treatment	190	118	103,923	0.143	3.19	201	1.19	2.09
MYO18B	0.63	0.48, 0.83	0.001	0.559	0.001	0.001	0.001	0.001	0.001	0.001	High_AboveMedian	MYO18B.BIN	dichotomous	FALSE	level	FALSE	382	201	382	prop_hazard	HR	MYO18B.BINHigh_AboveMedian	factor	2.00	contr.treatment	treatment	190	87	124,278	0.143	-3.22	201	0.48	0.83
NDFIP2	1.60	1.21, 2.12	0.001	0.549	0.001	0.001	0.001	0.001	0.001	0.001	High_AboveMedian	NDFIP2.BIN	dichotomous	FALSE	level	FALSE	382	201	382	prop_hazard	HR	NDFIP2.BINHigh_AboveMedian	factor	2.00	contr.treatment	treatment	188	115	98,253	0.143	3.26	201	1.21	2.12
NDST2	0.62	0.47, 0.83	0.001	0.555	9e-04	0.001	9e-04	0.001	0.001	0.001	High_AboveMedian	NDST2.BIN	dichotomous	FALSE	level	FALSE	382	201	382	prop_hazard	HR	NDST2.BINHigh_AboveMedian	factor	2.00	contr.treatment	treatment	192	88	125,878	0.143	-3.29	201	0.47	0.83
NHS	0.62	0.47, 0.83	0.001	0.553	9e-04	0.001	9e-04	0.001	0.001	0.001	High_AboveMedian	NHS.BIN	dichotomous	FALSE	level	FALSE	382	201	382	prop_hazard	HR	NHS.BINHigh_AboveMedian	factor	2.00	contr.treatment	treatment	193	83	120,334	0.144	-3.28	201	0.47	0.83
NHSL2	0.63	0.48, 0.83	0.001	0.559	0.001	0.001	0.001	0.001	0.001	0.001	High_AboveMedian	NHSL2.BIN	dichotomous	FALSE	level	FALSE	382	201	382	prop_hazard	HR	NHSL2.BINHigh_AboveMedian	factor	2.00	contr.treatment	treatment	193	86	122,850	0.143	-3.23	201	0.48	0.83
NMB	1.60	1.21, 2.12	0.001	0.557	9e-04	0.001	9e-04	0.001	0.001	0.001	High_AboveMedian	NMB.BIN	dichotomous	FALSE	level	FALSE	382	201	382	prop_hazard	HR	NMB.BINHigh_AboveMedian	factor	2.00	contr.treatment	treatment	188	115	99,176	0.143	3.29	201	1.21	2.12
NRXN3	0.63	0.48, 0.83	0.001	0.555	0.001	0.001	0.001	0.001	0.001	0.001	High_AboveMedian	NRXN3.BIN	dichotomous	FALSE	level	FALSE	382	201	382	prop_hazard	HR	NRXN3.BINHigh_AboveMedian	factor	2.00	contr.treatment	treatment	192	84	119,552	0.143	-3.23	201	0.48	0.83
OXNAD1	0.63	0.47, 0.83	0.001	0.558	0.001	0.001	0.001	0.001	0.001	0.001	High_AboveMedian	OXNAD1.BIN	dichotomous	FALSE	level	FALSE	382	201	382	prop_hazard	HR	OXNAD1.BINHigh_AboveMedian	factor	2.00	contr.treatment	treatment	190	85	120,437	0.143	-3.25	201	0.47	0.83
PACSIN1	0.63	0.48, 0.84	0.001	0.56	0.001	0.001	0.001	0.001	0.001	0.001	High_AboveMedian	PACSIN1.BIN	dichotomous	FALSE	level	FALSE	382	201	382	prop_hazard	HR	PACSIN1.BINHigh_AboveMedian	factor	2.00	contr.treatment	treatment	190	86	121,798	0.143	-3.22	201	0.48	0.84
PARP12	0.63	0.48, 0.84	0.001	0.562	0.001	0.001	0.001	0.001	0.001	0.001	High_AboveMedian	PARP12.BIN	dichotomous	FALSE	level	FALSE	382	201	382	prop_hazard	HR	PARP12.BINHigh_AboveMedian	factor	2.00	contr.treatment	treatment	188	85	121,572	0.143	-3.21	201	0.48	0.84
PARP14	0.63	0.48, 0.83	0.001	0.56	0.001	0.001	0.001	0.001	0.001	0.001	High_AboveMedian	PARP14.BIN	dichotomous	FALSE	level	FALSE	382	201	382	prop_hazard	HR	PARP14.BINHigh_AboveMedian	factor	2.00	contr.treatment	treatment	193	88	124,473	0.143	-3.23	201	0.48	0.83
PARVG	0.63	0.47, 0.83	0.001	0.565	0.001	0.001	0.001	0.001	0.001	0.001	High_AboveMedian	PARVG.BIN	dichotomous	FALSE	level	FALSE	382	201	382	prop_hazard	HR	PARVG.BINHigh_AboveMedian	factor	2.00	contr.treatment	treatment	189	88	124,865	0.143	-3.27	201	0.47	0.83
PCED1B	0.63	0.48, 0.84	0.001	0.563	0.001	0.001	0.001	0.001	0.001	0.001	High_AboveMedian	PCED1B.BIN	dichotomous	FALSE	level	FALSE	382	201	382	prop_hazard	HR	PCED1B.BINHigh_AboveMedian	factor	2.00	contr.treatment	treatment	189	87	122,489	0.143	-3.19	201	0.48	0.84
PCNP	1.58	1.19, 2.10	0.001	0.544	0.001	0.001	0.001	0.001	0.001	0.001	High_AboveMedian	PCNP.BIN	dichotomous	FALSE	level	FALSE	382	201	382	prop_hazard	HR	PCNP.BINHigh_AboveMedian	factor	2.00	contr.treatment	treatment	188	115	98,483	0.144	3.19	201	1.19	2.10
PFDN1	1.58	1.19, 2.09	0.001	0.549	0.001	0.001	0.001	0.001	0.001	0.001	High_AboveMedian	PFDN1.BIN	dichotomous	FALSE	level	FALSE	382	201	382	prop_hazard	HR	PFDN1.BINHigh_AboveMedian	factor	2.00	contr.treatment	treatment	187	116	100,352	0.143	3.19	201	1.19	2.09
PGM2	1.59	1.20, 2.11	0.001	0.55	0.001	0.001	0.001	0.001	0.001	0.001	High_AboveMedian	PGM2.BIN	dichotomous	FALSE	level	FALSE	382	201	382	prop_hazard	HR	PGM2.BINHigh_AboveMedian	factor	2.00	contr.treatment	treatment	189	115	99,157	0.143	3.26	201	1.20	2.11
PHLDA3	1.60	1.20, 2.12	0.001	0.547	0.001	0.001	0.001	0.001	0.001	0.001	High_AboveMedian	PHLDA3.BIN	dichotomous	FALSE	level	FALSE	382	201	382	prop_hazard	HR	PHLDA3.BINHigh_AboveMedian	factor	2.00	contr.treatment	treatment	188	120	105,551	0.144	3.25	201	1.20	2.12
PIGM	1.60	1.21, 2.12	0.001	0.548	0.001	0.001	0.001	0.001	0.001	0.001	High_AboveMedian	PIGM.BIN	dichotomous	FALSE	level	FALSE	382	201	382	prop_hazard	HR	PIGM.BINHigh_AboveMedian	factor	2.00	contr.treatment	treatment	190	118	103,565	0.143	3.27	201	1.21	2.12
PILRA	0.62	0.47, 0.83	0.001	0.555	0.001	0.001	9e-04	0.001	0.001	0.001	High_AboveMedian	PILRA.BIN	dichotomous	FALSE	level	FALSE	382	201	382	prop_hazard	HR	PILRA.BINHigh_AboveMedian	factor	2.00	contr.treatment	treatment	189	85	122,635	0.144	-3.28	201	0.47	0.83
PLD4	0.63	0.47, 0.83	0.001	0.558	9e-04	0.001	9e-04	0.001	0.001	0.001	High_AboveMedian	PLD4.BIN	dichotomous	FALSE	level	FALSE	382	201	382	prop_hazard	HR	PLD4.BINHigh_AboveMedian	factor	2.00	contr.treatment	treatment	189	83	118,521	0.143	-3.28	201	0.47	0.83
PLEK	0.63	0.48, 0.83	0.001	0.561	0.001	0.001	0.001	0.001	0.001	0.001	High_AboveMedian	PLEK.BIN	dichotomous	FALSE	level	FALSE	382	201	382	prop_hazard	HR	PLEK.BINHigh_AboveMedian	factor	2.00	contr.treatment	treatment	188	87	124,447	0.143	-3.24	201	0.48	0.83
PNMA8A	1.58	1.19, 2.08	0.001	0.56	0.001	0.001	0.001	0.001	0.001	0.001	High_AboveMedian	PNMA8A.BIN	dichotomous	FALSE	level	FALSE	382	201	382	prop_hazard	HR	PNMA8A.BINHigh_AboveMedian	factor	2.00	contr.treatment	treatment	187	115	100,206	0.143	3.18	201	1.19	2.08
PRAF2	1.59	1.20, 2.10	0.001	0.561	0.001	0.001	0.001	0.001	0.001	0.001	High_AboveMedian	PRAF2.BIN	dichotomous	FALSE	level	FALSE	382	201	382	prop_hazard	HR	PRAF2.BINHigh_AboveMedian	factor	2.00	contr.treatment	treatment	187	116	101,397	0.143	3.24	201	1.20	2.10
PRKCQ	0.63	0.47, 0.83	0.001	0.566	0.001	0.001	0.001	0.001	0.001	0.001	High_AboveMedian	PRKCQ.BIN	dichotomous	FALSE	level	FALSE	382	201	382	prop_hazard	HR	PRKCQ.BINHigh_AboveMedian	factor	2.00	contr.treatment	treatment	188	89	127,131	0.143	-3.26	201	0.47	0.83
RAD54B	1.59	1.20, 2.11	0.001	0.559	0.001	0.001	0.001	0.001	0.001	0.001	High_AboveMedian	RAD54B.BIN	dichotomous	FALSE	level	FALSE	382	201	382	prop_hazard	HR	RAD54B.BINHigh_AboveMedian	factor	2.00	contr.treatment	treatment	191	116	102,378	0.143	3.26	201	1.20	2.11
RANGRF	1.58	1.19, 2.09	0.001	0.549	0.001	0.001	0.001	0.001	0.001	0.001	High_AboveMedian	RANGRF.BIN	dichotomous	FALSE	level	FALSE	382	201	382	prop_hazard	HR	RANGRF.BINHigh_AboveMedian	factor	2.00	contr.treatment	treatment	187	116	101,208	0.143	3.18	201	1.19	2.09
RASA4	0.63	0.48, 0.84	0.001	0.549	0.001	0.001	0.001	0.001	0.001	0.001	High_AboveMedian	RASA4.BIN	dichotomous	FALSE	level	FALSE	382	201	382	prop_hazard	HR	RASA4.BINHigh_AboveMedian	factor	2.00	contr.treatment	treatment	191	85	122,563	0.144	-3.19	201	0.48	0.84
RASGRP2	0.63	0.48, 0.84	0.001	0.557	0.001	0.001	0.001	0.001	0.001	0.001	High_AboveMedian	RASGRP2.BIN	dichotomous	FALSE	level	FALSE	382	201	382	prop_hazard	HR	RASGRP2.BINHigh_AboveMedian	factor	2.00	contr.treatment	treatment	190	87	124,090	0.143	-3.21	201	0.48	0.84
REN	1.58	1.19, 2.10	0.001	0.56	0.002	0.001	0.001	0.002	0.0015	0.0015	High_AboveMedian	REN.BIN	dichotomous	FALSE	level	FALSE	382	201	382	prop_hazard	HR	REN.BINHigh_AboveMedian	factor	2.00	contr.treatment	treatment	124	79	63,355	0.145	3.18	201	1.19	2.10
RYK	1.58	1.20, 2.09	0.001	0.559	0.001	0.001	0.001	0.001	0.001	0.001	High_AboveMedian	RYK.BIN	dichotomous	FALSE	level	FALSE	382	201	382	prop_hazard	HR	RYK.BINHigh_AboveMedian	factor	2.00	contr.treatment	treatment	190	112	96,841	0.142	3.22	201	1.20	2.09
SEC14L2	1.58	1.19, 2.09	0.001	0.556	0.001	0.001	0.001	0.001	0.001	0.001	High_AboveMedian	SEC14L2.BIN	dichotomous	FALSE	level	FALSE	382	201	382	prop_hazard	HR	SEC14L2.BINHigh_AboveMedian	factor	2.00	contr.treatment	treatment	189	116	102,355	0.143	3.19	201	1.19	2.09
SEMA4A	0.63	0.48, 0.83	0.001	0.556	0.001	0.001	0.001	0.001	0.001	0.001	High_AboveMedian	SEMA4A.BIN	dichotomous	FALSE	level	FALSE	382	201	382	prop_hazard	HR	SEMA4A.BINHigh_AboveMedian	factor	2.00	contr.treatment	treatment	191	84	120,089	0.143	-3.23	201	0.48	0.83
SESTD1	1.58	1.19, 2.08	0.001	0.566	0.001	0.001	0.001	0.001	0.001	0.001	High_AboveMedian	SESTD1.BIN	dichotomous	FALSE	level	FALSE	382	201	382	prop_hazard	HR	SESTD1.BINHigh_AboveMedian	factor	2.00	contr.treatment	treatment	192	113	99,895	0.142	3.19	201	1.19	2.08
SIDT1	0.63	0.48, 0.84	0.001	0.56	0.001	0.001	0.001	0.001	0.001	0.001	High_AboveMedian	SIDT1.BIN	dichotomous	FALSE	level	FALSE	382	201	382	prop_hazard	HR	SIDT1.BINHigh_AboveMedian	factor	2.00	contr.treatment	treatment	189	88	124,725	0.143	-3.20	201	0.48	0.84
SIGLEC9	0.63	0.48, 0.83	0.001	0.553	0.001	0.001	0.001	0.001	0.001	0.001	High_AboveMedian	SIGLEC9.BIN	dichotomous	FALSE	level	FALSE	382	201	382	prop_hazard	HR	SIGLEC9.BINHigh_AboveMedian	factor	2.00	contr.treatment	treatment	189	85	121,363	0.143	-3.23	201	0.48	0.83
SLAMF7	0.63	0.48, 0.84	0.001	0.562	0.001	0.001	0.001	0.001	0.001	0.001	High_AboveMedian	SLAMF7.BIN	dichotomous	FALSE	level	FALSE	382	201	382	prop_hazard	HR	SLAMF7.BINHigh_AboveMedian	factor	2.00	contr.treatment	treatment	188	87	123,460	0.143	-3.21	201	0.48	0.84
SNORC	1.60	1.21, 2.11	0.001	0.55	0.001	0.001	0.001	0.001	0.001	0.001	High_AboveMedian	SNORC.BIN	dichotomous	FALSE	level	FALSE	382	201	382	prop_hazard	HR	SNORC.BINHigh_AboveMedian	factor	2.00	contr.treatment	treatment	189	118	103,129	0.143	3.26	201	1.21	2.11
SP100	0.63	0.48, 0.84	0.001	0.559	0.001	0.001	0.001	0.001	0.001	0.001	High_AboveMedian	SP100.BIN	dichotomous	FALSE	level	FALSE	382	201	382	prop_hazard	HR	SP100.BINHigh_AboveMedian	factor	2.00	contr.treatment	treatment	193	88	124,756	0.143	-3.18	201	0.48	0.84
SPATA20	1.60	1.21, 2.12	0.001	0.559	9e-04	0.001	9e-04	0.001	0.001	0.001	High_AboveMedian	SPATA20.BIN	dichotomous	FALSE	level	FALSE	382	201	382	prop_hazard	HR	SPATA20.BINHigh_AboveMedian	factor	2.00	contr.treatment	treatment	192	117	101,942	0.143	3.29	201	1.21	2.12
SPNS3	0.63	0.47, 0.83	0.001	0.568	0.001	0.001	9e-04	0.001	0.001	0.001	High_AboveMedian	SPNS3.BIN	dichotomous	FALSE	level	FALSE	382	201	382	prop_hazard	HR	SPNS3.BINHigh_AboveMedian	factor	2.00	contr.treatment	treatment	190	88	124,373	0.142	-3.28	201	0.47	0.83
SQLE	1.59	1.20, 2.11	0.001	0.552	0.001	0.001	0.001	0.001	0.001	0.001	High_AboveMedian	SQLE.BIN	dichotomous	FALSE	level	FALSE	382	201	382	prop_hazard	HR	SQLE.BINHigh_AboveMedian	factor	2.00	contr.treatment	treatment	190	114	97,741	0.143	3.26	201	1.20	2.11
TLN1	0.63	0.48, 0.83	0.001	0.557	0.001	0.001	0.001	0.001	0.001	0.001	High_AboveMedian	TLN1.BIN	dichotomous	FALSE	level	FALSE	382	201	382	prop_hazard	HR	TLN1.BINHigh_AboveMedian	factor	2.00	contr.treatment	treatment	192	86	123,307	0.143	-3.23	201	0.48	0.83
TMEM81	1.58	1.20, 2.09	0.001	0.557	0.001	0.001	0.001	0.001	0.001	0.001	High_AboveMedian	TMEM81.BIN	dichotomous	FALSE	level	FALSE	382	201	382	prop_hazard	HR	TMEM81.BINHigh_AboveMedian	factor	2.00	contr.treatment	treatment	189	115	100,147	0.143	3.22	201	1.20	2.09
TRMT12	1.58	1.19, 2.09	0.001	0.553	0.001	0.001	0.001	0.001	0.001	0.001	High_AboveMedian	TRMT12.BIN	dichotomous	FALSE	level	FALSE	382	201	382	prop_hazard	HR	TRMT12.BINHigh_AboveMedian	factor	2.00	contr.treatment	treatment	188	116	101,753	0.143	3.20	201	1.19	2.09
TSHZ2	0.63	0.47, 0.83	0.001	0.549	0.001	0.001	0.001	0.001	0.001	0.001	High_AboveMedian	TSHZ2.BIN	dichotomous	FALSE	level	FALSE	382	201	382	prop_hazard	HR	TSHZ2.BINHigh_AboveMedian	factor	2.00	contr.treatment	treatment	190	84	121,162	0.144	-3.24	201	0.47	0.83
TXNDC17	1.59	1.20, 2.11	0.001	0.55	0.001	0.001	0.001	0.001	0.001	0.001	High_AboveMedian	TXNDC17.BIN	dichotomous	FALSE	level	FALSE	382	201	382	prop_hazard	HR	TXNDC17.BINHigh_AboveMedian	factor	2.00	contr.treatment	treatment	188	113	96,219	0.143	3.25	201	1.20	2.11
UBE2E3	1.58	1.19, 2.09	0.001	0.551	0.001	0.001	0.001	0.001	0.001	0.001	High_AboveMedian	UBE2E3.BIN	dichotomous	FALSE	level	FALSE	382	201	382	prop_hazard	HR	UBE2E3.BINHigh_AboveMedian	factor	2.00	contr.treatment	treatment	190	114	98,359	0.143	3.19	201	1.19	2.09
UBE2V2	1.60	1.21, 2.11	0.001	0.552	0.001	0.001	0.001	0.001	0.001	0.001	High_AboveMedian	UBE2V2.BIN	dichotomous	FALSE	level	FALSE	382	201	382	prop_hazard	HR	UBE2V2.BINHigh_AboveMedian	factor	2.00	contr.treatment	treatment	187	113	96,091	0.143	3.28	201	1.21	2.11
VAV1	0.63	0.48, 0.84	0.001	0.556	0.001	0.001	0.001	0.001	0.001	0.001	High_AboveMedian	VAV1.BIN	dichotomous	FALSE	level	FALSE	382	201	382	prop_hazard	HR	VAV1.BINHigh_AboveMedian	factor	2.00	contr.treatment	treatment	189	86	122,478	0.143	-3.18	201	0.48	0.84
WNK2	0.63	0.47, 0.83	0.001	0.552	0.001	0.001	0.001	0.001	0.001	0.001	High_AboveMedian	WNK2.BIN	dichotomous	FALSE	level	FALSE	382	201	382	prop_hazard	HR	WNK2.BINHigh_AboveMedian	factor	2.00	contr.treatment	treatment	192	85	120,918	0.143	-3.27	201	0.47	0.83
WWTR1	1.60	1.21, 2.12	0.001	0.551	0.001	0.001	0.001	0.001	0.001	0.001	High_AboveMedian	WWTR1.BIN	dichotomous	FALSE	level	FALSE	382	201	382	prop_hazard	HR	WWTR1.BINHigh_AboveMedian	factor	2.00	contr.treatment	treatment	191	117	100,548	0.144	3.26	201	1.21	2.12
XCL2	0.63	0.48, 0.84	0.001	0.567	0.001	0.001	0.001	0.001	0.001	0.001	High_AboveMedian	XCL2.BIN	dichotomous	FALSE	level	FALSE	382	201	382	prop_hazard	HR	XCL2.BINHigh_AboveMedian	factor	2.00	contr.treatment	treatment	189	88	123,590	0.143	-3.20	201	0.48	0.84
XPOT	1.59	1.21, 2.11	0.001	0.562	0.001	0.001	0.001	0.001	0.001	0.001	High_AboveMedian	XPOT.BIN	dichotomous	FALSE	level	FALSE	382	201	382	prop_hazard	HR	XPOT.BINHigh_AboveMedian	factor	2.00	contr.treatment	treatment	193	116	102,247	0.143	3.27	201	1.21	2.11
YWHAE	1.60	1.21, 2.12	0.001	0.555	9e-04	0.001	9e-04	0.001	0.001	0.001	High_AboveMedian	YWHAE.BIN	dichotomous	FALSE	level	FALSE	382	201	382	prop_hazard	HR	YWHAE.BINHigh_AboveMedian	factor	2.00	contr.treatment	treatment	188	115	98,908	0.143	3.29	201	1.21	2.12
ZFAND1	1.59	1.20, 2.11	0.001	0.547	0.001	0.001	0.001	0.001	0.001	0.001	High_AboveMedian	ZFAND1.BIN	dichotomous	FALSE	level	FALSE	382	201	382	prop_hazard	HR	ZFAND1.BINHigh_AboveMedian	factor	2.00	contr.treatment	treatment	189	116	99,166	0.143	3.25	201	1.20	2.11
ZHX1.C8orf76	1.59	1.20, 2.11	0.001	0.554	0.001	0.001	0.001	0.001	0.001	0.001	High_AboveMedian	ZHX1.C8orf76.BIN	dichotomous	FALSE	level	FALSE	382	201	382	prop_hazard	HR	ZHX1.C8orf76.BINHigh_AboveMedian	factor	2.00	contr.treatment	treatment	191	116	101,221	0.143	3.26	201	1.20	2.11
ZIC1	1.58	1.20, 2.09	0.001	0.552	0.001	0.001	0.001	0.001	0.001	0.001	High_AboveMedian	ZIC1.BIN	dichotomous	FALSE	level	FALSE	382	201	382	prop_hazard	HR	ZIC1.BINHigh_AboveMedian	factor	2.00	contr.treatment	treatment	190	116	101,459	0.143	3.21	201	1.20	2.09
ZNF140	1.59	1.20, 2.10	0.001	0.553	0.001	0.001	0.001	0.001	0.001	0.001	High_AboveMedian	ZNF140.BIN	dichotomous	FALSE	level	FALSE	382	201	382	prop_hazard	HR	ZNF140.BINHigh_AboveMedian	factor	2.00	contr.treatment	treatment	192	116	100,649	0.143	3.23	201	1.20	2.10
ZNF536	1.59	1.20, 2.10	0.001	0.564	0.001	0.001	0.001	0.001	0.001	0.001	High_AboveMedian	ZNF536.BIN	dichotomous	FALSE	level	FALSE	382	201	382	prop_hazard	HR	ZNF536.BINHigh_AboveMedian	factor	2.00	contr.treatment	treatment	189	112	97,280	0.142	3.24	201	1.20	2.10
AACS	1.55	1.17, 2.05	0.002	0.556	0.002	0.002	0.002	0.002	0.002	0.002	High_AboveMedian	AACS.BIN	dichotomous	FALSE	level	FALSE	382	201	382	prop_hazard	HR	AACS.BINHigh_AboveMedian	factor	2.00	contr.treatment	treatment	192	116	102,726	0.143	3.05	201	1.17	2.05
ABAT	0.64	0.48, 0.85	0.002	0.539	0.002	0.002	0.002	0.002	0.002	0.002	High_AboveMedian	ABAT.BIN	dichotomous	FALSE	level	FALSE	382	201	382	prop_hazard	HR	ABAT.BINHigh_AboveMedian	factor	2.00	contr.treatment	treatment	190	84	119,026	0.143	-3.11	201	0.48	0.85
AC058822.1	0.64	0.48, 0.85	0.002	0.547	0.002	0.002	0.002	0.002	0.002	0.002	High_AboveMedian	AC058822.1.BIN	dichotomous	FALSE	level	FALSE	382	201	382	prop_hazard	HR	AC058822.1.BINHigh_AboveMedian	factor	2.00	contr.treatment	treatment	194	85	121,851	0.144	-3.09	201	0.48	0.85
AC233992.2	1.57	1.19, 2.08	0.002	0.551	0.001	0.002	0.001	0.0015	0.002	0.0015	High_AboveMedian	AC233992.2.BIN	dichotomous	FALSE	level	FALSE	382	201	382	prop_hazard	HR	AC233992.2.BINHigh_AboveMedian	factor	2.00	contr.treatment	treatment	187	116	101,204	0.143	3.17	201	1.19	2.08
ADAM19	0.65	0.49, 0.86	0.002	0.553	0.002	0.002	0.002	0.002	0.002	0.002	High_AboveMedian	ADAM19.BIN	dichotomous	FALSE	level	FALSE	382	201	382	prop_hazard	HR	ADAM19.BINHigh_AboveMedian	factor	2.00	contr.treatment	treatment	193	88	123,810	0.143	-3.04	201	0.49	0.86
ADAMTSL1	0.64	0.48, 0.85	0.002	0.547	0.002	0.002	0.002	0.002	0.002	0.002	High_AboveMedian	ADAMTSL1.BIN	dichotomous	FALSE	level	FALSE	382	201	382	prop_hazard	HR	ADAMTSL1.BINHigh_AboveMedian	factor	2.00	contr.treatment	treatment	192	86	121,628	0.143	-3.10	201	0.48	0.85
ADGRG5	0.64	0.49, 0.85	0.002	0.557	0.002	0.002	0.002	0.002	0.002	0.002	High_AboveMedian	ADGRG5.BIN	dichotomous	FALSE	level	FALSE	382	201	382	prop_hazard	HR	ADGRG5.BINHigh_AboveMedian	factor	2.00	contr.treatment	treatment	189	89	125,543	0.143	-3.10	201	0.49	0.85
ADNP	1.54	1.17, 2.04	0.002	0.551	0.002	0.002	0.002	0.002	0.002	0.002	High_AboveMedian	ADNP.BIN	dichotomous	FALSE	level	FALSE	382	201	382	prop_hazard	HR	ADNP.BINHigh_AboveMedian	factor	2.00	contr.treatment	treatment	192	113	99,113	0.143	3.04	201	1.17	2.04
AFMID	1.57	1.19, 2.08	0.002	0.549	0.001	0.002	0.001	0.0015	0.002	0.0015	High_AboveMedian	AFMID.BIN	dichotomous	FALSE	level	FALSE	382	201	382	prop_hazard	HR	AFMID.BINHigh_AboveMedian	factor	2.00	contr.treatment	treatment	188	115	100,182	0.143	3.16	201	1.19	2.08
ALPK1	0.64	0.49, 0.85	0.002	0.555	0.002	0.002	0.002	0.002	0.002	0.002	High_AboveMedian	ALPK1.BIN	dichotomous	FALSE	level	FALSE	382	201	382	prop_hazard	HR	ALPK1.BINHigh_AboveMedian	factor	2.00	contr.treatment	treatment	189	85	120,451	0.143	-3.06	201	0.49	0.85
ANO9	0.64	0.48, 0.84	0.002	0.56	0.001	0.002	0.001	0.0015	0.002	0.0015	High_AboveMedian	ANO9.BIN	dichotomous	FALSE	level	FALSE	382	201	382	prop_hazard	HR	ANO9.BINHigh_AboveMedian	factor	2.00	contr.treatment	treatment	189	86	122,585	0.143	-3.17	201	0.48	0.84
APMAP	1.56	1.18, 2.06	0.002	0.553	0.002	0.002	0.002	0.002	0.002	0.002	High_AboveMedian	APMAP.BIN	dichotomous	FALSE	level	FALSE	382	201	382	prop_hazard	HR	APMAP.BINHigh_AboveMedian	factor	2.00	contr.treatment	treatment	187	115	100,643	0.143	3.10	201	1.18	2.06
APOBR	0.65	0.49, 0.85	0.002	0.56	0.002	0.002	0.002	0.002	0.002	0.002	High_AboveMedian	APOBR.BIN	dichotomous	FALSE	level	FALSE	382	201	382	prop_hazard	HR	APOBR.BINHigh_AboveMedian	factor	2.00	contr.treatment	treatment	188	87	121,748	0.143	-3.06	201	0.49	0.85
ARAP3	1.56	1.18, 2.06	0.002	0.561	0.002	0.002	0.002	0.002	0.002	0.002	High_AboveMedian	ARAP3.BIN	dichotomous	FALSE	level	FALSE	382	201	382	prop_hazard	HR	ARAP3.BINHigh_AboveMedian	factor	2.00	contr.treatment	treatment	194	116	103,775	0.143	3.10	201	1.18	2.06
ARHGAP15	0.64	0.48, 0.84	0.002	0.551	0.001	0.002	0.001	0.0015	0.002	0.0015	High_AboveMedian	ARHGAP15.BIN	dichotomous	FALSE	level	FALSE	382	201	382	prop_hazard	HR	ARHGAP15.BINHigh_AboveMedian	factor	2.00	contr.treatment	treatment	189	82	117,666	0.144	-3.15	201	0.48	0.84
ARHGAP39	1.55	1.17, 2.06	0.002	0.553	0.002	0.002	0.002	0.002	0.002	0.002	High_AboveMedian	ARHGAP39.BIN	dichotomous	FALSE	level	FALSE	382	201	382	prop_hazard	HR	ARHGAP39.BINHigh_AboveMedian	factor	2.00	contr.treatment	treatment	191	116	101,950	0.143	3.09	201	1.17	2.06
ARID3B	0.64	0.48, 0.85	0.002	0.547	0.002	0.002	0.002	0.002	0.002	0.002	High_AboveMedian	ARID3B.BIN	dichotomous	FALSE	level	FALSE	382	201	382	prop_hazard	HR	ARID3B.BINHigh_AboveMedian	factor	2.00	contr.treatment	treatment	190	84	119,903	0.144	-3.12	201	0.48	0.85
ARRDC5	0.65	0.49, 0.86	0.002	0.559	0.002	0.002	0.002	0.002	0.002	0.002	High_AboveMedian	ARRDC5.BIN	dichotomous	FALSE	level	FALSE	382	201	382	prop_hazard	HR	ARRDC5.BINHigh_AboveMedian	factor	2.00	contr.treatment	treatment	191	87	122,941	0.143	-3.03	201	0.49	0.86
BRK1	1.55	1.17, 2.06	0.002	0.544	0.002	0.002	0.002	0.002	0.002	0.002	High_AboveMedian	BRK1.BIN	dichotomous	FALSE	level	FALSE	382	201	382	prop_hazard	HR	BRK1.BINHigh_AboveMedian	factor	2.00	contr.treatment	treatment	187	115	99,947	0.143	3.08	201	1.17	2.06
C12orf29	1.55	1.17, 2.05	0.002	0.548	0.002	0.002	0.002	0.002	0.002	0.002	High_AboveMedian	C12orf29.BIN	dichotomous	FALSE	level	FALSE	382	201	382	prop_hazard	HR	C12orf29.BINHigh_AboveMedian	factor	2.00	contr.treatment	treatment	190	113	97,746	0.143	3.07	201	1.17	2.05
C12orf45	1.55	1.17, 2.05	0.002	0.55	0.002	0.002	0.002	0.002	0.002	0.002	High_AboveMedian	C12orf45.BIN	dichotomous	FALSE	level	FALSE	382	201	382	prop_hazard	HR	C12orf45.BINHigh_AboveMedian	factor	2.00	contr.treatment	treatment	189	113	98,102	0.143	3.07	201	1.17	2.05
C8orf37	1.55	1.17, 2.05	0.002	0.545	0.002	0.002	0.002	0.002	0.002	0.002	High_AboveMedian	C8orf37.BIN	dichotomous	FALSE	level	FALSE	382	201	382	prop_hazard	HR	C8orf37.BINHigh_AboveMedian	factor	2.00	contr.treatment	treatment	188	116	101,529	0.143	3.05	201	1.17	2.05
C8orf76	1.54	1.16, 2.04	0.002	0.542	0.002	0.002	0.002	0.002	0.002	0.002	High_AboveMedian	C8orf76.BIN	dichotomous	FALSE	level	FALSE	382	201	382	prop_hazard	HR	C8orf76.BINHigh_AboveMedian	factor	2.00	contr.treatment	treatment	189	114	99,710	0.143	3.02	201	1.16	2.04
CACNA2D3	0.64	0.48, 0.85	0.002	0.558	0.002	0.002	0.002	0.002	0.002	0.002	High_AboveMedian	CACNA2D3.BIN	dichotomous	FALSE	level	FALSE	382	201	382	prop_hazard	HR	CACNA2D3.BINHigh_AboveMedian	factor	2.00	contr.treatment	treatment	191	86	120,745	0.143	-3.11	201	0.48	0.85
CAPN2	0.64	0.49, 0.85	0.002	0.557	0.002	0.002	0.002	0.002	0.002	0.002	High_AboveMedian	CAPN2.BIN	dichotomous	FALSE	level	FALSE	382	201	382	prop_hazard	HR	CAPN2.BINHigh_AboveMedian	factor	2.00	contr.treatment	treatment	194	90	126,367	0.143	-3.09	201	0.49	0.85
CCDC28A	0.64	0.48, 0.85	0.002	0.552	0.002	0.002	0.002	0.002	0.002	0.002	High_AboveMedian	CCDC28A.BIN	dichotomous	FALSE	level	FALSE	382	201	382	prop_hazard	HR	CCDC28A.BINHigh_AboveMedian	factor	2.00	contr.treatment	treatment	187	84	118,398	0.143	-3.12	201	0.48	0.85
CCL22	0.64	0.49, 0.85	0.002	0.561	0.002	0.002	0.002	0.002	0.002	0.002	High_AboveMedian	CCL22.BIN	dichotomous	FALSE	level	FALSE	382	201	382	prop_hazard	HR	CCL22.BINHigh_AboveMedian	factor	2.00	contr.treatment	treatment	192	86	120,119	0.143	-3.08	201	0.49	0.85
CD163L1	0.65	0.49, 0.86	0.002	0.562	0.002	0.002	0.002	0.002	0.002	0.002	High_AboveMedian	CD163L1.BIN	dichotomous	FALSE	level	FALSE	382	201	382	prop_hazard	HR	CD163L1.BINHigh_AboveMedian	factor	2.00	contr.treatment	treatment	192	91	127,469	0.142	-3.03	201	0.49	0.86
CD8A	0.64	0.48, 0.85	0.002	0.557	0.002	0.002	0.002	0.002	0.002	0.002	High_AboveMedian	CD8A.BIN	dichotomous	FALSE	level	FALSE	382	201	382	prop_hazard	HR	CD8A.BINHigh_AboveMedian	factor	2.00	contr.treatment	treatment	189	87	122,652	0.143	-3.12	201	0.48	0.85
CERS2	1.55	1.17, 2.06	0.002	0.547	0.002	0.002	0.002	0.002	0.002	0.002	High_AboveMedian	CERS2.BIN	dichotomous	FALSE	level	FALSE	382	201	382	prop_hazard	HR	CERS2.BINHigh_AboveMedian	factor	2.00	contr.treatment	treatment	187	116	101,617	0.143	3.08	201	1.17	2.06
CFAP299	0.58	0.41, 0.82	0.002	0.552	0.001	0.002	0.002	0.002	0.002	0.002	High_AboveMedian	CFAP299.BIN	dichotomous	FALSE	level	FALSE	382	201	382	prop_hazard	HR	CFAP299.BINHigh_AboveMedian	factor	2.00	contr.treatment	treatment	103	40	67,931	0.177	-3.10	201	0.41	0.82
CLASRP	0.64	0.48, 0.84	0.002	0.55	0.002	0.002	0.002	0.002	0.002	0.002	High_AboveMedian	CLASRP.BIN	dichotomous	FALSE	level	FALSE	382	201	382	prop_hazard	HR	CLASRP.BINHigh_AboveMedian	factor	2.00	contr.treatment	treatment	194	87	124,285	0.143	-3.15	201	0.48	0.84
CLEC3B	0.64	0.49, 0.85	0.002	0.554	0.002	0.002	0.002	0.002	0.002	0.002	High_AboveMedian	CLEC3B.BIN	dichotomous	FALSE	level	FALSE	382	201	382	prop_hazard	HR	CLEC3B.BINHigh_AboveMedian	factor	2.00	contr.treatment	treatment	190	83	117,022	0.143	-3.08	201	0.49	0.85
CSF3R	0.64	0.48, 0.85	0.002	0.554	0.002	0.002	0.002	0.002	0.002	0.002	High_AboveMedian	CSF3R.BIN	dichotomous	FALSE	level	FALSE	382	201	382	prop_hazard	HR	CSF3R.BINHigh_AboveMedian	factor	2.00	contr.treatment	treatment	189	88	123,795	0.143	-3.12	201	0.48	0.85
CSMD3	1.55	1.17, 2.04	0.002	0.572	0.002	0.002	0.002	0.002	0.002	0.002	High_AboveMedian	CSMD3.BIN	dichotomous	FALSE	level	FALSE	382	201	382	prop_hazard	HR	CSMD3.BINHigh_AboveMedian	factor	2.00	contr.treatment	treatment	192	110	96,948	0.142	3.07	201	1.17	2.04
CYSLTR2	0.64	0.48, 0.85	0.002	0.555	0.002	0.002	0.002	0.002	0.002	0.002	High_AboveMedian	CYSLTR2.BIN	dichotomous	FALSE	level	FALSE	382	201	382	prop_hazard	HR	CYSLTR2.BINHigh_AboveMedian	factor	2.00	contr.treatment	treatment	187	83	116,953	0.143	-3.11	201	0.48	0.85
CYTIP	0.65	0.49, 0.86	0.002	0.554	0.002	0.002	0.002	0.002	0.002	0.002	High_AboveMedian	CYTIP.BIN	dichotomous	FALSE	level	FALSE	382	201	382	prop_hazard	HR	CYTIP.BINHigh_AboveMedian	factor	2.00	contr.treatment	treatment	189	86	121,136	0.143	-3.05	201	0.49	0.86
DDIAS	1.57	1.18, 2.07	0.002	0.552	0.002	0.002	0.002	0.002	0.002	0.002	High_AboveMedian	DDIAS.BIN	dichotomous	FALSE	level	FALSE	382	201	382	prop_hazard	HR	DDIAS.BINHigh_AboveMedian	factor	2.00	contr.treatment	treatment	191	112	96,889	0.143	3.15	201	1.18	2.07
DENR	1.55	1.17, 2.05	0.002	0.552	0.002	0.002	0.002	0.002	0.002	0.002	High_AboveMedian	DENR.BIN	dichotomous	FALSE	level	FALSE	382	201	382	prop_hazard	HR	DENR.BINHigh_AboveMedian	factor	2.00	contr.treatment	treatment	190	113	98,178	0.143	3.07	201	1.17	2.05
DERL2	1.55	1.18, 2.06	0.002	0.556	0.002	0.002	0.002	0.002	0.002	0.002	High_AboveMedian	DERL2.BIN	dichotomous	FALSE	level	FALSE	382	201	382	prop_hazard	HR	DERL2.BINHigh_AboveMedian	factor	2.00	contr.treatment	treatment	187	112	97,006	0.143	3.09	201	1.18	2.06
DLGAP4	1.55	1.17, 2.05	0.002	0.54	0.002	0.002	0.002	0.002	0.002	0.002	High_AboveMedian	DLGAP4.BIN	dichotomous	FALSE	level	FALSE	382	201	382	prop_hazard	HR	DLGAP4.BINHigh_AboveMedian	factor	2.00	contr.treatment	treatment	189	117	103,715	0.143	3.06	201	1.17	2.05
DLX1	1.56	1.18, 2.07	0.002	0.546	0.002	0.002	0.002	0.002	0.002	0.002	High_AboveMedian	DLX1.BIN	dichotomous	FALSE	level	FALSE	382	201	382	prop_hazard	HR	DLX1.BINHigh_AboveMedian	factor	2.00	contr.treatment	treatment	188	115	100,057	0.143	3.12	201	1.18	2.07
DNAJC18	1.56	1.18, 2.06	0.002	0.545	0.002	0.002	0.002	0.002	0.002	0.002	High_AboveMedian	DNAJC18.BIN	dichotomous	FALSE	level	FALSE	382	201	382	prop_hazard	HR	DNAJC18.BINHigh_AboveMedian	factor	2.00	contr.treatment	treatment	187	113	97,765	0.143	3.09	201	1.18	2.06
DOP1B	0.64	0.49, 0.85	0.002	0.555	0.002	0.002	0.002	0.002	0.002	0.002	High_AboveMedian	DOP1B.BIN	dichotomous	FALSE	level	FALSE	382	201	382	prop_hazard	HR	DOP1B.BINHigh_AboveMedian	factor	2.00	contr.treatment	treatment	193	88	124,275	0.143	-3.11	201	0.49	0.85
DSCC1	1.55	1.17, 2.05	0.002	0.553	0.002	0.002	0.002	0.002	0.002	0.002	High_AboveMedian	DSCC1.BIN	dichotomous	FALSE	level	FALSE	382	201	382	prop_hazard	HR	DSCC1.BINHigh_AboveMedian	factor	2.00	contr.treatment	treatment	189	113	99,848	0.142	3.06	201	1.17	2.05
ENTPD6	1.58	1.19, 2.09	0.002	0.539	0.001	0.002	0.001	0.0015	0.002	0.0015	High_AboveMedian	ENTPD6.BIN	dichotomous	FALSE	level	FALSE	382	201	382	prop_hazard	HR	ENTPD6.BINHigh_AboveMedian	factor	2.00	contr.treatment	treatment	187	118	102,226	0.144	3.17	201	1.19	2.09
EPHB3	1.54	1.16, 2.03	0.002	0.558	0.002	0.002	0.002	0.002	0.002	0.002	High_AboveMedian	EPHB3.BIN	dichotomous	FALSE	level	FALSE	382	201	382	prop_hazard	HR	EPHB3.BINHigh_AboveMedian	factor	2.00	contr.treatment	treatment	190	113	100,198	0.142	3.03	201	1.16	2.03
EXOSC4	1.56	1.18, 2.06	0.002	0.549	0.002	0.002	0.002	0.002	0.002	0.002	High_AboveMedian	EXOSC4.BIN	dichotomous	FALSE	level	FALSE	382	201	382	prop_hazard	HR	EXOSC4.BINHigh_AboveMedian	factor	2.00	contr.treatment	treatment	188	114	99,271	0.143	3.11	201	1.18	2.06
EXTL1	1.55	1.17, 2.06	0.002	0.536	0.002	0.002	0.002	0.002	0.002	0.002	High_AboveMedian	EXTL1.BIN	dichotomous	FALSE	level	FALSE	382	201	382	prop_hazard	HR	EXTL1.BINHigh_AboveMedian	factor	2.00	contr.treatment	treatment	190	118	103,268	0.144	3.05	201	1.17	2.06
EZR	0.65	0.49, 0.85	0.002	0.56	0.002	0.002	0.002	0.002	0.002	0.002	High_AboveMedian	EZR.BIN	dichotomous	FALSE	level	FALSE	382	201	382	prop_hazard	HR	EZR.BINHigh_AboveMedian	factor	2.00	contr.treatment	treatment	190	86	120,428	0.143	-3.06	201	0.49	0.85
FAM189B	1.55	1.17, 2.04	0.002	0.553	0.002	0.002	0.002	0.002	0.002	0.002	High_AboveMedian	FAM189B.BIN	dichotomous	FALSE	level	FALSE	382	201	382	prop_hazard	HR	FAM189B.BINHigh_AboveMedian	factor	2.00	contr.treatment	treatment	188	115	102,051	0.143	3.05	201	1.17	2.04
FAM20A	0.64	0.48, 0.84	0.002	0.552	0.002	0.002	0.001	0.002	0.002	0.002	High_AboveMedian	FAM20A.BIN	dichotomous	FALSE	level	FALSE	382	201	382	prop_hazard	HR	FAM20A.BINHigh_AboveMedian	factor	2.00	contr.treatment	treatment	192	87	123,652	0.143	-3.15	201	0.48	0.84
FAM91A1	1.55	1.17, 2.05	0.002	0.546	0.002	0.002	0.002	0.002	0.002	0.002	High_AboveMedian	FAM91A1.BIN	dichotomous	FALSE	level	FALSE	382	201	382	prop_hazard	HR	FAM91A1.BINHigh_AboveMedian	factor	2.00	contr.treatment	treatment	190	117	105,015	0.143	3.04	201	1.17	2.05
FBXL6	1.54	1.17, 2.04	0.002	0.552	0.002	0.002	0.002	0.002	0.002	0.002	High_AboveMedian	FBXL6.BIN	dichotomous	FALSE	level	FALSE	382	201	382	prop_hazard	HR	FBXL6.BINHigh_AboveMedian	factor	2.00	contr.treatment	treatment	187	115	102,626	0.143	3.04	201	1.17	2.04
FLVCR2	0.65	0.49, 0.86	0.002	0.552	0.002	0.002	0.002	0.002	0.002	0.002	High_AboveMedian	FLVCR2.BIN	dichotomous	FALSE	level	FALSE	382	201	382	prop_hazard	HR	FLVCR2.BINHigh_AboveMedian	factor	2.00	contr.treatment	treatment	190	86	121,887	0.143	-3.03	201	0.49	0.86
FMC1	1.56	1.18, 2.07	0.002	0.556	0.002	0.002	0.002	0.002	0.002	0.002	High_AboveMedian	FMC1.BIN	dichotomous	FALSE	level	FALSE	382	201	382	prop_hazard	HR	FMC1.BINHigh_AboveMedian	factor	2.00	contr.treatment	treatment	188	114	98,996	0.143	3.13	201	1.18	2.07
FOXL2NB	1.54	1.17, 2.04	0.002	0.555	0.002	0.002	0.002	0.002	0.002	0.002	High_AboveMedian	FOXL2NB.BIN	dichotomous	FALSE	level	FALSE	382	201	382	prop_hazard	HR	FOXL2NB.BINHigh_AboveMedian	factor	2.00	contr.treatment	treatment	191	115	101,945	0.143	3.03	201	1.17	2.04
FZD9	1.57	1.19, 2.08	0.002	0.55	0.001	0.002	0.001	0.0015	0.002	0.0015	High_AboveMedian	FZD9.BIN	dichotomous	FALSE	level	FALSE	382	201	382	prop_hazard	HR	FZD9.BINHigh_AboveMedian	factor	2.00	contr.treatment	treatment	188	117	102,956	0.143	3.17	201	1.19	2.08
GABRQ	1.55	1.17, 2.05	0.002	0.549	0.002	0.002	0.002	0.002	0.002	0.002	High_AboveMedian	GABRQ.BIN	dichotomous	FALSE	level	FALSE	382	201	382	prop_hazard	HR	GABRQ.BINHigh_AboveMedian	factor	2.00	contr.treatment	treatment	194	115	101,316	0.143	3.08	201	1.17	2.05
GAPT	0.64	0.49, 0.85	0.002	0.563	0.002	0.002	0.002	0.002	0.002	0.002	High_AboveMedian	GAPT.BIN	dichotomous	FALSE	level	FALSE	382	201	382	prop_hazard	HR	GAPT.BINHigh_AboveMedian	factor	2.00	contr.treatment	treatment	189	90	124,852	0.142	-3.10	201	0.49	0.85
GDF15	1.54	1.17, 2.04	0.002	0.54	0.002	0.002	0.002	0.002	0.002	0.002	High_AboveMedian	GDF15.BIN	dichotomous	FALSE	level	FALSE	382	201	382	prop_hazard	HR	GDF15.BINHigh_AboveMedian	factor	2.00	contr.treatment	treatment	189	116	101,697	0.143	3.03	201	1.17	2.04
GIPR	0.64	0.48, 0.84	0.002	0.555	0.001	0.002	0.001	0.0015	0.002	0.0015	High_AboveMedian	GIPR.BIN	dichotomous	FALSE	level	FALSE	382	201	382	prop_hazard	HR	GIPR.BINHigh_AboveMedian	factor	2.00	contr.treatment	treatment	191	87	123,487	0.143	-3.16	201	0.48	0.84
GKAP1	0.64	0.48, 0.85	0.002	0.545	0.002	0.002	0.002	0.002	0.002	0.002	High_AboveMedian	GKAP1.BIN	dichotomous	FALSE	level	FALSE	382	201	382	prop_hazard	HR	GKAP1.BINHigh_AboveMedian	factor	2.00	contr.treatment	treatment	190	83	118,173	0.144	-3.09	201	0.48	0.85
GLB1L3	0.64	0.48, 0.84	0.002	0.562	0.001	0.002	0.001	0.0015	0.002	0.0015	High_AboveMedian	GLB1L3.BIN	dichotomous	FALSE	level	FALSE	382	201	382	prop_hazard	HR	GLB1L3.BINHigh_AboveMedian	factor	2.00	contr.treatment	treatment	192	88	122,862	0.142	-3.16	201	0.48	0.84
GOLPH3	1.54	1.16, 2.04	0.002	0.553	0.002	0.002	0.002	0.002	0.002	0.002	High_AboveMedian	GOLPH3.BIN	dichotomous	FALSE	level	FALSE	382	201	382	prop_hazard	HR	GOLPH3.BINHigh_AboveMedian	factor	2.00	contr.treatment	treatment	188	113	98,228	0.143	3.03	201	1.16	2.04
GRIK3	1.55	1.17, 2.05	0.002	0.549	0.002	0.002	0.002	0.002	0.002	0.002	High_AboveMedian	GRIK3.BIN	dichotomous	FALSE	level	FALSE	382	201	382	prop_hazard	HR	GRIK3.BINHigh_AboveMedian	factor	2.00	contr.treatment	treatment	190	116	102,762	0.143	3.05	201	1.17	2.05
GZMB	0.64	0.48, 0.85	0.002	0.558	0.002	0.002	0.002	0.002	0.002	0.002	High_AboveMedian	GZMB.BIN	dichotomous	FALSE	level	FALSE	382	201	382	prop_hazard	HR	GZMB.BINHigh_AboveMedian	factor	2.00	contr.treatment	treatment	189	88	124,404	0.143	-3.13	201	0.48	0.85
HDC	0.64	0.49, 0.85	0.002	0.555	0.002	0.002	0.002	0.002	0.002	0.002	High_AboveMedian	HDC.BIN	dichotomous	FALSE	level	FALSE	382	201	382	prop_hazard	HR	HDC.BINHigh_AboveMedian	factor	2.00	contr.treatment	treatment	192	86	121,731	0.143	-3.06	201	0.49	0.85
HLA.A	0.64	0.48, 0.85	0.002	0.563	0.002	0.002	0.002	0.002	0.002	0.002	High_AboveMedian	HLA.A.BIN	dichotomous	FALSE	level	FALSE	382	201	382	prop_hazard	HR	HLA.A.BINHigh_AboveMedian	factor	2.00	contr.treatment	treatment	189	87	122,338	0.143	-3.11	201	0.48	0.85
IDO2	0.64	0.48, 0.85	0.002	0.568	0.002	0.002	0.002	0.002	0.002	0.002	High_AboveMedian	IDO2.BIN	dichotomous	FALSE	level	FALSE	382	201	382	prop_hazard	HR	IDO2.BINHigh_AboveMedian	factor	2.00	contr.treatment	treatment	189	88	123,333	0.142	-3.13	201	0.48	0.85
IGFBP2	1.56	1.18, 2.06	0.002	0.553	0.002	0.002	0.002	0.002	0.002	0.002	High_AboveMedian	IGFBP2.BIN	dichotomous	FALSE	level	FALSE	382	201	382	prop_hazard	HR	IGFBP2.BINHigh_AboveMedian	factor	2.00	contr.treatment	treatment	189	115	100,416	0.143	3.10	201	1.18	2.06
IGFLR1	0.65	0.49, 0.85	0.002	0.566	0.002	0.002	0.002	0.002	0.002	0.002	High_AboveMedian	IGFLR1.BIN	dichotomous	FALSE	level	FALSE	382	201	382	prop_hazard	HR	IGFLR1.BINHigh_AboveMedian	factor	2.00	contr.treatment	treatment	188	90	125,208	0.142	-3.07	201	0.49	0.85
IKBIP	1.55	1.17, 2.05	0.002	0.545	0.002	0.002	0.002	0.002	0.002	0.002	High_AboveMedian	IKBIP.BIN	dichotomous	FALSE	level	FALSE	382	201	382	prop_hazard	HR	IKBIP.BINHigh_AboveMedian	factor	2.00	contr.treatment	treatment	187	113	98,224	0.143	3.05	201	1.17	2.05
IL1R2	0.64	0.48, 0.84	0.002	0.554	0.001	0.002	0.001	0.0015	0.002	0.0015	High_AboveMedian	IL1R2.BIN	dichotomous	FALSE	level	FALSE	382	201	382	prop_hazard	HR	IL1R2.BINHigh_AboveMedian	factor	2.00	contr.treatment	treatment	189	85	120,402	0.143	-3.17	201	0.48	0.84
IL4R	0.64	0.49, 0.85	0.002	0.546	0.002	0.002	0.002	0.002	0.002	0.002	High_AboveMedian	IL4R.BIN	dichotomous	FALSE	level	FALSE	382	201	382	prop_hazard	HR	IL4R.BINHigh_AboveMedian	factor	2.00	contr.treatment	treatment	189	86	122,337	0.143	-3.07	201	0.49	0.85
ISX	1.89	1.26, 2.84	0.002	0.532	0.004	0.002	0.002	0.004	0.003	0.003	High_AboveMedian	ISX.BIN	dichotomous	FALSE	level	FALSE	382	201	382	prop_hazard	HR	ISX.BINHigh_AboveMedian	factor	2.00	contr.treatment	treatment	34	27	16,910	0.207	3.08	201	1.26	2.84
ITIH4	0.65	0.49, 0.86	0.002	0.548	0.002	0.002	0.002	0.002	0.002	0.002	High_AboveMedian	ITIH4.BIN	dichotomous	FALSE	level	FALSE	382	201	382	prop_hazard	HR	ITIH4.BINHigh_AboveMedian	factor	2.00	contr.treatment	treatment	192	88	123,656	0.143	-3.04	201	0.49	0.86
KDELR3	1.55	1.17, 2.05	0.002	0.552	0.002	0.002	0.002	0.002	0.002	0.002	High_AboveMedian	KDELR3.BIN	dichotomous	FALSE	level	FALSE	382	201	382	prop_hazard	HR	KDELR3.BINHigh_AboveMedian	factor	2.00	contr.treatment	treatment	189	115	100,556	0.143	3.07	201	1.17	2.05
KLHDC3	1.56	1.18, 2.06	0.002	0.556	0.002	0.002	0.002	0.002	0.002	0.002	High_AboveMedian	KLHDC3.BIN	dichotomous	FALSE	level	FALSE	382	201	382	prop_hazard	HR	KLHDC3.BINHigh_AboveMedian	factor	2.00	contr.treatment	treatment	190	113	99,088	0.142	3.13	201	1.18	2.06
KLHL6	0.65	0.49, 0.85	0.002	0.557	0.002	0.002	0.002	0.002	0.002	0.002	High_AboveMedian	KLHL6.BIN	dichotomous	FALSE	level	FALSE	382	201	382	prop_hazard	HR	KLHL6.BINHigh_AboveMedian	factor	2.00	contr.treatment	treatment	189	87	123,247	0.143	-3.06	201	0.49	0.85
KLRC4.KLRK1	0.64	0.48, 0.85	0.002	0.557	0.002	0.002	0.002	0.002	0.002	0.002	High_AboveMedian	KLRC4.KLRK1.BIN	dichotomous	FALSE	level	FALSE	382	201	382	prop_hazard	HR	KLRC4.KLRK1.BINHigh_AboveMedian	factor	2.00	contr.treatment	treatment	191	87	123,021	0.143	-3.11	201	0.48	0.85
KLRG1	0.64	0.48, 0.84	0.002	0.554	0.002	0.002	0.002	0.002	0.002	0.002	High_AboveMedian	KLRG1.BIN	dichotomous	FALSE	level	FALSE	382	201	382	prop_hazard	HR	KLRG1.BINHigh_AboveMedian	factor	2.00	contr.treatment	treatment	189	87	122,767	0.143	-3.14	201	0.48	0.84
LETMD1	1.55	1.17, 2.05	0.002	0.548	0.002	0.002	0.002	0.002	0.002	0.002	High_AboveMedian	LETMD1.BIN	dichotomous	FALSE	level	FALSE	382	201	382	prop_hazard	HR	LETMD1.BINHigh_AboveMedian	factor	2.00	contr.treatment	treatment	187	113	98,514	0.143	3.06	201	1.17	2.05
LHX1	1.55	1.17, 2.04	0.002	0.543	0.002	0.002	0.002	0.002	0.002	0.002	High_AboveMedian	LHX1.BIN	dichotomous	FALSE	level	FALSE	382	201	382	prop_hazard	HR	LHX1.BINHigh_AboveMedian	factor	2.00	contr.treatment	treatment	187	114	99,817	0.143	3.05	201	1.17	2.04
LILRB2	0.64	0.48, 0.84	0.002	0.549	0.001	0.002	0.001	0.0015	0.002	0.0015	High_AboveMedian	LILRB2.BIN	dichotomous	FALSE	level	FALSE	382	201	382	prop_hazard	HR	LILRB2.BINHigh_AboveMedian	factor	2.00	contr.treatment	treatment	189	85	121,303	0.144	-3.16	201	0.48	0.84
LMBRD1	0.63	0.48, 0.84	0.002	0.544	0.001	0.002	0.001	0.0015	0.002	0.0015	High_AboveMedian	LMBRD1.BIN	dichotomous	FALSE	level	FALSE	382	201	382	prop_hazard	HR	LMBRD1.BINHigh_AboveMedian	factor	2.00	contr.treatment	treatment	191	83	118,686	0.144	-3.16	201	0.48	0.84
LSP1	0.64	0.48, 0.85	0.002	0.559	0.002	0.002	0.002	0.002	0.002	0.002	High_AboveMedian	LSP1.BIN	dichotomous	FALSE	level	FALSE	382	201	382	prop_hazard	HR	LSP1.BINHigh_AboveMedian	factor	2.00	contr.treatment	treatment	188	86	121,593	0.143	-3.10	201	0.48	0.85
LTB	0.65	0.49, 0.86	0.002	0.565	0.002	0.002	0.002	0.002	0.002	0.002	High_AboveMedian	LTB.BIN	dichotomous	FALSE	level	FALSE	382	201	382	prop_hazard	HR	LTB.BINHigh_AboveMedian	factor	2.00	contr.treatment	treatment	188	86	120,305	0.143	-3.06	201	0.49	0.86
LYPLA1	1.56	1.18, 2.07	0.002	0.548	0.002	0.002	0.002	0.002	0.002	0.002	High_AboveMedian	LYPLA1.BIN	dichotomous	FALSE	level	FALSE	382	201	382	prop_hazard	HR	LYPLA1.BINHigh_AboveMedian	factor	2.00	contr.treatment	treatment	188	116	101,191	0.143	3.12	201	1.18	2.07
MAP4K1	0.65	0.49, 0.86	0.002	0.559	0.002	0.002	0.002	0.002	0.002	0.002	High_AboveMedian	MAP4K1.BIN	dichotomous	FALSE	level	FALSE	382	201	382	prop_hazard	HR	MAP4K1.BINHigh_AboveMedian	factor	2.00	contr.treatment	treatment	189	87	122,411	0.143	-3.03	201	0.49	0.86
MBD2	0.64	0.48, 0.85	0.002	0.557	0.002	0.002	0.002	0.002	0.002	0.002	High_AboveMedian	MBD2.BIN	dichotomous	FALSE	level	FALSE	382	201	382	prop_hazard	HR	MBD2.BINHigh_AboveMedian	factor	2.00	contr.treatment	treatment	189	83	117,256	0.143	-3.11	201	0.48	0.85
MCOLN2	0.64	0.48, 0.84	0.002	0.568	0.002	0.002	0.002	0.002	0.002	0.002	High_AboveMedian	MCOLN2.BIN	dichotomous	FALSE	level	FALSE	382	201	382	prop_hazard	HR	MCOLN2.BINHigh_AboveMedian	factor	2.00	contr.treatment	treatment	188	86	120,259	0.143	-3.14	201	0.48	0.84
MPEG1	0.65	0.49, 0.86	0.002	0.559	0.002	0.002	0.002	0.002	0.002	0.002	High_AboveMedian	MPEG1.BIN	dichotomous	FALSE	level	FALSE	382	201	382	prop_hazard	HR	MPEG1.BINHigh_AboveMedian	factor	2.00	contr.treatment	treatment	188	88	122,992	0.143	-3.03	201	0.49	0.86
MTERF2	1.56	1.18, 2.06	0.002	0.55	0.002	0.002	0.002	0.002	0.002	0.002	High_AboveMedian	MTERF2.BIN	dichotomous	FALSE	level	FALSE	382	201	382	prop_hazard	HR	MTERF2.BINHigh_AboveMedian	factor	2.00	contr.treatment	treatment	189	116	102,577	0.143	3.10	201	1.18	2.06
NDRG1	1.54	1.17, 2.04	0.002	0.549	0.002	0.002	0.002	0.002	0.002	0.002	High_AboveMedian	NDRG1.BIN	dichotomous	FALSE	level	FALSE	382	201	382	prop_hazard	HR	NDRG1.BINHigh_AboveMedian	factor	2.00	contr.treatment	treatment	191	116	102,659	0.143	3.04	201	1.17	2.04
NDUFAF6	1.56	1.18, 2.06	0.002	0.55	0.002	0.002	0.002	0.002	0.002	0.002	High_AboveMedian	NDUFAF6.BIN	dichotomous	FALSE	level	FALSE	382	201	382	prop_hazard	HR	NDUFAF6.BINHigh_AboveMedian	factor	2.00	contr.treatment	treatment	191	115	101,746	0.143	3.09	201	1.18	2.06
NELL2	0.64	0.48, 0.85	0.002	0.555	0.002	0.002	0.002	0.002	0.002	0.002	High_AboveMedian	NELL2.BIN	dichotomous	FALSE	level	FALSE	382	201	382	prop_hazard	HR	NELL2.BINHigh_AboveMedian	factor	2.00	contr.treatment	treatment	189	85	121,577	0.143	-3.13	201	0.48	0.85
NHSL1	0.65	0.49, 0.86	0.002	0.54	0.002	0.002	0.002	0.002	0.002	0.002	High_AboveMedian	NHSL1.BIN	dichotomous	FALSE	level	FALSE	382	201	382	prop_hazard	HR	NHSL1.BINHigh_AboveMedian	factor	2.00	contr.treatment	treatment	193	84	119,706	0.143	-3.05	201	0.49	0.86
NKAIN4	1.56	1.18, 2.06	0.002	0.546	0.002	0.002	0.002	0.002	0.002	0.002	High_AboveMedian	NKAIN4.BIN	dichotomous	FALSE	level	FALSE	382	201	382	prop_hazard	HR	NKAIN4.BINHigh_AboveMedian	factor	2.00	contr.treatment	treatment	190	118	104,364	0.143	3.10	201	1.18	2.06
NR3C2	0.65	0.49, 0.86	0.002	0.549	0.002	0.002	0.002	0.002	0.002	0.002	High_AboveMedian	NR3C2.BIN	dichotomous	FALSE	level	FALSE	382	201	382	prop_hazard	HR	NR3C2.BINHigh_AboveMedian	factor	2.00	contr.treatment	treatment	193	88	123,557	0.143	-3.02	201	0.49	0.86
NT5DC4	0.65	0.49, 0.86	0.002	0.561	0.002	0.002	0.002	0.002	0.002	0.002	High_AboveMedian	NT5DC4.BIN	dichotomous	FALSE	level	FALSE	382	201	382	prop_hazard	HR	NT5DC4.BINHigh_AboveMedian	factor	2.00	contr.treatment	treatment	192	90	124,666	0.142	-3.03	201	0.49	0.86
NYAP2	0.64	0.48, 0.84	0.002	0.561	0.002	0.002	0.002	0.002	0.002	0.002	High_AboveMedian	NYAP2.BIN	dichotomous	FALSE	level	FALSE	382	201	382	prop_hazard	HR	NYAP2.BINHigh_AboveMedian	factor	2.00	contr.treatment	treatment	193	88	124,366	0.143	-3.15	201	0.48	0.84
OR2I1P	0.64	0.48, 0.85	0.002	0.571	0.002	0.002	0.002	0.002	0.002	0.002	High_AboveMedian	OR2I1P.BIN	dichotomous	FALSE	level	FALSE	382	201	382	prop_hazard	HR	OR2I1P.BINHigh_AboveMedian	factor	2.00	contr.treatment	treatment	189	90	124,811	0.142	-3.14	201	0.48	0.85
OR2T29	0.61	0.45, 0.84	0.002	0.548	0.002	0.002	0.002	0.002	0.002	0.002	High_AboveMedian	OR2T29.BIN	dichotomous	FALSE	level	FALSE	382	201	382	prop_hazard	HR	OR2T29.BINHigh_AboveMedian	factor	2.00	contr.treatment	treatment	131	54	85,664	0.160	-3.05	201	0.45	0.84
OR52N4	0.64	0.48, 0.85	0.002	0.561	0.002	0.002	0.002	0.002	0.002	0.002	High_AboveMedian	OR52N4.BIN	dichotomous	FALSE	level	FALSE	382	201	382	prop_hazard	HR	OR52N4.BINHigh_AboveMedian	factor	2.00	contr.treatment	treatment	193	87	122,480	0.143	-3.12	201	0.48	0.85
P2RX5	0.64	0.48, 0.84	0.002	0.566	0.001	0.002	0.001	0.0015	0.002	0.0015	High_AboveMedian	P2RX5.BIN	dichotomous	FALSE	level	FALSE	382	201	382	prop_hazard	HR	P2RX5.BINHigh_AboveMedian	factor	2.00	contr.treatment	treatment	188	87	123,441	0.143	-3.17	201	0.48	0.84
P2RY8	0.64	0.49, 0.85	0.002	0.562	0.002	0.002	0.002	0.002	0.002	0.002	High_AboveMedian	P2RY8.BIN	dichotomous	FALSE	level	FALSE	382	201	382	prop_hazard	HR	P2RY8.BINHigh_AboveMedian	factor	2.00	contr.treatment	treatment	188	88	123,459	0.143	-3.11	201	0.49	0.85
PAFAH1B3	1.57	1.19, 2.08	0.002	0.556	0.001	0.002	0.001	0.0015	0.002	0.0015	High_AboveMedian	PAFAH1B3.BIN	dichotomous	FALSE	level	FALSE	382	201	382	prop_hazard	HR	PAFAH1B3.BINHigh_AboveMedian	factor	2.00	contr.treatment	treatment	188	116	101,933	0.143	3.17	201	1.19	2.08
PAQR3	1.57	1.19, 2.09	0.002	0.542	0.001	0.002	0.001	0.0015	0.002	0.0015	High_AboveMedian	PAQR3.BIN	dichotomous	FALSE	level	FALSE	382	201	382	prop_hazard	HR	PAQR3.BINHigh_AboveMedian	factor	2.00	contr.treatment	treatment	189	118	103,436	0.144	3.16	201	1.19	2.09
PCDHB5	1.55	1.17, 2.05	0.002	0.559	0.002	0.002	0.002	0.002	0.002	0.002	High_AboveMedian	PCDHB5.BIN	dichotomous	FALSE	level	FALSE	382	201	382	prop_hazard	HR	PCDHB5.BINHigh_AboveMedian	factor	2.00	contr.treatment	treatment	192	115	102,731	0.143	3.08	201	1.17	2.05
PDCD1	0.64	0.48, 0.85	0.002	0.562	0.002	0.002	0.002	0.002	0.002	0.002	High_AboveMedian	PDCD1.BIN	dichotomous	FALSE	level	FALSE	382	201	382	prop_hazard	HR	PDCD1.BINHigh_AboveMedian	factor	2.00	contr.treatment	treatment	188	89	125,050	0.143	-3.12	201	0.48	0.85
PFN2	1.57	1.18, 2.07	0.002	0.546	0.002	0.002	0.002	0.002	0.002	0.002	High_AboveMedian	PFN2.BIN	dichotomous	FALSE	level	FALSE	382	201	382	prop_hazard	HR	PFN2.BINHigh_AboveMedian	factor	2.00	contr.treatment	treatment	188	117	103,072	0.143	3.13	201	1.18	2.07
PHACTR2	0.65	0.49, 0.86	0.002	0.557	0.002	0.002	0.002	0.002	0.002	0.002	High_AboveMedian	PHACTR2.BIN	dichotomous	FALSE	level	FALSE	382	201	382	prop_hazard	HR	PHACTR2.BINHigh_AboveMedian	factor	2.00	contr.treatment	treatment	193	88	123,437	0.142	-3.04	201	0.49	0.86
PI16	0.64	0.48, 0.84	0.002	0.555	0.001	0.002	0.001	0.0015	0.002	0.0015	High_AboveMedian	PI16.BIN	dichotomous	FALSE	level	FALSE	382	201	382	prop_hazard	HR	PI16.BINHigh_AboveMedian	factor	2.00	contr.treatment	treatment	191	84	120,655	0.143	-3.16	201	0.48	0.84
PIGU	1.56	1.18, 2.07	0.002	0.557	0.002	0.002	0.002	0.002	0.002	0.002	High_AboveMedian	PIGU.BIN	dichotomous	FALSE	level	FALSE	382	201	382	prop_hazard	HR	PIGU.BINHigh_AboveMedian	factor	2.00	contr.treatment	treatment	191	115	101,686	0.143	3.13	201	1.18	2.07
PINX1	1.55	1.17, 2.05	0.002	0.546	0.002	0.002	0.002	0.002	0.002	0.002	High_AboveMedian	PINX1.BIN	dichotomous	FALSE	level	FALSE	382	201	382	prop_hazard	HR	PINX1.BINHigh_AboveMedian	factor	2.00	contr.treatment	treatment	189	115	100,830	0.143	3.07	201	1.17	2.05
PLD1	0.64	0.48, 0.85	0.002	0.551	0.002	0.002	0.002	0.002	0.002	0.002	High_AboveMedian	PLD1.BIN	dichotomous	FALSE	level	FALSE	382	201	382	prop_hazard	HR	PLD1.BINHigh_AboveMedian	factor	2.00	contr.treatment	treatment	194	85	121,532	0.143	-3.12	201	0.48	0.85
POLD2	1.56	1.18, 2.06	0.002	0.554	0.002	0.002	0.002	0.002	0.002	0.002	High_AboveMedian	POLD2.BIN	dichotomous	FALSE	level	FALSE	382	201	382	prop_hazard	HR	POLD2.BINHigh_AboveMedian	factor	2.00	contr.treatment	treatment	188	114	100,271	0.143	3.10	201	1.18	2.06
POTEB2	2.04	1.31, 3.18	0.002	0.526	0.004	0.002	0.001	0.004	0.003	0.003	High_AboveMedian	POTEB2.BIN	dichotomous	FALSE	level	FALSE	382	201	382	prop_hazard	HR	POTEB2.BINHigh_AboveMedian	factor	2.00	contr.treatment	treatment	29	22	11,946	0.227	3.14	201	1.31	3.18
PPARG	0.63	0.48, 0.84	0.002	0.553	0.001	0.002	0.001	0.0015	0.002	0.0015	High_AboveMedian	PPARG.BIN	dichotomous	FALSE	level	FALSE	382	201	382	prop_hazard	HR	PPARG.BINHigh_AboveMedian	factor	2.00	contr.treatment	treatment	190	85	121,517	0.144	-3.17	201	0.48	0.84
PPP1R16B	0.64	0.48, 0.84	0.002	0.565	0.002	0.002	0.002	0.002	0.002	0.002	High_AboveMedian	PPP1R16B.BIN	dichotomous	FALSE	level	FALSE	382	201	382	prop_hazard	HR	PPP1R16B.BINHigh_AboveMedian	factor	2.00	contr.treatment	treatment	187	89	124,620	0.143	-3.14	201	0.48	0.84
PRAM1	0.64	0.48, 0.84	0.002	0.551	0.002	0.002	0.002	0.002	0.002	0.002	High_AboveMedian	PRAM1.BIN	dichotomous	FALSE	level	FALSE	382	201	382	prop_hazard	HR	PRAM1.BINHigh_AboveMedian	factor	2.00	contr.treatment	treatment	189	86	122,004	0.143	-3.14	201	0.48	0.84
PRAMEF6	1.82	1.26, 2.65	0.002	0.535	0.003	0.002	0.001	0.003	0.003	0.003	High_AboveMedian	PRAMEF6.BIN	dichotomous	FALSE	level	FALSE	382	201	382	prop_hazard	HR	PRAMEF6.BINHigh_AboveMedian	factor	2.00	contr.treatment	treatment	45	33	21,322	0.191	3.15	201	1.26	2.65
PRDX6	1.56	1.18, 2.06	0.002	0.546	0.002	0.002	0.002	0.002	0.002	0.002	High_AboveMedian	PRDX6.BIN	dichotomous	FALSE	level	FALSE	382	201	382	prop_hazard	HR	PRDX6.BINHigh_AboveMedian	factor	2.00	contr.treatment	treatment	189	116	101,792	0.143	3.09	201	1.18	2.06
PRKCA	1.54	1.17, 2.04	0.002	0.562	0.002	0.002	0.002	0.002	0.002	0.002	High_AboveMedian	PRKCA.BIN	dichotomous	FALSE	level	FALSE	382	201	382	prop_hazard	HR	PRKCA.BINHigh_AboveMedian	factor	2.00	contr.treatment	treatment	190	114	100,962	0.143	3.04	201	1.17	2.04
PROC	0.65	0.49, 0.85	0.002	0.553	0.002	0.002	0.002	0.002	0.002	0.002	High_AboveMedian	PROC.BIN	dichotomous	FALSE	level	FALSE	382	201	382	prop_hazard	HR	PROC.BINHigh_AboveMedian	factor	2.00	contr.treatment	treatment	191	88	123,382	0.143	-3.07	201	0.49	0.85
PRPF31	0.64	0.48, 0.84	0.002	0.553	0.001	0.002	0.001	0.0015	0.002	0.0015	High_AboveMedian	PRPF31.BIN	dichotomous	FALSE	level	FALSE	382	201	382	prop_hazard	HR	PRPF31.BINHigh_AboveMedian	factor	2.00	contr.treatment	treatment	193	86	122,475	0.143	-3.17	201	0.48	0.84
PRRG1	1.54	1.17, 2.04	0.002	0.545	0.002	0.002	0.002	0.002	0.002	0.002	High_AboveMedian	PRRG1.BIN	dichotomous	FALSE	level	FALSE	382	201	382	prop_hazard	HR	PRRG1.BINHigh_AboveMedian	factor	2.00	contr.treatment	treatment	188	117	103,930	0.143	3.03	201	1.17	2.04
PSTPIP1	0.64	0.48, 0.85	0.002	0.559	0.002	0.002	0.002	0.002	0.002	0.002	High_AboveMedian	PSTPIP1.BIN	dichotomous	FALSE	level	FALSE	382	201	382	prop_hazard	HR	PSTPIP1.BINHigh_AboveMedian	factor	2.00	contr.treatment	treatment	189	88	125,025	0.143	-3.12	201	0.48	0.85
RAC1	1.55	1.17, 2.05	0.002	0.55	0.002	0.002	0.002	0.002	0.002	0.002	High_AboveMedian	RAC1.BIN	dichotomous	FALSE	level	FALSE	382	201	382	prop_hazard	HR	RAC1.BINHigh_AboveMedian	factor	2.00	contr.treatment	treatment	187	113	97,918	0.143	3.05	201	1.17	2.05
RAPGEF1	0.65	0.49, 0.85	0.002	0.557	0.002	0.002	0.002	0.002	0.002	0.002	High_AboveMedian	RAPGEF1.BIN	dichotomous	FALSE	level	FALSE	382	201	382	prop_hazard	HR	RAPGEF1.BINHigh_AboveMedian	factor	2.00	contr.treatment	treatment	191	87	122,633	0.143	-3.06	201	0.49	0.85
RASSF6	0.64	0.48, 0.84	0.002	0.566	0.002	0.002	0.001	0.002	0.002	0.002	High_AboveMedian	RASSF6.BIN	dichotomous	FALSE	level	FALSE	382	201	382	prop_hazard	HR	RASSF6.BINHigh_AboveMedian	factor	2.00	contr.treatment	treatment	192	88	122,764	0.142	-3.15	201	0.48	0.84
RBIS	1.57	1.18, 2.07	0.002	0.542	0.002	0.002	0.002	0.002	0.002	0.002	High_AboveMedian	RBIS.BIN	dichotomous	FALSE	level	FALSE	382	201	382	prop_hazard	HR	RBIS.BINHigh_AboveMedian	factor	2.00	contr.treatment	treatment	189	114	98,132	0.143	3.13	201	1.18	2.07
RBM25	0.65	0.49, 0.86	0.002	0.541	0.002	0.002	0.002	0.002	0.002	0.002	High_AboveMedian	RBM25.BIN	dichotomous	FALSE	level	FALSE	382	201	382	prop_hazard	HR	RBM25.BINHigh_AboveMedian	factor	2.00	contr.treatment	treatment	194	84	119,933	0.144	-3.05	201	0.49	0.86
RELT	0.64	0.48, 0.84	0.002	0.55	0.002	0.002	0.002	0.002	0.002	0.002	High_AboveMedian	RELT.BIN	dichotomous	FALSE	level	FALSE	382	201	382	prop_hazard	HR	RELT.BINHigh_AboveMedian	factor	2.00	contr.treatment	treatment	188	84	119,715	0.144	-3.14	201	0.48	0.84
RFX5	0.64	0.48, 0.85	0.002	0.556	0.002	0.002	0.002	0.002	0.002	0.002	High_AboveMedian	RFX5.BIN	dichotomous	FALSE	level	FALSE	382	201	382	prop_hazard	HR	RFX5.BINHigh_AboveMedian	factor	2.00	contr.treatment	treatment	189	88	125,130	0.143	-3.13	201	0.48	0.85
RGS9	0.64	0.48, 0.84	0.002	0.545	0.001	0.002	0.001	0.0015	0.002	0.0015	High_AboveMedian	RGS9.BIN	dichotomous	FALSE	level	FALSE	382	201	382	prop_hazard	HR	RGS9.BINHigh_AboveMedian	factor	2.00	contr.treatment	treatment	192	86	121,965	0.143	-3.16	201	0.48	0.84
RIPK3	0.64	0.48, 0.85	0.002	0.555	0.002	0.002	0.002	0.002	0.002	0.002	High_AboveMedian	RIPK3.BIN	dichotomous	FALSE	level	FALSE	382	201	382	prop_hazard	HR	RIPK3.BINHigh_AboveMedian	factor	2.00	contr.treatment	treatment	188	87	123,695	0.143	-3.12	201	0.48	0.85
ROCK1	0.64	0.48, 0.84	0.002	0.549	0.002	0.002	0.002	0.002	0.002	0.002	High_AboveMedian	ROCK1.BIN	dichotomous	FALSE	level	FALSE	382	201	382	prop_hazard	HR	ROCK1.BINHigh_AboveMedian	factor	2.00	contr.treatment	treatment	194	84	119,675	0.143	-3.14	201	0.48	0.84
RPGRIP1	0.65	0.49, 0.86	0.002	0.553	0.002	0.002	0.002	0.002	0.002	0.002	High_AboveMedian	RPGRIP1.BIN	dichotomous	FALSE	level	FALSE	382	201	382	prop_hazard	HR	RPGRIP1.BINHigh_AboveMedian	factor	2.00	contr.treatment	treatment	190	87	122,256	0.143	-3.04	201	0.49	0.86
RPL23	1.54	1.17, 2.04	0.002	0.549	0.002	0.002	0.002	0.002	0.002	0.002	High_AboveMedian	RPL23.BIN	dichotomous	FALSE	level	FALSE	382	201	382	prop_hazard	HR	RPL23.BINHigh_AboveMedian	factor	2.00	contr.treatment	treatment	189	110	94,842	0.143	3.04	201	1.17	2.04
RPL30	1.55	1.17, 2.04	0.002	0.55	0.002	0.002	0.002	0.002	0.002	0.002	High_AboveMedian	RPL30.BIN	dichotomous	FALSE	level	FALSE	382	201	382	prop_hazard	HR	RPL30.BINHigh_AboveMedian	factor	2.00	contr.treatment	treatment	187	113	97,914	0.143	3.05	201	1.17	2.04
RPL7	1.56	1.18, 2.07	0.002	0.547	0.002	0.002	0.002	0.002	0.002	0.002	High_AboveMedian	RPL7.BIN	dichotomous	FALSE	level	FALSE	382	201	382	prop_hazard	HR	RPL7.BINHigh_AboveMedian	factor	2.00	contr.treatment	treatment	189	114	98,115	0.143	3.13	201	1.18	2.07
SAT2	1.57	1.18, 2.07	0.002	0.551	0.002	0.002	0.002	0.002	0.002	0.002	High_AboveMedian	SAT2.BIN	dichotomous	FALSE	level	FALSE	382	201	382	prop_hazard	HR	SAT2.BINHigh_AboveMedian	factor	2.00	contr.treatment	treatment	187	115	100,383	0.143	3.14	201	1.18	2.07
SERINC3	1.57	1.18, 2.07	0.002	0.554	0.002	0.002	0.002	0.002	0.002	0.002	High_AboveMedian	SERINC3.BIN	dichotomous	FALSE	level	FALSE	382	201	382	prop_hazard	HR	SERINC3.BINHigh_AboveMedian	factor	2.00	contr.treatment	treatment	189	115	100,791	0.143	3.14	201	1.18	2.07
SEZ6L	0.65	0.49, 0.86	0.002	0.558	0.002	0.002	0.002	0.002	0.002	0.002	High_AboveMedian	SEZ6L.BIN	dichotomous	FALSE	level	FALSE	382	201	382	prop_hazard	HR	SEZ6L.BINHigh_AboveMedian	factor	2.00	contr.treatment	treatment	191	89	123,706	0.142	-3.06	201	0.49	0.86
SFXN5	1.54	1.17, 2.04	0.002	0.557	0.002	0.002	0.002	0.002	0.002	0.002	High_AboveMedian	SFXN5.BIN	dichotomous	FALSE	level	FALSE	382	201	382	prop_hazard	HR	SFXN5.BINHigh_AboveMedian	factor	2.00	contr.treatment	treatment	189	116	104,336	0.143	3.04	201	1.17	2.04
SHC1	1.55	1.17, 2.05	0.002	0.559	0.002	0.002	0.002	0.002	0.002	0.002	High_AboveMedian	SHC1.BIN	dichotomous	FALSE	level	FALSE	382	201	382	prop_hazard	HR	SHC1.BINHigh_AboveMedian	factor	2.00	contr.treatment	treatment	191	116	103,075	0.143	3.05	201	1.17	2.05
SLC19A1	1.55	1.17, 2.04	0.002	0.559	0.002	0.002	0.002	0.002	0.002	0.002	High_AboveMedian	SLC19A1.BIN	dichotomous	FALSE	level	FALSE	382	201	382	prop_hazard	HR	SLC19A1.BINHigh_AboveMedian	factor	2.00	contr.treatment	treatment	187	115	102,685	0.143	3.05	201	1.17	2.04
SLC26A5	0.64	0.49, 0.85	0.002	0.555	0.002	0.002	0.002	0.002	0.002	0.002	High_AboveMedian	SLC26A5.BIN	dichotomous	FALSE	level	FALSE	382	201	382	prop_hazard	HR	SLC26A5.BINHigh_AboveMedian	factor	2.00	contr.treatment	treatment	183	82	116,487	0.144	-3.06	201	0.49	0.85
SLC27A2	0.64	0.48, 0.85	0.002	0.557	0.002	0.002	0.002	0.002	0.002	0.002	High_AboveMedian	SLC27A2.BIN	dichotomous	FALSE	level	FALSE	382	201	382	prop_hazard	HR	SLC27A2.BINHigh_AboveMedian	factor	2.00	contr.treatment	treatment	189	85	118,980	0.143	-3.11	201	0.48	0.85
SLC35F3	0.64	0.49, 0.85	0.002	0.556	0.002	0.002	0.002	0.002	0.002	0.002	High_AboveMedian	SLC35F3.BIN	dichotomous	FALSE	level	FALSE	382	201	382	prop_hazard	HR	SLC35F3.BINHigh_AboveMedian	factor	2.00	contr.treatment	treatment	190	88	123,028	0.143	-3.09	201	0.49	0.85
SLC4A8	0.65	0.49, 0.86	0.002	0.55	0.002	0.002	0.002	0.002	0.002	0.002	High_AboveMedian	SLC4A8.BIN	dichotomous	FALSE	level	FALSE	382	201	382	prop_hazard	HR	SLC4A8.BINHigh_AboveMedian	factor	2.00	contr.treatment	treatment	191	88	123,357	0.143	-3.04	201	0.49	0.86
SMO	1.56	1.18, 2.06	0.002	0.556	0.002	0.002	0.002	0.002	0.002	0.002	High_AboveMedian	SMO.BIN	dichotomous	FALSE	level	FALSE	382	201	382	prop_hazard	HR	SMO.BINHigh_AboveMedian	factor	2.00	contr.treatment	treatment	189	116	102,284	0.143	3.09	201	1.18	2.06
SNX1	1.55	1.17, 2.05	0.002	0.543	0.002	0.002	0.002	0.002	0.002	0.002	High_AboveMedian	SNX1.BIN	dichotomous	FALSE	level	FALSE	382	201	382	prop_hazard	HR	SNX1.BINHigh_AboveMedian	factor	2.00	contr.treatment	treatment	189	113	98,109	0.143	3.05	201	1.17	2.05
SNX16	1.57	1.18, 2.08	0.002	0.552	0.002	0.002	0.002	0.002	0.002	0.002	High_AboveMedian	SNX16.BIN	dichotomous	FALSE	level	FALSE	382	201	382	prop_hazard	HR	SNX16.BINHigh_AboveMedian	factor	2.00	contr.treatment	treatment	189	118	104,367	0.143	3.14	201	1.18	2.08
SP140L	0.64	0.48, 0.85	0.002	0.549	0.002	0.002	0.002	0.002	0.002	0.002	High_AboveMedian	SP140L.BIN	dichotomous	FALSE	level	FALSE	382	201	382	prop_hazard	HR	SP140L.BINHigh_AboveMedian	factor	2.00	contr.treatment	treatment	193	85	120,578	0.143	-3.10	201	0.48	0.85
SPATS2	1.56	1.18, 2.06	0.002	0.561	0.002	0.002	0.002	0.002	0.002	0.002	High_AboveMedian	SPATS2.BIN	dichotomous	FALSE	level	FALSE	382	201	382	prop_hazard	HR	SPATS2.BINHigh_AboveMedian	factor	2.00	contr.treatment	treatment	192	114	100,471	0.143	3.12	201	1.18	2.06
STAC3	0.65	0.49, 0.85	0.002	0.558	0.002	0.002	0.002	0.002	0.002	0.002	High_AboveMedian	STAC3.BIN	dichotomous	FALSE	level	FALSE	382	201	382	prop_hazard	HR	STAC3.BINHigh_AboveMedian	factor	2.00	contr.treatment	treatment	188	87	123,007	0.143	-3.06	201	0.49	0.85
STARD9	0.65	0.49, 0.86	0.002	0.555	0.002	0.002	0.002	0.002	0.002	0.002	High_AboveMedian	STARD9.BIN	dichotomous	FALSE	level	FALSE	382	201	382	prop_hazard	HR	STARD9.BINHigh_AboveMedian	factor	2.00	contr.treatment	treatment	194	90	126,394	0.143	-3.03	201	0.49	0.86
STON2	0.64	0.48, 0.85	0.002	0.556	0.002	0.002	0.002	0.002	0.002	0.002	High_AboveMedian	STON2.BIN	dichotomous	FALSE	level	FALSE	382	201	382	prop_hazard	HR	STON2.BINHigh_AboveMedian	factor	2.00	contr.treatment	treatment	194	87	123,322	0.143	-3.12	201	0.48	0.85
STX11	0.64	0.49, 0.85	0.002	0.568	0.002	0.002	0.002	0.002	0.002	0.002	High_AboveMedian	STX11.BIN	dichotomous	FALSE	level	FALSE	382	201	382	prop_hazard	HR	STX11.BINHigh_AboveMedian	factor	2.00	contr.treatment	treatment	188	88	123,573	0.143	-3.10	201	0.49	0.85
SYNPO2	0.64	0.48, 0.84	0.002	0.552	0.001	0.002	0.001	0.0015	0.002	0.0015	High_AboveMedian	SYNPO2.BIN	dichotomous	FALSE	level	FALSE	382	201	382	prop_hazard	HR	SYNPO2.BINHigh_AboveMedian	factor	2.00	contr.treatment	treatment	190	86	122,053	0.143	-3.16	201	0.48	0.84
TATDN1	1.56	1.18, 2.06	0.002	0.545	0.002	0.002	0.002	0.002	0.002	0.002	High_AboveMedian	TATDN1.BIN	dichotomous	FALSE	level	FALSE	382	201	382	prop_hazard	HR	TATDN1.BINHigh_AboveMedian	factor	2.00	contr.treatment	treatment	190	114	99,997	0.143	3.10	201	1.18	2.06
TBC1D10C	0.64	0.49, 0.85	0.002	0.567	0.002	0.002	0.002	0.002	0.002	0.002	High_AboveMedian	TBC1D10C.BIN	dichotomous	FALSE	level	FALSE	382	201	382	prop_hazard	HR	TBC1D10C.BINHigh_AboveMedian	factor	2.00	contr.treatment	treatment	188	87	121,672	0.143	-3.09	201	0.49	0.85
TBC1D9	0.64	0.48, 0.84	0.002	0.551	0.002	0.002	0.001	0.002	0.002	0.002	High_AboveMedian	TBC1D9.BIN	dichotomous	FALSE	level	FALSE	382	201	382	prop_hazard	HR	TBC1D9.BINHigh_AboveMedian	factor	2.00	contr.treatment	treatment	191	87	123,654	0.143	-3.15	201	0.48	0.84
TECTB	1.57	1.18, 2.10	0.002	0.556	0.003	0.002	0.002	0.003	0.003	0.003	High_AboveMedian	TECTB.BIN	dichotomous	FALSE	level	FALSE	382	201	382	prop_hazard	HR	TECTB.BINHigh_AboveMedian	factor	2.00	contr.treatment	treatment	116	71	55,573	0.148	3.06	201	1.18	2.10
THAP2	1.57	1.19, 2.08	0.002	0.553	0.001	0.002	0.001	0.0015	0.002	0.0015	High_AboveMedian	THAP2.BIN	dichotomous	FALSE	level	FALSE	382	201	382	prop_hazard	HR	THAP2.BINHigh_AboveMedian	factor	2.00	contr.treatment	treatment	188	116	100,789	0.143	3.17	201	1.19	2.08
TLCD5	1.55	1.17, 2.05	0.002	0.55	0.002	0.002	0.002	0.002	0.002	0.002	High_AboveMedian	TLCD5.BIN	dichotomous	FALSE	level	FALSE	382	201	382	prop_hazard	HR	TLCD5.BINHigh_AboveMedian	factor	2.00	contr.treatment	treatment	188	116	102,938	0.143	3.05	201	1.17	2.05
TLL1	0.63	0.48, 0.84	0.002	0.552	0.001	0.002	0.001	0.0015	0.002	0.0015	High_AboveMedian	TLL1.BIN	dichotomous	FALSE	level	FALSE	382	201	382	prop_hazard	HR	TLL1.BINHigh_AboveMedian	factor	2.00	contr.treatment	treatment	191	85	122,509	0.144	-3.17	201	0.48	0.84
TMEM117	1.57	1.19, 2.08	0.002	0.55	0.001	0.002	0.001	0.0015	0.002	0.0015	High_AboveMedian	TMEM117.BIN	dichotomous	FALSE	level	FALSE	382	201	382	prop_hazard	HR	TMEM117.BINHigh_AboveMedian	factor	2.00	contr.treatment	treatment	191	116	101,734	0.143	3.15	201	1.19	2.08
TMEM244	0.63	0.48, 0.84	0.002	0.547	0.002	0.002	0.002	0.002	0.002	0.002	High_AboveMedian	TMEM244.BIN	dichotomous	FALSE	level	FALSE	382	201	382	prop_hazard	HR	TMEM244.BINHigh_AboveMedian	factor	2.00	contr.treatment	treatment	177	77	113,084	0.146	-3.12	201	0.48	0.84
TNFSF11	0.64	0.48, 0.84	0.002	0.556	0.001	0.002	0.001	0.0015	0.002	0.0015	High_AboveMedian	TNFSF11.BIN	dichotomous	FALSE	level	FALSE	382	201	382	prop_hazard	HR	TNFSF11.BINHigh_AboveMedian	factor	2.00	contr.treatment	treatment	192	85	120,024	0.143	-3.17	201	0.48	0.84
TNNT2	0.64	0.48, 0.85	0.002	0.557	0.002	0.002	0.002	0.002	0.002	0.002	High_AboveMedian	TNNT2.BIN	dichotomous	FALSE	level	FALSE	382	201	382	prop_hazard	HR	TNNT2.BINHigh_AboveMedian	factor	2.00	contr.treatment	treatment	193	89	125,768	0.143	-3.13	201	0.48	0.85
TOMM5	1.57	1.18, 2.07	0.002	0.555	0.002	0.002	0.002	0.002	0.002	0.002	High_AboveMedian	TOMM5.BIN	dichotomous	FALSE	level	FALSE	382	201	382	prop_hazard	HR	TOMM5.BINHigh_AboveMedian	factor	2.00	contr.treatment	treatment	188	112	96,384	0.143	3.14	201	1.18	2.07
TOMM70	1.56	1.18, 2.07	0.002	0.556	0.002	0.002	0.002	0.002	0.002	0.002	High_AboveMedian	TOMM70.BIN	dichotomous	FALSE	level	FALSE	382	201	382	prop_hazard	HR	TOMM70.BINHigh_AboveMedian	factor	2.00	contr.treatment	treatment	188	116	102,463	0.143	3.12	201	1.18	2.07
TOP1MT	1.54	1.17, 2.04	0.002	0.548	0.002	0.002	0.002	0.002	0.002	0.002	High_AboveMedian	TOP1MT.BIN	dichotomous	FALSE	level	FALSE	382	201	382	prop_hazard	HR	TOP1MT.BINHigh_AboveMedian	factor	2.00	contr.treatment	treatment	189	115	100,718	0.143	3.04	201	1.17	2.04
TRAPPC4	1.54	1.16, 2.04	0.002	0.545	0.002	0.002	0.002	0.002	0.002	0.002	High_AboveMedian	TRAPPC4.BIN	dichotomous	FALSE	level	FALSE	382	201	382	prop_hazard	HR	TRAPPC4.BINHigh_AboveMedian	factor	2.00	contr.treatment	treatment	187	114	99,038	0.143	3.03	201	1.16	2.04
TWIST1	1.56	1.18, 2.06	0.002	0.546	0.002	0.002	0.002	0.002	0.002	0.002	High_AboveMedian	TWIST1.BIN	dichotomous	FALSE	level	FALSE	382	201	382	prop_hazard	HR	TWIST1.BINHigh_AboveMedian	factor	2.00	contr.treatment	treatment	189	116	103,183	0.143	3.10	201	1.18	2.06
TXK	0.65	0.49, 0.86	0.002	0.553	0.002	0.002	0.002	0.002	0.002	0.002	High_AboveMedian	TXK.BIN	dichotomous	FALSE	level	FALSE	382	201	382	prop_hazard	HR	TXK.BINHigh_AboveMedian	factor	2.00	contr.treatment	treatment	191	88	123,294	0.143	-3.02	201	0.49	0.86
TXNDC11	0.65	0.49, 0.85	0.002	0.541	0.002	0.002	0.002	0.002	0.002	0.002	High_AboveMedian	TXNDC11.BIN	dichotomous	FALSE	level	FALSE	382	201	382	prop_hazard	HR	TXNDC11.BINHigh_AboveMedian	factor	2.00	contr.treatment	treatment	192	86	121,036	0.143	-3.06	201	0.49	0.85
TYROBP	0.64	0.49, 0.85	0.002	0.551	0.002	0.002	0.002	0.002	0.002	0.002	High_AboveMedian	TYROBP.BIN	dichotomous	FALSE	level	FALSE	382	201	382	prop_hazard	HR	TYROBP.BINHigh_AboveMedian	factor	2.00	contr.treatment	treatment	189	85	120,304	0.143	-3.08	201	0.49	0.85
ULK2	1.57	1.19, 2.08	0.002	0.552	0.001	0.002	0.001	0.0015	0.002	0.0015	High_AboveMedian	ULK2.BIN	dichotomous	FALSE	level	FALSE	382	201	382	prop_hazard	HR	ULK2.BINHigh_AboveMedian	factor	2.00	contr.treatment	treatment	189	118	105,336	0.143	3.16	201	1.19	2.08
UQCR10	1.55	1.17, 2.05	0.002	0.555	0.002	0.002	0.002	0.002	0.002	0.002	High_AboveMedian	UQCR10.BIN	dichotomous	FALSE	level	FALSE	382	201	382	prop_hazard	HR	UQCR10.BINHigh_AboveMedian	factor	2.00	contr.treatment	treatment	188	114	100,553	0.143	3.08	201	1.17	2.05
UVSSA	0.65	0.49, 0.86	0.002	0.543	0.002	0.002	0.002	0.002	0.002	0.002	High_AboveMedian	UVSSA.BIN	dichotomous	FALSE	level	FALSE	382	201	382	prop_hazard	HR	UVSSA.BINHigh_AboveMedian	factor	2.00	contr.treatment	treatment	193	86	122,542	0.143	-3.03	201	0.49	0.86
VIRMA	1.56	1.18, 2.07	0.002	0.561	0.002	0.002	0.002	0.002	0.002	0.002	High_AboveMedian	VIRMA.BIN	dichotomous	FALSE	level	FALSE	382	201	382	prop_hazard	HR	VIRMA.BINHigh_AboveMedian	factor	2.00	contr.treatment	treatment	193	115	102,172	0.143	3.13	201	1.18	2.07
VPS45	1.56	1.18, 2.07	0.002	0.557	0.002	0.002	0.002	0.002	0.002	0.002	High_AboveMedian	VPS45.BIN	dichotomous	FALSE	level	FALSE	382	201	382	prop_hazard	HR	VPS45.BINHigh_AboveMedian	factor	2.00	contr.treatment	treatment	192	117	103,723	0.143	3.12	201	1.18	2.07
XAF1	0.65	0.49, 0.86	0.002	0.56	0.002	0.002	0.002	0.002	0.002	0.002	High_AboveMedian	XAF1.BIN	dichotomous	FALSE	level	FALSE	382	201	382	prop_hazard	HR	XAF1.BINHigh_AboveMedian	factor	2.00	contr.treatment	treatment	188	89	124,279	0.143	-3.04	201	0.49	0.86
ZC3H8	1.55	1.17, 2.05	0.002	0.543	0.002	0.002	0.002	0.002	0.002	0.002	High_AboveMedian	ZC3H8.BIN	dichotomous	FALSE	level	FALSE	382	201	382	prop_hazard	HR	ZC3H8.BINHigh_AboveMedian	factor	2.00	contr.treatment	treatment	189	115	101,166	0.143	3.06	201	1.17	2.05
ZNF101	0.64	0.48, 0.85	0.002	0.564	0.002	0.002	0.002	0.002	0.002	0.002	High_AboveMedian	ZNF101.BIN	dichotomous	FALSE	level	FALSE	382	201	382	prop_hazard	HR	ZNF101.BINHigh_AboveMedian	factor	2.00	contr.treatment	treatment	188	86	122,097	0.143	-3.12	201	0.48	0.85
ZNF511.PRAP1	1.70	1.21, 2.39	0.002	0.539	0.004	0.002	0.002	0.004	0.003	0.003	High_AboveMedian	ZNF511.PRAP1.BIN	dichotomous	FALSE	level	FALSE	382	201	382	prop_hazard	HR	ZNF511.PRAP1.BINHigh_AboveMedian	factor	2.00	contr.treatment	treatment	56	42	30,034	0.174	3.07	201	1.21	2.39
ZNF514	1.54	1.17, 2.04	0.002	0.547	0.002	0.002	0.002	0.002	0.002	0.002	High_AboveMedian	ZNF514.BIN	dichotomous	FALSE	level	FALSE	382	201	382	prop_hazard	HR	ZNF514.BINHigh_AboveMedian	factor	2.00	contr.treatment	treatment	189	116	103,228	0.143	3.03	201	1.17	2.04
ZNF623	1.57	1.19, 2.08	0.002	0.55	0.001	0.002	0.001	0.0015	0.002	0.0015	High_AboveMedian	ZNF623.BIN	dichotomous	FALSE	level	FALSE	382	201	382	prop_hazard	HR	ZNF623.BINHigh_AboveMedian	factor	2.00	contr.treatment	treatment	189	115	98,773	0.143	3.17	201	1.19	2.08
ZPBP2	0.55	0.38, 0.81	0.002	0.552	0.001	0.002	0.002	0.002	0.002	0.002	High_AboveMedian	ZPBP2.BIN	dichotomous	FALSE	level	FALSE	382	201	382	prop_hazard	HR	ZPBP2.BINHigh_AboveMedian	factor	2.00	contr.treatment	treatment	77	31	56,379	0.196	-3.04	201	0.38	0.81
ABCD2	0.65	0.49, 0.86	0.003	0.555	0.003	0.003	0.003	0.003	0.003	0.003	High_AboveMedian	ABCD2.BIN	dichotomous	FALSE	level	FALSE	382	201	382	prop_hazard	HR	ABCD2.BINHigh_AboveMedian	factor	2.00	contr.treatment	treatment	189	87	122,667	0.143	-2.99	201	0.49	0.86
ABHD10	1.52	1.15, 2.01	0.003	0.554	0.003	0.003	0.003	0.003	0.003	0.003	High_AboveMedian	ABHD10.BIN	dichotomous	FALSE	level	FALSE	382	201	382	prop_hazard	HR	ABHD10.BINHigh_AboveMedian	factor	2.00	contr.treatment	treatment	187	111	97,044	0.143	2.92	201	1.15	2.01
AC008763.3	1.63	1.19, 2.24	0.003	0.545	0.004	0.003	0.002	0.004	0.004	0.004	High_AboveMedian	AC008763.3.BIN	dichotomous	FALSE	level	FALSE	382	201	382	prop_hazard	HR	AC008763.3.BINHigh_AboveMedian	factor	2.00	contr.treatment	treatment	84	52	38,741	0.162	3.02	201	1.19	2.24
AC015802.6	1.52	1.15, 2.01	0.003	0.534	0.003	0.003	0.003	0.003	0.003	0.003	High_AboveMedian	AC015802.6.BIN	dichotomous	FALSE	level	FALSE	382	201	382	prop_hazard	HR	AC015802.6.BINHigh_AboveMedian	factor	2.00	contr.treatment	treatment	188	116	102,824	0.143	2.92	201	1.15	2.01
AC138894.1	0.65	0.49, 0.86	0.003	0.554	0.003	0.003	0.003	0.003	0.003	0.003	High_AboveMedian	AC138894.1.BIN	dichotomous	FALSE	level	FALSE	382	201	382	prop_hazard	HR	AC138894.1.BINHigh_AboveMedian	factor	2.00	contr.treatment	treatment	193	88	122,801	0.143	-2.99	201	0.49	0.86
ADGRB1	1.53	1.16, 2.02	0.003	0.557	0.003	0.003	0.003	0.003	0.003	0.003	High_AboveMedian	ADGRB1.BIN	dichotomous	FALSE	level	FALSE	382	201	382	prop_hazard	HR	ADGRB1.BINHigh_AboveMedian	factor	2.00	contr.treatment	treatment	190	113	101,362	0.142	2.99	201	1.16	2.02
ADH1B	0.65	0.49, 0.87	0.003	0.545	0.003	0.003	0.003	0.003	0.003	0.003	High_AboveMedian	ADH1B.BIN	dichotomous	FALSE	level	FALSE	382	201	382	prop_hazard	HR	ADH1B.BINHigh_AboveMedian	factor	2.00	contr.treatment	treatment	191	84	116,501	0.143	-2.96	201	0.49	0.87
AKR1C8P	0.64	0.48, 0.85	0.003	0.553	0.002	0.003	0.002	0.003	0.003	0.003	High_AboveMedian	AKR1C8P.BIN	dichotomous	FALSE	level	FALSE	382	201	382	prop_hazard	HR	AKR1C8P.BINHigh_AboveMedian	factor	2.00	contr.treatment	treatment	154	69	102,053	0.149	-3.02	201	0.48	0.85
AL669918.1	0.65	0.49, 0.87	0.003	0.557	0.003	0.003	0.003	0.003	0.003	0.003	High_AboveMedian	AL669918.1.BIN	dichotomous	FALSE	level	FALSE	382	201	382	prop_hazard	HR	AL669918.1.BINHigh_AboveMedian	factor	2.00	contr.treatment	treatment	188	87	121,515	0.143	-2.96	201	0.49	0.87
ALOX5	0.66	0.50, 0.87	0.003	0.554	0.003	0.003	0.003	0.003	0.003	0.003	High_AboveMedian	ALOX5.BIN	dichotomous	FALSE	level	FALSE	382	201	382	prop_hazard	HR	ALOX5.BINHigh_AboveMedian	factor	2.00	contr.treatment	treatment	190	87	121,198	0.143	-2.93	201	0.50	0.87
ANKRD46	1.54	1.16, 2.03	0.003	0.554	0.002	0.003	0.002	0.003	0.003	0.003	High_AboveMedian	ANKRD46.BIN	dichotomous	FALSE	level	FALSE	382	201	382	prop_hazard	HR	ANKRD46.BINHigh_AboveMedian	factor	2.00	contr.treatment	treatment	187	113	99,074	0.143	3.02	201	1.16	2.03
ARAP2	0.66	0.50, 0.87	0.003	0.561	0.003	0.003	0.003	0.003	0.003	0.003	High_AboveMedian	ARAP2.BIN	dichotomous	FALSE	level	FALSE	382	201	382	prop_hazard	HR	ARAP2.BINHigh_AboveMedian	factor	2.00	contr.treatment	treatment	192	88	122,434	0.143	-2.95	201	0.50	0.87
ARMC10	1.52	1.15, 2.02	0.003	0.539	0.003	0.003	0.003	0.003	0.003	0.003	High_AboveMedian	ARMC10.BIN	dichotomous	FALSE	level	FALSE	382	201	382	prop_hazard	HR	ARMC10.BINHigh_AboveMedian	factor	2.00	contr.treatment	treatment	188	113	98,830	0.143	2.95	201	1.15	2.02
ATG7	0.65	0.49, 0.86	0.003	0.55	0.002	0.003	0.002	0.003	0.003	0.003	High_AboveMedian	ATG7.BIN	dichotomous	FALSE	level	FALSE	382	201	382	prop_hazard	HR	ATG7.BINHigh_AboveMedian	factor	2.00	contr.treatment	treatment	192	87	122,908	0.143	-3.02	201	0.49	0.86
AZIN2	0.66	0.50, 0.87	0.003	0.559	0.003	0.003	0.003	0.003	0.003	0.003	High_AboveMedian	AZIN2.BIN	dichotomous	FALSE	level	FALSE	382	201	382	prop_hazard	HR	AZIN2.BINHigh_AboveMedian	factor	2.00	contr.treatment	treatment	190	88	121,009	0.142	-2.95	201	0.50	0.87
B3GLCT	1.54	1.16, 2.04	0.003	0.545	0.002	0.003	0.002	0.003	0.003	0.003	High_AboveMedian	B3GLCT.BIN	dichotomous	FALSE	level	FALSE	382	201	382	prop_hazard	HR	B3GLCT.BINHigh_AboveMedian	factor	2.00	contr.treatment	treatment	191	116	102,956	0.143	3.02	201	1.16	2.04
B4GALNT4	1.53	1.15, 2.02	0.003	0.546	0.003	0.003	0.003	0.003	0.003	0.003	High_AboveMedian	B4GALNT4.BIN	dichotomous	FALSE	level	FALSE	382	201	382	prop_hazard	HR	B4GALNT4.BINHigh_AboveMedian	factor	2.00	contr.treatment	treatment	189	115	101,694	0.143	2.97	201	1.15	2.02
C4orf50	0.65	0.49, 0.86	0.003	0.555	0.003	0.003	0.003	0.003	0.003	0.003	High_AboveMedian	C4orf50.BIN	dichotomous	FALSE	level	FALSE	382	201	382	prop_hazard	HR	C4orf50.BINHigh_AboveMedian	factor	2.00	contr.treatment	treatment	190	91	126,816	0.143	-3.00	201	0.49	0.86
CASR	0.64	0.48, 0.86	0.003	0.555	0.002	0.003	0.003	0.003	0.003	0.003	High_AboveMedian	CASR.BIN	dichotomous	FALSE	level	FALSE	382	201	382	prop_hazard	HR	CASR.BINHigh_AboveMedian	factor	2.00	contr.treatment	treatment	153	70	103,141	0.149	-2.97	201	0.48	0.86
CELF6	0.66	0.50, 0.87	0.003	0.559	0.003	0.003	0.003	0.003	0.003	0.003	High_AboveMedian	CELF6.BIN	dichotomous	FALSE	level	FALSE	382	201	382	prop_hazard	HR	CELF6.BINHigh_AboveMedian	factor	2.00	contr.treatment	treatment	191	87	120,309	0.142	-2.94	201	0.50	0.87
CENPK	1.52	1.15, 2.02	0.003	0.552	0.003	0.003	0.003	0.003	0.003	0.003	High_AboveMedian	CENPK.BIN	dichotomous	FALSE	level	FALSE	382	201	382	prop_hazard	HR	CENPK.BINHigh_AboveMedian	factor	2.00	contr.treatment	treatment	192	113	100,274	0.143	2.96	201	1.15	2.02
CFLAR	0.65	0.49, 0.86	0.003	0.552	0.003	0.003	0.003	0.003	0.003	0.003	High_AboveMedian	CFLAR.BIN	dichotomous	FALSE	level	FALSE	382	201	382	prop_hazard	HR	CFLAR.BINHigh_AboveMedian	factor	2.00	contr.treatment	treatment	189	89	124,656	0.143	-2.98	201	0.49	0.86
CLIC6	0.65	0.49, 0.87	0.003	0.557	0.003	0.003	0.003	0.003	0.003	0.003	High_AboveMedian	CLIC6.BIN	dichotomous	FALSE	level	FALSE	382	201	382	prop_hazard	HR	CLIC6.BINHigh_AboveMedian	factor	2.00	contr.treatment	treatment	191	85	117,826	0.143	-2.97	201	0.49	0.87
COL1A1	0.65	0.49, 0.86	0.003	0.541	0.003	0.003	0.003	0.003	0.003	0.003	High_AboveMedian	COL1A1.BIN	dichotomous	FALSE	level	FALSE	382	201	382	prop_hazard	HR	COL1A1.BINHigh_AboveMedian	factor	2.00	contr.treatment	treatment	192	84	119,689	0.144	-2.99	201	0.49	0.86
CR589904.2	1.52	1.15, 2.02	0.003	0.54	0.003	0.003	0.003	0.003	0.003	0.003	High_AboveMedian	CR589904.2.BIN	dichotomous	FALSE	level	FALSE	382	201	382	prop_hazard	HR	CR589904.2.BINHigh_AboveMedian	factor	2.00	contr.treatment	treatment	188	116	103,174	0.143	2.94	201	1.15	2.02
CTLA4	0.66	0.50, 0.87	0.003	0.565	0.003	0.003	0.003	0.003	0.003	0.003	High_AboveMedian	CTLA4.BIN	dichotomous	FALSE	level	FALSE	382	201	382	prop_hazard	HR	CTLA4.BINHigh_AboveMedian	factor	2.00	contr.treatment	treatment	189	88	121,373	0.142	-2.96	201	0.50	0.87
CYP26A1	1.53	1.16, 2.02	0.003	0.544	0.003	0.003	0.003	0.003	0.003	0.003	High_AboveMedian	CYP26A1.BIN	dichotomous	FALSE	level	FALSE	382	201	382	prop_hazard	HR	CYP26A1.BINHigh_AboveMedian	factor	2.00	contr.treatment	treatment	189	116	103,696	0.143	2.97	201	1.16	2.02
DCAF6	0.66	0.50, 0.87	0.003	0.548	0.003	0.003	0.003	0.003	0.003	0.003	High_AboveMedian	DCAF6.BIN	dichotomous	FALSE	level	FALSE	382	201	382	prop_hazard	HR	DCAF6.BINHigh_AboveMedian	factor	2.00	contr.treatment	treatment	194	88	122,530	0.142	-2.97	201	0.50	0.87
DMRTC1	0.49	0.31, 0.78	0.003	0.542	0.001	0.003	0.002	0.003	0.003	0.003	High_AboveMedian	DMRTC1.BIN	dichotomous	FALSE	level	FALSE	382	201	382	prop_hazard	HR	DMRTC1.BINHigh_AboveMedian	factor	2.00	contr.treatment	treatment	58	20	41,199	0.236	-2.99	201	0.31	0.78
DNAJC12	1.52	1.15, 2.01	0.003	0.562	0.003	0.003	0.003	0.003	0.003	0.003	High_AboveMedian	DNAJC12.BIN	dichotomous	FALSE	level	FALSE	382	201	382	prop_hazard	HR	DNAJC12.BINHigh_AboveMedian	factor	2.00	contr.treatment	treatment	188	111	98,908	0.142	2.94	201	1.15	2.01
DTYMK	1.52	1.15, 2.01	0.003	0.548	0.003	0.003	0.003	0.003	0.003	0.003	High_AboveMedian	DTYMK.BIN	dichotomous	FALSE	level	FALSE	382	201	382	prop_hazard	HR	DTYMK.BINHigh_AboveMedian	factor	2.00	contr.treatment	treatment	188	113	99,949	0.142	2.93	201	1.15	2.01
EBF1	0.65	0.49, 0.86	0.003	0.547	0.003	0.003	0.003	0.003	0.003	0.003	High_AboveMedian	EBF1.BIN	dichotomous	FALSE	level	FALSE	382	201	382	prop_hazard	HR	EBF1.BINHigh_AboveMedian	factor	2.00	contr.treatment	treatment	194	86	121,340	0.143	-2.99	201	0.49	0.86
ECI2	1.52	1.15, 2.02	0.003	0.552	0.003	0.003	0.003	0.003	0.003	0.003	High_AboveMedian	ECI2.BIN	dichotomous	FALSE	level	FALSE	382	201	382	prop_hazard	HR	ECI2.BINHigh_AboveMedian	factor	2.00	contr.treatment	treatment	190	115	101,749	0.143	2.95	201	1.15	2.02
EFEMP1	0.65	0.49, 0.86	0.003	0.556	0.002	0.003	0.002	0.003	0.003	0.003	High_AboveMedian	EFEMP1.BIN	dichotomous	FALSE	level	FALSE	382	201	382	prop_hazard	HR	EFEMP1.BINHigh_AboveMedian	factor	2.00	contr.treatment	treatment	189	86	120,430	0.143	-3.01	201	0.49	0.86
ERGIC3	1.53	1.16, 2.02	0.003	0.554	0.003	0.003	0.003	0.003	0.003	0.003	High_AboveMedian	ERGIC3.BIN	dichotomous	FALSE	level	FALSE	382	201	382	prop_hazard	HR	ERGIC3.BINHigh_AboveMedian	factor	2.00	contr.treatment	treatment	190	112	97,972	0.142	2.99	201	1.16	2.02
ETNK2	1.53	1.15, 2.02	0.003	0.545	0.003	0.003	0.003	0.003	0.003	0.003	High_AboveMedian	ETNK2.BIN	dichotomous	FALSE	level	FALSE	382	201	382	prop_hazard	HR	ETNK2.BINHigh_AboveMedian	factor	2.00	contr.treatment	treatment	188	117	103,960	0.143	2.95	201	1.15	2.02
ETV6	0.66	0.50, 0.87	0.003	0.555	0.003	0.003	0.003	0.003	0.003	0.003	High_AboveMedian	ETV6.BIN	dichotomous	FALSE	level	FALSE	382	201	382	prop_hazard	HR	ETV6.BINHigh_AboveMedian	factor	2.00	contr.treatment	treatment	192	89	122,603	0.142	-2.95	201	0.50	0.87
EVL	0.65	0.49, 0.86	0.003	0.555	0.003	0.003	0.003	0.003	0.003	0.003	High_AboveMedian	EVL.BIN	dichotomous	FALSE	level	FALSE	382	201	382	prop_hazard	HR	EVL.BINHigh_AboveMedian	factor	2.00	contr.treatment	treatment	188	88	122,843	0.143	-2.98	201	0.49	0.86
FAM217B	1.52	1.15, 2.01	0.003	0.542	0.003	0.003	0.003	0.003	0.003	0.003	High_AboveMedian	FAM217B.BIN	dichotomous	FALSE	level	FALSE	382	201	382	prop_hazard	HR	FAM217B.BINHigh_AboveMedian	factor	2.00	contr.treatment	treatment	187	116	102,549	0.143	2.93	201	1.15	2.01
FAM8A1	1.52	1.15, 2.02	0.003	0.549	0.003	0.003	0.003	0.003	0.003	0.003	High_AboveMedian	FAM8A1.BIN	dichotomous	FALSE	level	FALSE	382	201	382	prop_hazard	HR	FAM8A1.BINHigh_AboveMedian	factor	2.00	contr.treatment	treatment	187	114	100,424	0.143	2.95	201	1.15	2.02
FCER2	0.66	0.50, 0.87	0.003	0.549	0.003	0.003	0.003	0.003	0.003	0.003	High_AboveMedian	FCER2.BIN	dichotomous	FALSE	level	FALSE	382	201	382	prop_hazard	HR	FCER2.BINHigh_AboveMedian	factor	2.00	contr.treatment	treatment	192	86	119,605	0.143	-2.95	201	0.50	0.87
FCRL3	0.66	0.50, 0.87	0.003	0.561	0.003	0.003	0.003	0.003	0.003	0.003	High_AboveMedian	FCRL3.BIN	dichotomous	FALSE	level	FALSE	382	201	382	prop_hazard	HR	FCRL3.BINHigh_AboveMedian	factor	2.00	contr.treatment	treatment	189	89	123,852	0.142	-2.96	201	0.50	0.87
FCRL6	0.66	0.50, 0.87	0.003	0.545	0.003	0.003	0.003	0.003	0.003	0.003	High_AboveMedian	FCRL6.BIN	dichotomous	FALSE	level	FALSE	382	201	382	prop_hazard	HR	FCRL6.BINHigh_AboveMedian	factor	2.00	contr.treatment	treatment	188	87	122,189	0.143	-2.92	201	0.50	0.87
FDXR	1.53	1.16, 2.03	0.003	0.543	0.003	0.003	0.003	0.003	0.003	0.003	High_AboveMedian	FDXR.BIN	dichotomous	FALSE	level	FALSE	382	201	382	prop_hazard	HR	FDXR.BINHigh_AboveMedian	factor	2.00	contr.treatment	treatment	190	118	105,090	0.143	2.98	201	1.16	2.03
FLRT1	1.52	1.15, 2.01	0.003	0.556	0.003	0.003	0.003	0.003	0.003	0.003	High_AboveMedian	FLRT1.BIN	dichotomous	FALSE	level	FALSE	382	201	382	prop_hazard	HR	FLRT1.BINHigh_AboveMedian	factor	2.00	contr.treatment	treatment	192	115	104,214	0.143	2.93	201	1.15	2.01
FNTA	1.53	1.15, 2.02	0.003	0.544	0.003	0.003	0.003	0.003	0.003	0.003	High_AboveMedian	FNTA.BIN	dichotomous	FALSE	level	FALSE	382	201	382	prop_hazard	HR	FNTA.BINHigh_AboveMedian	factor	2.00	contr.treatment	treatment	187	113	98,351	0.143	2.96	201	1.15	2.02
FOXK2	1.54	1.16, 2.04	0.003	0.54	0.002	0.003	0.002	0.003	0.003	0.003	High_AboveMedian	FOXK2.BIN	dichotomous	FALSE	level	FALSE	382	201	382	prop_hazard	HR	FOXK2.BINHigh_AboveMedian	factor	2.00	contr.treatment	treatment	188	118	106,059	0.143	3.01	201	1.16	2.04
FOXRED2	1.52	1.15, 2.02	0.003	0.551	0.003	0.003	0.003	0.003	0.003	0.003	High_AboveMedian	FOXRED2.BIN	dichotomous	FALSE	level	FALSE	382	201	382	prop_hazard	HR	FOXRED2.BINHigh_AboveMedian	factor	2.00	contr.treatment	treatment	190	115	102,258	0.143	2.95	201	1.15	2.02
GBP1	0.66	0.50, 0.87	0.003	0.556	0.003	0.003	0.003	0.003	0.003	0.003	High_AboveMedian	GBP1.BIN	dichotomous	FALSE	level	FALSE	382	201	382	prop_hazard	HR	GBP1.BINHigh_AboveMedian	factor	2.00	contr.treatment	treatment	189	87	120,968	0.143	-2.93	201	0.50	0.87
GLO1	1.53	1.16, 2.02	0.003	0.547	0.003	0.003	0.003	0.003	0.003	0.003	High_AboveMedian	GLO1.BIN	dichotomous	FALSE	level	FALSE	382	201	382	prop_hazard	HR	GLO1.BINHigh_AboveMedian	factor	2.00	contr.treatment	treatment	188	113	98,681	0.143	2.98	201	1.16	2.02
GPAT4	1.52	1.15, 2.02	0.003	0.554	0.003	0.003	0.003	0.003	0.003	0.003	High_AboveMedian	GPAT4.BIN	dichotomous	FALSE	level	FALSE	382	201	382	prop_hazard	HR	GPAT4.BINHigh_AboveMedian	factor	2.00	contr.treatment	treatment	188	113	99,751	0.142	2.96	201	1.15	2.02
GSTM3	1.52	1.15, 2.01	0.003	0.546	0.003	0.003	0.003	0.003	0.003	0.003	High_AboveMedian	GSTM3.BIN	dichotomous	FALSE	level	FALSE	382	201	382	prop_hazard	HR	GSTM3.BINHigh_AboveMedian	factor	2.00	contr.treatment	treatment	190	115	101,785	0.143	2.92	201	1.15	2.01
GTF2A2	1.53	1.16, 2.03	0.003	0.546	0.003	0.003	0.003	0.003	0.003	0.003	High_AboveMedian	GTF2A2.BIN	dichotomous	FALSE	level	FALSE	382	201	382	prop_hazard	HR	GTF2A2.BINHigh_AboveMedian	factor	2.00	contr.treatment	treatment	187	111	96,525	0.143	2.99	201	1.16	2.03
HLTF	1.54	1.16, 2.04	0.003	0.553	0.002	0.003	0.002	0.003	0.003	0.003	High_AboveMedian	HLTF.BIN	dichotomous	FALSE	level	FALSE	382	201	382	prop_hazard	HR	HLTF.BINHigh_AboveMedian	factor	2.00	contr.treatment	treatment	192	115	102,176	0.143	3.01	201	1.16	2.04
HNRNPCL4	1.83	1.22, 2.73	0.003	0.532	0.006	0.003	0.003	0.006	0.0045	0.0045	High_AboveMedian	HNRNPCL4.BIN	dichotomous	FALSE	level	FALSE	382	201	382	prop_hazard	HR	HNRNPCL4.BINHigh_AboveMedian	factor	2.00	contr.treatment	treatment	42	28	17,275	0.204	2.95	201	1.22	2.73
HOXB6	1.52	1.15, 2.01	0.003	0.561	0.003	0.003	0.003	0.003	0.003	0.003	High_AboveMedian	HOXB6.BIN	dichotomous	FALSE	level	FALSE	382	201	382	prop_hazard	HR	HOXB6.BINHigh_AboveMedian	factor	2.00	contr.treatment	treatment	190	113	101,698	0.142	2.95	201	1.15	2.01
HTN1	1.53	1.16, 2.02	0.003	0.554	0.003	0.003	0.002	0.003	0.003	0.003	High_AboveMedian	HTN1.BIN	dichotomous	FALSE	level	FALSE	382	201	382	prop_hazard	HR	HTN1.BINHigh_AboveMedian	factor	2.00	contr.treatment	treatment	172	104	91,524	0.141	3.02	201	1.16	2.02
HTR3B	1.51	1.15, 1.99	0.003	0.551	0.004	0.003	0.003	0.004	0.004	0.004	High_AboveMedian	HTR3B.BIN	dichotomous	FALSE	level	FALSE	382	201	382	prop_hazard	HR	HTR3B.BINHigh_AboveMedian	factor	2.00	contr.treatment	treatment	158	97	83,351	0.141	2.92	201	1.15	1.99
IFT46	1.54	1.16, 2.03	0.003	0.558	0.002	0.003	0.002	0.003	0.003	0.003	High_AboveMedian	IFT46.BIN	dichotomous	FALSE	level	FALSE	382	201	382	prop_hazard	HR	IFT46.BINHigh_AboveMedian	factor	2.00	contr.treatment	treatment	189	113	99,583	0.142	3.01	201	1.16	2.03
IK	0.65	0.49, 0.86	0.003	0.552	0.003	0.003	0.003	0.003	0.003	0.003	High_AboveMedian	IK.BIN	dichotomous	FALSE	level	FALSE	382	201	382	prop_hazard	HR	IK.BINHigh_AboveMedian	factor	2.00	contr.treatment	treatment	194	87	121,368	0.143	-2.99	201	0.49	0.86
IL11	1.52	1.15, 2.02	0.003	0.552	0.003	0.003	0.003	0.003	0.003	0.003	High_AboveMedian	IL11.BIN	dichotomous	FALSE	level	FALSE	382	201	382	prop_hazard	HR	IL11.BINHigh_AboveMedian	factor	2.00	contr.treatment	treatment	189	114	100,804	0.143	2.96	201	1.15	2.02
IL4I1	0.66	0.50, 0.87	0.003	0.554	0.003	0.003	0.003	0.003	0.003	0.003	High_AboveMedian	IL4I1.BIN	dichotomous	FALSE	level	FALSE	382	201	382	prop_hazard	HR	IL4I1.BINHigh_AboveMedian	factor	2.00	contr.treatment	treatment	188	86	119,923	0.143	-2.93	201	0.50	0.87
IL7R	0.65	0.49, 0.86	0.003	0.554	0.003	0.003	0.003	0.003	0.003	0.003	High_AboveMedian	IL7R.BIN	dichotomous	FALSE	level	FALSE	382	201	382	prop_hazard	HR	IL7R.BINHigh_AboveMedian	factor	2.00	contr.treatment	treatment	191	86	120,940	0.143	-3.00	201	0.49	0.86
INTS8	1.52	1.15, 2.01	0.003	0.556	0.003	0.003	0.003	0.003	0.003	0.003	High_AboveMedian	INTS8.BIN	dichotomous	FALSE	level	FALSE	382	201	382	prop_hazard	HR	INTS8.BINHigh_AboveMedian	factor	2.00	contr.treatment	treatment	193	115	103,917	0.143	2.92	201	1.15	2.01
JPH1	1.52	1.15, 2.02	0.003	0.542	0.003	0.003	0.003	0.003	0.003	0.003	High_AboveMedian	JPH1.BIN	dichotomous	FALSE	level	FALSE	382	201	382	prop_hazard	HR	JPH1.BINHigh_AboveMedian	factor	2.00	contr.treatment	treatment	190	116	104,037	0.143	2.94	201	1.15	2.02
KCTD4	1.51	1.15, 2.00	0.003	0.55	0.003	0.003	0.003	0.003	0.003	0.003	High_AboveMedian	KCTD4.BIN	dichotomous	FALSE	level	FALSE	382	201	382	prop_hazard	HR	KCTD4.BINHigh_AboveMedian	factor	2.00	contr.treatment	treatment	180	110	97,997	0.142	2.92	201	1.15	2.00
KLK13	1.52	1.15, 2.02	0.003	0.545	0.003	0.003	0.003	0.003	0.003	0.003	High_AboveMedian	KLK13.BIN	dichotomous	FALSE	level	FALSE	382	201	382	prop_hazard	HR	KLK13.BINHigh_AboveMedian	factor	2.00	contr.treatment	treatment	190	114	101,090	0.143	2.95	201	1.15	2.02
KRT86	0.66	0.50, 0.87	0.003	0.564	0.003	0.003	0.003	0.003	0.003	0.003	High_AboveMedian	KRT86.BIN	dichotomous	FALSE	level	FALSE	382	201	382	prop_hazard	HR	KRT86.BINHigh_AboveMedian	factor	2.00	contr.treatment	treatment	191	88	123,007	0.142	-2.97	201	0.50	0.87
L1TD1	0.65	0.49, 0.86	0.003	0.565	0.003	0.003	0.003	0.003	0.003	0.003	High_AboveMedian	L1TD1.BIN	dichotomous	FALSE	level	FALSE	382	201	382	prop_hazard	HR	L1TD1.BINHigh_AboveMedian	factor	2.00	contr.treatment	treatment	191	89	123,524	0.142	-2.99	201	0.49	0.86
LAG3	0.65	0.49, 0.86	0.003	0.561	0.002	0.003	0.002	0.003	0.003	0.003	High_AboveMedian	LAG3.BIN	dichotomous	FALSE	level	FALSE	382	201	382	prop_hazard	HR	LAG3.BINHigh_AboveMedian	factor	2.00	contr.treatment	treatment	188	88	122,596	0.143	-3.02	201	0.49	0.86
LCTL	1.52	1.15, 2.01	0.003	0.551	0.003	0.003	0.003	0.003	0.003	0.003	High_AboveMedian	LCTL.BIN	dichotomous	FALSE	level	FALSE	382	201	382	prop_hazard	HR	LCTL.BINHigh_AboveMedian	factor	2.00	contr.treatment	treatment	191	114	101,737	0.143	2.94	201	1.15	2.01
LEXM	0.66	0.50, 0.87	0.003	0.56	0.003	0.003	0.003	0.003	0.003	0.003	High_AboveMedian	LEXM.BIN	dichotomous	FALSE	level	FALSE	382	201	382	prop_hazard	HR	LEXM.BINHigh_AboveMedian	factor	2.00	contr.treatment	treatment	185	85	119,048	0.143	-2.93	201	0.50	0.87
LGR6	0.66	0.50, 0.87	0.003	0.554	0.003	0.003	0.003	0.003	0.003	0.003	High_AboveMedian	LGR6.BIN	dichotomous	FALSE	level	FALSE	382	201	382	prop_hazard	HR	LGR6.BINHigh_AboveMedian	factor	2.00	contr.treatment	treatment	192	89	124,016	0.142	-2.95	201	0.50	0.87
LIN52	1.54	1.16, 2.03	0.003	0.546	0.002	0.003	0.002	0.003	0.003	0.003	High_AboveMedian	LIN52.BIN	dichotomous	FALSE	level	FALSE	382	201	382	prop_hazard	HR	LIN52.BINHigh_AboveMedian	factor	2.00	contr.treatment	treatment	187	113	98,267	0.143	3.02	201	1.16	2.03
LRRC4	1.52	1.15, 2.01	0.003	0.558	0.003	0.003	0.003	0.003	0.003	0.003	High_AboveMedian	LRRC4.BIN	dichotomous	FALSE	level	FALSE	382	201	382	prop_hazard	HR	LRRC4.BINHigh_AboveMedian	factor	2.00	contr.treatment	treatment	192	114	102,310	0.143	2.94	201	1.15	2.01
MAGEA3	1.52	1.15, 2.01	0.003	0.549	0.003	0.003	0.003	0.003	0.003	0.003	High_AboveMedian	MAGEA3.BIN	dichotomous	FALSE	level	FALSE	382	201	382	prop_hazard	HR	MAGEA3.BINHigh_AboveMedian	factor	2.00	contr.treatment	treatment	192	113	100,073	0.143	2.93	201	1.15	2.01
MAN1A1	0.65	0.49, 0.86	0.003	0.552	0.003	0.003	0.003	0.003	0.003	0.003	High_AboveMedian	MAN1A1.BIN	dichotomous	FALSE	level	FALSE	382	201	382	prop_hazard	HR	MAN1A1.BINHigh_AboveMedian	factor	2.00	contr.treatment	treatment	190	87	122,005	0.143	-3.00	201	0.49	0.86
MATK	0.65	0.49, 0.87	0.003	0.544	0.003	0.003	0.003	0.003	0.003	0.003	High_AboveMedian	MATK.BIN	dichotomous	FALSE	level	FALSE	382	201	382	prop_hazard	HR	MATK.BINHigh_AboveMedian	factor	2.00	contr.treatment	treatment	187	84	118,522	0.144	-2.96	201	0.49	0.87
ME2	0.65	0.49, 0.86	0.003	0.552	0.003	0.003	0.003	0.003	0.003	0.003	High_AboveMedian	ME2.BIN	dichotomous	FALSE	level	FALSE	382	201	382	prop_hazard	HR	ME2.BINHigh_AboveMedian	factor	2.00	contr.treatment	treatment	187	85	119,305	0.143	-2.99	201	0.49	0.86
MEI1	0.65	0.49, 0.86	0.003	0.557	0.003	0.003	0.003	0.003	0.003	0.003	High_AboveMedian	MEI1.BIN	dichotomous	FALSE	level	FALSE	382	201	382	prop_hazard	HR	MEI1.BINHigh_AboveMedian	factor	2.00	contr.treatment	treatment	189	86	120,791	0.143	-2.99	201	0.49	0.86
MEP1A	0.65	0.49, 0.86	0.003	0.548	0.002	0.003	0.002	0.003	0.003	0.003	High_AboveMedian	MEP1A.BIN	dichotomous	FALSE	level	FALSE	382	201	382	prop_hazard	HR	MEP1A.BINHigh_AboveMedian	factor	2.00	contr.treatment	treatment	191	84	117,542	0.143	-3.02	201	0.49	0.86
MOSPD1	1.54	1.16, 2.03	0.003	0.552	0.002	0.003	0.002	0.003	0.003	0.003	High_AboveMedian	MOSPD1.BIN	dichotomous	FALSE	level	FALSE	382	201	382	prop_hazard	HR	MOSPD1.BINHigh_AboveMedian	factor	2.00	contr.treatment	treatment	187	113	98,418	0.143	3.02	201	1.16	2.03
MOSPD2	1.54	1.16, 2.04	0.003	0.542	0.002	0.003	0.002	0.003	0.003	0.003	High_AboveMedian	MOSPD2.BIN	dichotomous	FALSE	level	FALSE	382	201	382	prop_hazard	HR	MOSPD2.BINHigh_AboveMedian	factor	2.00	contr.treatment	treatment	189	114	98,847	0.143	3.02	201	1.16	2.04
MYH9	0.65	0.49, 0.86	0.003	0.546	0.003	0.003	0.003	0.003	0.003	0.003	High_AboveMedian	MYH9.BIN	dichotomous	FALSE	level	FALSE	382	201	382	prop_hazard	HR	MYH9.BINHigh_AboveMedian	factor	2.00	contr.treatment	treatment	194	86	120,911	0.143	-2.99	201	0.49	0.86
NLRP1	0.65	0.49, 0.86	0.003	0.557	0.002	0.003	0.002	0.003	0.003	0.003	High_AboveMedian	NLRP1.BIN	dichotomous	FALSE	level	FALSE	382	201	382	prop_hazard	HR	NLRP1.BINHigh_AboveMedian	factor	2.00	contr.treatment	treatment	192	88	124,026	0.143	-3.01	201	0.49	0.86
NXN	1.52	1.15, 2.02	0.003	0.553	0.003	0.003	0.003	0.003	0.003	0.003	High_AboveMedian	NXN.BIN	dichotomous	FALSE	level	FALSE	382	201	382	prop_hazard	HR	NXN.BINHigh_AboveMedian	factor	2.00	contr.treatment	treatment	187	114	101,371	0.143	2.96	201	1.15	2.02
OAS1	0.66	0.50, 0.87	0.003	0.554	0.003	0.003	0.003	0.003	0.003	0.003	High_AboveMedian	OAS1.BIN	dichotomous	FALSE	level	FALSE	382	201	382	prop_hazard	HR	OAS1.BINHigh_AboveMedian	factor	2.00	contr.treatment	treatment	188	88	122,382	0.143	-2.93	201	0.50	0.87
OAS3	0.65	0.49, 0.86	0.003	0.556	0.003	0.003	0.003	0.003	0.003	0.003	High_AboveMedian	OAS3.BIN	dichotomous	FALSE	level	FALSE	382	201	382	prop_hazard	HR	OAS3.BINHigh_AboveMedian	factor	2.00	contr.treatment	treatment	189	89	123,888	0.143	-3.00	201	0.49	0.86
OR2T11	0.60	0.44, 0.84	0.003	0.547	0.002	0.003	0.002	0.003	0.003	0.003	High_AboveMedian	OR2T11.BIN	dichotomous	FALSE	level	FALSE	382	201	382	prop_hazard	HR	OR2T11.BINHigh_AboveMedian	factor	2.00	contr.treatment	treatment	117	47	76,703	0.167	-3.01	201	0.44	0.84
P2RY1	1.52	1.15, 2.01	0.003	0.546	0.003	0.003	0.003	0.003	0.003	0.003	High_AboveMedian	P2RY1.BIN	dichotomous	FALSE	level	FALSE	382	201	382	prop_hazard	HR	P2RY1.BINHigh_AboveMedian	factor	2.00	contr.treatment	treatment	190	114	101,177	0.143	2.94	201	1.15	2.01
PACS1	0.65	0.49, 0.86	0.003	0.546	0.002	0.003	0.002	0.003	0.003	0.003	High_AboveMedian	PACS1.BIN	dichotomous	FALSE	level	FALSE	382	201	382	prop_hazard	HR	PACS1.BINHigh_AboveMedian	factor	2.00	contr.treatment	treatment	191	84	118,642	0.143	-3.01	201	0.49	0.86
PATE2	1.52	1.15, 2.02	0.003	0.551	0.003	0.003	0.003	0.003	0.003	0.003	High_AboveMedian	PATE2.BIN	dichotomous	FALSE	level	FALSE	382	201	382	prop_hazard	HR	PATE2.BINHigh_AboveMedian	factor	2.00	contr.treatment	treatment	190	117	105,771	0.143	2.94	201	1.15	2.02
PCMTD2	1.54	1.16, 2.04	0.003	0.544	0.002	0.003	0.002	0.003	0.003	0.003	High_AboveMedian	PCMTD2.BIN	dichotomous	FALSE	level	FALSE	382	201	382	prop_hazard	HR	PCMTD2.BINHigh_AboveMedian	factor	2.00	contr.treatment	treatment	188	117	103,150	0.143	3.00	201	1.16	2.04
PDGFA	1.53	1.16, 2.02	0.003	0.547	0.003	0.003	0.003	0.003	0.003	0.003	High_AboveMedian	PDGFA.BIN	dichotomous	FALSE	level	FALSE	382	201	382	prop_hazard	HR	PDGFA.BINHigh_AboveMedian	factor	2.00	contr.treatment	treatment	190	116	103,268	0.143	2.97	201	1.16	2.02
PEX26	1.53	1.15, 2.02	0.003	0.547	0.003	0.003	0.003	0.003	0.003	0.003	High_AboveMedian	PEX26.BIN	dichotomous	FALSE	level	FALSE	382	201	382	prop_hazard	HR	PEX26.BINHigh_AboveMedian	factor	2.00	contr.treatment	treatment	188	114	101,344	0.143	2.96	201	1.15	2.02
PLIN4	0.65	0.49, 0.87	0.003	0.544	0.003	0.003	0.003	0.003	0.003	0.003	High_AboveMedian	PLIN4.BIN	dichotomous	FALSE	level	FALSE	382	201	382	prop_hazard	HR	PLIN4.BINHigh_AboveMedian	factor	2.00	contr.treatment	treatment	191	86	121,324	0.143	-2.95	201	0.49	0.87
POGLUT2	1.53	1.16, 2.02	0.003	0.549	0.003	0.003	0.003	0.003	0.003	0.003	High_AboveMedian	POGLUT2.BIN	dichotomous	FALSE	level	FALSE	382	201	382	prop_hazard	HR	POGLUT2.BINHigh_AboveMedian	factor	2.00	contr.treatment	treatment	190	116	103,661	0.143	2.98	201	1.16	2.02
PRKCH	0.66	0.50, 0.87	0.003	0.558	0.003	0.003	0.003	0.003	0.003	0.003	High_AboveMedian	PRKCH.BIN	dichotomous	FALSE	level	FALSE	382	201	382	prop_hazard	HR	PRKCH.BINHigh_AboveMedian	factor	2.00	contr.treatment	treatment	190	88	121,853	0.142	-2.95	201	0.50	0.87
PVR	1.54	1.16, 2.04	0.003	0.541	0.002	0.003	0.002	0.003	0.003	0.003	High_AboveMedian	PVR.BIN	dichotomous	FALSE	level	FALSE	382	201	382	prop_hazard	HR	PVR.BINHigh_AboveMedian	factor	2.00	contr.treatment	treatment	187	118	105,087	0.144	3.01	201	1.16	2.04
RASL11A	0.66	0.50, 0.87	0.003	0.549	0.003	0.003	0.003	0.003	0.003	0.003	High_AboveMedian	RASL11A.BIN	dichotomous	FALSE	level	FALSE	382	201	382	prop_hazard	HR	RASL11A.BINHigh_AboveMedian	factor	2.00	contr.treatment	treatment	190	88	121,869	0.143	-2.93	201	0.50	0.87
RASSF5	0.65	0.50, 0.87	0.003	0.557	0.003	0.003	0.003	0.003	0.003	0.003	High_AboveMedian	RASSF5.BIN	dichotomous	FALSE	level	FALSE	382	201	382	prop_hazard	HR	RASSF5.BINHigh_AboveMedian	factor	2.00	contr.treatment	treatment	189	89	123,744	0.143	-2.97	201	0.50	0.87
RBMX	1.54	1.16, 2.04	0.003	0.545	0.002	0.003	0.002	0.003	0.003	0.003	High_AboveMedian	RBMX.BIN	dichotomous	FALSE	level	FALSE	382	201	382	prop_hazard	HR	RBMX.BINHigh_AboveMedian	factor	2.00	contr.treatment	treatment	189	113	99,032	0.143	3.02	201	1.16	2.04
RGS20	1.54	1.16, 2.04	0.003	0.541	0.002	0.003	0.002	0.003	0.003	0.003	High_AboveMedian	RGS20.BIN	dichotomous	FALSE	level	FALSE	382	201	382	prop_hazard	HR	RGS20.BINHigh_AboveMedian	factor	2.00	contr.treatment	treatment	188	117	103,086	0.143	3.01	201	1.16	2.04
RNASEK	1.53	1.15, 2.02	0.003	0.54	0.003	0.003	0.003	0.003	0.003	0.003	High_AboveMedian	RNASEK.BIN	dichotomous	FALSE	level	FALSE	382	201	382	prop_hazard	HR	RNASEK.BINHigh_AboveMedian	factor	2.00	contr.treatment	treatment	188	113	98,705	0.143	2.97	201	1.15	2.02
RPL22L1	1.53	1.16, 2.03	0.003	0.543	0.003	0.003	0.003	0.003	0.003	0.003	High_AboveMedian	RPL22L1.BIN	dichotomous	FALSE	level	FALSE	382	201	382	prop_hazard	HR	RPL22L1.BINHigh_AboveMedian	factor	2.00	contr.treatment	treatment	188	111	96,208	0.143	2.99	201	1.16	2.03
RPL24	1.53	1.16, 2.03	0.003	0.547	0.003	0.003	0.003	0.003	0.003	0.003	High_AboveMedian	RPL24.BIN	dichotomous	FALSE	level	FALSE	382	201	382	prop_hazard	HR	RPL24.BINHigh_AboveMedian	factor	2.00	contr.treatment	treatment	187	111	95,639	0.143	2.99	201	1.16	2.03
RPS20	1.53	1.16, 2.02	0.003	0.55	0.003	0.003	0.003	0.003	0.003	0.003	High_AboveMedian	RPS20.BIN	dichotomous	FALSE	level	FALSE	382	201	382	prop_hazard	HR	RPS20.BINHigh_AboveMedian	factor	2.00	contr.treatment	treatment	189	112	97,892	0.142	2.97	201	1.16	2.02
SCN1A	1.54	1.16, 2.03	0.003	0.567	0.002	0.003	0.002	0.003	0.003	0.003	High_AboveMedian	SCN1A.BIN	dichotomous	FALSE	level	FALSE	382	201	382	prop_hazard	HR	SCN1A.BINHigh_AboveMedian	factor	2.00	contr.treatment	treatment	191	112	100,717	0.142	3.02	201	1.16	2.03
SFT2D1	1.52	1.15, 2.01	0.003	0.544	0.003	0.003	0.003	0.003	0.003	0.003	High_AboveMedian	SFT2D1.BIN	dichotomous	FALSE	level	FALSE	382	201	382	prop_hazard	HR	SFT2D1.BINHigh_AboveMedian	factor	2.00	contr.treatment	treatment	188	112	98,175	0.143	2.94	201	1.15	2.01
SGPP2	0.65	0.49, 0.86	0.003	0.564	0.003	0.003	0.002	0.003	0.003	0.003	High_AboveMedian	SGPP2.BIN	dichotomous	FALSE	level	FALSE	382	201	382	prop_hazard	HR	SGPP2.BINHigh_AboveMedian	factor	2.00	contr.treatment	treatment	188	87	120,799	0.143	-3.00	201	0.49	0.86
SH3BP1	0.65	0.49, 0.87	0.003	0.554	0.003	0.003	0.003	0.003	0.003	0.003	High_AboveMedian	SH3BP1.BIN	dichotomous	FALSE	level	FALSE	382	201	382	prop_hazard	HR	SH3BP1.BINHigh_AboveMedian	factor	2.00	contr.treatment	treatment	191	86	120,735	0.143	-2.96	201	0.49	0.87
SIAH1	1.52	1.15, 2.02	0.003	0.537	0.003	0.003	0.003	0.003	0.003	0.003	High_AboveMedian	SIAH1.BIN	dichotomous	FALSE	level	FALSE	382	201	382	prop_hazard	HR	SIAH1.BINHigh_AboveMedian	factor	2.00	contr.treatment	treatment	188	114	99,716	0.143	2.95	201	1.15	2.02
SIGLEC14	0.65	0.49, 0.86	0.003	0.549	0.003	0.003	0.003	0.003	0.003	0.003	High_AboveMedian	SIGLEC14.BIN	dichotomous	FALSE	level	FALSE	382	201	382	prop_hazard	HR	SIGLEC14.BINHigh_AboveMedian	factor	2.00	contr.treatment	treatment	191	86	121,382	0.143	-2.99	201	0.49	0.86
SIRPG	0.65	0.49, 0.87	0.003	0.559	0.003	0.003	0.003	0.003	0.003	0.003	High_AboveMedian	SIRPG.BIN	dichotomous	FALSE	level	FALSE	382	201	382	prop_hazard	HR	SIRPG.BINHigh_AboveMedian	factor	2.00	contr.treatment	treatment	189	88	123,102	0.143	-2.97	201	0.49	0.87
SLAMF6	0.65	0.49, 0.86	0.003	0.561	0.003	0.003	0.003	0.003	0.003	0.003	High_AboveMedian	SLAMF6.BIN	dichotomous	FALSE	level	FALSE	382	201	382	prop_hazard	HR	SLAMF6.BINHigh_AboveMedian	factor	2.00	contr.treatment	treatment	189	89	123,537	0.142	-2.99	201	0.49	0.86
SLC16A6	0.66	0.50, 0.87	0.003	0.548	0.003	0.003	0.003	0.003	0.003	0.003	High_AboveMedian	SLC16A6.BIN	dichotomous	FALSE	level	FALSE	382	201	382	prop_hazard	HR	SLC16A6.BINHigh_AboveMedian	factor	2.00	contr.treatment	treatment	191	86	119,797	0.143	-2.92	201	0.50	0.87
SLC24A3	0.66	0.50, 0.87	0.003	0.56	0.003	0.003	0.003	0.003	0.003	0.003	High_AboveMedian	SLC24A3.BIN	dichotomous	FALSE	level	FALSE	382	201	382	prop_hazard	HR	SLC24A3.BINHigh_AboveMedian	factor	2.00	contr.treatment	treatment	192	88	121,797	0.142	-2.96	201	0.50	0.87
SLC29A4	1.52	1.15, 2.01	0.003	0.564	0.003	0.003	0.003	0.003	0.003	0.003	High_AboveMedian	SLC29A4.BIN	dichotomous	FALSE	level	FALSE	382	201	382	prop_hazard	HR	SLC29A4.BINHigh_AboveMedian	factor	2.00	contr.treatment	treatment	190	113	101,928	0.142	2.93	201	1.15	2.01
SLC35F5	1.52	1.15, 2.01	0.003	0.545	0.003	0.003	0.003	0.003	0.003	0.003	High_AboveMedian	SLC35F5.BIN	dichotomous	FALSE	level	FALSE	382	201	382	prop_hazard	HR	SLC35F5.BINHigh_AboveMedian	factor	2.00	contr.treatment	treatment	188	116	104,114	0.143	2.93	201	1.15	2.01
SRP54	0.66	0.50, 0.87	0.003	0.55	0.003	0.003	0.003	0.003	0.003	0.003	High_AboveMedian	SRP54.BIN	dichotomous	FALSE	level	FALSE	382	201	382	prop_hazard	HR	SRP54.BINHigh_AboveMedian	factor	2.00	contr.treatment	treatment	193	86	119,175	0.143	-2.95	201	0.50	0.87
SYK	0.66	0.50, 0.87	0.003	0.554	0.003	0.003	0.003	0.003	0.003	0.003	High_AboveMedian	SYK.BIN	dichotomous	FALSE	level	FALSE	382	201	382	prop_hazard	HR	SYK.BINHigh_AboveMedian	factor	2.00	contr.treatment	treatment	188	88	122,766	0.143	-2.94	201	0.50	0.87
TBC1D3F	0.65	0.49, 0.87	0.003	0.546	0.003	0.003	0.003	0.003	0.003	0.003	High_AboveMedian	TBC1D3F.BIN	dichotomous	FALSE	level	FALSE	382	201	382	prop_hazard	HR	TBC1D3F.BINHigh_AboveMedian	factor	2.00	contr.treatment	treatment	173	78	111,700	0.145	-2.92	201	0.49	0.87
TBX20	0.66	0.50, 0.87	0.003	0.559	0.003	0.003	0.003	0.003	0.003	0.003	High_AboveMedian	TBX20.BIN	dichotomous	FALSE	level	FALSE	382	201	382	prop_hazard	HR	TBX20.BINHigh_AboveMedian	factor	2.00	contr.treatment	treatment	191	88	122,179	0.143	-2.93	201	0.50	0.87
TEX45	1.54	1.16, 2.03	0.003	0.558	0.002	0.003	0.002	0.003	0.003	0.003	High_AboveMedian	TEX45.BIN	dichotomous	FALSE	level	FALSE	382	201	382	prop_hazard	HR	TEX45.BINHigh_AboveMedian	factor	2.00	contr.treatment	treatment	190	112	97,921	0.142	3.02	201	1.16	2.03
TIFAB	0.66	0.50, 0.87	0.003	0.563	0.003	0.003	0.003	0.003	0.003	0.003	High_AboveMedian	TIFAB.BIN	dichotomous	FALSE	level	FALSE	382	201	382	prop_hazard	HR	TIFAB.BINHigh_AboveMedian	factor	2.00	contr.treatment	treatment	189	89	122,296	0.142	-2.92	201	0.50	0.87
TMEM101	1.53	1.15, 2.02	0.003	0.55	0.003	0.003	0.003	0.003	0.003	0.003	High_AboveMedian	TMEM101.BIN	dichotomous	FALSE	level	FALSE	382	201	382	prop_hazard	HR	TMEM101.BINHigh_AboveMedian	factor	2.00	contr.treatment	treatment	187	115	101,693	0.143	2.96	201	1.15	2.02
TMEM132C	0.65	0.49, 0.86	0.003	0.554	0.003	0.003	0.003	0.003	0.003	0.003	High_AboveMedian	TMEM132C.BIN	dichotomous	FALSE	level	FALSE	382	201	382	prop_hazard	HR	TMEM132C.BINHigh_AboveMedian	factor	2.00	contr.treatment	treatment	190	84	116,777	0.143	-2.99	201	0.49	0.86
TMEM168	1.54	1.16, 2.03	0.003	0.55	0.002	0.003	0.002	0.003	0.003	0.003	High_AboveMedian	TMEM168.BIN	dichotomous	FALSE	level	FALSE	382	201	382	prop_hazard	HR	TMEM168.BINHigh_AboveMedian	factor	2.00	contr.treatment	treatment	188	114	100,533	0.143	3.01	201	1.16	2.03
TMEM230	1.53	1.15, 2.02	0.003	0.552	0.003	0.003	0.003	0.003	0.003	0.003	High_AboveMedian	TMEM230.BIN	dichotomous	FALSE	level	FALSE	382	201	382	prop_hazard	HR	TMEM230.BINHigh_AboveMedian	factor	2.00	contr.treatment	treatment	187	112	97,651	0.142	2.96	201	1.15	2.02
TMEM267	1.54	1.16, 2.03	0.003	0.544	0.003	0.003	0.002	0.003	0.003	0.003	High_AboveMedian	TMEM267.BIN	dichotomous	FALSE	level	FALSE	382	201	382	prop_hazard	HR	TMEM267.BINHigh_AboveMedian	factor	2.00	contr.treatment	treatment	188	115	100,811	0.143	3.00	201	1.16	2.03
TMEM33	1.52	1.15, 2.01	0.003	0.544	0.003	0.003	0.003	0.003	0.003	0.003	High_AboveMedian	TMEM33.BIN	dichotomous	FALSE	level	FALSE	382	201	382	prop_hazard	HR	TMEM33.BINHigh_AboveMedian	factor	2.00	contr.treatment	treatment	188	113	99,381	0.142	2.94	201	1.15	2.01
TNS2	1.53	1.15, 2.02	0.003	0.557	0.003	0.003	0.003	0.003	0.003	0.003	High_AboveMedian	TNS2.BIN	dichotomous	FALSE	level	FALSE	382	201	382	prop_hazard	HR	TNS2.BINHigh_AboveMedian	factor	2.00	contr.treatment	treatment	191	114	103,030	0.142	2.97	201	1.15	2.02
TP53	1.54	1.16, 2.03	0.003	0.548	0.002	0.003	0.002	0.003	0.003	0.003	High_AboveMedian	TP53.BIN	dichotomous	FALSE	level	FALSE	382	201	382	prop_hazard	HR	TP53.BINHigh_AboveMedian	factor	2.00	contr.treatment	treatment	189	114	100,416	0.143	3.02	201	1.16	2.03
TRAM2	1.52	1.15, 2.02	0.003	0.548	0.003	0.003	0.003	0.003	0.003	0.003	High_AboveMedian	TRAM2.BIN	dichotomous	FALSE	level	FALSE	382	201	382	prop_hazard	HR	TRAM2.BINHigh_AboveMedian	factor	2.00	contr.treatment	treatment	187	115	102,214	0.143	2.95	201	1.15	2.02
TRAT1	0.66	0.50, 0.87	0.003	0.56	0.003	0.003	0.003	0.003	0.003	0.003	High_AboveMedian	TRAT1.BIN	dichotomous	FALSE	level	FALSE	382	201	382	prop_hazard	HR	TRAT1.BINHigh_AboveMedian	factor	2.00	contr.treatment	treatment	189	88	121,787	0.143	-2.96	201	0.50	0.87
TRIM22	0.65	0.49, 0.86	0.003	0.559	0.003	0.003	0.003	0.003	0.003	0.003	High_AboveMedian	TRIM22.BIN	dichotomous	FALSE	level	FALSE	382	201	382	prop_hazard	HR	TRIM22.BINHigh_AboveMedian	factor	2.00	contr.treatment	treatment	189	88	122,401	0.143	-3.00	201	0.49	0.86
TRIM6	1.54	1.16, 2.03	0.003	0.549	0.002	0.003	0.002	0.003	0.003	0.003	High_AboveMedian	TRIM6.BIN	dichotomous	FALSE	level	FALSE	382	201	382	prop_hazard	HR	TRIM6.BINHigh_AboveMedian	factor	2.00	contr.treatment	treatment	190	117	104,307	0.143	3.00	201	1.16	2.03
UBE2T	1.52	1.15, 2.01	0.003	0.547	0.003	0.003	0.003	0.003	0.003	0.003	High_AboveMedian	UBE2T.BIN	dichotomous	FALSE	level	FALSE	382	201	382	prop_hazard	HR	UBE2T.BINHigh_AboveMedian	factor	2.00	contr.treatment	treatment	191	114	101,352	0.143	2.93	201	1.15	2.01
UBXN2B	1.54	1.16, 2.03	0.003	0.542	0.003	0.003	0.002	0.003	0.003	0.003	High_AboveMedian	UBXN2B.BIN	dichotomous	FALSE	level	FALSE	382	201	382	prop_hazard	HR	UBXN2B.BINHigh_AboveMedian	factor	2.00	contr.treatment	treatment	188	115	100,846	0.143	3.00	201	1.16	2.03
UCP3	0.65	0.49, 0.86	0.003	0.556	0.003	0.003	0.003	0.003	0.003	0.003	High_AboveMedian	UCP3.BIN	dichotomous	FALSE	level	FALSE	382	201	382	prop_hazard	HR	UCP3.BINHigh_AboveMedian	factor	2.00	contr.treatment	treatment	189	88	123,360	0.143	-3.00	201	0.49	0.86
USP30	1.52	1.15, 2.01	0.003	0.554	0.003	0.003	0.003	0.003	0.003	0.003	High_AboveMedian	USP30.BIN	dichotomous	FALSE	level	FALSE	382	201	382	prop_hazard	HR	USP30.BINHigh_AboveMedian	factor	2.00	contr.treatment	treatment	190	114	101,283	0.143	2.94	201	1.15	2.01
VPREB3	0.65	0.49, 0.86	0.003	0.55	0.002	0.003	0.002	0.003	0.003	0.003	High_AboveMedian	VPREB3.BIN	dichotomous	FALSE	level	FALSE	382	201	382	prop_hazard	HR	VPREB3.BINHigh_AboveMedian	factor	2.00	contr.treatment	treatment	192	86	119,739	0.143	-3.01	201	0.49	0.86
VPS39	0.66	0.50, 0.87	0.003	0.548	0.003	0.003	0.003	0.003	0.003	0.003	High_AboveMedian	VPS39.BIN	dichotomous	FALSE	level	FALSE	382	201	382	prop_hazard	HR	VPS39.BINHigh_AboveMedian	factor	2.00	contr.treatment	treatment	193	89	123,144	0.142	-2.93	201	0.50	0.87
VWA1	1.54	1.16, 2.04	0.003	0.546	0.002	0.003	0.002	0.003	0.003	0.003	High_AboveMedian	VWA1.BIN	dichotomous	FALSE	level	FALSE	382	201	382	prop_hazard	HR	VWA1.BINHigh_AboveMedian	factor	2.00	contr.treatment	treatment	187	117	104,557	0.143	3.01	201	1.16	2.04
WASHC2A	0.66	0.50, 0.87	0.003	0.548	0.003	0.003	0.003	0.003	0.003	0.003	High_AboveMedian	WASHC2A.BIN	dichotomous	FALSE	level	FALSE	382	201	382	prop_hazard	HR	WASHC2A.BINHigh_AboveMedian	factor	2.00	contr.treatment	treatment	194	87	121,997	0.143	-2.93	201	0.50	0.87
YTHDF3	1.54	1.16, 2.04	0.003	0.551	0.002	0.003	0.002	0.003	0.003	0.003	High_AboveMedian	YTHDF3.BIN	dichotomous	FALSE	level	FALSE	382	201	382	prop_hazard	HR	YTHDF3.BINHigh_AboveMedian	factor	2.00	contr.treatment	treatment	189	116	103,358	0.143	3.02	201	1.16	2.04
ZBP1	0.65	0.49, 0.86	0.003	0.558	0.003	0.003	0.003	0.003	0.003	0.003	High_AboveMedian	ZBP1.BIN	dichotomous	FALSE	level	FALSE	382	201	382	prop_hazard	HR	ZBP1.BINHigh_AboveMedian	factor	2.00	contr.treatment	treatment	189	87	121,797	0.143	-2.98	201	0.49	0.86
ZCWPW1	0.65	0.49, 0.86	0.003	0.557	0.002	0.003	0.002	0.003	0.003	0.003	High_AboveMedian	ZCWPW1.BIN	dichotomous	FALSE	level	FALSE	382	201	382	prop_hazard	HR	ZCWPW1.BINHigh_AboveMedian	factor	2.00	contr.treatment	treatment	191	86	120,106	0.143	-3.02	201	0.49	0.86
ZNF404	1.53	1.16, 2.02	0.003	0.562	0.003	0.003	0.003	0.003	0.003	0.003	High_AboveMedian	ZNF404.BIN	dichotomous	FALSE	level	FALSE	382	201	382	prop_hazard	HR	ZNF404.BINHigh_AboveMedian	factor	2.00	contr.treatment	treatment	191	114	102,375	0.142	2.99	201	1.16	2.02
ZNF619	0.66	0.50, 0.87	0.003	0.554	0.003	0.003	0.003	0.003	0.003	0.003	High_AboveMedian	ZNF619.BIN	dichotomous	FALSE	level	FALSE	382	201	382	prop_hazard	HR	ZNF619.BINHigh_AboveMedian	factor	2.00	contr.treatment	treatment	193	88	121,795	0.142	-2.95	201	0.50	0.87
ZNF648	1.53	1.16, 2.03	0.003	0.547	0.003	0.003	0.003	0.003	0.003	0.003	High_AboveMedian	ZNF648.BIN	dichotomous	FALSE	level	FALSE	382	201	382	prop_hazard	HR	ZNF648.BINHigh_AboveMedian	factor	2.00	contr.treatment	treatment	191	114	100,581	0.143	2.99	201	1.16	2.03
AC034102.2	1.50	1.14, 1.98	0.004	0.558	0.004	0.004	0.004	0.004	0.004	0.004	High_AboveMedian	AC034102.2.BIN	dichotomous	FALSE	level	FALSE	382	201	382	prop_hazard	HR	AC034102.2.BINHigh_AboveMedian	factor	2.00	contr.treatment	treatment	188	111	98,824	0.142	2.85	201	1.14	1.98
ACSF2	0.66	0.50, 0.88	0.004	0.543	0.004	0.004	0.004	0.004	0.004	0.004	High_AboveMedian	ACSF2.BIN	dichotomous	FALSE	level	FALSE	382	201	382	prop_hazard	HR	ACSF2.BINHigh_AboveMedian	factor	2.00	contr.treatment	treatment	188	87	121,207	0.143	-2.88	201	0.50	0.88
AEBP1	0.66	0.50, 0.88	0.004	0.556	0.004	0.004	0.004	0.004	0.004	0.004	High_AboveMedian	AEBP1.BIN	dichotomous	FALSE	level	FALSE	382	201	382	prop_hazard	HR	AEBP1.BINHigh_AboveMedian	factor	2.00	contr.treatment	treatment	192	88	122,148	0.142	-2.88	201	0.50	0.88
AHNAK	0.66	0.50, 0.87	0.004	0.549	0.003	0.004	0.003	0.004	0.004	0.004	High_AboveMedian	AHNAK.BIN	dichotomous	FALSE	level	FALSE	382	201	382	prop_hazard	HR	AHNAK.BINHigh_AboveMedian	factor	2.00	contr.treatment	treatment	194	87	122,478	0.143	-2.91	201	0.50	0.87
ALG3	1.51	1.14, 2.00	0.004	0.546	0.004	0.004	0.004	0.004	0.004	0.004	High_AboveMedian	ALG3.BIN	dichotomous	FALSE	level	FALSE	382	201	382	prop_hazard	HR	ALG3.BINHigh_AboveMedian	factor	2.00	contr.treatment	treatment	190	115	103,401	0.143	2.90	201	1.14	2.00
ALPK2	0.66	0.50, 0.88	0.004	0.549	0.004	0.004	0.004	0.004	0.004	0.004	High_AboveMedian	ALPK2.BIN	dichotomous	FALSE	level	FALSE	382	201	382	prop_hazard	HR	ALPK2.BINHigh_AboveMedian	factor	2.00	contr.treatment	treatment	192	85	118,987	0.143	-2.89	201	0.50	0.88
ALX1	1.50	1.13, 1.99	0.004	0.54	0.004	0.004	0.004	0.004	0.004	0.004	High_AboveMedian	ALX1.BIN	dichotomous	FALSE	level	FALSE	382	201	382	prop_hazard	HR	ALX1.BINHigh_AboveMedian	factor	2.00	contr.treatment	treatment	190	114	100,964	0.143	2.84	201	1.13	1.99
ANKRD18A	0.66	0.50, 0.87	0.004	0.548	0.004	0.004	0.004	0.004	0.004	0.004	High_AboveMedian	ANKRD18A.BIN	dichotomous	FALSE	level	FALSE	382	201	382	prop_hazard	HR	ANKRD18A.BINHigh_AboveMedian	factor	2.00	contr.treatment	treatment	193	87	121,231	0.143	-2.90	201	0.50	0.87
APOL4	0.67	0.50, 0.88	0.004	0.548	0.004	0.004	0.004	0.004	0.004	0.004	High_AboveMedian	APOL4.BIN	dichotomous	FALSE	level	FALSE	382	201	382	prop_hazard	HR	APOL4.BINHigh_AboveMedian	factor	2.00	contr.treatment	treatment	188	87	120,668	0.143	-2.85	201	0.50	0.88
ATP10B	1.52	1.15, 2.00	0.004	0.548	0.003	0.004	0.003	0.004	0.004	0.004	High_AboveMedian	ATP10B.BIN	dichotomous	FALSE	level	FALSE	382	201	382	prop_hazard	HR	ATP10B.BINHigh_AboveMedian	factor	2.00	contr.treatment	treatment	190	114	101,823	0.143	2.91	201	1.15	2.00
AZIN1	1.52	1.15, 2.00	0.004	0.545	0.003	0.004	0.003	0.004	0.004	0.004	High_AboveMedian	AZIN1.BIN	dichotomous	FALSE	level	FALSE	382	201	382	prop_hazard	HR	AZIN1.BINHigh_AboveMedian	factor	2.00	contr.treatment	treatment	187	115	102,063	0.143	2.91	201	1.15	2.00
BMI1	1.51	1.14, 2.00	0.004	0.545	0.004	0.004	0.004	0.004	0.004	0.004	High_AboveMedian	BMI1.BIN	dichotomous	FALSE	level	FALSE	382	201	382	prop_hazard	HR	BMI1.BINHigh_AboveMedian	factor	2.00	contr.treatment	treatment	187	112	98,312	0.143	2.87	201	1.14	2.00
BMP10	0.59	0.41, 0.85	0.004	0.546	0.003	0.004	0.004	0.004	0.004	0.004	High_AboveMedian	BMP10.BIN	dichotomous	FALSE	level	FALSE	382	201	382	prop_hazard	HR	BMP10.BINHigh_AboveMedian	factor	2.00	contr.treatment	treatment	90	37	62,876	0.182	-2.87	201	0.41	0.85
BMT2	1.51	1.14, 2.00	0.004	0.543	0.004	0.004	0.004	0.004	0.004	0.004	High_AboveMedian	BMT2.BIN	dichotomous	FALSE	level	FALSE	382	201	382	prop_hazard	HR	BMT2.BINHigh_AboveMedian	factor	2.00	contr.treatment	treatment	187	113	99,390	0.143	2.88	201	1.14	2.00
BPI	0.66	0.50, 0.88	0.004	0.549	0.004	0.004	0.004	0.004	0.004	0.004	High_AboveMedian	BPI.BIN	dichotomous	FALSE	level	FALSE	382	201	382	prop_hazard	HR	BPI.BINHigh_AboveMedian	factor	2.00	contr.treatment	treatment	190	85	117,961	0.143	-2.87	201	0.50	0.88
BPNT2	1.50	1.13, 1.98	0.004	0.548	0.004	0.004	0.004	0.004	0.004	0.004	High_AboveMedian	BPNT2.BIN	dichotomous	FALSE	level	FALSE	382	201	382	prop_hazard	HR	BPNT2.BINHigh_AboveMedian	factor	2.00	contr.treatment	treatment	187	113	100,691	0.142	2.85	201	1.13	1.98
BRDT	0.57	0.39, 0.84	0.004	0.542	0.002	0.004	0.004	0.004	0.004	0.004	High_AboveMedian	BRDT.BIN	dichotomous	FALSE	level	FALSE	382	201	382	prop_hazard	HR	BRDT.BINHigh_AboveMedian	factor	2.00	contr.treatment	treatment	80	30	53,362	0.198	-2.84	201	0.39	0.84
C15orf61	1.50	1.14, 1.98	0.004	0.555	0.004	0.004	0.004	0.004	0.004	0.004	High_AboveMedian	C15orf61.BIN	dichotomous	FALSE	level	FALSE	382	201	382	prop_hazard	HR	C15orf61.BINHigh_AboveMedian	factor	2.00	contr.treatment	treatment	187	113	101,347	0.142	2.86	201	1.14	1.98
C17orf75	1.50	1.14, 1.99	0.004	0.548	0.004	0.004	0.004	0.004	0.004	0.004	High_AboveMedian	C17orf75.BIN	dichotomous	FALSE	level	FALSE	382	201	382	prop_hazard	HR	C17orf75.BINHigh_AboveMedian	factor	2.00	contr.treatment	treatment	189	112	98,654	0.142	2.86	201	1.14	1.99
C3orf70	1.51	1.14, 2.00	0.004	0.552	0.004	0.004	0.004	0.004	0.004	0.004	High_AboveMedian	C3orf70.BIN	dichotomous	FALSE	level	FALSE	382	201	382	prop_hazard	HR	C3orf70.BINHigh_AboveMedian	factor	2.00	contr.treatment	treatment	190	113	100,142	0.142	2.89	201	1.14	2.00
C9orf116	1.50	1.14, 1.98	0.004	0.548	0.004	0.004	0.004	0.004	0.004	0.004	High_AboveMedian	C9orf116.BIN	dichotomous	FALSE	level	FALSE	382	201	382	prop_hazard	HR	C9orf116.BINHigh_AboveMedian	factor	2.00	contr.treatment	treatment	187	112	100,383	0.142	2.85	201	1.14	1.98
CBARP	1.51	1.14, 2.00	0.004	0.554	0.004	0.004	0.003	0.004	0.004	0.004	High_AboveMedian	CBARP.BIN	dichotomous	FALSE	level	FALSE	382	201	382	prop_hazard	HR	CBARP.BINHigh_AboveMedian	factor	2.00	contr.treatment	treatment	189	113	100,602	0.142	2.90	201	1.14	2.00
CBLN3	0.66	0.50, 0.88	0.004	0.545	0.004	0.004	0.004	0.004	0.004	0.004	High_AboveMedian	CBLN3.BIN	dichotomous	FALSE	level	FALSE	382	201	382	prop_hazard	HR	CBLN3.BINHigh_AboveMedian	factor	2.00	contr.treatment	treatment	188	86	119,222	0.143	-2.87	201	0.50	0.88
CCDC90B	1.50	1.13, 1.99	0.004	0.551	0.004	0.004	0.004	0.004	0.004	0.004	High_AboveMedian	CCDC90B.BIN	dichotomous	FALSE	level	FALSE	382	201	382	prop_hazard	HR	CCDC90B.BINHigh_AboveMedian	factor	2.00	contr.treatment	treatment	188	111	97,180	0.143	2.84	201	1.13	1.99
CDCA7	1.51	1.14, 2.00	0.004	0.545	0.004	0.004	0.003	0.004	0.004	0.004	High_AboveMedian	CDCA7.BIN	dichotomous	FALSE	level	FALSE	382	201	382	prop_hazard	HR	CDCA7.BINHigh_AboveMedian	factor	2.00	contr.treatment	treatment	189	114	101,831	0.143	2.90	201	1.14	2.00
CDH7	1.51	1.14, 2.00	0.004	0.551	0.004	0.004	0.004	0.004	0.004	0.004	High_AboveMedian	CDH7.BIN	dichotomous	FALSE	level	FALSE	382	201	382	prop_hazard	HR	CDH7.BINHigh_AboveMedian	factor	2.00	contr.treatment	treatment	193	113	99,726	0.143	2.90	201	1.14	2.00
CHCHD7	1.52	1.15, 2.01	0.004	0.539	0.003	0.004	0.003	0.004	0.004	0.004	High_AboveMedian	CHCHD7.BIN	dichotomous	FALSE	level	FALSE	382	201	382	prop_hazard	HR	CHCHD7.BINHigh_AboveMedian	factor	2.00	contr.treatment	treatment	187	114	100,742	0.143	2.91	201	1.15	2.01
CHST10	1.50	1.14, 1.99	0.004	0.539	0.004	0.004	0.004	0.004	0.004	0.004	High_AboveMedian	CHST10.BIN	dichotomous	FALSE	level	FALSE	382	201	382	prop_hazard	HR	CHST10.BINHigh_AboveMedian	factor	2.00	contr.treatment	treatment	188	115	102,614	0.143	2.85	201	1.14	1.99
CLU	0.66	0.50, 0.88	0.004	0.54	0.004	0.004	0.004	0.004	0.004	0.004	High_AboveMedian	CLU.BIN	dichotomous	FALSE	level	FALSE	382	201	382	prop_hazard	HR	CLU.BINHigh_AboveMedian	factor	2.00	contr.treatment	treatment	190	84	117,913	0.143	-2.87	201	0.50	0.88
CLYBL	0.66	0.50, 0.87	0.004	0.551	0.004	0.004	0.004	0.004	0.004	0.004	High_AboveMedian	CLYBL.BIN	dichotomous	FALSE	level	FALSE	382	201	382	prop_hazard	HR	CLYBL.BINHigh_AboveMedian	factor	2.00	contr.treatment	treatment	188	85	115,942	0.143	-2.90	201	0.50	0.87
COL1A2	0.66	0.50, 0.88	0.004	0.542	0.004	0.004	0.004	0.004	0.004	0.004	High_AboveMedian	COL1A2.BIN	dichotomous	FALSE	level	FALSE	382	201	382	prop_hazard	HR	COL1A2.BINHigh_AboveMedian	factor	2.00	contr.treatment	treatment	193	86	121,092	0.143	-2.88	201	0.50	0.88
COL22A1	1.51	1.14, 2.00	0.004	0.554	0.003	0.004	0.003	0.004	0.004	0.004	High_AboveMedian	COL22A1.BIN	dichotomous	FALSE	level	FALSE	382	201	382	prop_hazard	HR	COL22A1.BINHigh_AboveMedian	factor	2.00	contr.treatment	treatment	190	115	103,875	0.143	2.91	201	1.14	2.00
COX7C	1.51	1.14, 2.00	0.004	0.55	0.004	0.004	0.004	0.004	0.004	0.004	High_AboveMedian	COX7C.BIN	dichotomous	FALSE	level	FALSE	382	201	382	prop_hazard	HR	COX7C.BINHigh_AboveMedian	factor	2.00	contr.treatment	treatment	187	111	97,987	0.142	2.90	201	1.14	2.00
CRYM	0.66	0.50, 0.87	0.004	0.558	0.003	0.004	0.003	0.004	0.004	0.004	High_AboveMedian	CRYM.BIN	dichotomous	FALSE	level	FALSE	382	201	382	prop_hazard	HR	CRYM.BINHigh_AboveMedian	factor	2.00	contr.treatment	treatment	191	89	122,831	0.142	-2.91	201	0.50	0.87
DAPP1	0.66	0.50, 0.88	0.004	0.564	0.004	0.004	0.004	0.004	0.004	0.004	High_AboveMedian	DAPP1.BIN	dichotomous	FALSE	level	FALSE	382	201	382	prop_hazard	HR	DAPP1.BINHigh_AboveMedian	factor	2.00	contr.treatment	treatment	189	89	122,675	0.142	-2.89	201	0.50	0.88
DNM2	0.66	0.50, 0.87	0.004	0.55	0.003	0.004	0.003	0.004	0.004	0.004	High_AboveMedian	DNM2.BIN	dichotomous	FALSE	level	FALSE	382	201	382	prop_hazard	HR	DNM2.BINHigh_AboveMedian	factor	2.00	contr.treatment	treatment	194	89	124,864	0.143	-2.92	201	0.50	0.87
DOK2	0.66	0.50, 0.87	0.004	0.552	0.003	0.004	0.003	0.004	0.004	0.004	High_AboveMedian	DOK2.BIN	dichotomous	FALSE	level	FALSE	382	201	382	prop_hazard	HR	DOK2.BINHigh_AboveMedian	factor	2.00	contr.treatment	treatment	188	87	120,751	0.143	-2.92	201	0.50	0.87
DPCD	1.50	1.14, 1.99	0.004	0.551	0.004	0.004	0.004	0.004	0.004	0.004	High_AboveMedian	DPCD.BIN	dichotomous	FALSE	level	FALSE	382	201	382	prop_hazard	HR	DPCD.BINHigh_AboveMedian	factor	2.00	contr.treatment	treatment	188	115	102,841	0.143	2.85	201	1.14	1.99
DYNLL2	1.51	1.14, 2.00	0.004	0.544	0.004	0.004	0.004	0.004	0.004	0.004	High_AboveMedian	DYNLL2.BIN	dichotomous	FALSE	level	FALSE	382	201	382	prop_hazard	HR	DYNLL2.BINHigh_AboveMedian	factor	2.00	contr.treatment	treatment	187	113	99,603	0.143	2.88	201	1.14	2.00
E2F6	1.51	1.14, 1.99	0.004	0.555	0.004	0.004	0.003	0.004	0.004	0.004	High_AboveMedian	E2F6.BIN	dichotomous	FALSE	level	FALSE	382	201	382	prop_hazard	HR	E2F6.BINHigh_AboveMedian	factor	2.00	contr.treatment	treatment	187	110	97,039	0.142	2.90	201	1.14	1.99
EDA2R	1.51	1.14, 2.00	0.004	0.54	0.004	0.004	0.004	0.004	0.004	0.004	High_AboveMedian	EDA2R.BIN	dichotomous	FALSE	level	FALSE	382	201	382	prop_hazard	HR	EDA2R.BINHigh_AboveMedian	factor	2.00	contr.treatment	treatment	190	118	105,611	0.144	2.87	201	1.14	2.00
EFNB3	1.51	1.14, 2.00	0.004	0.547	0.004	0.004	0.004	0.004	0.004	0.004	High_AboveMedian	EFNB3.BIN	dichotomous	FALSE	level	FALSE	382	201	382	prop_hazard	HR	EFNB3.BINHigh_AboveMedian	factor	2.00	contr.treatment	treatment	188	113	99,452	0.143	2.88	201	1.14	2.00
EIF2B5	0.66	0.50, 0.88	0.004	0.543	0.004	0.004	0.004	0.004	0.004	0.004	High_AboveMedian	EIF2B5.BIN	dichotomous	FALSE	level	FALSE	382	201	382	prop_hazard	HR	EIF2B5.BINHigh_AboveMedian	factor	2.00	contr.treatment	treatment	193	86	120,703	0.143	-2.89	201	0.50	0.88
EPSTI1	0.66	0.50, 0.87	0.004	0.555	0.003	0.004	0.003	0.004	0.004	0.004	High_AboveMedian	EPSTI1.BIN	dichotomous	FALSE	level	FALSE	382	201	382	prop_hazard	HR	EPSTI1.BINHigh_AboveMedian	factor	2.00	contr.treatment	treatment	189	87	121,436	0.143	-2.91	201	0.50	0.87
ERI2	1.51	1.14, 1.99	0.004	0.546	0.004	0.004	0.004	0.004	0.004	0.004	High_AboveMedian	ERI2.BIN	dichotomous	FALSE	level	FALSE	382	201	382	prop_hazard	HR	ERI2.BINHigh_AboveMedian	factor	2.00	contr.treatment	treatment	190	113	100,176	0.142	2.88	201	1.14	1.99
EVI2B	0.66	0.50, 0.87	0.004	0.548	0.004	0.004	0.003	0.004	0.004	0.004	High_AboveMedian	EVI2B.BIN	dichotomous	FALSE	level	FALSE	382	201	382	prop_hazard	HR	EVI2B.BINHigh_AboveMedian	factor	2.00	contr.treatment	treatment	189	87	121,078	0.143	-2.90	201	0.50	0.87
EXOSC9	0.67	0.50, 0.88	0.004	0.551	0.004	0.004	0.004	0.004	0.004	0.004	High_AboveMedian	EXOSC9.BIN	dichotomous	FALSE	level	FALSE	382	201	382	prop_hazard	HR	EXOSC9.BINHigh_AboveMedian	factor	2.00	contr.treatment	treatment	192	87	120,146	0.143	-2.86	201	0.50	0.88
FADS1	1.51	1.14, 2.00	0.004	0.551	0.003	0.004	0.003	0.004	0.004	0.004	High_AboveMedian	FADS1.BIN	dichotomous	FALSE	level	FALSE	382	201	382	prop_hazard	HR	FADS1.BINHigh_AboveMedian	factor	2.00	contr.treatment	treatment	188	113	101,275	0.142	2.91	201	1.14	2.00
FCHO1	0.66	0.50, 0.87	0.004	0.559	0.004	0.004	0.004	0.004	0.004	0.004	High_AboveMedian	FCHO1.BIN	dichotomous	FALSE	level	FALSE	382	201	382	prop_hazard	HR	FCHO1.BINHigh_AboveMedian	factor	2.00	contr.treatment	treatment	189	88	122,935	0.143	-2.90	201	0.50	0.87
FGD2	0.66	0.50, 0.88	0.004	0.559	0.004	0.004	0.004	0.004	0.004	0.004	High_AboveMedian	FGD2.BIN	dichotomous	FALSE	level	FALSE	382	201	382	prop_hazard	HR	FGD2.BINHigh_AboveMedian	factor	2.00	contr.treatment	treatment	189	91	125,849	0.142	-2.89	201	0.50	0.88
FHOD3	0.67	0.50, 0.88	0.004	0.54	0.004	0.004	0.004	0.004	0.004	0.004	High_AboveMedian	FHOD3.BIN	dichotomous	FALSE	level	FALSE	382	201	382	prop_hazard	HR	FHOD3.BINHigh_AboveMedian	factor	2.00	contr.treatment	treatment	193	86	119,502	0.143	-2.86	201	0.50	0.88
GALNT11	1.50	1.14, 1.99	0.004	0.543	0.004	0.004	0.004	0.004	0.004	0.004	High_AboveMedian	GALNT11.BIN	dichotomous	FALSE	level	FALSE	382	201	382	prop_hazard	HR	GALNT11.BINHigh_AboveMedian	factor	2.00	contr.treatment	treatment	188	118	106,930	0.143	2.85	201	1.14	1.99
GGH	1.51	1.14, 1.99	0.004	0.545	0.004	0.004	0.004	0.004	0.004	0.004	High_AboveMedian	GGH.BIN	dichotomous	FALSE	level	FALSE	382	201	382	prop_hazard	HR	GGH.BINHigh_AboveMedian	factor	2.00	contr.treatment	treatment	189	113	100,066	0.143	2.88	201	1.14	1.99
GGT7	1.51	1.14, 2.00	0.004	0.55	0.004	0.004	0.004	0.004	0.004	0.004	High_AboveMedian	GGT7.BIN	dichotomous	FALSE	level	FALSE	382	201	382	prop_hazard	HR	GGT7.BINHigh_AboveMedian	factor	2.00	contr.treatment	treatment	189	116	104,723	0.143	2.89	201	1.14	2.00
GMIP	0.66	0.50, 0.88	0.004	0.551	0.004	0.004	0.004	0.004	0.004	0.004	High_AboveMedian	GMIP.BIN	dichotomous	FALSE	level	FALSE	382	201	382	prop_hazard	HR	GMIP.BINHigh_AboveMedian	factor	2.00	contr.treatment	treatment	188	89	123,118	0.143	-2.88	201	0.50	0.88
GOLGA7	1.51	1.14, 2.00	0.004	0.546	0.004	0.004	0.004	0.004	0.004	0.004	High_AboveMedian	GOLGA7.BIN	dichotomous	FALSE	level	FALSE	382	201	382	prop_hazard	HR	GOLGA7.BINHigh_AboveMedian	factor	2.00	contr.treatment	treatment	187	112	97,712	0.143	2.90	201	1.14	2.00
GOLGA8N	0.66	0.50, 0.88	0.004	0.551	0.004	0.004	0.004	0.004	0.004	0.004	High_AboveMedian	GOLGA8N.BIN	dichotomous	FALSE	level	FALSE	382	201	382	prop_hazard	HR	GOLGA8N.BINHigh_AboveMedian	factor	2.00	contr.treatment	treatment	194	90	124,799	0.143	-2.86	201	0.50	0.88
GOLGA8R	0.66	0.50, 0.87	0.004	0.544	0.003	0.004	0.003	0.004	0.004	0.004	High_AboveMedian	GOLGA8R.BIN	dichotomous	FALSE	level	FALSE	382	201	382	prop_hazard	HR	GOLGA8R.BINHigh_AboveMedian	factor	2.00	contr.treatment	treatment	194	87	122,188	0.143	-2.92	201	0.50	0.87
GTF3C6	1.51	1.14, 1.99	0.004	0.553	0.004	0.004	0.004	0.004	0.004	0.004	High_AboveMedian	GTF3C6.BIN	dichotomous	FALSE	level	FALSE	382	201	382	prop_hazard	HR	GTF3C6.BINHigh_AboveMedian	factor	2.00	contr.treatment	treatment	189	111	98,944	0.142	2.89	201	1.14	1.99
H1.4	0.66	0.50, 0.88	0.004	0.549	0.004	0.004	0.004	0.004	0.004	0.004	High_AboveMedian	H1.4.BIN	dichotomous	FALSE	level	FALSE	382	201	382	prop_hazard	HR	H1.4.BINHigh_AboveMedian	factor	2.00	contr.treatment	treatment	194	86	120,576	0.143	-2.88	201	0.50	0.88
HARS1	1.51	1.14, 1.99	0.004	0.547	0.004	0.004	0.004	0.004	0.004	0.004	High_AboveMedian	HARS1.BIN	dichotomous	FALSE	level	FALSE	382	201	382	prop_hazard	HR	HARS1.BINHigh_AboveMedian	factor	2.00	contr.treatment	treatment	189	112	99,509	0.142	2.87	201	1.14	1.99
HES4	1.51	1.14, 2.00	0.004	0.556	0.004	0.004	0.004	0.004	0.004	0.004	High_AboveMedian	HES4.BIN	dichotomous	FALSE	level	FALSE	382	201	382	prop_hazard	HR	HES4.BINHigh_AboveMedian	factor	2.00	contr.treatment	treatment	190	111	98,573	0.142	2.90	201	1.14	2.00
HILPDA	1.51	1.14, 1.99	0.004	0.55	0.004	0.004	0.004	0.004	0.004	0.004	High_AboveMedian	HILPDA.BIN	dichotomous	FALSE	level	FALSE	382	201	382	prop_hazard	HR	HILPDA.BINHigh_AboveMedian	factor	2.00	contr.treatment	treatment	187	113	100,706	0.142	2.88	201	1.14	1.99
HLA.B	0.66	0.50, 0.87	0.004	0.561	0.004	0.004	0.003	0.004	0.004	0.004	High_AboveMedian	HLA.B.BIN	dichotomous	FALSE	level	FALSE	382	201	382	prop_hazard	HR	HLA.B.BINHigh_AboveMedian	factor	2.00	contr.treatment	treatment	188	89	122,361	0.142	-2.90	201	0.50	0.87
HLA.DPB1	0.66	0.50, 0.87	0.004	0.562	0.003	0.004	0.003	0.004	0.004	0.004	High_AboveMedian	HLA.DPB1.BIN	dichotomous	FALSE	level	FALSE	382	201	382	prop_hazard	HR	HLA.DPB1.BINHigh_AboveMedian	factor	2.00	contr.treatment	treatment	188	88	121,531	0.142	-2.92	201	0.50	0.87
HMGA2	1.51	1.14, 2.00	0.004	0.542	0.004	0.004	0.004	0.004	0.004	0.004	High_AboveMedian	HMGA2.BIN	dichotomous	FALSE	level	FALSE	382	201	382	prop_hazard	HR	HMGA2.BINHigh_AboveMedian	factor	2.00	contr.treatment	treatment	190	114	100,601	0.143	2.90	201	1.14	2.00
HMGN1	1.51	1.14, 1.99	0.004	0.554	0.004	0.004	0.004	0.004	0.004	0.004	High_AboveMedian	HMGN1.BIN	dichotomous	FALSE	level	FALSE	382	201	382	prop_hazard	HR	HMGN1.BINHigh_AboveMedian	factor	2.00	contr.treatment	treatment	191	112	100,414	0.142	2.88	201	1.14	1.99
HOXD1	1.51	1.14, 1.99	0.004	0.556	0.004	0.004	0.004	0.004	0.004	0.004	High_AboveMedian	HOXD1.BIN	dichotomous	FALSE	level	FALSE	382	201	382	prop_hazard	HR	HOXD1.BINHigh_AboveMedian	factor	2.00	contr.treatment	treatment	188	110	97,670	0.142	2.88	201	1.14	1.99
IFNLR1	0.66	0.50, 0.87	0.004	0.566	0.003	0.004	0.003	0.004	0.004	0.004	High_AboveMedian	IFNLR1.BIN	dichotomous	FALSE	level	FALSE	382	201	382	prop_hazard	HR	IFNLR1.BINHigh_AboveMedian	factor	2.00	contr.treatment	treatment	191	92	124,593	0.142	-2.92	201	0.50	0.87
IL18RAP	0.66	0.50, 0.88	0.004	0.549	0.004	0.004	0.004	0.004	0.004	0.004	High_AboveMedian	IL18RAP.BIN	dichotomous	FALSE	level	FALSE	382	201	382	prop_hazard	HR	IL18RAP.BINHigh_AboveMedian	factor	2.00	contr.treatment	treatment	189	88	122,373	0.143	-2.88	201	0.50	0.88
INTU	1.51	1.14, 1.99	0.004	0.554	0.004	0.004	0.004	0.004	0.004	0.004	High_AboveMedian	INTU.BIN	dichotomous	FALSE	level	FALSE	382	201	382	prop_hazard	HR	INTU.BINHigh_AboveMedian	factor	2.00	contr.treatment	treatment	190	114	102,751	0.142	2.89	201	1.14	1.99
JAGN1	1.52	1.15, 2.01	0.004	0.539	0.003	0.004	0.003	0.004	0.004	0.004	High_AboveMedian	JAGN1.BIN	dichotomous	FALSE	level	FALSE	382	201	382	prop_hazard	HR	JAGN1.BINHigh_AboveMedian	factor	2.00	contr.treatment	treatment	187	116	102,363	0.143	2.91	201	1.15	2.01
KCNA7	1.50	1.14, 1.98	0.004	0.548	0.004	0.004	0.004	0.004	0.004	0.004	High_AboveMedian	KCNA7.BIN	dichotomous	FALSE	level	FALSE	382	201	382	prop_hazard	HR	KCNA7.BINHigh_AboveMedian	factor	2.00	contr.treatment	treatment	161	103	92,016	0.141	2.89	201	1.14	1.98
KCNH4	0.67	0.50, 0.88	0.004	0.553	0.004	0.004	0.004	0.004	0.004	0.004	High_AboveMedian	KCNH4.BIN	dichotomous	FALSE	level	FALSE	382	201	382	prop_hazard	HR	KCNH4.BINHigh_AboveMedian	factor	2.00	contr.treatment	treatment	192	90	124,734	0.142	-2.86	201	0.50	0.88
KIRREL1	1.51	1.14, 2.00	0.004	0.551	0.004	0.004	0.004	0.004	0.004	0.004	High_AboveMedian	KIRREL1.BIN	dichotomous	FALSE	level	FALSE	382	201	382	prop_hazard	HR	KIRREL1.BINHigh_AboveMedian	factor	2.00	contr.treatment	treatment	192	115	102,177	0.143	2.89	201	1.14	2.00
LMOD1	0.66	0.50, 0.87	0.004	0.546	0.003	0.004	0.003	0.004	0.004	0.004	High_AboveMedian	LMOD1.BIN	dichotomous	FALSE	level	FALSE	382	201	382	prop_hazard	HR	LMOD1.BINHigh_AboveMedian	factor	2.00	contr.treatment	treatment	191	87	121,330	0.143	-2.91	201	0.50	0.87
MAMSTR	1.51	1.14, 1.99	0.004	0.554	0.004	0.004	0.004	0.004	0.004	0.004	High_AboveMedian	MAMSTR.BIN	dichotomous	FALSE	level	FALSE	382	201	382	prop_hazard	HR	MAMSTR.BINHigh_AboveMedian	factor	2.00	contr.treatment	treatment	191	116	106,319	0.143	2.87	201	1.14	1.99
MAP1A	0.67	0.50, 0.88	0.004	0.539	0.004	0.004	0.004	0.004	0.004	0.004	High_AboveMedian	MAP1A.BIN	dichotomous	FALSE	level	FALSE	382	201	382	prop_hazard	HR	MAP1A.BINHigh_AboveMedian	factor	2.00	contr.treatment	treatment	194	85	118,526	0.143	-2.84	201	0.50	0.88
MAP3K12	1.51	1.14, 2.01	0.004	0.553	0.003	0.004	0.003	0.004	0.004	0.004	High_AboveMedian	MAP3K12.BIN	dichotomous	FALSE	level	FALSE	382	201	382	prop_hazard	HR	MAP3K12.BINHigh_AboveMedian	factor	2.00	contr.treatment	treatment	190	117	106,506	0.143	2.90	201	1.14	2.01
MARCHF11	1.68	1.19, 2.39	0.004	0.532	0.006	0.004	0.003	0.006	0.006	0.006	High_AboveMedian	MARCHF11.BIN	dichotomous	FALSE	level	FALSE	382	201	382	prop_hazard	HR	MARCHF11.BINHigh_AboveMedian	factor	2.00	contr.treatment	treatment	56	39	26,980	0.179	2.91	201	1.19	2.39
MASP1	0.67	0.50, 0.88	0.004	0.554	0.004	0.004	0.004	0.004	0.004	0.004	High_AboveMedian	MASP1.BIN	dichotomous	FALSE	level	FALSE	382	201	382	prop_hazard	HR	MASP1.BINHigh_AboveMedian	factor	2.00	contr.treatment	treatment	193	89	122,673	0.142	-2.85	201	0.50	0.88
MCTS1	1.52	1.15, 2.01	0.004	0.537	0.003	0.004	0.003	0.004	0.004	0.004	High_AboveMedian	MCTS1.BIN	dichotomous	FALSE	level	FALSE	382	201	382	prop_hazard	HR	MCTS1.BINHigh_AboveMedian	factor	2.00	contr.treatment	treatment	187	114	99,516	0.143	2.91	201	1.15	2.01
MCUR1	1.51	1.14, 2.00	0.004	0.536	0.004	0.004	0.004	0.004	0.004	0.004	High_AboveMedian	MCUR1.BIN	dichotomous	FALSE	level	FALSE	382	201	382	prop_hazard	HR	MCUR1.BINHigh_AboveMedian	factor	2.00	contr.treatment	treatment	190	114	100,653	0.143	2.87	201	1.14	2.00
MEAF6	1.51	1.14, 1.99	0.004	0.548	0.004	0.004	0.004	0.004	0.004	0.004	High_AboveMedian	MEAF6.BIN	dichotomous	FALSE	level	FALSE	382	201	382	prop_hazard	HR	MEAF6.BINHigh_AboveMedian	factor	2.00	contr.treatment	treatment	187	113	99,669	0.143	2.88	201	1.14	1.99
MRGPRX3	1.50	1.13, 1.98	0.004	0.545	0.004	0.004	0.004	0.004	0.004	0.004	High_AboveMedian	MRGPRX3.BIN	dichotomous	FALSE	level	FALSE	382	201	382	prop_hazard	HR	MRGPRX3.BINHigh_AboveMedian	factor	2.00	contr.treatment	treatment	191	113	100,591	0.143	2.85	201	1.13	1.98
MRPL50	1.51	1.14, 1.99	0.004	0.547	0.004	0.004	0.004	0.004	0.004	0.004	High_AboveMedian	MRPL50.BIN	dichotomous	FALSE	level	FALSE	382	201	382	prop_hazard	HR	MRPL50.BINHigh_AboveMedian	factor	2.00	contr.treatment	treatment	187	111	96,945	0.143	2.87	201	1.14	1.99
MRPS24	1.51	1.14, 1.99	0.004	0.549	0.004	0.004	0.004	0.004	0.004	0.004	High_AboveMedian	MRPS24.BIN	dichotomous	FALSE	level	FALSE	382	201	382	prop_hazard	HR	MRPS24.BINHigh_AboveMedian	factor	2.00	contr.treatment	treatment	188	113	100,761	0.142	2.88	201	1.14	1.99
MSI2	1.51	1.14, 1.99	0.004	0.538	0.004	0.004	0.004	0.004	0.004	0.004	High_AboveMedian	MSI2.BIN	dichotomous	FALSE	level	FALSE	382	201	382	prop_hazard	HR	MSI2.BINHigh_AboveMedian	factor	2.00	contr.treatment	treatment	191	117	105,012	0.143	2.86	201	1.14	1.99
MTDH	1.52	1.15, 2.00	0.004	0.549	0.003	0.004	0.003	0.004	0.004	0.004	High_AboveMedian	MTDH.BIN	dichotomous	FALSE	level	FALSE	382	201	382	prop_hazard	HR	MTDH.BINHigh_AboveMedian	factor	2.00	contr.treatment	treatment	189	114	101,517	0.143	2.92	201	1.15	2.00
MTMR14	0.66	0.50, 0.88	0.004	0.558	0.004	0.004	0.004	0.004	0.004	0.004	High_AboveMedian	MTMR14.BIN	dichotomous	FALSE	level	FALSE	382	201	382	prop_hazard	HR	MTMR14.BINHigh_AboveMedian	factor	2.00	contr.treatment	treatment	189	86	119,325	0.143	-2.88	201	0.50	0.88
MYO7B	0.66	0.50, 0.88	0.004	0.545	0.004	0.004	0.004	0.004	0.004	0.004	High_AboveMedian	MYO7B.BIN	dichotomous	FALSE	level	FALSE	382	201	382	prop_hazard	HR	MYO7B.BINHigh_AboveMedian	factor	2.00	contr.treatment	treatment	191	89	124,122	0.143	-2.87	201	0.50	0.88
NAAA	0.67	0.50, 0.88	0.004	0.554	0.004	0.004	0.004	0.004	0.004	0.004	High_AboveMedian	NAAA.BIN	dichotomous	FALSE	level	FALSE	382	201	382	prop_hazard	HR	NAAA.BINHigh_AboveMedian	factor	2.00	contr.treatment	treatment	189	89	122,255	0.143	-2.85	201	0.50	0.88
NAGK	0.66	0.50, 0.88	0.004	0.551	0.004	0.004	0.004	0.004	0.004	0.004	High_AboveMedian	NAGK.BIN	dichotomous	FALSE	level	FALSE	382	201	382	prop_hazard	HR	NAGK.BINHigh_AboveMedian	factor	2.00	contr.treatment	treatment	189	91	126,308	0.143	-2.86	201	0.50	0.88
NAP1L2	0.67	0.50, 0.88	0.004	0.549	0.004	0.004	0.004	0.004	0.004	0.004	High_AboveMedian	NAP1L2.BIN	dichotomous	FALSE	level	FALSE	382	201	382	prop_hazard	HR	NAP1L2.BINHigh_AboveMedian	factor	2.00	contr.treatment	treatment	191	90	124,628	0.142	-2.86	201	0.50	0.88
NBL1	1.50	1.14, 1.99	0.004	0.55	0.004	0.004	0.004	0.004	0.004	0.004	High_AboveMedian	NBL1.BIN	dichotomous	FALSE	level	FALSE	382	201	382	prop_hazard	HR	NBL1.BINHigh_AboveMedian	factor	2.00	contr.treatment	treatment	187	113	101,464	0.142	2.86	201	1.14	1.99
NDUFB6	1.51	1.14, 2.00	0.004	0.544	0.004	0.004	0.004	0.004	0.004	0.004	High_AboveMedian	NDUFB6.BIN	dichotomous	FALSE	level	FALSE	382	201	382	prop_hazard	HR	NDUFB6.BINHigh_AboveMedian	factor	2.00	contr.treatment	treatment	187	113	99,697	0.143	2.89	201	1.14	2.00
NEXN	0.67	0.50, 0.88	0.004	0.536	0.004	0.004	0.004	0.004	0.004	0.004	High_AboveMedian	NEXN.BIN	dichotomous	FALSE	level	FALSE	382	201	382	prop_hazard	HR	NEXN.BINHigh_AboveMedian	factor	2.00	contr.treatment	treatment	190	84	118,160	0.143	-2.84	201	0.50	0.88
NKRF	1.52	1.14, 2.01	0.004	0.54	0.003	0.004	0.004	0.004	0.004	0.004	High_AboveMedian	NKRF.BIN	dichotomous	FALSE	level	FALSE	382	201	382	prop_hazard	HR	NKRF.BINHigh_AboveMedian	factor	2.00	contr.treatment	treatment	191	119	107,811	0.144	2.90	201	1.14	2.01
NREP	1.50	1.14, 1.99	0.004	0.556	0.004	0.004	0.004	0.004	0.004	0.004	High_AboveMedian	NREP.BIN	dichotomous	FALSE	level	FALSE	382	201	382	prop_hazard	HR	NREP.BINHigh_AboveMedian	factor	2.00	contr.treatment	treatment	188	113	102,225	0.142	2.86	201	1.14	1.99
OGFR	0.66	0.50, 0.88	0.004	0.554	0.004	0.004	0.004	0.004	0.004	0.004	High_AboveMedian	OGFR.BIN	dichotomous	FALSE	level	FALSE	382	201	382	prop_hazard	HR	OGFR.BINHigh_AboveMedian	factor	2.00	contr.treatment	treatment	190	87	120,341	0.143	-2.86	201	0.50	0.88
OR6S1	0.54	0.36, 0.83	0.004	0.539	0.002	0.004	0.004	0.004	0.004	0.004	High_AboveMedian	OR6S1.BIN	dichotomous	FALSE	level	FALSE	382	201	382	prop_hazard	HR	OR6S1.BINHigh_AboveMedian	factor	2.00	contr.treatment	treatment	68	25	47,385	0.214	-2.85	201	0.36	0.83
OVGP1	0.67	0.50, 0.88	0.004	0.545	0.004	0.004	0.004	0.004	0.004	0.004	High_AboveMedian	OVGP1.BIN	dichotomous	FALSE	level	FALSE	382	201	382	prop_hazard	HR	OVGP1.BINHigh_AboveMedian	factor	2.00	contr.treatment	treatment	193	88	122,549	0.143	-2.85	201	0.50	0.88
OXER1	0.66	0.50, 0.88	0.004	0.547	0.004	0.004	0.004	0.004	0.004	0.004	High_AboveMedian	OXER1.BIN	dichotomous	FALSE	level	FALSE	382	201	382	prop_hazard	HR	OXER1.BINHigh_AboveMedian	factor	2.00	contr.treatment	treatment	192	88	122,846	0.143	-2.89	201	0.50	0.88
PARP8	0.66	0.50, 0.88	0.004	0.555	0.004	0.004	0.004	0.004	0.004	0.004	High_AboveMedian	PARP8.BIN	dichotomous	FALSE	level	FALSE	382	201	382	prop_hazard	HR	PARP8.BINHigh_AboveMedian	factor	2.00	contr.treatment	treatment	190	86	118,977	0.143	-2.86	201	0.50	0.88
PDZRN4	0.66	0.50, 0.88	0.004	0.546	0.004	0.004	0.004	0.004	0.004	0.004	High_AboveMedian	PDZRN4.BIN	dichotomous	FALSE	level	FALSE	382	201	382	prop_hazard	HR	PDZRN4.BINHigh_AboveMedian	factor	2.00	contr.treatment	treatment	192	84	117,939	0.143	-2.89	201	0.50	0.88
PER2	0.66	0.50, 0.88	0.004	0.545	0.004	0.004	0.004	0.004	0.004	0.004	High_AboveMedian	PER2.BIN	dichotomous	FALSE	level	FALSE	382	201	382	prop_hazard	HR	PER2.BINHigh_AboveMedian	factor	2.00	contr.treatment	treatment	194	89	124,282	0.143	-2.86	201	0.50	0.88
PFAS	1.51	1.14, 2.00	0.004	0.552	0.004	0.004	0.004	0.004	0.004	0.004	High_AboveMedian	PFAS.BIN	dichotomous	FALSE	level	FALSE	382	201	382	prop_hazard	HR	PFAS.BINHigh_AboveMedian	factor	2.00	contr.treatment	treatment	191	115	103,338	0.143	2.88	201	1.14	2.00
PGF	1.51	1.14, 2.00	0.004	0.546	0.004	0.004	0.004	0.004	0.004	0.004	High_AboveMedian	PGF.BIN	dichotomous	FALSE	level	FALSE	382	201	382	prop_hazard	HR	PGF.BINHigh_AboveMedian	factor	2.00	contr.treatment	treatment	188	114	102,119	0.142	2.90	201	1.14	2.00
PHC2	1.51	1.14, 2.00	0.004	0.545	0.004	0.004	0.004	0.004	0.004	0.004	High_AboveMedian	PHC2.BIN	dichotomous	FALSE	level	FALSE	382	201	382	prop_hazard	HR	PHC2.BINHigh_AboveMedian	factor	2.00	contr.treatment	treatment	187	114	100,825	0.143	2.90	201	1.14	2.00
PIK3R2	1.52	1.15, 2.00	0.004	0.55	0.003	0.004	0.003	0.004	0.004	0.004	High_AboveMedian	PIK3R2.BIN	dichotomous	FALSE	level	FALSE	382	201	382	prop_hazard	HR	PIK3R2.BINHigh_AboveMedian	factor	2.00	contr.treatment	treatment	189	115	103,029	0.143	2.91	201	1.15	2.00
PLAC8	0.66	0.50, 0.88	0.004	0.551	0.004	0.004	0.004	0.004	0.004	0.004	High_AboveMedian	PLAC8.BIN	dichotomous	FALSE	level	FALSE	382	201	382	prop_hazard	HR	PLAC8.BINHigh_AboveMedian	factor	2.00	contr.treatment	treatment	189	85	117,661	0.143	-2.89	201	0.50	0.88
PLPPR2	1.51	1.14, 2.00	0.004	0.544	0.004	0.004	0.004	0.004	0.004	0.004	High_AboveMedian	PLPPR2.BIN	dichotomous	FALSE	level	FALSE	382	201	382	prop_hazard	HR	PLPPR2.BINHigh_AboveMedian	factor	2.00	contr.treatment	treatment	190	117	105,358	0.143	2.87	201	1.14	2.00
PRG4	0.66	0.50, 0.87	0.004	0.536	0.003	0.004	0.004	0.004	0.004	0.004	High_AboveMedian	PRG4.BIN	dichotomous	FALSE	level	FALSE	382	201	382	prop_hazard	HR	PRG4.BINHigh_AboveMedian	factor	2.00	contr.treatment	treatment	191	83	116,865	0.144	-2.90	201	0.50	0.87
PTCHD4	1.51	1.14, 2.00	0.004	0.54	0.004	0.004	0.004	0.004	0.004	0.004	High_AboveMedian	PTCHD4.BIN	dichotomous	FALSE	level	FALSE	382	201	382	prop_hazard	HR	PTCHD4.BINHigh_AboveMedian	factor	2.00	contr.treatment	treatment	190	114	100,399	0.143	2.90	201	1.14	2.00
PTPN22	0.66	0.50, 0.88	0.004	0.552	0.004	0.004	0.004	0.004	0.004	0.004	High_AboveMedian	PTPN22.BIN	dichotomous	FALSE	level	FALSE	382	201	382	prop_hazard	HR	PTPN22.BINHigh_AboveMedian	factor	2.00	contr.treatment	treatment	189	87	120,838	0.143	-2.87	201	0.50	0.88
PYGM	0.66	0.50, 0.88	0.004	0.533	0.004	0.004	0.004	0.004	0.004	0.004	High_AboveMedian	PYGM.BIN	dichotomous	FALSE	level	FALSE	382	201	382	prop_hazard	HR	PYGM.BINHigh_AboveMedian	factor	2.00	contr.treatment	treatment	191	84	118,973	0.144	-2.88	201	0.50	0.88
RCAN1	1.51	1.14, 2.00	0.004	0.543	0.004	0.004	0.003	0.004	0.004	0.004	High_AboveMedian	RCAN1.BIN	dichotomous	FALSE	level	FALSE	382	201	382	prop_hazard	HR	RCAN1.BINHigh_AboveMedian	factor	2.00	contr.treatment	treatment	189	113	99,306	0.143	2.90	201	1.14	2.00
REC8	0.66	0.50, 0.87	0.004	0.549	0.003	0.004	0.003	0.004	0.004	0.004	High_AboveMedian	REC8.BIN	dichotomous	FALSE	level	FALSE	382	201	382	prop_hazard	HR	REC8.BINHigh_AboveMedian	factor	2.00	contr.treatment	treatment	192	89	123,758	0.143	-2.92	201	0.50	0.87
RGL4	0.66	0.50, 0.87	0.004	0.554	0.004	0.004	0.003	0.004	0.004	0.004	High_AboveMedian	RGL4.BIN	dichotomous	FALSE	level	FALSE	382	201	382	prop_hazard	HR	RGL4.BINHigh_AboveMedian	factor	2.00	contr.treatment	treatment	188	88	122,628	0.143	-2.90	201	0.50	0.87
RIPOR3	0.66	0.50, 0.88	0.004	0.551	0.004	0.004	0.004	0.004	0.004	0.004	High_AboveMedian	RIPOR3.BIN	dichotomous	FALSE	level	FALSE	382	201	382	prop_hazard	HR	RIPOR3.BINHigh_AboveMedian	factor	2.00	contr.treatment	treatment	192	90	124,447	0.142	-2.89	201	0.50	0.88
RLBP1	1.50	1.14, 1.98	0.004	0.545	0.004	0.004	0.004	0.004	0.004	0.004	High_AboveMedian	RLBP1.BIN	dichotomous	FALSE	level	FALSE	382	201	382	prop_hazard	HR	RLBP1.BINHigh_AboveMedian	factor	2.00	contr.treatment	treatment	189	112	99,807	0.142	2.86	201	1.14	1.98
RNF24	1.50	1.14, 1.99	0.004	0.545	0.004	0.004	0.004	0.004	0.004	0.004	High_AboveMedian	RNF24.BIN	dichotomous	FALSE	level	FALSE	382	201	382	prop_hazard	HR	RNF24.BINHigh_AboveMedian	factor	2.00	contr.treatment	treatment	187	112	98,010	0.143	2.86	201	1.14	1.99
RPS6KA1	0.66	0.50, 0.88	0.004	0.554	0.004	0.004	0.004	0.004	0.004	0.004	High_AboveMedian	RPS6KA1.BIN	dichotomous	FALSE	level	FALSE	382	201	382	prop_hazard	HR	RPS6KA1.BINHigh_AboveMedian	factor	2.00	contr.treatment	treatment	189	88	120,828	0.142	-2.86	201	0.50	0.88
RSAD2	0.67	0.50, 0.88	0.004	0.556	0.004	0.004	0.004	0.004	0.004	0.004	High_AboveMedian	RSAD2.BIN	dichotomous	FALSE	level	FALSE	382	201	382	prop_hazard	HR	RSAD2.BINHigh_AboveMedian	factor	2.00	contr.treatment	treatment	188	89	122,428	0.142	-2.85	201	0.50	0.88
SERPINA9	0.63	0.46, 0.86	0.004	0.55	0.003	0.004	0.004	0.004	0.004	0.004	High_AboveMedian	SERPINA9.BIN	dichotomous	FALSE	level	FALSE	382	201	382	prop_hazard	HR	SERPINA9.BINHigh_AboveMedian	factor	2.00	contr.treatment	treatment	125	51	79,045	0.162	-2.88	201	0.46	0.86
SETD3	0.66	0.50, 0.88	0.004	0.55	0.004	0.004	0.004	0.004	0.004	0.004	High_AboveMedian	SETD3.BIN	dichotomous	FALSE	level	FALSE	382	201	382	prop_hazard	HR	SETD3.BINHigh_AboveMedian	factor	2.00	contr.treatment	treatment	192	88	122,040	0.142	-2.88	201	0.50	0.88
SGIP1	0.67	0.50, 0.88	0.004	0.554	0.004	0.004	0.004	0.004	0.004	0.004	High_AboveMedian	SGIP1.BIN	dichotomous	FALSE	level	FALSE	382	201	382	prop_hazard	HR	SGIP1.BINHigh_AboveMedian	factor	2.00	contr.treatment	treatment	193	89	123,956	0.142	-2.86	201	0.50	0.88
SIT1	0.66	0.50, 0.87	0.004	0.563	0.004	0.004	0.003	0.004	0.004	0.004	High_AboveMedian	SIT1.BIN	dichotomous	FALSE	level	FALSE	382	201	382	prop_hazard	HR	SIT1.BINHigh_AboveMedian	factor	2.00	contr.treatment	treatment	188	89	122,722	0.142	-2.90	201	0.50	0.87
SLA2	0.67	0.50, 0.88	0.004	0.563	0.004	0.004	0.004	0.004	0.004	0.004	High_AboveMedian	SLA2.BIN	dichotomous	FALSE	level	FALSE	382	201	382	prop_hazard	HR	SLA2.BINHigh_AboveMedian	factor	2.00	contr.treatment	treatment	188	89	121,954	0.142	-2.84	201	0.50	0.88
SLAMF1	0.66	0.50, 0.87	0.004	0.549	0.003	0.004	0.003	0.004	0.004	0.004	High_AboveMedian	SLAMF1.BIN	dichotomous	FALSE	level	FALSE	382	201	382	prop_hazard	HR	SLAMF1.BINHigh_AboveMedian	factor	2.00	contr.treatment	treatment	188	86	120,754	0.143	-2.92	201	0.50	0.87
SLC25A45	0.67	0.50, 0.88	0.004	0.55	0.004	0.004	0.004	0.004	0.004	0.004	High_AboveMedian	SLC25A45.BIN	dichotomous	FALSE	level	FALSE	382	201	382	prop_hazard	HR	SLC25A45.BINHigh_AboveMedian	factor	2.00	contr.treatment	treatment	188	89	122,824	0.143	-2.85	201	0.50	0.88
SMAP1	0.66	0.50, 0.88	0.004	0.547	0.004	0.004	0.004	0.004	0.004	0.004	High_AboveMedian	SMAP1.BIN	dichotomous	FALSE	level	FALSE	382	201	382	prop_hazard	HR	SMAP1.BINHigh_AboveMedian	factor	2.00	contr.treatment	treatment	189	84	117,160	0.143	-2.86	201	0.50	0.88
SMOX	1.50	1.14, 1.99	0.004	0.543	0.004	0.004	0.004	0.004	0.004	0.004	High_AboveMedian	SMOX.BIN	dichotomous	FALSE	level	FALSE	382	201	382	prop_hazard	HR	SMOX.BINHigh_AboveMedian	factor	2.00	contr.treatment	treatment	188	115	102,784	0.143	2.85	201	1.14	1.99
SOX10	1.51	1.14, 1.99	0.004	0.544	0.004	0.004	0.004	0.004	0.004	0.004	High_AboveMedian	SOX10.BIN	dichotomous	FALSE	level	FALSE	382	201	382	prop_hazard	HR	SOX10.BINHigh_AboveMedian	factor	2.00	contr.treatment	treatment	188	116	104,392	0.143	2.86	201	1.14	1.99
SPINK6	1.62	1.17, 2.23	0.004	0.541	0.005	0.004	0.003	0.005	0.005	0.005	High_AboveMedian	SPINK6.BIN	dichotomous	FALSE	level	FALSE	382	201	382	prop_hazard	HR	SPINK6.BINHigh_AboveMedian	factor	2.00	contr.treatment	treatment	72	49	36,677	0.164	2.92	201	1.17	2.23
SRM	1.50	1.14, 1.99	0.004	0.553	0.004	0.004	0.004	0.004	0.004	0.004	High_AboveMedian	SRM.BIN	dichotomous	FALSE	level	FALSE	382	201	382	prop_hazard	HR	SRM.BINHigh_AboveMedian	factor	2.00	contr.treatment	treatment	188	112	98,749	0.142	2.87	201	1.14	1.99
TAF12	1.50	1.14, 1.99	0.004	0.548	0.004	0.004	0.004	0.004	0.004	0.004	High_AboveMedian	TAF12.BIN	dichotomous	FALSE	level	FALSE	382	201	382	prop_hazard	HR	TAF12.BINHigh_AboveMedian	factor	2.00	contr.treatment	treatment	187	111	96,954	0.143	2.85	201	1.14	1.99
TCTN3	1.50	1.13, 1.98	0.004	0.554	0.004	0.004	0.004	0.004	0.004	0.004	High_AboveMedian	TCTN3.BIN	dichotomous	FALSE	level	FALSE	382	201	382	prop_hazard	HR	TCTN3.BINHigh_AboveMedian	factor	2.00	contr.treatment	treatment	190	113	101,662	0.142	2.84	201	1.13	1.98
TEX15	1.50	1.14, 1.99	0.004	0.553	0.004	0.004	0.004	0.004	0.004	0.004	High_AboveMedian	TEX15.BIN	dichotomous	FALSE	level	FALSE	382	201	382	prop_hazard	HR	TEX15.BINHigh_AboveMedian	factor	2.00	contr.treatment	treatment	190	114	102,368	0.142	2.85	201	1.14	1.99
TIGD6	1.50	1.14, 1.99	0.004	0.549	0.004	0.004	0.004	0.004	0.004	0.004	High_AboveMedian	TIGD6.BIN	dichotomous	FALSE	level	FALSE	382	201	382	prop_hazard	HR	TIGD6.BINHigh_AboveMedian	factor	2.00	contr.treatment	treatment	187	114	101,362	0.143	2.85	201	1.14	1.99
TMEM215	1.51	1.14, 2.00	0.004	0.552	0.003	0.004	0.003	0.004	0.004	0.004	High_AboveMedian	TMEM215.BIN	dichotomous	FALSE	level	FALSE	382	201	382	prop_hazard	HR	TMEM215.BINHigh_AboveMedian	factor	2.00	contr.treatment	treatment	189	115	103,386	0.143	2.90	201	1.14	2.00
TMEM249	1.50	1.13, 1.98	0.004	0.552	0.004	0.004	0.004	0.004	0.004	0.004	High_AboveMedian	TMEM249.BIN	dichotomous	FALSE	level	FALSE	382	201	382	prop_hazard	HR	TMEM249.BINHigh_AboveMedian	factor	2.00	contr.treatment	treatment	189	114	103,663	0.142	2.85	201	1.13	1.98
TMEM38B	1.51	1.14, 1.99	0.004	0.549	0.004	0.004	0.004	0.004	0.004	0.004	High_AboveMedian	TMEM38B.BIN	dichotomous	FALSE	level	FALSE	382	201	382	prop_hazard	HR	TMEM38B.BINHigh_AboveMedian	factor	2.00	contr.treatment	treatment	188	113	100,651	0.143	2.88	201	1.14	1.99
TMEM60	1.51	1.14, 2.00	0.004	0.545	0.004	0.004	0.004	0.004	0.004	0.004	High_AboveMedian	TMEM60.BIN	dichotomous	FALSE	level	FALSE	382	201	382	prop_hazard	HR	TMEM60.BINHigh_AboveMedian	factor	2.00	contr.treatment	treatment	187	113	99,864	0.143	2.88	201	1.14	2.00
TMEM71	0.66	0.50, 0.88	0.004	0.539	0.004	0.004	0.004	0.004	0.004	0.004	High_AboveMedian	TMEM71.BIN	dichotomous	FALSE	level	FALSE	382	201	382	prop_hazard	HR	TMEM71.BINHigh_AboveMedian	factor	2.00	contr.treatment	treatment	191	85	118,309	0.143	-2.87	201	0.50	0.88
TPSAB1	0.67	0.50, 0.88	0.004	0.546	0.004	0.004	0.004	0.004	0.004	0.004	High_AboveMedian	TPSAB1.BIN	dichotomous	FALSE	level	FALSE	382	201	382	prop_hazard	HR	TPSAB1.BINHigh_AboveMedian	factor	2.00	contr.treatment	treatment	191	85	118,161	0.143	-2.84	201	0.50	0.88
TRABD2A	0.67	0.50, 0.88	0.004	0.554	0.004	0.004	0.004	0.004	0.004	0.004	High_AboveMedian	TRABD2A.BIN	dichotomous	FALSE	level	FALSE	382	201	382	prop_hazard	HR	TRABD2A.BINHigh_AboveMedian	factor	2.00	contr.treatment	treatment	188	86	118,887	0.143	-2.85	201	0.50	0.88
TREX1	0.67	0.50, 0.88	0.004	0.545	0.004	0.004	0.004	0.004	0.004	0.004	High_AboveMedian	TREX1.BIN	dichotomous	FALSE	level	FALSE	382	201	382	prop_hazard	HR	TREX1.BINHigh_AboveMedian	factor	2.00	contr.treatment	treatment	189	88	122,924	0.143	-2.85	201	0.50	0.88
TRIB2	1.52	1.15, 2.01	0.004	0.535	0.003	0.004	0.003	0.004	0.004	0.004	High_AboveMedian	TRIB2.BIN	dichotomous	FALSE	level	FALSE	382	201	382	prop_hazard	HR	TRIB2.BINHigh_AboveMedian	factor	2.00	contr.treatment	treatment	189	117	103,239	0.143	2.91	201	1.15	2.01
TRO	1.51	1.14, 2.00	0.004	0.55	0.003	0.004	0.003	0.004	0.004	0.004	High_AboveMedian	TRO.BIN	dichotomous	FALSE	level	FALSE	382	201	382	prop_hazard	HR	TRO.BINHigh_AboveMedian	factor	2.00	contr.treatment	treatment	190	114	102,529	0.143	2.90	201	1.14	2.00
TSPYL1	0.66	0.50, 0.87	0.004	0.544	0.004	0.004	0.004	0.004	0.004	0.004	High_AboveMedian	TSPYL1.BIN	dichotomous	FALSE	level	FALSE	382	201	382	prop_hazard	HR	TSPYL1.BINHigh_AboveMedian	factor	2.00	contr.treatment	treatment	189	86	119,709	0.143	-2.89	201	0.50	0.87
UBA2	1.51	1.14, 2.00	0.004	0.552	0.004	0.004	0.004	0.004	0.004	0.004	High_AboveMedian	UBA2.BIN	dichotomous	FALSE	level	FALSE	382	201	382	prop_hazard	HR	UBA2.BINHigh_AboveMedian	factor	2.00	contr.treatment	treatment	190	112	99,073	0.142	2.90	201	1.14	2.00
UNK	1.51	1.14, 2.00	0.004	0.544	0.004	0.004	0.004	0.004	0.004	0.004	High_AboveMedian	UNK.BIN	dichotomous	FALSE	level	FALSE	382	201	382	prop_hazard	HR	UNK.BINHigh_AboveMedian	factor	2.00	contr.treatment	treatment	189	116	104,250	0.143	2.88	201	1.14	2.00
WIPI1	0.66	0.50, 0.87	0.004	0.551	0.003	0.004	0.003	0.004	0.004	0.004	High_AboveMedian	WIPI1.BIN	dichotomous	FALSE	level	FALSE	382	201	382	prop_hazard	HR	WIPI1.BINHigh_AboveMedian	factor	2.00	contr.treatment	treatment	192	86	119,587	0.143	-2.90	201	0.50	0.87
ZBTB26	1.51	1.14, 1.99	0.004	0.55	0.004	0.004	0.004	0.004	0.004	0.004	High_AboveMedian	ZBTB26.BIN	dichotomous	FALSE	level	FALSE	382	201	382	prop_hazard	HR	ZBTB26.BINHigh_AboveMedian	factor	2.00	contr.treatment	treatment	188	113	100,716	0.142	2.88	201	1.14	1.99
ZFP37	1.51	1.14, 1.99	0.004	0.551	0.004	0.004	0.004	0.004	0.004	0.004	High_AboveMedian	ZFP37.BIN	dichotomous	FALSE	level	FALSE	382	201	382	prop_hazard	HR	ZFP37.BINHigh_AboveMedian	factor	2.00	contr.treatment	treatment	191	113	101,240	0.142	2.88	201	1.14	1.99
ZHX1	1.51	1.14, 2.00	0.004	0.553	0.004	0.004	0.004	0.004	0.004	0.004	High_AboveMedian	ZHX1.BIN	dichotomous	FALSE	level	FALSE	382	201	382	prop_hazard	HR	ZHX1.BINHigh_AboveMedian	factor	2.00	contr.treatment	treatment	190	115	103,136	0.143	2.90	201	1.14	2.00
ZNF10	1.51	1.14, 2.00	0.004	0.548	0.004	0.004	0.004	0.004	0.004	0.004	High_AboveMedian	ZNF10.BIN	dichotomous	FALSE	level	FALSE	382	201	382	prop_hazard	HR	ZNF10.BINHigh_AboveMedian	factor	2.00	contr.treatment	treatment	190	113	99,474	0.143	2.88	201	1.14	2.00
ZNF146	1.50	1.13, 1.98	0.004	0.544	0.004	0.004	0.004	0.004	0.004	0.004	High_AboveMedian	ZNF146.BIN	dichotomous	FALSE	level	FALSE	382	201	382	prop_hazard	HR	ZNF146.BINHigh_AboveMedian	factor	2.00	contr.treatment	treatment	188	111	97,012	0.143	2.84	201	1.13	1.98
ZNF366	0.66	0.50, 0.87	0.004	0.553	0.003	0.004	0.003	0.004	0.004	0.004	High_AboveMedian	ZNF366.BIN	dichotomous	FALSE	level	FALSE	382	201	382	prop_hazard	HR	ZNF366.BINHigh_AboveMedian	factor	2.00	contr.treatment	treatment	190	87	120,143	0.143	-2.91	201	0.50	0.87
ZNF80	0.66	0.50, 0.88	0.004	0.556	0.004	0.004	0.004	0.004	0.004	0.004	High_AboveMedian	ZNF80.BIN	dichotomous	FALSE	level	FALSE	382	201	382	prop_hazard	HR	ZNF80.BINHigh_AboveMedian	factor	2.00	contr.treatment	treatment	189	88	121,939	0.143	-2.90	201	0.50	0.88
ABCA6	0.67	0.51, 0.89	0.005	0.543	0.005	0.005	0.005	0.005	0.005	0.005	High_AboveMedian	ABCA6.BIN	dichotomous	FALSE	level	FALSE	382	201	382	prop_hazard	HR	ABCA6.BINHigh_AboveMedian	factor	2.00	contr.treatment	treatment	194	88	121,308	0.142	-2.79	201	0.51	0.89
AC010132.3	1.49	1.13, 1.98	0.005	0.546	0.005	0.005	0.005	0.005	0.005	0.005	High_AboveMedian	AC010132.3.BIN	dichotomous	FALSE	level	FALSE	382	201	382	prop_hazard	HR	AC010132.3.BINHigh_AboveMedian	factor	2.00	contr.treatment	treatment	189	113	100,925	0.142	2.82	201	1.13	1.98
ADGRE5	0.67	0.51, 0.89	0.005	0.549	0.005	0.005	0.005	0.005	0.005	0.005	High_AboveMedian	ADGRE5.BIN	dichotomous	FALSE	level	FALSE	382	201	382	prop_hazard	HR	ADGRE5.BINHigh_AboveMedian	factor	2.00	contr.treatment	treatment	189	88	120,863	0.142	-2.78	201	0.51	0.89
AGO2	1.49	1.13, 1.97	0.005	0.547	0.005	0.005	0.005	0.005	0.005	0.005	High_AboveMedian	AGO2.BIN	dichotomous	FALSE	level	FALSE	382	201	382	prop_hazard	HR	AGO2.BINHigh_AboveMedian	factor	2.00	contr.treatment	treatment	190	115	104,097	0.143	2.81	201	1.13	1.97
AL136295.3	0.66	0.49, 0.88	0.005	0.556	0.004	0.005	0.004	0.005	0.005	0.005	High_AboveMedian	AL136295.3.BIN	dichotomous	FALSE	level	FALSE	382	201	382	prop_hazard	HR	AL136295.3.BINHigh_AboveMedian	factor	2.00	contr.treatment	treatment	155	71	102,015	0.148	-2.82	201	0.49	0.88
AL451136.1	0.66	0.50, 0.88	0.005	0.547	0.004	0.005	0.004	0.005	0.005	0.005	High_AboveMedian	AL451136.1.BIN	dichotomous	FALSE	level	FALSE	382	201	382	prop_hazard	HR	AL451136.1.BINHigh_AboveMedian	factor	2.00	contr.treatment	treatment	181	80	112,206	0.144	-2.84	201	0.50	0.88
AP000781.2	0.67	0.51, 0.89	0.005	0.548	0.005	0.005	0.005	0.005	0.005	0.005	High_AboveMedian	AP000781.2.BIN	dichotomous	FALSE	level	FALSE	382	201	382	prop_hazard	HR	AP000781.2.BINHigh_AboveMedian	factor	2.00	contr.treatment	treatment	190	85	118,318	0.143	-2.81	201	0.51	0.89
APOL3	0.67	0.50, 0.88	0.005	0.558	0.004	0.005	0.004	0.005	0.005	0.005	High_AboveMedian	APOL3.BIN	dichotomous	FALSE	level	FALSE	382	201	382	prop_hazard	HR	APOL3.BINHigh_AboveMedian	factor	2.00	contr.treatment	treatment	188	88	121,333	0.143	-2.84	201	0.50	0.88
APOL6	0.67	0.51, 0.89	0.005	0.56	0.005	0.005	0.005	0.005	0.005	0.005	High_AboveMedian	APOL6.BIN	dichotomous	FALSE	level	FALSE	382	201	382	prop_hazard	HR	APOL6.BINHigh_AboveMedian	factor	2.00	contr.treatment	treatment	188	91	124,464	0.142	-2.78	201	0.51	0.89
ARF3	1.50	1.13, 1.98	0.005	0.544	0.004	0.005	0.004	0.005	0.005	0.005	High_AboveMedian	ARF3.BIN	dichotomous	FALSE	level	FALSE	382	201	382	prop_hazard	HR	ARF3.BINHigh_AboveMedian	factor	2.00	contr.treatment	treatment	187	115	103,044	0.143	2.83	201	1.13	1.98
ASIC4	1.49	1.12, 1.96	0.005	0.56	0.005	0.005	0.005	0.005	0.005	0.005	High_AboveMedian	ASIC4.BIN	dichotomous	FALSE	level	FALSE	382	201	382	prop_hazard	HR	ASIC4.BINHigh_AboveMedian	factor	2.00	contr.treatment	treatment	191	110	99,355	0.142	2.79	201	1.12	1.96
ATP5F1E	1.49	1.12, 1.97	0.005	0.54	0.005	0.005	0.005	0.005	0.005	0.005	High_AboveMedian	ATP5F1E.BIN	dichotomous	FALSE	level	FALSE	382	201	382	prop_hazard	HR	ATP5F1E.BINHigh_AboveMedian	factor	2.00	contr.treatment	treatment	190	111	98,553	0.142	2.78	201	1.12	1.97
ATP9B	0.67	0.51, 0.89	0.005	0.541	0.005	0.005	0.005	0.005	0.005	0.005	High_AboveMedian	ATP9B.BIN	dichotomous	FALSE	level	FALSE	382	201	382	prop_hazard	HR	ATP9B.BINHigh_AboveMedian	factor	2.00	contr.treatment	treatment	194	88	122,678	0.143	-2.81	201	0.51	0.89
BCL2L12	1.49	1.13, 1.97	0.005	0.554	0.005	0.005	0.005	0.005	0.005	0.005	High_AboveMedian	BCL2L12.BIN	dichotomous	FALSE	level	FALSE	382	201	382	prop_hazard	HR	BCL2L12.BINHigh_AboveMedian	factor	2.00	contr.treatment	treatment	191	110	97,904	0.142	2.82	201	1.13	1.97
BMP2K	0.67	0.51, 0.89	0.005	0.549	0.005	0.005	0.005	0.005	0.005	0.005	High_AboveMedian	BMP2K.BIN	dichotomous	FALSE	level	FALSE	382	201	382	prop_hazard	HR	BMP2K.BINHigh_AboveMedian	factor	2.00	contr.treatment	treatment	193	87	120,852	0.143	-2.80	201	0.51	0.89
BRPF1	0.67	0.51, 0.89	0.005	0.551	0.005	0.005	0.005	0.005	0.005	0.005	High_AboveMedian	BRPF1.BIN	dichotomous	FALSE	level	FALSE	382	201	382	prop_hazard	HR	BRPF1.BINHigh_AboveMedian	factor	2.00	contr.treatment	treatment	192	89	122,867	0.142	-2.81	201	0.51	0.89
BTBD11	0.67	0.51, 0.89	0.005	0.553	0.005	0.005	0.005	0.005	0.005	0.005	High_AboveMedian	BTBD11.BIN	dichotomous	FALSE	level	FALSE	382	201	382	prop_hazard	HR	BTBD11.BINHigh_AboveMedian	factor	2.00	contr.treatment	treatment	191	90	123,930	0.143	-2.78	201	0.51	0.89
C16orf87	1.50	1.13, 1.98	0.005	0.549	0.004	0.005	0.004	0.005	0.005	0.005	High_AboveMedian	C16orf87.BIN	dichotomous	FALSE	level	FALSE	382	201	382	prop_hazard	HR	C16orf87.BINHigh_AboveMedian	factor	2.00	contr.treatment	treatment	187	112	99,477	0.142	2.83	201	1.13	1.98
C17orf64	0.66	0.49, 0.88	0.005	0.565	0.004	0.005	0.004	0.005	0.005	0.005	High_AboveMedian	C17orf64.BIN	dichotomous	FALSE	level	FALSE	382	201	382	prop_hazard	HR	C17orf64.BINHigh_AboveMedian	factor	2.00	contr.treatment	treatment	159	72	102,669	0.147	-2.84	201	0.49	0.88
CCDC127	1.49	1.13, 1.97	0.005	0.547	0.005	0.005	0.005	0.005	0.005	0.005	High_AboveMedian	CCDC127.BIN	dichotomous	FALSE	level	FALSE	382	201	382	prop_hazard	HR	CCDC127.BINHigh_AboveMedian	factor	2.00	contr.treatment	treatment	187	114	102,035	0.143	2.80	201	1.13	1.97
CD244	0.67	0.51, 0.88	0.005	0.552	0.005	0.005	0.004	0.005	0.005	0.005	High_AboveMedian	CD244.BIN	dichotomous	FALSE	level	FALSE	382	201	382	prop_hazard	HR	CD244.BINHigh_AboveMedian	factor	2.00	contr.treatment	treatment	189	90	123,748	0.142	-2.83	201	0.51	0.88
CD53	0.67	0.51, 0.88	0.005	0.554	0.004	0.005	0.004	0.005	0.005	0.005	High_AboveMedian	CD53.BIN	dichotomous	FALSE	level	FALSE	382	201	382	prop_hazard	HR	CD53.BINHigh_AboveMedian	factor	2.00	contr.treatment	treatment	189	89	122,363	0.142	-2.83	201	0.51	0.88
CD69	0.67	0.51, 0.88	0.005	0.558	0.005	0.005	0.004	0.005	0.005	0.005	High_AboveMedian	CD69.BIN	dichotomous	FALSE	level	FALSE	382	201	382	prop_hazard	HR	CD69.BINHigh_AboveMedian	factor	2.00	contr.treatment	treatment	189	87	120,190	0.143	-2.82	201	0.51	0.88
CD7	0.67	0.51, 0.89	0.005	0.558	0.005	0.005	0.005	0.005	0.005	0.005	High_AboveMedian	CD7.BIN	dichotomous	FALSE	level	FALSE	382	201	382	prop_hazard	HR	CD7.BINHigh_AboveMedian	factor	2.00	contr.treatment	treatment	188	89	121,581	0.142	-2.81	201	0.51	0.89
CD99	0.67	0.50, 0.88	0.005	0.554	0.004	0.005	0.004	0.005	0.005	0.005	High_AboveMedian	CD99.BIN	dichotomous	FALSE	level	FALSE	382	201	382	prop_hazard	HR	CD99.BINHigh_AboveMedian	factor	2.00	contr.treatment	treatment	193	87	120,005	0.143	-2.84	201	0.50	0.88
CDK11A	0.67	0.51, 0.89	0.005	0.537	0.005	0.005	0.005	0.005	0.005	0.005	High_AboveMedian	CDK11A.BIN	dichotomous	FALSE	level	FALSE	382	201	382	prop_hazard	HR	CDK11A.BINHigh_AboveMedian	factor	2.00	contr.treatment	treatment	194	87	121,293	0.143	-2.80	201	0.51	0.89
CDKN2AIPNL	1.50	1.13, 1.98	0.005	0.549	0.005	0.005	0.005	0.005	0.005	0.005	High_AboveMedian	CDKN2AIPNL.BIN	dichotomous	FALSE	level	FALSE	382	201	382	prop_hazard	HR	CDKN2AIPNL.BINHigh_AboveMedian	factor	2.00	contr.treatment	treatment	187	111	97,936	0.143	2.82	201	1.13	1.98
CETN3	1.50	1.13, 1.98	0.005	0.546	0.004	0.005	0.004	0.005	0.005	0.005	High_AboveMedian	CETN3.BIN	dichotomous	FALSE	level	FALSE	382	201	382	prop_hazard	HR	CETN3.BINHigh_AboveMedian	factor	2.00	contr.treatment	treatment	191	111	98,550	0.143	2.83	201	1.13	1.98
CFAP20	1.50	1.13, 1.98	0.005	0.546	0.004	0.005	0.004	0.005	0.005	0.005	High_AboveMedian	CFAP20.BIN	dichotomous	FALSE	level	FALSE	382	201	382	prop_hazard	HR	CFAP20.BINHigh_AboveMedian	factor	2.00	contr.treatment	treatment	189	113	100,124	0.143	2.83	201	1.13	1.98
CFD	0.67	0.51, 0.89	0.005	0.548	0.005	0.005	0.005	0.005	0.005	0.005	High_AboveMedian	CFD.BIN	dichotomous	FALSE	level	FALSE	382	201	382	prop_hazard	HR	CFD.BINHigh_AboveMedian	factor	2.00	contr.treatment	treatment	188	86	118,939	0.143	-2.81	201	0.51	0.89
CMC2	1.49	1.13, 1.97	0.005	0.543	0.005	0.005	0.005	0.005	0.005	0.005	High_AboveMedian	CMC2.BIN	dichotomous	FALSE	level	FALSE	382	201	382	prop_hazard	HR	CMC2.BINHigh_AboveMedian	factor	2.00	contr.treatment	treatment	188	113	101,015	0.143	2.81	201	1.13	1.97
CNKSR1	0.67	0.50, 0.88	0.005	0.548	0.004	0.005	0.004	0.005	0.005	0.005	High_AboveMedian	CNKSR1.BIN	dichotomous	FALSE	level	FALSE	382	201	382	prop_hazard	HR	CNKSR1.BINHigh_AboveMedian	factor	2.00	contr.treatment	treatment	193	88	122,136	0.143	-2.83	201	0.50	0.88
COPG2	1.49	1.13, 1.97	0.005	0.54	0.005	0.005	0.005	0.005	0.005	0.005	High_AboveMedian	COPG2.BIN	dichotomous	FALSE	level	FALSE	382	201	382	prop_hazard	HR	COPG2.BINHigh_AboveMedian	factor	2.00	contr.treatment	treatment	189	114	101,937	0.143	2.79	201	1.13	1.97
CRISPLD2	0.67	0.51, 0.89	0.005	0.547	0.005	0.005	0.005	0.005	0.005	0.005	High_AboveMedian	CRISPLD2.BIN	dichotomous	FALSE	level	FALSE	382	201	382	prop_hazard	HR	CRISPLD2.BINHigh_AboveMedian	factor	2.00	contr.treatment	treatment	190	86	119,300	0.143	-2.81	201	0.51	0.89
CRTAM	0.67	0.51, 0.89	0.005	0.558	0.005	0.005	0.005	0.005	0.005	0.005	High_AboveMedian	CRTAM.BIN	dichotomous	FALSE	level	FALSE	382	201	382	prop_hazard	HR	CRTAM.BINHigh_AboveMedian	factor	2.00	contr.treatment	treatment	189	89	121,937	0.142	-2.80	201	0.51	0.89
CYP27C1	1.50	1.13, 1.98	0.005	0.541	0.004	0.005	0.005	0.005	0.005	0.005	High_AboveMedian	CYP27C1.BIN	dichotomous	FALSE	level	FALSE	382	201	382	prop_hazard	HR	CYP27C1.BINHigh_AboveMedian	factor	2.00	contr.treatment	treatment	192	117	105,536	0.143	2.82	201	1.13	1.98
CYP7B1	1.50	1.13, 1.98	0.005	0.554	0.004	0.005	0.004	0.005	0.005	0.005	High_AboveMedian	CYP7B1.BIN	dichotomous	FALSE	level	FALSE	382	201	382	prop_hazard	HR	CYP7B1.BINHigh_AboveMedian	factor	2.00	contr.treatment	treatment	189	112	101,066	0.142	2.83	201	1.13	1.98
CYTH4	0.67	0.51, 0.89	0.005	0.551	0.005	0.005	0.005	0.005	0.005	0.005	High_AboveMedian	CYTH4.BIN	dichotomous	FALSE	level	FALSE	382	201	382	prop_hazard	HR	CYTH4.BINHigh_AboveMedian	factor	2.00	contr.treatment	treatment	188	89	122,746	0.143	-2.81	201	0.51	0.89
DENND1C	0.67	0.51, 0.88	0.005	0.56	0.004	0.005	0.004	0.005	0.005	0.005	High_AboveMedian	DENND1C.BIN	dichotomous	FALSE	level	FALSE	382	201	382	prop_hazard	HR	DENND1C.BINHigh_AboveMedian	factor	2.00	contr.treatment	treatment	187	89	122,309	0.142	-2.83	201	0.51	0.88
DEPDC4	1.50	1.13, 1.98	0.005	0.55	0.004	0.005	0.004	0.005	0.005	0.005	High_AboveMedian	DEPDC4.BIN	dichotomous	FALSE	level	FALSE	382	201	382	prop_hazard	HR	DEPDC4.BINHigh_AboveMedian	factor	2.00	contr.treatment	treatment	192	113	101,949	0.143	2.83	201	1.13	1.98
DUSP6	1.50	1.13, 1.98	0.005	0.541	0.004	0.005	0.004	0.005	0.005	0.005	High_AboveMedian	DUSP6.BIN	dichotomous	FALSE	level	FALSE	382	201	382	prop_hazard	HR	DUSP6.BINHigh_AboveMedian	factor	2.00	contr.treatment	treatment	190	115	102,633	0.143	2.83	201	1.13	1.98
DYNLRB1	1.50	1.13, 1.98	0.005	0.535	0.005	0.005	0.005	0.005	0.005	0.005	High_AboveMedian	DYNLRB1.BIN	dichotomous	FALSE	level	FALSE	382	201	382	prop_hazard	HR	DYNLRB1.BINHigh_AboveMedian	factor	2.00	contr.treatment	treatment	187	114	100,351	0.143	2.81	201	1.13	1.98
ELF4	0.67	0.51, 0.89	0.005	0.547	0.005	0.005	0.005	0.005	0.005	0.005	High_AboveMedian	ELF4.BIN	dichotomous	FALSE	level	FALSE	382	201	382	prop_hazard	HR	ELF4.BINHigh_AboveMedian	factor	2.00	contr.treatment	treatment	189	88	122,058	0.143	-2.79	201	0.51	0.89
EMC6	1.49	1.13, 1.97	0.005	0.538	0.005	0.005	0.005	0.005	0.005	0.005	High_AboveMedian	EMC6.BIN	dichotomous	FALSE	level	FALSE	382	201	382	prop_hazard	HR	EMC6.BINHigh_AboveMedian	factor	2.00	contr.treatment	treatment	187	113	100,533	0.143	2.79	201	1.13	1.97
ENY2	1.49	1.13, 1.98	0.005	0.538	0.005	0.005	0.005	0.005	0.005	0.005	High_AboveMedian	ENY2.BIN	dichotomous	FALSE	level	FALSE	382	201	382	prop_hazard	HR	ENY2.BINHigh_AboveMedian	factor	2.00	contr.treatment	treatment	189	114	100,897	0.143	2.81	201	1.13	1.98
EPHA6	1.49	1.13, 1.97	0.005	0.56	0.005	0.005	0.005	0.005	0.005	0.005	High_AboveMedian	EPHA6.BIN	dichotomous	FALSE	level	FALSE	382	201	382	prop_hazard	HR	EPHA6.BINHigh_AboveMedian	factor	2.00	contr.treatment	treatment	193	111	100,022	0.142	2.79	201	1.13	1.97
ERCC5	0.67	0.51, 0.89	0.005	0.541	0.005	0.005	0.005	0.005	0.005	0.005	High_AboveMedian	ERCC5.BIN	dichotomous	FALSE	level	FALSE	382	201	382	prop_hazard	HR	ERCC5.BINHigh_AboveMedian	factor	2.00	contr.treatment	treatment	193	88	122,883	0.143	-2.80	201	0.51	0.89
FAM168B	1.49	1.13, 1.97	0.005	0.551	0.005	0.005	0.005	0.005	0.005	0.005	High_AboveMedian	FAM168B.BIN	dichotomous	FALSE	level	FALSE	382	201	382	prop_hazard	HR	FAM168B.BINHigh_AboveMedian	factor	2.00	contr.treatment	treatment	187	113	100,806	0.142	2.82	201	1.13	1.97
FAT4	0.67	0.50, 0.89	0.005	0.538	0.005	0.005	0.005	0.005	0.005	0.005	High_AboveMedian	FAT4.BIN	dichotomous	FALSE	level	FALSE	382	201	382	prop_hazard	HR	FAT4.BINHigh_AboveMedian	factor	2.00	contr.treatment	treatment	194	87	122,052	0.143	-2.81	201	0.50	0.89
GPR174	0.67	0.51, 0.88	0.005	0.559	0.005	0.005	0.004	0.005	0.005	0.005	High_AboveMedian	GPR174.BIN	dichotomous	FALSE	level	FALSE	382	201	382	prop_hazard	HR	GPR174.BINHigh_AboveMedian	factor	2.00	contr.treatment	treatment	189	89	121,576	0.142	-2.82	201	0.51	0.88
GRAP2	0.67	0.51, 0.89	0.005	0.553	0.005	0.005	0.005	0.005	0.005	0.005	High_AboveMedian	GRAP2.BIN	dichotomous	FALSE	level	FALSE	382	201	382	prop_hazard	HR	GRAP2.BINHigh_AboveMedian	factor	2.00	contr.treatment	treatment	188	88	120,378	0.143	-2.80	201	0.51	0.89
HOXA11	1.50	1.13, 1.98	0.005	0.546	0.004	0.005	0.004	0.005	0.005	0.005	High_AboveMedian	HOXA11.BIN	dichotomous	FALSE	level	FALSE	382	201	382	prop_hazard	HR	HOXA11.BINHigh_AboveMedian	factor	2.00	contr.treatment	treatment	190	116	106,371	0.143	2.83	201	1.13	1.98
IGFBP3	1.49	1.13, 1.97	0.005	0.552	0.005	0.005	0.004	0.005	0.005	0.005	High_AboveMedian	IGFBP3.BIN	dichotomous	FALSE	level	FALSE	382	201	382	prop_hazard	HR	IGFBP3.BINHigh_AboveMedian	factor	2.00	contr.treatment	treatment	187	112	100,901	0.142	2.82	201	1.13	1.97
IGLON5	1.49	1.13, 1.98	0.005	0.548	0.005	0.005	0.005	0.005	0.005	0.005	High_AboveMedian	IGLON5.BIN	dichotomous	FALSE	level	FALSE	382	201	382	prop_hazard	HR	IGLON5.BINHigh_AboveMedian	factor	2.00	contr.treatment	treatment	188	114	102,994	0.142	2.82	201	1.13	1.98
IMPA1	1.49	1.13, 1.98	0.005	0.54	0.005	0.005	0.005	0.005	0.005	0.005	High_AboveMedian	IMPA1.BIN	dichotomous	FALSE	level	FALSE	382	201	382	prop_hazard	HR	IMPA1.BINHigh_AboveMedian	factor	2.00	contr.treatment	treatment	188	116	103,955	0.143	2.81	201	1.13	1.98
IQGAP2	0.67	0.51, 0.89	0.005	0.539	0.005	0.005	0.005	0.005	0.005	0.005	High_AboveMedian	IQGAP2.BIN	dichotomous	FALSE	level	FALSE	382	201	382	prop_hazard	HR	IQGAP2.BINHigh_AboveMedian	factor	2.00	contr.treatment	treatment	191	87	119,815	0.143	-2.79	201	0.51	0.89
KANSL2	1.50	1.13, 1.98	0.005	0.549	0.004	0.005	0.004	0.005	0.005	0.005	High_AboveMedian	KANSL2.BIN	dichotomous	FALSE	level	FALSE	382	201	382	prop_hazard	HR	KANSL2.BINHigh_AboveMedian	factor	2.00	contr.treatment	treatment	190	115	103,470	0.143	2.84	201	1.13	1.98
KHDRBS3	1.49	1.13, 1.97	0.005	0.54	0.005	0.005	0.005	0.005	0.005	0.005	High_AboveMedian	KHDRBS3.BIN	dichotomous	FALSE	level	FALSE	382	201	382	prop_hazard	HR	KHDRBS3.BINHigh_AboveMedian	factor	2.00	contr.treatment	treatment	190	114	102,653	0.143	2.79	201	1.13	1.97
KLF2	0.67	0.51, 0.89	0.005	0.556	0.005	0.005	0.005	0.005	0.005	0.005	High_AboveMedian	KLF2.BIN	dichotomous	FALSE	level	FALSE	382	201	382	prop_hazard	HR	KLF2.BINHigh_AboveMedian	factor	2.00	contr.treatment	treatment	188	88	121,171	0.142	-2.78	201	0.51	0.89
LGI2	0.67	0.51, 0.89	0.005	0.545	0.005	0.005	0.005	0.005	0.005	0.005	High_AboveMedian	LGI2.BIN	dichotomous	FALSE	level	FALSE	382	201	382	prop_hazard	HR	LGI2.BINHigh_AboveMedian	factor	2.00	contr.treatment	treatment	189	85	117,617	0.143	-2.79	201	0.51	0.89
LIPC	0.67	0.51, 0.88	0.005	0.559	0.005	0.005	0.005	0.005	0.005	0.005	High_AboveMedian	LIPC.BIN	dichotomous	FALSE	level	FALSE	382	201	382	prop_hazard	HR	LIPC.BINHigh_AboveMedian	factor	2.00	contr.treatment	treatment	190	88	120,512	0.142	-2.82	201	0.51	0.88
LSM2	1.49	1.13, 1.97	0.005	0.544	0.005	0.005	0.005	0.005	0.005	0.005	High_AboveMedian	LSM2.BIN	dichotomous	FALSE	level	FALSE	382	201	382	prop_hazard	HR	LSM2.BINHigh_AboveMedian	factor	2.00	contr.treatment	treatment	187	113	100,498	0.143	2.79	201	1.13	1.97
LY75	0.67	0.51, 0.89	0.005	0.554	0.005	0.005	0.005	0.005	0.005	0.005	High_AboveMedian	LY75.BIN	dichotomous	FALSE	level	FALSE	382	201	382	prop_hazard	HR	LY75.BINHigh_AboveMedian	factor	2.00	contr.treatment	treatment	189	89	121,595	0.142	-2.80	201	0.51	0.89
MAP2	1.49	1.13, 1.98	0.005	0.535	0.005	0.005	0.005	0.005	0.005	0.005	High_AboveMedian	MAP2.BIN	dichotomous	FALSE	level	FALSE	382	201	382	prop_hazard	HR	MAP2.BINHigh_AboveMedian	factor	2.00	contr.treatment	treatment	192	115	102,164	0.143	2.80	201	1.13	1.98
MAPK9	1.49	1.13, 1.97	0.005	0.549	0.005	0.005	0.005	0.005	0.005	0.005	High_AboveMedian	MAPK9.BIN	dichotomous	FALSE	level	FALSE	382	201	382	prop_hazard	HR	MAPK9.BINHigh_AboveMedian	factor	2.00	contr.treatment	treatment	187	112	100,190	0.142	2.81	201	1.13	1.97
MET	1.49	1.12, 1.96	0.005	0.556	0.005	0.005	0.005	0.005	0.005	0.005	High_AboveMedian	MET.BIN	dichotomous	FALSE	level	FALSE	382	201	382	prop_hazard	HR	MET.BINHigh_AboveMedian	factor	2.00	contr.treatment	treatment	190	112	102,208	0.142	2.79	201	1.12	1.96
MFAP3L	1.50	1.13, 1.99	0.005	0.533	0.005	0.005	0.005	0.005	0.005	0.005	High_AboveMedian	MFAP3L.BIN	dichotomous	FALSE	level	FALSE	382	201	382	prop_hazard	HR	MFAP3L.BINHigh_AboveMedian	factor	2.00	contr.treatment	treatment	188	116	103,502	0.143	2.82	201	1.13	1.99
MIDEAS	0.67	0.51, 0.89	0.005	0.544	0.005	0.005	0.005	0.005	0.005	0.005	High_AboveMedian	MIDEAS.BIN	dichotomous	FALSE	level	FALSE	382	201	382	prop_hazard	HR	MIDEAS.BINHigh_AboveMedian	factor	2.00	contr.treatment	treatment	191	87	121,072	0.143	-2.81	201	0.51	0.89
MOXD1	1.49	1.13, 1.97	0.005	0.552	0.005	0.005	0.005	0.005	0.005	0.005	High_AboveMedian	MOXD1.BIN	dichotomous	FALSE	level	FALSE	382	201	382	prop_hazard	HR	MOXD1.BINHigh_AboveMedian	factor	2.00	contr.treatment	treatment	191	111	100,059	0.142	2.81	201	1.13	1.97
MSI1	1.50	1.13, 1.98	0.005	0.554	0.004	0.005	0.004	0.005	0.005	0.005	High_AboveMedian	MSI1.BIN	dichotomous	FALSE	level	FALSE	382	201	382	prop_hazard	HR	MSI1.BINHigh_AboveMedian	factor	2.00	contr.treatment	treatment	189	112	99,692	0.142	2.84	201	1.13	1.98
MTMR6	1.49	1.13, 1.97	0.005	0.543	0.005	0.005	0.005	0.005	0.005	0.005	High_AboveMedian	MTMR6.BIN	dichotomous	FALSE	level	FALSE	382	201	382	prop_hazard	HR	MTMR6.BINHigh_AboveMedian	factor	2.00	contr.treatment	treatment	187	114	102,084	0.143	2.81	201	1.13	1.97
MTSS2	1.50	1.13, 1.98	0.005	0.547	0.004	0.005	0.004	0.005	0.005	0.005	High_AboveMedian	MTSS2.BIN	dichotomous	FALSE	level	FALSE	382	201	382	prop_hazard	HR	MTSS2.BINHigh_AboveMedian	factor	2.00	contr.treatment	treatment	189	115	103,807	0.143	2.84	201	1.13	1.98
MYD88	0.67	0.51, 0.89	0.005	0.553	0.005	0.005	0.005	0.005	0.005	0.005	High_AboveMedian	MYD88.BIN	dichotomous	FALSE	level	FALSE	382	201	382	prop_hazard	HR	MYD88.BINHigh_AboveMedian	factor	2.00	contr.treatment	treatment	188	90	123,747	0.142	-2.79	201	0.51	0.89
MYL6B	1.50	1.13, 1.98	0.005	0.545	0.004	0.005	0.004	0.005	0.005	0.005	High_AboveMedian	MYL6B.BIN	dichotomous	FALSE	level	FALSE	382	201	382	prop_hazard	HR	MYL6B.BINHigh_AboveMedian	factor	2.00	contr.treatment	treatment	188	115	103,190	0.143	2.83	201	1.13	1.98
MYO7A	0.67	0.51, 0.89	0.005	0.546	0.005	0.005	0.005	0.005	0.005	0.005	High_AboveMedian	MYO7A.BIN	dichotomous	FALSE	level	FALSE	382	201	382	prop_hazard	HR	MYO7A.BINHigh_AboveMedian	factor	2.00	contr.treatment	treatment	190	90	124,386	0.143	-2.79	201	0.51	0.89
NAA38	1.49	1.13, 1.98	0.005	0.548	0.005	0.005	0.005	0.005	0.005	0.005	High_AboveMedian	NAA38.BIN	dichotomous	FALSE	level	FALSE	382	201	382	prop_hazard	HR	NAA38.BINHigh_AboveMedian	factor	2.00	contr.treatment	treatment	187	114	102,423	0.143	2.81	201	1.13	1.98
NACA2	1.50	1.13, 1.98	0.005	0.55	0.004	0.005	0.004	0.005	0.005	0.005	High_AboveMedian	NACA2.BIN	dichotomous	FALSE	level	FALSE	382	201	382	prop_hazard	HR	NACA2.BINHigh_AboveMedian	factor	2.00	contr.treatment	treatment	190	115	104,302	0.143	2.82	201	1.13	1.98
NBPF1	0.67	0.50, 0.88	0.005	0.54	0.004	0.005	0.004	0.005	0.005	0.005	High_AboveMedian	NBPF1.BIN	dichotomous	FALSE	level	FALSE	382	201	382	prop_hazard	HR	NBPF1.BINHigh_AboveMedian	factor	2.00	contr.treatment	treatment	194	87	121,706	0.143	-2.84	201	0.50	0.88
NCR1	0.67	0.50, 0.88	0.005	0.556	0.004	0.005	0.004	0.005	0.005	0.005	High_AboveMedian	NCR1.BIN	dichotomous	FALSE	level	FALSE	382	201	382	prop_hazard	HR	NCR1.BINHigh_AboveMedian	factor	2.00	contr.treatment	treatment	189	87	120,752	0.143	-2.84	201	0.50	0.88
NKX2.2	1.50	1.13, 1.98	0.005	0.547	0.004	0.005	0.004	0.005	0.005	0.005	High_AboveMedian	NKX2.2.BIN	dichotomous	FALSE	level	FALSE	382	201	382	prop_hazard	HR	NKX2.2.BINHigh_AboveMedian	factor	2.00	contr.treatment	treatment	190	113	100,704	0.142	2.84	201	1.13	1.98
NLRP12	0.67	0.51, 0.88	0.005	0.543	0.005	0.005	0.005	0.005	0.005	0.005	High_AboveMedian	NLRP12.BIN	dichotomous	FALSE	level	FALSE	382	201	382	prop_hazard	HR	NLRP12.BINHigh_AboveMedian	factor	2.00	contr.treatment	treatment	193	87	121,304	0.143	-2.82	201	0.51	0.88
NSUN7	1.49	1.13, 1.97	0.005	0.554	0.005	0.005	0.005	0.005	0.005	0.005	High_AboveMedian	NSUN7.BIN	dichotomous	FALSE	level	FALSE	382	201	382	prop_hazard	HR	NSUN7.BINHigh_AboveMedian	factor	2.00	contr.treatment	treatment	192	115	104,392	0.143	2.79	201	1.13	1.97
OCM	0.67	0.50, 0.88	0.005	0.548	0.004	0.005	0.004	0.005	0.005	0.005	High_AboveMedian	OCM.BIN	dichotomous	FALSE	level	FALSE	382	201	382	prop_hazard	HR	OCM.BINHigh_AboveMedian	factor	2.00	contr.treatment	treatment	188	87	120,595	0.143	-2.83	201	0.50	0.88
PEX14	0.67	0.51, 0.89	0.005	0.541	0.005	0.005	0.005	0.005	0.005	0.005	High_AboveMedian	PEX14.BIN	dichotomous	FALSE	level	FALSE	382	201	382	prop_hazard	HR	PEX14.BINHigh_AboveMedian	factor	2.00	contr.treatment	treatment	191	85	117,636	0.143	-2.78	201	0.51	0.89
PIGF	1.49	1.12, 1.96	0.005	0.541	0.005	0.005	0.005	0.005	0.005	0.005	High_AboveMedian	PIGF.BIN	dichotomous	FALSE	level	FALSE	382	201	382	prop_hazard	HR	PIGF.BINHigh_AboveMedian	factor	2.00	contr.treatment	treatment	188	112	100,403	0.142	2.78	201	1.12	1.96
PIK3AP1	0.67	0.51, 0.89	0.005	0.552	0.005	0.005	0.005	0.005	0.005	0.005	High_AboveMedian	PIK3AP1.BIN	dichotomous	FALSE	level	FALSE	382	201	382	prop_hazard	HR	PIK3AP1.BINHigh_AboveMedian	factor	2.00	contr.treatment	treatment	189	91	125,082	0.143	-2.80	201	0.51	0.89
PITX2	1.49	1.12, 1.96	0.005	0.543	0.005	0.005	0.005	0.005	0.005	0.005	High_AboveMedian	PITX2.BIN	dichotomous	FALSE	level	FALSE	382	201	382	prop_hazard	HR	PITX2.BINHigh_AboveMedian	factor	2.00	contr.treatment	treatment	188	112	100,717	0.142	2.78	201	1.12	1.96
POT1	1.49	1.13, 1.98	0.005	0.546	0.005	0.005	0.005	0.005	0.005	0.005	High_AboveMedian	POT1.BIN	dichotomous	FALSE	level	FALSE	382	201	382	prop_hazard	HR	POT1.BINHigh_AboveMedian	factor	2.00	contr.treatment	treatment	189	110	97,704	0.143	2.81	201	1.13	1.98
PPIAL4H	0.67	0.51, 0.89	0.005	0.555	0.005	0.005	0.005	0.005	0.005	0.005	High_AboveMedian	PPIAL4H.BIN	dichotomous	FALSE	level	FALSE	382	201	382	prop_hazard	HR	PPIAL4H.BINHigh_AboveMedian	factor	2.00	contr.treatment	treatment	192	89	122,384	0.142	-2.79	201	0.51	0.89
PPP1CC	1.49	1.12, 1.96	0.005	0.541	0.005	0.005	0.005	0.005	0.005	0.005	High_AboveMedian	PPP1CC.BIN	dichotomous	FALSE	level	FALSE	382	201	382	prop_hazard	HR	PPP1CC.BINHigh_AboveMedian	factor	2.00	contr.treatment	treatment	188	111	98,118	0.142	2.78	201	1.12	1.96
PPP1R21	0.67	0.51, 0.88	0.005	0.553	0.005	0.005	0.004	0.005	0.005	0.005	High_AboveMedian	PPP1R21.BIN	dichotomous	FALSE	level	FALSE	382	201	382	prop_hazard	HR	PPP1R21.BINHigh_AboveMedian	factor	2.00	contr.treatment	treatment	194	90	123,900	0.142	-2.82	201	0.51	0.88
PRAME	1.50	1.13, 1.98	0.005	0.54	0.004	0.005	0.004	0.005	0.005	0.005	High_AboveMedian	PRAME.BIN	dichotomous	FALSE	level	FALSE	382	201	382	prop_hazard	HR	PRAME.BINHigh_AboveMedian	factor	2.00	contr.treatment	treatment	189	114	101,678	0.143	2.83	201	1.13	1.98
PRKCB	0.67	0.51, 0.89	0.005	0.552	0.005	0.005	0.005	0.005	0.005	0.005	High_AboveMedian	PRKCB.BIN	dichotomous	FALSE	level	FALSE	382	201	382	prop_hazard	HR	PRKCB.BINHigh_AboveMedian	factor	2.00	contr.treatment	treatment	189	87	120,226	0.143	-2.80	201	0.51	0.89
PRRC1	1.49	1.13, 1.97	0.005	0.552	0.005	0.005	0.005	0.005	0.005	0.005	High_AboveMedian	PRRC1.BIN	dichotomous	FALSE	level	FALSE	382	201	382	prop_hazard	HR	PRRC1.BINHigh_AboveMedian	factor	2.00	contr.treatment	treatment	192	114	102,915	0.143	2.81	201	1.13	1.97
PSMA1	1.50	1.13, 1.98	0.005	0.543	0.005	0.005	0.005	0.005	0.005	0.005	High_AboveMedian	PSMA1.BIN	dichotomous	FALSE	level	FALSE	382	201	382	prop_hazard	HR	PSMA1.BINHigh_AboveMedian	factor	2.00	contr.treatment	treatment	187	114	101,435	0.143	2.82	201	1.13	1.98
RBM18	1.49	1.12, 1.97	0.005	0.545	0.005	0.005	0.005	0.005	0.005	0.005	High_AboveMedian	RBM18.BIN	dichotomous	FALSE	level	FALSE	382	201	382	prop_hazard	HR	RBM18.BINHigh_AboveMedian	factor	2.00	contr.treatment	treatment	187	113	100,929	0.142	2.78	201	1.12	1.97
RET	0.67	0.51, 0.89	0.005	0.552	0.005	0.005	0.005	0.005	0.005	0.005	High_AboveMedian	RET.BIN	dichotomous	FALSE	level	FALSE	382	201	382	prop_hazard	HR	RET.BINHigh_AboveMedian	factor	2.00	contr.treatment	treatment	194	88	120,466	0.142	-2.79	201	0.51	0.89
ROMO1	1.49	1.13, 1.97	0.005	0.546	0.005	0.005	0.005	0.005	0.005	0.005	High_AboveMedian	ROMO1.BIN	dichotomous	FALSE	level	FALSE	382	201	382	prop_hazard	HR	ROMO1.BINHigh_AboveMedian	factor	2.00	contr.treatment	treatment	189	113	100,717	0.142	2.81	201	1.13	1.97
SCAMP3	1.50	1.13, 1.98	0.005	0.55	0.004	0.005	0.004	0.005	0.005	0.005	High_AboveMedian	SCAMP3.BIN	dichotomous	FALSE	level	FALSE	382	201	382	prop_hazard	HR	SCAMP3.BINHigh_AboveMedian	factor	2.00	contr.treatment	treatment	188	113	101,731	0.142	2.83	201	1.13	1.98
SELL	0.67	0.51, 0.89	0.005	0.558	0.005	0.005	0.005	0.005	0.005	0.005	High_AboveMedian	SELL.BIN	dichotomous	FALSE	level	FALSE	382	201	382	prop_hazard	HR	SELL.BINHigh_AboveMedian	factor	2.00	contr.treatment	treatment	188	89	121,542	0.142	-2.81	201	0.51	0.89
SLC35B4	1.49	1.13, 1.97	0.005	0.547	0.005	0.005	0.005	0.005	0.005	0.005	High_AboveMedian	SLC35B4.BIN	dichotomous	FALSE	level	FALSE	382	201	382	prop_hazard	HR	SLC35B4.BINHigh_AboveMedian	factor	2.00	contr.treatment	treatment	188	113	101,468	0.142	2.79	201	1.13	1.97
SLC35E3	1.49	1.13, 1.97	0.005	0.544	0.005	0.005	0.005	0.005	0.005	0.005	High_AboveMedian	SLC35E3.BIN	dichotomous	FALSE	level	FALSE	382	201	382	prop_hazard	HR	SLC35E3.BINHigh_AboveMedian	factor	2.00	contr.treatment	treatment	188	115	103,360	0.143	2.80	201	1.13	1.97
STIM1	0.67	0.51, 0.88	0.005	0.549	0.004	0.005	0.004	0.005	0.005	0.005	High_AboveMedian	STIM1.BIN	dichotomous	FALSE	level	FALSE	382	201	382	prop_hazard	HR	STIM1.BINHigh_AboveMedian	factor	2.00	contr.treatment	treatment	191	87	119,761	0.143	-2.83	201	0.51	0.88
TBC1D10A	1.50	1.13, 1.98	0.005	0.547	0.004	0.005	0.004	0.005	0.005	0.005	High_AboveMedian	TBC1D10A.BIN	dichotomous	FALSE	level	FALSE	382	201	382	prop_hazard	HR	TBC1D10A.BINHigh_AboveMedian	factor	2.00	contr.treatment	treatment	188	115	103,436	0.143	2.83	201	1.13	1.98
TBX3	1.49	1.13, 1.98	0.005	0.559	0.005	0.005	0.004	0.005	0.005	0.005	High_AboveMedian	TBX3.BIN	dichotomous	FALSE	level	FALSE	382	201	382	prop_hazard	HR	TBX3.BINHigh_AboveMedian	factor	2.00	contr.treatment	treatment	192	113	102,794	0.142	2.82	201	1.13	1.98
TENT5C	0.67	0.51, 0.89	0.005	0.556	0.005	0.005	0.005	0.005	0.005	0.005	High_AboveMedian	TENT5C.BIN	dichotomous	FALSE	level	FALSE	382	201	382	prop_hazard	HR	TENT5C.BINHigh_AboveMedian	factor	2.00	contr.treatment	treatment	189	90	123,011	0.142	-2.79	201	0.51	0.89
TEX30	1.49	1.13, 1.97	0.005	0.543	0.005	0.005	0.005	0.005	0.005	0.005	High_AboveMedian	TEX30.BIN	dichotomous	FALSE	level	FALSE	382	201	382	prop_hazard	HR	TEX30.BINHigh_AboveMedian	factor	2.00	contr.treatment	treatment	188	113	100,860	0.143	2.80	201	1.13	1.97
TM7SF3	1.50	1.13, 1.98	0.005	0.551	0.004	0.005	0.004	0.005	0.005	0.005	High_AboveMedian	TM7SF3.BIN	dichotomous	FALSE	level	FALSE	382	201	382	prop_hazard	HR	TM7SF3.BINHigh_AboveMedian	factor	2.00	contr.treatment	treatment	190	111	98,988	0.142	2.83	201	1.13	1.98
TMEM201	1.49	1.13, 1.98	0.005	0.552	0.005	0.005	0.005	0.005	0.005	0.005	High_AboveMedian	TMEM201.BIN	dichotomous	FALSE	level	FALSE	382	201	382	prop_hazard	HR	TMEM201.BINHigh_AboveMedian	factor	2.00	contr.treatment	treatment	188	114	102,104	0.143	2.82	201	1.13	1.98
TMPRSS6	0.67	0.51, 0.89	0.005	0.552	0.005	0.005	0.005	0.005	0.005	0.005	High_AboveMedian	TMPRSS6.BIN	dichotomous	FALSE	level	FALSE	382	201	382	prop_hazard	HR	TMPRSS6.BINHigh_AboveMedian	factor	2.00	contr.treatment	treatment	190	89	122,592	0.143	-2.80	201	0.51	0.89
TNFRSF18	0.67	0.51, 0.88	0.005	0.556	0.005	0.005	0.004	0.005	0.005	0.005	High_AboveMedian	TNFRSF18.BIN	dichotomous	FALSE	level	FALSE	382	201	382	prop_hazard	HR	TNFRSF18.BINHigh_AboveMedian	factor	2.00	contr.treatment	treatment	188	88	121,545	0.143	-2.83	201	0.51	0.88
TRIM21	0.67	0.51, 0.89	0.005	0.548	0.005	0.005	0.005	0.005	0.005	0.005	High_AboveMedian	TRIM21.BIN	dichotomous	FALSE	level	FALSE	382	201	382	prop_hazard	HR	TRIM21.BINHigh_AboveMedian	factor	2.00	contr.treatment	treatment	188	89	121,830	0.143	-2.79	201	0.51	0.89
TUBB8B	1.49	1.13, 1.97	0.005	0.553	0.005	0.005	0.005	0.005	0.005	0.005	High_AboveMedian	TUBB8B.BIN	dichotomous	FALSE	level	FALSE	382	201	382	prop_hazard	HR	TUBB8B.BINHigh_AboveMedian	factor	2.00	contr.treatment	treatment	192	112	100,443	0.142	2.82	201	1.13	1.97
TXNIP	0.67	0.51, 0.89	0.005	0.557	0.005	0.005	0.005	0.005	0.005	0.005	High_AboveMedian	TXNIP.BIN	dichotomous	FALSE	level	FALSE	382	201	382	prop_hazard	HR	TXNIP.BINHigh_AboveMedian	factor	2.00	contr.treatment	treatment	190	89	121,273	0.142	-2.79	201	0.51	0.89
UPK3BL1	1.50	1.13, 1.98	0.005	0.541	0.005	0.005	0.005	0.005	0.005	0.005	High_AboveMedian	UPK3BL1.BIN	dichotomous	FALSE	level	FALSE	382	201	382	prop_hazard	HR	UPK3BL1.BINHigh_AboveMedian	factor	2.00	contr.treatment	treatment	190	116	104,941	0.143	2.82	201	1.13	1.98
USP15	0.67	0.51, 0.88	0.005	0.552	0.004	0.005	0.004	0.005	0.005	0.005	High_AboveMedian	USP15.BIN	dichotomous	FALSE	level	FALSE	382	201	382	prop_hazard	HR	USP15.BINHigh_AboveMedian	factor	2.00	contr.treatment	treatment	192	87	120,592	0.143	-2.83	201	0.51	0.88
USP22	1.50	1.13, 1.98	0.005	0.552	0.004	0.005	0.004	0.005	0.005	0.005	High_AboveMedian	USP22.BIN	dichotomous	FALSE	level	FALSE	382	201	382	prop_hazard	HR	USP22.BINHigh_AboveMedian	factor	2.00	contr.treatment	treatment	187	113	101,261	0.142	2.83	201	1.13	1.98
VMA21	1.49	1.13, 1.97	0.005	0.547	0.005	0.005	0.005	0.005	0.005	0.005	High_AboveMedian	VMA21.BIN	dichotomous	FALSE	level	FALSE	382	201	382	prop_hazard	HR	VMA21.BINHigh_AboveMedian	factor	2.00	contr.treatment	treatment	187	112	99,571	0.142	2.79	201	1.13	1.97
VWF	0.67	0.50, 0.88	0.005	0.539	0.004	0.005	0.004	0.005	0.005	0.005	High_AboveMedian	VWF.BIN	dichotomous	FALSE	level	FALSE	382	201	382	prop_hazard	HR	VWF.BINHigh_AboveMedian	factor	2.00	contr.treatment	treatment	192	86	120,055	0.143	-2.83	201	0.50	0.88
WASHC2C	0.67	0.51, 0.89	0.005	0.547	0.005	0.005	0.005	0.005	0.005	0.005	High_AboveMedian	WASHC2C.BIN	dichotomous	FALSE	level	FALSE	382	201	382	prop_hazard	HR	WASHC2C.BINHigh_AboveMedian	factor	2.00	contr.treatment	treatment	194	88	121,885	0.143	-2.79	201	0.51	0.89
WDCP	1.50	1.13, 1.98	0.005	0.549	0.004	0.005	0.004	0.005	0.005	0.005	High_AboveMedian	WDCP.BIN	dichotomous	FALSE	level	FALSE	382	201	382	prop_hazard	HR	WDCP.BINHigh_AboveMedian	factor	2.00	contr.treatment	treatment	187	115	103,954	0.143	2.82	201	1.13	1.98
WDR59	0.67	0.50, 0.88	0.005	0.541	0.004	0.005	0.004	0.005	0.005	0.005	High_AboveMedian	WDR59.BIN	dichotomous	FALSE	level	FALSE	382	201	382	prop_hazard	HR	WDR59.BINHigh_AboveMedian	factor	2.00	contr.treatment	treatment	193	88	122,862	0.143	-2.84	201	0.50	0.88
WDR83OS	1.50	1.13, 1.98	0.005	0.549	0.004	0.005	0.004	0.005	0.005	0.005	High_AboveMedian	WDR83OS.BIN	dichotomous	FALSE	level	FALSE	382	201	382	prop_hazard	HR	WDR83OS.BINHigh_AboveMedian	factor	2.00	contr.treatment	treatment	187	114	102,056	0.143	2.83	201	1.13	1.98
XIRP1	0.67	0.51, 0.88	0.005	0.555	0.005	0.005	0.005	0.005	0.005	0.005	High_AboveMedian	XIRP1.BIN	dichotomous	FALSE	level	FALSE	382	201	382	prop_hazard	HR	XIRP1.BINHigh_AboveMedian	factor	2.00	contr.treatment	treatment	187	86	119,174	0.143	-2.82	201	0.51	0.88
YIPF6	1.49	1.12, 1.97	0.005	0.543	0.005	0.005	0.005	0.005	0.005	0.005	High_AboveMedian	YIPF6.BIN	dichotomous	FALSE	level	FALSE	382	201	382	prop_hazard	HR	YIPF6.BINHigh_AboveMedian	factor	2.00	contr.treatment	treatment	187	112	99,205	0.143	2.78	201	1.12	1.97
ZDHHC20	1.50	1.13, 1.98	0.005	0.549	0.005	0.005	0.004	0.005	0.005	0.005	High_AboveMedian	ZDHHC20.BIN	dichotomous	FALSE	level	FALSE	382	201	382	prop_hazard	HR	ZDHHC20.BINHigh_AboveMedian	factor	2.00	contr.treatment	treatment	189	111	98,013	0.142	2.83	201	1.13	1.98
ZFPM2	0.67	0.51, 0.88	0.005	0.544	0.005	0.005	0.005	0.005	0.005	0.005	High_AboveMedian	ZFPM2.BIN	dichotomous	FALSE	level	FALSE	382	201	382	prop_hazard	HR	ZFPM2.BINHigh_AboveMedian	factor	2.00	contr.treatment	treatment	193	87	120,677	0.143	-2.82	201	0.51	0.88
ZNF569	1.49	1.13, 1.97	0.005	0.55	0.005	0.005	0.005	0.005	0.005	0.005	High_AboveMedian	ZNF569.BIN	dichotomous	FALSE	level	FALSE	382	201	382	prop_hazard	HR	ZNF569.BINHigh_AboveMedian	factor	2.00	contr.treatment	treatment	189	113	102,097	0.142	2.82	201	1.13	1.97
ABCG1	0.68	0.51, 0.89	0.006	0.542	0.006	0.006	0.006	0.006	0.006	0.006	High_AboveMedian	ABCG1.BIN	dichotomous	FALSE	level	FALSE	382	201	382	prop_hazard	HR	ABCG1.BINHigh_AboveMedian	factor	2.00	contr.treatment	treatment	190	88	121,442	0.143	-2.75	201	0.51	0.89
ADA	0.68	0.51, 0.90	0.006	0.541	0.006	0.006	0.006	0.006	0.006	0.006	High_AboveMedian	ADA.BIN	dichotomous	FALSE	level	FALSE	382	201	382	prop_hazard	HR	ADA.BINHigh_AboveMedian	factor	2.00	contr.treatment	treatment	189	88	121,843	0.144	-2.73	201	0.51	0.90
AMY1B	0.45	0.26, 0.80	0.006	0.529	0.002	0.006	0.005	0.006	0.006	0.006	High_AboveMedian	AMY1B.BIN	dichotomous	FALSE	level	FALSE	382	201	382	prop_hazard	HR	AMY1B.BINHigh_AboveMedian	factor	2.00	contr.treatment	treatment	41	13	31,272	0.288	-2.75	201	0.26	0.80
ATP1A3	0.67	0.51, 0.89	0.006	0.545	0.005	0.006	0.005	0.006	0.006	0.006	High_AboveMedian	ATP1A3.BIN	dichotomous	FALSE	level	FALSE	382	201	382	prop_hazard	HR	ATP1A3.BINHigh_AboveMedian	factor	2.00	contr.treatment	treatment	190	88	121,992	0.143	-2.77	201	0.51	0.89
ATP6V1C1	1.48	1.12, 1.96	0.006	0.543	0.005	0.006	0.005	0.006	0.006	0.006	High_AboveMedian	ATP6V1C1.BIN	dichotomous	FALSE	level	FALSE	382	201	382	prop_hazard	HR	ATP6V1C1.BINHigh_AboveMedian	factor	2.00	contr.treatment	treatment	190	115	103,793	0.143	2.77	201	1.12	1.96
BCL11A	0.68	0.51, 0.89	0.006	0.55	0.006	0.006	0.006	0.006	0.006	0.006	High_AboveMedian	BCL11A.BIN	dichotomous	FALSE	level	FALSE	382	201	382	prop_hazard	HR	BCL11A.BINHigh_AboveMedian	factor	2.00	contr.treatment	treatment	191	87	119,193	0.143	-2.74	201	0.51	0.89
BCL2L2	1.48	1.12, 1.96	0.006	0.537	0.006	0.006	0.006	0.006	0.006	0.006	High_AboveMedian	BCL2L2.BIN	dichotomous	FALSE	level	FALSE	382	201	382	prop_hazard	HR	BCL2L2.BINHigh_AboveMedian	factor	2.00	contr.treatment	treatment	187	116	104,073	0.143	2.75	201	1.12	1.96
BMS1	0.67	0.51, 0.89	0.006	0.544	0.005	0.006	0.005	0.006	0.006	0.006	High_AboveMedian	BMS1.BIN	dichotomous	FALSE	level	FALSE	382	201	382	prop_hazard	HR	BMS1.BINHigh_AboveMedian	factor	2.00	contr.treatment	treatment	194	88	120,707	0.143	-2.76	201	0.51	0.89
C12orf73	1.48	1.12, 1.95	0.006	0.546	0.006	0.006	0.006	0.006	0.006	0.006	High_AboveMedian	C12orf73.BIN	dichotomous	FALSE	level	FALSE	382	201	382	prop_hazard	HR	C12orf73.BINHigh_AboveMedian	factor	2.00	contr.treatment	treatment	188	114	103,498	0.143	2.73	201	1.12	1.95
C1GALT1C1L	1.48	1.12, 1.96	0.006	0.551	0.006	0.006	0.006	0.006	0.006	0.006	High_AboveMedian	C1GALT1C1L.BIN	dichotomous	FALSE	level	FALSE	382	201	382	prop_hazard	HR	C1GALT1C1L.BINHigh_AboveMedian	factor	2.00	contr.treatment	treatment	190	115	105,853	0.143	2.74	201	1.12	1.96
C8orf88	1.48	1.12, 1.95	0.006	0.545	0.006	0.006	0.006	0.006	0.006	0.006	High_AboveMedian	C8orf88.BIN	dichotomous	FALSE	level	FALSE	382	201	382	prop_hazard	HR	C8orf88.BINHigh_AboveMedian	factor	2.00	contr.treatment	treatment	191	113	102,453	0.142	2.75	201	1.12	1.95
CASP8	0.68	0.51, 0.90	0.006	0.551	0.006	0.006	0.006	0.006	0.006	0.006	High_AboveMedian	CASP8.BIN	dichotomous	FALSE	level	FALSE	382	201	382	prop_hazard	HR	CASP8.BINHigh_AboveMedian	factor	2.00	contr.treatment	treatment	191	88	120,918	0.143	-2.73	201	0.51	0.90
CCDC186	0.68	0.51, 0.89	0.006	0.548	0.006	0.006	0.005	0.006	0.006	0.006	High_AboveMedian	CCDC186.BIN	dichotomous	FALSE	level	FALSE	382	201	382	prop_hazard	HR	CCDC186.BINHigh_AboveMedian	factor	2.00	contr.treatment	treatment	194	90	122,991	0.142	-2.76	201	0.51	0.89
CD68	0.68	0.51, 0.90	0.006	0.545	0.006	0.006	0.006	0.006	0.006	0.006	High_AboveMedian	CD68.BIN	dichotomous	FALSE	level	FALSE	382	201	382	prop_hazard	HR	CD68.BINHigh_AboveMedian	factor	2.00	contr.treatment	treatment	189	86	118,448	0.143	-2.73	201	0.51	0.90
CD84	0.68	0.51, 0.89	0.006	0.548	0.006	0.006	0.006	0.006	0.006	0.006	High_AboveMedian	CD84.BIN	dichotomous	FALSE	level	FALSE	382	201	382	prop_hazard	HR	CD84.BINHigh_AboveMedian	factor	2.00	contr.treatment	treatment	188	88	120,645	0.142	-2.76	201	0.51	0.89
CEBPZ	1.47	1.11, 1.95	0.006	0.547	0.006	0.006	0.006	0.006	0.006	0.006	High_AboveMedian	CEBPZ.BIN	dichotomous	FALSE	level	FALSE	382	201	382	prop_hazard	HR	CEBPZ.BINHigh_AboveMedian	factor	2.00	contr.treatment	treatment	191	111	100,221	0.142	2.72	201	1.11	1.95
CES4A	0.68	0.51, 0.90	0.006	0.55	0.006	0.006	0.006	0.006	0.006	0.006	High_AboveMedian	CES4A.BIN	dichotomous	FALSE	level	FALSE	382	201	382	prop_hazard	HR	CES4A.BINHigh_AboveMedian	factor	2.00	contr.treatment	treatment	192	88	120,372	0.143	-2.73	201	0.51	0.90
CHI3L2	0.68	0.51, 0.89	0.006	0.554	0.006	0.006	0.006	0.006	0.006	0.006	High_AboveMedian	CHI3L2.BIN	dichotomous	FALSE	level	FALSE	382	201	382	prop_hazard	HR	CHI3L2.BINHigh_AboveMedian	factor	2.00	contr.treatment	treatment	188	87	119,043	0.143	-2.74	201	0.51	0.89
CHST14	1.48	1.12, 1.96	0.006	0.548	0.006	0.006	0.006	0.006	0.006	0.006	High_AboveMedian	CHST14.BIN	dichotomous	FALSE	level	FALSE	382	201	382	prop_hazard	HR	CHST14.BINHigh_AboveMedian	factor	2.00	contr.treatment	treatment	190	114	102,422	0.143	2.75	201	1.12	1.96
CLIC3	0.68	0.51, 0.89	0.006	0.558	0.006	0.006	0.006	0.006	0.006	0.006	High_AboveMedian	CLIC3.BIN	dichotomous	FALSE	level	FALSE	382	201	382	prop_hazard	HR	CLIC3.BINHigh_AboveMedian	factor	2.00	contr.treatment	treatment	190	88	120,117	0.142	-2.75	201	0.51	0.89
CMTM8	1.48	1.12, 1.96	0.006	0.55	0.006	0.006	0.006	0.006	0.006	0.006	High_AboveMedian	CMTM8.BIN	dichotomous	FALSE	level	FALSE	382	201	382	prop_hazard	HR	CMTM8.BINHigh_AboveMedian	factor	2.00	contr.treatment	treatment	192	113	101,686	0.142	2.75	201	1.12	1.96
CNKSR2	0.68	0.51, 0.89	0.006	0.531	0.006	0.006	0.006	0.006	0.006	0.006	High_AboveMedian	CNKSR2.BIN	dichotomous	FALSE	level	FALSE	382	201	382	prop_hazard	HR	CNKSR2.BINHigh_AboveMedian	factor	2.00	contr.treatment	treatment	194	88	121,205	0.143	-2.75	201	0.51	0.89
COX6C	1.48	1.12, 1.96	0.006	0.541	0.006	0.006	0.006	0.006	0.006	0.006	High_AboveMedian	COX6C.BIN	dichotomous	FALSE	level	FALSE	382	201	382	prop_hazard	HR	COX6C.BINHigh_AboveMedian	factor	2.00	contr.treatment	treatment	187	112	99,213	0.143	2.75	201	1.12	1.96
CRLF2	0.68	0.51, 0.90	0.006	0.549	0.006	0.006	0.006	0.006	0.006	0.006	High_AboveMedian	CRLF2.BIN	dichotomous	FALSE	level	FALSE	382	201	382	prop_hazard	HR	CRLF2.BINHigh_AboveMedian	factor	2.00	contr.treatment	treatment	192	88	120,601	0.143	-2.74	201	0.51	0.90
CRLF3	0.68	0.51, 0.90	0.006	0.55	0.006	0.006	0.006	0.006	0.006	0.006	High_AboveMedian	CRLF3.BIN	dichotomous	FALSE	level	FALSE	382	201	382	prop_hazard	HR	CRLF3.BINHigh_AboveMedian	factor	2.00	contr.treatment	treatment	189	88	120,761	0.143	-2.73	201	0.51	0.90
CST7	0.67	0.51, 0.89	0.006	0.556	0.005	0.006	0.005	0.006	0.006	0.006	High_AboveMedian	CST7.BIN	dichotomous	FALSE	level	FALSE	382	201	382	prop_hazard	HR	CST7.BINHigh_AboveMedian	factor	2.00	contr.treatment	treatment	189	88	119,529	0.142	-2.77	201	0.51	0.89
CXCL12	0.67	0.51, 0.89	0.006	0.553	0.005	0.006	0.005	0.006	0.006	0.006	High_AboveMedian	CXCL12.BIN	dichotomous	FALSE	level	FALSE	382	201	382	prop_hazard	HR	CXCL12.BINHigh_AboveMedian	factor	2.00	contr.treatment	treatment	188	88	120,825	0.143	-2.77	201	0.51	0.89
CYP4F12	0.68	0.51, 0.89	0.006	0.555	0.006	0.006	0.006	0.006	0.006	0.006	High_AboveMedian	CYP4F12.BIN	dichotomous	FALSE	level	FALSE	382	201	382	prop_hazard	HR	CYP4F12.BINHigh_AboveMedian	factor	2.00	contr.treatment	treatment	191	88	119,988	0.142	-2.75	201	0.51	0.89
DAB2IP	1.48	1.12, 1.95	0.006	0.543	0.006	0.006	0.006	0.006	0.006	0.006	High_AboveMedian	DAB2IP.BIN	dichotomous	FALSE	level	FALSE	382	201	382	prop_hazard	HR	DAB2IP.BINHigh_AboveMedian	factor	2.00	contr.treatment	treatment	190	115	104,126	0.143	2.74	201	1.12	1.95
DLK2	1.48	1.12, 1.96	0.006	0.548	0.005	0.006	0.005	0.006	0.006	0.006	High_AboveMedian	DLK2.BIN	dichotomous	FALSE	level	FALSE	382	201	382	prop_hazard	HR	DLK2.BINHigh_AboveMedian	factor	2.00	contr.treatment	treatment	192	114	103,038	0.143	2.77	201	1.12	1.96
DLX4	1.48	1.12, 1.96	0.006	0.536	0.005	0.006	0.005	0.006	0.006	0.006	High_AboveMedian	DLX4.BIN	dichotomous	FALSE	level	FALSE	382	201	382	prop_hazard	HR	DLX4.BINHigh_AboveMedian	factor	2.00	contr.treatment	treatment	187	113	101,493	0.143	2.76	201	1.12	1.96
DSCAML1	0.68	0.51, 0.89	0.006	0.542	0.006	0.006	0.006	0.006	0.006	0.006	High_AboveMedian	DSCAML1.BIN	dichotomous	FALSE	level	FALSE	382	201	382	prop_hazard	HR	DSCAML1.BINHigh_AboveMedian	factor	2.00	contr.treatment	treatment	191	87	120,011	0.143	-2.75	201	0.51	0.89
DTD2	1.48	1.12, 1.95	0.006	0.541	0.006	0.006	0.006	0.006	0.006	0.006	High_AboveMedian	DTD2.BIN	dichotomous	FALSE	level	FALSE	382	201	382	prop_hazard	HR	DTD2.BINHigh_AboveMedian	factor	2.00	contr.treatment	treatment	188	113	100,386	0.143	2.73	201	1.12	1.95
DUS2	0.67	0.51, 0.89	0.006	0.552	0.006	0.006	0.005	0.006	0.006	0.006	High_AboveMedian	DUS2.BIN	dichotomous	FALSE	level	FALSE	382	201	382	prop_hazard	HR	DUS2.BINHigh_AboveMedian	factor	2.00	contr.treatment	treatment	190	88	120,598	0.143	-2.76	201	0.51	0.89
ETV1	1.48	1.12, 1.96	0.006	0.536	0.006	0.006	0.006	0.006	0.006	0.006	High_AboveMedian	ETV1.BIN	dichotomous	FALSE	level	FALSE	382	201	382	prop_hazard	HR	ETV1.BINHigh_AboveMedian	factor	2.00	contr.treatment	treatment	190	115	103,151	0.143	2.76	201	1.12	1.96
ETV5	1.48	1.12, 1.96	0.006	0.538	0.006	0.006	0.006	0.006	0.006	0.006	High_AboveMedian	ETV5.BIN	dichotomous	FALSE	level	FALSE	382	201	382	prop_hazard	HR	ETV5.BINHigh_AboveMedian	factor	2.00	contr.treatment	treatment	190	113	100,938	0.143	2.75	201	1.12	1.96
EXTL2	1.48	1.12, 1.95	0.006	0.543	0.006	0.006	0.006	0.006	0.006	0.006	High_AboveMedian	EXTL2.BIN	dichotomous	FALSE	level	FALSE	382	201	382	prop_hazard	HR	EXTL2.BINHigh_AboveMedian	factor	2.00	contr.treatment	treatment	187	113	100,814	0.143	2.73	201	1.12	1.95
EYA1	1.48	1.12, 1.95	0.006	0.562	0.006	0.006	0.006	0.006	0.006	0.006	High_AboveMedian	EYA1.BIN	dichotomous	FALSE	level	FALSE	382	201	382	prop_hazard	HR	EYA1.BINHigh_AboveMedian	factor	2.00	contr.treatment	treatment	191	112	102,477	0.142	2.75	201	1.12	1.95
FARP1	1.47	1.12, 1.95	0.006	0.55	0.006	0.006	0.006	0.006	0.006	0.006	High_AboveMedian	FARP1.BIN	dichotomous	FALSE	level	FALSE	382	201	382	prop_hazard	HR	FARP1.BINHigh_AboveMedian	factor	2.00	contr.treatment	treatment	192	111	100,043	0.142	2.73	201	1.12	1.95
FGD6	0.67	0.51, 0.89	0.006	0.55	0.005	0.006	0.005	0.006	0.006	0.006	High_AboveMedian	FGD6.BIN	dichotomous	FALSE	level	FALSE	382	201	382	prop_hazard	HR	FGD6.BINHigh_AboveMedian	factor	2.00	contr.treatment	treatment	192	89	122,558	0.142	-2.77	201	0.51	0.89
FKBP10	1.48	1.12, 1.96	0.006	0.548	0.005	0.006	0.005	0.006	0.006	0.006	High_AboveMedian	FKBP10.BIN	dichotomous	FALSE	level	FALSE	382	201	382	prop_hazard	HR	FKBP10.BINHigh_AboveMedian	factor	2.00	contr.treatment	treatment	189	113	102,464	0.142	2.76	201	1.12	1.96
FLI1	0.67	0.51, 0.89	0.006	0.548	0.005	0.006	0.005	0.006	0.006	0.006	High_AboveMedian	FLI1.BIN	dichotomous	FALSE	level	FALSE	382	201	382	prop_hazard	HR	FLI1.BINHigh_AboveMedian	factor	2.00	contr.treatment	treatment	190	88	121,495	0.143	-2.77	201	0.51	0.89
FXYD5	0.68	0.51, 0.89	0.006	0.551	0.006	0.006	0.006	0.006	0.006	0.006	High_AboveMedian	FXYD5.BIN	dichotomous	FALSE	level	FALSE	382	201	382	prop_hazard	HR	FXYD5.BINHigh_AboveMedian	factor	2.00	contr.treatment	treatment	190	88	119,331	0.142	-2.75	201	0.51	0.89
GFM2	1.48	1.12, 1.96	0.006	0.54	0.006	0.006	0.006	0.006	0.006	0.006	High_AboveMedian	GFM2.BIN	dichotomous	FALSE	level	FALSE	382	201	382	prop_hazard	HR	GFM2.BINHigh_AboveMedian	factor	2.00	contr.treatment	treatment	190	116	105,108	0.143	2.75	201	1.12	1.96
GP1BB	1.58	1.14, 2.19	0.006	0.53	0.008	0.006	0.005	0.008	0.008	0.008	High_AboveMedian	GP1BB.BIN	dichotomous	FALSE	level	FALSE	382	201	382	prop_hazard	HR	GP1BB.BINHigh_AboveMedian	factor	2.00	contr.treatment	treatment	69	48	35,120	0.166	2.77	201	1.14	2.19
GPR37	1.48	1.12, 1.96	0.006	0.549	0.006	0.006	0.005	0.006	0.006	0.006	High_AboveMedian	GPR37.BIN	dichotomous	FALSE	level	FALSE	382	201	382	prop_hazard	HR	GPR37.BINHigh_AboveMedian	factor	2.00	contr.treatment	treatment	189	112	100,308	0.142	2.76	201	1.12	1.96
HMGCR	1.48	1.12, 1.96	0.006	0.542	0.005	0.006	0.005	0.006	0.006	0.006	High_AboveMedian	HMGCR.BIN	dichotomous	FALSE	level	FALSE	382	201	382	prop_hazard	HR	HMGCR.BINHigh_AboveMedian	factor	2.00	contr.treatment	treatment	193	114	102,058	0.143	2.76	201	1.12	1.96
HOXB5	1.48	1.12, 1.96	0.006	0.552	0.005	0.006	0.005	0.006	0.006	0.006	High_AboveMedian	HOXB5.BIN	dichotomous	FALSE	level	FALSE	382	201	382	prop_hazard	HR	HOXB5.BINHigh_AboveMedian	factor	2.00	contr.treatment	treatment	190	114	104,188	0.142	2.76	201	1.12	1.96
HOXB9	1.48	1.12, 1.96	0.006	0.543	0.006	0.006	0.006	0.006	0.006	0.006	High_AboveMedian	HOXB9.BIN	dichotomous	FALSE	level	FALSE	382	201	382	prop_hazard	HR	HOXB9.BINHigh_AboveMedian	factor	2.00	contr.treatment	treatment	189	114	103,656	0.142	2.75	201	1.12	1.96
HOXD13	1.48	1.12, 1.96	0.006	0.542	0.006	0.006	0.005	0.006	0.006	0.006	High_AboveMedian	HOXD13.BIN	dichotomous	FALSE	level	FALSE	382	201	382	prop_hazard	HR	HOXD13.BINHigh_AboveMedian	factor	2.00	contr.treatment	treatment	188	111	98,999	0.142	2.76	201	1.12	1.96
HSPA4L	1.48	1.12, 1.96	0.006	0.538	0.005	0.006	0.005	0.006	0.006	0.006	High_AboveMedian	HSPA4L.BIN	dichotomous	FALSE	level	FALSE	382	201	382	prop_hazard	HR	HSPA4L.BINHigh_AboveMedian	factor	2.00	contr.treatment	treatment	189	115	103,754	0.143	2.76	201	1.12	1.96
IFIH1	0.68	0.51, 0.90	0.006	0.558	0.006	0.006	0.006	0.006	0.006	0.006	High_AboveMedian	IFIH1.BIN	dichotomous	FALSE	level	FALSE	382	201	382	prop_hazard	HR	IFIH1.BINHigh_AboveMedian	factor	2.00	contr.treatment	treatment	190	90	122,644	0.142	-2.74	201	0.51	0.90
IL18BP	0.68	0.51, 0.90	0.006	0.557	0.006	0.006	0.006	0.006	0.006	0.006	High_AboveMedian	IL18BP.BIN	dichotomous	FALSE	level	FALSE	382	201	382	prop_hazard	HR	IL18BP.BINHigh_AboveMedian	factor	2.00	contr.treatment	treatment	188	90	122,529	0.142	-2.73	201	0.51	0.90
IRF6	0.68	0.51, 0.90	0.006	0.548	0.006	0.006	0.006	0.006	0.006	0.006	High_AboveMedian	IRF6.BIN	dichotomous	FALSE	level	FALSE	382	201	382	prop_hazard	HR	IRF6.BINHigh_AboveMedian	factor	2.00	contr.treatment	treatment	190	88	120,746	0.142	-2.73	201	0.51	0.90
KLF6	0.68	0.51, 0.90	0.006	0.547	0.006	0.006	0.006	0.006	0.006	0.006	High_AboveMedian	KLF6.BIN	dichotomous	FALSE	level	FALSE	382	201	382	prop_hazard	HR	KLF6.BINHigh_AboveMedian	factor	2.00	contr.treatment	treatment	191	86	118,222	0.143	-2.73	201	0.51	0.90
LACTB	0.67	0.51, 0.89	0.006	0.553	0.005	0.006	0.005	0.006	0.006	0.006	High_AboveMedian	LACTB.BIN	dichotomous	FALSE	level	FALSE	382	201	382	prop_hazard	HR	LACTB.BINHigh_AboveMedian	factor	2.00	contr.treatment	treatment	187	87	118,653	0.143	-2.76	201	0.51	0.89
LCN6	0.68	0.51, 0.90	0.006	0.551	0.006	0.006	0.006	0.006	0.006	0.006	High_AboveMedian	LCN6.BIN	dichotomous	FALSE	level	FALSE	382	201	382	prop_hazard	HR	LCN6.BINHigh_AboveMedian	factor	2.00	contr.treatment	treatment	181	84	115,845	0.143	-2.72	201	0.51	0.90
LTV1	0.67	0.51, 0.89	0.006	0.544	0.005	0.006	0.005	0.006	0.006	0.006	High_AboveMedian	LTV1.BIN	dichotomous	FALSE	level	FALSE	382	201	382	prop_hazard	HR	LTV1.BINHigh_AboveMedian	factor	2.00	contr.treatment	treatment	190	84	116,461	0.143	-2.77	201	0.51	0.89
MED31	1.48	1.12, 1.96	0.006	0.546	0.006	0.006	0.006	0.006	0.006	0.006	High_AboveMedian	MED31.BIN	dichotomous	FALSE	level	FALSE	382	201	382	prop_hazard	HR	MED31.BINHigh_AboveMedian	factor	2.00	contr.treatment	treatment	187	111	97,571	0.143	2.76	201	1.12	1.96
MEIS3	1.48	1.12, 1.95	0.006	0.551	0.006	0.006	0.006	0.006	0.006	0.006	High_AboveMedian	MEIS3.BIN	dichotomous	FALSE	level	FALSE	382	201	382	prop_hazard	HR	MEIS3.BINHigh_AboveMedian	factor	2.00	contr.treatment	treatment	189	112	101,268	0.142	2.74	201	1.12	1.95
MICOS10.NBL1	1.47	1.11, 1.95	0.006	0.55	0.006	0.006	0.006	0.006	0.006	0.006	High_AboveMedian	MICOS10.NBL1.BIN	dichotomous	FALSE	level	FALSE	382	201	382	prop_hazard	HR	MICOS10.NBL1.BINHigh_AboveMedian	factor	2.00	contr.treatment	treatment	191	111	99,992	0.142	2.72	201	1.11	1.95
MIER3	1.48	1.12, 1.96	0.006	0.548	0.006	0.006	0.006	0.006	0.006	0.006	High_AboveMedian	MIER3.BIN	dichotomous	FALSE	level	FALSE	382	201	382	prop_hazard	HR	MIER3.BINHigh_AboveMedian	factor	2.00	contr.treatment	treatment	188	114	103,388	0.142	2.75	201	1.12	1.96
MXRA5	0.67	0.51, 0.89	0.006	0.537	0.005	0.006	0.005	0.006	0.006	0.006	High_AboveMedian	MXRA5.BIN	dichotomous	FALSE	level	FALSE	382	201	382	prop_hazard	HR	MXRA5.BINHigh_AboveMedian	factor	2.00	contr.treatment	treatment	193	85	119,037	0.143	-2.76	201	0.51	0.89
MYT1	1.48	1.12, 1.96	0.006	0.545	0.006	0.006	0.006	0.006	0.006	0.006	High_AboveMedian	MYT1.BIN	dichotomous	FALSE	level	FALSE	382	201	382	prop_hazard	HR	MYT1.BINHigh_AboveMedian	factor	2.00	contr.treatment	treatment	192	115	104,699	0.143	2.74	201	1.12	1.96
NAT9	1.48	1.12, 1.96	0.006	0.539	0.006	0.006	0.006	0.006	0.006	0.006	High_AboveMedian	NAT9.BIN	dichotomous	FALSE	level	FALSE	382	201	382	prop_hazard	HR	NAT9.BINHigh_AboveMedian	factor	2.00	contr.treatment	treatment	187	116	105,712	0.143	2.75	201	1.12	1.96
NMU	1.47	1.12, 1.95	0.006	0.55	0.006	0.006	0.006	0.006	0.006	0.006	High_AboveMedian	NMU.BIN	dichotomous	FALSE	level	FALSE	382	201	382	prop_hazard	HR	NMU.BINHigh_AboveMedian	factor	2.00	contr.treatment	treatment	191	111	99,972	0.142	2.73	201	1.12	1.95
NOD2	0.67	0.51, 0.89	0.006	0.554	0.006	0.006	0.006	0.006	0.006	0.006	High_AboveMedian	NOD2.BIN	dichotomous	FALSE	level	FALSE	382	201	382	prop_hazard	HR	NOD2.BINHigh_AboveMedian	factor	2.00	contr.treatment	treatment	190	89	122,762	0.143	-2.75	201	0.51	0.89
OR2J3	1.58	1.14, 2.18	0.006	0.541	0.008	0.006	0.006	0.008	0.008	0.008	High_AboveMedian	OR2J3.BIN	dichotomous	FALSE	level	FALSE	382	201	382	prop_hazard	HR	OR2J3.BINHigh_AboveMedian	factor	2.00	contr.treatment	treatment	72	48	37,493	0.166	2.74	201	1.14	2.18
OTUD6B	1.48	1.12, 1.96	0.006	0.541	0.006	0.006	0.006	0.006	0.006	0.006	High_AboveMedian	OTUD6B.BIN	dichotomous	FALSE	level	FALSE	382	201	382	prop_hazard	HR	OTUD6B.BINHigh_AboveMedian	factor	2.00	contr.treatment	treatment	189	114	102,859	0.143	2.76	201	1.12	1.96
OXR1	1.47	1.12, 1.95	0.006	0.543	0.006	0.006	0.006	0.006	0.006	0.006	High_AboveMedian	OXR1.BIN	dichotomous	FALSE	level	FALSE	382	201	382	prop_hazard	HR	OXR1.BINHigh_AboveMedian	factor	2.00	contr.treatment	treatment	190	115	104,671	0.143	2.72	201	1.12	1.95
PABPC1	1.48	1.12, 1.96	0.006	0.55	0.006	0.006	0.005	0.006	0.006	0.006	High_AboveMedian	PABPC1.BIN	dichotomous	FALSE	level	FALSE	382	201	382	prop_hazard	HR	PABPC1.BINHigh_AboveMedian	factor	2.00	contr.treatment	treatment	191	110	98,113	0.142	2.76	201	1.12	1.96
PCDHGA6	1.48	1.12, 1.95	0.006	0.55	0.006	0.006	0.006	0.006	0.006	0.006	High_AboveMedian	PCDHGA6.BIN	dichotomous	FALSE	level	FALSE	382	201	382	prop_hazard	HR	PCDHGA6.BINHigh_AboveMedian	factor	2.00	contr.treatment	treatment	193	115	106,398	0.143	2.73	201	1.12	1.95
PDXP	1.49	1.12, 1.97	0.006	0.545	0.005	0.006	0.005	0.006	0.006	0.006	High_AboveMedian	PDXP.BIN	dichotomous	FALSE	level	FALSE	382	201	382	prop_hazard	HR	PDXP.BINHigh_AboveMedian	factor	2.00	contr.treatment	treatment	187	113	99,827	0.143	2.77	201	1.12	1.97
PDZD11	1.47	1.12, 1.95	0.006	0.545	0.006	0.006	0.006	0.006	0.006	0.006	High_AboveMedian	PDZD11.BIN	dichotomous	FALSE	level	FALSE	382	201	382	prop_hazard	HR	PDZD11.BINHigh_AboveMedian	factor	2.00	contr.treatment	treatment	187	113	100,808	0.143	2.72	201	1.12	1.95
PELP1	1.48	1.12, 1.96	0.006	0.555	0.006	0.006	0.006	0.006	0.006	0.006	High_AboveMedian	PELP1.BIN	dichotomous	FALSE	level	FALSE	382	201	382	prop_hazard	HR	PELP1.BINHigh_AboveMedian	factor	2.00	contr.treatment	treatment	191	113	102,923	0.142	2.76	201	1.12	1.96
PFKFB1	0.68	0.51, 0.90	0.006	0.546	0.006	0.006	0.006	0.006	0.006	0.006	High_AboveMedian	PFKFB1.BIN	dichotomous	FALSE	level	FALSE	382	201	382	prop_hazard	HR	PFKFB1.BINHigh_AboveMedian	factor	2.00	contr.treatment	treatment	191	87	119,777	0.143	-2.73	201	0.51	0.90
PHYHIPL	1.47	1.11, 1.95	0.006	0.548	0.006	0.006	0.006	0.006	0.006	0.006	High_AboveMedian	PHYHIPL.BIN	dichotomous	FALSE	level	FALSE	382	201	382	prop_hazard	HR	PHYHIPL.BINHigh_AboveMedian	factor	2.00	contr.treatment	treatment	189	112	100,762	0.142	2.72	201	1.11	1.95
PIWIL4	0.67	0.51, 0.89	0.006	0.54	0.005	0.006	0.005	0.006	0.006	0.006	High_AboveMedian	PIWIL4.BIN	dichotomous	FALSE	level	FALSE	382	201	382	prop_hazard	HR	PIWIL4.BINHigh_AboveMedian	factor	2.00	contr.treatment	treatment	191	87	120,221	0.143	-2.76	201	0.51	0.89
PLPP2	1.48	1.12, 1.96	0.006	0.54	0.006	0.006	0.006	0.006	0.006	0.006	High_AboveMedian	PLPP2.BIN	dichotomous	FALSE	level	FALSE	382	201	382	prop_hazard	HR	PLPP2.BINHigh_AboveMedian	factor	2.00	contr.treatment	treatment	192	116	105,343	0.143	2.75	201	1.12	1.96
POR	1.48	1.12, 1.96	0.006	0.554	0.005	0.006	0.005	0.006	0.006	0.006	High_AboveMedian	POR.BIN	dichotomous	FALSE	level	FALSE	382	201	382	prop_hazard	HR	POR.BINHigh_AboveMedian	factor	2.00	contr.treatment	treatment	187	112	100,801	0.142	2.77	201	1.12	1.96
PPIL4	0.67	0.51, 0.89	0.006	0.533	0.005	0.006	0.006	0.006	0.006	0.006	High_AboveMedian	PPIL4.BIN	dichotomous	FALSE	level	FALSE	382	201	382	prop_hazard	HR	PPIL4.BINHigh_AboveMedian	factor	2.00	contr.treatment	treatment	192	80	111,259	0.144	-2.75	201	0.51	0.89
PRELID3B	1.48	1.12, 1.95	0.006	0.536	0.006	0.006	0.006	0.006	0.006	0.006	High_AboveMedian	PRELID3B.BIN	dichotomous	FALSE	level	FALSE	382	201	382	prop_hazard	HR	PRELID3B.BINHigh_AboveMedian	factor	2.00	contr.treatment	treatment	188	114	101,765	0.143	2.73	201	1.12	1.95
PTCH2	0.68	0.51, 0.89	0.006	0.54	0.006	0.006	0.006	0.006	0.006	0.006	High_AboveMedian	PTCH2.BIN	dichotomous	FALSE	level	FALSE	382	201	382	prop_hazard	HR	PTCH2.BINHigh_AboveMedian	factor	2.00	contr.treatment	treatment	191	89	123,383	0.143	-2.74	201	0.51	0.89
PTPRCAP	0.68	0.51, 0.90	0.006	0.563	0.006	0.006	0.006	0.006	0.006	0.006	High_AboveMedian	PTPRCAP.BIN	dichotomous	FALSE	level	FALSE	382	201	382	prop_hazard	HR	PTPRCAP.BINHigh_AboveMedian	factor	2.00	contr.treatment	treatment	188	90	121,709	0.142	-2.74	201	0.51	0.90
RAB22A	1.48	1.12, 1.96	0.006	0.543	0.005	0.006	0.005	0.006	0.006	0.006	High_AboveMedian	RAB22A.BIN	dichotomous	FALSE	level	FALSE	382	201	382	prop_hazard	HR	RAB22A.BINHigh_AboveMedian	factor	2.00	contr.treatment	treatment	187	114	101,772	0.143	2.76	201	1.12	1.96
RAB9B	1.49	1.12, 1.97	0.006	0.547	0.005	0.006	0.005	0.006	0.006	0.006	High_AboveMedian	RAB9B.BIN	dichotomous	FALSE	level	FALSE	382	201	382	prop_hazard	HR	RAB9B.BINHigh_AboveMedian	factor	2.00	contr.treatment	treatment	189	115	102,771	0.143	2.77	201	1.12	1.97
RASL10B	1.48	1.12, 1.96	0.006	0.548	0.006	0.006	0.006	0.006	0.006	0.006	High_AboveMedian	RASL10B.BIN	dichotomous	FALSE	level	FALSE	382	201	382	prop_hazard	HR	RASL10B.BINHigh_AboveMedian	factor	2.00	contr.treatment	treatment	189	114	103,948	0.142	2.75	201	1.12	1.96
RBP5	0.68	0.51, 0.90	0.006	0.541	0.006	0.006	0.006	0.006	0.006	0.006	High_AboveMedian	RBP5.BIN	dichotomous	FALSE	level	FALSE	382	201	382	prop_hazard	HR	RBP5.BINHigh_AboveMedian	factor	2.00	contr.treatment	treatment	190	89	122,017	0.143	-2.72	201	0.51	0.90
RPAIN	1.48	1.12, 1.96	0.006	0.544	0.006	0.006	0.006	0.006	0.006	0.006	High_AboveMedian	RPAIN.BIN	dichotomous	FALSE	level	FALSE	382	201	382	prop_hazard	HR	RPAIN.BINHigh_AboveMedian	factor	2.00	contr.treatment	treatment	188	111	98,156	0.142	2.76	201	1.12	1.96
RPL37	1.48	1.12, 1.95	0.006	0.548	0.006	0.006	0.006	0.006	0.006	0.006	High_AboveMedian	RPL37.BIN	dichotomous	FALSE	level	FALSE	382	201	382	prop_hazard	HR	RPL37.BINHigh_AboveMedian	factor	2.00	contr.treatment	treatment	188	108	95,382	0.142	2.74	201	1.12	1.95
RPL6	1.48	1.12, 1.95	0.006	0.547	0.006	0.006	0.006	0.006	0.006	0.006	High_AboveMedian	RPL6.BIN	dichotomous	FALSE	level	FALSE	382	201	382	prop_hazard	HR	RPL6.BINHigh_AboveMedian	factor	2.00	contr.treatment	treatment	187	109	95,321	0.143	2.73	201	1.12	1.95
RPS21	1.47	1.12, 1.95	0.006	0.539	0.006	0.006	0.006	0.006	0.006	0.006	High_AboveMedian	RPS21.BIN	dichotomous	FALSE	level	FALSE	382	201	382	prop_hazard	HR	RPS21.BINHigh_AboveMedian	factor	2.00	contr.treatment	treatment	187	112	99,016	0.143	2.72	201	1.12	1.95
SCN3A	0.68	0.51, 0.90	0.006	0.532	0.006	0.006	0.006	0.006	0.006	0.006	High_AboveMedian	SCN3A.BIN	dichotomous	FALSE	level	FALSE	382	201	382	prop_hazard	HR	SCN3A.BINHigh_AboveMedian	factor	2.00	contr.treatment	treatment	194	85	117,350	0.143	-2.72	201	0.51	0.90
SEH1L	1.48	1.12, 1.96	0.006	0.544	0.006	0.006	0.006	0.006	0.006	0.006	High_AboveMedian	SEH1L.BIN	dichotomous	FALSE	level	FALSE	382	201	382	prop_hazard	HR	SEH1L.BINHigh_AboveMedian	factor	2.00	contr.treatment	treatment	190	111	98,526	0.142	2.76	201	1.12	1.96
SHISAL2B	1.91	1.20, 3.04	0.006	0.517	0.01	0.006	0.006	0.01	0.009	0.009	High_AboveMedian	SHISAL2B.BIN	dichotomous	FALSE	level	FALSE	382	201	382	prop_hazard	HR	SHISAL2B.BINHigh_AboveMedian	factor	2.00	contr.treatment	treatment	28	20	11,063	0.237	2.72	201	1.20	3.04
SHOC2	0.67	0.51, 0.89	0.006	0.541	0.006	0.006	0.006	0.006	0.006	0.006	High_AboveMedian	SHOC2.BIN	dichotomous	FALSE	level	FALSE	382	201	382	prop_hazard	HR	SHOC2.BINHigh_AboveMedian	factor	2.00	contr.treatment	treatment	194	86	118,375	0.143	-2.76	201	0.51	0.89
SIGLEC1	0.68	0.51, 0.90	0.006	0.548	0.006	0.006	0.006	0.006	0.006	0.006	High_AboveMedian	SIGLEC1.BIN	dichotomous	FALSE	level	FALSE	382	201	382	prop_hazard	HR	SIGLEC1.BINHigh_AboveMedian	factor	2.00	contr.treatment	treatment	189	91	124,937	0.143	-2.72	201	0.51	0.90
SLC8A1	0.68	0.51, 0.89	0.006	0.546	0.006	0.006	0.006	0.006	0.006	0.006	High_AboveMedian	SLC8A1.BIN	dichotomous	FALSE	level	FALSE	382	201	382	prop_hazard	HR	SLC8A1.BINHigh_AboveMedian	factor	2.00	contr.treatment	treatment	189	87	120,652	0.143	-2.74	201	0.51	0.89
SMAGP	1.48	1.12, 1.95	0.006	0.549	0.006	0.006	0.006	0.006	0.006	0.006	High_AboveMedian	SMAGP.BIN	dichotomous	FALSE	level	FALSE	382	201	382	prop_hazard	HR	SMAGP.BINHigh_AboveMedian	factor	2.00	contr.treatment	treatment	190	114	102,982	0.143	2.73	201	1.12	1.95
SNAPC1	1.49	1.12, 1.97	0.006	0.536	0.005	0.006	0.005	0.006	0.006	0.006	High_AboveMedian	SNAPC1.BIN	dichotomous	FALSE	level	FALSE	382	201	382	prop_hazard	HR	SNAPC1.BINHigh_AboveMedian	factor	2.00	contr.treatment	treatment	191	115	102,052	0.143	2.77	201	1.12	1.97
SNRPN	1.48	1.12, 1.96	0.006	0.536	0.006	0.006	0.006	0.006	0.006	0.006	High_AboveMedian	SNRPN.BIN	dichotomous	FALSE	level	FALSE	382	201	382	prop_hazard	HR	SNRPN.BINHigh_AboveMedian	factor	2.00	contr.treatment	treatment	189	117	105,634	0.143	2.72	201	1.12	1.96
SPR	1.48	1.12, 1.95	0.006	0.532	0.006	0.006	0.006	0.006	0.006	0.006	High_AboveMedian	SPR.BIN	dichotomous	FALSE	level	FALSE	382	201	382	prop_hazard	HR	SPR.BINHigh_AboveMedian	factor	2.00	contr.treatment	treatment	187	115	103,396	0.143	2.74	201	1.12	1.95
SPRED2	1.48	1.12, 1.96	0.006	0.551	0.005	0.006	0.005	0.006	0.006	0.006	High_AboveMedian	SPRED2.BIN	dichotomous	FALSE	level	FALSE	382	201	382	prop_hazard	HR	SPRED2.BINHigh_AboveMedian	factor	2.00	contr.treatment	treatment	188	113	101,903	0.142	2.77	201	1.12	1.96
SQOR	0.68	0.51, 0.89	0.006	0.551	0.006	0.006	0.006	0.006	0.006	0.006	High_AboveMedian	SQOR.BIN	dichotomous	FALSE	level	FALSE	382	201	382	prop_hazard	HR	SQOR.BINHigh_AboveMedian	factor	2.00	contr.treatment	treatment	188	87	118,939	0.143	-2.75	201	0.51	0.89
SRCIN1	1.48	1.12, 1.95	0.006	0.538	0.006	0.006	0.006	0.006	0.006	0.006	High_AboveMedian	SRCIN1.BIN	dichotomous	FALSE	level	FALSE	382	201	382	prop_hazard	HR	SRCIN1.BINHigh_AboveMedian	factor	2.00	contr.treatment	treatment	190	117	106,250	0.143	2.73	201	1.12	1.95
ST13	1.47	1.11, 1.95	0.006	0.546	0.006	0.006	0.006	0.006	0.006	0.006	High_AboveMedian	ST13.BIN	dichotomous	FALSE	level	FALSE	382	201	382	prop_hazard	HR	ST13.BINHigh_AboveMedian	factor	2.00	contr.treatment	treatment	189	113	102,584	0.142	2.72	201	1.11	1.95
ST18	0.68	0.51, 0.89	0.006	0.541	0.006	0.006	0.006	0.006	0.006	0.006	High_AboveMedian	ST18.BIN	dichotomous	FALSE	level	FALSE	382	201	382	prop_hazard	HR	ST18.BINHigh_AboveMedian	factor	2.00	contr.treatment	treatment	192	87	119,951	0.143	-2.75	201	0.51	0.89
STAB1	0.68	0.51, 0.89	0.006	0.542	0.006	0.006	0.006	0.006	0.006	0.006	High_AboveMedian	STAB1.BIN	dichotomous	FALSE	level	FALSE	382	201	382	prop_hazard	HR	STAB1.BINHigh_AboveMedian	factor	2.00	contr.treatment	treatment	193	89	122,926	0.143	-2.75	201	0.51	0.89
STAP1	0.68	0.51, 0.90	0.006	0.557	0.006	0.006	0.006	0.006	0.006	0.006	High_AboveMedian	STAP1.BIN	dichotomous	FALSE	level	FALSE	382	201	382	prop_hazard	HR	STAP1.BINHigh_AboveMedian	factor	2.00	contr.treatment	treatment	189	88	120,181	0.142	-2.73	201	0.51	0.90
STK17B	0.68	0.51, 0.89	0.006	0.556	0.006	0.006	0.006	0.006	0.006	0.006	High_AboveMedian	STK17B.BIN	dichotomous	FALSE	level	FALSE	382	201	382	prop_hazard	HR	STK17B.BINHigh_AboveMedian	factor	2.00	contr.treatment	treatment	189	88	119,816	0.142	-2.74	201	0.51	0.89
SUV39H2	1.48	1.12, 1.95	0.006	0.538	0.006	0.006	0.006	0.006	0.006	0.006	High_AboveMedian	SUV39H2.BIN	dichotomous	FALSE	level	FALSE	382	201	382	prop_hazard	HR	SUV39H2.BINHigh_AboveMedian	factor	2.00	contr.treatment	treatment	191	112	99,807	0.143	2.73	201	1.12	1.95
SV2A	1.48	1.12, 1.95	0.006	0.55	0.006	0.006	0.006	0.006	0.006	0.006	High_AboveMedian	SV2A.BIN	dichotomous	FALSE	level	FALSE	382	201	382	prop_hazard	HR	SV2A.BINHigh_AboveMedian	factor	2.00	contr.treatment	treatment	191	115	105,148	0.143	2.74	201	1.12	1.95
TAFA3	1.48	1.12, 1.96	0.006	0.542	0.005	0.006	0.005	0.006	0.006	0.006	High_AboveMedian	TAFA3.BIN	dichotomous	FALSE	level	FALSE	382	201	382	prop_hazard	HR	TAFA3.BINHigh_AboveMedian	factor	2.00	contr.treatment	treatment	189	115	103,237	0.143	2.76	201	1.12	1.96
TCOF1	0.67	0.51, 0.89	0.006	0.546	0.005	0.006	0.005	0.006	0.006	0.006	High_AboveMedian	TCOF1.BIN	dichotomous	FALSE	level	FALSE	382	201	382	prop_hazard	HR	TCOF1.BINHigh_AboveMedian	factor	2.00	contr.treatment	treatment	194	88	120,868	0.143	-2.77	201	0.51	0.89
TIMM22	1.48	1.12, 1.95	0.006	0.545	0.006	0.006	0.006	0.006	0.006	0.006	High_AboveMedian	TIMM22.BIN	dichotomous	FALSE	level	FALSE	382	201	382	prop_hazard	HR	TIMM22.BINHigh_AboveMedian	factor	2.00	contr.treatment	treatment	187	113	101,028	0.143	2.73	201	1.12	1.95
TMEM127	1.48	1.12, 1.96	0.006	0.545	0.006	0.006	0.006	0.006	0.006	0.006	High_AboveMedian	TMEM127.BIN	dichotomous	FALSE	level	FALSE	382	201	382	prop_hazard	HR	TMEM127.BINHigh_AboveMedian	factor	2.00	contr.treatment	treatment	187	114	102,650	0.143	2.75	201	1.12	1.96
TMEM216	1.48	1.12, 1.96	0.006	0.55	0.006	0.006	0.005	0.006	0.006	0.006	High_AboveMedian	TMEM216.BIN	dichotomous	FALSE	level	FALSE	382	201	382	prop_hazard	HR	TMEM216.BINHigh_AboveMedian	factor	2.00	contr.treatment	treatment	187	111	99,293	0.142	2.76	201	1.12	1.96
TMEM39A	1.48	1.12, 1.95	0.006	0.55	0.006	0.006	0.006	0.006	0.006	0.006	High_AboveMedian	TMEM39A.BIN	dichotomous	FALSE	level	FALSE	382	201	382	prop_hazard	HR	TMEM39A.BINHigh_AboveMedian	factor	2.00	contr.treatment	treatment	191	114	104,644	0.142	2.74	201	1.12	1.95
TMEM41B	1.48	1.12, 1.95	0.006	0.543	0.006	0.006	0.006	0.006	0.006	0.006	High_AboveMedian	TMEM41B.BIN	dichotomous	FALSE	level	FALSE	382	201	382	prop_hazard	HR	TMEM41B.BINHigh_AboveMedian	factor	2.00	contr.treatment	treatment	187	112	99,639	0.143	2.74	201	1.12	1.95
TMEM86B	0.68	0.51, 0.90	0.006	0.55	0.006	0.006	0.006	0.006	0.006	0.006	High_AboveMedian	TMEM86B.BIN	dichotomous	FALSE	level	FALSE	382	201	382	prop_hazard	HR	TMEM86B.BINHigh_AboveMedian	factor	2.00	contr.treatment	treatment	189	87	119,729	0.143	-2.73	201	0.51	0.90
TNFRSF10C	0.68	0.51, 0.90	0.006	0.544	0.006	0.006	0.006	0.006	0.006	0.006	High_AboveMedian	TNFRSF10C.BIN	dichotomous	FALSE	level	FALSE	382	201	382	prop_hazard	HR	TNFRSF10C.BINHigh_AboveMedian	factor	2.00	contr.treatment	treatment	192	87	119,376	0.143	-2.72	201	0.51	0.90
TNFRSF17	0.67	0.51, 0.89	0.006	0.559	0.005	0.006	0.005	0.006	0.006	0.006	High_AboveMedian	TNFRSF17.BIN	dichotomous	FALSE	level	FALSE	382	201	382	prop_hazard	HR	TNFRSF17.BINHigh_AboveMedian	factor	2.00	contr.treatment	treatment	189	91	124,445	0.142	-2.77	201	0.51	0.89
TRAM1L1	1.48	1.12, 1.96	0.006	0.552	0.005	0.006	0.005	0.006	0.006	0.006	High_AboveMedian	TRAM1L1.BIN	dichotomous	FALSE	level	FALSE	382	201	382	prop_hazard	HR	TRAM1L1.BINHigh_AboveMedian	factor	2.00	contr.treatment	treatment	190	112	100,252	0.142	2.78	201	1.12	1.96
TRIM71	1.48	1.12, 1.96	0.006	0.558	0.006	0.006	0.005	0.006	0.006	0.006	High_AboveMedian	TRIM71.BIN	dichotomous	FALSE	level	FALSE	382	201	382	prop_hazard	HR	TRIM71.BINHigh_AboveMedian	factor	2.00	contr.treatment	treatment	189	111	99,850	0.142	2.76	201	1.12	1.96
UCP2	0.67	0.51, 0.89	0.006	0.549	0.005	0.006	0.005	0.006	0.006	0.006	High_AboveMedian	UCP2.BIN	dichotomous	FALSE	level	FALSE	382	201	382	prop_hazard	HR	UCP2.BINHigh_AboveMedian	factor	2.00	contr.treatment	treatment	188	87	119,696	0.143	-2.76	201	0.51	0.89
VMP1	1.48	1.12, 1.95	0.006	0.539	0.006	0.006	0.006	0.006	0.006	0.006	High_AboveMedian	VMP1.BIN	dichotomous	FALSE	level	FALSE	382	201	382	prop_hazard	HR	VMP1.BINHigh_AboveMedian	factor	2.00	contr.treatment	treatment	188	113	101,490	0.143	2.73	201	1.12	1.95
VPS26A	1.49	1.12, 1.97	0.006	0.539	0.005	0.006	0.005	0.006	0.006	0.006	High_AboveMedian	VPS26A.BIN	dichotomous	FALSE	level	FALSE	382	201	382	prop_hazard	HR	VPS26A.BINHigh_AboveMedian	factor	2.00	contr.treatment	treatment	187	113	99,514	0.143	2.76	201	1.12	1.97
XKR5	1.48	1.12, 1.96	0.006	0.55	0.006	0.006	0.006	0.006	0.006	0.006	High_AboveMedian	XKR5.BIN	dichotomous	FALSE	level	FALSE	382	201	382	prop_hazard	HR	XKR5.BINHigh_AboveMedian	factor	2.00	contr.treatment	treatment	192	114	103,280	0.143	2.75	201	1.12	1.96
ZNF426	1.48	1.12, 1.95	0.006	0.541	0.006	0.006	0.006	0.006	0.006	0.006	High_AboveMedian	ZNF426.BIN	dichotomous	FALSE	level	FALSE	382	201	382	prop_hazard	HR	ZNF426.BINHigh_AboveMedian	factor	2.00	contr.treatment	treatment	190	111	98,996	0.142	2.75	201	1.12	1.95
ZSCAN22	1.48	1.12, 1.96	0.006	0.54	0.005	0.006	0.005	0.006	0.006	0.006	High_AboveMedian	ZSCAN22.BIN	dichotomous	FALSE	level	FALSE	382	201	382	prop_hazard	HR	ZSCAN22.BINHigh_AboveMedian	factor	2.00	contr.treatment	treatment	190	114	102,137	0.143	2.76	201	1.12	1.96
ABCC3	0.68	0.51, 0.90	0.007	0.543	0.006	0.007	0.006	0.007	0.007	0.007	High_AboveMedian	ABCC3.BIN	dichotomous	FALSE	level	FALSE	382	201	382	prop_hazard	HR	ABCC3.BINHigh_AboveMedian	factor	2.00	contr.treatment	treatment	192	89	122,354	0.142	-2.71	201	0.51	0.90
AC240274.1	0.68	0.51, 0.90	0.007	0.534	0.007	0.007	0.007	0.007	0.007	0.007	High_AboveMedian	AC240274.1.BIN	dichotomous	FALSE	level	FALSE	382	201	382	prop_hazard	HR	AC240274.1.BINHigh_AboveMedian	factor	2.00	contr.treatment	treatment	194	86	119,310	0.143	-2.68	201	0.51	0.90
ADAL	1.47	1.11, 1.94	0.007	0.539	0.007	0.007	0.007	0.007	0.007	0.007	High_AboveMedian	ADAL.BIN	dichotomous	FALSE	level	FALSE	382	201	382	prop_hazard	HR	ADAL.BINHigh_AboveMedian	factor	2.00	contr.treatment	treatment	189	111	99,302	0.143	2.68	201	1.11	1.94
ANGPTL4	1.47	1.11, 1.95	0.007	0.552	0.006	0.007	0.006	0.007	0.007	0.007	High_AboveMedian	ANGPTL4.BIN	dichotomous	FALSE	level	FALSE	382	201	382	prop_hazard	HR	ANGPTL4.BINHigh_AboveMedian	factor	2.00	contr.treatment	treatment	189	113	104,407	0.142	2.72	201	1.11	1.95
ARHGEF16	1.47	1.11, 1.94	0.007	0.548	0.007	0.007	0.006	0.007	0.007	0.007	High_AboveMedian	ARHGEF16.BIN	dichotomous	FALSE	level	FALSE	382	201	382	prop_hazard	HR	ARHGEF16.BINHigh_AboveMedian	factor	2.00	contr.treatment	treatment	190	112	101,088	0.142	2.71	201	1.11	1.94
ATP6V0E1	1.47	1.11, 1.94	0.007	0.536	0.007	0.007	0.007	0.007	0.007	0.007	High_AboveMedian	ATP6V0E1.BIN	dichotomous	FALSE	level	FALSE	382	201	382	prop_hazard	HR	ATP6V0E1.BINHigh_AboveMedian	factor	2.00	contr.treatment	treatment	187	114	102,370	0.143	2.68	201	1.11	1.94
ATXN7	0.68	0.52, 0.90	0.007	0.547	0.007	0.007	0.007	0.007	0.007	0.007	High_AboveMedian	ATXN7.BIN	dichotomous	FALSE	level	FALSE	382	201	382	prop_hazard	HR	ATXN7.BINHigh_AboveMedian	factor	2.00	contr.treatment	treatment	194	90	123,903	0.143	-2.69	201	0.52	0.90
C1QA	0.68	0.52, 0.90	0.007	0.549	0.007	0.007	0.007	0.007	0.007	0.007	High_AboveMedian	C1QA.BIN	dichotomous	FALSE	level	FALSE	382	201	382	prop_hazard	HR	C1QA.BINHigh_AboveMedian	factor	2.00	contr.treatment	treatment	189	91	123,261	0.142	-2.68	201	0.52	0.90
C6	0.68	0.51, 0.90	0.007	0.54	0.007	0.007	0.007	0.007	0.007	0.007	High_AboveMedian	C6.BIN	dichotomous	FALSE	level	FALSE	382	201	382	prop_hazard	HR	C6.BINHigh_AboveMedian	factor	2.00	contr.treatment	treatment	192	86	118,408	0.143	-2.69	201	0.51	0.90
CBLN4	1.47	1.11, 1.94	0.007	0.547	0.006	0.007	0.006	0.007	0.007	0.007	High_AboveMedian	CBLN4.BIN	dichotomous	FALSE	level	FALSE	382	201	382	prop_hazard	HR	CBLN4.BINHigh_AboveMedian	factor	2.00	contr.treatment	treatment	184	108	95,327	0.142	2.72	201	1.11	1.94
CCR8	0.68	0.52, 0.90	0.007	0.559	0.007	0.007	0.007	0.007	0.007	0.007	High_AboveMedian	CCR8.BIN	dichotomous	FALSE	level	FALSE	382	201	382	prop_hazard	HR	CCR8.BINHigh_AboveMedian	factor	2.00	contr.treatment	treatment	192	89	120,625	0.142	-2.69	201	0.52	0.90
CD209	0.68	0.51, 0.90	0.007	0.543	0.006	0.007	0.006	0.007	0.007	0.007	High_AboveMedian	CD209.BIN	dichotomous	FALSE	level	FALSE	382	201	382	prop_hazard	HR	CD209.BINHigh_AboveMedian	factor	2.00	contr.treatment	treatment	191	87	119,658	0.143	-2.71	201	0.51	0.90
CD22	0.68	0.51, 0.90	0.007	0.555	0.006	0.007	0.006	0.007	0.007	0.007	High_AboveMedian	CD22.BIN	dichotomous	FALSE	level	FALSE	382	201	382	prop_hazard	HR	CD22.BINHigh_AboveMedian	factor	2.00	contr.treatment	treatment	191	89	121,159	0.142	-2.71	201	0.51	0.90
CDK11B	0.68	0.51, 0.90	0.007	0.539	0.007	0.007	0.007	0.007	0.007	0.007	High_AboveMedian	CDK11B.BIN	dichotomous	FALSE	level	FALSE	382	201	382	prop_hazard	HR	CDK11B.BINHigh_AboveMedian	factor	2.00	contr.treatment	treatment	193	86	118,588	0.143	-2.68	201	0.51	0.90
CNOT9	1.46	1.11, 1.93	0.007	0.543	0.007	0.007	0.007	0.007	0.007	0.007	High_AboveMedian	CNOT9.BIN	dichotomous	FALSE	level	FALSE	382	201	382	prop_hazard	HR	CNOT9.BINHigh_AboveMedian	factor	2.00	contr.treatment	treatment	190	110	98,286	0.142	2.68	201	1.11	1.93
COX6A1	1.47	1.11, 1.94	0.007	0.548	0.007	0.007	0.007	0.007	0.007	0.007	High_AboveMedian	COX6A1.BIN	dichotomous	FALSE	level	FALSE	382	201	382	prop_hazard	HR	COX6A1.BINHigh_AboveMedian	factor	2.00	contr.treatment	treatment	191	110	98,182	0.142	2.70	201	1.11	1.94
CPSF6	1.47	1.11, 1.95	0.007	0.537	0.006	0.007	0.006	0.007	0.007	0.007	High_AboveMedian	CPSF6.BIN	dichotomous	FALSE	level	FALSE	382	201	382	prop_hazard	HR	CPSF6.BINHigh_AboveMedian	factor	2.00	contr.treatment	treatment	190	115	104,737	0.143	2.71	201	1.11	1.95
CRY2	0.68	0.52, 0.90	0.007	0.548	0.007	0.007	0.007	0.007	0.007	0.007	High_AboveMedian	CRY2.BIN	dichotomous	FALSE	level	FALSE	382	201	382	prop_hazard	HR	CRY2.BINHigh_AboveMedian	factor	2.00	contr.treatment	treatment	190	90	122,742	0.142	-2.68	201	0.52	0.90
DCAF4L2	1.46	1.11, 1.93	0.007	0.549	0.007	0.007	0.007	0.007	0.007	0.007	High_AboveMedian	DCAF4L2.BIN	dichotomous	FALSE	level	FALSE	382	201	382	prop_hazard	HR	DCAF4L2.BINHigh_AboveMedian	factor	2.00	contr.treatment	treatment	181	106	95,976	0.141	2.68	201	1.11	1.93
DIRAS1	1.47	1.11, 1.94	0.007	0.538	0.007	0.007	0.007	0.007	0.007	0.007	High_AboveMedian	DIRAS1.BIN	dichotomous	FALSE	level	FALSE	382	201	382	prop_hazard	HR	DIRAS1.BINHigh_AboveMedian	factor	2.00	contr.treatment	treatment	187	115	103,941	0.143	2.68	201	1.11	1.94
DONSON	1.47	1.11, 1.94	0.007	0.553	0.007	0.007	0.007	0.007	0.007	0.007	High_AboveMedian	DONSON.BIN	dichotomous	FALSE	level	FALSE	382	201	382	prop_hazard	HR	DONSON.BINHigh_AboveMedian	factor	2.00	contr.treatment	treatment	191	111	100,880	0.142	2.70	201	1.11	1.94
DRC3	1.47	1.11, 1.94	0.007	0.554	0.007	0.007	0.007	0.007	0.007	0.007	High_AboveMedian	DRC3.BIN	dichotomous	FALSE	level	FALSE	382	201	382	prop_hazard	HR	DRC3.BINHigh_AboveMedian	factor	2.00	contr.treatment	treatment	191	115	105,422	0.143	2.68	201	1.11	1.94
DTX3L	0.68	0.52, 0.90	0.007	0.558	0.007	0.007	0.007	0.007	0.007	0.007	High_AboveMedian	DTX3L.BIN	dichotomous	FALSE	level	FALSE	382	201	382	prop_hazard	HR	DTX3L.BINHigh_AboveMedian	factor	2.00	contr.treatment	treatment	188	88	119,056	0.142	-2.69	201	0.52	0.90
EEF1A2	1.47	1.11, 1.94	0.007	0.542	0.007	0.007	0.007	0.007	0.007	0.007	High_AboveMedian	EEF1A2.BIN	dichotomous	FALSE	level	FALSE	382	201	382	prop_hazard	HR	EEF1A2.BINHigh_AboveMedian	factor	2.00	contr.treatment	treatment	189	113	102,160	0.142	2.69	201	1.11	1.94
EFCAB3	1.50	1.12, 2.01	0.007	0.533	0.008	0.007	0.006	0.008	0.008	0.008	High_AboveMedian	EFCAB3.BIN	dichotomous	FALSE	level	FALSE	382	201	382	prop_hazard	HR	EFCAB3.BINHigh_AboveMedian	factor	2.00	contr.treatment	treatment	103	67	55,214	0.150	2.71	201	1.12	2.01
ELOC	1.47	1.11, 1.94	0.007	0.54	0.007	0.007	0.007	0.007	0.007	0.007	High_AboveMedian	ELOC.BIN	dichotomous	FALSE	level	FALSE	382	201	382	prop_hazard	HR	ELOC.BINHigh_AboveMedian	factor	2.00	contr.treatment	treatment	187	113	101,454	0.142	2.70	201	1.11	1.94
FAM126A	1.46	1.11, 1.94	0.007	0.537	0.007	0.007	0.007	0.007	0.007	0.007	High_AboveMedian	FAM126A.BIN	dichotomous	FALSE	level	FALSE	382	201	382	prop_hazard	HR	FAM126A.BINHigh_AboveMedian	factor	2.00	contr.treatment	treatment	191	114	103,488	0.143	2.68	201	1.11	1.94
[truncated: 17,254 more rows]
