# Supplementary material for: PATH-SURVEYOR: pathway level survival enquiry for immuno-oncology and drug repurposing
Source: BMC Bioinformatics. 2023 Jun 28;24:266. doi: 10.1186/s12859-023-05393-y (PMC10303868; doi:10.1186/s12859-023-05393-y)
Supplement: Supplementary file 10 — Additional file 10. PATH-SURVEYOR-Suite-main.zip. [file 12859_2023_5393_MOESM10_ESM.zip › PATH-SURVEYOR-Suite-main/3-PATH-SURVEYOR-Pipeline/Example_Run_Files/PAN_ICI_Pipeline_Example3/Output/Pan_ICI_iAtlas_Skin_OS_MSigDB.Hallmark_Responder_Interactive_coxh_ranked.txt]

## Project Name: Pan_ICI_iAtlas_Skin_OS
## Expression Matrix File Name: Pan_ICI_iAtlas_Expr_Skin.zip
## Meta Data File Name: Pan_ICI_iAtlas_Meta_Skin.txt
## Gene Set File Name: MSigDB_Hallmark_GeneSets.txt
## Survival/Event Type: OS.time /// OS
## Number of Samples: 378
## Gene Set: MSigDB.Hallmark Of 50 Gene Sets
## ssGSEA was used to calculate pathway scores and group samples Above or Below median ssGSEA score per gene set then ran through additive Cox Proportional Hazard Analysis with the covariate
## Pathways were ranked by Coxph P.value
## Hazard Ratios > 1 represent pathway scores associated with High-Risk
## Covariate and Reference Variable: Responder Referencing FALSE
## Covariate Breakdown:
### Variable: FALSE ( N = 157 )
### Variable: TRUE ( N = 221 )
variable	Hazard_Ratio	ci	p.value	Concordance	Likelihood_Ratio_Pval	Wald_Test_Pval	Logrank_Test_Pval	Likelihood_Ratio_AdjPval_BH	Wald_Test_AdjPval_BH	Logrank_Test_AdjPval_BH	Criteria	var_label	var_type	reference_row	row_type	header_row	N_obs	N_event	N	coefficients_type	coefficients_label	term	var_class	var_nlevels	contrasts	contrasts_type	n_obs	n_event	exposure	std.error	statistic	nevent	conf.low	conf.high
HALLMARK.HEME.METABOLISM	0.45	0.29, 0.70	<0.001	0.598	5e-07	2e-07	7e-08	5e-07	3e-07	2.1e-07	High_AboveMedian	HALLMARK.HEME.METABOLISM.BIN	dichotomous	FALSE	level	FALSE	378	198	378	prop_hazard	HR	HALLMARK.HEME.METABOLISM.BINHigh_AboveMedian	factor	2.00	contr.treatment	treatment	185	95	116,307	0.223	-3.53	198	0.29	0.70
HALLMARK.UV.RESPONSE.UP	0.48	0.31, 0.75	0.001	0.618	3e-08	8e-08	2e-08	4.5e-08	8e-08	4.5e-08	High_AboveMedian	HALLMARK.UV.RESPONSE.UP.BIN	dichotomous	FALSE	level	FALSE	378	198	378	prop_hazard	HR	HALLMARK.UV.RESPONSE.UP.BINHigh_AboveMedian	factor	2.00	contr.treatment	treatment	183	100	112,451	0.228	-3.21	198	0.31	0.75
HALLMARK.REACTIVE.OXYGEN.SPECIES.PATHWAY	0.51	0.33, 0.78	0.002	0.608	3e-07	4e-07	1e-07	4e-07	4e-07	3e-07	High_AboveMedian	HALLMARK.REACTIVE.OXYGEN.SPECIES.PATHWAY.BIN	dichotomous	FALSE	level	FALSE	378	198	378	prop_hazard	HR	HALLMARK.REACTIVE.OXYGEN.SPECIES.PATHWAY.BINHigh_AboveMedian	factor	2.00	contr.treatment	treatment	183	97	110,361	0.221	-3.09	198	0.33	0.78
HALLMARK.SPERMATOGENESIS	1.90	1.25, 2.88	0.002	0.611	7e-07	7e-07	2e-07	7e-07	7e-07	6e-07	High_AboveMedian	HALLMARK.SPERMATOGENESIS.BIN	dichotomous	FALSE	level	FALSE	378	198	378	prop_hazard	HR	HALLMARK.SPERMATOGENESIS.BINHigh_AboveMedian	factor	2.00	contr.treatment	treatment	193	99	109,719	0.212	3.03	198	1.25	2.88
HALLMARK.TNFA.SIGNALING.VIA.NFKB	0.51	0.33, 0.78	0.002	0.595	2e-05	6e-06	3e-06	2e-05	9e-06	9e-06	High_AboveMedian	HALLMARK.TNFA.SIGNALING.VIA.NFKB.BIN	dichotomous	FALSE	level	FALSE	378	198	378	prop_hazard	HR	HALLMARK.TNFA.SIGNALING.VIA.NFKB.BINHigh_AboveMedian	factor	2.00	contr.treatment	treatment	185	86	120,090	0.220	-3.07	198	0.33	0.78
HALLMARK.ADIPOGENESIS	0.51	0.33, 0.80	0.003	0.615	1e-08	6e-08	1e-08	1.5e-08	6e-08	1.5e-08	High_AboveMedian	HALLMARK.ADIPOGENESIS.BIN	dichotomous	FALSE	level	FALSE	378	198	378	prop_hazard	HR	HALLMARK.ADIPOGENESIS.BINHigh_AboveMedian	factor	2.00	contr.treatment	treatment	183	100	108,160	0.223	-2.98	198	0.33	0.80
HALLMARK.IL2.STAT5.SIGNALING	0.52	0.34, 0.81	0.003	0.581	3e-05	1e-05	6e-06	3e-05	1.5e-05	1.5e-05	High_AboveMedian	HALLMARK.IL2.STAT5.SIGNALING.BIN	dichotomous	FALSE	level	FALSE	378	198	378	prop_hazard	HR	HALLMARK.IL2.STAT5.SIGNALING.BINHigh_AboveMedian	factor	2.00	contr.treatment	treatment	184	90	119,355	0.221	-2.92	198	0.34	0.81
HALLMARK.ANDROGEN.RESPONSE	0.54	0.35, 0.82	0.004	0.589	4e-06	3e-06	1e-06	4e-06	4e-06	3e-06	High_AboveMedian	HALLMARK.ANDROGEN.RESPONSE.BIN	dichotomous	FALSE	level	FALSE	378	198	378	prop_hazard	HR	HALLMARK.ANDROGEN.RESPONSE.BINHigh_AboveMedian	factor	2.00	contr.treatment	treatment	185	96	110,721	0.215	-2.86	198	0.35	0.82
HALLMARK.PI3K.AKT.MTOR.SIGNALING	0.51	0.33, 0.81	0.004	0.599	1e-06	1e-06	6e-07	1e-06	1e-06	1e-06	High_AboveMedian	HALLMARK.PI3K.AKT.MTOR.SIGNALING.BIN	dichotomous	FALSE	level	FALSE	378	198	378	prop_hazard	HR	HALLMARK.PI3K.AKT.MTOR.SIGNALING.BINHigh_AboveMedian	factor	2.00	contr.treatment	treatment	183	96	111,807	0.230	-2.90	198	0.33	0.81
HALLMARK.APICAL.SURFACE	0.56	0.37, 0.84	0.005	0.597	2e-05	1e-05	5e-06	2e-05	1.5e-05	1.5e-05	High_AboveMedian	HALLMARK.APICAL.SURFACE.BIN	dichotomous	FALSE	level	FALSE	378	198	378	prop_hazard	HR	HALLMARK.APICAL.SURFACE.BINHigh_AboveMedian	factor	2.00	contr.treatment	treatment	187	96	113,138	0.208	-2.78	198	0.37	0.84
HALLMARK.P53.PATHWAY	0.55	0.36, 0.83	0.005	0.603	7e-07	9e-07	3e-07	9e-07	9e-07	9e-07	High_AboveMedian	HALLMARK.P53.PATHWAY.BIN	dichotomous	FALSE	level	FALSE	378	198	378	prop_hazard	HR	HALLMARK.P53.PATHWAY.BINHigh_AboveMedian	factor	2.00	contr.treatment	treatment	184	101	110,791	0.212	-2.84	198	0.36	0.83
HALLMARK.INTERFERON.GAMMA.RESPONSE	0.55	0.36, 0.84	0.006	0.603	1e-05	6e-06	3e-06	1e-05	9e-06	9e-06	High_AboveMedian	HALLMARK.INTERFERON.GAMMA.RESPONSE.BIN	dichotomous	FALSE	level	FALSE	378	198	378	prop_hazard	HR	HALLMARK.INTERFERON.GAMMA.RESPONSE.BINHigh_AboveMedian	factor	2.00	contr.treatment	treatment	185	83	124,992	0.218	-2.73	198	0.36	0.84
HALLMARK.FATTY.ACID.METABOLISM	0.54	0.35, 0.85	0.007	0.612	7e-08	3e-07	8e-08	1.2e-07	3e-07	1.2e-07	High_AboveMedian	HALLMARK.FATTY.ACID.METABOLISM.BIN	dichotomous	FALSE	level	FALSE	378	198	378	prop_hazard	HR	HALLMARK.FATTY.ACID.METABOLISM.BINHigh_AboveMedian	factor	2.00	contr.treatment	treatment	184	100	108,277	0.225	-2.71	198	0.35	0.85
HALLMARK.INTERFERON.ALPHA.RESPONSE	0.55	0.35, 0.85	0.007	0.606	1e-05	8e-06	4e-06	1e-05	1e-05	1e-05	High_AboveMedian	HALLMARK.INTERFERON.ALPHA.RESPONSE.BIN	dichotomous	FALSE	level	FALSE	378	198	378	prop_hazard	HR	HALLMARK.INTERFERON.ALPHA.RESPONSE.BINHigh_AboveMedian	factor	2.00	contr.treatment	treatment	184	83	124,405	0.222	-2.71	198	0.35	0.85
HALLMARK.APOPTOSIS	0.58	0.38, 0.88	0.01	0.591	5e-05	2e-05	1e-05	5e-05	3e-05	3e-05	High_AboveMedian	HALLMARK.APOPTOSIS.BIN	dichotomous	FALSE	level	FALSE	378	198	378	prop_hazard	HR	HALLMARK.APOPTOSIS.BINHigh_AboveMedian	factor	2.00	contr.treatment	treatment	184	93	112,156	0.213	-2.58	198	0.38	0.88
HALLMARK.KRAS.SIGNALING.UP	0.58	0.38, 0.88	0.01	0.592	8e-05	3e-05	2e-05	8e-05	4.5e-05	4.5e-05	High_AboveMedian	HALLMARK.KRAS.SIGNALING.UP.BIN	dichotomous	FALSE	level	FALSE	378	198	378	prop_hazard	HR	HALLMARK.KRAS.SIGNALING.UP.BINHigh_AboveMedian	factor	2.00	contr.treatment	treatment	186	88	119,151	0.212	-2.56	198	0.38	0.88
HALLMARK.ESTROGEN.RESPONSE.EARLY	0.59	0.39, 0.88	0.011	0.604	5e-06	5e-06	2e-06	5e-06	5e-06	5e-06	High_AboveMedian	HALLMARK.ESTROGEN.RESPONSE.EARLY.BIN	dichotomous	FALSE	level	FALSE	378	198	378	prop_hazard	HR	HALLMARK.ESTROGEN.RESPONSE.EARLY.BINHigh_AboveMedian	factor	2.00	contr.treatment	treatment	185	100	109,651	0.208	-2.55	198	0.39	0.88
HALLMARK.ESTROGEN.RESPONSE.LATE	0.60	0.40, 0.90	0.014	0.59	9e-05	4e-05	3e-05	9e-05	6e-05	6e-05	High_AboveMedian	HALLMARK.ESTROGEN.RESPONSE.LATE.BIN	dichotomous	FALSE	level	FALSE	378	198	378	prop_hazard	HR	HALLMARK.ESTROGEN.RESPONSE.LATE.BINHigh_AboveMedian	factor	2.00	contr.treatment	treatment	185	92	110,825	0.209	-2.45	198	0.40	0.90
HALLMARK.PEROXISOME	0.58	0.37, 0.91	0.017	0.613	2e-09	7e-08	1e-08	6e-09	7e-08	1.5e-08	High_AboveMedian	HALLMARK.PEROXISOME.BIN	dichotomous	FALSE	level	FALSE	378	198	378	prop_hazard	HR	HALLMARK.PEROXISOME.BINHigh_AboveMedian	factor	2.00	contr.treatment	treatment	183	105	107,619	0.228	-2.39	198	0.37	0.91
HALLMARK.MTORC1.SIGNALING	0.60	0.39, 0.92	0.02	0.609	4e-07	1e-06	5e-07	7.5e-07	1e-06	7.5e-07	High_AboveMedian	HALLMARK.MTORC1.SIGNALING.BIN	dichotomous	FALSE	level	FALSE	378	198	378	prop_hazard	HR	HALLMARK.MTORC1.SIGNALING.BINHigh_AboveMedian	factor	2.00	contr.treatment	treatment	183	100	106,442	0.220	-2.33	198	0.39	0.92
HALLMARK.COMPLEMENT	0.61	0.40, 0.93	0.023	0.598	9e-05	5e-05	3e-05	9e-05	7.5e-05	7.5e-05	High_AboveMedian	HALLMARK.COMPLEMENT.BIN	dichotomous	FALSE	level	FALSE	378	198	378	prop_hazard	HR	HALLMARK.COMPLEMENT.BINHigh_AboveMedian	factor	2.00	contr.treatment	treatment	186	87	122,269	0.215	-2.28	198	0.40	0.93
HALLMARK.INFLAMMATORY.RESPONSE	0.62	0.41, 0.95	0.027	0.582	2e-04	1e-04	7e-05	2e-04	0.00015	0.00015	High_AboveMedian	HALLMARK.INFLAMMATORY.RESPONSE.BIN	dichotomous	FALSE	level	FALSE	378	198	378	prop_hazard	HR	HALLMARK.INFLAMMATORY.RESPONSE.BINHigh_AboveMedian	factor	2.00	contr.treatment	treatment	185	92	115,969	0.213	-2.21	198	0.41	0.95
HALLMARK.MITOTIC.SPINDLE	1.55	1.02, 2.33	0.038	0.602	1e-07	9e-07	3e-07	3e-07	9e-07	4.5e-07	High_AboveMedian	HALLMARK.MITOTIC.SPINDLE.BIN	dichotomous	FALSE	level	FALSE	378	198	378	prop_hazard	HR	HALLMARK.MITOTIC.SPINDLE.BINHigh_AboveMedian	factor	2.00	contr.treatment	treatment	193	91	113,485	0.210	2.07	198	1.02	2.33
HALLMARK.IL6.JAK.STAT3.SIGNALING	0.64	0.42, 0.98	0.042	0.59	2e-04	2e-04	1e-04	2e-04	2e-04	2e-04	High_AboveMedian	HALLMARK.IL6.JAK.STAT3.SIGNALING.BIN	dichotomous	FALSE	level	FALSE	378	198	378	prop_hazard	HR	HALLMARK.IL6.JAK.STAT3.SIGNALING.BINHigh_AboveMedian	factor	2.00	contr.treatment	treatment	184	88	119,800	0.217	-2.03	198	0.42	0.98
HALLMARK.ANGIOGENESIS	0.65	0.43, 0.99	0.043	0.595	4e-05	4e-05	2e-05	4e-05	4e-05	4e-05	High_AboveMedian	HALLMARK.ANGIOGENESIS.BIN	dichotomous	FALSE	level	FALSE	378	198	378	prop_hazard	HR	HALLMARK.ANGIOGENESIS.BINHigh_AboveMedian	factor	2.00	contr.treatment	treatment	187	98	110,699	0.210	-2.03	198	0.43	0.99
HALLMARK.ALLOGRAFT.REJECTION	0.65	0.43, 0.99	0.046	0.594	2e-04	1e-04	8e-05	2e-04	0.00015	0.00015	High_AboveMedian	HALLMARK.ALLOGRAFT.REJECTION.BIN	dichotomous	FALSE	level	FALSE	378	198	378	prop_hazard	HR	HALLMARK.ALLOGRAFT.REJECTION.BINHigh_AboveMedian	factor	2.00	contr.treatment	treatment	186	88	123,113	0.215	-2.00	198	0.43	0.99
HALLMARK.PANCREAS.BETA.CELLS	0.66	0.43, 0.99	0.047	0.602	1e-06	4e-06	2e-06	3e-06	4e-06	3e-06	High_AboveMedian	HALLMARK.PANCREAS.BETA.CELLS.BIN	dichotomous	FALSE	level	FALSE	378	198	378	prop_hazard	HR	HALLMARK.PANCREAS.BETA.CELLS.BINHigh_AboveMedian	factor	2.00	contr.treatment	treatment	184	102	104,461	0.212	-1.99	198	0.43	0.99
HALLMARK.HYPOXIA	0.71	0.47, 1.07	0.1	0.602	7e-06	2e-05	9e-06	1.35e-05	2e-05	1.35e-05	High_AboveMedian	HALLMARK.HYPOXIA.BIN	dichotomous	FALSE	level	FALSE	378	198	378	prop_hazard	HR	HALLMARK.HYPOXIA.BINHigh_AboveMedian	factor	2.00	contr.treatment	treatment	184	102	108,005	0.211	-1.65	198	0.47	1.07
HALLMARK.COAGULATION	0.73	0.48, 1.10	0.13	0.577	8e-04	6e-04	4e-04	8e-04	8e-04	8e-04	High_AboveMedian	HALLMARK.COAGULATION.BIN	dichotomous	FALSE	level	FALSE	378	198	378	prop_hazard	HR	HALLMARK.COAGULATION.BINHigh_AboveMedian	factor	2.00	contr.treatment	treatment	186	92	115,179	0.212	-1.52	198	0.48	1.10
HALLMARK.MYOGENESIS	0.73	0.49, 1.10	0.13	0.579	8e-04	6e-04	4e-04	8e-04	8e-04	8e-04	High_AboveMedian	HALLMARK.MYOGENESIS.BIN	dichotomous	FALSE	level	FALSE	378	198	378	prop_hazard	HR	HALLMARK.MYOGENESIS.BINHigh_AboveMedian	factor	2.00	contr.treatment	treatment	186	94	113,495	0.204	-1.51	198	0.49	1.10
HALLMARK.BILE.ACID.METABOLISM	0.74	0.50, 1.12	0.2	0.586	6e-04	5e-04	4e-04	6e-04	6e-04	6e-04	High_AboveMedian	HALLMARK.BILE.ACID.METABOLISM.BIN	dichotomous	FALSE	level	FALSE	378	198	378	prop_hazard	HR	HALLMARK.BILE.ACID.METABOLISM.BINHigh_AboveMedian	factor	2.00	contr.treatment	treatment	189	91	117,933	0.207	-1.43	198	0.50	1.12
HALLMARK.CHOLESTEROL.HOMEOSTASIS	0.78	0.52, 1.17	0.2	0.593	3e-04	3e-04	2e-04	3e-04	3e-04	3e-04	High_AboveMedian	HALLMARK.CHOLESTEROL.HOMEOSTASIS.BIN	dichotomous	FALSE	level	FALSE	378	198	378	prop_hazard	HR	HALLMARK.CHOLESTEROL.HOMEOSTASIS.BINHigh_AboveMedian	factor	2.00	contr.treatment	treatment	184	98	107,859	0.209	-1.19	198	0.52	1.17
HALLMARK.KRAS.SIGNALING.DN	1.34	0.89, 2.03	0.2	0.599	2e-05	4e-05	2e-05	3e-05	4e-05	3e-05	High_AboveMedian	HALLMARK.KRAS.SIGNALING.DN.BIN	dichotomous	FALSE	level	FALSE	378	198	378	prop_hazard	HR	HALLMARK.KRAS.SIGNALING.DN.BINHigh_AboveMedian	factor	2.00	contr.treatment	treatment	193	97	116,283	0.212	1.39	198	0.89	2.03
HALLMARK.NOTCH.SIGNALING	0.77	0.52, 1.15	0.2	0.581	0.001	8e-04	7e-04	0.001	0.001	0.001	High_AboveMedian	HALLMARK.NOTCH.SIGNALING.BIN	dichotomous	FALSE	level	FALSE	378	198	378	prop_hazard	HR	HALLMARK.NOTCH.SIGNALING.BINHigh_AboveMedian	factor	2.00	contr.treatment	treatment	187	93	108,781	0.204	-1.26	198	0.52	1.15
HALLMARK.UNFOLDED.PROTEIN.RESPONSE	0.74	0.48, 1.12	0.2	0.61	2e-07	2e-06	7e-07	6e-07	2e-06	1.05e-06	High_AboveMedian	HALLMARK.UNFOLDED.PROTEIN.RESPONSE.BIN	dichotomous	FALSE	level	FALSE	378	198	378	prop_hazard	HR	HALLMARK.UNFOLDED.PROTEIN.RESPONSE.BINHigh_AboveMedian	factor	2.00	contr.treatment	treatment	184	106	104,517	0.214	-1.42	198	0.48	1.12
HALLMARK.UV.RESPONSE.DN	1.33	0.88, 1.99	0.2	0.603	1e-05	4e-05	2e-05	3e-05	4e-05	3e-05	High_AboveMedian	HALLMARK.UV.RESPONSE.DN.BIN	dichotomous	FALSE	level	FALSE	378	198	378	prop_hazard	HR	HALLMARK.UV.RESPONSE.DN.BINHigh_AboveMedian	factor	2.00	contr.treatment	treatment	193	94	115,300	0.208	1.36	198	0.88	1.99
HALLMARK.XENOBIOTIC.METABOLISM	0.78	0.52, 1.18	0.2	0.575	0.001	0.001	8e-04	0.001	0.001	0.001	High_AboveMedian	HALLMARK.XENOBIOTIC.METABOLISM.BIN	dichotomous	FALSE	level	FALSE	378	198	378	prop_hazard	HR	HALLMARK.XENOBIOTIC.METABOLISM.BINHigh_AboveMedian	factor	2.00	contr.treatment	treatment	185	93	114,293	0.211	-1.17	198	0.52	1.18
HALLMARK.EPITHELIAL.MESENCHYMAL.TRANSITION	0.82	0.55, 1.23	0.3	0.588	6e-04	6e-04	5e-04	6e-04	6e-04	6e-04	High_AboveMedian	HALLMARK.EPITHELIAL.MESENCHYMAL.TRANSITION.BIN	dichotomous	FALSE	level	FALSE	378	198	378	prop_hazard	HR	HALLMARK.EPITHELIAL.MESENCHYMAL.TRANSITION.BINHigh_AboveMedian	factor	2.00	contr.treatment	treatment	188	89	116,260	0.206	-0.945	198	0.55	1.23
HALLMARK.HEDGEHOG.SIGNALING	1.22	0.82, 1.84	0.3	0.583	7e-04	7e-04	5e-04	7e-04	7e-04	7e-04	High_AboveMedian	HALLMARK.HEDGEHOG.SIGNALING.BIN	dichotomous	FALSE	level	FALSE	378	198	378	prop_hazard	HR	HALLMARK.HEDGEHOG.SIGNALING.BINHigh_AboveMedian	factor	2.00	contr.treatment	treatment	190	100	112,233	0.207	0.98	198	0.82	1.84
HALLMARK.PROTEIN.SECRETION	0.79	0.53, 1.19	0.3	0.611	4e-08	1e-06	2e-07	1.2e-07	1e-06	3e-07	High_AboveMedian	HALLMARK.PROTEIN.SECRETION.BIN	dichotomous	FALSE	level	FALSE	378	198	378	prop_hazard	HR	HALLMARK.PROTEIN.SECRETION.BINHigh_AboveMedian	factor	2.00	contr.treatment	treatment	184	110	100,927	0.208	-1.13	198	0.53	1.19
HALLMARK.TGF.BETA.SIGNALING	0.80	0.54, 1.19	0.3	0.596	2e-04	3e-04	2e-04	3e-04	3e-04	3e-04	High_AboveMedian	HALLMARK.TGF.BETA.SIGNALING.BIN	dichotomous	FALSE	level	FALSE	378	198	378	prop_hazard	HR	HALLMARK.TGF.BETA.SIGNALING.BINHigh_AboveMedian	factor	2.00	contr.treatment	treatment	189	91	118,674	0.203	-1.11	198	0.54	1.19
HALLMARK.APICAL.JUNCTION	1.13	0.76, 1.69	0.5	0.59	6e-04	8e-04	6e-04	8e-04	8e-04	8e-04	High_AboveMedian	HALLMARK.APICAL.JUNCTION.BIN	dichotomous	FALSE	level	FALSE	378	198	378	prop_hazard	HR	HALLMARK.APICAL.JUNCTION.BINHigh_AboveMedian	factor	2.00	contr.treatment	treatment	189	97	115,737	0.205	0.607	198	0.76	1.69
HALLMARK.DNA.REPAIR	0.88	0.59, 1.32	0.5	0.61	2e-07	3e-06	9e-07	6e-07	3e-06	1.35e-06	High_AboveMedian	HALLMARK.DNA.REPAIR.BIN	dichotomous	FALSE	level	FALSE	378	198	378	prop_hazard	HR	HALLMARK.DNA.REPAIR.BINHigh_AboveMedian	factor	2.00	contr.treatment	treatment	183	107	97,178	0.207	-0.616	198	0.59	1.32
HALLMARK.E2F.TARGETS	0.86	0.58, 1.28	0.5	0.594	6e-04	7e-04	5e-04	7e-04	7e-04	7e-04	High_AboveMedian	HALLMARK.E2F.TARGETS.BIN	dichotomous	FALSE	level	FALSE	378	198	378	prop_hazard	HR	HALLMARK.E2F.TARGETS.BINHigh_AboveMedian	factor	2.00	contr.treatment	treatment	189	99	102,892	0.203	-0.741	198	0.58	1.28
HALLMARK.MYC.TARGETS.V2	1.15	0.77, 1.71	0.5	0.585	9e-04	9e-04	7e-04	9e-04	9e-04	9e-04	High_AboveMedian	HALLMARK.MYC.TARGETS.V2.BIN	dichotomous	FALSE	level	FALSE	378	198	378	prop_hazard	HR	HALLMARK.MYC.TARGETS.V2.BINHigh_AboveMedian	factor	2.00	contr.treatment	treatment	187	105	104,266	0.203	0.688	198	0.77	1.71
HALLMARK.GLYCOLYSIS	0.89	0.59, 1.34	0.6	0.614	4e-08	2e-06	4e-07	1.2e-07	2e-06	6e-07	High_AboveMedian	HALLMARK.GLYCOLYSIS.BIN	dichotomous	FALSE	level	FALSE	378	198	378	prop_hazard	HR	HALLMARK.GLYCOLYSIS.BINHigh_AboveMedian	factor	2.00	contr.treatment	treatment	184	110	101,384	0.209	-0.561	198	0.59	1.34
HALLMARK.MYC.TARGETS.V1	0.90	0.60, 1.35	0.6	0.604	3e-06	2e-05	8e-06	9e-06	2e-05	1.2e-05	High_AboveMedian	HALLMARK.MYC.TARGETS.V1.BIN	dichotomous	FALSE	level	FALSE	378	198	378	prop_hazard	HR	HALLMARK.MYC.TARGETS.V1.BINHigh_AboveMedian	factor	2.00	contr.treatment	treatment	185	106	98,437	0.206	-0.508	198	0.60	1.35
HALLMARK.OXIDATIVE.PHOSPHORYLATION	0.88	0.59, 1.33	0.6	0.6	4e-06	2e-05	1e-05	1.2e-05	2e-05	1.5e-05	High_AboveMedian	HALLMARK.OXIDATIVE.PHOSPHORYLATION.BIN	dichotomous	FALSE	level	FALSE	378	198	378	prop_hazard	HR	HALLMARK.OXIDATIVE.PHOSPHORYLATION.BINHigh_AboveMedian	factor	2.00	contr.treatment	treatment	185	105	100,715	0.208	-0.587	198	0.59	1.33
HALLMARK.WNT.BETA.CATENIN.SIGNALING	0.95	0.64, 1.42	0.8	0.576	0.002	0.002	0.001	0.002	0.002	0.002	High_AboveMedian	HALLMARK.WNT.BETA.CATENIN.SIGNALING.BIN	dichotomous	FALSE	level	FALSE	378	198	378	prop_hazard	HR	HALLMARK.WNT.BETA.CATENIN.SIGNALING.BINHigh_AboveMedian	factor	2.00	contr.treatment	treatment	191	96	113,425	0.204	-0.237	198	0.64	1.42
HALLMARK.G2M.CHECKPOINT	1.03	0.69, 1.54	0.9	0.572	0.002	0.002	0.002	0.002	0.002	0.002	High_AboveMedian	HALLMARK.G2M.CHECKPOINT.BIN	dichotomous	FALSE	level	FALSE	378	198	378	prop_hazard	HR	HALLMARK.G2M.CHECKPOINT.BINHigh_AboveMedian	factor	2.00	contr.treatment	treatment	190	96	104,240	0.204	0.155	198	0.69	1.54
