# Supplementary material for: PATH-SURVEYOR: pathway level survival enquiry for immuno-oncology and drug repurposing
Source: BMC Bioinformatics. 2023 Jun 28;24:266. doi: 10.1186/s12859-023-05393-y (PMC10303868; doi:10.1186/s12859-023-05393-y)
Supplement: Supplementary file 10 — Additional file 10. PATH-SURVEYOR-Suite-main.zip. [file 12859_2023_5393_MOESM10_ESM.zip › PATH-SURVEYOR-Suite-main/3-PATH-SURVEYOR-Pipeline/GeneSets/MSigDB/MSigDB_Hallmark_GeneSets.txt]

term	gene
HALLMARK.ADIPOGENESIS	ABCA1
HALLMARK.ADIPOGENESIS	ABCB8
HALLMARK.ADIPOGENESIS	ACAA2
HALLMARK.ADIPOGENESIS	ACADL
HALLMARK.ADIPOGENESIS	ACADM
HALLMARK.ADIPOGENESIS	ACADS
HALLMARK.ADIPOGENESIS	ACLY
HALLMARK.ADIPOGENESIS	ACO2
HALLMARK.ADIPOGENESIS	ACOX1
HALLMARK.ADIPOGENESIS	ADCY6
HALLMARK.ADIPOGENESIS	ADIG
HALLMARK.ADIPOGENESIS	ADIPOQ
HALLMARK.ADIPOGENESIS	ADIPOR2
HALLMARK.ADIPOGENESIS	ADIPOR2
HALLMARK.ADIPOGENESIS	AGPAT3
HALLMARK.ADIPOGENESIS	AIFM1
HALLMARK.ADIPOGENESIS	AK2
HALLMARK.ADIPOGENESIS	ALDH2
HALLMARK.ADIPOGENESIS	ALDOA
HALLMARK.ADIPOGENESIS	ANGPT1
HALLMARK.ADIPOGENESIS	ANGPTL4
HALLMARK.ADIPOGENESIS	APLP2
HALLMARK.ADIPOGENESIS	APOE
HALLMARK.ADIPOGENESIS	ARAF
HALLMARK.ADIPOGENESIS	ARL4A
HALLMARK.ADIPOGENESIS	ATL2
HALLMARK.ADIPOGENESIS	ATP1B3
HALLMARK.ADIPOGENESIS	ATP5PO
HALLMARK.ADIPOGENESIS	BAZ2A
HALLMARK.ADIPOGENESIS	BCKDHA
HALLMARK.ADIPOGENESIS	BCL2L13
HALLMARK.ADIPOGENESIS	BCL6
HALLMARK.ADIPOGENESIS	C3
HALLMARK.ADIPOGENESIS	CAT
HALLMARK.ADIPOGENESIS	CAVIN1
HALLMARK.ADIPOGENESIS	CAVIN2
HALLMARK.ADIPOGENESIS	CCNG2
HALLMARK.ADIPOGENESIS	CD151
HALLMARK.ADIPOGENESIS	CD302
HALLMARK.ADIPOGENESIS	CD36
HALLMARK.ADIPOGENESIS	CDKN2C
HALLMARK.ADIPOGENESIS	CHCHD10
HALLMARK.ADIPOGENESIS	CHCHD10
HALLMARK.ADIPOGENESIS	CHUK
HALLMARK.ADIPOGENESIS	CIDEA
HALLMARK.ADIPOGENESIS	CMBL
HALLMARK.ADIPOGENESIS	CMPK1
HALLMARK.ADIPOGENESIS	COL15A1
HALLMARK.ADIPOGENESIS	COL4A1
HALLMARK.ADIPOGENESIS	COQ3
HALLMARK.ADIPOGENESIS	COQ5
HALLMARK.ADIPOGENESIS	COQ9
HALLMARK.ADIPOGENESIS	COX6A1
HALLMARK.ADIPOGENESIS	COX7B
HALLMARK.ADIPOGENESIS	COX8A
HALLMARK.ADIPOGENESIS	CPT2
HALLMARK.ADIPOGENESIS	CRAT
HALLMARK.ADIPOGENESIS	CS
HALLMARK.ADIPOGENESIS	CYC1
HALLMARK.ADIPOGENESIS	CYP4B1
HALLMARK.ADIPOGENESIS	DBT
HALLMARK.ADIPOGENESIS	DDT
HALLMARK.ADIPOGENESIS	DDT
HALLMARK.ADIPOGENESIS	DECR1
HALLMARK.ADIPOGENESIS	DGAT1
HALLMARK.ADIPOGENESIS	DGAT1
HALLMARK.ADIPOGENESIS	DHCR7
HALLMARK.ADIPOGENESIS	DHRS7
HALLMARK.ADIPOGENESIS	DHRS7B
HALLMARK.ADIPOGENESIS	DLAT
HALLMARK.ADIPOGENESIS	DLD
HALLMARK.ADIPOGENESIS	DNAJB9
HALLMARK.ADIPOGENESIS	DNAJC15
HALLMARK.ADIPOGENESIS	DRAM2
HALLMARK.ADIPOGENESIS	ECH1
HALLMARK.ADIPOGENESIS	ECH1
HALLMARK.ADIPOGENESIS	ECHS1
HALLMARK.ADIPOGENESIS	ELMOD3
HALLMARK.ADIPOGENESIS	ELOVL6
HALLMARK.ADIPOGENESIS	ENPP2
HALLMARK.ADIPOGENESIS	EPHX2
HALLMARK.ADIPOGENESIS	ESRRA
HALLMARK.ADIPOGENESIS	ESYT1
HALLMARK.ADIPOGENESIS	ETFB
HALLMARK.ADIPOGENESIS	FABP4
HALLMARK.ADIPOGENESIS	FAH
HALLMARK.ADIPOGENESIS	FZD4
HALLMARK.ADIPOGENESIS	G3BP2
HALLMARK.ADIPOGENESIS	GADD45A
HALLMARK.ADIPOGENESIS	GBE1
HALLMARK.ADIPOGENESIS	GHITM
HALLMARK.ADIPOGENESIS	GPAM
HALLMARK.ADIPOGENESIS	GPAT4
HALLMARK.ADIPOGENESIS	GPD2
HALLMARK.ADIPOGENESIS	GPHN
HALLMARK.ADIPOGENESIS	GPX3
HALLMARK.ADIPOGENESIS	GPX4
HALLMARK.ADIPOGENESIS	GRPEL1
HALLMARK.ADIPOGENESIS	HADH
HALLMARK.ADIPOGENESIS	HIBCH
HALLMARK.ADIPOGENESIS	HSPB8
HALLMARK.ADIPOGENESIS	IDH1
HALLMARK.ADIPOGENESIS	IDH3A
HALLMARK.ADIPOGENESIS	IDH3G
HALLMARK.ADIPOGENESIS	IFNGR1
HALLMARK.ADIPOGENESIS	IMMT
HALLMARK.ADIPOGENESIS	ITGA7
HALLMARK.ADIPOGENESIS	ITIH5
HALLMARK.ADIPOGENESIS	ITSN1
HALLMARK.ADIPOGENESIS	JAGN1
HALLMARK.ADIPOGENESIS	LAMA4
HALLMARK.ADIPOGENESIS	LEP
HALLMARK.ADIPOGENESIS	LIFR
HALLMARK.ADIPOGENESIS	LIPE
HALLMARK.ADIPOGENESIS	LPCAT3
HALLMARK.ADIPOGENESIS	LPL
HALLMARK.ADIPOGENESIS	LTC4S
HALLMARK.ADIPOGENESIS	LTC4S
HALLMARK.ADIPOGENESIS	MAP4K3
HALLMARK.ADIPOGENESIS	MCCC1
HALLMARK.ADIPOGENESIS	MDH2
HALLMARK.ADIPOGENESIS	ME1
HALLMARK.ADIPOGENESIS	MGLL
HALLMARK.ADIPOGENESIS	MGST3
HALLMARK.ADIPOGENESIS	MIGA2
HALLMARK.ADIPOGENESIS	MRAP
HALLMARK.ADIPOGENESIS	MRPL15
HALLMARK.ADIPOGENESIS	MTARC2
HALLMARK.ADIPOGENESIS	MTCH2
HALLMARK.ADIPOGENESIS	MTCH2
HALLMARK.ADIPOGENESIS	MYLK
HALLMARK.ADIPOGENESIS	NABP1
HALLMARK.ADIPOGENESIS	NDUFA5
HALLMARK.ADIPOGENESIS	NDUFAB1
HALLMARK.ADIPOGENESIS	NDUFB7
HALLMARK.ADIPOGENESIS	NDUFS3
HALLMARK.ADIPOGENESIS	NDUFS3
HALLMARK.ADIPOGENESIS	NKIRAS1
HALLMARK.ADIPOGENESIS	NMT1
HALLMARK.ADIPOGENESIS	OMD
HALLMARK.ADIPOGENESIS	ORM1
HALLMARK.ADIPOGENESIS	PDCD4
HALLMARK.ADIPOGENESIS	PEMT
HALLMARK.ADIPOGENESIS	PEX14
HALLMARK.ADIPOGENESIS	PFKFB3
HALLMARK.ADIPOGENESIS	PFKL
HALLMARK.ADIPOGENESIS	PGM1
HALLMARK.ADIPOGENESIS	PHLDB1
HALLMARK.ADIPOGENESIS	PHYH
HALLMARK.ADIPOGENESIS	PIM3
HALLMARK.ADIPOGENESIS	PLIN2
HALLMARK.ADIPOGENESIS	POR
HALLMARK.ADIPOGENESIS	PPARG
HALLMARK.ADIPOGENESIS	PPM1B
HALLMARK.ADIPOGENESIS	PPP1R15B
HALLMARK.ADIPOGENESIS	PRDX3
HALLMARK.ADIPOGENESIS	PREB
HALLMARK.ADIPOGENESIS	PTCD3
HALLMARK.ADIPOGENESIS	PTGER3
HALLMARK.ADIPOGENESIS	QDPR
HALLMARK.ADIPOGENESIS	RAB34
HALLMARK.ADIPOGENESIS	REEP5
HALLMARK.ADIPOGENESIS	REEP6
HALLMARK.ADIPOGENESIS	RETN
HALLMARK.ADIPOGENESIS	RETSAT
HALLMARK.ADIPOGENESIS	RIOK3
HALLMARK.ADIPOGENESIS	RMDN3
HALLMARK.ADIPOGENESIS	RNF11
HALLMARK.ADIPOGENESIS	RREB1
HALLMARK.ADIPOGENESIS	RTN3
HALLMARK.ADIPOGENESIS	SAMM50
HALLMARK.ADIPOGENESIS	SCARB1
HALLMARK.ADIPOGENESIS	SCP2
HALLMARK.ADIPOGENESIS	SDHB
HALLMARK.ADIPOGENESIS	SDHC
HALLMARK.ADIPOGENESIS	SLC19A1
HALLMARK.ADIPOGENESIS	SLC1A5
HALLMARK.ADIPOGENESIS	SLC25A1
HALLMARK.ADIPOGENESIS	SLC25A10
HALLMARK.ADIPOGENESIS	SLC27A1
HALLMARK.ADIPOGENESIS	SLC5A6
HALLMARK.ADIPOGENESIS	SLC66A3
HALLMARK.ADIPOGENESIS	SNCG
HALLMARK.ADIPOGENESIS	SOD1
HALLMARK.ADIPOGENESIS	SORBS1
HALLMARK.ADIPOGENESIS	SOWAHC
HALLMARK.ADIPOGENESIS	SPARCL1
HALLMARK.ADIPOGENESIS	SQOR
HALLMARK.ADIPOGENESIS	SSPN
HALLMARK.ADIPOGENESIS	STAT5A
HALLMARK.ADIPOGENESIS	STOM
HALLMARK.ADIPOGENESIS	SUCLG1
HALLMARK.ADIPOGENESIS	SULT1A1
HALLMARK.ADIPOGENESIS	TALDO1
HALLMARK.ADIPOGENESIS	TANK
HALLMARK.ADIPOGENESIS	TKT
HALLMARK.ADIPOGENESIS	TOB1
HALLMARK.ADIPOGENESIS	TST
HALLMARK.ADIPOGENESIS	UBC
HALLMARK.ADIPOGENESIS	UBQLN1
HALLMARK.ADIPOGENESIS	UCK1
HALLMARK.ADIPOGENESIS	UCP2
HALLMARK.ADIPOGENESIS	UQCR10
HALLMARK.ADIPOGENESIS	UQCR11
HALLMARK.ADIPOGENESIS	UQCRC1
HALLMARK.ADIPOGENESIS	UQCRQ
HALLMARK.ADIPOGENESIS	VEGFB
HALLMARK.ADIPOGENESIS	YWHAG
HALLMARK.ALLOGRAFT.REJECTION	AARS1
HALLMARK.ALLOGRAFT.REJECTION	ABCE1
HALLMARK.ALLOGRAFT.REJECTION	ABI1
HALLMARK.ALLOGRAFT.REJECTION	ACHE
HALLMARK.ALLOGRAFT.REJECTION	ACVR2A
HALLMARK.ALLOGRAFT.REJECTION	AKT1
HALLMARK.ALLOGRAFT.REJECTION	APBB1
HALLMARK.ALLOGRAFT.REJECTION	B2M
HALLMARK.ALLOGRAFT.REJECTION	B2M
HALLMARK.ALLOGRAFT.REJECTION	BCAT1
HALLMARK.ALLOGRAFT.REJECTION	BCL10
HALLMARK.ALLOGRAFT.REJECTION	BCL3
HALLMARK.ALLOGRAFT.REJECTION	BRCA1
HALLMARK.ALLOGRAFT.REJECTION	C2
HALLMARK.ALLOGRAFT.REJECTION	C2
HALLMARK.ALLOGRAFT.REJECTION	C2
HALLMARK.ALLOGRAFT.REJECTION	C2
HALLMARK.ALLOGRAFT.REJECTION	C2
HALLMARK.ALLOGRAFT.REJECTION	C2
HALLMARK.ALLOGRAFT.REJECTION	C2
HALLMARK.ALLOGRAFT.REJECTION	CAPG
HALLMARK.ALLOGRAFT.REJECTION	CARTPT
HALLMARK.ALLOGRAFT.REJECTION	CCL11
HALLMARK.ALLOGRAFT.REJECTION	CCL13
HALLMARK.ALLOGRAFT.REJECTION	CCL19
HALLMARK.ALLOGRAFT.REJECTION	CCL2
HALLMARK.ALLOGRAFT.REJECTION	CCL22
HALLMARK.ALLOGRAFT.REJECTION	CCL4
HALLMARK.ALLOGRAFT.REJECTION	CCL4
HALLMARK.ALLOGRAFT.REJECTION	CCL4
HALLMARK.ALLOGRAFT.REJECTION	CCL5
HALLMARK.ALLOGRAFT.REJECTION	CCL5
HALLMARK.ALLOGRAFT.REJECTION	CCL7
HALLMARK.ALLOGRAFT.REJECTION	CCND2
HALLMARK.ALLOGRAFT.REJECTION	CCND3
HALLMARK.ALLOGRAFT.REJECTION	CCR1
HALLMARK.ALLOGRAFT.REJECTION	CCR2
HALLMARK.ALLOGRAFT.REJECTION	CCR5
HALLMARK.ALLOGRAFT.REJECTION	CD1D
HALLMARK.ALLOGRAFT.REJECTION	CD2
HALLMARK.ALLOGRAFT.REJECTION	CD247
HALLMARK.ALLOGRAFT.REJECTION	CD28
HALLMARK.ALLOGRAFT.REJECTION	CD3D
HALLMARK.ALLOGRAFT.REJECTION	CD3E
HALLMARK.ALLOGRAFT.REJECTION	CD3G
HALLMARK.ALLOGRAFT.REJECTION	CD4
HALLMARK.ALLOGRAFT.REJECTION	CD40
HALLMARK.ALLOGRAFT.REJECTION	CD40LG
HALLMARK.ALLOGRAFT.REJECTION	CD47
HALLMARK.ALLOGRAFT.REJECTION	CD7
HALLMARK.ALLOGRAFT.REJECTION	CD74
HALLMARK.ALLOGRAFT.REJECTION	CD79A
HALLMARK.ALLOGRAFT.REJECTION	CD80
HALLMARK.ALLOGRAFT.REJECTION	CD86
HALLMARK.ALLOGRAFT.REJECTION	CD8A
HALLMARK.ALLOGRAFT.REJECTION	CD8B
HALLMARK.ALLOGRAFT.REJECTION	CD96
HALLMARK.ALLOGRAFT.REJECTION	CDKN2A
HALLMARK.ALLOGRAFT.REJECTION	CFP
HALLMARK.ALLOGRAFT.REJECTION	CRTAM
HALLMARK.ALLOGRAFT.REJECTION	CSF1
HALLMARK.ALLOGRAFT.REJECTION	CSK
HALLMARK.ALLOGRAFT.REJECTION	CTSS
HALLMARK.ALLOGRAFT.REJECTION	CXCL13
HALLMARK.ALLOGRAFT.REJECTION	CXCL9
HALLMARK.ALLOGRAFT.REJECTION	CXCR3
HALLMARK.ALLOGRAFT.REJECTION	DARS1
HALLMARK.ALLOGRAFT.REJECTION	DEGS1
HALLMARK.ALLOGRAFT.REJECTION	DYRK3
HALLMARK.ALLOGRAFT.REJECTION	EGFR
HALLMARK.ALLOGRAFT.REJECTION	EIF3A
HALLMARK.ALLOGRAFT.REJECTION	EIF3D
HALLMARK.ALLOGRAFT.REJECTION	EIF3J
HALLMARK.ALLOGRAFT.REJECTION	EIF4G3
HALLMARK.ALLOGRAFT.REJECTION	EIF5A
HALLMARK.ALLOGRAFT.REJECTION	EIF5A
HALLMARK.ALLOGRAFT.REJECTION	ELANE
HALLMARK.ALLOGRAFT.REJECTION	ELANE
HALLMARK.ALLOGRAFT.REJECTION	ELF4
HALLMARK.ALLOGRAFT.REJECTION	EREG
HALLMARK.ALLOGRAFT.REJECTION	ETS1
HALLMARK.ALLOGRAFT.REJECTION	F2
HALLMARK.ALLOGRAFT.REJECTION	F2R
HALLMARK.ALLOGRAFT.REJECTION	FAS
HALLMARK.ALLOGRAFT.REJECTION	FASLG
HALLMARK.ALLOGRAFT.REJECTION	FCGR2B
HALLMARK.ALLOGRAFT.REJECTION	FGR
HALLMARK.ALLOGRAFT.REJECTION	FLNA
HALLMARK.ALLOGRAFT.REJECTION	FYB1
HALLMARK.ALLOGRAFT.REJECTION	GALNT1
HALLMARK.ALLOGRAFT.REJECTION	GBP2
HALLMARK.ALLOGRAFT.REJECTION	GCNT1
HALLMARK.ALLOGRAFT.REJECTION	GLMN
HALLMARK.ALLOGRAFT.REJECTION	GPR65
HALLMARK.ALLOGRAFT.REJECTION	GZMA
HALLMARK.ALLOGRAFT.REJECTION	GZMB
HALLMARK.ALLOGRAFT.REJECTION	HCLS1
HALLMARK.ALLOGRAFT.REJECTION	HDAC9
HALLMARK.ALLOGRAFT.REJECTION	HIF1A
HALLMARK.ALLOGRAFT.REJECTION	HLA-A
HALLMARK.ALLOGRAFT.REJECTION	HLA-A
HALLMARK.ALLOGRAFT.REJECTION	HLA-A
HALLMARK.ALLOGRAFT.REJECTION	HLA-A
HALLMARK.ALLOGRAFT.REJECTION	HLA-A
HALLMARK.ALLOGRAFT.REJECTION	HLA-A
HALLMARK.ALLOGRAFT.REJECTION	HLA-A
HALLMARK.ALLOGRAFT.REJECTION	HLA-A
HALLMARK.ALLOGRAFT.REJECTION	HLA-DMA
HALLMARK.ALLOGRAFT.REJECTION	HLA-DMA
HALLMARK.ALLOGRAFT.REJECTION	HLA-DMA
HALLMARK.ALLOGRAFT.REJECTION	HLA-DMA
HALLMARK.ALLOGRAFT.REJECTION	HLA-DMA
HALLMARK.ALLOGRAFT.REJECTION	HLA-DMA
HALLMARK.ALLOGRAFT.REJECTION	HLA-DMA
HALLMARK.ALLOGRAFT.REJECTION	HLA-DMA
HALLMARK.ALLOGRAFT.REJECTION	HLA-DMB
HALLMARK.ALLOGRAFT.REJECTION	HLA-DMB
HALLMARK.ALLOGRAFT.REJECTION	HLA-DMB
HALLMARK.ALLOGRAFT.REJECTION	HLA-DMB
HALLMARK.ALLOGRAFT.REJECTION	HLA-DMB
HALLMARK.ALLOGRAFT.REJECTION	HLA-DMB
HALLMARK.ALLOGRAFT.REJECTION	HLA-DMB
HALLMARK.ALLOGRAFT.REJECTION	HLA-DMB
HALLMARK.ALLOGRAFT.REJECTION	HLA-DOA
HALLMARK.ALLOGRAFT.REJECTION	HLA-DOA
HALLMARK.ALLOGRAFT.REJECTION	HLA-DOA
HALLMARK.ALLOGRAFT.REJECTION	HLA-DOA
HALLMARK.ALLOGRAFT.REJECTION	HLA-DOA
HALLMARK.ALLOGRAFT.REJECTION	HLA-DOA
HALLMARK.ALLOGRAFT.REJECTION	HLA-DOA
HALLMARK.ALLOGRAFT.REJECTION	HLA-DOB
HALLMARK.ALLOGRAFT.REJECTION	HLA-DOB
HALLMARK.ALLOGRAFT.REJECTION	HLA-DOB
HALLMARK.ALLOGRAFT.REJECTION	HLA-DOB
HALLMARK.ALLOGRAFT.REJECTION	HLA-DOB
HALLMARK.ALLOGRAFT.REJECTION	HLA-DOB
HALLMARK.ALLOGRAFT.REJECTION	HLA-DQA1
HALLMARK.ALLOGRAFT.REJECTION	HLA-DQA1
HALLMARK.ALLOGRAFT.REJECTION	HLA-DQA1
HALLMARK.ALLOGRAFT.REJECTION	HLA-DQA1
HALLMARK.ALLOGRAFT.REJECTION	HLA-DQA1
HALLMARK.ALLOGRAFT.REJECTION	HLA-DQA1
HALLMARK.ALLOGRAFT.REJECTION	HLA-DRA
HALLMARK.ALLOGRAFT.REJECTION	HLA-DRA
HALLMARK.ALLOGRAFT.REJECTION	HLA-DRA
HALLMARK.ALLOGRAFT.REJECTION	HLA-DRA
HALLMARK.ALLOGRAFT.REJECTION	HLA-DRA
HALLMARK.ALLOGRAFT.REJECTION	HLA-DRA
HALLMARK.ALLOGRAFT.REJECTION	HLA-DRA
HALLMARK.ALLOGRAFT.REJECTION	HLA-E
HALLMARK.ALLOGRAFT.REJECTION	HLA-E
HALLMARK.ALLOGRAFT.REJECTION	HLA-E
HALLMARK.ALLOGRAFT.REJECTION	HLA-E
HALLMARK.ALLOGRAFT.REJECTION	HLA-E
HALLMARK.ALLOGRAFT.REJECTION	HLA-E
HALLMARK.ALLOGRAFT.REJECTION	HLA-E
HALLMARK.ALLOGRAFT.REJECTION	HLA-G
HALLMARK.ALLOGRAFT.REJECTION	HLA-G
HALLMARK.ALLOGRAFT.REJECTION	HLA-G
HALLMARK.ALLOGRAFT.REJECTION	HLA-G
HALLMARK.ALLOGRAFT.REJECTION	HLA-G
HALLMARK.ALLOGRAFT.REJECTION	HLA-G
HALLMARK.ALLOGRAFT.REJECTION	HLA-G
HALLMARK.ALLOGRAFT.REJECTION	HLA-G
HALLMARK.ALLOGRAFT.REJECTION	ICAM1
HALLMARK.ALLOGRAFT.REJECTION	ICOSLG
HALLMARK.ALLOGRAFT.REJECTION	IFNAR2
HALLMARK.ALLOGRAFT.REJECTION	IFNG
HALLMARK.ALLOGRAFT.REJECTION	IFNGR1
HALLMARK.ALLOGRAFT.REJECTION	IFNGR2
HALLMARK.ALLOGRAFT.REJECTION	IFNGR2
HALLMARK.ALLOGRAFT.REJECTION	IGSF6
HALLMARK.ALLOGRAFT.REJECTION	IGSF6
HALLMARK.ALLOGRAFT.REJECTION	IKBKB
HALLMARK.ALLOGRAFT.REJECTION	IL10
HALLMARK.ALLOGRAFT.REJECTION	IL11
HALLMARK.ALLOGRAFT.REJECTION	IL12A
HALLMARK.ALLOGRAFT.REJECTION	IL12B
HALLMARK.ALLOGRAFT.REJECTION	IL12RB1
HALLMARK.ALLOGRAFT.REJECTION	IL13
HALLMARK.ALLOGRAFT.REJECTION	IL15
HALLMARK.ALLOGRAFT.REJECTION	IL16
HALLMARK.ALLOGRAFT.REJECTION	IL18
HALLMARK.ALLOGRAFT.REJECTION	IL18RAP
HALLMARK.ALLOGRAFT.REJECTION	IL1B
HALLMARK.ALLOGRAFT.REJECTION	IL2
HALLMARK.ALLOGRAFT.REJECTION	IL27RA
HALLMARK.ALLOGRAFT.REJECTION	IL27RA
HALLMARK.ALLOGRAFT.REJECTION	IL2RA
HALLMARK.ALLOGRAFT.REJECTION	IL2RB
HALLMARK.ALLOGRAFT.REJECTION	IL2RG
HALLMARK.ALLOGRAFT.REJECTION	IL4
HALLMARK.ALLOGRAFT.REJECTION	IL4R
HALLMARK.ALLOGRAFT.REJECTION	IL6
HALLMARK.ALLOGRAFT.REJECTION	IL7
HALLMARK.ALLOGRAFT.REJECTION	IL9
HALLMARK.ALLOGRAFT.REJECTION	INHBA
HALLMARK.ALLOGRAFT.REJECTION	INHBB
HALLMARK.ALLOGRAFT.REJECTION	IRF4
HALLMARK.ALLOGRAFT.REJECTION	IRF7
HALLMARK.ALLOGRAFT.REJECTION	IRF7
HALLMARK.ALLOGRAFT.REJECTION	IRF8
HALLMARK.ALLOGRAFT.REJECTION	ITGAL
HALLMARK.ALLOGRAFT.REJECTION	ITGB2
HALLMARK.ALLOGRAFT.REJECTION	ITK
HALLMARK.ALLOGRAFT.REJECTION	JAK2
HALLMARK.ALLOGRAFT.REJECTION	KLRD1
HALLMARK.ALLOGRAFT.REJECTION	KRT1
HALLMARK.ALLOGRAFT.REJECTION	LCK
HALLMARK.ALLOGRAFT.REJECTION	LCP2
HALLMARK.ALLOGRAFT.REJECTION	LIF
HALLMARK.ALLOGRAFT.REJECTION	LTB
HALLMARK.ALLOGRAFT.REJECTION	LTB
HALLMARK.ALLOGRAFT.REJECTION	LTB
HALLMARK.ALLOGRAFT.REJECTION	LTB
HALLMARK.ALLOGRAFT.REJECTION	LTB
HALLMARK.ALLOGRAFT.REJECTION	LTB
HALLMARK.ALLOGRAFT.REJECTION	LTB
HALLMARK.ALLOGRAFT.REJECTION	LTB
HALLMARK.ALLOGRAFT.REJECTION	LY75
HALLMARK.ALLOGRAFT.REJECTION	LY86
HALLMARK.ALLOGRAFT.REJECTION	LYN
HALLMARK.ALLOGRAFT.REJECTION	MAP3K7
HALLMARK.ALLOGRAFT.REJECTION	MAP4K1
HALLMARK.ALLOGRAFT.REJECTION	MAP4K1
HALLMARK.ALLOGRAFT.REJECTION	MBL2
HALLMARK.ALLOGRAFT.REJECTION	MMP9
HALLMARK.ALLOGRAFT.REJECTION	MRPL3
HALLMARK.ALLOGRAFT.REJECTION	MTIF2
HALLMARK.ALLOGRAFT.REJECTION	NCF4
HALLMARK.ALLOGRAFT.REJECTION	NCF4
HALLMARK.ALLOGRAFT.REJECTION	NCK1
HALLMARK.ALLOGRAFT.REJECTION	NCR1
HALLMARK.ALLOGRAFT.REJECTION	NCR1
HALLMARK.ALLOGRAFT.REJECTION	NCR1
HALLMARK.ALLOGRAFT.REJECTION	NCR1
HALLMARK.ALLOGRAFT.REJECTION	NCR1
HALLMARK.ALLOGRAFT.REJECTION	NCR1
HALLMARK.ALLOGRAFT.REJECTION	NCR1
HALLMARK.ALLOGRAFT.REJECTION	NCR1
HALLMARK.ALLOGRAFT.REJECTION	NCR1
HALLMARK.ALLOGRAFT.REJECTION	NCR1
HALLMARK.ALLOGRAFT.REJECTION	NCR1
HALLMARK.ALLOGRAFT.REJECTION	NCR1
HALLMARK.ALLOGRAFT.REJECTION	NCR1
HALLMARK.ALLOGRAFT.REJECTION	NCR1
HALLMARK.ALLOGRAFT.REJECTION	NCR1
HALLMARK.ALLOGRAFT.REJECTION	NCR1
HALLMARK.ALLOGRAFT.REJECTION	NCR1
HALLMARK.ALLOGRAFT.REJECTION	NLRP3
HALLMARK.ALLOGRAFT.REJECTION	NME1
HALLMARK.ALLOGRAFT.REJECTION	NOS2
HALLMARK.ALLOGRAFT.REJECTION	NPM1
HALLMARK.ALLOGRAFT.REJECTION	PF4
HALLMARK.ALLOGRAFT.REJECTION	PRF1
HALLMARK.ALLOGRAFT.REJECTION	PRKCB
HALLMARK.ALLOGRAFT.REJECTION	PRKCG
HALLMARK.ALLOGRAFT.REJECTION	PSMB10
HALLMARK.ALLOGRAFT.REJECTION	PTPN6
HALLMARK.ALLOGRAFT.REJECTION	PTPRC
HALLMARK.ALLOGRAFT.REJECTION	PTPRC
HALLMARK.ALLOGRAFT.REJECTION	RARS1
HALLMARK.ALLOGRAFT.REJECTION	RIPK2
HALLMARK.ALLOGRAFT.REJECTION	RPL39
HALLMARK.ALLOGRAFT.REJECTION	RPL3L
HALLMARK.ALLOGRAFT.REJECTION	RPL9
HALLMARK.ALLOGRAFT.REJECTION	RPS19
HALLMARK.ALLOGRAFT.REJECTION	RPS3A
HALLMARK.ALLOGRAFT.REJECTION	RPS9
HALLMARK.ALLOGRAFT.REJECTION	RPS9
HALLMARK.ALLOGRAFT.REJECTION	RPS9
HALLMARK.ALLOGRAFT.REJECTION	RPS9
HALLMARK.ALLOGRAFT.REJECTION	RPS9
HALLMARK.ALLOGRAFT.REJECTION	RPS9
HALLMARK.ALLOGRAFT.REJECTION	RPS9
HALLMARK.ALLOGRAFT.REJECTION	RPS9
HALLMARK.ALLOGRAFT.REJECTION	RPS9
HALLMARK.ALLOGRAFT.REJECTION	RPS9
HALLMARK.ALLOGRAFT.REJECTION	SIT1
HALLMARK.ALLOGRAFT.REJECTION	SOCS1
HALLMARK.ALLOGRAFT.REJECTION	SOCS5
HALLMARK.ALLOGRAFT.REJECTION	SPI1
HALLMARK.ALLOGRAFT.REJECTION	SRGN
HALLMARK.ALLOGRAFT.REJECTION	ST8SIA4
HALLMARK.ALLOGRAFT.REJECTION	STAB1
HALLMARK.ALLOGRAFT.REJECTION	STAT1
HALLMARK.ALLOGRAFT.REJECTION	STAT4
HALLMARK.ALLOGRAFT.REJECTION	TAP1
HALLMARK.ALLOGRAFT.REJECTION	TAP1
HALLMARK.ALLOGRAFT.REJECTION	TAP1
HALLMARK.ALLOGRAFT.REJECTION	TAP1
HALLMARK.ALLOGRAFT.REJECTION	TAP1
HALLMARK.ALLOGRAFT.REJECTION	TAP1
HALLMARK.ALLOGRAFT.REJECTION	TAP1
HALLMARK.ALLOGRAFT.REJECTION	TAP1
HALLMARK.ALLOGRAFT.REJECTION	TAP2
HALLMARK.ALLOGRAFT.REJECTION	TAP2
HALLMARK.ALLOGRAFT.REJECTION	TAP2
HALLMARK.ALLOGRAFT.REJECTION	TAP2
HALLMARK.ALLOGRAFT.REJECTION	TAP2
HALLMARK.ALLOGRAFT.REJECTION	TAP2
HALLMARK.ALLOGRAFT.REJECTION	TAP2
HALLMARK.ALLOGRAFT.REJECTION	TAP2
HALLMARK.ALLOGRAFT.REJECTION	TAPBP
HALLMARK.ALLOGRAFT.REJECTION	TAPBP
HALLMARK.ALLOGRAFT.REJECTION	TAPBP
HALLMARK.ALLOGRAFT.REJECTION	TAPBP
HALLMARK.ALLOGRAFT.REJECTION	TAPBP
HALLMARK.ALLOGRAFT.REJECTION	TGFB1
HALLMARK.ALLOGRAFT.REJECTION	TGFB2
HALLMARK.ALLOGRAFT.REJECTION	THY1
HALLMARK.ALLOGRAFT.REJECTION	TIMP1
HALLMARK.ALLOGRAFT.REJECTION	TLR1
HALLMARK.ALLOGRAFT.REJECTION	TLR2
HALLMARK.ALLOGRAFT.REJECTION	TLR3
HALLMARK.ALLOGRAFT.REJECTION	TLR6
HALLMARK.ALLOGRAFT.REJECTION	TNF
HALLMARK.ALLOGRAFT.REJECTION	TNF
HALLMARK.ALLOGRAFT.REJECTION	TNF
HALLMARK.ALLOGRAFT.REJECTION	TNF
HALLMARK.ALLOGRAFT.REJECTION	TNF
HALLMARK.ALLOGRAFT.REJECTION	TNF
HALLMARK.ALLOGRAFT.REJECTION	TNF
HALLMARK.ALLOGRAFT.REJECTION	TNF
HALLMARK.ALLOGRAFT.REJECTION	TPD52
HALLMARK.ALLOGRAFT.REJECTION	TRAF2
HALLMARK.ALLOGRAFT.REJECTION	TRAT1
HALLMARK.ALLOGRAFT.REJECTION	UBE2D1
HALLMARK.ALLOGRAFT.REJECTION	UBE2N
HALLMARK.ALLOGRAFT.REJECTION	WARS1
HALLMARK.ALLOGRAFT.REJECTION	WAS
HALLMARK.ALLOGRAFT.REJECTION	ZAP70
HALLMARK.ANDROGEN.RESPONSE	ABCC4
HALLMARK.ANDROGEN.RESPONSE	ABHD2
HALLMARK.ANDROGEN.RESPONSE	ACSL3
HALLMARK.ANDROGEN.RESPONSE	ACTN1
HALLMARK.ANDROGEN.RESPONSE	ADAMTS1
HALLMARK.ANDROGEN.RESPONSE	ADRM1
HALLMARK.ANDROGEN.RESPONSE	AKAP12
HALLMARK.ANDROGEN.RESPONSE	AKT1
HALLMARK.ANDROGEN.RESPONSE	ALDH1A3
HALLMARK.ANDROGEN.RESPONSE	ANKH
HALLMARK.ANDROGEN.RESPONSE	APPBP2
HALLMARK.ANDROGEN.RESPONSE	ARID5B
HALLMARK.ANDROGEN.RESPONSE	AZGP1
HALLMARK.ANDROGEN.RESPONSE	B2M
HALLMARK.ANDROGEN.RESPONSE	B2M
HALLMARK.ANDROGEN.RESPONSE	B4GALT1
HALLMARK.ANDROGEN.RESPONSE	BMPR1B
HALLMARK.ANDROGEN.RESPONSE	CAMKK2
HALLMARK.ANDROGEN.RESPONSE	CCND1
HALLMARK.ANDROGEN.RESPONSE	CCND3
HALLMARK.ANDROGEN.RESPONSE	CDC14B
HALLMARK.ANDROGEN.RESPONSE	CDK6
HALLMARK.ANDROGEN.RESPONSE	CENPN
HALLMARK.ANDROGEN.RESPONSE	DBI
HALLMARK.ANDROGEN.RESPONSE	DHCR24
HALLMARK.ANDROGEN.RESPONSE	DNAJB9
HALLMARK.ANDROGEN.RESPONSE	ELK4
HALLMARK.ANDROGEN.RESPONSE	ELL2
HALLMARK.ANDROGEN.RESPONSE	ELOVL5
HALLMARK.ANDROGEN.RESPONSE	FADS1
HALLMARK.ANDROGEN.RESPONSE	FKBP5
HALLMARK.ANDROGEN.RESPONSE	GNAI3
HALLMARK.ANDROGEN.RESPONSE	GPD1L
HALLMARK.ANDROGEN.RESPONSE	GSR
HALLMARK.ANDROGEN.RESPONSE	GUCY1A1
HALLMARK.ANDROGEN.RESPONSE	H1-0
HALLMARK.ANDROGEN.RESPONSE	HERC3
HALLMARK.ANDROGEN.RESPONSE	HERC3
HALLMARK.ANDROGEN.RESPONSE	HMGCR
HALLMARK.ANDROGEN.RESPONSE	HMGCS1
HALLMARK.ANDROGEN.RESPONSE	HOMER2
HALLMARK.ANDROGEN.RESPONSE	HPGD
HALLMARK.ANDROGEN.RESPONSE	HSD17B14
HALLMARK.ANDROGEN.RESPONSE	IDI1
HALLMARK.ANDROGEN.RESPONSE	INPP4B
HALLMARK.ANDROGEN.RESPONSE	INSIG1
HALLMARK.ANDROGEN.RESPONSE	IQGAP2
HALLMARK.ANDROGEN.RESPONSE	ITGAV
HALLMARK.ANDROGEN.RESPONSE	KLK2
HALLMARK.ANDROGEN.RESPONSE	KLK3
HALLMARK.ANDROGEN.RESPONSE	KRT19
HALLMARK.ANDROGEN.RESPONSE	KRT8
HALLMARK.ANDROGEN.RESPONSE	LIFR
HALLMARK.ANDROGEN.RESPONSE	LMAN1
HALLMARK.ANDROGEN.RESPONSE	MAF
HALLMARK.ANDROGEN.RESPONSE	MAK
HALLMARK.ANDROGEN.RESPONSE	MAP7
HALLMARK.ANDROGEN.RESPONSE	MERTK
HALLMARK.ANDROGEN.RESPONSE	MYL12A
HALLMARK.ANDROGEN.RESPONSE	NCOA4
HALLMARK.ANDROGEN.RESPONSE	NDRG1
HALLMARK.ANDROGEN.RESPONSE	NGLY1
HALLMARK.ANDROGEN.RESPONSE	NKX3-1
HALLMARK.ANDROGEN.RESPONSE	PA2G4
HALLMARK.ANDROGEN.RESPONSE	PDLIM5
HALLMARK.ANDROGEN.RESPONSE	PGM3
HALLMARK.ANDROGEN.RESPONSE	PIAS1
HALLMARK.ANDROGEN.RESPONSE	PLPP1
HALLMARK.ANDROGEN.RESPONSE	PMEPA1
HALLMARK.ANDROGEN.RESPONSE	PTK2B
HALLMARK.ANDROGEN.RESPONSE	PTPN21
HALLMARK.ANDROGEN.RESPONSE	RAB4A
HALLMARK.ANDROGEN.RESPONSE	RPS6KA3
HALLMARK.ANDROGEN.RESPONSE	RRP12
HALLMARK.ANDROGEN.RESPONSE	SAT1
HALLMARK.ANDROGEN.RESPONSE	SCD
HALLMARK.ANDROGEN.RESPONSE	SEC24D
HALLMARK.ANDROGEN.RESPONSE	SELENOP
HALLMARK.ANDROGEN.RESPONSE	SGK1
HALLMARK.ANDROGEN.RESPONSE	SLC26A2
HALLMARK.ANDROGEN.RESPONSE	SLC38A2
HALLMARK.ANDROGEN.RESPONSE	SMS
HALLMARK.ANDROGEN.RESPONSE	SORD
HALLMARK.ANDROGEN.RESPONSE	SPCS3
HALLMARK.ANDROGEN.RESPONSE	SPDEF
HALLMARK.ANDROGEN.RESPONSE	SRF
HALLMARK.ANDROGEN.RESPONSE	SRP19
HALLMARK.ANDROGEN.RESPONSE	STEAP4
HALLMARK.ANDROGEN.RESPONSE	STK39
HALLMARK.ANDROGEN.RESPONSE	TMEM50A
HALLMARK.ANDROGEN.RESPONSE	TMPRSS2
HALLMARK.ANDROGEN.RESPONSE	TNFAIP8
HALLMARK.ANDROGEN.RESPONSE	TPD52
HALLMARK.ANDROGEN.RESPONSE	TSC22D1
HALLMARK.ANDROGEN.RESPONSE	UAP1
HALLMARK.ANDROGEN.RESPONSE	UBE2I
HALLMARK.ANDROGEN.RESPONSE	UBE2J1
HALLMARK.ANDROGEN.RESPONSE	VAPA
HALLMARK.ANDROGEN.RESPONSE	XRCC5
HALLMARK.ANDROGEN.RESPONSE	XRCC6
HALLMARK.ANDROGEN.RESPONSE	ZBTB10
HALLMARK.ANDROGEN.RESPONSE	ZMIZ1
HALLMARK.ANGIOGENESIS	APOH
HALLMARK.ANGIOGENESIS	APP
HALLMARK.ANGIOGENESIS	CCND2
HALLMARK.ANGIOGENESIS	COL3A1
HALLMARK.ANGIOGENESIS	COL5A2
HALLMARK.ANGIOGENESIS	CXCL6
HALLMARK.ANGIOGENESIS	FGFR1
HALLMARK.ANGIOGENESIS	FSTL1
HALLMARK.ANGIOGENESIS	ITGAV
HALLMARK.ANGIOGENESIS	JAG1
HALLMARK.ANGIOGENESIS	JAG2
HALLMARK.ANGIOGENESIS	KCNJ8
HALLMARK.ANGIOGENESIS	LPL
HALLMARK.ANGIOGENESIS	LRPAP1
HALLMARK.ANGIOGENESIS	LUM
HALLMARK.ANGIOGENESIS	MSX1
HALLMARK.ANGIOGENESIS	NRP1
HALLMARK.ANGIOGENESIS	OLR1
HALLMARK.ANGIOGENESIS	PDGFA
HALLMARK.ANGIOGENESIS	PF4
HALLMARK.ANGIOGENESIS	PGLYRP1
HALLMARK.ANGIOGENESIS	POSTN
HALLMARK.ANGIOGENESIS	PRG2
HALLMARK.ANGIOGENESIS	PTK2
HALLMARK.ANGIOGENESIS	S100A4
HALLMARK.ANGIOGENESIS	SERPINA5
HALLMARK.ANGIOGENESIS	SLCO2A1
HALLMARK.ANGIOGENESIS	SPP1
HALLMARK.ANGIOGENESIS	STC1
HALLMARK.ANGIOGENESIS	THBD
HALLMARK.ANGIOGENESIS	TIMP1
HALLMARK.ANGIOGENESIS	TNFRSF21
HALLMARK.ANGIOGENESIS	VAV2
HALLMARK.ANGIOGENESIS	VCAN
HALLMARK.ANGIOGENESIS	VEGFA
HALLMARK.ANGIOGENESIS	VTN
HALLMARK.APICAL.JUNCTION	ACTA1
HALLMARK.APICAL.JUNCTION	ACTB
HALLMARK.APICAL.JUNCTION	ACTC1
HALLMARK.APICAL.JUNCTION	ACTG1
HALLMARK.APICAL.JUNCTION	ACTG2
HALLMARK.APICAL.JUNCTION	ACTN1
HALLMARK.APICAL.JUNCTION	ACTN2
HALLMARK.APICAL.JUNCTION	ACTN3
HALLMARK.APICAL.JUNCTION	ACTN4
HALLMARK.APICAL.JUNCTION	ACTN4
HALLMARK.APICAL.JUNCTION	ADAM15
HALLMARK.APICAL.JUNCTION	ADAM23
HALLMARK.APICAL.JUNCTION	ADAM9
HALLMARK.APICAL.JUNCTION	ADAM9
HALLMARK.APICAL.JUNCTION	ADAMTS5
HALLMARK.APICAL.JUNCTION	ADRA1B
HALLMARK.APICAL.JUNCTION	AKT2
HALLMARK.APICAL.JUNCTION	AKT3
HALLMARK.APICAL.JUNCTION	AKT3
HALLMARK.APICAL.JUNCTION	ALOX15B
HALLMARK.APICAL.JUNCTION	AMH
HALLMARK.APICAL.JUNCTION	AMIGO1
HALLMARK.APICAL.JUNCTION	AMIGO2
HALLMARK.APICAL.JUNCTION	ARHGEF6
HALLMARK.APICAL.JUNCTION	ARPC2
HALLMARK.APICAL.JUNCTION	ATP1A3
HALLMARK.APICAL.JUNCTION	B4GALT1
HALLMARK.APICAL.JUNCTION	BAIAP2
HALLMARK.APICAL.JUNCTION	BMP1
HALLMARK.APICAL.JUNCTION	CADM2
HALLMARK.APICAL.JUNCTION	CADM3
HALLMARK.APICAL.JUNCTION	CALB2
HALLMARK.APICAL.JUNCTION	CALB2
HALLMARK.APICAL.JUNCTION	CAP1
HALLMARK.APICAL.JUNCTION	CD209
HALLMARK.APICAL.JUNCTION	CD274
HALLMARK.APICAL.JUNCTION	CD276
HALLMARK.APICAL.JUNCTION	CD34
HALLMARK.APICAL.JUNCTION	CD86
HALLMARK.APICAL.JUNCTION	CD99
HALLMARK.APICAL.JUNCTION	CDH1
HALLMARK.APICAL.JUNCTION	CDH11
HALLMARK.APICAL.JUNCTION	CDH15
HALLMARK.APICAL.JUNCTION	CDH3
HALLMARK.APICAL.JUNCTION	CDH4
HALLMARK.APICAL.JUNCTION	CDH4
HALLMARK.APICAL.JUNCTION	CDH6
HALLMARK.APICAL.JUNCTION	CDH8
HALLMARK.APICAL.JUNCTION	CDK8
HALLMARK.APICAL.JUNCTION	CDSN
HALLMARK.APICAL.JUNCTION	CDSN
HALLMARK.APICAL.JUNCTION	CDSN
HALLMARK.APICAL.JUNCTION	CDSN
HALLMARK.APICAL.JUNCTION	CDSN
HALLMARK.APICAL.JUNCTION	CDSN
HALLMARK.APICAL.JUNCTION	CERCAM
HALLMARK.APICAL.JUNCTION	CLDN11
HALLMARK.APICAL.JUNCTION	CLDN14
HALLMARK.APICAL.JUNCTION	CLDN15
HALLMARK.APICAL.JUNCTION	CLDN18
HALLMARK.APICAL.JUNCTION	CLDN19
HALLMARK.APICAL.JUNCTION	CLDN4
HALLMARK.APICAL.JUNCTION	CLDN5
HALLMARK.APICAL.JUNCTION	CLDN6
HALLMARK.APICAL.JUNCTION	CLDN7
HALLMARK.APICAL.JUNCTION	CLDN7
HALLMARK.APICAL.JUNCTION	CLDN8
HALLMARK.APICAL.JUNCTION	CLDN9
HALLMARK.APICAL.JUNCTION	CNN2
HALLMARK.APICAL.JUNCTION	CNTN1
HALLMARK.APICAL.JUNCTION	COL16A1
HALLMARK.APICAL.JUNCTION	COL17A1
HALLMARK.APICAL.JUNCTION	COL9A1
HALLMARK.APICAL.JUNCTION	CRAT
HALLMARK.APICAL.JUNCTION	CRB3
HALLMARK.APICAL.JUNCTION	CTNNA1
HALLMARK.APICAL.JUNCTION	CTNND1
HALLMARK.APICAL.JUNCTION	CX3CL1
HALLMARK.APICAL.JUNCTION	DHX16
HALLMARK.APICAL.JUNCTION	DHX16
HALLMARK.APICAL.JUNCTION	DHX16
HALLMARK.APICAL.JUNCTION	DHX16
HALLMARK.APICAL.JUNCTION	DHX16
HALLMARK.APICAL.JUNCTION	DHX16
HALLMARK.APICAL.JUNCTION	DHX16
HALLMARK.APICAL.JUNCTION	DHX16
HALLMARK.APICAL.JUNCTION	DLG1
HALLMARK.APICAL.JUNCTION	DMP1
HALLMARK.APICAL.JUNCTION	DSC1
HALLMARK.APICAL.JUNCTION	DSC3
HALLMARK.APICAL.JUNCTION	EGFR
HALLMARK.APICAL.JUNCTION	EPB41L2
HALLMARK.APICAL.JUNCTION	EVL
HALLMARK.APICAL.JUNCTION	EXOC4
HALLMARK.APICAL.JUNCTION	FBN1
HALLMARK.APICAL.JUNCTION	FLNC
HALLMARK.APICAL.JUNCTION	FSCN1
HALLMARK.APICAL.JUNCTION	FYB1
HALLMARK.APICAL.JUNCTION	GAMT
HALLMARK.APICAL.JUNCTION	GNAI1
HALLMARK.APICAL.JUNCTION	GNAI2
HALLMARK.APICAL.JUNCTION	GRB7
HALLMARK.APICAL.JUNCTION	GTF2F1
HALLMARK.APICAL.JUNCTION	HADH
HALLMARK.APICAL.JUNCTION	HRAS
HALLMARK.APICAL.JUNCTION	HRAS
HALLMARK.APICAL.JUNCTION	ICAM1
HALLMARK.APICAL.JUNCTION	ICAM2
HALLMARK.APICAL.JUNCTION	ICAM4
HALLMARK.APICAL.JUNCTION	ICAM5
HALLMARK.APICAL.JUNCTION	IKBKG
HALLMARK.APICAL.JUNCTION	INPPL1
HALLMARK.APICAL.JUNCTION	INSIG1
HALLMARK.APICAL.JUNCTION	IRS1
HALLMARK.APICAL.JUNCTION	ITGA10
HALLMARK.APICAL.JUNCTION	ITGA2
HALLMARK.APICAL.JUNCTION	ITGA3
HALLMARK.APICAL.JUNCTION	ITGA9
HALLMARK.APICAL.JUNCTION	ITGB1
HALLMARK.APICAL.JUNCTION	ITGB4
HALLMARK.APICAL.JUNCTION	JAM3
HALLMARK.APICAL.JUNCTION	JUP
HALLMARK.APICAL.JUNCTION	KCNH2
HALLMARK.APICAL.JUNCTION	KRT31
HALLMARK.APICAL.JUNCTION	KRT31
HALLMARK.APICAL.JUNCTION	LAMA3
HALLMARK.APICAL.JUNCTION	LAMB3
HALLMARK.APICAL.JUNCTION	LAMC2
HALLMARK.APICAL.JUNCTION	LAYN
HALLMARK.APICAL.JUNCTION	LDLRAP1
HALLMARK.APICAL.JUNCTION	LIMA1
HALLMARK.APICAL.JUNCTION	MADCAM1
HALLMARK.APICAL.JUNCTION	MAP3K20
HALLMARK.APICAL.JUNCTION	MAP4K2
HALLMARK.APICAL.JUNCTION	MAPK11
HALLMARK.APICAL.JUNCTION	MAPK13
HALLMARK.APICAL.JUNCTION	MAPK14
HALLMARK.APICAL.JUNCTION	MDK
HALLMARK.APICAL.JUNCTION	MMP2
HALLMARK.APICAL.JUNCTION	MMP9
HALLMARK.APICAL.JUNCTION	MPP5
HALLMARK.APICAL.JUNCTION	MPZL1
HALLMARK.APICAL.JUNCTION	MPZL2
HALLMARK.APICAL.JUNCTION	MSN
HALLMARK.APICAL.JUNCTION	MVD
HALLMARK.APICAL.JUNCTION	MYH10
HALLMARK.APICAL.JUNCTION	MYH9
HALLMARK.APICAL.JUNCTION	MYL12B
HALLMARK.APICAL.JUNCTION	MYL9
HALLMARK.APICAL.JUNCTION	NECTIN1
HALLMARK.APICAL.JUNCTION	NECTIN2
HALLMARK.APICAL.JUNCTION	NECTIN3
HALLMARK.APICAL.JUNCTION	NECTIN4
HALLMARK.APICAL.JUNCTION	NEGR1
HALLMARK.APICAL.JUNCTION	NEXN
HALLMARK.APICAL.JUNCTION	NF1
HALLMARK.APICAL.JUNCTION	NF2
HALLMARK.APICAL.JUNCTION	NFASC
HALLMARK.APICAL.JUNCTION	NLGN2
HALLMARK.APICAL.JUNCTION	NLGN2
HALLMARK.APICAL.JUNCTION	NLGN3
HALLMARK.APICAL.JUNCTION	NRAP
HALLMARK.APICAL.JUNCTION	NRTN
HALLMARK.APICAL.JUNCTION	NRXN2
HALLMARK.APICAL.JUNCTION	PARD6G
HALLMARK.APICAL.JUNCTION	PARVA
HALLMARK.APICAL.JUNCTION	PBX2
HALLMARK.APICAL.JUNCTION	PBX2
HALLMARK.APICAL.JUNCTION	PBX2
HALLMARK.APICAL.JUNCTION	PBX2
HALLMARK.APICAL.JUNCTION	PBX2
HALLMARK.APICAL.JUNCTION	PBX2
HALLMARK.APICAL.JUNCTION	PBX2
HALLMARK.APICAL.JUNCTION	PCDH1
HALLMARK.APICAL.JUNCTION	PDZD3
HALLMARK.APICAL.JUNCTION	PECAM1
HALLMARK.APICAL.JUNCTION	PFN1
HALLMARK.APICAL.JUNCTION	PIK3CB
HALLMARK.APICAL.JUNCTION	PIK3R3
HALLMARK.APICAL.JUNCTION	PKD1
HALLMARK.APICAL.JUNCTION	PLCG1
HALLMARK.APICAL.JUNCTION	PPP2R2C
HALLMARK.APICAL.JUNCTION	PTEN
HALLMARK.APICAL.JUNCTION	PTEN
HALLMARK.APICAL.JUNCTION	PTK2
HALLMARK.APICAL.JUNCTION	PTPRC
HALLMARK.APICAL.JUNCTION	PTPRC
HALLMARK.APICAL.JUNCTION	RAC2
HALLMARK.APICAL.JUNCTION	RASA1
HALLMARK.APICAL.JUNCTION	RHOF
HALLMARK.APICAL.JUNCTION	RRAS
HALLMARK.APICAL.JUNCTION	RSU1
HALLMARK.APICAL.JUNCTION	SDC3
HALLMARK.APICAL.JUNCTION	SGCE
HALLMARK.APICAL.JUNCTION	SHC1
HALLMARK.APICAL.JUNCTION	SHROOM2
HALLMARK.APICAL.JUNCTION	SIRPA
HALLMARK.APICAL.JUNCTION	SKAP2
HALLMARK.APICAL.JUNCTION	SLC30A3
HALLMARK.APICAL.JUNCTION	SLIT2
HALLMARK.APICAL.JUNCTION	SORBS3
HALLMARK.APICAL.JUNCTION	SPEG
HALLMARK.APICAL.JUNCTION	SRC
HALLMARK.APICAL.JUNCTION	STX4
HALLMARK.APICAL.JUNCTION	SYK
HALLMARK.APICAL.JUNCTION	SYMPK
HALLMARK.APICAL.JUNCTION	TAOK2
HALLMARK.APICAL.JUNCTION	TGFBI
HALLMARK.APICAL.JUNCTION	THBS3
HALLMARK.APICAL.JUNCTION	THY1
HALLMARK.APICAL.JUNCTION	TIAL1
HALLMARK.APICAL.JUNCTION	TJP1
HALLMARK.APICAL.JUNCTION	TJP1
HALLMARK.APICAL.JUNCTION	TMEM8B
HALLMARK.APICAL.JUNCTION	TNFRSF11B
HALLMARK.APICAL.JUNCTION	TRAF1
HALLMARK.APICAL.JUNCTION	TRO
HALLMARK.APICAL.JUNCTION	TSC1
HALLMARK.APICAL.JUNCTION	TSPAN4
HALLMARK.APICAL.JUNCTION	TUBG1
HALLMARK.APICAL.JUNCTION	VASP
HALLMARK.APICAL.JUNCTION	VAV2
HALLMARK.APICAL.JUNCTION	VCAM1
HALLMARK.APICAL.JUNCTION	VCAN
HALLMARK.APICAL.JUNCTION	VCL
HALLMARK.APICAL.JUNCTION	VWF
HALLMARK.APICAL.JUNCTION	WASL
HALLMARK.APICAL.JUNCTION	WNK4
HALLMARK.APICAL.JUNCTION	YWHAH
HALLMARK.APICAL.JUNCTION	ZYX
HALLMARK.APICAL.JUNCTION	ZYX
HALLMARK.APICAL.SURFACE	ADAM10
HALLMARK.APICAL.SURFACE	ADIPOR2
HALLMARK.APICAL.SURFACE	ADIPOR2
HALLMARK.APICAL.SURFACE	AFAP1L2
HALLMARK.APICAL.SURFACE	AKAP7
HALLMARK.APICAL.SURFACE	APP
HALLMARK.APICAL.SURFACE	ATP6V0A4
HALLMARK.APICAL.SURFACE	ATP8B1
HALLMARK.APICAL.SURFACE	B4GALT1
HALLMARK.APICAL.SURFACE	BRCA1
HALLMARK.APICAL.SURFACE	CD160
HALLMARK.APICAL.SURFACE	CROCC
HALLMARK.APICAL.SURFACE	CRYBG1
HALLMARK.APICAL.SURFACE	CX3CL1
HALLMARK.APICAL.SURFACE	DCBLD2
HALLMARK.APICAL.SURFACE	EFNA5
HALLMARK.APICAL.SURFACE	EPHB4
HALLMARK.APICAL.SURFACE	FLOT2
HALLMARK.APICAL.SURFACE	GAS1
HALLMARK.APICAL.SURFACE	GATA3
HALLMARK.APICAL.SURFACE	GHRL
HALLMARK.APICAL.SURFACE	GSTM3
HALLMARK.APICAL.SURFACE	HSPB1
HALLMARK.APICAL.SURFACE	IL2RB
HALLMARK.APICAL.SURFACE	IL2RG
HALLMARK.APICAL.SURFACE	LYN
HALLMARK.APICAL.SURFACE	LYPD3
HALLMARK.APICAL.SURFACE	MAL
HALLMARK.APICAL.SURFACE	MDGA1
HALLMARK.APICAL.SURFACE	NCOA6
HALLMARK.APICAL.SURFACE	NTNG1
HALLMARK.APICAL.SURFACE	PCSK9
HALLMARK.APICAL.SURFACE	PKHD1
HALLMARK.APICAL.SURFACE	PLAUR
HALLMARK.APICAL.SURFACE	RHCG
HALLMARK.APICAL.SURFACE	RTN4RL1
HALLMARK.APICAL.SURFACE	SCUBE1
HALLMARK.APICAL.SURFACE	SHROOM2
HALLMARK.APICAL.SURFACE	SLC22A12
HALLMARK.APICAL.SURFACE	SLC2A4
HALLMARK.APICAL.SURFACE	SLC2A4
HALLMARK.APICAL.SURFACE	SLC34A3
HALLMARK.APICAL.SURFACE	SRPX
HALLMARK.APICAL.SURFACE	SULF2
HALLMARK.APICAL.SURFACE	THY1
HALLMARK.APICAL.SURFACE	TMEM8B
HALLMARK.APOPTOSIS	ADD1
HALLMARK.APOPTOSIS	AIFM3
HALLMARK.APOPTOSIS	ANKH
HALLMARK.APOPTOSIS	ANXA1
HALLMARK.APOPTOSIS	APP
HALLMARK.APOPTOSIS	ATF3
HALLMARK.APOPTOSIS	AVPR1A
HALLMARK.APOPTOSIS	BAX
HALLMARK.APOPTOSIS	BCAP31
HALLMARK.APOPTOSIS	BCL10
HALLMARK.APOPTOSIS	BCL2L1
HALLMARK.APOPTOSIS	BCL2L10
HALLMARK.APOPTOSIS	BCL2L11
HALLMARK.APOPTOSIS	BCL2L2
HALLMARK.APOPTOSIS	BGN
HALLMARK.APOPTOSIS	BID
HALLMARK.APOPTOSIS	BIK
HALLMARK.APOPTOSIS	BIRC3
HALLMARK.APOPTOSIS	BMF
HALLMARK.APOPTOSIS	BMP2
HALLMARK.APOPTOSIS	BNIP3L
HALLMARK.APOPTOSIS	BRCA1
HALLMARK.APOPTOSIS	BTG2
HALLMARK.APOPTOSIS	BTG3
HALLMARK.APOPTOSIS	BTG3
HALLMARK.APOPTOSIS	CASP1
HALLMARK.APOPTOSIS	CASP2
HALLMARK.APOPTOSIS	CASP3
HALLMARK.APOPTOSIS	CASP4
HALLMARK.APOPTOSIS	CASP6
HALLMARK.APOPTOSIS	CASP7
HALLMARK.APOPTOSIS	CASP8
HALLMARK.APOPTOSIS	CASP9
HALLMARK.APOPTOSIS	CAV1
HALLMARK.APOPTOSIS	CCNA1
HALLMARK.APOPTOSIS	CCND1
HALLMARK.APOPTOSIS	CCND2
HALLMARK.APOPTOSIS	CD14
HALLMARK.APOPTOSIS	CD2
HALLMARK.APOPTOSIS	CD38
HALLMARK.APOPTOSIS	CD44
HALLMARK.APOPTOSIS	CD69
HALLMARK.APOPTOSIS	CDC25B
HALLMARK.APOPTOSIS	CDK2
HALLMARK.APOPTOSIS	CDKN1A
HALLMARK.APOPTOSIS	CDKN1B
HALLMARK.APOPTOSIS	CFLAR
HALLMARK.APOPTOSIS	CLU
HALLMARK.APOPTOSIS	CREBBP
HALLMARK.APOPTOSIS	CTH
HALLMARK.APOPTOSIS	CTNNB1
HALLMARK.APOPTOSIS	CYLD
HALLMARK.APOPTOSIS	DAP
HALLMARK.APOPTOSIS	DAP3
HALLMARK.APOPTOSIS	DCN
HALLMARK.APOPTOSIS	DDIT3
HALLMARK.APOPTOSIS	DFFA
HALLMARK.APOPTOSIS	DIABLO
HALLMARK.APOPTOSIS	DNAJA1
HALLMARK.APOPTOSIS	DNAJC3
HALLMARK.APOPTOSIS	DNM1L
HALLMARK.APOPTOSIS	DPYD
HALLMARK.APOPTOSIS	EBP
HALLMARK.APOPTOSIS	EGR3
HALLMARK.APOPTOSIS	EMP1
HALLMARK.APOPTOSIS	ENO2
HALLMARK.APOPTOSIS	ERBB2
HALLMARK.APOPTOSIS	ERBB3
HALLMARK.APOPTOSIS	EREG
HALLMARK.APOPTOSIS	ETF1
HALLMARK.APOPTOSIS	F2
HALLMARK.APOPTOSIS	F2R
HALLMARK.APOPTOSIS	FAS
HALLMARK.APOPTOSIS	FASLG
HALLMARK.APOPTOSIS	FDXR
HALLMARK.APOPTOSIS	FEZ1
HALLMARK.APOPTOSIS	GADD45A
HALLMARK.APOPTOSIS	GADD45B
HALLMARK.APOPTOSIS	GCH1
HALLMARK.APOPTOSIS	GNA15
HALLMARK.APOPTOSIS	GPX1
HALLMARK.APOPTOSIS	GPX3
HALLMARK.APOPTOSIS	GPX4
HALLMARK.APOPTOSIS	GSN
HALLMARK.APOPTOSIS	GSR
HALLMARK.APOPTOSIS	GSTM1
HALLMARK.APOPTOSIS	GUCY2D
HALLMARK.APOPTOSIS	H1-0
HALLMARK.APOPTOSIS	HGF
HALLMARK.APOPTOSIS	HMGB2
HALLMARK.APOPTOSIS	HMOX1
HALLMARK.APOPTOSIS	HSPB1
HALLMARK.APOPTOSIS	IER3
HALLMARK.APOPTOSIS	IER3
HALLMARK.APOPTOSIS	IER3
HALLMARK.APOPTOSIS	IER3
HALLMARK.APOPTOSIS	IER3
HALLMARK.APOPTOSIS	IER3
HALLMARK.APOPTOSIS	IFITM3
HALLMARK.APOPTOSIS	IFNB1
HALLMARK.APOPTOSIS	IFNGR1
HALLMARK.APOPTOSIS	IGF2R
HALLMARK.APOPTOSIS	IGFBP6
HALLMARK.APOPTOSIS	IL18
HALLMARK.APOPTOSIS	IL1A
HALLMARK.APOPTOSIS	IL1B
HALLMARK.APOPTOSIS	IL6
HALLMARK.APOPTOSIS	IRF1
HALLMARK.APOPTOSIS	ISG20
HALLMARK.APOPTOSIS	JUN
HALLMARK.APOPTOSIS	KRT18
HALLMARK.APOPTOSIS	LEF1
HALLMARK.APOPTOSIS	LGALS3
HALLMARK.APOPTOSIS	LMNA
HALLMARK.APOPTOSIS	LUM
HALLMARK.APOPTOSIS	MADD
HALLMARK.APOPTOSIS	MCL1
HALLMARK.APOPTOSIS	MGMT
HALLMARK.APOPTOSIS	MMP2
HALLMARK.APOPTOSIS	NEDD9
HALLMARK.APOPTOSIS	NEFH
HALLMARK.APOPTOSIS	PAK1
HALLMARK.APOPTOSIS	PDCD4
HALLMARK.APOPTOSIS	PDGFRB
HALLMARK.APOPTOSIS	PEA15
HALLMARK.APOPTOSIS	PLAT
HALLMARK.APOPTOSIS	PLCB2
HALLMARK.APOPTOSIS	PLPPR4
HALLMARK.APOPTOSIS	PMAIP1
HALLMARK.APOPTOSIS	PPP2R5B
HALLMARK.APOPTOSIS	PPP3R1
HALLMARK.APOPTOSIS	PPT1
HALLMARK.APOPTOSIS	PRF1
HALLMARK.APOPTOSIS	PSEN1
HALLMARK.APOPTOSIS	PSEN2
HALLMARK.APOPTOSIS	PTK2
HALLMARK.APOPTOSIS	RARA
HALLMARK.APOPTOSIS	RELA
HALLMARK.APOPTOSIS	RETSAT
HALLMARK.APOPTOSIS	RHOB
HALLMARK.APOPTOSIS	RHOT2
HALLMARK.APOPTOSIS	RNASEL
HALLMARK.APOPTOSIS	ROCK1
HALLMARK.APOPTOSIS	SAT1
HALLMARK.APOPTOSIS	SATB1
HALLMARK.APOPTOSIS	SC5D
HALLMARK.APOPTOSIS	SLC20A1
HALLMARK.APOPTOSIS	SMAD7
HALLMARK.APOPTOSIS	SOD1
HALLMARK.APOPTOSIS	SOD2
HALLMARK.APOPTOSIS	SPTAN1
HALLMARK.APOPTOSIS	SQSTM1
HALLMARK.APOPTOSIS	SQSTM1
HALLMARK.APOPTOSIS	TAP1
HALLMARK.APOPTOSIS	TAP1
HALLMARK.APOPTOSIS	TAP1
HALLMARK.APOPTOSIS	TAP1
HALLMARK.APOPTOSIS	TAP1
HALLMARK.APOPTOSIS	TAP1
HALLMARK.APOPTOSIS	TAP1
HALLMARK.APOPTOSIS	TAP1
HALLMARK.APOPTOSIS	TGFB2
HALLMARK.APOPTOSIS	TGFBR3
HALLMARK.APOPTOSIS	TIMP1
HALLMARK.APOPTOSIS	TIMP2
HALLMARK.APOPTOSIS	TIMP3
HALLMARK.APOPTOSIS	TNF
HALLMARK.APOPTOSIS	TNF
HALLMARK.APOPTOSIS	TNF
HALLMARK.APOPTOSIS	TNF
HALLMARK.APOPTOSIS	TNF
HALLMARK.APOPTOSIS	TNF
HALLMARK.APOPTOSIS	TNF
HALLMARK.APOPTOSIS	TNF
HALLMARK.APOPTOSIS	TNFRSF12A
HALLMARK.APOPTOSIS	TNFSF10
HALLMARK.APOPTOSIS	TOP2A
HALLMARK.APOPTOSIS	TSPO
HALLMARK.APOPTOSIS	TXNIP
HALLMARK.APOPTOSIS	VDAC2
HALLMARK.APOPTOSIS	WEE1
HALLMARK.APOPTOSIS	XIAP
HALLMARK.BILE.ACID.METABOLISM	ABCA1
HALLMARK.BILE.ACID.METABOLISM	ABCA2
HALLMARK.BILE.ACID.METABOLISM	ABCA3
HALLMARK.BILE.ACID.METABOLISM	ABCA4
HALLMARK.BILE.ACID.METABOLISM	ABCA5
HALLMARK.BILE.ACID.METABOLISM	ABCA6
HALLMARK.BILE.ACID.METABOLISM	ABCA8
HALLMARK.BILE.ACID.METABOLISM	ABCA9
HALLMARK.BILE.ACID.METABOLISM	ABCD1
HALLMARK.BILE.ACID.METABOLISM	ABCD2
HALLMARK.BILE.ACID.METABOLISM	ABCD3
HALLMARK.BILE.ACID.METABOLISM	ABCG4
HALLMARK.BILE.ACID.METABOLISM	ABCG8
HALLMARK.BILE.ACID.METABOLISM	ACSL1
HALLMARK.BILE.ACID.METABOLISM	ACSL5
HALLMARK.BILE.ACID.METABOLISM	AGXT
HALLMARK.BILE.ACID.METABOLISM	AKR1D1
HALLMARK.BILE.ACID.METABOLISM	ALDH1A1
HALLMARK.BILE.ACID.METABOLISM	ALDH8A1
HALLMARK.BILE.ACID.METABOLISM	ALDH9A1
HALLMARK.BILE.ACID.METABOLISM	AMACR
HALLMARK.BILE.ACID.METABOLISM	APOA1
HALLMARK.BILE.ACID.METABOLISM	AQP9
HALLMARK.BILE.ACID.METABOLISM	AR
HALLMARK.BILE.ACID.METABOLISM	ATXN1
HALLMARK.BILE.ACID.METABOLISM	BBOX1
HALLMARK.BILE.ACID.METABOLISM	BCAR3
HALLMARK.BILE.ACID.METABOLISM	BMP6
HALLMARK.BILE.ACID.METABOLISM	CAT
HALLMARK.BILE.ACID.METABOLISM	CH25H
HALLMARK.BILE.ACID.METABOLISM	CROT
HALLMARK.BILE.ACID.METABOLISM	CYP27A1
HALLMARK.BILE.ACID.METABOLISM	CYP39A1
HALLMARK.BILE.ACID.METABOLISM	CYP46A1
HALLMARK.BILE.ACID.METABOLISM	CYP7A1
HALLMARK.BILE.ACID.METABOLISM	CYP7B1
HALLMARK.BILE.ACID.METABOLISM	CYP8B1
HALLMARK.BILE.ACID.METABOLISM	DHCR24
HALLMARK.BILE.ACID.METABOLISM	DIO1
HALLMARK.BILE.ACID.METABOLISM	DIO2
HALLMARK.BILE.ACID.METABOLISM	EFHC1
HALLMARK.BILE.ACID.METABOLISM	EPHX2
HALLMARK.BILE.ACID.METABOLISM	FADS1
HALLMARK.BILE.ACID.METABOLISM	FADS2
HALLMARK.BILE.ACID.METABOLISM	FDXR
HALLMARK.BILE.ACID.METABOLISM	GC
HALLMARK.BILE.ACID.METABOLISM	GCLM
HALLMARK.BILE.ACID.METABOLISM	GNMT
HALLMARK.BILE.ACID.METABOLISM	GNPAT
HALLMARK.BILE.ACID.METABOLISM	GSTK1
HALLMARK.BILE.ACID.METABOLISM	HACL1
HALLMARK.BILE.ACID.METABOLISM	HAO1
HALLMARK.BILE.ACID.METABOLISM	HSD17B11
HALLMARK.BILE.ACID.METABOLISM	HSD17B4
HALLMARK.BILE.ACID.METABOLISM	HSD17B6
HALLMARK.BILE.ACID.METABOLISM	HSD3B1
HALLMARK.BILE.ACID.METABOLISM	HSD3B7
HALLMARK.BILE.ACID.METABOLISM	IDH1
HALLMARK.BILE.ACID.METABOLISM	IDH2
HALLMARK.BILE.ACID.METABOLISM	IDI1
HALLMARK.BILE.ACID.METABOLISM	ISOC1
HALLMARK.BILE.ACID.METABOLISM	KLF1
HALLMARK.BILE.ACID.METABOLISM	LCK
HALLMARK.BILE.ACID.METABOLISM	LIPE
HALLMARK.BILE.ACID.METABOLISM	LONP2
HALLMARK.BILE.ACID.METABOLISM	MLYCD
HALLMARK.BILE.ACID.METABOLISM	NEDD4
HALLMARK.BILE.ACID.METABOLISM	NPC1
HALLMARK.BILE.ACID.METABOLISM	NR0B2
HALLMARK.BILE.ACID.METABOLISM	NR1H4
HALLMARK.BILE.ACID.METABOLISM	NR1I2
HALLMARK.BILE.ACID.METABOLISM	NR3C2
HALLMARK.BILE.ACID.METABOLISM	NUDT12
HALLMARK.BILE.ACID.METABOLISM	OPTN
HALLMARK.BILE.ACID.METABOLISM	PAOX
HALLMARK.BILE.ACID.METABOLISM	PECR
HALLMARK.BILE.ACID.METABOLISM	PEX1
HALLMARK.BILE.ACID.METABOLISM	PEX11A
HALLMARK.BILE.ACID.METABOLISM	PEX11G
HALLMARK.BILE.ACID.METABOLISM	PEX12
HALLMARK.BILE.ACID.METABOLISM	PEX13
HALLMARK.BILE.ACID.METABOLISM	PEX16
HALLMARK.BILE.ACID.METABOLISM	PEX19
HALLMARK.BILE.ACID.METABOLISM	PEX26
HALLMARK.BILE.ACID.METABOLISM	PEX6
HALLMARK.BILE.ACID.METABOLISM	PEX7
HALLMARK.BILE.ACID.METABOLISM	PFKM
HALLMARK.BILE.ACID.METABOLISM	PHYH
HALLMARK.BILE.ACID.METABOLISM	PIPOX
HALLMARK.BILE.ACID.METABOLISM	PNPLA8
HALLMARK.BILE.ACID.METABOLISM	PRDX5
HALLMARK.BILE.ACID.METABOLISM	PXMP2
HALLMARK.BILE.ACID.METABOLISM	RBP1
HALLMARK.BILE.ACID.METABOLISM	RETSAT
HALLMARK.BILE.ACID.METABOLISM	RXRA
HALLMARK.BILE.ACID.METABOLISM	RXRG
HALLMARK.BILE.ACID.METABOLISM	SCP2
HALLMARK.BILE.ACID.METABOLISM	SERPINA6
HALLMARK.BILE.ACID.METABOLISM	SERPINA6
HALLMARK.BILE.ACID.METABOLISM	SLC22A18
HALLMARK.BILE.ACID.METABOLISM	SLC22A18
HALLMARK.BILE.ACID.METABOLISM	SLC23A1
HALLMARK.BILE.ACID.METABOLISM	SLC23A2
HALLMARK.BILE.ACID.METABOLISM	SLC27A2
HALLMARK.BILE.ACID.METABOLISM	SLC27A5
HALLMARK.BILE.ACID.METABOLISM	SLC29A1
HALLMARK.BILE.ACID.METABOLISM	SLC35B2
HALLMARK.BILE.ACID.METABOLISM	SLCO1A2
HALLMARK.BILE.ACID.METABOLISM	SOAT2
HALLMARK.BILE.ACID.METABOLISM	SOD1
HALLMARK.BILE.ACID.METABOLISM	SULT1B1
HALLMARK.BILE.ACID.METABOLISM	SULT2B1
HALLMARK.BILE.ACID.METABOLISM	TFCP2L1
HALLMARK.BILE.ACID.METABOLISM	TTR
HALLMARK.CHOLESTEROL.HOMEOSTASIS	ABCA2
HALLMARK.CHOLESTEROL.HOMEOSTASIS	ACAT2
HALLMARK.CHOLESTEROL.HOMEOSTASIS	ACSS2
HALLMARK.CHOLESTEROL.HOMEOSTASIS	ACTG1
HALLMARK.CHOLESTEROL.HOMEOSTASIS	ADH4
HALLMARK.CHOLESTEROL.HOMEOSTASIS	ALCAM
HALLMARK.CHOLESTEROL.HOMEOSTASIS	ALDOC
HALLMARK.CHOLESTEROL.HOMEOSTASIS	ANTXR2
HALLMARK.CHOLESTEROL.HOMEOSTASIS	ANXA13
HALLMARK.CHOLESTEROL.HOMEOSTASIS	ANXA5
HALLMARK.CHOLESTEROL.HOMEOSTASIS	ATF3
HALLMARK.CHOLESTEROL.HOMEOSTASIS	ATF5
HALLMARK.CHOLESTEROL.HOMEOSTASIS	ATXN2
HALLMARK.CHOLESTEROL.HOMEOSTASIS	AVPR1A
HALLMARK.CHOLESTEROL.HOMEOSTASIS	CBS
HALLMARK.CHOLESTEROL.HOMEOSTASIS	CD9
HALLMARK.CHOLESTEROL.HOMEOSTASIS	CHKA
HALLMARK.CHOLESTEROL.HOMEOSTASIS	CLU
HALLMARK.CHOLESTEROL.HOMEOSTASIS	CPEB2
HALLMARK.CHOLESTEROL.HOMEOSTASIS	CTNNB1
HALLMARK.CHOLESTEROL.HOMEOSTASIS	CXCL16
HALLMARK.CHOLESTEROL.HOMEOSTASIS	CYP51A1
HALLMARK.CHOLESTEROL.HOMEOSTASIS	DHCR7
HALLMARK.CHOLESTEROL.HOMEOSTASIS	EBP
HALLMARK.CHOLESTEROL.HOMEOSTASIS	ECH1
HALLMARK.CHOLESTEROL.HOMEOSTASIS	ECH1
HALLMARK.CHOLESTEROL.HOMEOSTASIS	ERRFI1
HALLMARK.CHOLESTEROL.HOMEOSTASIS	ETHE1
HALLMARK.CHOLESTEROL.HOMEOSTASIS	FABP5
HALLMARK.CHOLESTEROL.HOMEOSTASIS	FADS2
HALLMARK.CHOLESTEROL.HOMEOSTASIS	FASN
HALLMARK.CHOLESTEROL.HOMEOSTASIS	FBXO6
HALLMARK.CHOLESTEROL.HOMEOSTASIS	FDFT1
HALLMARK.CHOLESTEROL.HOMEOSTASIS	FDFT1
HALLMARK.CHOLESTEROL.HOMEOSTASIS	FDPS
HALLMARK.CHOLESTEROL.HOMEOSTASIS	GLDC
HALLMARK.CHOLESTEROL.HOMEOSTASIS	GNAI1
HALLMARK.CHOLESTEROL.HOMEOSTASIS	GPX8
HALLMARK.CHOLESTEROL.HOMEOSTASIS	GSTM2
HALLMARK.CHOLESTEROL.HOMEOSTASIS	GUSB
HALLMARK.CHOLESTEROL.HOMEOSTASIS	HMGCR
HALLMARK.CHOLESTEROL.HOMEOSTASIS	HMGCS1
HALLMARK.CHOLESTEROL.HOMEOSTASIS	HSD17B7
HALLMARK.CHOLESTEROL.HOMEOSTASIS	IDI1
HALLMARK.CHOLESTEROL.HOMEOSTASIS	JAG1
HALLMARK.CHOLESTEROL.HOMEOSTASIS	LDLR
HALLMARK.CHOLESTEROL.HOMEOSTASIS	LGALS3
HALLMARK.CHOLESTEROL.HOMEOSTASIS	LGMN
HALLMARK.CHOLESTEROL.HOMEOSTASIS	LPL
HALLMARK.CHOLESTEROL.HOMEOSTASIS	LSS
HALLMARK.CHOLESTEROL.HOMEOSTASIS	LSS
HALLMARK.CHOLESTEROL.HOMEOSTASIS	MAL2
HALLMARK.CHOLESTEROL.HOMEOSTASIS	MVD
HALLMARK.CHOLESTEROL.HOMEOSTASIS	MVK
HALLMARK.CHOLESTEROL.HOMEOSTASIS	NFIL3
HALLMARK.CHOLESTEROL.HOMEOSTASIS	NIBAN1
HALLMARK.CHOLESTEROL.HOMEOSTASIS	NSDHL
HALLMARK.CHOLESTEROL.HOMEOSTASIS	PCYT2
HALLMARK.CHOLESTEROL.HOMEOSTASIS	PDK3
HALLMARK.CHOLESTEROL.HOMEOSTASIS	PLAUR
HALLMARK.CHOLESTEROL.HOMEOSTASIS	PLSCR1
HALLMARK.CHOLESTEROL.HOMEOSTASIS	PMVK
HALLMARK.CHOLESTEROL.HOMEOSTASIS	PNRC1
HALLMARK.CHOLESTEROL.HOMEOSTASIS	PPARG
HALLMARK.CHOLESTEROL.HOMEOSTASIS	S100A11
HALLMARK.CHOLESTEROL.HOMEOSTASIS	SC5D
HALLMARK.CHOLESTEROL.HOMEOSTASIS	SCD
HALLMARK.CHOLESTEROL.HOMEOSTASIS	SEMA3B
HALLMARK.CHOLESTEROL.HOMEOSTASIS	SQLE
HALLMARK.CHOLESTEROL.HOMEOSTASIS	SREBF2
HALLMARK.CHOLESTEROL.HOMEOSTASIS	STARD4
HALLMARK.CHOLESTEROL.HOMEOSTASIS	STX5
HALLMARK.CHOLESTEROL.HOMEOSTASIS	TM7SF2
HALLMARK.CHOLESTEROL.HOMEOSTASIS	TMEM97
HALLMARK.CHOLESTEROL.HOMEOSTASIS	TNFRSF12A
HALLMARK.CHOLESTEROL.HOMEOSTASIS	TP53INP1
HALLMARK.CHOLESTEROL.HOMEOSTASIS	TRIB3
HALLMARK.COAGULATION	A2M
HALLMARK.COAGULATION	ACOX2
HALLMARK.COAGULATION	ADAM9
HALLMARK.COAGULATION	ADAM9
HALLMARK.COAGULATION	ANG
HALLMARK.COAGULATION	ANXA1
HALLMARK.COAGULATION	APOA1
HALLMARK.COAGULATION	APOC1
HALLMARK.COAGULATION	APOC2
HALLMARK.COAGULATION	APOC3
HALLMARK.COAGULATION	ARF4
HALLMARK.COAGULATION	BMP1
HALLMARK.COAGULATION	C1QA
HALLMARK.COAGULATION	C1R
HALLMARK.COAGULATION	C1R
HALLMARK.COAGULATION	C1S
HALLMARK.COAGULATION	C2
HALLMARK.COAGULATION	C2
HALLMARK.COAGULATION	C2
HALLMARK.COAGULATION	C2
HALLMARK.COAGULATION	C2
HALLMARK.COAGULATION	C2
HALLMARK.COAGULATION	C2
HALLMARK.COAGULATION	C3
HALLMARK.COAGULATION	C8A
HALLMARK.COAGULATION	C8B
HALLMARK.COAGULATION	C8G
HALLMARK.COAGULATION	C9
HALLMARK.COAGULATION	CAPN2
HALLMARK.COAGULATION	CAPN5
HALLMARK.COAGULATION	CASP9
HALLMARK.COAGULATION	CD9
HALLMARK.COAGULATION	CFB
HALLMARK.COAGULATION	CFB
HALLMARK.COAGULATION	CFB
HALLMARK.COAGULATION	CFB
HALLMARK.COAGULATION	CFB
HALLMARK.COAGULATION	CFB
HALLMARK.COAGULATION	CFB
HALLMARK.COAGULATION	CFD
HALLMARK.COAGULATION	CFD
HALLMARK.COAGULATION	CFH
HALLMARK.COAGULATION	CFI
HALLMARK.COAGULATION	CLU
HALLMARK.COAGULATION	COMP
HALLMARK.COAGULATION	CPB2
HALLMARK.COAGULATION	CPN1
HALLMARK.COAGULATION	CPQ
HALLMARK.COAGULATION	CRIP2
HALLMARK.COAGULATION	CSRP1
HALLMARK.COAGULATION	CTSB
HALLMARK.COAGULATION	CTSB
HALLMARK.COAGULATION	CTSE
HALLMARK.COAGULATION	CTSH
HALLMARK.COAGULATION	CTSK
HALLMARK.COAGULATION	CTSO
HALLMARK.COAGULATION	CTSO
HALLMARK.COAGULATION	CTSV
HALLMARK.COAGULATION	DCT
HALLMARK.COAGULATION	DPP4
HALLMARK.COAGULATION	DUSP14
HALLMARK.COAGULATION	DUSP14
HALLMARK.COAGULATION	DUSP6
HALLMARK.COAGULATION	F10
HALLMARK.COAGULATION	F11
HALLMARK.COAGULATION	F12
HALLMARK.COAGULATION	F13B
HALLMARK.COAGULATION	F2
HALLMARK.COAGULATION	F2RL2
HALLMARK.COAGULATION	F3
HALLMARK.COAGULATION	F8
HALLMARK.COAGULATION	F9
HALLMARK.COAGULATION	FBN1
HALLMARK.COAGULATION	FGA
HALLMARK.COAGULATION	FGG
HALLMARK.COAGULATION	FN1
HALLMARK.COAGULATION	FURIN
HALLMARK.COAGULATION	FYN
HALLMARK.COAGULATION	GDA
HALLMARK.COAGULATION	GNB2
HALLMARK.COAGULATION	GNG12
HALLMARK.COAGULATION	GP1BA
HALLMARK.COAGULATION	GP9
HALLMARK.COAGULATION	GSN
HALLMARK.COAGULATION	HMGCS2
HALLMARK.COAGULATION	HNF4A
HALLMARK.COAGULATION	HPN
HALLMARK.COAGULATION	HRG
HALLMARK.COAGULATION	HTRA1
HALLMARK.COAGULATION	ISCU
HALLMARK.COAGULATION	ITGA2
HALLMARK.COAGULATION	ITGB3
HALLMARK.COAGULATION	ITIH1
HALLMARK.COAGULATION	KLF7
HALLMARK.COAGULATION	KLK8
HALLMARK.COAGULATION	KLKB1
HALLMARK.COAGULATION	LAMP2
HALLMARK.COAGULATION	LEFTY2
HALLMARK.COAGULATION	LGMN
HALLMARK.COAGULATION	LRP1
HALLMARK.COAGULATION	LTA4H
HALLMARK.COAGULATION	MAFF
HALLMARK.COAGULATION	MASP2
HALLMARK.COAGULATION	MBL2
HALLMARK.COAGULATION	MEP1A
HALLMARK.COAGULATION	MMP1
HALLMARK.COAGULATION	MMP10
HALLMARK.COAGULATION	MMP11
HALLMARK.COAGULATION	MMP11
HALLMARK.COAGULATION	MMP14
HALLMARK.COAGULATION	MMP15
HALLMARK.COAGULATION	MMP2
HALLMARK.COAGULATION	MMP3
HALLMARK.COAGULATION	MMP7
HALLMARK.COAGULATION	MMP8
HALLMARK.COAGULATION	MMP9
HALLMARK.COAGULATION	MSRB2
HALLMARK.COAGULATION	MST1
HALLMARK.COAGULATION	OLR1
HALLMARK.COAGULATION	P2RY1
HALLMARK.COAGULATION	PDGFB
HALLMARK.COAGULATION	PECAM1
HALLMARK.COAGULATION	PEF1
HALLMARK.COAGULATION	PF4
HALLMARK.COAGULATION	PLAT
HALLMARK.COAGULATION	PLAU
HALLMARK.COAGULATION	PLEK
HALLMARK.COAGULATION	PLG
HALLMARK.COAGULATION	PREP
HALLMARK.COAGULATION	PROC
HALLMARK.COAGULATION	PROS1
HALLMARK.COAGULATION	PROZ
HALLMARK.COAGULATION	PRSS23
HALLMARK.COAGULATION	RABIF
HALLMARK.COAGULATION	RAC1
HALLMARK.COAGULATION	RAPGEF3
HALLMARK.COAGULATION	RGN
HALLMARK.COAGULATION	S100A1
HALLMARK.COAGULATION	S100A13
HALLMARK.COAGULATION	SERPINA1
HALLMARK.COAGULATION	SERPINA1
HALLMARK.COAGULATION	SERPINB2
HALLMARK.COAGULATION	SERPINC1
HALLMARK.COAGULATION	SERPINE1
HALLMARK.COAGULATION	SERPING1
HALLMARK.COAGULATION	SH2B2
HALLMARK.COAGULATION	SIRT2
HALLMARK.COAGULATION	SIRT2
HALLMARK.COAGULATION	SPARC
HALLMARK.COAGULATION	TF
HALLMARK.COAGULATION	TFPI2
HALLMARK.COAGULATION	THBD
HALLMARK.COAGULATION	THBS1
HALLMARK.COAGULATION	TIMP1
HALLMARK.COAGULATION	TIMP3
HALLMARK.COAGULATION	TMPRSS6
HALLMARK.COAGULATION	USP11
HALLMARK.COAGULATION	VWF
HALLMARK.COAGULATION	WDR1
HALLMARK.COMPLEMENT	ACTN2
HALLMARK.COMPLEMENT	ADAM9
HALLMARK.COMPLEMENT	ADAM9
HALLMARK.COMPLEMENT	ADRA2B
HALLMARK.COMPLEMENT	AKAP10
HALLMARK.COMPLEMENT	ANG
HALLMARK.COMPLEMENT	ANXA5
HALLMARK.COMPLEMENT	APOA4
HALLMARK.COMPLEMENT	APOBEC3F
HALLMARK.COMPLEMENT	APOBEC3G
HALLMARK.COMPLEMENT	APOC1
HALLMARK.COMPLEMENT	ATOX1
HALLMARK.COMPLEMENT	BRPF3
HALLMARK.COMPLEMENT	C1QA
HALLMARK.COMPLEMENT	C1QC
HALLMARK.COMPLEMENT	C1R
HALLMARK.COMPLEMENT	C1R
HALLMARK.COMPLEMENT	C1S
HALLMARK.COMPLEMENT	C2
HALLMARK.COMPLEMENT	C2
HALLMARK.COMPLEMENT	C2
HALLMARK.COMPLEMENT	C2
HALLMARK.COMPLEMENT	C2
HALLMARK.COMPLEMENT	C2
HALLMARK.COMPLEMENT	C2
HALLMARK.COMPLEMENT	C3
HALLMARK.COMPLEMENT	C4BPB
HALLMARK.COMPLEMENT	C9
HALLMARK.COMPLEMENT	CA2
HALLMARK.COMPLEMENT	CALM1
HALLMARK.COMPLEMENT	CALM3
HALLMARK.COMPLEMENT	CASP1
HALLMARK.COMPLEMENT	CASP10
HALLMARK.COMPLEMENT	CASP3
HALLMARK.COMPLEMENT	CASP4
HALLMARK.COMPLEMENT	CASP5
HALLMARK.COMPLEMENT	CASP7
HALLMARK.COMPLEMENT	CASP9
HALLMARK.COMPLEMENT	CBLB
HALLMARK.COMPLEMENT	CCL5
HALLMARK.COMPLEMENT	CCL5
HALLMARK.COMPLEMENT	CD36
HALLMARK.COMPLEMENT	CD40LG
HALLMARK.COMPLEMENT	CD46
HALLMARK.COMPLEMENT	CD55
HALLMARK.COMPLEMENT	CD59
HALLMARK.COMPLEMENT	CDA
HALLMARK.COMPLEMENT	CDH13
HALLMARK.COMPLEMENT	CDK5R1
HALLMARK.COMPLEMENT	CEBPB
HALLMARK.COMPLEMENT	CFB
HALLMARK.COMPLEMENT	CFB
HALLMARK.COMPLEMENT	CFB
HALLMARK.COMPLEMENT	CFB
HALLMARK.COMPLEMENT	CFB
HALLMARK.COMPLEMENT	CFB
HALLMARK.COMPLEMENT	CFB
HALLMARK.COMPLEMENT	CFH
HALLMARK.COMPLEMENT	CLU
HALLMARK.COMPLEMENT	COL4A2
HALLMARK.COMPLEMENT	CP
HALLMARK.COMPLEMENT	CPM
HALLMARK.COMPLEMENT	CPQ
HALLMARK.COMPLEMENT	CR1
HALLMARK.COMPLEMENT	CR2
HALLMARK.COMPLEMENT	CSRP1
HALLMARK.COMPLEMENT	CTSB
HALLMARK.COMPLEMENT	CTSB
HALLMARK.COMPLEMENT	CTSC
HALLMARK.COMPLEMENT	CTSD
HALLMARK.COMPLEMENT	CTSH
HALLMARK.COMPLEMENT	CTSL
HALLMARK.COMPLEMENT	CTSO
HALLMARK.COMPLEMENT	CTSO
HALLMARK.COMPLEMENT	CTSS
HALLMARK.COMPLEMENT	CTSV
HALLMARK.COMPLEMENT	CXCL1
HALLMARK.COMPLEMENT	DGKG
HALLMARK.COMPLEMENT	DGKH
HALLMARK.COMPLEMENT	DOCK10
HALLMARK.COMPLEMENT	DOCK4
HALLMARK.COMPLEMENT	DOCK9
HALLMARK.COMPLEMENT	DPP4
HALLMARK.COMPLEMENT	DUSP5
HALLMARK.COMPLEMENT	DUSP6
HALLMARK.COMPLEMENT	DYRK2
HALLMARK.COMPLEMENT	EHD1
HALLMARK.COMPLEMENT	ERAP2
HALLMARK.COMPLEMENT	F10
HALLMARK.COMPLEMENT	F2
HALLMARK.COMPLEMENT	F3
HALLMARK.COMPLEMENT	F5
HALLMARK.COMPLEMENT	F7
HALLMARK.COMPLEMENT	F8
HALLMARK.COMPLEMENT	FCER1G
HALLMARK.COMPLEMENT	FCN1
HALLMARK.COMPLEMENT	FDX1
HALLMARK.COMPLEMENT	FN1
HALLMARK.COMPLEMENT	FYN
HALLMARK.COMPLEMENT	GATA3
HALLMARK.COMPLEMENT	GCA
HALLMARK.COMPLEMENT	GMFB
HALLMARK.COMPLEMENT	GNAI2
HALLMARK.COMPLEMENT	GNAI3
HALLMARK.COMPLEMENT	GNB2
HALLMARK.COMPLEMENT	GNB4
HALLMARK.COMPLEMENT	GNG2
HALLMARK.COMPLEMENT	GNGT2
HALLMARK.COMPLEMENT	GP1BA
HALLMARK.COMPLEMENT	GP9
HALLMARK.COMPLEMENT	GPD2
HALLMARK.COMPLEMENT	GRB2
HALLMARK.COMPLEMENT	GZMA
HALLMARK.COMPLEMENT	GZMB
HALLMARK.COMPLEMENT	GZMK
HALLMARK.COMPLEMENT	HNF4A
HALLMARK.COMPLEMENT	HPCAL4
HALLMARK.COMPLEMENT	HSPA1A
HALLMARK.COMPLEMENT	HSPA1A
HALLMARK.COMPLEMENT	HSPA1A
HALLMARK.COMPLEMENT	HSPA1A
HALLMARK.COMPLEMENT	HSPA1A
HALLMARK.COMPLEMENT	HSPA5
HALLMARK.COMPLEMENT	IL6
HALLMARK.COMPLEMENT	IRF1
HALLMARK.COMPLEMENT	IRF2
HALLMARK.COMPLEMENT	IRF7
HALLMARK.COMPLEMENT	IRF7
HALLMARK.COMPLEMENT	ITGAM
HALLMARK.COMPLEMENT	ITIH1
HALLMARK.COMPLEMENT	JAK2
HALLMARK.COMPLEMENT	KCNIP2
HALLMARK.COMPLEMENT	KCNIP3
HALLMARK.COMPLEMENT	KIF2A
HALLMARK.COMPLEMENT	KLK1
HALLMARK.COMPLEMENT	KLKB1
HALLMARK.COMPLEMENT	KYNU
HALLMARK.COMPLEMENT	L3MBTL4
HALLMARK.COMPLEMENT	LAMP2
HALLMARK.COMPLEMENT	LAP3
HALLMARK.COMPLEMENT	LCK
HALLMARK.COMPLEMENT	LCP2
HALLMARK.COMPLEMENT	LGALS3
HALLMARK.COMPLEMENT	LGMN
HALLMARK.COMPLEMENT	LIPA
HALLMARK.COMPLEMENT	LRP1
HALLMARK.COMPLEMENT	LTA4H
HALLMARK.COMPLEMENT	LTF
HALLMARK.COMPLEMENT	LYN
HALLMARK.COMPLEMENT	MAFF
HALLMARK.COMPLEMENT	ME1
HALLMARK.COMPLEMENT	MMP12
HALLMARK.COMPLEMENT	MMP13
HALLMARK.COMPLEMENT	MMP14
HALLMARK.COMPLEMENT	MMP15
HALLMARK.COMPLEMENT	MMP8
HALLMARK.COMPLEMENT	MSRB1
HALLMARK.COMPLEMENT	MT3
HALLMARK.COMPLEMENT	NOTCH4
HALLMARK.COMPLEMENT	NOTCH4
HALLMARK.COMPLEMENT	NOTCH4
HALLMARK.COMPLEMENT	NOTCH4
HALLMARK.COMPLEMENT	NOTCH4
HALLMARK.COMPLEMENT	NOTCH4
HALLMARK.COMPLEMENT	NOTCH4
HALLMARK.COMPLEMENT	OLR1
HALLMARK.COMPLEMENT	PCLO
HALLMARK.COMPLEMENT	PCSK9
HALLMARK.COMPLEMENT	PDGFB
HALLMARK.COMPLEMENT	PDP1
HALLMARK.COMPLEMENT	PFN1
HALLMARK.COMPLEMENT	PHEX
HALLMARK.COMPLEMENT	PIK3CA
HALLMARK.COMPLEMENT	PIK3CG
HALLMARK.COMPLEMENT	PIK3R5
HALLMARK.COMPLEMENT	PIM1
HALLMARK.COMPLEMENT	PLA2G4A
HALLMARK.COMPLEMENT	PLA2G7
HALLMARK.COMPLEMENT	PLAT
HALLMARK.COMPLEMENT	PLAUR
HALLMARK.COMPLEMENT	PLEK
HALLMARK.COMPLEMENT	PLG
HALLMARK.COMPLEMENT	PLSCR1
HALLMARK.COMPLEMENT	PPP2CB
HALLMARK.COMPLEMENT	PPP4C
HALLMARK.COMPLEMENT	PRCP
HALLMARK.COMPLEMENT	PRDM4
HALLMARK.COMPLEMENT	PREP
HALLMARK.COMPLEMENT	PRKCD
HALLMARK.COMPLEMENT	PRSS3
HALLMARK.COMPLEMENT	PRSS36
HALLMARK.COMPLEMENT	PSEN1
HALLMARK.COMPLEMENT	PSMB9
HALLMARK.COMPLEMENT	PSMB9
HALLMARK.COMPLEMENT	PSMB9
HALLMARK.COMPLEMENT	PSMB9
HALLMARK.COMPLEMENT	PSMB9
HALLMARK.COMPLEMENT	PSMB9
HALLMARK.COMPLEMENT	PSMB9
HALLMARK.COMPLEMENT	PSMB9
HALLMARK.COMPLEMENT	RABIF
HALLMARK.COMPLEMENT	RAF1
HALLMARK.COMPLEMENT	RASGRP1
HALLMARK.COMPLEMENT	RBSN
HALLMARK.COMPLEMENT	RCE1
HALLMARK.COMPLEMENT	RHOG
HALLMARK.COMPLEMENT	RNF4
HALLMARK.COMPLEMENT	S100A12
HALLMARK.COMPLEMENT	S100A13
HALLMARK.COMPLEMENT	S100A9
HALLMARK.COMPLEMENT	SCG3
HALLMARK.COMPLEMENT	SERPINA1
HALLMARK.COMPLEMENT	SERPINA1
HALLMARK.COMPLEMENT	SERPINB2
HALLMARK.COMPLEMENT	SERPINC1
HALLMARK.COMPLEMENT	SERPINE1
HALLMARK.COMPLEMENT	SERPING1
HALLMARK.COMPLEMENT	SH2B3
HALLMARK.COMPLEMENT	SIRT6
HALLMARK.COMPLEMENT	SPOCK2
HALLMARK.COMPLEMENT	SRC
HALLMARK.COMPLEMENT	STX4
HALLMARK.COMPLEMENT	TFPI2
HALLMARK.COMPLEMENT	TIMP1
HALLMARK.COMPLEMENT	TIMP2
HALLMARK.COMPLEMENT	TMPRSS6
HALLMARK.COMPLEMENT	TNFAIP3
HALLMARK.COMPLEMENT	USP14
HALLMARK.COMPLEMENT	USP15
HALLMARK.COMPLEMENT	USP16
HALLMARK.COMPLEMENT	USP8
HALLMARK.COMPLEMENT	VCPIP1
HALLMARK.COMPLEMENT	WAS
HALLMARK.COMPLEMENT	XPNPEP1
HALLMARK.COMPLEMENT	ZEB1
HALLMARK.COMPLEMENT	ZFPM2
HALLMARK.DNA.REPAIR	AAAS
HALLMARK.DNA.REPAIR	ADA
HALLMARK.DNA.REPAIR	ADCY6
HALLMARK.DNA.REPAIR	ADRM1
HALLMARK.DNA.REPAIR	AGO4
HALLMARK.DNA.REPAIR	AK1
HALLMARK.DNA.REPAIR	AK3
HALLMARK.DNA.REPAIR	ALYREF
HALLMARK.DNA.REPAIR	APRT
HALLMARK.DNA.REPAIR	ARL6IP1
HALLMARK.DNA.REPAIR	BCAM
HALLMARK.DNA.REPAIR	BCAP31
HALLMARK.DNA.REPAIR	BOLA2
HALLMARK.DNA.REPAIR	BRF2
HALLMARK.DNA.REPAIR	CANT1
HALLMARK.DNA.REPAIR	CCNO
HALLMARK.DNA.REPAIR	CDA
HALLMARK.DNA.REPAIR	CETN2
HALLMARK.DNA.REPAIR	CLP1
HALLMARK.DNA.REPAIR	CMPK2
HALLMARK.DNA.REPAIR	COX17
HALLMARK.DNA.REPAIR	CSTF3
HALLMARK.DNA.REPAIR	DAD1
HALLMARK.DNA.REPAIR	DCTN4
HALLMARK.DNA.REPAIR	DDB1
HALLMARK.DNA.REPAIR	DDB2
HALLMARK.DNA.REPAIR	DGCR8
HALLMARK.DNA.REPAIR	DGUOK
HALLMARK.DNA.REPAIR	DUT
HALLMARK.DNA.REPAIR	EDF1
HALLMARK.DNA.REPAIR	EIF1B
HALLMARK.DNA.REPAIR	ELL
HALLMARK.DNA.REPAIR	ELOA
HALLMARK.DNA.REPAIR	ERCC1
HALLMARK.DNA.REPAIR	ERCC2
HALLMARK.DNA.REPAIR	ERCC3
HALLMARK.DNA.REPAIR	ERCC4
HALLMARK.DNA.REPAIR	ERCC5
HALLMARK.DNA.REPAIR	ERCC8
HALLMARK.DNA.REPAIR	FEN1
HALLMARK.DNA.REPAIR	GMPR2
HALLMARK.DNA.REPAIR	GMPR2
HALLMARK.DNA.REPAIR	GPX4
HALLMARK.DNA.REPAIR	GSDME
HALLMARK.DNA.REPAIR	GTF2A2
HALLMARK.DNA.REPAIR	GTF2B
HALLMARK.DNA.REPAIR	GTF2F1
HALLMARK.DNA.REPAIR	GTF2H1
HALLMARK.DNA.REPAIR	GTF2H1
HALLMARK.DNA.REPAIR	GTF2H3
HALLMARK.DNA.REPAIR	GTF2H5
HALLMARK.DNA.REPAIR	GTF3C5
HALLMARK.DNA.REPAIR	GUK1
HALLMARK.DNA.REPAIR	HCLS1
HALLMARK.DNA.REPAIR	HPRT1
HALLMARK.DNA.REPAIR	IMPDH2
HALLMARK.DNA.REPAIR	ITPA
HALLMARK.DNA.REPAIR	LIG1
HALLMARK.DNA.REPAIR	MPC2
HALLMARK.DNA.REPAIR	MPG
HALLMARK.DNA.REPAIR	MRPL40
HALLMARK.DNA.REPAIR	NCBP2
HALLMARK.DNA.REPAIR	NELFB
HALLMARK.DNA.REPAIR	NELFCD
HALLMARK.DNA.REPAIR	NELFE
HALLMARK.DNA.REPAIR	NELFE
HALLMARK.DNA.REPAIR	NELFE
HALLMARK.DNA.REPAIR	NELFE
HALLMARK.DNA.REPAIR	NELFE
HALLMARK.DNA.REPAIR	NELFE
HALLMARK.DNA.REPAIR	NFX1
HALLMARK.DNA.REPAIR	NME1
HALLMARK.DNA.REPAIR	NME3
HALLMARK.DNA.REPAIR	NME4
HALLMARK.DNA.REPAIR	NPR2
HALLMARK.DNA.REPAIR	NT5C
HALLMARK.DNA.REPAIR	NT5C3A
HALLMARK.DNA.REPAIR	NUDT21
HALLMARK.DNA.REPAIR	NUDT9
HALLMARK.DNA.REPAIR	PCNA
HALLMARK.DNA.REPAIR	PDE4B
HALLMARK.DNA.REPAIR	PDE6G
HALLMARK.DNA.REPAIR	PNP
HALLMARK.DNA.REPAIR	POLA1
HALLMARK.DNA.REPAIR	POLA2
HALLMARK.DNA.REPAIR	POLB
HALLMARK.DNA.REPAIR	POLD1
HALLMARK.DNA.REPAIR	POLD3
HALLMARK.DNA.REPAIR	POLD4
HALLMARK.DNA.REPAIR	POLE4
HALLMARK.DNA.REPAIR	POLH
HALLMARK.DNA.REPAIR	POLL
HALLMARK.DNA.REPAIR	POLR1C
HALLMARK.DNA.REPAIR	POLR1D
HALLMARK.DNA.REPAIR	POLR1H
HALLMARK.DNA.REPAIR	POLR1H
HALLMARK.DNA.REPAIR	POLR1H
HALLMARK.DNA.REPAIR	POLR1H
HALLMARK.DNA.REPAIR	POLR1H
HALLMARK.DNA.REPAIR	POLR1H
HALLMARK.DNA.REPAIR	POLR1H
HALLMARK.DNA.REPAIR	POLR1H
HALLMARK.DNA.REPAIR	POLR2A
HALLMARK.DNA.REPAIR	POLR2A
HALLMARK.DNA.REPAIR	POLR2C
HALLMARK.DNA.REPAIR	POLR2D
HALLMARK.DNA.REPAIR	POLR2E
HALLMARK.DNA.REPAIR	POLR2F
HALLMARK.DNA.REPAIR	POLR2G
HALLMARK.DNA.REPAIR	POLR2H
HALLMARK.DNA.REPAIR	POLR2I
HALLMARK.DNA.REPAIR	POLR2J
HALLMARK.DNA.REPAIR	POLR2K
HALLMARK.DNA.REPAIR	POLR3C
HALLMARK.DNA.REPAIR	POLR3GL
HALLMARK.DNA.REPAIR	POM121
HALLMARK.DNA.REPAIR	PRIM1
HALLMARK.DNA.REPAIR	RAD51
HALLMARK.DNA.REPAIR	RAD52
HALLMARK.DNA.REPAIR	RAE1
HALLMARK.DNA.REPAIR	RALA
HALLMARK.DNA.REPAIR	RBX1
HALLMARK.DNA.REPAIR	REV3L
HALLMARK.DNA.REPAIR	RFC2
HALLMARK.DNA.REPAIR	RFC3
HALLMARK.DNA.REPAIR	RFC4
HALLMARK.DNA.REPAIR	RFC5
HALLMARK.DNA.REPAIR	RNMT
HALLMARK.DNA.REPAIR	RPA2
HALLMARK.DNA.REPAIR	RPA3
HALLMARK.DNA.REPAIR	RRM2B
HALLMARK.DNA.REPAIR	SAC3D1
HALLMARK.DNA.REPAIR	SDCBP
HALLMARK.DNA.REPAIR	SEC61A1
HALLMARK.DNA.REPAIR	SF3A3
HALLMARK.DNA.REPAIR	SMAD5
HALLMARK.DNA.REPAIR	SNAPC4
HALLMARK.DNA.REPAIR	SNAPC5
HALLMARK.DNA.REPAIR	SRSF6
HALLMARK.DNA.REPAIR	SSRP1
HALLMARK.DNA.REPAIR	STX3
HALLMARK.DNA.REPAIR	SUPT4H1
HALLMARK.DNA.REPAIR	SUPT5H
HALLMARK.DNA.REPAIR	SURF1
HALLMARK.DNA.REPAIR	SURF1
HALLMARK.DNA.REPAIR	TAF10
HALLMARK.DNA.REPAIR	TAF12
HALLMARK.DNA.REPAIR	TAF13
HALLMARK.DNA.REPAIR	TAF1C
HALLMARK.DNA.REPAIR	TAF6
HALLMARK.DNA.REPAIR	TAF9
HALLMARK.DNA.REPAIR	TAF9
HALLMARK.DNA.REPAIR	TARBP2
HALLMARK.DNA.REPAIR	TK2
HALLMARK.DNA.REPAIR	TMED2
HALLMARK.DNA.REPAIR	TP53
HALLMARK.DNA.REPAIR	TSG101
HALLMARK.DNA.REPAIR	TYMS
HALLMARK.DNA.REPAIR	UMPS
HALLMARK.DNA.REPAIR	UPF3B
HALLMARK.DNA.REPAIR	USP11
HALLMARK.DNA.REPAIR	VPS28
HALLMARK.DNA.REPAIR	VPS28
HALLMARK.DNA.REPAIR	VPS37B
HALLMARK.DNA.REPAIR	VPS37D
HALLMARK.DNA.REPAIR	XPC
HALLMARK.DNA.REPAIR	ZNF707
HALLMARK.DNA.REPAIR	ZNF707
HALLMARK.DNA.REPAIR	ZWINT
HALLMARK.E2F.TARGETS	AK2
HALLMARK.E2F.TARGETS	ANP32E
HALLMARK.E2F.TARGETS	ASF1A
HALLMARK.E2F.TARGETS	ASF1B
HALLMARK.E2F.TARGETS	ASF1B
HALLMARK.E2F.TARGETS	ATAD2
HALLMARK.E2F.TARGETS	AURKA
HALLMARK.E2F.TARGETS	AURKB
HALLMARK.E2F.TARGETS	BARD1
HALLMARK.E2F.TARGETS	BIRC5
HALLMARK.E2F.TARGETS	BRCA1
HALLMARK.E2F.TARGETS	BRCA2
HALLMARK.E2F.TARGETS	BRMS1L
HALLMARK.E2F.TARGETS	BUB1B
HALLMARK.E2F.TARGETS	CBX5
HALLMARK.E2F.TARGETS	CCNB2
HALLMARK.E2F.TARGETS	CCNE1
HALLMARK.E2F.TARGETS	CCP110
HALLMARK.E2F.TARGETS	CDC20
HALLMARK.E2F.TARGETS	CDC25A
HALLMARK.E2F.TARGETS	CDC25B
HALLMARK.E2F.TARGETS	CDCA3
HALLMARK.E2F.TARGETS	CDCA8
HALLMARK.E2F.TARGETS	CDK1
HALLMARK.E2F.TARGETS	CDK4
HALLMARK.E2F.TARGETS	CDKN1A
HALLMARK.E2F.TARGETS	CDKN1B
HALLMARK.E2F.TARGETS	CDKN2A
HALLMARK.E2F.TARGETS	CDKN2C
HALLMARK.E2F.TARGETS	CDKN3
HALLMARK.E2F.TARGETS	CENPE
HALLMARK.E2F.TARGETS	CENPM
HALLMARK.E2F.TARGETS	CHEK1
HALLMARK.E2F.TARGETS	CHEK2
HALLMARK.E2F.TARGETS	CIT
HALLMARK.E2F.TARGETS	CKS1B
HALLMARK.E2F.TARGETS	CKS2
HALLMARK.E2F.TARGETS	CNOT9
HALLMARK.E2F.TARGETS	CSE1L
HALLMARK.E2F.TARGETS	CTCF
HALLMARK.E2F.TARGETS	CTPS1
HALLMARK.E2F.TARGETS	DCK
HALLMARK.E2F.TARGETS	DCLRE1B
HALLMARK.E2F.TARGETS	DCTPP1
HALLMARK.E2F.TARGETS	DDX39A
HALLMARK.E2F.TARGETS	DEK
HALLMARK.E2F.TARGETS	DEPDC1
HALLMARK.E2F.TARGETS	DIAPH3
HALLMARK.E2F.TARGETS	DLGAP5
HALLMARK.E2F.TARGETS	DNMT1
HALLMARK.E2F.TARGETS	DONSON
HALLMARK.E2F.TARGETS	DSCC1
HALLMARK.E2F.TARGETS	DUT
HALLMARK.E2F.TARGETS	E2F8
HALLMARK.E2F.TARGETS	EED
HALLMARK.E2F.TARGETS	EIF2S1
HALLMARK.E2F.TARGETS	ESPL1
HALLMARK.E2F.TARGETS	EXOSC8
HALLMARK.E2F.TARGETS	EZH2
HALLMARK.E2F.TARGETS	GINS1
HALLMARK.E2F.TARGETS	GINS3
HALLMARK.E2F.TARGETS	GINS4
HALLMARK.E2F.TARGETS	GSPT1
HALLMARK.E2F.TARGETS	H2AX
HALLMARK.E2F.TARGETS	H2AZ1
HALLMARK.E2F.TARGETS	HELLS
HALLMARK.E2F.TARGETS	HMGA1
HALLMARK.E2F.TARGETS	HMGB2
HALLMARK.E2F.TARGETS	HMGB3
HALLMARK.E2F.TARGETS	HMMR
HALLMARK.E2F.TARGETS	HNRNPD
HALLMARK.E2F.TARGETS	HUS1
HALLMARK.E2F.TARGETS	ILF3
HALLMARK.E2F.TARGETS	ING3
HALLMARK.E2F.TARGETS	IPO7
HALLMARK.E2F.TARGETS	JPT1
HALLMARK.E2F.TARGETS	KIF18B
HALLMARK.E2F.TARGETS	KIF22
HALLMARK.E2F.TARGETS	KIF2C
HALLMARK.E2F.TARGETS	KIF4A
HALLMARK.E2F.TARGETS	KPNA2
HALLMARK.E2F.TARGETS	LBR
HALLMARK.E2F.TARGETS	LIG1
HALLMARK.E2F.TARGETS	LMNB1
HALLMARK.E2F.TARGETS	LUC7L3
HALLMARK.E2F.TARGETS	LYAR
HALLMARK.E2F.TARGETS	MAD2L1
HALLMARK.E2F.TARGETS	MCM2
HALLMARK.E2F.TARGETS	MCM3
HALLMARK.E2F.TARGETS	MCM4
HALLMARK.E2F.TARGETS	MCM5
HALLMARK.E2F.TARGETS	MCM6
HALLMARK.E2F.TARGETS	MCM7
HALLMARK.E2F.TARGETS	MELK
HALLMARK.E2F.TARGETS	MKI67
HALLMARK.E2F.TARGETS	MLH1
HALLMARK.E2F.TARGETS	MMS22L
HALLMARK.E2F.TARGETS	MRE11
HALLMARK.E2F.TARGETS	MSH2
HALLMARK.E2F.TARGETS	MTHFD2
HALLMARK.E2F.TARGETS	MXD3
HALLMARK.E2F.TARGETS	MYBL2
HALLMARK.E2F.TARGETS	MYC
HALLMARK.E2F.TARGETS	NAA38
HALLMARK.E2F.TARGETS	NAP1L1
HALLMARK.E2F.TARGETS	NASP
HALLMARK.E2F.TARGETS	NBN
[truncated: 6,173 more rows]
