# Supplementary material for: PATH-SURVEYOR: pathway level survival enquiry for immuno-oncology and drug repurposing
Source: BMC Bioinformatics. 2023 Jun 28;24:266. doi: 10.1186/s12859-023-05393-y (PMC10303868; doi:10.1186/s12859-023-05393-y)
Supplement: Supplementary file 10 — Additional file 10. PATH-SURVEYOR-Suite-main.zip. [file 12859_2023_5393_MOESM10_ESM.zip › PATH-SURVEYOR-Suite-main/5-PreRanked-HazardRatio-GSEA-App/Example_Input_File/PreRanked_GeneList.txt]

variable	Hazard_Ratio	ci	p.value	Concordance	Likelihood_Ratio_Pval	Wald_Test_Pval	Logrank_Test_Pval	Likelihood_Ratio_AdjPval_BH	Wald_Test_AdjPval_BH	Logrank_Test_AdjPval_BH	Criteria	var_label	var_type	reference_row	row_type	header_row	N_obs	N_event	N	coefficients_type	coefficients_label	term	var_class	var_nlevels	contrasts	contrasts_type	n_obs	n_event	exposure	std.error	statistic	nevent	conf.low	conf.high
ABCB11	1.82	0.40, 0.76	<0.001	0.564	2e-04	2e-04	2e-04	2e-04	2e-04	2e-04	High_AboveMedian	ABCB11.BIN	dichotomous	FALSE	level	FALSE	313	164	313	prop_hazard	HR	ABCB11.BINHigh_AboveMedian	factor	2	contr.treatment	treatment	156	65	100,678	0.16	-3.69	164	0.4	0.76
AC058822.1	1.79	0.41, 0.77	<0.001	0.556	3e-04	4e-04	3e-04	4e-04	4e-04	4e-04	High_AboveMedian	AC058822.1.BIN	dichotomous	FALSE	level	FALSE	313	164	313	prop_hazard	HR	AC058822.1.BINHigh_AboveMedian	factor	2	contr.treatment	treatment	156	64	99,872	0.161	-3.55	164	0.41	0.77
ACAP1	1.72	0.42, 0.79	<0.001	0.568	5e-04	5e-04	4e-04	5e-04	5e-04	5e-04	High_AboveMedian	ACAP1.BIN	dichotomous	FALSE	level	FALSE	313	164	313	prop_hazard	HR	ACAP1.BINHigh_AboveMedian	factor	2	contr.treatment	treatment	156	69	104,140	0.159	-3.47	164	0.42	0.79
ACE	1.89	0.39, 0.73	<0.001	0.567	6e-05	8e-05	6e-05	8e-05	8e-05	8e-05	High_AboveMedian	ACE.BIN	dichotomous	FALSE	level	FALSE	313	164	313	prop_hazard	HR	ACE.BINHigh_AboveMedian	factor	2	contr.treatment	treatment	156	64	102,594	0.161	-3.95	164	0.39	0.73
ACKR1	1.69	0.43, 0.80	<0.001	0.565	7e-04	9e-04	7e-04	9e-04	9e-04	9e-04	High_AboveMedian	ACKR1.BIN	dichotomous	FALSE	level	FALSE	313	164	313	prop_hazard	HR	ACKR1.BINHigh_AboveMedian	factor	2	contr.treatment	treatment	156	66	98,618	0.16	-3.33	164	0.43	0.8
ADA2	1.79	0.41, 0.77	<0.001	0.566	3e-04	3e-04	3e-04	3e-04	3e-04	3e-04	High_AboveMedian	ADA2.BIN	dichotomous	FALSE	level	FALSE	313	164	313	prop_hazard	HR	ADA2.BINHigh_AboveMedian	factor	2	contr.treatment	treatment	156	68	103,887	0.16	-3.58	164	0.41	0.77
ADAM28	1.79	0.41, 0.76	<0.001	0.568	2e-04	3e-04	2e-04	3e-04	3e-04	3e-04	High_AboveMedian	ADAM28.BIN	dichotomous	FALSE	level	FALSE	313	164	313	prop_hazard	HR	ADAM28.BINHigh_AboveMedian	factor	2	contr.treatment	treatment	156	67	103,123	0.159	-3.65	164	0.41	0.76
ADM5	0.59	1.24, 2.32	<0.001	0.553	8e-04	9e-04	8e-04	9e-04	9e-04	9e-04	High_AboveMedian	ADM5.BIN	dichotomous	FALSE	level	FALSE	313	164	313	prop_hazard	HR	ADM5.BINHigh_AboveMedian	factor	2	contr.treatment	treatment	156	98	83,831	0.16	3.32	164	1.24	2.32
ADRB2	1.72	0.42, 0.79	<0.001	0.572	5e-04	6e-04	5e-04	6e-04	6e-04	6e-04	High_AboveMedian	ADRB2.BIN	dichotomous	FALSE	level	FALSE	313	164	313	prop_hazard	HR	ADRB2.BINHigh_AboveMedian	factor	2	contr.treatment	treatment	156	69	103,248	0.159	-3.43	164	0.42	0.79
AHNAK	1.79	0.41, 0.77	<0.001	0.567	3e-04	3e-04	3e-04	3e-04	3e-04	3e-04	High_AboveMedian	AHNAK.BIN	dichotomous	FALSE	level	FALSE	313	164	313	prop_hazard	HR	AHNAK.BINHigh_AboveMedian	factor	2	contr.treatment	treatment	156	67	103,597	0.16	-3.6	164	0.41	0.77
AKNA	1.82	0.40, 0.75	<0.001	0.574	1e-04	2e-04	1e-04	0.00015	2e-04	0.00015	High_AboveMedian	AKNA.BIN	dichotomous	FALSE	level	FALSE	313	164	313	prop_hazard	HR	AKNA.BINHigh_AboveMedian	factor	2	contr.treatment	treatment	156	69	106,073	0.16	-3.78	164	0.4	0.75
ANKRD33B	1.75	0.42, 0.78	<0.001	0.575	4e-04	5e-04	4e-04	5e-04	5e-04	5e-04	High_AboveMedian	ANKRD33B.BIN	dichotomous	FALSE	level	FALSE	313	164	313	prop_hazard	HR	ANKRD33B.BINHigh_AboveMedian	factor	2	contr.treatment	treatment	156	69	103,464	0.159	-3.49	164	0.42	0.78
APBB1IP	1.79	0.41, 0.76	<0.001	0.564	2e-04	3e-04	2e-04	3e-04	3e-04	3e-04	High_AboveMedian	APBB1IP.BIN	dichotomous	FALSE	level	FALSE	313	164	313	prop_hazard	HR	APBB1IP.BINHigh_AboveMedian	factor	2	contr.treatment	treatment	156	65	101,273	0.161	-3.65	164	0.41	0.76
ARF3	0.55	1.32, 2.48	<0.001	0.569	2e-04	2e-04	2e-04	2e-04	2e-04	2e-04	High_AboveMedian	ARF3.BIN	dichotomous	FALSE	level	FALSE	313	164	313	prop_hazard	HR	ARF3.BINHigh_AboveMedian	factor	2	contr.treatment	treatment	156	100	82,728	0.16	3.7	164	1.32	2.48
ARHGAP42	0.53	1.38, 2.59	<0.001	0.578	6e-05	7e-05	5e-05	7e-05	7e-05	7e-05	High_AboveMedian	ARHGAP42.BIN	dichotomous	FALSE	level	FALSE	313	164	313	prop_hazard	HR	ARHGAP42.BINHigh_AboveMedian	factor	2	contr.treatment	treatment	156	97	76,360	0.16	3.98	164	1.38	2.59
ARRB2	1.75	0.42, 0.79	<0.001	0.564	5e-04	5e-04	5e-04	5e-04	5e-04	5e-04	High_AboveMedian	ARRB2.BIN	dichotomous	FALSE	level	FALSE	313	164	313	prop_hazard	HR	ARRB2.BINHigh_AboveMedian	factor	2	contr.treatment	treatment	156	66	99,859	0.16	-3.46	164	0.42	0.79
AZIN1	0.57	1.28, 2.40	<0.001	0.557	4e-04	4e-04	4e-04	4e-04	4e-04	4e-04	High_AboveMedian	AZIN1.BIN	dichotomous	FALSE	level	FALSE	313	164	313	prop_hazard	HR	AZIN1.BINHigh_AboveMedian	factor	2	contr.treatment	treatment	156	99	82,284	0.16	3.52	164	1.28	2.4
BANK1	2.17	0.33, 0.63	<0.001	0.6	7e-07	1e-06	7e-07	1e-06	1e-06	1e-06	High_AboveMedian	BANK1.BIN	dichotomous	FALSE	level	FALSE	313	164	313	prop_hazard	HR	BANK1.BINHigh_AboveMedian	factor	2	contr.treatment	treatment	156	62	107,125	0.162	-4.85	164	0.33	0.63
BATF	1.85	0.40, 0.74	<0.001	0.577	1e-04	1e-04	9e-05	1e-04	1e-04	1e-04	High_AboveMedian	BATF.BIN	dichotomous	FALSE	level	FALSE	313	164	313	prop_hazard	HR	BATF.BINHigh_AboveMedian	factor	2	contr.treatment	treatment	156	67	104,344	0.16	-3.85	164	0.4	0.74
BIRC3	1.85	0.39, 0.74	<0.001	0.585	8e-05	1e-04	8e-05	1e-04	1e-04	1e-04	High_AboveMedian	BIRC3.BIN	dichotomous	FALSE	level	FALSE	313	164	313	prop_hazard	HR	BIRC3.BINHigh_AboveMedian	factor	2	contr.treatment	treatment	156	66	102,867	0.16	-3.88	164	0.39	0.74
BLK	2.22	0.33, 0.62	<0.001	0.594	7e-07	1e-06	7e-07	1e-06	1e-06	1e-06	High_AboveMedian	BLK.BIN	dichotomous	FALSE	level	FALSE	313	164	313	prop_hazard	HR	BLK.BINHigh_AboveMedian	factor	2	contr.treatment	treatment	156	59	103,039	0.163	-4.84	164	0.33	0.62
BLNK	1.89	0.39, 0.72	<0.001	0.574	6e-05	7e-05	5e-05	7e-05	7e-05	7e-05	High_AboveMedian	BLNK.BIN	dichotomous	FALSE	level	FALSE	313	164	313	prop_hazard	HR	BLNK.BINHigh_AboveMedian	factor	2	contr.treatment	treatment	156	66	104,420	0.161	-3.98	164	0.39	0.72
BTBD3	0.58	1.26, 2.37	<0.001	0.548	5e-04	6e-04	5e-04	6e-04	6e-04	6e-04	High_AboveMedian	BTBD3.BIN	dichotomous	FALSE	level	FALSE	313	164	313	prop_hazard	HR	BTBD3.BINHigh_AboveMedian	factor	2	contr.treatment	treatment	156	99	82,106	0.161	3.42	164	1.26	2.37
C12orf42	1.82	0.40, 0.75	<0.001	0.576	2e-04	2e-04	2e-04	2e-04	2e-04	2e-04	High_AboveMedian	C12orf42.BIN	dichotomous	FALSE	level	FALSE	313	164	313	prop_hazard	HR	C12orf42.BINHigh_AboveMedian	factor	2	contr.treatment	treatment	156	68	105,265	0.159	-3.73	164	0.4	0.75
C16orf54	1.82	0.40, 0.75	<0.001	0.579	1e-04	2e-04	1e-04	0.00015	2e-04	0.00015	High_AboveMedian	C16orf54.BIN	dichotomous	FALSE	level	FALSE	313	164	313	prop_hazard	HR	C16orf54.BINHigh_AboveMedian	factor	2	contr.treatment	treatment	156	67	103,528	0.16	-3.79	164	0.4	0.75
C3	1.79	0.41, 0.76	<0.001	0.567	2e-04	3e-04	2e-04	3e-04	3e-04	3e-04	High_AboveMedian	C3.BIN	dichotomous	FALSE	level	FALSE	313	164	313	prop_hazard	HR	C3.BINHigh_AboveMedian	factor	2	contr.treatment	treatment	156	65	100,810	0.16	-3.65	164	0.41	0.76
C3orf70	0.59	1.24, 2.30	<0.001	0.566	9e-04	0.001	9e-04	0.001	0.001	0.001	High_AboveMedian	C3orf70.BIN	dichotomous	FALSE	level	FALSE	313	164	313	prop_hazard	HR	C3orf70.BINHigh_AboveMedian	factor	2	contr.treatment	treatment	156	95	79,575	0.159	3.3	164	1.24	2.3
C5orf24	0.53	1.37, 2.58	<0.001	0.565	7e-05	9e-05	7e-05	9e-05	9e-05	9e-05	High_AboveMedian	C5orf24.BIN	dichotomous	FALSE	level	FALSE	313	164	313	prop_hazard	HR	C5orf24.BINHigh_AboveMedian	factor	2	contr.treatment	treatment	156	102	82,586	0.162	3.9	164	1.37	2.58
CARMIL2	1.69	0.43, 0.81	<0.001	0.567	9e-04	0.001	9e-04	0.001	0.001	0.001	High_AboveMedian	CARMIL2.BIN	dichotomous	FALSE	level	FALSE	313	164	313	prop_hazard	HR	CARMIL2.BINHigh_AboveMedian	factor	2	contr.treatment	treatment	156	71	105,379	0.159	-3.3	164	0.43	0.81
CCDC141	1.69	0.43, 0.80	<0.001	0.57	8e-04	9e-04	8e-04	9e-04	9e-04	9e-04	High_AboveMedian	CCDC141.BIN	dichotomous	FALSE	level	FALSE	313	164	313	prop_hazard	HR	CCDC141.BINHigh_AboveMedian	factor	2	contr.treatment	treatment	156	69	103,662	0.16	-3.32	164	0.43	0.8
CCDC69	1.75	0.42, 0.78	<0.001	0.571	4e-04	5e-04	4e-04	5e-04	5e-04	5e-04	High_AboveMedian	CCDC69.BIN	dichotomous	FALSE	level	FALSE	313	164	313	prop_hazard	HR	CCDC69.BINHigh_AboveMedian	factor	2	contr.treatment	treatment	156	69	104,319	0.159	-3.49	164	0.42	0.78
CCDC88B	1.79	0.41, 0.76	<0.001	0.575	2e-04	3e-04	2e-04	3e-04	3e-04	3e-04	High_AboveMedian	CCDC88B.BIN	dichotomous	FALSE	level	FALSE	313	164	313	prop_hazard	HR	CCDC88B.BINHigh_AboveMedian	factor	2	contr.treatment	treatment	156	68	103,948	0.159	-3.65	164	0.41	0.76
CCR4	1.89	0.39, 0.73	<0.001	0.579	6e-05	7e-05	6e-05	7e-05	7e-05	7e-05	High_AboveMedian	CCR4.BIN	dichotomous	FALSE	level	FALSE	313	164	313	prop_hazard	HR	CCR4.BINHigh_AboveMedian	factor	2	contr.treatment	treatment	156	66	104,503	0.16	-3.96	164	0.39	0.73
CCR7	1.82	0.40, 0.75	<0.001	0.579	1e-04	2e-04	1e-04	0.00015	2e-04	0.00015	High_AboveMedian	CCR7.BIN	dichotomous	FALSE	level	FALSE	313	164	313	prop_hazard	HR	CCR7.BINHigh_AboveMedian	factor	2	contr.treatment	treatment	156	66	102,233	0.16	-3.77	164	0.4	0.75
CD163L1	1.75	0.42, 0.78	<0.001	0.572	4e-04	4e-04	4e-04	4e-04	4e-04	4e-04	High_AboveMedian	CD163L1.BIN	dichotomous	FALSE	level	FALSE	313	164	313	prop_hazard	HR	CD163L1.BINHigh_AboveMedian	factor	2	contr.treatment	treatment	156	70	105,938	0.159	-3.51	164	0.42	0.78
CD19	1.75	0.41, 0.77	<0.001	0.575	3e-04	4e-04	3e-04	4e-04	4e-04	4e-04	High_AboveMedian	CD19.BIN	dichotomous	FALSE	level	FALSE	313	164	313	prop_hazard	HR	CD19.BINHigh_AboveMedian	factor	2	contr.treatment	treatment	156	69	105,244	0.16	-3.56	164	0.41	0.77
CD2	1.69	0.43, 0.81	<0.001	0.574	8e-04	9e-04	8e-04	9e-04	9e-04	9e-04	High_AboveMedian	CD2.BIN	dichotomous	FALSE	level	FALSE	313	164	313	prop_hazard	HR	CD2.BINHigh_AboveMedian	factor	2	contr.treatment	treatment	156	70	103,393	0.158	-3.31	164	0.43	0.81
CD3G	1.75	0.42, 0.78	<0.001	0.571	4e-04	5e-04	4e-04	5e-04	5e-04	5e-04	High_AboveMedian	CD3G.BIN	dichotomous	FALSE	level	FALSE	313	164	313	prop_hazard	HR	CD3G.BINHigh_AboveMedian	factor	2	contr.treatment	treatment	156	68	102,809	0.159	-3.49	164	0.42	0.78
CD40LG	1.69	0.43, 0.81	<0.001	0.568	8e-04	9e-04	8e-04	9e-04	9e-04	9e-04	High_AboveMedian	CD40LG.BIN	dichotomous	FALSE	level	FALSE	313	164	313	prop_hazard	HR	CD40LG.BINHigh_AboveMedian	factor	2	contr.treatment	treatment	156	68	101,014	0.159	-3.32	164	0.43	0.81
CD6	1.69	0.43, 0.81	<0.001	0.568	9e-04	0.001	9e-04	0.001	0.001	0.001	High_AboveMedian	CD6.BIN	dichotomous	FALSE	level	FALSE	313	164	313	prop_hazard	HR	CD6.BINHigh_AboveMedian	factor	2	contr.treatment	treatment	156	70	103,252	0.159	-3.29	164	0.43	0.81
CD79A	2	0.36, 0.68	<0.001	0.588	9e-06	1e-05	8e-06	1e-05	1e-05	1e-05	High_AboveMedian	CD79A.BIN	dichotomous	FALSE	level	FALSE	313	164	313	prop_hazard	HR	CD79A.BINHigh_AboveMedian	factor	2	contr.treatment	treatment	156	65	106,667	0.161	-4.37	164	0.36	0.68
CDH23	2.04	0.35, 0.67	<0.001	0.582	6e-06	9e-06	6e-06	9e-06	9e-06	9e-06	High_AboveMedian	CDH23.BIN	dichotomous	FALSE	level	FALSE	313	164	313	prop_hazard	HR	CDH23.BINHigh_AboveMedian	factor	2	contr.treatment	treatment	156	62	103,535	0.163	-4.44	164	0.35	0.67
CDK11A	1.72	0.42, 0.79	<0.001	0.555	5e-04	6e-04	5e-04	6e-04	6e-04	6e-04	High_AboveMedian	CDK11A.BIN	dichotomous	FALSE	level	FALSE	313	164	313	prop_hazard	HR	CDK11A.BINHigh_AboveMedian	factor	2	contr.treatment	treatment	156	67	102,238	0.16	-3.43	164	0.42	0.79
CERS1	0.58	1.25, 2.34	<0.001	0.556	7e-04	8e-04	7e-04	8e-04	8e-04	8e-04	High_AboveMedian	CERS1.BIN	dichotomous	FALSE	level	FALSE	313	164	313	prop_hazard	HR	CERS1.BINHigh_AboveMedian	factor	2	contr.treatment	treatment	156	98	82,311	0.16	3.37	164	1.25	2.34
CHIT1	2.08	0.35, 0.66	<0.001	0.589	4e-06	6e-06	4e-06	6e-06	6e-06	6e-06	High_AboveMedian	CHIT1.BIN	dichotomous	FALSE	level	FALSE	313	164	313	prop_hazard	HR	CHIT1.BINHigh_AboveMedian	factor	2	contr.treatment	treatment	156	63	106,107	0.162	-4.54	164	0.35	0.66
CIITA	1.85	0.39, 0.73	<0.001	0.572	8e-05	1e-04	8e-05	1e-04	1e-04	1e-04	High_AboveMedian	CIITA.BIN	dichotomous	FALSE	level	FALSE	313	164	313	prop_hazard	HR	CIITA.BINHigh_AboveMedian	factor	2	contr.treatment	treatment	156	66	104,291	0.161	-3.88	164	0.39	0.73
CLEC17A	1.92	0.38, 0.72	<0.001	0.574	4e-05	5e-05	4e-05	5e-05	5e-05	5e-05	High_AboveMedian	CLEC17A.BIN	dichotomous	FALSE	level	FALSE	313	164	313	prop_hazard	HR	CLEC17A.BINHigh_AboveMedian	factor	2	contr.treatment	treatment	156	66	105,753	0.161	-4.04	164	0.38	0.72
CLEC4C	1.89	0.39, 0.72	<0.001	0.586	5e-05	6e-05	5e-05	6e-05	6e-05	6e-05	High_AboveMedian	CLEC4C.BIN	dichotomous	FALSE	level	FALSE	313	164	313	prop_hazard	HR	CLEC4C.BINHigh_AboveMedian	factor	2	contr.treatment	treatment	156	66	103,865	0.16	-4.01	164	0.39	0.72
CLNK	1.72	0.43, 0.80	<0.001	0.566	6e-04	7e-04	6e-04	7e-04	7e-04	7e-04	High_AboveMedian	CLNK.BIN	dichotomous	FALSE	level	FALSE	313	164	313	prop_hazard	HR	CLNK.BINHigh_AboveMedian	factor	2	contr.treatment	treatment	156	68	101,865	0.159	-3.38	164	0.43	0.8
CMIP	1.89	0.38, 0.72	<0.001	0.571	6e-05	8e-05	6e-05	8e-05	8e-05	8e-05	High_AboveMedian	CMIP.BIN	dichotomous	FALSE	level	FALSE	313	164	313	prop_hazard	HR	CMIP.BINHigh_AboveMedian	factor	2	contr.treatment	treatment	156	64	102,781	0.162	-3.95	164	0.38	0.72
CNR2	2.04	0.36, 0.67	<0.001	0.593	6e-06	9e-06	5e-06	9e-06	9e-06	9e-06	High_AboveMedian	CNR2.BIN	dichotomous	FALSE	level	FALSE	313	164	313	prop_hazard	HR	CNR2.BINHigh_AboveMedian	factor	2	contr.treatment	treatment	156	64	104,649	0.161	-4.45	164	0.36	0.67
COL4A3	1.69	0.43, 0.80	<0.001	0.566	7e-04	8e-04	7e-04	8e-04	8e-04	8e-04	High_AboveMedian	COL4A3.BIN	dichotomous	FALSE	level	FALSE	313	164	313	prop_hazard	HR	COL4A3.BINHigh_AboveMedian	factor	2	contr.treatment	treatment	156	67	100,619	0.159	-3.36	164	0.43	0.8
COL4A4	2.13	0.34, 0.65	<0.001	0.593	2e-06	4e-06	2e-06	3e-06	4e-06	3e-06	High_AboveMedian	COL4A4.BIN	dichotomous	FALSE	level	FALSE	313	164	313	prop_hazard	HR	COL4A4.BINHigh_AboveMedian	factor	2	contr.treatment	treatment	156	62	105,239	0.162	-4.62	164	0.34	0.65
CR1L	1.72	0.42, 0.79	<0.001	0.573	5e-04	6e-04	5e-04	6e-04	6e-04	6e-04	High_AboveMedian	CR1L.BIN	dichotomous	FALSE	level	FALSE	313	164	313	prop_hazard	HR	CR1L.BINHigh_AboveMedian	factor	2	contr.treatment	treatment	156	69	103,092	0.159	-3.45	164	0.42	0.79
CR2	1.92	0.38, 0.71	<0.001	0.589	3e-05	4e-05	3e-05	4e-05	4e-05	4e-05	High_AboveMedian	CR2.BIN	dichotomous	FALSE	level	FALSE	313	164	313	prop_hazard	HR	CR2.BINHigh_AboveMedian	factor	2	contr.treatment	treatment	156	66	104,441	0.16	-4.13	164	0.38	0.71
CRPPA	0.53	1.37, 2.57	<0.001	0.583	6e-05	8e-05	6e-05	8e-05	8e-05	8e-05	High_AboveMedian	CRPPA.BIN	dichotomous	FALSE	level	FALSE	313	164	313	prop_hazard	HR	CRPPA.BINHigh_AboveMedian	factor	2	contr.treatment	treatment	156	98	78,857	0.16	3.95	164	1.37	2.57
CTDP1	1.82	0.40, 0.75	<0.001	0.569	2e-04	2e-04	2e-04	2e-04	2e-04	2e-04	High_AboveMedian	CTDP1.BIN	dichotomous	FALSE	level	FALSE	313	164	313	prop_hazard	HR	CTDP1.BINHigh_AboveMedian	factor	2	contr.treatment	treatment	156	67	103,503	0.16	-3.73	164	0.4	0.75
CXCR5	1.82	0.40, 0.75	<0.001	0.578	2e-04	2e-04	1e-04	2e-04	2e-04	2e-04	High_AboveMedian	CXCR5.BIN	dichotomous	FALSE	level	FALSE	313	164	313	prop_hazard	HR	CXCR5.BINHigh_AboveMedian	factor	2	contr.treatment	treatment	156	68	104,375	0.159	-3.74	164	0.4	0.75
CYTH4	1.75	0.42, 0.78	<0.001	0.567	4e-04	4e-04	3e-04	4e-04	4e-04	4e-04	High_AboveMedian	CYTH4.BIN	dichotomous	FALSE	level	FALSE	313	164	313	prop_hazard	HR	CYTH4.BINHigh_AboveMedian	factor	2	contr.treatment	treatment	156	68	103,022	0.159	-3.54	164	0.42	0.78
CYTIP	1.72	0.42, 0.79	<0.001	0.565	6e-04	6e-04	6e-04	6e-04	6e-04	6e-04	High_AboveMedian	CYTIP.BIN	dichotomous	FALSE	level	FALSE	313	164	313	prop_hazard	HR	CYTIP.BINHigh_AboveMedian	factor	2	contr.treatment	treatment	156	68	101,884	0.159	-3.41	164	0.42	0.79
DAZL	1.92	0.38, 0.71	<0.001	0.585	4e-05	5e-05	3e-05	5e-05	5e-05	5e-05	High_AboveMedian	DAZL.BIN	dichotomous	FALSE	level	FALSE	313	164	313	prop_hazard	HR	DAZL.BINHigh_AboveMedian	factor	2	contr.treatment	treatment	156	66	104,297	0.16	-4.07	164	0.38	0.71
DCP2	0.48	1.52, 2.86	<0.001	0.587	4e-06	5e-06	3e-06	5e-06	5e-06	5e-06	High_AboveMedian	DCP2.BIN	dichotomous	FALSE	level	FALSE	313	164	313	prop_hazard	HR	DCP2.BINHigh_AboveMedian	factor	2	contr.treatment	treatment	156	101	77,173	0.161	4.56	164	1.52	2.86
DENND2D	1.92	0.38, 0.72	<0.001	0.576	4e-05	5e-05	4e-05	5e-05	5e-05	5e-05	High_AboveMedian	DENND2D.BIN	dichotomous	FALSE	level	FALSE	313	164	313	prop_hazard	HR	DENND2D.BINHigh_AboveMedian	factor	2	contr.treatment	treatment	156	67	106,011	0.161	-4.04	164	0.38	0.72
DHRS9	1.75	0.42, 0.78	<0.001	0.573	4e-04	4e-04	4e-04	4e-04	4e-04	4e-04	High_AboveMedian	DHRS9.BIN	dichotomous	FALSE	level	FALSE	313	164	313	prop_hazard	HR	DHRS9.BINHigh_AboveMedian	factor	2	contr.treatment	treatment	156	67	101,395	0.159	-3.51	164	0.42	0.78
DNAH8	1.75	0.41, 0.77	<0.001	0.57	3e-04	3e-04	3e-04	3e-04	3e-04	3e-04	High_AboveMedian	DNAH8.BIN	dichotomous	FALSE	level	FALSE	313	164	313	prop_hazard	HR	DNAH8.BINHigh_AboveMedian	factor	2	contr.treatment	treatment	156	67	102,595	0.159	-3.58	164	0.41	0.77
DNTT	2.08	0.31, 0.74	<0.001	0.563	3e-04	8e-04	6e-04	8e-04	8e-04	8e-04	High_AboveMedian	DNTT.BIN	dichotomous	FALSE	level	FALSE	313	164	313	prop_hazard	HR	DNTT.BINHigh_AboveMedian	factor	2	contr.treatment	treatment	67	25	51,835	0.218	-3.36	164	0.31	0.74
DOCK11	1.96	0.37, 0.70	<0.001	0.572	3e-05	3e-05	2e-05	3e-05	3e-05	3e-05	High_AboveMedian	DOCK11.BIN	dichotomous	FALSE	level	FALSE	313	164	313	prop_hazard	HR	DOCK11.BINHigh_AboveMedian	factor	2	contr.treatment	treatment	156	64	103,867	0.162	-4.14	164	0.37	0.7
DOCK2	1.72	0.42, 0.79	<0.001	0.564	6e-04	6e-04	6e-04	6e-04	6e-04	6e-04	High_AboveMedian	DOCK2.BIN	dichotomous	FALSE	level	FALSE	313	164	313	prop_hazard	HR	DOCK2.BINHigh_AboveMedian	factor	2	contr.treatment	treatment	156	69	103,682	0.16	-3.41	164	0.42	0.79
DOCK8	1.89	0.39, 0.73	<0.001	0.577	7e-05	9e-05	7e-05	9e-05	9e-05	9e-05	High_AboveMedian	DOCK8.BIN	dichotomous	FALSE	level	FALSE	313	164	313	prop_hazard	HR	DOCK8.BINHigh_AboveMedian	factor	2	contr.treatment	treatment	156	66	104,274	0.161	-3.92	164	0.39	0.73
DOK4	0.59	1.24, 2.32	<0.001	0.558	8e-04	9e-04	8e-04	9e-04	9e-04	9e-04	High_AboveMedian	DOK4.BIN	dichotomous	FALSE	level	FALSE	313	164	313	prop_hazard	HR	DOK4.BINHigh_AboveMedian	factor	2	contr.treatment	treatment	156	97	82,124	0.159	3.31	164	1.24	2.32
DPEP2	2	0.37, 0.69	<0.001	0.585	1e-05	2e-05	1e-05	1.5e-05	2e-05	1.5e-05	High_AboveMedian	DPEP2.BIN	dichotomous	FALSE	level	FALSE	313	164	313	prop_hazard	HR	DPEP2.BINHigh_AboveMedian	factor	2	contr.treatment	treatment	156	65	105,440	0.161	-4.28	164	0.37	0.69
DPT	1.89	0.39, 0.72	<0.001	0.576	6e-05	7e-05	5e-05	7e-05	7e-05	7e-05	High_AboveMedian	DPT.BIN	dichotomous	FALSE	level	FALSE	313	164	313	prop_hazard	HR	DPT.BINHigh_AboveMedian	factor	2	contr.treatment	treatment	156	65	103,323	0.16	-3.98	164	0.39	0.72
DPY19L4	0.58	1.26, 2.36	<0.001	0.564	5e-04	6e-04	5e-04	6e-04	6e-04	6e-04	High_AboveMedian	DPY19L4.BIN	dichotomous	FALSE	level	FALSE	313	164	313	prop_hazard	HR	DPY19L4.BINHigh_AboveMedian	factor	2	contr.treatment	treatment	156	95	78,435	0.159	3.43	164	1.26	2.36
DYSF	1.75	0.42, 0.78	<0.001	0.556	4e-04	5e-04	4e-04	5e-04	5e-04	5e-04	High_AboveMedian	DYSF.BIN	dichotomous	FALSE	level	FALSE	313	164	313	prop_hazard	HR	DYSF.BINHigh_AboveMedian	factor	2	contr.treatment	treatment	156	67	102,830	0.161	-3.47	164	0.42	0.78
DZIP1	0.48	1.51, 2.83	<0.001	0.602	4e-06	6e-06	4e-06	6e-06	6e-06	6e-06	High_AboveMedian	DZIP1.BIN	dichotomous	FALSE	level	FALSE	313	164	313	prop_hazard	HR	DZIP1.BINHigh_AboveMedian	factor	2	contr.treatment	treatment	156	99	76,621	0.16	4.53	164	1.51	2.83
EFCAB8	1.72	0.42, 0.79	<0.001	0.561	5e-04	5e-04	5e-04	5e-04	5e-04	5e-04	High_AboveMedian	EFCAB8.BIN	dichotomous	FALSE	level	FALSE	313	164	313	prop_hazard	HR	EFCAB8.BINHigh_AboveMedian	factor	2	contr.treatment	treatment	156	67	101,463	0.16	-3.46	164	0.42	0.79
EFNA5	0.54	1.36, 2.53	<0.001	0.584	9e-05	1e-04	8e-05	1e-04	1e-04	1e-04	High_AboveMedian	EFNA5.BIN	dichotomous	FALSE	level	FALSE	313	164	313	prop_hazard	HR	EFNA5.BINHigh_AboveMedian	factor	2	contr.treatment	treatment	156	97	78,953	0.159	3.87	164	1.36	2.53
ELMO1	1.72	0.42, 0.80	<0.001	0.554	6e-04	7e-04	6e-04	7e-04	7e-04	7e-04	High_AboveMedian	ELMO1.BIN	dichotomous	FALSE	level	FALSE	313	164	313	prop_hazard	HR	ELMO1.BINHigh_AboveMedian	factor	2	contr.treatment	treatment	156	68	103,201	0.161	-3.39	164	0.42	0.8
ELP5	0.58	1.26, 2.35	<0.001	0.563	6e-04	7e-04	6e-04	7e-04	7e-04	7e-04	High_AboveMedian	ELP5.BIN	dichotomous	FALSE	level	FALSE	313	164	313	prop_hazard	HR	ELP5.BINHigh_AboveMedian	factor	2	contr.treatment	treatment	156	97	81,501	0.159	3.4	164	1.26	2.35
EPB41	1.82	0.40, 0.75	<0.001	0.563	2e-04	2e-04	2e-04	2e-04	2e-04	2e-04	High_AboveMedian	EPB41.BIN	dichotomous	FALSE	level	FALSE	313	164	313	prop_hazard	HR	EPB41.BINHigh_AboveMedian	factor	2	contr.treatment	treatment	156	66	102,049	0.16	-3.73	164	0.4	0.75
EPB41L3	1.92	0.38, 0.72	<0.001	0.581	4e-05	5e-05	4e-05	5e-05	5e-05	5e-05	High_AboveMedian	EPB41L3.BIN	dichotomous	FALSE	level	FALSE	313	164	313	prop_hazard	HR	EPB41L3.BINHigh_AboveMedian	factor	2	contr.treatment	treatment	156	68	107,838	0.16	-4.06	164	0.38	0.72
ERAP2	1.85	0.40, 0.74	<0.001	0.57	1e-04	1e-04	1e-04	1e-04	1e-04	1e-04	High_AboveMedian	ERAP2.BIN	dichotomous	FALSE	level	FALSE	313	164	313	prop_hazard	HR	ERAP2.BINHigh_AboveMedian	factor	2	contr.treatment	treatment	156	65	101,219	0.16	-3.83	164	0.4	0.74
FA2H	1.69	0.43, 0.80	<0.001	0.576	7e-04	8e-04	7e-04	8e-04	8e-04	8e-04	High_AboveMedian	FA2H.BIN	dichotomous	FALSE	level	FALSE	313	164	313	prop_hazard	HR	FA2H.BINHigh_AboveMedian	factor	2	contr.treatment	treatment	156	69	102,109	0.159	-3.36	164	0.43	0.8
FAM209B	1.69	0.43, 0.81	<0.001	0.569	8e-04	9e-04	8e-04	9e-04	9e-04	9e-04	High_AboveMedian	FAM209B.BIN	dichotomous	FALSE	level	FALSE	313	164	313	prop_hazard	HR	FAM209B.BINHigh_AboveMedian	factor	2	contr.treatment	treatment	156	69	101,346	0.159	-3.31	164	0.43	0.81
FAM216A	0.58	1.27, 2.36	<0.001	0.558	5e-04	6e-04	5e-04	6e-04	6e-04	6e-04	High_AboveMedian	FAM216A.BIN	dichotomous	FALSE	level	FALSE	313	164	313	prop_hazard	HR	FAM216A.BINHigh_AboveMedian	factor	2	contr.treatment	treatment	156	96	79,254	0.159	3.44	164	1.27	2.36
FCER2	1.69	0.43, 0.80	<0.001	0.563	7e-04	8e-04	7e-04	8e-04	8e-04	8e-04	High_AboveMedian	FCER2.BIN	dichotomous	FALSE	level	FALSE	313	164	313	prop_hazard	HR	FCER2.BINHigh_AboveMedian	factor	2	contr.treatment	treatment	156	67	99,729	0.159	-3.34	164	0.43	0.8
FCMR	1.85	0.39, 0.73	<0.001	0.581	8e-05	1e-04	8e-05	1e-04	1e-04	1e-04	High_AboveMedian	FCMR.BIN	dichotomous	FALSE	level	FALSE	313	164	313	prop_hazard	HR	FCMR.BINHigh_AboveMedian	factor	2	contr.treatment	treatment	156	67	104,536	0.159	-3.9	164	0.39	0.73
FCRL1	1.75	0.42, 0.78	<0.001	0.578	4e-04	5e-04	4e-04	5e-04	5e-04	5e-04	High_AboveMedian	FCRL1.BIN	dichotomous	FALSE	level	FALSE	313	164	313	prop_hazard	HR	FCRL1.BINHigh_AboveMedian	factor	2	contr.treatment	treatment	156	69	103,393	0.159	-3.5	164	0.42	0.78
FGD2	1.72	0.43, 0.79	<0.001	0.569	6e-04	6e-04	5e-04	6e-04	6e-04	6e-04	High_AboveMedian	FGD2.BIN	dichotomous	FALSE	level	FALSE	313	164	313	prop_hazard	HR	FGD2.BINHigh_AboveMedian	factor	2	contr.treatment	treatment	156	70	104,840	0.159	-3.42	164	0.43	0.79
FGD3	1.79	0.41, 0.76	<0.001	0.575	2e-04	3e-04	2e-04	3e-04	3e-04	3e-04	High_AboveMedian	FGD3.BIN	dichotomous	FALSE	level	FALSE	313	164	313	prop_hazard	HR	FGD3.BINHigh_AboveMedian	factor	2	contr.treatment	treatment	156	69	104,937	0.159	-3.66	164	0.41	0.76
FLRT3	0.58	1.26, 2.34	<0.001	0.567	6e-04	7e-04	6e-04	7e-04	7e-04	7e-04	High_AboveMedian	FLRT3.BIN	dichotomous	FALSE	level	FALSE	313	164	313	prop_hazard	HR	FLRT3.BINHigh_AboveMedian	factor	2	contr.treatment	treatment	156	96	80,269	0.159	3.4	164	1.26	2.34
FLT3LG	1.79	0.41, 0.76	<0.001	0.572	2e-04	2e-04	2e-04	2e-04	2e-04	2e-04	High_AboveMedian	FLT3LG.BIN	dichotomous	FALSE	level	FALSE	313	164	313	prop_hazard	HR	FLT3LG.BINHigh_AboveMedian	factor	2	contr.treatment	treatment	156	68	104,529	0.16	-3.68	164	0.41	0.76
FO681492.1	1.82	0.40, 0.75	<0.001	0.57	2e-04	2e-04	2e-04	2e-04	2e-04	2e-04	High_AboveMedian	FO681492.1.BIN	dichotomous	FALSE	level	FALSE	313	164	313	prop_hazard	HR	FO681492.1.BINHigh_AboveMedian	factor	2	contr.treatment	treatment	156	66	102,097	0.16	-3.72	164	0.4	0.75
FSBP	0.58	1.26, 2.35	<0.001	0.568	5e-04	6e-04	5e-04	6e-04	6e-04	6e-04	High_AboveMedian	FSBP.BIN	dichotomous	FALSE	level	FALSE	313	164	313	prop_hazard	HR	FSBP.BINHigh_AboveMedian	factor	2	contr.treatment	treatment	156	97	82,329	0.159	3.42	164	1.26	2.35
FSCN1	0.57	1.28, 2.38	<0.001	0.565	4e-04	5e-04	4e-04	5e-04	5e-04	5e-04	High_AboveMedian	FSCN1.BIN	dichotomous	FALSE	level	FALSE	313	164	313	prop_hazard	HR	FSCN1.BINHigh_AboveMedian	factor	2	contr.treatment	treatment	156	97	81,417	0.159	3.49	164	1.28	2.38
FUT7	1.85	0.39, 0.74	<0.001	0.576	9e-05	1e-04	8e-05	1e-04	1e-04	1e-04	High_AboveMedian	FUT7.BIN	dichotomous	FALSE	level	FALSE	313	164	313	prop_hazard	HR	FUT7.BINHigh_AboveMedian	factor	2	contr.treatment	treatment	156	65	102,538	0.16	-3.87	164	0.39	0.74
GDNF	0.58	1.27, 2.37	<0.001	0.563	5e-04	6e-04	5e-04	6e-04	6e-04	6e-04	High_AboveMedian	GDNF.BIN	dichotomous	FALSE	level	FALSE	313	164	313	prop_hazard	HR	GDNF.BINHigh_AboveMedian	factor	2	contr.treatment	treatment	156	97	81,494	0.159	3.45	164	1.27	2.37
GET1	0.58	1.26, 2.36	<0.001	0.566	6e-04	6e-04	5e-04	6e-04	6e-04	6e-04	High_AboveMedian	GET1.BIN	dichotomous	FALSE	level	FALSE	313	164	313	prop_hazard	HR	GET1.BINHigh_AboveMedian	factor	2	contr.treatment	treatment	156	96	79,544	0.16	3.42	164	1.26	2.36
GIMAP7	1.89	0.39, 0.72	<0.001	0.577	6e-05	7e-05	5e-05	7e-05	7e-05	7e-05	High_AboveMedian	GIMAP7.BIN	dichotomous	FALSE	level	FALSE	313	164	313	prop_hazard	HR	GIMAP7.BINHigh_AboveMedian	factor	2	contr.treatment	treatment	156	67	105,802	0.16	-3.98	164	0.39	0.72
GLT8D1	0.56	1.31, 2.45	<0.001	0.565	2e-04	3e-04	2e-04	3e-04	3e-04	3e-04	High_AboveMedian	GLT8D1.BIN	dichotomous	FALSE	level	FALSE	313	164	313	prop_hazard	HR	GLT8D1.BINHigh_AboveMedian	factor	2	contr.treatment	treatment	156	99	81,826	0.16	3.65	164	1.31	2.45
GNLY	1.85	0.39, 0.74	<0.001	0.57	1e-04	1e-04	1e-04	1e-04	1e-04	1e-04	High_AboveMedian	GNLY.BIN	dichotomous	FALSE	level	FALSE	313	164	313	prop_hazard	HR	GNLY.BINHigh_AboveMedian	factor	2	contr.treatment	treatment	156	64	100,903	0.161	-3.83	164	0.39	0.74
GP1BA	1.89	0.39, 0.73	<0.001	0.569	8e-05	1e-04	7e-05	1e-04	1e-04	1e-04	High_AboveMedian	GP1BA.BIN	dichotomous	FALSE	level	FALSE	313	164	313	prop_hazard	HR	GP1BA.BINHigh_AboveMedian	factor	2	contr.treatment	treatment	156	65	102,817	0.161	-3.9	164	0.39	0.73
GPBAR1	1.79	0.41, 0.76	<0.001	0.574	2e-04	2e-04	2e-04	2e-04	2e-04	2e-04	High_AboveMedian	GPBAR1.BIN	dichotomous	FALSE	level	FALSE	313	164	313	prop_hazard	HR	GPBAR1.BINHigh_AboveMedian	factor	2	contr.treatment	treatment	156	71	108,703	0.16	-3.67	164	0.41	0.76
GZMK	1.72	0.42, 0.79	<0.001	0.574	6e-04	6e-04	5e-04	6e-04	6e-04	6e-04	High_AboveMedian	GZMK.BIN	dichotomous	FALSE	level	FALSE	313	164	313	prop_hazard	HR	GZMK.BINHigh_AboveMedian	factor	2	contr.treatment	treatment	156	68	101,751	0.159	-3.42	164	0.42	0.79
HCLS1	1.72	0.42, 0.79	<0.001	0.557	5e-04	5e-04	5e-04	5e-04	5e-04	5e-04	High_AboveMedian	HCLS1.BIN	dichotomous	FALSE	level	FALSE	313	164	313	prop_hazard	HR	HCLS1.BINHigh_AboveMedian	factor	2	contr.treatment	treatment	156	68	103,100	0.16	-3.46	164	0.42	0.79
HDGFL3	0.56	1.30, 2.43	<0.001	0.568	3e-04	3e-04	2e-04	3e-04	3e-04	3e-04	High_AboveMedian	HDGFL3.BIN	dichotomous	FALSE	level	FALSE	313	164	313	prop_hazard	HR	HDGFL3.BINHigh_AboveMedian	factor	2	contr.treatment	treatment	156	96	78,185	0.159	3.62	164	1.3	2.43
HLA.B	1.69	0.43, 0.80	<0.001	0.568	8e-04	8e-04	7e-04	8e-04	8e-04	8e-04	High_AboveMedian	HLA.B.BIN	dichotomous	FALSE	level	FALSE	313	164	313	prop_hazard	HR	HLA.B.BINHigh_AboveMedian	factor	2	contr.treatment	treatment	156	70	103,290	0.159	-3.34	164	0.43	0.8
HLA.DMA	1.75	0.42, 0.78	<0.001	0.569	4e-04	4e-04	4e-04	4e-04	4e-04	4e-04	High_AboveMedian	HLA.DMA.BIN	dichotomous	FALSE	level	FALSE	313	164	313	prop_hazard	HR	HLA.DMA.BINHigh_AboveMedian	factor	2	contr.treatment	treatment	156	69	103,959	0.159	-3.52	164	0.42	0.78
HLA.DPA1	1.82	0.40, 0.75	<0.001	0.577	2e-04	2e-04	1e-04	2e-04	2e-04	2e-04	High_AboveMedian	HLA.DPA1.BIN	dichotomous	FALSE	level	FALSE	313	164	313	prop_hazard	HR	HLA.DPA1.BINHigh_AboveMedian	factor	2	contr.treatment	treatment	156	68	104,977	0.16	-3.74	164	0.4	0.75
HLA.DQA2	1.79	0.41, 0.77	<0.001	0.577	2e-04	3e-04	2e-04	3e-04	3e-04	3e-04	High_AboveMedian	HLA.DQA2.BIN	dichotomous	FALSE	level	FALSE	313	164	313	prop_hazard	HR	HLA.DQA2.BINHigh_AboveMedian	factor	2	contr.treatment	treatment	156	67	102,221	0.16	-3.63	164	0.41	0.77
HLA.DQB2	1.72	0.43, 0.79	<0.001	0.57	6e-04	7e-04	6e-04	7e-04	7e-04	7e-04	High_AboveMedian	HLA.DQB2.BIN	dichotomous	FALSE	level	FALSE	313	164	313	prop_hazard	HR	HLA.DQB2.BINHigh_AboveMedian	factor	2	contr.treatment	treatment	156	68	102,170	0.159	-3.41	164	0.43	0.79
HLA.DRB1	1.75	0.41, 0.77	<0.001	0.569	3e-04	4e-04	3e-04	4e-04	4e-04	4e-04	High_AboveMedian	HLA.DRB1.BIN	dichotomous	FALSE	level	FALSE	313	164	313	prop_hazard	HR	HLA.DRB1.BINHigh_AboveMedian	factor	2	contr.treatment	treatment	156	68	103,706	0.16	-3.57	164	0.41	0.77
HMCN2	1.75	0.41, 0.77	<0.001	0.564	3e-04	4e-04	3e-04	4e-04	4e-04	4e-04	High_AboveMedian	HMCN2.BIN	dichotomous	FALSE	level	FALSE	313	164	313	prop_hazard	HR	HMCN2.BINHigh_AboveMedian	factor	2	contr.treatment	treatment	156	65	99,879	0.16	-3.56	164	0.41	0.77
HOXA3	0.58	1.26, 2.35	<0.001	0.573	5e-04	6e-04	5e-04	6e-04	6e-04	6e-04	High_AboveMedian	HOXA3.BIN	dichotomous	FALSE	level	FALSE	313	164	313	prop_hazard	HR	HOXA3.BINHigh_AboveMedian	factor	2	contr.treatment	treatment	156	96	80,795	0.159	3.44	164	1.26	2.35
HOXA5	0.56	1.31, 2.46	<0.001	0.573	2e-04	2e-04	2e-04	2e-04	2e-04	2e-04	High_AboveMedian	HOXA5.BIN	dichotomous	FALSE	level	FALSE	313	164	313	prop_hazard	HR	HOXA5.BINHigh_AboveMedian	factor	2	contr.treatment	treatment	156	98	80,681	0.16	3.67	164	1.31	2.46
HSCB	0.57	1.28, 2.39	<0.001	0.566	4e-04	4e-04	4e-04	4e-04	4e-04	4e-04	High_AboveMedian	HSCB.BIN	dichotomous	FALSE	level	FALSE	313	164	313	prop_hazard	HR	HSCB.BINHigh_AboveMedian	factor	2	contr.treatment	treatment	156	94	76,122	0.159	3.51	164	1.28	2.39
HSD11B1	1.79	0.41, 0.76	<0.001	0.575	2e-04	3e-04	2e-04	3e-04	3e-04	3e-04	High_AboveMedian	HSD11B1.BIN	dichotomous	FALSE	level	FALSE	313	164	313	prop_hazard	HR	HSD11B1.BINHigh_AboveMedian	factor	2	contr.treatment	treatment	156	67	103,154	0.16	-3.66	164	0.41	0.76
HTRA4	1.82	0.40, 0.75	<0.001	0.569	1e-04	2e-04	1e-04	0.00015	2e-04	0.00015	High_AboveMedian	HTRA4.BIN	dichotomous	FALSE	level	FALSE	313	164	313	prop_hazard	HR	HTRA4.BINHigh_AboveMedian	factor	2	contr.treatment	treatment	156	65	101,009	0.16	-3.77	164	0.4	0.75
ICOS	1.85	0.40, 0.74	<0.001	0.584	1e-04	1e-04	1e-04	1e-04	1e-04	1e-04	High_AboveMedian	ICOS.BIN	dichotomous	FALSE	level	FALSE	313	164	313	prop_hazard	HR	ICOS.BINHigh_AboveMedian	factor	2	contr.treatment	treatment	156	67	103,568	0.16	-3.83	164	0.4	0.74
IFT22	0.56	1.29, 2.41	<0.001	0.567	3e-04	4e-04	3e-04	4e-04	4e-04	4e-04	High_AboveMedian	IFT22.BIN	dichotomous	FALSE	level	FALSE	313	164	313	prop_hazard	HR	IFT22.BINHigh_AboveMedian	factor	2	contr.treatment	treatment	156	97	79,750	0.159	3.57	164	1.29	2.41
IGLL5	1.85	0.40, 0.74	<0.001	0.572	1e-04	1e-04	1e-04	1e-04	1e-04	1e-04	High_AboveMedian	IGLL5.BIN	dichotomous	FALSE	level	FALSE	313	164	313	prop_hazard	HR	IGLL5.BINHigh_AboveMedian	factor	2	contr.treatment	treatment	156	66	102,952	0.16	-3.81	164	0.4	0.74
IL10RA	1.85	0.39, 0.73	<0.001	0.574	8e-05	1e-04	8e-05	1e-04	1e-04	1e-04	High_AboveMedian	IL10RA.BIN	dichotomous	FALSE	level	FALSE	313	164	313	prop_hazard	HR	IL10RA.BINHigh_AboveMedian	factor	2	contr.treatment	treatment	156	66	103,807	0.161	-3.88	164	0.39	0.73
IL15RA	1.75	0.42, 0.78	<0.001	0.563	4e-04	4e-04	4e-04	4e-04	4e-04	4e-04	High_AboveMedian	IL15RA.BIN	dichotomous	FALSE	level	FALSE	313	164	313	prop_hazard	HR	IL15RA.BINHigh_AboveMedian	factor	2	contr.treatment	treatment	156	68	103,233	0.16	-3.52	164	0.42	0.78
IL17RA	1.72	0.43, 0.80	<0.001	0.56	7e-04	7e-04	6e-04	7e-04	7e-04	7e-04	High_AboveMedian	IL17RA.BIN	dichotomous	FALSE	level	FALSE	313	164	313	prop_hazard	HR	IL17RA.BINHigh_AboveMedian	factor	2	contr.treatment	treatment	156	69	104,142	0.16	-3.38	164	0.43	0.8
IL18RAP	1.75	0.42, 0.78	<0.001	0.562	4e-04	5e-04	4e-04	5e-04	5e-04	5e-04	High_AboveMedian	IL18RAP.BIN	dichotomous	FALSE	level	FALSE	313	164	313	prop_hazard	HR	IL18RAP.BINHigh_AboveMedian	factor	2	contr.treatment	treatment	156	69	105,080	0.16	-3.51	164	0.42	0.78
IL32	1.79	0.41, 0.77	<0.001	0.577	3e-04	3e-04	2e-04	3e-04	3e-04	3e-04	High_AboveMedian	IL32.BIN	dichotomous	FALSE	level	FALSE	313	164	313	prop_hazard	HR	IL32.BINHigh_AboveMedian	factor	2	contr.treatment	treatment	156	68	104,120	0.159	-3.61	164	0.41	0.77
IL3RA	1.79	0.41, 0.76	<0.001	0.567	2e-04	3e-04	2e-04	3e-04	3e-04	3e-04	High_AboveMedian	IL3RA.BIN	dichotomous	FALSE	level	FALSE	313	164	313	prop_hazard	HR	IL3RA.BINHigh_AboveMedian	factor	2	contr.treatment	treatment	156	67	102,773	0.16	-3.64	164	0.41	0.76
IRAG2	1.72	0.42, 0.79	<0.001	0.567	5e-04	5e-04	5e-04	5e-04	5e-04	5e-04	High_AboveMedian	IRAG2.BIN	dichotomous	FALSE	level	FALSE	313	164	313	prop_hazard	HR	IRAG2.BINHigh_AboveMedian	factor	2	contr.treatment	treatment	156	69	103,128	0.159	-3.46	164	0.42	0.79
IRF1	1.72	0.43, 0.80	<0.001	0.57	7e-04	7e-04	6e-04	7e-04	7e-04	7e-04	High_AboveMedian	IRF1.BIN	dichotomous	FALSE	level	FALSE	313	164	313	prop_hazard	HR	IRF1.BINHigh_AboveMedian	factor	2	contr.treatment	treatment	156	70	104,029	0.159	-3.38	164	0.43	0.8
IRF8	2	0.37, 0.69	<0.001	0.577	1e-05	2e-05	1e-05	1.5e-05	2e-05	1.5e-05	High_AboveMedian	IRF8.BIN	dichotomous	FALSE	level	FALSE	313	164	313	prop_hazard	HR	IRF8.BINHigh_AboveMedian	factor	2	contr.treatment	treatment	156	65	105,913	0.161	-4.28	164	0.37	0.69
ITGAL	1.82	0.40, 0.75	<0.001	0.574	1e-04	2e-04	1e-04	0.00015	2e-04	0.00015	High_AboveMedian	ITGAL.BIN	dichotomous	FALSE	level	FALSE	313	164	313	prop_hazard	HR	ITGAL.BINHigh_AboveMedian	factor	2	contr.treatment	treatment	156	68	105,321	0.16	-3.78	164	0.4	0.75
ITGAX	1.72	0.42, 0.79	<0.001	0.564	6e-04	7e-04	6e-04	7e-04	7e-04	7e-04	High_AboveMedian	ITGAX.BIN	dichotomous	FALSE	level	FALSE	313	164	313	prop_hazard	HR	ITGAX.BINHigh_AboveMedian	factor	2	contr.treatment	treatment	156	67	101,204	0.16	-3.4	164	0.42	0.79
ITGB2	1.79	0.41, 0.77	<0.001	0.564	3e-04	3e-04	2e-04	3e-04	3e-04	3e-04	High_AboveMedian	ITGB2.BIN	dichotomous	FALSE	level	FALSE	313	164	313	prop_hazard	HR	ITGB2.BINHigh_AboveMedian	factor	2	contr.treatment	treatment	156	69	105,191	0.16	-3.62	164	0.41	0.77
JAK1	1.82	0.40, 0.75	<0.001	0.568	1e-04	2e-04	1e-04	0.00015	2e-04	0.00015	High_AboveMedian	JAK1.BIN	dichotomous	FALSE	level	FALSE	313	164	313	prop_hazard	HR	JAK1.BINHigh_AboveMedian	factor	2	contr.treatment	treatment	156	66	103,418	0.16	-3.78	164	0.4	0.75
JAML	1.72	0.42, 0.79	<0.001	0.564	5e-04	6e-04	5e-04	6e-04	6e-04	6e-04	High_AboveMedian	JAML.BIN	dichotomous	FALSE	level	FALSE	313	164	313	prop_hazard	HR	JAML.BINHigh_AboveMedian	factor	2	contr.treatment	treatment	156	69	103,292	0.159	-3.44	164	0.42	0.79
KCNA5	1.72	0.42, 0.79	<0.001	0.564	6e-04	6e-04	5e-04	6e-04	6e-04	6e-04	High_AboveMedian	KCNA5.BIN	dichotomous	FALSE	level	FALSE	313	164	313	prop_hazard	HR	KCNA5.BINHigh_AboveMedian	factor	2	contr.treatment	treatment	156	68	102,883	0.159	-3.42	164	0.42	0.79
KCNQ1	1.82	0.40, 0.75	<0.001	0.57	1e-04	2e-04	1e-04	0.00015	2e-04	0.00015	High_AboveMedian	KCNQ1.BIN	dichotomous	FALSE	level	FALSE	313	164	313	prop_hazard	HR	KCNQ1.BINHigh_AboveMedian	factor	2	contr.treatment	treatment	156	66	102,835	0.16	-3.75	164	0.4	0.75
KCTD15	0.55	1.34, 2.51	<0.001	0.567	1e-04	2e-04	1e-04	0.00015	2e-04	0.00015	High_AboveMedian	KCTD15.BIN	dichotomous	FALSE	level	FALSE	313	164	313	prop_hazard	HR	KCTD15.BINHigh_AboveMedian	factor	2	contr.treatment	treatment	156	100	81,572	0.161	3.77	164	1.34	2.51
KLRB1	1.75	0.42, 0.78	<0.001	0.566	4e-04	4e-04	4e-04	4e-04	4e-04	4e-04	High_AboveMedian	KLRB1.BIN	dichotomous	FALSE	level	FALSE	313	164	313	prop_hazard	HR	KLRB1.BINHigh_AboveMedian	factor	2	contr.treatment	treatment	156	67	101,935	0.159	-3.53	164	0.42	0.78
KRR1	0.59	1.24, 2.33	<0.001	0.549	8e-04	9e-04	8e-04	9e-04	9e-04	9e-04	High_AboveMedian	KRR1.BIN	dichotomous	FALSE	level	FALSE	313	164	313	prop_hazard	HR	KRR1.BINHigh_AboveMedian	factor	2	contr.treatment	treatment	156	97	81,397	0.16	3.32	164	1.24	2.33
LAMC2	1.69	0.43, 0.80	<0.001	0.568	8e-04	9e-04	8e-04	9e-04	9e-04	9e-04	High_AboveMedian	LAMC2.BIN	dichotomous	FALSE	level	FALSE	313	164	313	prop_hazard	HR	LAMC2.BINHigh_AboveMedian	factor	2	contr.treatment	treatment	156	68	101,495	0.159	-3.33	164	0.43	0.8
LAPTM4B	0.59	1.25, 2.33	<0.001	0.553	7e-04	8e-04	7e-04	8e-04	8e-04	8e-04	High_AboveMedian	LAPTM4B.BIN	dichotomous	FALSE	level	FALSE	313	164	313	prop_hazard	HR	LAPTM4B.BINHigh_AboveMedian	factor	2	contr.treatment	treatment	156	98	82,469	0.16	3.34	164	1.25	2.33
LAX1	1.89	0.38, 0.72	<0.001	0.584	5e-05	6e-05	4e-05	6e-05	6e-05	6e-05	High_AboveMedian	LAX1.BIN	dichotomous	FALSE	level	FALSE	313	164	313	prop_hazard	HR	LAX1.BINHigh_AboveMedian	factor	2	contr.treatment	treatment	156	67	106,220	0.16	-4.02	164	0.38	0.72
LCK	1.69	0.43, 0.81	<0.001	0.571	8e-04	9e-04	8e-04	9e-04	9e-04	9e-04	High_AboveMedian	LCK.BIN	dichotomous	FALSE	level	FALSE	313	164	313	prop_hazard	HR	LCK.BINHigh_AboveMedian	factor	2	contr.treatment	treatment	156	70	103,460	0.159	-3.32	164	0.43	0.81
LCP1	1.69	0.43, 0.81	<0.001	0.565	8e-04	9e-04	8e-04	9e-04	9e-04	9e-04	High_AboveMedian	LCP1.BIN	dichotomous	FALSE	level	FALSE	313	164	313	prop_hazard	HR	LCP1.BINHigh_AboveMedian	factor	2	contr.treatment	treatment	156	69	102,324	0.159	-3.31	164	0.43	0.81
LGALS2	1.89	0.39, 0.72	<0.001	0.587	6e-05	7e-05	5e-05	7e-05	7e-05	7e-05	High_AboveMedian	LGALS2.BIN	dichotomous	FALSE	level	FALSE	313	164	313	prop_hazard	HR	LGALS2.BINHigh_AboveMedian	factor	2	contr.treatment	treatment	156	67	105,469	0.16	-3.97	164	0.39	0.72
LGALS9	1.75	0.42, 0.78	<0.001	0.561	4e-04	4e-04	4e-04	4e-04	4e-04	4e-04	High_AboveMedian	LGALS9.BIN	dichotomous	FALSE	level	FALSE	313	164	313	prop_hazard	HR	LGALS9.BINHigh_AboveMedian	factor	2	contr.treatment	treatment	156	68	103,486	0.16	-3.51	164	0.42	0.78
LILRA4	2.13	0.34, 0.65	<0.001	0.592	2e-06	3e-06	2e-06	3e-06	3e-06	3e-06	High_AboveMedian	LILRA4.BIN	dichotomous	FALSE	level	FALSE	313	164	313	prop_hazard	HR	LILRA4.BINHigh_AboveMedian	factor	2	contr.treatment	treatment	156	62	105,178	0.162	-4.65	164	0.34	0.65
LILRB4	1.72	0.42, 0.79	<0.001	0.561	5e-04	5e-04	5e-04	5e-04	5e-04	5e-04	High_AboveMedian	LILRB4.BIN	dichotomous	FALSE	level	FALSE	313	164	313	prop_hazard	HR	LILRB4.BINHigh_AboveMedian	factor	2	contr.treatment	treatment	156	67	101,673	0.16	-3.46	164	0.42	0.79
LRATD2	0.58	1.25, 2.34	<0.001	0.566	6e-04	7e-04	6e-04	7e-04	7e-04	7e-04	High_AboveMedian	LRATD2.BIN	dichotomous	FALSE	level	FALSE	313	164	313	prop_hazard	HR	LRATD2.BINHigh_AboveMedian	factor	2	contr.treatment	treatment	156	97	82,103	0.159	3.38	164	1.25	2.34
LSP1	1.75	0.42, 0.78	<0.001	0.57	4e-04	4e-04	4e-04	4e-04	4e-04	4e-04	High_AboveMedian	LSP1.BIN	dichotomous	FALSE	level	FALSE	313	164	313	prop_hazard	HR	LSP1.BINHigh_AboveMedian	factor	2	contr.treatment	treatment	156	67	101,811	0.159	-3.51	164	0.42	0.78
LY75.CD302	1.89	0.39, 0.73	<0.001	0.573	6e-05	8e-05	6e-05	8e-05	8e-05	8e-05	High_AboveMedian	LY75.CD302.BIN	dichotomous	FALSE	level	FALSE	313	164	313	prop_hazard	HR	LY75.CD302.BINHigh_AboveMedian	factor	2	contr.treatment	treatment	156	65	103,968	0.161	-3.95	164	0.39	0.73
LY9	1.72	0.42, 0.79	<0.001	0.573	5e-04	6e-04	5e-04	6e-04	6e-04	6e-04	High_AboveMedian	LY9.BIN	dichotomous	FALSE	level	FALSE	313	164	313	prop_hazard	HR	LY9.BINHigh_AboveMedian	factor	2	contr.treatment	treatment	156	70	104,876	0.159	-3.45	164	0.42	0.79
LYZ	1.79	0.41, 0.77	<0.001	0.572	2e-04	3e-04	2e-04	3e-04	3e-04	3e-04	High_AboveMedian	LYZ.BIN	dichotomous	FALSE	level	FALSE	313	164	313	prop_hazard	HR	LYZ.BINHigh_AboveMedian	factor	2	contr.treatment	treatment	156	67	103,035	0.159	-3.64	164	0.41	0.77
MBOAT2	0.55	1.32, 2.48	<0.001	0.568	2e-04	2e-04	2e-04	2e-04	2e-04	2e-04	High_AboveMedian	MBOAT2.BIN	dichotomous	FALSE	level	FALSE	313	164	313	prop_hazard	HR	MBOAT2.BINHigh_AboveMedian	factor	2	contr.treatment	treatment	156	97	77,826	0.16	3.71	164	1.32	2.48
MCTS1	0.56	1.31, 2.46	<0.001	0.562	2e-04	2e-04	2e-04	2e-04	2e-04	2e-04	High_AboveMedian	MCTS1.BIN	dichotomous	FALSE	level	FALSE	313	164	313	prop_hazard	HR	MCTS1.BINHigh_AboveMedian	factor	2	contr.treatment	treatment	156	97	78,194	0.16	3.67	164	1.31	2.46
MEX3A	0.55	1.34, 2.50	<0.001	0.566	1e-04	2e-04	1e-04	0.00015	2e-04	0.00015	High_AboveMedian	MEX3A.BIN	dichotomous	FALSE	level	FALSE	313	164	313	prop_hazard	HR	MEX3A.BINHigh_AboveMedian	factor	2	contr.treatment	treatment	156	99	80,961	0.16	3.77	164	1.34	2.5
MMP16	0.58	1.25, 2.34	<0.001	0.563	6e-04	7e-04	6e-04	7e-04	7e-04	7e-04	High_AboveMedian	MMP16.BIN	dichotomous	FALSE	level	FALSE	313	164	313	prop_hazard	HR	MMP16.BINHigh_AboveMedian	factor	2	contr.treatment	treatment	156	97	81,963	0.159	3.38	164	1.25	2.34
MMP9	1.69	0.43, 0.81	<0.001	0.559	8e-04	9e-04	8e-04	9e-04	9e-04	9e-04	High_AboveMedian	MMP9.BIN	dichotomous	FALSE	level	FALSE	313	164	313	prop_hazard	HR	MMP9.BINHigh_AboveMedian	factor	2	contr.treatment	treatment	156	67	100,854	0.16	-3.31	164	0.43	0.81
MPEG1	1.72	0.43, 0.80	<0.001	0.565	7e-04	7e-04	6e-04	7e-04	7e-04	7e-04	High_AboveMedian	MPEG1.BIN	dichotomous	FALSE	level	FALSE	313	164	313	prop_hazard	HR	MPEG1.BINHigh_AboveMedian	factor	2	contr.treatment	treatment	156	69	103,763	0.159	-3.38	164	0.43	0.8
MPP7	1.72	0.42, 0.79	<0.001	0.572	5e-04	6e-04	5e-04	6e-04	6e-04	6e-04	High_AboveMedian	MPP7.BIN	dichotomous	FALSE	level	FALSE	313	164	313	prop_hazard	HR	MPP7.BINHigh_AboveMedian	factor	2	contr.treatment	treatment	156	68	101,901	0.159	-3.43	164	0.42	0.79
MRC1	1.82	0.40, 0.76	<0.001	0.564	2e-04	2e-04	2e-04	2e-04	2e-04	2e-04	High_AboveMedian	MRC1.BIN	dichotomous	FALSE	level	FALSE	313	164	313	prop_hazard	HR	MRC1.BINHigh_AboveMedian	factor	2	contr.treatment	treatment	156	65	101,929	0.161	-3.67	164	0.4	0.76
MRPL42	0.53	1.37, 2.58	<0.001	0.568	7e-05	9e-05	7e-05	9e-05	9e-05	9e-05	High_AboveMedian	MRPL42.BIN	dichotomous	FALSE	level	FALSE	313	164	313	prop_hazard	HR	MRPL42.BINHigh_AboveMedian	factor	2	contr.treatment	treatment	156	96	74,949	0.161	3.92	164	1.37	2.58
MS4A1	1.96	0.37, 0.69	<0.001	0.589	2e-05	2e-05	2e-05	2e-05	2e-05	2e-05	High_AboveMedian	MS4A1.BIN	dichotomous	FALSE	level	FALSE	313	164	313	prop_hazard	HR	MS4A1.BINHigh_AboveMedian	factor	2	contr.treatment	treatment	156	65	105,039	0.161	-4.24	164	0.37	0.69
MTERF3	0.59	1.24, 2.30	<0.001	0.566	9e-04	9e-04	8e-04	9e-04	9e-04	9e-04	High_AboveMedian	MTERF3.BIN	dichotomous	FALSE	level	FALSE	313	164	313	prop_hazard	HR	MTERF3.BINHigh_AboveMedian	factor	2	contr.treatment	treatment	156	93	77,616	0.158	3.31	164	1.24	2.3
MTM1	1.82	0.40, 0.75	<0.001	0.572	1e-04	2e-04	1e-04	0.00015	2e-04	0.00015	High_AboveMedian	MTM1.BIN	dichotomous	FALSE	level	FALSE	313	164	313	prop_hazard	HR	MTM1.BINHigh_AboveMedian	factor	2	contr.treatment	treatment	156	65	99,949	0.16	-3.76	164	0.4	0.75
MYB	1.96	0.37, 0.70	<0.001	0.576	2e-05	3e-05	2e-05	3e-05	3e-05	3e-05	High_AboveMedian	MYB.BIN	dichotomous	FALSE	level	FALSE	313	164	313	prop_hazard	HR	MYB.BINHigh_AboveMedian	factor	2	contr.treatment	treatment	156	62	101,561	0.162	-4.17	164	0.37	0.7
MYH11	1.75	0.42, 0.78	<0.001	0.563	4e-04	5e-04	4e-04	5e-04	5e-04	5e-04	High_AboveMedian	MYH11.BIN	dichotomous	FALSE	level	FALSE	313	164	313	prop_hazard	HR	MYH11.BINHigh_AboveMedian	factor	2	contr.treatment	treatment	156	67	102,190	0.16	-3.48	164	0.42	0.78
MYO1F	1.82	0.40, 0.76	<0.001	0.565	2e-04	2e-04	2e-04	2e-04	2e-04	2e-04	High_AboveMedian	MYO1F.BIN	dichotomous	FALSE	level	FALSE	313	164	313	prop_hazard	HR	MYO1F.BINHigh_AboveMedian	factor	2	contr.treatment	treatment	156	67	103,485	0.16	-3.69	164	0.4	0.76
MYO1G	1.72	0.43, 0.80	<0.001	0.563	7e-04	7e-04	6e-04	7e-04	7e-04	7e-04	High_AboveMedian	MYO1G.BIN	dichotomous	FALSE	level	FALSE	313	164	313	prop_hazard	HR	MYO1G.BINHigh_AboveMedian	factor	2	contr.treatment	treatment	156	69	103,287	0.159	-3.38	164	0.43	0.8
MZB1	1.75	0.42, 0.78	<0.001	0.575	4e-04	4e-04	4e-04	4e-04	4e-04	4e-04	High_AboveMedian	MZB1.BIN	dichotomous	FALSE	level	FALSE	313	164	313	prop_hazard	HR	MZB1.BINHigh_AboveMedian	factor	2	contr.treatment	treatment	156	69	103,458	0.159	-3.52	164	0.42	0.78
NACA2	0.58	1.26, 2.35	<0.001	0.569	6e-04	7e-04	6e-04	7e-04	7e-04	7e-04	High_AboveMedian	NACA2.BIN	dichotomous	FALSE	level	FALSE	313	164	313	prop_hazard	HR	NACA2.BINHigh_AboveMedian	factor	2	contr.treatment	treatment	156	97	82,373	0.159	3.4	164	1.26	2.35
NBEAL2	1.69	0.43, 0.80	<0.001	0.564	7e-04	8e-04	7e-04	8e-04	8e-04	8e-04	High_AboveMedian	NBEAL2.BIN	dichotomous	FALSE	level	FALSE	313	164	313	prop_hazard	HR	NBEAL2.BINHigh_AboveMedian	factor	2	contr.treatment	treatment	156	70	105,026	0.16	-3.35	164	0.43	0.8
NCF1	1.89	0.38, 0.72	<0.001	0.565	5e-05	7e-05	5e-05	7e-05	7e-05	7e-05	High_AboveMedian	NCF1.BIN	dichotomous	FALSE	level	FALSE	313	164	313	prop_hazard	HR	NCF1.BINHigh_AboveMedian	factor	2	contr.treatment	treatment	156	65	103,499	0.161	-3.99	164	0.38	0.72
NCF4	1.82	0.40, 0.75	<0.001	0.569	2e-04	2e-04	2e-04	2e-04	2e-04	2e-04	High_AboveMedian	NCF4.BIN	dichotomous	FALSE	level	FALSE	313	164	313	prop_hazard	HR	NCF4.BINHigh_AboveMedian	factor	2	contr.treatment	treatment	156	67	103,966	0.16	-3.71	164	0.4	0.75
NCKAP1L	1.89	0.39, 0.73	<0.001	0.574	7e-05	8e-05	6e-05	8e-05	8e-05	8e-05	High_AboveMedian	NCKAP1L.BIN	dichotomous	FALSE	level	FALSE	313	164	313	prop_hazard	HR	NCKAP1L.BINHigh_AboveMedian	factor	2	contr.treatment	treatment	156	67	105,696	0.161	-3.94	164	0.39	0.73
NFKB2	1.75	0.42, 0.78	<0.001	0.559	4e-04	4e-04	4e-04	4e-04	4e-04	4e-04	High_AboveMedian	NFKB2.BIN	dichotomous	FALSE	level	FALSE	313	164	313	prop_hazard	HR	NFKB2.BINHigh_AboveMedian	factor	2	contr.treatment	treatment	156	69	105,529	0.16	-3.53	164	0.42	0.78
NIBAN3	1.96	0.38, 0.70	<0.001	0.596	2e-05	3e-05	2e-05	3e-05	3e-05	3e-05	High_AboveMedian	NIBAN3.BIN	dichotomous	FALSE	level	FALSE	313	164	313	prop_hazard	HR	NIBAN3.BINHigh_AboveMedian	factor	2	contr.treatment	treatment	156	66	104,663	0.16	-4.17	164	0.38	0.7
NLRC5	1.75	0.42, 0.78	<0.001	0.569	4e-04	5e-04	4e-04	5e-04	5e-04	5e-04	High_AboveMedian	NLRC5.BIN	dichotomous	FALSE	level	FALSE	313	164	313	prop_hazard	HR	NLRC5.BINHigh_AboveMedian	factor	2	contr.treatment	treatment	156	69	104,595	0.16	-3.49	164	0.42	0.78
NLRP3	1.72	0.43, 0.80	<0.001	0.558	7e-04	8e-04	7e-04	8e-04	8e-04	8e-04	High_AboveMedian	NLRP3.BIN	dichotomous	FALSE	level	FALSE	313	164	313	prop_hazard	HR	NLRP3.BINHigh_AboveMedian	factor	2	contr.treatment	treatment	156	66	99,835	0.16	-3.35	164	0.43	0.8
NLRP6	1.75	0.41, 0.77	<0.001	0.573	3e-04	3e-04	3e-04	3e-04	3e-04	3e-04	High_AboveMedian	NLRP6.BIN	dichotomous	FALSE	level	FALSE	313	164	313	prop_hazard	HR	NLRP6.BINHigh_AboveMedian	factor	2	contr.treatment	treatment	156	68	102,867	0.159	-3.58	164	0.41	0.77
NLRP7	1.75	0.41, 0.78	<0.001	0.57	4e-04	4e-04	3e-04	4e-04	4e-04	4e-04	High_AboveMedian	NLRP7.BIN	dichotomous	FALSE	level	FALSE	313	164	313	prop_hazard	HR	NLRP7.BINHigh_AboveMedian	factor	2	contr.treatment	treatment	156	71	107,247	0.16	-3.54	164	0.41	0.78
NTAQ1	0.58	1.25, 2.33	<0.001	0.554	7e-04	8e-04	7e-04	8e-04	8e-04	8e-04	High_AboveMedian	NTAQ1.BIN	dichotomous	FALSE	level	FALSE	313	164	313	prop_hazard	HR	NTAQ1.BINHigh_AboveMedian	factor	2	contr.treatment	treatment	156	96	79,487	0.16	3.35	164	1.25	2.33
NUGGC	1.89	0.39, 0.73	<0.001	0.579	6e-05	7e-05	6e-05	7e-05	7e-05	7e-05	High_AboveMedian	NUGGC.BIN	dichotomous	FALSE	level	FALSE	313	164	313	prop_hazard	HR	NUGGC.BINHigh_AboveMedian	factor	2	contr.treatment	treatment	156	67	105,203	0.16	-3.97	164	0.39	0.73
NUTF2	0.56	1.30, 2.44	<0.001	0.559	3e-04	3e-04	3e-04	3e-04	3e-04	3e-04	High_AboveMedian	NUTF2.BIN	dichotomous	FALSE	level	FALSE	313	164	313	prop_hazard	HR	NUTF2.BINHigh_AboveMedian	factor	2	contr.treatment	treatment	156	99	81,456	0.16	3.6	164	1.3	2.44
NXPH4	0.53	1.38, 2.58	<0.001	0.577	6e-05	7e-05	6e-05	7e-05	7e-05	7e-05	High_AboveMedian	NXPH4.BIN	dichotomous	FALSE	level	FALSE	313	164	313	prop_hazard	HR	NXPH4.BINHigh_AboveMedian	factor	2	contr.treatment	treatment	156	99	79,410	0.16	3.96	164	1.38	2.58
OPTN	1.79	0.41, 0.76	<0.001	0.573	2e-04	3e-04	2e-04	3e-04	3e-04	3e-04	High_AboveMedian	OPTN.BIN	dichotomous	FALSE	level	FALSE	313	164	313	prop_hazard	HR	OPTN.BINHigh_AboveMedian	factor	2	contr.treatment	treatment	156	68	104,067	0.159	-3.65	164	0.41	0.76
OR2T10	2.5	0.26, 0.60	<0.001	0.568	2e-06	1e-05	6e-06	6e-06	1e-05	9e-06	High_AboveMedian	OR2T10.BIN	dichotomous	FALSE	level	FALSE	313	164	313	prop_hazard	HR	OR2T10.BINHigh_AboveMedian	factor	2	contr.treatment	treatment	92	27	62,103	0.211	-4.37	164	0.26	0.6
OTOF	1.85	0.40, 0.74	<0.001	0.563	1e-04	2e-04	1e-04	0.00015	2e-04	0.00015	High_AboveMedian	OTOF.BIN	dichotomous	FALSE	level	FALSE	313	164	313	prop_hazard	HR	OTOF.BINHigh_AboveMedian	factor	2	contr.treatment	treatment	156	65	102,606	0.162	-3.78	164	0.4	0.74
P2RX5	1.72	0.42, 0.79	<0.001	0.572	5e-04	6e-04	5e-04	6e-04	6e-04	6e-04	High_AboveMedian	P2RX5.BIN	dichotomous	FALSE	level	FALSE	313	164	313	prop_hazard	HR	P2RX5.BINHigh_AboveMedian	factor	2	contr.treatment	treatment	156	69	103,364	0.159	-3.44	164	0.42	0.79
PACSIN1	1.75	0.42, 0.78	<0.001	0.574	4e-04	4e-04	4e-04	4e-04	4e-04	4e-04	High_AboveMedian	PACSIN1.BIN	dichotomous	FALSE	level	FALSE	313	164	313	prop_hazard	HR	PACSIN1.BINHigh_AboveMedian	factor	2	contr.treatment	treatment	156	68	102,390	0.159	-3.52	164	0.42	0.78
PATL2	1.79	0.41, 0.77	<0.001	0.569	3e-04	3e-04	3e-04	3e-04	3e-04	3e-04	High_AboveMedian	PATL2.BIN	dichotomous	FALSE	level	FALSE	313	164	313	prop_hazard	HR	PATL2.BINHigh_AboveMedian	factor	2	contr.treatment	treatment	156	68	103,969	0.16	-3.6	164	0.41	0.77
PAX5	1.72	0.43, 0.79	<0.001	0.577	6e-04	6e-04	5e-04	6e-04	6e-04	6e-04	High_AboveMedian	PAX5.BIN	dichotomous	FALSE	level	FALSE	313	164	313	prop_hazard	HR	PAX5.BINHigh_AboveMedian	factor	2	contr.treatment	treatment	156	69	102,229	0.159	-3.41	164	0.43	0.79
PBX4	1.75	0.41, 0.77	<0.001	0.573	3e-04	4e-04	3e-04	4e-04	4e-04	4e-04	High_AboveMedian	PBX4.BIN	dichotomous	FALSE	level	FALSE	313	164	313	prop_hazard	HR	PBX4.BINHigh_AboveMedian	factor	2	contr.treatment	treatment	156	70	105,622	0.159	-3.57	164	0.41	0.77
PDZRN4	1.69	0.43, 0.81	<0.001	0.556	8e-04	9e-04	8e-04	9e-04	9e-04	9e-04	High_AboveMedian	PDZRN4.BIN	dichotomous	FALSE	level	FALSE	313	164	313	prop_hazard	HR	PDZRN4.BINHigh_AboveMedian	factor	2	contr.treatment	treatment	156	64	97,541	0.16	-3.31	164	0.43	0.81
PFKP	1.72	0.43, 0.80	<0.001	0.57	6e-04	7e-04	6e-04	7e-04	7e-04	7e-04	High_AboveMedian	PFKP.BIN	dichotomous	FALSE	level	FALSE	313	164	313	prop_hazard	HR	PFKP.BINHigh_AboveMedian	factor	2	contr.treatment	treatment	156	69	103,087	0.159	-3.38	164	0.43	0.8
PGAP1	0.56	1.29, 2.42	<0.001	0.567	3e-04	4e-04	3e-04	4e-04	4e-04	4e-04	High_AboveMedian	PGAP1.BIN	dichotomous	FALSE	level	FALSE	313	164	313	prop_hazard	HR	PGAP1.BINHigh_AboveMedian	factor	2	contr.treatment	treatment	156	97	80,020	0.16	3.57	164	1.29	2.42
PI15	0.52	1.40, 2.61	<0.001	0.585	4e-05	5e-05	4e-05	5e-05	5e-05	5e-05	High_AboveMedian	PI15.BIN	dichotomous	FALSE	level	FALSE	313	164	313	prop_hazard	HR	PI15.BINHigh_AboveMedian	factor	2	contr.treatment	treatment	156	99	79,235	0.16	4.05	164	1.4	2.61
PI16	1.69	0.43, 0.80	<0.001	0.562	7e-04	8e-04	7e-04	8e-04	8e-04	8e-04	High_AboveMedian	PI16.BIN	dichotomous	FALSE	level	FALSE	313	164	313	prop_hazard	HR	PI16.BINHigh_AboveMedian	factor	2	contr.treatment	treatment	156	66	100,002	0.16	-3.35	164	0.43	0.8
PIK3CD	2.27	0.32, 0.60	<0.001	0.591	2e-07	5e-07	2e-07	3e-07	5e-07	3e-07	High_AboveMedian	PIK3CD.BIN	dichotomous	FALSE	level	FALSE	313	164	313	prop_hazard	HR	PIK3CD.BINHigh_AboveMedian	factor	2	contr.treatment	treatment	156	60	105,956	0.163	-5.04	164	0.32	0.6
PIK3CG	1.79	0.41, 0.77	<0.001	0.562	3e-04	4e-04	3e-04	4e-04	4e-04	4e-04	High_AboveMedian	PIK3CG.BIN	dichotomous	FALSE	level	FALSE	313	164	313	prop_hazard	HR	PIK3CG.BINHigh_AboveMedian	factor	2	contr.treatment	treatment	156	67	103,427	0.161	-3.57	164	0.41	0.77
PKHD1L1	1.92	0.38, 0.71	<0.001	0.587	3e-05	4e-05	3e-05	4e-05	4e-05	4e-05	High_AboveMedian	PKHD1L1.BIN	dichotomous	FALSE	level	FALSE	313	164	313	prop_hazard	HR	PKHD1L1.BINHigh_AboveMedian	factor	2	contr.treatment	treatment	156	64	101,855	0.16	-4.13	164	0.38	0.71
PLA2G2D	1.89	0.39, 0.72	<0.001	0.586	5e-05	6e-05	5e-05	6e-05	6e-05	6e-05	High_AboveMedian	PLA2G2D.BIN	dichotomous	FALSE	level	FALSE	313	164	313	prop_hazard	HR	PLA2G2D.BINHigh_AboveMedian	factor	2	contr.treatment	treatment	156	67	105,706	0.16	-4	164	0.39	0.72
PLCG2	1.72	0.42, 0.79	<0.001	0.561	6e-04	6e-04	6e-04	6e-04	6e-04	6e-04	High_AboveMedian	PLCG2.BIN	dichotomous	FALSE	level	FALSE	313	164	313	prop_hazard	HR	PLCG2.BINHigh_AboveMedian	factor	2	contr.treatment	treatment	156	67	101,655	0.16	-3.41	164	0.42	0.79
PLCL2	2.13	0.34, 0.65	<0.001	0.584	2e-06	4e-06	2e-06	3e-06	4e-06	3e-06	High_AboveMedian	PLCL2.BIN	dichotomous	FALSE	level	FALSE	313	164	313	prop_hazard	HR	PLCL2.BINHigh_AboveMedian	factor	2	contr.treatment	treatment	156	63	106,284	0.162	-4.63	164	0.34	0.65
PLEK	1.75	0.42, 0.78	<0.001	0.568	4e-04	5e-04	4e-04	5e-04	5e-04	5e-04	High_AboveMedian	PLEK.BIN	dichotomous	FALSE	level	FALSE	313	164	313	prop_hazard	HR	PLEK.BINHigh_AboveMedian	factor	2	contr.treatment	treatment	156	69	104,411	0.16	-3.49	164	0.42	0.78
POMK	0.57	1.29, 2.40	<0.001	0.574	3e-04	4e-04	3e-04	4e-04	4e-04	4e-04	High_AboveMedian	POMK.BIN	dichotomous	FALSE	level	FALSE	313	164	313	prop_hazard	HR	POMK.BINHigh_AboveMedian	factor	2	contr.treatment	treatment	156	96	79,664	0.159	3.56	164	1.29	2.4
POTEB2	0.45	1.39, 3.48	<0.001	0.532	0.002	8e-04	6e-04	0.002	0.0012	0.0012	High_AboveMedian	POTEB2.BIN	dichotomous	FALSE	level	FALSE	313	164	313	prop_hazard	HR	POTEB2.BINHigh_AboveMedian	factor	2	contr.treatment	treatment	26	21	10,690	0.235	3.35	164	1.39	3.48
POU2AF1	1.82	0.40, 0.75	<0.001	0.58	1e-04	1e-04	1e-04	1e-04	1e-04	1e-04	High_AboveMedian	POU2AF1.BIN	dichotomous	FALSE	level	FALSE	313	164	313	prop_hazard	HR	POU2AF1.BINHigh_AboveMedian	factor	2	contr.treatment	treatment	156	68	104,982	0.159	-3.79	164	0.4	0.75
PPP1CC	0.57	1.29, 2.41	<0.001	0.562	3e-04	4e-04	3e-04	4e-04	4e-04	4e-04	High_AboveMedian	PPP1CC.BIN	dichotomous	FALSE	level	FALSE	313	164	313	prop_hazard	HR	PPP1CC.BINHigh_AboveMedian	factor	2	contr.treatment	treatment	156	95	76,951	0.159	3.56	164	1.29	2.41
PRAF2	0.58	1.25, 2.34	<0.001	0.575	7e-04	7e-04	6e-04	7e-04	7e-04	7e-04	High_AboveMedian	PRAF2.BIN	dichotomous	FALSE	level	FALSE	313	164	313	prop_hazard	HR	PRAF2.BINHigh_AboveMedian	factor	2	contr.treatment	treatment	156	97	82,284	0.159	3.37	164	1.25	2.34
PRF1	1.85	0.39, 0.74	<0.001	0.576	1e-04	1e-04	1e-04	1e-04	1e-04	1e-04	High_AboveMedian	PRF1.BIN	dichotomous	FALSE	level	FALSE	313	164	313	prop_hazard	HR	PRF1.BINHigh_AboveMedian	factor	2	contr.treatment	treatment	156	66	103,383	0.161	-3.83	164	0.39	0.74
PTGDR	2	0.37, 0.69	<0.001	0.585	1e-05	2e-05	1e-05	1.5e-05	2e-05	1.5e-05	High_AboveMedian	PTGDR.BIN	dichotomous	FALSE	level	FALSE	313	164	313	prop_hazard	HR	PTGDR.BINHigh_AboveMedian	factor	2	contr.treatment	treatment	156	66	107,067	0.161	-4.28	164	0.37	0.69
PTK2B	1.89	0.39, 0.73	<0.001	0.569	7e-05	9e-05	7e-05	9e-05	9e-05	9e-05	High_AboveMedian	PTK2B.BIN	dichotomous	FALSE	level	FALSE	313	164	313	prop_hazard	HR	PTK2B.BINHigh_AboveMedian	factor	2	contr.treatment	treatment	156	65	103,225	0.161	-3.91	164	0.39	0.73
PTPN6	1.96	0.37, 0.69	<0.001	0.575	2e-05	2e-05	2e-05	2e-05	2e-05	2e-05	High_AboveMedian	PTPN6.BIN	dichotomous	FALSE	level	FALSE	313	164	313	prop_hazard	HR	PTPN6.BINHigh_AboveMedian	factor	2	contr.treatment	treatment	156	65	105,307	0.161	-4.22	164	0.37	0.69
PTPRC	2.04	0.36, 0.67	<0.001	0.583	8e-06	1e-05	8e-06	1e-05	1e-05	1e-05	High_AboveMedian	PTPRC.BIN	dichotomous	FALSE	level	FALSE	313	164	313	prop_hazard	HR	PTPRC.BINHigh_AboveMedian	factor	2	contr.treatment	treatment	156	63	104,338	0.162	-4.38	164	0.36	0.67
RARB	0.52	1.40, 2.63	<0.001	0.579	4e-05	5e-05	4e-05	5e-05	5e-05	5e-05	High_AboveMedian	RARB.BIN	dichotomous	FALSE	level	FALSE	313	164	313	prop_hazard	HR	RARB.BINHigh_AboveMedian	factor	2	contr.treatment	treatment	156	100	79,786	0.161	4.05	164	1.4	2.63
RIMS2	0.56	1.32, 2.46	<0.001	0.578	2e-04	2e-04	2e-04	2e-04	2e-04	2e-04	High_AboveMedian	RIMS2.BIN	dichotomous	FALSE	level	FALSE	313	164	313	prop_hazard	HR	RIMS2.BINHigh_AboveMedian	factor	2	contr.treatment	treatment	156	96	78,461	0.159	3.7	164	1.32	2.46
RND2	0.56	1.31, 2.45	<0.001	0.57	2e-04	3e-04	2e-04	3e-04	3e-04	3e-04	High_AboveMedian	RND2.BIN	dichotomous	FALSE	level	FALSE	313	164	313	prop_hazard	HR	RND2.BINHigh_AboveMedian	factor	2	contr.treatment	treatment	156	98	81,382	0.16	3.65	164	1.31	2.45
RNF157	0.57	1.27, 2.38	<0.001	0.564	4e-04	5e-04	4e-04	5e-04	5e-04	5e-04	High_AboveMedian	RNF157.BIN	dichotomous	FALSE	level	FALSE	313	164	313	prop_hazard	HR	RNF157.BINHigh_AboveMedian	factor	2	contr.treatment	treatment	156	97	80,519	0.16	3.48	164	1.27	2.38
RNF24	0.59	1.24, 2.32	<0.001	0.562	8e-04	9e-04	8e-04	9e-04	9e-04	9e-04	High_AboveMedian	RNF24.BIN	dichotomous	FALSE	level	FALSE	313	164	313	prop_hazard	HR	RNF24.BINHigh_AboveMedian	factor	2	contr.treatment	treatment	156	94	77,689	0.159	3.32	164	1.24	2.32
RPL22L1	0.59	1.24, 2.33	<0.001	0.551	8e-04	9e-04	8e-04	9e-04	9e-04	9e-04	High_AboveMedian	RPL22L1.BIN	dichotomous	FALSE	level	FALSE	313	164	313	prop_hazard	HR	RPL22L1.BINHigh_AboveMedian	factor	2	contr.treatment	treatment	156	95	78,621	0.16	3.33	164	1.24	2.33
RPL30	0.57	1.27, 2.39	<0.001	0.552	4e-04	5e-04	4e-04	5e-04	5e-04	5e-04	High_AboveMedian	RPL30.BIN	dichotomous	FALSE	level	FALSE	313	164	313	prop_hazard	HR	RPL30.BINHigh_AboveMedian	factor	2	contr.treatment	treatment	156	97	79,397	0.16	3.48	164	1.27	2.39
RSPO3	1.72	0.42, 0.79	<0.001	0.569	5e-04	6e-04	5e-04	6e-04	6e-04	6e-04	High_AboveMedian	RSPO3.BIN	dichotomous	FALSE	level	FALSE	313	164	313	prop_hazard	HR	RSPO3.BINHigh_AboveMedian	factor	2	contr.treatment	treatment	156	66	99,518	0.159	-3.42	164	0.42	0.79
RUNX3	2	0.37, 0.68	<0.001	0.595	1e-05	1e-05	1e-05	1e-05	1e-05	1e-05	High_AboveMedian	RUNX3.BIN	dichotomous	FALSE	level	FALSE	313	164	313	prop_hazard	HR	RUNX3.BINHigh_AboveMedian	factor	2	contr.treatment	treatment	156	65	104,583	0.16	-4.33	164	0.37	0.68
SEC14L2	0.59	1.24, 2.32	<0.001	0.566	8e-04	9e-04	8e-04	9e-04	9e-04	9e-04	High_AboveMedian	SEC14L2.BIN	dichotomous	FALSE	level	FALSE	313	164	313	prop_hazard	HR	SEC14L2.BINHigh_AboveMedian	factor	2	contr.treatment	treatment	156	96	81,536	0.159	3.33	164	1.24	2.32
SELPLG	1.69	0.43, 0.80	<0.001	0.561	7e-04	8e-04	7e-04	8e-04	8e-04	8e-04	High_AboveMedian	SELPLG.BIN	dichotomous	FALSE	level	FALSE	313	164	313	prop_hazard	HR	SELPLG.BINHigh_AboveMedian	factor	2	contr.treatment	treatment	156	69	102,823	0.159	-3.36	164	0.43	0.8
SFXN5	0.58	1.25, 2.33	<0.001	0.571	7e-04	8e-04	7e-04	8e-04	8e-04	8e-04	High_AboveMedian	SFXN5.BIN	dichotomous	FALSE	level	FALSE	313	164	313	prop_hazard	HR	SFXN5.BINHigh_AboveMedian	factor	2	contr.treatment	treatment	156	97	83,553	0.159	3.36	164	1.25	2.33
SH2D3C	1.96	0.37, 0.69	<0.001	0.589	2e-05	2e-05	2e-05	2e-05	2e-05	2e-05	High_AboveMedian	SH2D3C.BIN	dichotomous	FALSE	level	FALSE	313	164	313	prop_hazard	HR	SH2D3C.BINHigh_AboveMedian	factor	2	contr.treatment	treatment	156	66	105,949	0.161	-4.25	164	0.37	0.69
SIGLEC1	1.72	0.43, 0.80	<0.001	0.559	7e-04	8e-04	7e-04	8e-04	8e-04	8e-04	High_AboveMedian	SIGLEC1.BIN	dichotomous	FALSE	level	FALSE	313	164	313	prop_hazard	HR	SIGLEC1.BINHigh_AboveMedian	factor	2	contr.treatment	treatment	156	70	104,879	0.16	-3.35	164	0.43	0.8
SLAMF7	1.89	0.39, 0.73	<0.001	0.577	7e-05	9e-05	7e-05	9e-05	9e-05	9e-05	High_AboveMedian	SLAMF7.BIN	dichotomous	FALSE	level	FALSE	313	164	313	prop_hazard	HR	SLAMF7.BINHigh_AboveMedian	factor	2	contr.treatment	treatment	156	67	104,718	0.16	-3.93	164	0.39	0.73
SLC12A3	1.82	0.40, 0.75	<0.001	0.574	2e-04	2e-04	2e-04	2e-04	2e-04	2e-04	High_AboveMedian	SLC12A3.BIN	dichotomous	FALSE	level	FALSE	313	164	313	prop_hazard	HR	SLC12A3.BINHigh_AboveMedian	factor	2	contr.treatment	treatment	156	67	104,284	0.16	-3.73	164	0.4	0.75
SLC22A9	0.52	1.35, 2.81	<0.001	0.554	9e-04	4e-04	3e-04	9e-04	6e-04	6e-04	High_AboveMedian	SLC22A9.BIN	dichotomous	FALSE	level	FALSE	313	164	313	prop_hazard	HR	SLC22A9.BINHigh_AboveMedian	factor	2	contr.treatment	treatment	53	37	22,941	0.188	3.54	164	1.35	2.81
SLC26A2	0.58	1.25, 2.34	<0.001	0.558	6e-04	7e-04	6e-04	7e-04	7e-04	7e-04	High_AboveMedian	SLC26A2.BIN	dichotomous	FALSE	level	FALSE	313	164	313	prop_hazard	HR	SLC26A2.BINHigh_AboveMedian	factor	2	contr.treatment	treatment	156	96	80,034	0.159	3.39	164	1.25	2.34
SMOC2	1.69	0.43, 0.80	<0.001	0.562	8e-04	9e-04	8e-04	9e-04	9e-04	9e-04	High_AboveMedian	SMOC2.BIN	dichotomous	FALSE	level	FALSE	313	164	313	prop_hazard	HR	SMOC2.BINHigh_AboveMedian	factor	2	contr.treatment	treatment	156	66	98,840	0.159	-3.32	164	0.43	0.8
SNRPB2	0.53	1.39, 2.60	<0.001	0.569	5e-05	6e-05	5e-05	6e-05	6e-05	6e-05	High_AboveMedian	SNRPB2.BIN	dichotomous	FALSE	level	FALSE	313	164	313	prop_hazard	HR	SNRPB2.BINHigh_AboveMedian	factor	2	contr.treatment	treatment	156	98	76,928	0.16	4.01	164	1.39	2.6
SNTG2	1.69	0.43, 0.81	<0.001	0.559	9e-04	0.001	8e-04	0.001	0.001	0.001	High_AboveMedian	SNTG2.BIN	dichotomous	FALSE	level	FALSE	313	164	313	prop_hazard	HR	SNTG2.BINHigh_AboveMedian	factor	2	contr.treatment	treatment	156	67	99,504	0.159	-3.3	164	0.43	0.81
SNX16	0.59	1.24, 2.32	<0.001	0.561	8e-04	9e-04	8e-04	9e-04	9e-04	9e-04	High_AboveMedian	SNX16.BIN	dichotomous	FALSE	level	FALSE	313	164	313	prop_hazard	HR	SNX16.BINHigh_AboveMedian	factor	2	contr.treatment	treatment	156	98	83,458	0.159	3.32	164	1.24	2.32
SNX29	1.79	0.41, 0.77	<0.001	0.558	3e-04	4e-04	3e-04	4e-04	4e-04	4e-04	High_AboveMedian	SNX29.BIN	dichotomous	FALSE	level	FALSE	313	164	313	prop_hazard	HR	SNX29.BINHigh_AboveMedian	factor	2	contr.treatment	treatment	156	65	100,691	0.161	-3.56	164	0.41	0.77
SOX8	0.48	1.51, 2.85	<0.001	0.577	4e-06	7e-06	4e-06	6e-06	7e-06	6e-06	High_AboveMedian	SOX8.BIN	dichotomous	FALSE	level	FALSE	313	164	313	prop_hazard	HR	SOX8.BINHigh_AboveMedian	factor	2	contr.treatment	treatment	156	103	79,703	0.162	4.49	164	1.51	2.85
SP140	1.69	0.43, 0.80	<0.001	0.568	8e-04	9e-04	7e-04	9e-04	9e-04	9e-04	High_AboveMedian	SP140.BIN	dichotomous	FALSE	level	FALSE	313	164	313	prop_hazard	HR	SP140.BINHigh_AboveMedian	factor	2	contr.treatment	treatment	156	68	101,471	0.159	-3.33	164	0.43	0.8
STAT4	1.96	0.37, 0.70	<0.001	0.582	2e-05	3e-05	2e-05	3e-05	3e-05	3e-05	High_AboveMedian	STAT4.BIN	dichotomous	FALSE	level	FALSE	313	164	313	prop_hazard	HR	STAT4.BINHigh_AboveMedian	factor	2	contr.treatment	treatment	156	65	104,529	0.161	-4.16	164	0.37	0.7
SYNDIG1	1.75	0.42, 0.78	<0.001	0.566	4e-04	5e-04	4e-04	5e-04	5e-04	5e-04	High_AboveMedian	SYNDIG1.BIN	dichotomous	FALSE	level	FALSE	313	164	313	prop_hazard	HR	SYNDIG1.BINHigh_AboveMedian	factor	2	contr.treatment	treatment	156	67	101,634	0.159	-3.48	164	0.42	0.78
TAGAP	1.75	0.41, 0.77	<0.001	0.573	3e-04	4e-04	3e-04	4e-04	4e-04	4e-04	High_AboveMedian	TAGAP.BIN	dichotomous	FALSE	level	FALSE	313	164	313	prop_hazard	HR	TAGAP.BINHigh_AboveMedian	factor	2	contr.treatment	treatment	156	69	104,539	0.159	-3.57	164	0.41	0.77
TBX21	1.82	0.40, 0.75	<0.001	0.581	2e-04	2e-04	1e-04	2e-04	2e-04	2e-04	High_AboveMedian	TBX21.BIN	dichotomous	FALSE	level	FALSE	313	164	313	prop_hazard	HR	TBX21.BINHigh_AboveMedian	factor	2	contr.treatment	treatment	156	68	104,463	0.159	-3.75	164	0.4	0.75
TCL1A	1.72	0.42, 0.79	<0.001	0.573	4e-04	5e-04	4e-04	5e-04	5e-04	5e-04	High_AboveMedian	TCL1A.BIN	dichotomous	FALSE	level	FALSE	313	164	313	prop_hazard	HR	TCL1A.BINHigh_AboveMedian	factor	2	contr.treatment	treatment	156	68	101,546	0.159	-3.48	164	0.42	0.79
TDRD1	1.85	0.40, 0.74	<0.001	0.562	1e-04	1e-04	1e-04	1e-04	1e-04	1e-04	High_AboveMedian	TDRD1.BIN	dichotomous	FALSE	level	FALSE	313	164	313	prop_hazard	HR	TDRD1.BINHigh_AboveMedian	factor	2	contr.treatment	treatment	156	65	101,946	0.161	-3.79	164	0.4	0.74
TEAD2	0.53	1.39, 2.61	<0.001	0.579	5e-05	6e-05	4e-05	6e-05	6e-05	6e-05	High_AboveMedian	TEAD2.BIN	dichotomous	FALSE	level	FALSE	313	164	313	prop_hazard	HR	TEAD2.BINHigh_AboveMedian	factor	2	contr.treatment	treatment	156	100	80,870	0.16	4.02	164	1.39	2.61
TEC	1.72	0.43, 0.80	<0.001	0.566	6e-04	7e-04	6e-04	7e-04	7e-04	7e-04	High_AboveMedian	TEC.BIN	dichotomous	FALSE	level	FALSE	313	164	313	prop_hazard	HR	TEC.BINHigh_AboveMedian	factor	2	contr.treatment	treatment	156	67	100,843	0.159	-3.39	164	0.43	0.8
TIMD4	1.79	0.41, 0.76	<0.001	0.576	2e-04	3e-04	2e-04	3e-04	3e-04	3e-04	High_AboveMedian	TIMD4.BIN	dichotomous	FALSE	level	FALSE	313	164	313	prop_hazard	HR	TIMD4.BINHigh_AboveMedian	factor	2	contr.treatment	treatment	156	68	104,327	0.16	-3.66	164	0.41	0.76
TJP3	1.82	0.41, 0.76	<0.001	0.571	2e-04	2e-04	2e-04	2e-04	2e-04	2e-04	High_AboveMedian	TJP3.BIN	dichotomous	FALSE	level	FALSE	313	164	313	prop_hazard	HR	TJP3.BINHigh_AboveMedian	factor	2	contr.treatment	treatment	156	66	102,334	0.16	-3.69	164	0.41	0.76
TLL1	1.69	0.43, 0.81	<0.001	0.557	9e-04	0.001	9e-04	0.001	0.001	0.001	High_AboveMedian	TLL1.BIN	dichotomous	FALSE	level	FALSE	313	164	313	prop_hazard	HR	TLL1.BINHigh_AboveMedian	factor	2	contr.treatment	treatment	156	67	101,267	0.16	-3.3	164	0.43	0.81
TMEM258	0.59	1.24, 2.32	<0.001	0.558	8e-04	9e-04	8e-04	9e-04	9e-04	9e-04	High_AboveMedian	TMEM258.BIN	dichotomous	FALSE	level	FALSE	313	164	313	prop_hazard	HR	TMEM258.BINHigh_AboveMedian	factor	2	contr.treatment	treatment	156	96	80,110	0.159	3.33	164	1.24	2.32
TNFAIP3	2.13	0.34, 0.65	<0.001	0.581	3e-06	4e-06	3e-06	4e-06	4e-06	4e-06	High_AboveMedian	TNFAIP3.BIN	dichotomous	FALSE	level	FALSE	313	164	313	prop_hazard	HR	TNFAIP3.BINHigh_AboveMedian	factor	2	contr.treatment	treatment	156	61	104,067	0.163	-4.6	164	0.34	0.65
TNXB	1.69	0.43, 0.80	<0.001	0.558	8e-04	9e-04	8e-04	9e-04	9e-04	9e-04	High_AboveMedian	TNXB.BIN	dichotomous	FALSE	level	FALSE	313	164	313	prop_hazard	HR	TNXB.BINHigh_AboveMedian	factor	2	contr.treatment	treatment	156	66	99,369	0.16	-3.33	164	0.43	0.8
TPO	2.08	0.35, 0.65	<0.001	0.594	3e-06	5e-06	3e-06	4.5e-06	5e-06	4.5e-06	High_AboveMedian	TPO.BIN	dichotomous	FALSE	level	FALSE	313	164	313	prop_hazard	HR	TPO.BINHigh_AboveMedian	factor	2	contr.treatment	treatment	156	64	107,145	0.162	-4.58	164	0.35	0.65
TSPAN6	0.58	1.26, 2.35	<0.001	0.564	6e-04	6e-04	5e-04	6e-04	6e-04	6e-04	High_AboveMedian	TSPAN6.BIN	dichotomous	FALSE	level	FALSE	313	164	313	prop_hazard	HR	TSPAN6.BINHigh_AboveMedian	factor	2	contr.treatment	treatment	156	95	78,534	0.159	3.42	164	1.26	2.35
UBE2W	0.59	1.24, 2.32	<0.001	0.554	8e-04	9e-04	8e-04	9e-04	9e-04	9e-04	High_AboveMedian	UBE2W.BIN	dichotomous	FALSE	level	FALSE	313	164	313	prop_hazard	HR	UBE2W.BINHigh_AboveMedian	factor	2	contr.treatment	treatment	156	94	77,852	0.16	3.31	164	1.24	2.32
UNC80	0.55	1.34, 2.51	<0.001	0.57	1e-04	2e-04	1e-04	0.00015	2e-04	0.00015	High_AboveMedian	UNC80.BIN	dichotomous	FALSE	level	FALSE	313	164	313	prop_hazard	HR	UNC80.BINHigh_AboveMedian	factor	2	contr.treatment	treatment	156	99	80,660	0.16	3.79	164	1.34	2.51
WAS	1.75	0.42, 0.79	<0.001	0.564	5e-04	5e-04	5e-04	5e-04	5e-04	5e-04	High_AboveMedian	WAS.BIN	dichotomous	FALSE	level	FALSE	313	164	313	prop_hazard	HR	WAS.BINHigh_AboveMedian	factor	2	contr.treatment	treatment	156	67	101,678	0.16	-3.46	164	0.42	0.79
WDFY4	1.75	0.42, 0.78	<0.001	0.566	4e-04	5e-04	4e-04	5e-04	5e-04	5e-04	High_AboveMedian	WDFY4.BIN	dichotomous	FALSE	level	FALSE	313	164	313	prop_hazard	HR	WDFY4.BINHigh_AboveMedian	factor	2	contr.treatment	treatment	156	67	102,360	0.16	-3.49	164	0.42	0.78
WNT10A	1.96	0.38, 0.70	<0.001	0.59	2e-05	3e-05	2e-05	3e-05	3e-05	3e-05	High_AboveMedian	WNT10A.BIN	dichotomous	FALSE	level	FALSE	313	164	313	prop_hazard	HR	WNT10A.BINHigh_AboveMedian	factor	2	contr.treatment	treatment	156	66	105,655	0.16	-4.17	164	0.38	0.7
WWTR1	0.58	1.26, 2.35	<0.001	0.558	6e-04	7e-04	6e-04	7e-04	7e-04	7e-04	High_AboveMedian	WWTR1.BIN	dichotomous	FALSE	level	FALSE	313	164	313	prop_hazard	HR	WWTR1.BINHigh_AboveMedian	factor	2	contr.treatment	treatment	156	96	79,316	0.159	3.4	164	1.26	2.35
XCL2	1.72	0.42, 0.79	<0.001	0.571	5e-04	6e-04	5e-04	6e-04	6e-04	6e-04	High_AboveMedian	XCL2.BIN	dichotomous	FALSE	level	FALSE	313	164	313	prop_hazard	HR	XCL2.BINHigh_AboveMedian	factor	2	contr.treatment	treatment	156	69	103,459	0.159	-3.45	164	0.42	0.79
ZBED8	0.56	1.31, 2.45	<0.001	0.576	2e-04	2e-04	2e-04	2e-04	2e-04	2e-04	High_AboveMedian	ZBED8.BIN	dichotomous	FALSE	level	FALSE	313	164	313	prop_hazard	HR	ZBED8.BINHigh_AboveMedian	factor	2	contr.treatment	treatment	156	97	79,718	0.159	3.67	164	1.31	2.45
ZC3H12A	1.72	0.42, 0.79	<0.001	0.564	5e-04	5e-04	5e-04	5e-04	5e-04	5e-04	High_AboveMedian	ZC3H12A.BIN	dichotomous	FALSE	level	FALSE	313	164	313	prop_hazard	HR	ZC3H12A.BINHigh_AboveMedian	factor	2	contr.treatment	treatment	156	68	103,516	0.16	-3.46	164	0.42	0.79
ZDHHC22	0.52	1.37, 2.70	<0.001	0.564	4e-04	2e-04	1e-04	4e-04	3e-04	3e-04	High_AboveMedian	ZDHHC22.BIN	dichotomous	FALSE	level	FALSE	313	164	313	prop_hazard	HR	ZDHHC22.BINHigh_AboveMedian	factor	2	contr.treatment	treatment	69	47	30,179	0.174	3.76	164	1.37	2.7
ZFAND1	0.59	1.24, 2.32	<0.001	0.554	8e-04	9e-04	8e-04	9e-04	9e-04	9e-04	High_AboveMedian	ZFAND1.BIN	dichotomous	FALSE	level	FALSE	313	164	313	prop_hazard	HR	ZFAND1.BINHigh_AboveMedian	factor	2	contr.treatment	treatment	156	96	79,603	0.159	3.32	164	1.24	2.32
ZNF121	0.57	1.28, 2.39	<0.001	0.553	4e-04	5e-04	4e-04	5e-04	5e-04	5e-04	High_AboveMedian	ZNF121.BIN	dichotomous	FALSE	level	FALSE	313	164	313	prop_hazard	HR	ZNF121.BINHigh_AboveMedian	factor	2	contr.treatment	treatment	156	96	79,207	0.159	3.5	164	1.28	2.39
ZNF286A	0.55	1.32, 2.48	<0.001	0.574	2e-04	2e-04	2e-04	2e-04	2e-04	2e-04	High_AboveMedian	ZNF286A.BIN	dichotomous	FALSE	level	FALSE	313	164	313	prop_hazard	HR	ZNF286A.BINHigh_AboveMedian	factor	2	contr.treatment	treatment	156	98	79,278	0.16	3.71	164	1.32	2.48
ZNF831	1.79	0.41, 0.77	<0.001	0.578	3e-04	3e-04	3e-04	3e-04	3e-04	3e-04	High_AboveMedian	ZNF831.BIN	dichotomous	FALSE	level	FALSE	313	164	313	prop_hazard	HR	ZNF831.BINHigh_AboveMedian	factor	2	contr.treatment	treatment	156	69	105,594	0.16	-3.6	164	0.41	0.77
ABI3BP	1.67	0.44, 0.82	0.001	0.557	0.001	0.001	0.001	0.001	0.001	0.001	High_AboveMedian	ABI3BP.BIN	dichotomous	FALSE	level	FALSE	313	164	313	prop_hazard	HR	ABI3BP.BINHigh_AboveMedian	factor	2	contr.treatment	treatment	156	68	100,809	0.16	-3.18	164	0.44	0.82
AC018755.2	1.67	0.44, 0.81	0.001	0.57	0.001	0.001	0.001	0.001	0.001	0.001	High_AboveMedian	AC018755.2.BIN	dichotomous	FALSE	level	FALSE	313	164	313	prop_hazard	HR	AC018755.2.BINHigh_AboveMedian	factor	2	contr.treatment	treatment	156	70	103,269	0.158	-3.26	164	0.44	0.81
ACSM5	1.67	0.44, 0.81	0.001	0.564	0.001	0.001	0.001	0.001	0.001	0.001	High_AboveMedian	ACSM5.BIN	dichotomous	FALSE	level	FALSE	313	164	313	prop_hazard	HR	ACSM5.BINHigh_AboveMedian	factor	2	contr.treatment	treatment	156	67	99,595	0.159	-3.26	164	0.44	0.81
ADAMDEC1	1.67	0.44, 0.82	0.001	0.568	0.001	0.001	0.001	0.001	0.001	0.001	High_AboveMedian	ADAMDEC1.BIN	dichotomous	FALSE	level	FALSE	313	164	313	prop_hazard	HR	ADAMDEC1.BINHigh_AboveMedian	factor	2	contr.treatment	treatment	156	69	101,687	0.159	-3.25	164	0.44	0.82
ANK1	1.67	0.44, 0.82	0.001	0.563	0.001	0.001	0.001	0.001	0.001	0.001	High_AboveMedian	ANK1.BIN	dichotomous	FALSE	level	FALSE	313	164	313	prop_hazard	HR	ANK1.BINHigh_AboveMedian	factor	2	contr.treatment	treatment	156	69	101,825	0.159	-3.19	164	0.44	0.82
AP2S1	0.6	1.22, 2.26	0.001	0.566	0.001	0.001	0.001	0.001	0.001	0.001	High_AboveMedian	AP2S1.BIN	dichotomous	FALSE	level	FALSE	313	164	313	prop_hazard	HR	AP2S1.BINHigh_AboveMedian	factor	2	contr.treatment	treatment	156	95	81,898	0.158	3.19	164	1.22	2.26
APOL3	1.69	0.44, 0.81	0.001	0.574	9e-04	0.001	9e-04	0.001	0.001	0.001	High_AboveMedian	APOL3.BIN	dichotomous	FALSE	level	FALSE	313	164	313	prop_hazard	HR	APOL3.BINHigh_AboveMedian	factor	2	contr.treatment	treatment	156	70	103,422	0.159	-3.29	164	0.44	0.81
ARC	0.6	1.22, 2.28	0.001	0.554	0.001	0.001	0.001	0.001	0.001	0.001	High_AboveMedian	ARC.BIN	dichotomous	FALSE	level	FALSE	313	164	313	prop_hazard	HR	ARC.BINHigh_AboveMedian	factor	2	contr.treatment	treatment	156	96	80,812	0.159	3.23	164	1.22	2.28
ARF4	0.6	1.21, 2.26	0.001	0.562	0.001	0.001	0.001	0.001	0.001	0.001	High_AboveMedian	ARF4.BIN	dichotomous	FALSE	level	FALSE	313	164	313	prop_hazard	HR	ARF4.BINHigh_AboveMedian	factor	2	contr.treatment	treatment	156	94	79,179	0.159	3.18	164	1.21	2.26
ATP2A3	1.67	0.44, 0.82	0.001	0.563	0.001	0.001	0.001	0.001	0.001	0.001	High_AboveMedian	ATP2A3.BIN	dichotomous	FALSE	level	FALSE	313	164	313	prop_hazard	HR	ATP2A3.BINHigh_AboveMedian	factor	2	contr.treatment	treatment	156	70	104,006	0.159	-3.24	164	0.44	0.82
BIN2	1.67	0.44, 0.82	0.001	0.559	0.001	0.001	0.001	0.001	0.001	0.001	High_AboveMedian	BIN2.BIN	dichotomous	FALSE	level	FALSE	313	164	313	prop_hazard	HR	BIN2.BINHigh_AboveMedian	factor	2	contr.treatment	treatment	156	70	103,061	0.159	-3.21	164	0.44	0.82
BLACAT1	0.6	1.22, 2.25	0.001	0.549	0.001	0.001	0.001	0.001	0.001	0.001	High_AboveMedian	BLACAT1.BIN	dichotomous	FALSE	level	FALSE	313	164	313	prop_hazard	HR	BLACAT1.BINHigh_AboveMedian	factor	2	contr.treatment	treatment	136	86	70,285	0.157	3.21	164	1.22	2.25
BMT2	0.6	1.22, 2.27	0.001	0.553	0.001	0.001	0.001	0.001	0.001	0.001	High_AboveMedian	BMT2.BIN	dichotomous	FALSE	level	FALSE	313	164	313	prop_hazard	HR	BMT2.BINHigh_AboveMedian	factor	2	contr.treatment	treatment	156	95	79,910	0.159	3.19	164	1.22	2.27
C2orf80	0.54	1.28, 2.69	0.001	0.546	0.002	0.001	9e-04	0.002	0.0015	0.0015	High_AboveMedian	C2orf80.BIN	dichotomous	FALSE	level	FALSE	313	164	313	prop_hazard	HR	C2orf80.BINHigh_AboveMedian	factor	2	contr.treatment	treatment	53	36	22,717	0.189	3.26	164	1.28	2.69
C9orf50	0.59	1.23, 2.31	0.001	0.554	9e-04	0.001	9e-04	0.001	0.001	0.001	High_AboveMedian	C9orf50.BIN	dichotomous	FALSE	level	FALSE	313	164	313	prop_hazard	HR	C9orf50.BINHigh_AboveMedian	factor	2	contr.treatment	treatment	156	100	85,987	0.16	3.27	164	1.23	2.31
CCNE2	0.6	1.23, 2.29	0.001	0.569	9e-04	0.001	9e-04	0.001	0.001	0.001	High_AboveMedian	CCNE2.BIN	dichotomous	FALSE	level	FALSE	313	164	313	prop_hazard	HR	CCNE2.BINHigh_AboveMedian	factor	2	contr.treatment	treatment	156	93	77,715	0.158	3.29	164	1.23	2.29
CD247	1.67	0.44, 0.82	0.001	0.566	0.001	0.001	0.001	0.001	0.001	0.001	High_AboveMedian	CD247.BIN	dichotomous	FALSE	level	FALSE	313	164	313	prop_hazard	HR	CD247.BINHigh_AboveMedian	factor	2	contr.treatment	treatment	156	71	104,087	0.159	-3.18	164	0.44	0.82
CD3D	1.67	0.44, 0.81	0.001	0.567	0.001	0.001	0.001	0.001	0.001	0.001	High_AboveMedian	CD3D.BIN	dichotomous	FALSE	level	FALSE	313	164	313	prop_hazard	HR	CD3D.BINHigh_AboveMedian	factor	2	contr.treatment	treatment	156	70	103,237	0.159	-3.26	164	0.44	0.81
CENPK	0.6	1.22, 2.27	0.001	0.564	0.001	0.001	0.001	0.001	0.001	0.001	High_AboveMedian	CENPK.BIN	dichotomous	FALSE	level	FALSE	313	164	313	prop_hazard	HR	CENPK.BINHigh_AboveMedian	factor	2	contr.treatment	treatment	156	94	79,933	0.158	3.22	164	1.22	2.27
CERS4	0.6	1.22, 2.28	0.001	0.551	0.001	0.001	0.001	0.001	0.001	0.001	High_AboveMedian	CERS4.BIN	dichotomous	FALSE	level	FALSE	313	164	313	prop_hazard	HR	CERS4.BINHigh_AboveMedian	factor	2	contr.treatment	treatment	156	98	83,586	0.159	3.2	164	1.22	2.28
CIBAR1	0.61	1.21, 2.26	0.001	0.569	0.001	0.001	0.001	0.001	0.001	0.001	High_AboveMedian	CIBAR1.BIN	dichotomous	FALSE	level	FALSE	313	164	313	prop_hazard	HR	CIBAR1.BINHigh_AboveMedian	factor	2	contr.treatment	treatment	156	95	81,183	0.158	3.18	164	1.21	2.26
CLEC10A	1.67	0.44, 0.81	0.001	0.57	0.001	0.001	0.001	0.001	0.001	0.001	High_AboveMedian	CLEC10A.BIN	dichotomous	FALSE	level	FALSE	313	164	313	prop_hazard	HR	CLEC10A.BINHigh_AboveMedian	factor	2	contr.treatment	treatment	156	69	100,795	0.158	-3.27	164	0.44	0.81
CLEC12B	1.67	0.44, 0.82	0.001	0.568	0.001	0.001	0.001	0.001	0.001	0.001	High_AboveMedian	CLEC12B.BIN	dichotomous	FALSE	level	FALSE	313	164	313	prop_hazard	HR	CLEC12B.BINHigh_AboveMedian	factor	2	contr.treatment	treatment	156	70	102,745	0.159	-3.19	164	0.44	0.82
ELAPOR1	1.67	0.44, 0.82	0.001	0.563	0.001	0.001	0.001	0.001	0.001	0.001	High_AboveMedian	ELAPOR1.BIN	dichotomous	FALSE	level	FALSE	313	164	313	prop_hazard	HR	ELAPOR1.BINHigh_AboveMedian	factor	2	contr.treatment	treatment	156	67	98,776	0.159	-3.24	164	0.44	0.82
EMCN	0.6	1.22, 2.27	0.001	0.567	0.001	0.001	0.001	0.001	0.001	0.001	High_AboveMedian	EMCN.BIN	dichotomous	FALSE	level	FALSE	313	164	313	prop_hazard	HR	EMCN.BINHigh_AboveMedian	factor	2	contr.treatment	treatment	156	94	80,186	0.158	3.21	164	1.22	2.27
EOMES	1.67	0.44, 0.81	0.001	0.585	0.001	0.001	9e-04	0.001	0.001	0.001	High_AboveMedian	EOMES.BIN	dichotomous	FALSE	level	FALSE	313	164	313	prop_hazard	HR	EOMES.BINHigh_AboveMedian	factor	2	contr.treatment	treatment	156	72	104,578	0.158	-3.28	164	0.44	0.81
FAM153B	1.67	0.44, 0.82	0.001	0.561	0.001	0.001	0.001	0.001	0.001	0.001	High_AboveMedian	FAM153B.BIN	dichotomous	FALSE	level	FALSE	313	164	313	prop_hazard	HR	FAM153B.BINHigh_AboveMedian	factor	2	contr.treatment	treatment	156	68	100,628	0.159	-3.18	164	0.44	0.82
FAM168A	0.6	1.21, 2.26	0.001	0.568	0.001	0.001	0.001	0.001	0.001	0.001	High_AboveMedian	FAM168A.BIN	dichotomous	FALSE	level	FALSE	313	164	313	prop_hazard	HR	FAM168A.BINHigh_AboveMedian	factor	2	contr.treatment	treatment	156	96	82,944	0.159	3.17	164	1.21	2.26
FCRL2	1.69	0.43, 0.81	0.001	0.563	9e-04	0.001	9e-04	0.001	0.001	0.001	High_AboveMedian	FCRL2.BIN	dichotomous	FALSE	level	FALSE	313	164	313	prop_hazard	HR	FCRL2.BINHigh_AboveMedian	factor	2	contr.treatment	treatment	156	70	103,949	0.159	-3.28	164	0.43	0.81
FGR	1.67	0.44, 0.82	0.001	0.555	0.001	0.001	0.001	0.001	0.001	0.001	High_AboveMedian	FGR.BIN	dichotomous	FALSE	level	FALSE	313	164	313	prop_hazard	HR	FGR.BINHigh_AboveMedian	factor	2	contr.treatment	treatment	156	68	100,819	0.159	-3.21	164	0.44	0.82
GGT5	1.69	0.43, 0.81	0.001	0.561	9e-04	0.001	9e-04	0.001	0.001	0.001	High_AboveMedian	GGT5.BIN	dichotomous	FALSE	level	FALSE	313	164	313	prop_hazard	HR	GGT5.BINHigh_AboveMedian	factor	2	contr.treatment	treatment	156	68	101,324	0.159	-3.28	164	0.43	0.81
GKAP1	1.67	0.44, 0.82	0.001	0.554	0.001	0.001	0.001	0.001	0.001	0.001	High_AboveMedian	GKAP1.BIN	dichotomous	FALSE	level	FALSE	313	164	313	prop_hazard	HR	GKAP1.BINHigh_AboveMedian	factor	2	contr.treatment	treatment	156	67	99,229	0.159	-3.19	164	0.44	0.82
HLA.DRA	1.69	0.44, 0.81	0.001	0.563	0.001	0.001	9e-04	0.001	0.001	0.001	High_AboveMedian	HLA.DRA.BIN	dichotomous	FALSE	level	FALSE	313	164	313	prop_hazard	HR	HLA.DRA.BINHigh_AboveMedian	factor	2	contr.treatment	treatment	156	70	103,400	0.159	-3.28	164	0.44	0.81
HLA.E	1.67	0.44, 0.82	0.001	0.57	0.001	0.001	0.001	0.001	0.001	0.001	High_AboveMedian	HLA.E.BIN	dichotomous	FALSE	level	FALSE	313	164	313	prop_hazard	HR	HLA.E.BINHigh_AboveMedian	factor	2	contr.treatment	treatment	156	71	102,882	0.158	-3.19	164	0.44	0.82
HOXC6	0.6	1.22, 2.28	0.001	0.567	0.001	0.001	0.001	0.001	0.001	0.001	High_AboveMedian	HOXC6.BIN	dichotomous	FALSE	level	FALSE	313	164	313	prop_hazard	HR	HOXC6.BINHigh_AboveMedian	factor	2	contr.treatment	treatment	156	97	83,604	0.159	3.22	164	1.22	2.28
IDO2	1.67	0.44, 0.82	0.001	0.569	0.001	0.001	0.001	0.001	0.001	0.001	High_AboveMedian	IDO2.BIN	dichotomous	FALSE	level	FALSE	313	164	313	prop_hazard	HR	IDO2.BINHigh_AboveMedian	factor	2	contr.treatment	treatment	156	70	101,857	0.158	-3.19	164	0.44	0.82
IKZF3	1.67	0.44, 0.82	0.001	0.57	0.001	0.001	0.001	0.001	0.001	0.001	High_AboveMedian	IKZF3.BIN	dichotomous	FALSE	level	FALSE	313	164	313	prop_hazard	HR	IKZF3.BINHigh_AboveMedian	factor	2	contr.treatment	treatment	156	71	103,911	0.158	-3.21	164	0.44	0.82
IL16	1.67	0.44, 0.82	0.001	0.574	0.001	0.001	0.001	0.001	0.001	0.001	High_AboveMedian	IL16.BIN	dichotomous	FALSE	level	FALSE	313	164	313	prop_hazard	HR	IL16.BINHigh_AboveMedian	factor	2	contr.treatment	treatment	156	71	104,191	0.158	-3.24	164	0.44	0.82
INPP5D	1.69	0.43, 0.81	0.001	0.561	9e-04	0.001	9e-04	0.001	0.001	0.001	High_AboveMedian	INPP5D.BIN	dichotomous	FALSE	level	FALSE	313	164	313	prop_hazard	HR	INPP5D.BINHigh_AboveMedian	factor	2	contr.treatment	treatment	156	69	102,934	0.16	-3.28	164	0.43	0.81
ISG20	1.67	0.44, 0.82	0.001	0.566	0.001	0.001	0.001	0.001	0.001	0.001	High_AboveMedian	ISG20.BIN	dichotomous	FALSE	level	FALSE	313	164	313	prop_hazard	HR	ISG20.BINHigh_AboveMedian	factor	2	contr.treatment	treatment	156	69	101,522	0.159	-3.23	164	0.44	0.82
ITGAD	1.67	0.44, 0.82	0.001	0.565	0.001	0.001	0.001	0.001	0.001	0.001	High_AboveMedian	ITGAD.BIN	dichotomous	FALSE	level	FALSE	313	164	313	prop_hazard	HR	ITGAD.BINHigh_AboveMedian	factor	2	contr.treatment	treatment	156	70	103,259	0.159	-3.22	164	0.44	0.82
KCNN3	1.67	0.44, 0.81	0.001	0.556	0.001	0.001	0.001	0.001	0.001	0.001	High_AboveMedian	KCNN3.BIN	dichotomous	FALSE	level	FALSE	313	164	313	prop_hazard	HR	KCNN3.BINHigh_AboveMedian	factor	2	contr.treatment	treatment	156	69	102,503	0.159	-3.26	164	0.44	0.81
KLRD1	1.67	0.44, 0.82	0.001	0.562	0.001	0.001	0.001	0.001	0.001	0.001	High_AboveMedian	KLRD1.BIN	dichotomous	FALSE	level	FALSE	313	164	313	prop_hazard	HR	KLRD1.BINHigh_AboveMedian	factor	2	contr.treatment	treatment	156	68	100,020	0.159	-3.19	164	0.44	0.82
LGALS9B	1.67	0.44, 0.82	0.001	0.561	0.001	0.001	0.001	0.001	0.001	0.001	High_AboveMedian	LGALS9B.BIN	dichotomous	FALSE	level	FALSE	313	164	313	prop_hazard	HR	LGALS9B.BINHigh_AboveMedian	factor	2	contr.treatment	treatment	156	69	101,797	0.159	-3.24	164	0.44	0.82
LHX1	0.6	1.23, 2.30	0.001	0.556	0.001	0.001	0.001	0.001	0.001	0.001	High_AboveMedian	LHX1.BIN	dichotomous	FALSE	level	FALSE	313	164	313	prop_hazard	HR	LHX1.BINHigh_AboveMedian	factor	2	contr.treatment	treatment	156	97	82,324	0.159	3.26	164	1.23	2.3
LIPA	1.67	0.44, 0.82	0.001	0.57	0.001	0.001	0.001	0.001	0.001	0.001	High_AboveMedian	LIPA.BIN	dichotomous	FALSE	level	FALSE	313	164	313	prop_hazard	HR	LIPA.BINHigh_AboveMedian	factor	2	contr.treatment	treatment	156	70	101,467	0.158	-3.18	164	0.44	0.82
MOK	0.6	1.23, 2.29	0.001	0.552	0.001	0.001	0.001	0.001	0.001	0.001	High_AboveMedian	MOK.BIN	dichotomous	FALSE	level	FALSE	313	164	313	prop_hazard	HR	MOK.BINHigh_AboveMedian	factor	2	contr.treatment	treatment	156	97	81,313	0.16	3.24	164	1.23	2.29
MOSMO	0.6	1.22, 2.29	0.001	0.554	0.001	0.001	0.001	0.001	0.001	0.001	High_AboveMedian	MOSMO.BIN	dichotomous	FALSE	level	FALSE	313	164	313	prop_hazard	HR	MOSMO.BINHigh_AboveMedian	factor	2	contr.treatment	treatment	156	93	76,465	0.16	3.22	164	1.22	2.29
NAA38	0.6	1.22, 2.27	0.001	0.563	0.001	0.001	0.001	0.001	0.001	0.001	High_AboveMedian	NAA38.BIN	dichotomous	FALSE	level	FALSE	313	164	313	prop_hazard	HR	NAA38.BINHigh_AboveMedian	factor	2	contr.treatment	treatment	156	97	83,422	0.159	3.2	164	1.22	2.27
NLRP12	1.67	0.44, 0.82	0.001	0.552	0.001	0.001	0.001	0.001	0.001	0.001	High_AboveMedian	NLRP12.BIN	dichotomous	FALSE	level	FALSE	313	164	313	prop_hazard	HR	NLRP12.BINHigh_AboveMedian	factor	2	contr.treatment	treatment	156	67	99,923	0.159	-3.18	164	0.44	0.82
OR2G6	2.08	0.31, 0.75	0.001	0.544	5e-04	0.001	0.001	0.001	0.001	0.001	High_AboveMedian	OR2G6.BIN	dichotomous	FALSE	level	FALSE	313	164	313	prop_hazard	HR	OR2G6.BINHigh_AboveMedian	factor	2	contr.treatment	treatment	68	23	47,806	0.226	-3.21	164	0.31	0.75
PILRA	1.67	0.44, 0.82	0.001	0.553	0.001	0.001	0.001	0.001	0.001	0.001	High_AboveMedian	PILRA.BIN	dichotomous	FALSE	level	FALSE	313	164	313	prop_hazard	HR	PILRA.BINHigh_AboveMedian	factor	2	contr.treatment	treatment	156	68	101,378	0.159	-3.21	164	0.44	0.82
PLCH2	1.67	0.44, 0.82	0.001	0.573	0.001	0.001	0.001	0.001	0.001	0.001	High_AboveMedian	PLCH2.BIN	dichotomous	FALSE	level	FALSE	313	164	313	prop_hazard	HR	PLCH2.BINHigh_AboveMedian	factor	2	contr.treatment	treatment	156	71	104,518	0.159	-3.23	164	0.44	0.82
PTCD2	0.6	1.21, 2.26	0.001	0.556	0.001	0.001	0.001	0.001	0.001	0.001	High_AboveMedian	PTCD2.BIN	dichotomous	FALSE	level	FALSE	313	164	313	prop_hazard	HR	PTCD2.BINHigh_AboveMedian	factor	2	contr.treatment	treatment	156	95	80,383	0.159	3.18	164	1.21	2.26
RASSF5	1.69	0.44, 0.81	0.001	0.565	0.001	0.001	9e-04	0.001	0.001	0.001	High_AboveMedian	RASSF5.BIN	dichotomous	FALSE	level	FALSE	313	164	313	prop_hazard	HR	RASSF5.BINHigh_AboveMedian	factor	2	contr.treatment	treatment	156	69	102,392	0.159	-3.27	164	0.44	0.81
RASSF6	1.67	0.44, 0.82	0.001	0.573	0.001	0.001	0.001	0.001	0.001	0.001	High_AboveMedian	RASSF6.BIN	dichotomous	FALSE	level	FALSE	313	164	313	prop_hazard	HR	RASSF6.BINHigh_AboveMedian	factor	2	contr.treatment	treatment	156	69	99,996	0.158	-3.18	164	0.44	0.82
RPL7	0.6	1.23, 2.30	0.001	0.551	0.001	0.001	0.001	0.001	0.001	0.001	High_AboveMedian	RPL7.BIN	dichotomous	FALSE	level	FALSE	313	164	313	prop_hazard	HR	RPL7.BINHigh_AboveMedian	factor	2	contr.treatment	treatment	156	95	78,573	0.159	3.27	164	1.23	2.3
RPS27AP5	0.6	1.23, 2.30	0.001	0.567	9e-04	0.001	9e-04	0.001	0.001	0.001	High_AboveMedian	RPS27AP5.BIN	dichotomous	FALSE	level	FALSE	313	164	313	prop_hazard	HR	RPS27AP5.BINHigh_AboveMedian	factor	2	contr.treatment	treatment	156	97	83,441	0.159	3.28	164	1.23	2.3
RSAD2	1.67	0.44, 0.82	0.001	0.563	0.001	0.001	0.001	0.001	0.001	0.001	High_AboveMedian	RSAD2.BIN	dichotomous	FALSE	level	FALSE	313	164	313	prop_hazard	HR	RSAD2.BINHigh_AboveMedian	factor	2	contr.treatment	treatment	156	70	103,046	0.159	-3.21	164	0.44	0.82
SCML4	1.67	0.44, 0.82	0.001	0.566	0.001	0.001	0.001	0.001	0.001	0.001	High_AboveMedian	SCML4.BIN	dichotomous	FALSE	level	FALSE	313	164	313	prop_hazard	HR	SCML4.BINHigh_AboveMedian	factor	2	contr.treatment	treatment	156	69	101,472	0.159	-3.22	164	0.44	0.82
SHROOM1	0.6	1.22, 2.27	0.001	0.575	0.001	0.001	0.001	0.001	0.001	0.001	High_AboveMedian	SHROOM1.BIN	dichotomous	FALSE	level	FALSE	313	164	313	prop_hazard	HR	SHROOM1.BINHigh_AboveMedian	factor	2	contr.treatment	treatment	156	94	80,197	0.158	3.22	164	1.22	2.27
SIGLEC6	1.67	0.44, 0.82	0.001	0.575	0.001	0.001	0.001	0.001	0.001	0.001	High_AboveMedian	SIGLEC6.BIN	dichotomous	FALSE	level	FALSE	313	164	313	prop_hazard	HR	SIGLEC6.BINHigh_AboveMedian	factor	2	contr.treatment	treatment	156	69	101,339	0.158	-3.25	164	0.44	0.82
SLC22A3	1.67	0.44, 0.81	0.001	0.565	0.001	0.001	0.001	0.001	0.001	0.001	High_AboveMedian	SLC22A3.BIN	dichotomous	FALSE	level	FALSE	313	164	313	prop_hazard	HR	SLC22A3.BINHigh_AboveMedian	factor	2	contr.treatment	treatment	156	66	97,804	0.16	-3.25	164	0.44	0.81
SYK	1.69	0.43, 0.81	0.001	0.564	9e-04	0.001	9e-04	0.001	0.001	0.001	High_AboveMedian	SYK.BIN	dichotomous	FALSE	level	FALSE	313	164	313	prop_hazard	HR	SYK.BINHigh_AboveMedian	factor	2	contr.treatment	treatment	156	70	103,625	0.159	-3.28	164	0.43	0.81
TECTB	0.58	1.23, 2.37	0.001	0.562	0.002	0.001	0.001	0.002	0.0015	0.0015	High_AboveMedian	TECTB.BIN	dichotomous	FALSE	level	FALSE	313	164	313	prop_hazard	HR	TECTB.BINHigh_AboveMedian	factor	2	contr.treatment	treatment	86	54	39,068	0.167	3.21	164	1.23	2.37
TIFAB	1.67	0.44, 0.82	0.001	0.568	0.001	0.001	0.001	0.001	0.001	0.001	High_AboveMedian	TIFAB.BIN	dichotomous	FALSE	level	FALSE	313	164	313	prop_hazard	HR	TIFAB.BINHigh_AboveMedian	factor	2	contr.treatment	treatment	156	70	102,617	0.159	-3.23	164	0.44	0.82
TIGD7	0.6	1.23, 2.30	0.001	0.562	9e-04	0.001	9e-04	0.001	0.001	0.001	High_AboveMedian	TIGD7.BIN	dichotomous	FALSE	level	FALSE	313	164	313	prop_hazard	HR	TIGD7.BINHigh_AboveMedian	factor	2	contr.treatment	treatment	156	97	82,271	0.159	3.27	164	1.23	2.3
TIMM22	0.6	1.23, 2.30	0.001	0.56	0.001	0.001	0.001	0.001	0.001	0.001	High_AboveMedian	TIMM22.BIN	dichotomous	FALSE	level	FALSE	313	164	313	prop_hazard	HR	TIMM22.BINHigh_AboveMedian	factor	2	contr.treatment	treatment	156	97	81,953	0.159	3.27	164	1.23	2.3
TLCD3A	0.6	1.23, 2.29	0.001	0.565	0.001	0.001	9e-04	0.001	0.001	0.001	High_AboveMedian	TLCD3A.BIN	dichotomous	FALSE	level	FALSE	313	164	313	prop_hazard	HR	TLCD3A.BINHigh_AboveMedian	factor	2	contr.treatment	treatment	156	95	80,032	0.159	3.27	164	1.23	2.29
TMEM68	0.6	1.22, 2.27	0.001	0.551	0.001	0.001	0.001	0.001	0.001	0.001	High_AboveMedian	TMEM68.BIN	dichotomous	FALSE	level	FALSE	313	164	313	prop_hazard	HR	TMEM68.BINHigh_AboveMedian	factor	2	contr.treatment	treatment	156	96	80,670	0.16	3.19	164	1.22	2.27
TNFAIP2	1.67	0.44, 0.82	0.001	0.561	0.001	0.001	0.001	0.001	0.001	0.001	High_AboveMedian	TNFAIP2.BIN	dichotomous	FALSE	level	FALSE	313	164	313	prop_hazard	HR	TNFAIP2.BINHigh_AboveMedian	factor	2	contr.treatment	treatment	156	70	103,817	0.159	-3.24	164	0.44	0.82
UTP23	0.6	1.22, 2.27	0.001	0.553	0.001	0.001	0.001	0.001	0.001	0.001	High_AboveMedian	UTP23.BIN	dichotomous	FALSE	level	FALSE	313	164	313	prop_hazard	HR	UTP23.BINHigh_AboveMedian	factor	2	contr.treatment	treatment	156	94	78,305	0.159	3.19	164	1.22	2.27
UVSSA	1.69	0.43, 0.81	0.001	0.556	0.001	0.001	0.001	0.001	0.001	0.001	High_AboveMedian	UVSSA.BIN	dichotomous	FALSE	level	FALSE	313	164	313	prop_hazard	HR	UVSSA.BINHigh_AboveMedian	factor	2	contr.treatment	treatment	156	69	103,393	0.16	-3.25	164	0.43	0.81
VNN2	1.67	0.44, 0.82	0.001	0.562	0.001	0.001	0.001	0.001	0.001	0.001	High_AboveMedian	VNN2.BIN	dichotomous	FALSE	level	FALSE	313	164	313	prop_hazard	HR	VNN2.BINHigh_AboveMedian	factor	2	contr.treatment	treatment	156	69	100,880	0.159	-3.19	164	0.44	0.82
WASHC2A	1.69	0.43, 0.81	0.001	0.564	9e-04	0.001	9e-04	0.001	0.001	0.001	High_AboveMedian	WASHC2A.BIN	dichotomous	FALSE	level	FALSE	313	164	313	prop_hazard	HR	WASHC2A.BINHigh_AboveMedian	factor	2	contr.treatment	treatment	156	68	100,937	0.159	-3.27	164	0.43	0.81
ZAP70	1.67	0.44, 0.82	0.001	0.564	0.001	0.001	0.001	0.001	0.001	0.001	High_AboveMedian	ZAP70.BIN	dichotomous	FALSE	level	FALSE	313	164	313	prop_hazard	HR	ZAP70.BINHigh_AboveMedian	factor	2	contr.treatment	treatment	156	71	104,192	0.159	-3.24	164	0.44	0.82
ABHD18	1.64	0.45, 0.84	0.002	0.555	0.002	0.002	0.002	0.002	0.002	0.002	High_AboveMedian	ABHD18.BIN	dichotomous	FALSE	level	FALSE	313	164	313	prop_hazard	HR	ABHD18.BINHigh_AboveMedian	factor	2	contr.treatment	treatment	156	68	99,565	0.159	-3.06	164	0.45	0.84
AC141272.1	1.64	0.44, 0.84	0.002	0.557	0.002	0.002	0.002	0.002	0.002	0.002	High_AboveMedian	AC141272.1.BIN	dichotomous	FALSE	level	FALSE	313	164	313	prop_hazard	HR	AC141272.1.BINHigh_AboveMedian	factor	2	contr.treatment	treatment	132	58	88,019	0.164	-3.04	164	0.44	0.84
ACOXL	1.64	0.45, 0.83	0.002	0.563	0.002	0.002	0.002	0.002	0.002	0.002	High_AboveMedian	ACOXL.BIN	dichotomous	FALSE	level	FALSE	313	164	313	prop_hazard	HR	ACOXL.BINHigh_AboveMedian	factor	2	contr.treatment	treatment	156	71	103,148	0.159	-3.14	164	0.45	0.83
ADGRB1	0.62	1.19, 2.21	0.002	0.567	0.002	0.002	0.002	0.002	0.002	0.002	High_AboveMedian	ADGRB1.BIN	dichotomous	FALSE	level	FALSE	313	164	313	prop_hazard	HR	ADGRB1.BINHigh_AboveMedian	factor	2	contr.treatment	treatment	156	94	81,947	0.158	3.05	164	1.19	2.21
AICDA	1.64	0.44, 0.84	0.002	0.57	0.002	0.002	0.002	0.002	0.002	0.002	High_AboveMedian	AICDA.BIN	dichotomous	FALSE	level	FALSE	313	164	313	prop_hazard	HR	AICDA.BINHigh_AboveMedian	factor	2	contr.treatment	treatment	142	63	93,786	0.161	-3.07	164	0.44	0.84
AL590764.2	1.64	0.44, 0.83	0.002	0.568	0.001	0.002	0.001	0.0015	0.002	0.0015	High_AboveMedian	AL590764.2.BIN	dichotomous	FALSE	level	FALSE	313	164	313	prop_hazard	HR	AL590764.2.BINHigh_AboveMedian	factor	2	contr.treatment	treatment	156	69	100,661	0.159	-3.15	164	0.44	0.83
AOX1	1.64	0.45, 0.83	0.002	0.565	0.002	0.002	0.002	0.002	0.002	0.002	High_AboveMedian	AOX1.BIN	dichotomous	FALSE	level	FALSE	313	164	313	prop_hazard	HR	AOX1.BINHigh_AboveMedian	factor	2	contr.treatment	treatment	156	68	99,646	0.159	-3.12	164	0.45	0.83
ARHGAP17	1.64	0.45, 0.83	0.002	0.559	0.002	0.002	0.002	0.002	0.002	0.002	High_AboveMedian	ARHGAP17.BIN	dichotomous	FALSE	level	FALSE	313	164	313	prop_hazard	HR	ARHGAP17.BINHigh_AboveMedian	factor	2	contr.treatment	treatment	156	69	101,161	0.159	-3.12	164	0.45	0.83
ARSK	0.61	1.20, 2.24	0.002	0.55	0.002	0.002	0.002	0.002	0.002	0.002	High_AboveMedian	ARSK.BIN	dichotomous	FALSE	level	FALSE	313	164	313	prop_hazard	HR	ARSK.BINHigh_AboveMedian	factor	2	contr.treatment	treatment	156	96	81,566	0.159	3.11	164	1.2	2.24
ASIC1	0.61	1.20, 2.23	0.002	0.561	0.002	0.002	0.002	0.002	0.002	0.002	High_AboveMedian	ASIC1.BIN	dichotomous	FALSE	level	FALSE	313	164	313	prop_hazard	HR	ASIC1.BINHigh_AboveMedian	factor	2	contr.treatment	treatment	156	95	81,894	0.159	3.08	164	1.2	2.23
B9D1	0.61	1.20, 2.23	0.002	0.555	0.002	0.002	0.002	0.002	0.002	0.002	High_AboveMedian	B9D1.BIN	dichotomous	FALSE	level	FALSE	313	164	313	prop_hazard	HR	B9D1.BINHigh_AboveMedian	factor	2	contr.treatment	treatment	156	96	83,100	0.159	3.08	164	1.2	2.23
BICDL1	1.64	0.44, 0.83	0.002	0.564	0.001	0.002	0.001	0.0015	0.002	0.0015	High_AboveMedian	BICDL1.BIN	dichotomous	FALSE	level	FALSE	313	164	313	prop_hazard	HR	BICDL1.BINHigh_AboveMedian	factor	2	contr.treatment	treatment	156	70	102,734	0.159	-3.16	164	0.44	0.83
BRK1	0.61	1.19, 2.22	0.002	0.547	0.002	0.002	0.002	0.002	0.002	0.002	High_AboveMedian	BRK1.BIN	dichotomous	FALSE	level	FALSE	313	164	313	prop_hazard	HR	BRK1.BINHigh_AboveMedian	factor	2	contr.treatment	treatment	156	94	79,388	0.16	3.05	164	1.19	2.22
C1QA	1.61	0.45, 0.84	0.002	0.559	0.002	0.002	0.002	0.002	0.002	0.002	High_AboveMedian	C1QA.BIN	dichotomous	FALSE	level	FALSE	313	164	313	prop_hazard	HR	C1QA.BINHigh_AboveMedian	factor	2	contr.treatment	treatment	156	71	102,464	0.159	-3.05	164	0.45	0.84
CAT	1.61	0.45, 0.84	0.002	0.561	0.002	0.002	0.002	0.002	0.002	0.002	High_AboveMedian	CAT.BIN	dichotomous	FALSE	level	FALSE	313	164	313	prop_hazard	HR	CAT.BINHigh_AboveMedian	factor	2	contr.treatment	treatment	156	68	97,886	0.159	-3.02	164	0.45	0.84
CBLN3	1.64	0.45, 0.84	0.002	0.558	0.002	0.002	0.002	0.002	0.002	0.002	High_AboveMedian	CBLN3.BIN	dichotomous	FALSE	level	FALSE	313	164	313	prop_hazard	HR	CBLN3.BINHigh_AboveMedian	factor	2	contr.treatment	treatment	156	69	100,334	0.159	-3.08	164	0.45	0.84
CCDC170	1.61	0.45, 0.84	0.002	0.559	0.002	0.002	0.002	0.002	0.002	0.002	High_AboveMedian	CCDC170.BIN	dichotomous	FALSE	level	FALSE	313	164	313	prop_hazard	HR	CCDC170.BINHigh_AboveMedian	factor	2	contr.treatment	treatment	156	69	99,645	0.158	-3.02	164	0.45	0.84
CCL19	1.64	0.45, 0.83	0.002	0.568	0.002	0.002	0.002	0.002	0.002	0.002	High_AboveMedian	CCL19.BIN	dichotomous	FALSE	level	FALSE	313	164	313	prop_hazard	HR	CCL19.BINHigh_AboveMedian	factor	2	contr.treatment	treatment	156	69	100,902	0.158	-3.12	164	0.45	0.83
CCR2	1.64	0.45, 0.83	0.002	0.567	0.002	0.002	0.001	0.002	0.002	0.002	High_AboveMedian	CCR2.BIN	dichotomous	FALSE	level	FALSE	313	164	313	prop_hazard	HR	CCR2.BINHigh_AboveMedian	factor	2	contr.treatment	treatment	156	70	102,177	0.158	-3.15	164	0.45	0.83
CD1B	1.64	0.45, 0.83	0.002	0.569	0.002	0.002	0.002	0.002	0.002	0.002	High_AboveMedian	CD1B.BIN	dichotomous	FALSE	level	FALSE	313	164	313	prop_hazard	HR	CD1B.BINHigh_AboveMedian	factor	2	contr.treatment	treatment	156	69	100,626	0.158	-3.14	164	0.45	0.83
CD1C	1.61	0.45, 0.84	0.002	0.562	0.002	0.002	0.002	0.002	0.002	0.002	High_AboveMedian	CD1C.BIN	dichotomous	FALSE	level	FALSE	313	164	313	prop_hazard	HR	CD1C.BINHigh_AboveMedian	factor	2	contr.treatment	treatment	156	69	100,284	0.159	-3.05	164	0.45	0.84
CD1E	1.64	0.45, 0.84	0.002	0.557	0.002	0.002	0.002	0.002	0.002	0.002	High_AboveMedian	CD1E.BIN	dichotomous	FALSE	level	FALSE	313	164	313	prop_hazard	HR	CD1E.BINHigh_AboveMedian	factor	2	contr.treatment	treatment	156	70	102,074	0.158	-3.07	164	0.45	0.84
CD200R1	1.64	0.45, 0.83	0.002	0.572	0.002	0.002	0.002	0.002	0.002	0.002	High_AboveMedian	CD200R1.BIN	dichotomous	FALSE	level	FALSE	313	164	313	prop_hazard	HR	CD200R1.BINHigh_AboveMedian	factor	2	contr.treatment	treatment	156	71	102,897	0.158	-3.1	164	0.45	0.83
CD9	1.61	0.45, 0.84	0.002	0.568	0.002	0.002	0.002	0.002	0.002	0.002	High_AboveMedian	CD9.BIN	dichotomous	FALSE	level	FALSE	313	164	313	prop_hazard	HR	CD9.BINHigh_AboveMedian	factor	2	contr.treatment	treatment	156	69	98,572	0.158	-3.07	164	0.45	0.84
CDKN2AIPNL	0.61	1.21, 2.26	0.002	0.555	0.001	0.002	0.001	0.0015	0.002	0.0015	High_AboveMedian	CDKN2AIPNL.BIN	dichotomous	FALSE	level	FALSE	313	164	313	prop_hazard	HR	CDKN2AIPNL.BINHigh_AboveMedian	factor	2	contr.treatment	treatment	156	95	80,601	0.159	3.16	164	1.21	2.26
CFB	1.61	0.45, 0.84	0.002	0.558	0.002	0.002	0.002	0.002	0.002	0.002	High_AboveMedian	CFB.BIN	dichotomous	FALSE	level	FALSE	313	164	313	prop_hazard	HR	CFB.BINHigh_AboveMedian	factor	2	contr.treatment	treatment	156	70	102,069	0.159	-3.05	164	0.45	0.84
COLQ	1.64	0.45, 0.84	0.002	0.557	0.002	0.002	0.002	0.002	0.002	0.002	High_AboveMedian	COLQ.BIN	dichotomous	FALSE	level	FALSE	313	164	313	prop_hazard	HR	COLQ.BINHigh_AboveMedian	factor	2	contr.treatment	treatment	156	70	102,232	0.159	-3.08	164	0.45	0.84
CUX2	1.64	0.45, 0.83	0.002	0.563	0.002	0.002	0.002	0.002	0.002	0.002	High_AboveMedian	CUX2.BIN	dichotomous	FALSE	level	FALSE	313	164	313	prop_hazard	HR	CUX2.BINHigh_AboveMedian	factor	2	contr.treatment	treatment	156	70	102,375	0.158	-3.14	164	0.45	0.83
CXCL12	1.64	0.44, 0.83	0.002	0.556	0.002	0.002	0.002	0.002	0.002	0.002	High_AboveMedian	CXCL12.BIN	dichotomous	FALSE	level	FALSE	313	164	313	prop_hazard	HR	CXCL12.BINHigh_AboveMedian	factor	2	contr.treatment	treatment	156	68	99,901	0.159	-3.13	164	0.44	0.83
CXCL3	1.64	0.45, 0.84	0.002	0.559	0.002	0.002	0.002	0.002	0.002	0.002	High_AboveMedian	CXCL3.BIN	dichotomous	FALSE	level	FALSE	313	164	313	prop_hazard	HR	CXCL3.BINHigh_AboveMedian	factor	2	contr.treatment	treatment	156	68	98,927	0.159	-3.07	164	0.45	0.84
CYP2S1	1.64	0.44, 0.83	0.002	0.568	0.001	0.002	0.001	0.0015	0.002	0.0015	High_AboveMedian	CYP2S1.BIN	dichotomous	FALSE	level	FALSE	313	164	313	prop_hazard	HR	CYP2S1.BINHigh_AboveMedian	factor	2	contr.treatment	treatment	156	67	98,137	0.159	-3.15	164	0.44	0.83
DEF6	1.64	0.44, 0.83	0.002	0.562	0.002	0.002	0.001	0.002	0.002	0.002	High_AboveMedian	DEF6.BIN	dichotomous	FALSE	level	FALSE	313	164	313	prop_hazard	HR	DEF6.BINHigh_AboveMedian	factor	2	contr.treatment	treatment	156	70	102,121	0.159	-3.14	164	0.44	0.83
DNAJC18	0.62	1.19, 2.21	0.002	0.55	0.002	0.002	0.002	0.002	0.002	0.002	High_AboveMedian	DNAJC18.BIN	dichotomous	FALSE	level	FALSE	313	164	313	prop_hazard	HR	DNAJC18.BINHigh_AboveMedian	factor	2	contr.treatment	treatment	156	94	80,371	0.159	3.04	164	1.19	2.21
DPP4	1.61	0.45, 0.84	0.002	0.554	0.002	0.002	0.002	0.002	0.002	0.002	High_AboveMedian	DPP4.BIN	dichotomous	FALSE	level	FALSE	313	164	313	prop_hazard	HR	DPP4.BINHigh_AboveMedian	factor	2	contr.treatment	treatment	156	67	98,602	0.159	-3.03	164	0.45	0.84
DPYD	1.64	0.44, 0.83	0.002	0.553	0.002	0.002	0.002	0.002	0.002	0.002	High_AboveMedian	DPYD.BIN	dichotomous	FALSE	level	FALSE	313	164	313	prop_hazard	HR	DPYD.BINHigh_AboveMedian	factor	2	contr.treatment	treatment	156	68	100,278	0.16	-3.12	164	0.44	0.83
ELOVL6	0.61	1.20, 2.23	0.002	0.56	0.002	0.002	0.002	0.002	0.002	0.002	High_AboveMedian	ELOVL6.BIN	dichotomous	FALSE	level	FALSE	313	164	313	prop_hazard	HR	ELOVL6.BINHigh_AboveMedian	factor	2	contr.treatment	treatment	156	95	81,453	0.158	3.09	164	1.2	2.23
EMC2	0.61	1.19, 2.22	0.002	0.554	0.002	0.002	0.002	0.002	0.002	0.002	High_AboveMedian	EMC2.BIN	dichotomous	FALSE	level	FALSE	313	164	313	prop_hazard	HR	EMC2.BINHigh_AboveMedian	factor	2	contr.treatment	treatment	156	97	83,907	0.159	3.05	164	1.19	2.22
FCRL5	1.64	0.45, 0.83	0.002	0.565	0.002	0.002	0.002	0.002	0.002	0.002	High_AboveMedian	FCRL5.BIN	dichotomous	FALSE	level	FALSE	313	164	313	prop_hazard	HR	FCRL5.BINHigh_AboveMedian	factor	2	contr.treatment	treatment	156	72	105,378	0.159	-3.13	164	0.45	0.83
FLT3	1.64	0.44, 0.83	0.002	0.567	0.002	0.002	0.001	0.002	0.002	0.002	High_AboveMedian	FLT3.BIN	dichotomous	FALSE	level	FALSE	313	164	313	prop_hazard	HR	FLT3.BINHigh_AboveMedian	factor	2	contr.treatment	treatment	156	68	99,124	0.159	-3.14	164	0.44	0.83
FMNL1	1.64	0.44, 0.83	0.002	0.556	0.001	0.002	0.001	0.0015	0.002	0.0015	High_AboveMedian	FMNL1.BIN	dichotomous	FALSE	level	FALSE	313	164	313	prop_hazard	HR	FMNL1.BINHigh_AboveMedian	factor	2	contr.treatment	treatment	156	68	101,036	0.16	-3.14	164	0.44	0.83
FUNDC1	0.61	1.21, 2.25	0.002	0.565	0.001	0.002	0.001	0.0015	0.002	0.0015	High_AboveMedian	FUNDC1.BIN	dichotomous	FALSE	level	FALSE	313	164	313	prop_hazard	HR	FUNDC1.BINHigh_AboveMedian	factor	2	contr.treatment	treatment	156	95	81,322	0.158	3.17	164	1.21	2.25
GATA3	1.61	0.45, 0.84	0.002	0.563	0.002	0.002	0.002	0.002	0.002	0.002	High_AboveMedian	GATA3.BIN	dichotomous	FALSE	level	FALSE	313	164	313	prop_hazard	HR	GATA3.BINHigh_AboveMedian	factor	2	contr.treatment	treatment	156	70	101,426	0.159	-3.04	164	0.45	0.84
GBP5	1.64	0.44, 0.83	0.002	0.562	0.001	0.002	0.001	0.0015	0.002	0.0015	High_AboveMedian	GBP5.BIN	dichotomous	FALSE	level	FALSE	313	164	313	prop_hazard	HR	GBP5.BINHigh_AboveMedian	factor	2	contr.treatment	treatment	156	70	102,800	0.159	-3.16	164	0.44	0.83
GDF11	0.61	1.21, 2.25	0.002	0.56	0.001	0.002	0.001	0.0015	0.002	0.0015	High_AboveMedian	GDF11.BIN	dichotomous	FALSE	level	FALSE	313	164	313	prop_hazard	HR	GDF11.BINHigh_AboveMedian	factor	2	contr.treatment	treatment	156	95	80,040	0.159	3.16	164	1.21	2.25
GIMAP8	1.64	0.45, 0.83	0.002	0.561	0.002	0.002	0.002	0.002	0.002	0.002	High_AboveMedian	GIMAP8.BIN	dichotomous	FALSE	level	FALSE	313	164	313	prop_hazard	HR	GIMAP8.BINHigh_AboveMedian	factor	2	contr.treatment	treatment	156	72	105,564	0.159	-3.13	164	0.45	0.83
HIKESHI	0.61	1.20, 2.24	0.002	0.555	0.002	0.002	0.002	0.002	0.002	0.002	High_AboveMedian	HIKESHI.BIN	dichotomous	FALSE	level	FALSE	313	164	313	prop_hazard	HR	HIKESHI.BINHigh_AboveMedian	factor	2	contr.treatment	treatment	156	93	78,491	0.159	3.12	164	1.2	2.24
HLA.A	1.64	0.45, 0.84	0.002	0.566	0.002	0.002	0.002	0.002	0.002	0.002	High_AboveMedian	HLA.A.BIN	dichotomous	FALSE	level	FALSE	313	164	313	prop_hazard	HR	HLA.A.BINHigh_AboveMedian	factor	2	contr.treatment	treatment	156	70	101,211	0.158	-3.07	164	0.45	0.84
HOXB2	0.62	1.19, 2.21	0.002	0.568	0.002	0.002	0.002	0.002	0.002	0.002	High_AboveMedian	HOXB2.BIN	dichotomous	FALSE	level	FALSE	313	164	313	prop_hazard	HR	HOXB2.BINHigh_AboveMedian	factor	2	contr.treatment	treatment	156	93	80,105	0.158	3.07	164	1.19	2.21
HOXC10	0.62	1.19, 2.21	0.002	0.561	0.002	0.002	0.002	0.002	0.002	0.002	High_AboveMedian	HOXC10.BIN	dichotomous	FALSE	level	FALSE	313	164	313	prop_hazard	HR	HOXC10.BINHigh_AboveMedian	factor	2	contr.treatment	treatment	156	94	80,769	0.158	3.07	164	1.19	2.21
IFT46	0.61	1.20, 2.24	0.002	0.559	0.002	0.002	0.002	0.002	0.002	0.002	High_AboveMedian	IFT46.BIN	dichotomous	FALSE	level	FALSE	313	164	313	prop_hazard	HR	IFT46.BINHigh_AboveMedian	factor	2	contr.treatment	treatment	156	95	81,216	0.159	3.13	164	1.2	2.24
IL18R1	1.64	0.45, 0.83	0.002	0.563	0.002	0.002	0.001	0.002	0.002	0.002	High_AboveMedian	IL18R1.BIN	dichotomous	FALSE	level	FALSE	313	164	313	prop_hazard	HR	IL18R1.BINHigh_AboveMedian	factor	2	contr.treatment	treatment	156	70	102,198	0.158	-3.14	164	0.45	0.83
IL2RB	1.64	0.45, 0.84	0.002	0.568	0.002	0.002	0.002	0.002	0.002	0.002	High_AboveMedian	IL2RB.BIN	dichotomous	FALSE	level	FALSE	313	164	313	prop_hazard	HR	IL2RB.BINHigh_AboveMedian	factor	2	contr.treatment	treatment	156	71	102,755	0.158	-3.08	164	0.45	0.84
IL7R	1.61	0.45, 0.84	0.002	0.558	0.002	0.002	0.002	0.002	0.002	0.002	High_AboveMedian	IL7R.BIN	dichotomous	FALSE	level	FALSE	313	164	313	prop_hazard	HR	IL7R.BINHigh_AboveMedian	factor	2	contr.treatment	treatment	156	68	99,185	0.159	-3.05	164	0.45	0.84
ITIH4	1.64	0.45, 0.83	0.002	0.553	0.002	0.002	0.002	0.002	0.002	0.002	High_AboveMedian	ITIH4.BIN	dichotomous	FALSE	level	FALSE	313	164	313	prop_hazard	HR	ITIH4.BINHigh_AboveMedian	factor	2	contr.treatment	treatment	156	70	102,466	0.159	-3.12	164	0.45	0.83
KCNH4	1.64	0.45, 0.84	0.002	0.565	0.002	0.002	0.002	0.002	0.002	0.002	High_AboveMedian	KCNH4.BIN	dichotomous	FALSE	level	FALSE	313	164	313	prop_hazard	HR	KCNH4.BINHigh_AboveMedian	factor	2	contr.treatment	treatment	156	72	104,742	0.159	-3.08	164	0.45	0.84
KCP	1.64	0.44, 0.83	0.002	0.545	0.002	0.002	0.002	0.002	0.002	0.002	High_AboveMedian	KCP.BIN	dichotomous	FALSE	level	FALSE	313	164	313	prop_hazard	HR	KCP.BINHigh_AboveMedian	factor	2	contr.treatment	treatment	156	65	96,934	0.16	-3.13	164	0.44	0.83
KCTD1	0.61	1.21, 2.26	0.002	0.553	0.001	0.002	0.001	0.0015	0.002	0.0015	High_AboveMedian	KCTD1.BIN	dichotomous	FALSE	level	FALSE	313	164	313	prop_hazard	HR	KCTD1.BINHigh_AboveMedian	factor	2	contr.treatment	treatment	156	96	81,520	0.159	3.15	164	1.21	2.26
KIF19	1.64	0.44, 0.83	0.002	0.561	0.002	0.002	0.001	0.002	0.002	0.002	High_AboveMedian	KIF19.BIN	dichotomous	FALSE	level	FALSE	313	164	313	prop_hazard	HR	KIF19.BINHigh_AboveMedian	factor	2	contr.treatment	treatment	156	71	103,790	0.159	-3.15	164	0.44	0.83
KLHL34	1.61	0.45, 0.84	0.002	0.563	0.002	0.002	0.002	0.002	0.002	0.002	High_AboveMedian	KLHL34.BIN	dichotomous	FALSE	level	FALSE	313	164	313	prop_hazard	HR	KLHL34.BINHigh_AboveMedian	factor	2	contr.treatment	treatment	156	72	103,331	0.158	-3.04	164	0.45	0.84
LACTB	1.61	0.45, 0.84	0.002	0.561	0.002	0.002	0.002	0.002	0.002	0.002	High_AboveMedian	LACTB.BIN	dichotomous	FALSE	level	FALSE	313	164	313	prop_hazard	HR	LACTB.BINHigh_AboveMedian	factor	2	contr.treatment	treatment	156	69	99,815	0.158	-3.04	164	0.45	0.84
LAG3	1.64	0.45, 0.84	0.002	0.564	0.002	0.002	0.002	0.002	0.002	0.002	High_AboveMedian	LAG3.BIN	dichotomous	FALSE	level	FALSE	313	164	313	prop_hazard	HR	LAG3.BINHigh_AboveMedian	factor	2	contr.treatment	treatment	156	71	103,063	0.159	-3.09	164	0.45	0.84
LAMP3	1.64	0.44, 0.83	0.002	0.569	0.001	0.002	0.001	0.0015	0.002	0.0015	High_AboveMedian	LAMP3.BIN	dichotomous	FALSE	level	FALSE	313	164	313	prop_hazard	HR	LAMP3.BINHigh_AboveMedian	factor	2	contr.treatment	treatment	156	69	100,372	0.158	-3.17	164	0.44	0.83
LAP3	1.64	0.45, 0.84	0.002	0.565	0.002	0.002	0.002	0.002	0.002	0.002	High_AboveMedian	LAP3.BIN	dichotomous	FALSE	level	FALSE	313	164	313	prop_hazard	HR	LAP3.BINHigh_AboveMedian	factor	2	contr.treatment	treatment	156	71	102,712	0.158	-3.09	164	0.45	0.84
LARGE2	1.67	0.44, 0.82	0.002	0.569	0.001	0.002	0.001	0.0015	0.002	0.0015	High_AboveMedian	LARGE2.BIN	dichotomous	FALSE	level	FALSE	313	164	313	prop_hazard	HR	LARGE2.BINHigh_AboveMedian	factor	2	contr.treatment	treatment	156	71	103,781	0.158	-3.17	164	0.44	0.82
LILRB1	1.64	0.45, 0.83	0.002	0.557	0.002	0.002	0.002	0.002	0.002	0.002	High_AboveMedian	LILRB1.BIN	dichotomous	FALSE	level	FALSE	313	164	313	prop_hazard	HR	LILRB1.BINHigh_AboveMedian	factor	2	contr.treatment	treatment	156	70	102,702	0.159	-3.12	164	0.45	0.83
LILRB5	1.64	0.45, 0.83	0.002	0.559	0.002	0.002	0.002	0.002	0.002	0.002	High_AboveMedian	LILRB5.BIN	dichotomous	FALSE	level	FALSE	313	164	313	prop_hazard	HR	LILRB5.BINHigh_AboveMedian	factor	2	contr.treatment	treatment	156	68	99,790	0.159	-3.1	164	0.45	0.83
LY75	1.64	0.45, 0.83	0.002	0.567	0.002	0.002	0.002	0.002	0.002	0.002	High_AboveMedian	LY75.BIN	dichotomous	FALSE	level	FALSE	313	164	313	prop_hazard	HR	LY75.BINHigh_AboveMedian	factor	2	contr.treatment	treatment	156	71	102,940	0.158	-3.12	164	0.45	0.83
LYN	1.64	0.45, 0.83	0.002	0.562	0.002	0.002	0.002	0.002	0.002	0.002	High_AboveMedian	LYN.BIN	dichotomous	FALSE	level	FALSE	313	164	313	prop_hazard	HR	LYN.BINHigh_AboveMedian	factor	2	contr.treatment	treatment	156	69	100,214	0.159	-3.1	164	0.45	0.83
MAN1A1	1.67	0.44, 0.82	0.002	0.555	0.001	0.002	0.001	0.0015	0.002	0.0015	High_AboveMedian	MAN1A1.BIN	dichotomous	FALSE	level	FALSE	313	164	313	prop_hazard	HR	MAN1A1.BINHigh_AboveMedian	factor	2	contr.treatment	treatment	156	68	101,012	0.159	-3.17	164	0.44	0.82
MRPS6	0.61	1.19, 2.22	0.002	0.55	0.002	0.002	0.002	0.002	0.002	0.002	High_AboveMedian	MRPS6.BIN	dichotomous	FALSE	level	FALSE	313	164	313	prop_hazard	HR	MRPS6.BINHigh_AboveMedian	factor	2	contr.treatment	treatment	156	96	82,169	0.159	3.05	164	1.19	2.22
MYRF	0.61	1.21, 2.26	0.002	0.559	0.001	0.002	0.001	0.0015	0.002	0.0015	High_AboveMedian	MYRF.BIN	dichotomous	FALSE	level	FALSE	313	164	313	prop_hazard	HR	MYRF.BINHigh_AboveMedian	factor	2	contr.treatment	treatment	156	96	82,452	0.159	3.17	164	1.21	2.26
NTNG2	1.64	0.44, 0.83	0.002	0.568	0.001	0.002	0.001	0.0015	0.002	0.0015	High_AboveMedian	NTNG2.BIN	dichotomous	FALSE	level	FALSE	313	164	313	prop_hazard	HR	NTNG2.BINHigh_AboveMedian	factor	2	contr.treatment	treatment	156	71	103,059	0.158	-3.17	164	0.44	0.83
PAIP1	0.61	1.20, 2.24	0.002	0.558	0.002	0.002	0.002	0.002	0.002	0.002	High_AboveMedian	PAIP1.BIN	dichotomous	FALSE	level	FALSE	313	164	313	prop_hazard	HR	PAIP1.BINHigh_AboveMedian	factor	2	contr.treatment	treatment	156	94	80,493	0.158	3.13	164	1.2	2.24
PAQR3	0.6	1.21, 2.26	0.002	0.55	0.001	0.002	0.001	0.0015	0.002	0.0015	High_AboveMedian	PAQR3.BIN	dichotomous	FALSE	level	FALSE	313	164	313	prop_hazard	HR	PAQR3.BINHigh_AboveMedian	factor	2	contr.treatment	treatment	156	98	84,689	0.16	3.16	164	1.21	2.26
PCDHB5	0.61	1.19, 2.22	0.002	0.566	0.002	0.002	0.002	0.002	0.002	0.002	High_AboveMedian	PCDHB5.BIN	dichotomous	FALSE	level	FALSE	313	164	313	prop_hazard	HR	PCDHB5.BINHigh_AboveMedian	factor	2	contr.treatment	treatment	156	95	83,252	0.158	3.08	164	1.19	2.22
PIK3AP1	1.61	0.45, 0.84	0.002	0.557	0.002	0.002	0.002	0.002	0.002	0.002	High_AboveMedian	PIK3AP1.BIN	dichotomous	FALSE	level	FALSE	313	164	313	prop_hazard	HR	PIK3AP1.BINHigh_AboveMedian	factor	2	contr.treatment	treatment	156	71	103,389	0.159	-3.06	164	0.45	0.84
PIMREG	0.61	1.19, 2.23	0.002	0.555	0.002	0.002	0.002	0.002	0.002	0.002	High_AboveMedian	PIMREG.BIN	dichotomous	FALSE	level	FALSE	313	164	313	prop_hazard	HR	PIMREG.BINHigh_AboveMedian	factor	2	contr.treatment	treatment	156	94	79,848	0.159	3.08	164	1.19	2.23
PIP4P2	0.61	1.20, 2.25	0.002	0.548	0.002	0.002	0.002	0.002	0.002	0.002	High_AboveMedian	PIP4P2.BIN	dichotomous	FALSE	level	FALSE	313	164	313	prop_hazard	HR	PIP4P2.BINHigh_AboveMedian	factor	2	contr.treatment	treatment	156	98	85,018	0.159	3.12	164	1.2	2.25
PLA2G7	1.67	0.44, 0.83	0.002	0.552	0.001	0.002	0.001	0.0015	0.002	0.0015	High_AboveMedian	PLA2G7.BIN	dichotomous	FALSE	level	FALSE	313	164	313	prop_hazard	HR	PLA2G7.BINHigh_AboveMedian	factor	2	contr.treatment	treatment	156	67	99,339	0.16	-3.16	164	0.44	0.83
PNPLA6	1.64	0.44, 0.83	0.002	0.567	0.001	0.002	0.001	0.0015	0.002	0.0015	High_AboveMedian	PNPLA6.BIN	dichotomous	FALSE	level	FALSE	313	164	313	prop_hazard	HR	PNPLA6.BINHigh_AboveMedian	factor	2	contr.treatment	treatment	156	70	102,583	0.159	-3.16	164	0.44	0.83
PODN	1.64	0.45, 0.83	0.002	0.556	0.002	0.002	0.002	0.002	0.002	0.002	High_AboveMedian	PODN.BIN	dichotomous	FALSE	level	FALSE	313	164	313	prop_hazard	HR	PODN.BINHigh_AboveMedian	factor	2	contr.treatment	treatment	156	67	98,905	0.159	-3.12	164	0.45	0.83
PRDX6	0.61	1.20, 2.24	0.002	0.549	0.002	0.002	0.002	0.002	0.002	0.002	High_AboveMedian	PRDX6.BIN	dichotomous	FALSE	level	FALSE	313	164	313	prop_hazard	HR	PRDX6.BINHigh_AboveMedian	factor	2	contr.treatment	treatment	156	96	82,059	0.159	3.11	164	1.2	2.24
PRKCH	1.64	0.45, 0.83	0.002	0.568	0.002	0.002	0.002	0.002	0.002	0.002	High_AboveMedian	PRKCH.BIN	dichotomous	FALSE	level	FALSE	313	164	313	prop_hazard	HR	PRKCH.BINHigh_AboveMedian	factor	2	contr.treatment	treatment	156	70	101,310	0.158	-3.13	164	0.45	0.83
PRPSAP2	0.61	1.19, 2.23	0.002	0.558	0.002	0.002	0.002	0.002	0.002	0.002	High_AboveMedian	PRPSAP2.BIN	dichotomous	FALSE	level	FALSE	313	164	313	prop_hazard	HR	PRPSAP2.BINHigh_AboveMedian	factor	2	contr.treatment	treatment	156	95	80,675	0.159	3.08	164	1.19	2.23
PSMB10	1.64	0.45, 0.83	0.002	0.572	0.002	0.002	0.002	0.002	0.002	0.002	High_AboveMedian	PSMB10.BIN	dichotomous	FALSE	level	FALSE	313	164	313	prop_hazard	HR	PSMB10.BINHigh_AboveMedian	factor	2	contr.treatment	treatment	156	72	104,007	0.158	-3.12	164	0.45	0.83
RAD54B	0.61	1.21, 2.25	0.002	0.565	0.002	0.002	0.001	0.002	0.002	0.002	High_AboveMedian	RAD54B.BIN	dichotomous	FALSE	level	FALSE	313	164	313	prop_hazard	HR	RAD54B.BINHigh_AboveMedian	factor	2	contr.treatment	treatment	156	96	83,794	0.159	3.15	164	1.21	2.25
RASGEF1B	1.61	0.45, 0.84	0.002	0.559	0.002	0.002	0.002	0.002	0.002	0.002	High_AboveMedian	RASGEF1B.BIN	dichotomous	FALSE	level	FALSE	313	164	313	prop_hazard	HR	RASGEF1B.BINHigh_AboveMedian	factor	2	contr.treatment	treatment	156	69	100,823	0.159	-3.04	164	0.45	0.84
RASGRF2	1.64	0.45, 0.83	0.002	0.561	0.002	0.002	0.002	0.002	0.002	0.002	High_AboveMedian	RASGRF2.BIN	dichotomous	FALSE	level	FALSE	313	164	313	prop_hazard	HR	RASGRF2.BINHigh_AboveMedian	factor	2	contr.treatment	treatment	156	69	101,620	0.159	-3.12	164	0.45	0.83
RELT	1.64	0.45, 0.84	0.002	0.551	0.002	0.002	0.002	0.002	0.002	0.002	High_AboveMedian	RELT.BIN	dichotomous	FALSE	level	FALSE	313	164	313	prop_hazard	HR	RELT.BINHigh_AboveMedian	factor	2	contr.treatment	treatment	156	68	99,495	0.159	-3.06	164	0.45	0.84
RHEX	1.61	0.45, 0.84	0.002	0.558	0.002	0.002	0.002	0.002	0.002	0.002	High_AboveMedian	RHEX.BIN	dichotomous	FALSE	level	FALSE	313	164	313	prop_hazard	HR	RHEX.BINHigh_AboveMedian	factor	2	contr.treatment	treatment	156	71	103,782	0.159	-3.04	164	0.45	0.84
RIC3	1.64	0.45, 0.83	0.002	0.569	0.002	0.002	0.002	0.002	0.002	0.002	High_AboveMedian	RIC3.BIN	dichotomous	FALSE	level	FALSE	313	164	313	prop_hazard	HR	RIC3.BINHigh_AboveMedian	factor	2	contr.treatment	treatment	156	72	104,180	0.158	-3.1	164	0.45	0.83
RIT2	0.46	1.33, 3.58	0.002	0.53	0.005	0.002	0.002	0.005	0.003	0.003	High_AboveMedian	RIT2.BIN	dichotomous	FALSE	level	FALSE	313	164	313	prop_hazard	HR	RIT2.BINHigh_AboveMedian	factor	2	contr.treatment	treatment	25	18	8,825	0.252	3.09	164	1.33	3.58
RPS6KA1	1.64	0.45, 0.84	0.002	0.564	0.002	0.002	0.002	0.002	0.002	0.002	High_AboveMedian	RPS6KA1.BIN	dichotomous	FALSE	level	FALSE	313	164	313	prop_hazard	HR	RPS6KA1.BINHigh_AboveMedian	factor	2	contr.treatment	treatment	156	70	100,935	0.158	-3.08	164	0.45	0.84
RTL8A	0.61	1.20, 2.23	0.002	0.553	0.002	0.002	0.002	0.002	0.002	0.002	High_AboveMedian	RTL8A.BIN	dichotomous	FALSE	level	FALSE	313	164	313	prop_hazard	HR	RTL8A.BINHigh_AboveMedian	factor	2	contr.treatment	treatment	156	95	81,418	0.159	3.09	164	1.2	2.23
SCNN1B	1.64	0.45, 0.83	0.002	0.572	0.002	0.002	0.002	0.002	0.002	0.002	High_AboveMedian	SCNN1B.BIN	dichotomous	FALSE	level	FALSE	313	164	313	prop_hazard	HR	SCNN1B.BINHigh_AboveMedian	factor	2	contr.treatment	treatment	156	70	101,445	0.158	-3.13	164	0.45	0.83
SEC61G	0.62	1.19, 2.21	0.002	0.556	0.002	0.002	0.002	0.002	0.002	0.002	High_AboveMedian	SEC61G.BIN	dichotomous	FALSE	level	FALSE	313	164	313	prop_hazard	HR	SEC61G.BINHigh_AboveMedian	factor	2	contr.treatment	treatment	156	95	81,876	0.158	3.05	164	1.19	2.21
SEH1L	0.61	1.21, 2.25	0.002	0.552	0.001	0.002	0.001	0.0015	0.002	0.0015	High_AboveMedian	SEH1L.BIN	dichotomous	FALSE	level	FALSE	313	164	313	prop_hazard	HR	SEH1L.BINHigh_AboveMedian	factor	2	contr.treatment	treatment	156	94	79,180	0.159	3.16	164	1.21	2.25
SEPTIN11	0.62	1.19, 2.21	0.002	0.567	0.002	0.002	0.002	0.002	0.002	0.002	High_AboveMedian	SEPTIN11.BIN	dichotomous	FALSE	level	FALSE	313	164	313	prop_hazard	HR	SEPTIN11.BINHigh_AboveMedian	factor	2	contr.treatment	treatment	156	94	82,320	0.158	3.05	164	1.19	2.21
SIGLEC9	1.64	0.45, 0.84	0.002	0.552	0.002	0.002	0.002	0.002	0.002	0.002	High_AboveMedian	SIGLEC9.BIN	dichotomous	FALSE	level	FALSE	313	164	313	prop_hazard	HR	SIGLEC9.BINHigh_AboveMedian	factor	2	contr.treatment	treatment	156	68	99,497	0.159	-3.08	164	0.45	0.84
SLC15A3	1.61	0.45, 0.84	0.002	0.551	0.002	0.002	0.002	0.002	0.002	0.002	High_AboveMedian	SLC15A3.BIN	dichotomous	FALSE	level	FALSE	313	164	313	prop_hazard	HR	SLC15A3.BINHigh_AboveMedian	factor	2	contr.treatment	treatment	156	69	100,391	0.159	-3.03	164	0.45	0.84
SLC5A3	0.61	1.20, 2.23	0.002	0.552	0.002	0.002	0.002	0.002	0.002	0.002	High_AboveMedian	SLC5A3.BIN	dichotomous	FALSE	level	FALSE	313	164	313	prop_hazard	HR	SLC5A3.BINHigh_AboveMedian	factor	2	contr.treatment	treatment	156	96	82,947	0.159	3.09	164	1.2	2.23
SMAP1	1.64	0.45, 0.84	0.002	0.552	0.002	0.002	0.002	0.002	0.002	0.002	High_AboveMedian	SMAP1.BIN	dichotomous	FALSE	level	FALSE	313	164	313	prop_hazard	HR	SMAP1.BINHigh_AboveMedian	factor	2	contr.treatment	treatment	156	66	96,831	0.16	-3.05	164	0.45	0.84
SNX9	1.61	0.45, 0.84	0.002	0.561	0.002	0.002	0.002	0.002	0.002	0.002	High_AboveMedian	SNX9.BIN	dichotomous	FALSE	level	FALSE	313	164	313	prop_hazard	HR	SNX9.BINHigh_AboveMedian	factor	2	contr.treatment	treatment	156	69	100,116	0.159	-3.04	164	0.45	0.84
SP100	1.67	0.44, 0.82	0.002	0.563	0.001	0.002	0.001	0.0015	0.002	0.0015	High_AboveMedian	SP100.BIN	dichotomous	FALSE	level	FALSE	313	164	313	prop_hazard	HR	SP100.BINHigh_AboveMedian	factor	2	contr.treatment	treatment	156	70	102,735	0.159	-3.17	164	0.44	0.82
SPATA2	0.61	1.21, 2.25	0.002	0.553	0.002	0.002	0.001	0.002	0.002	0.002	High_AboveMedian	SPATA2.BIN	dichotomous	FALSE	level	FALSE	313	164	313	prop_hazard	HR	SPATA2.BINHigh_AboveMedian	factor	2	contr.treatment	treatment	156	95	80,136	0.159	3.15	164	1.21	2.25
SPI1	1.67	0.44, 0.83	0.002	0.559	0.001	0.002	0.001	0.0015	0.002	0.0015	High_AboveMedian	SPI1.BIN	dichotomous	FALSE	level	FALSE	313	164	313	prop_hazard	HR	SPI1.BINHigh_AboveMedian	factor	2	contr.treatment	treatment	156	70	102,912	0.159	-3.17	164	0.44	0.83
SPRY4	0.61	1.19, 2.22	0.002	0.552	0.002	0.002	0.002	0.002	0.002	0.002	High_AboveMedian	SPRY4.BIN	dichotomous	FALSE	level	FALSE	313	164	313	prop_hazard	HR	SPRY4.BINHigh_AboveMedian	factor	2	contr.treatment	treatment	156	96	82,460	0.159	3.07	164	1.19	2.22
SRD5A1	0.61	1.21, 2.26	0.002	0.542	0.002	0.002	0.002	0.002	0.002	0.002	High_AboveMedian	SRD5A1.BIN	dichotomous	FALSE	level	FALSE	313	164	313	prop_hazard	HR	SRD5A1.BINHigh_AboveMedian	factor	2	contr.treatment	treatment	156	98	83,194	0.16	3.13	164	1.21	2.26
STAU2	0.61	1.19, 2.22	0.002	0.567	0.002	0.002	0.002	0.002	0.002	0.002	High_AboveMedian	STAU2.BIN	dichotomous	FALSE	level	FALSE	313	164	313	prop_hazard	HR	STAU2.BINHigh_AboveMedian	factor	2	contr.treatment	treatment	156	96	84,456	0.159	3.06	164	1.19	2.22
STON2	1.61	0.45, 0.84	0.002	0.555	0.002	0.002	0.002	0.002	0.002	0.002	High_AboveMedian	STON2.BIN	dichotomous	FALSE	level	FALSE	313	164	313	prop_hazard	HR	STON2.BINHigh_AboveMedian	factor	2	contr.treatment	treatment	156	68	99,542	0.159	-3.03	164	0.45	0.84
THAP2	0.61	1.21, 2.25	0.002	0.555	0.002	0.002	0.002	0.002	0.002	0.002	High_AboveMedian	THAP2.BIN	dichotomous	FALSE	level	FALSE	313	164	313	prop_hazard	HR	THAP2.BINHigh_AboveMedian	factor	2	contr.treatment	treatment	156	96	81,615	0.159	3.14	164	1.21	2.25
TMEM176B	1.64	0.44, 0.83	0.002	0.553	0.002	0.002	0.002	0.002	0.002	0.002	High_AboveMedian	TMEM176B.BIN	dichotomous	FALSE	level	FALSE	313	164	313	prop_hazard	HR	TMEM176B.BINHigh_AboveMedian	factor	2	contr.treatment	treatment	156	70	103,257	0.159	-3.14	164	0.44	0.83
TMEM230	0.61	1.20, 2.24	0.002	0.556	0.002	0.002	0.002	0.002	0.002	0.002	High_AboveMedian	TMEM230.BIN	dichotomous	FALSE	level	FALSE	313	164	313	prop_hazard	HR	TMEM230.BINHigh_AboveMedian	factor	2	contr.treatment	treatment	156	94	78,974	0.159	3.13	164	1.2	2.24
TMEM256	0.61	1.20, 2.23	0.002	0.559	0.002	0.002	0.002	0.002	0.002	0.002	High_AboveMedian	TMEM256.BIN	dichotomous	FALSE	level	FALSE	313	164	313	prop_hazard	HR	TMEM256.BINHigh_AboveMedian	factor	2	contr.treatment	treatment	156	95	81,750	0.159	3.1	164	1.2	2.23
TMEM54	0.61	1.20, 2.24	0.002	0.549	0.002	0.002	0.002	0.002	0.002	0.002	High_AboveMedian	TMEM54.BIN	dichotomous	FALSE	level	FALSE	313	164	313	prop_hazard	HR	TMEM54.BINHigh_AboveMedian	factor	2	contr.treatment	treatment	156	95	80,314	0.159	3.09	164	1.2	2.24
TNFRSF10A	1.64	0.45, 0.84	0.002	0.559	0.002	0.002	0.002	0.002	0.002	0.002	High_AboveMedian	TNFRSF10A.BIN	dichotomous	FALSE	level	FALSE	313	164	313	prop_hazard	HR	TNFRSF10A.BINHigh_AboveMedian	factor	2	contr.treatment	treatment	156	70	101,636	0.159	-3.08	164	0.45	0.84
TNFRSF13B	1.64	0.44, 0.83	0.002	0.564	0.002	0.002	0.002	0.002	0.002	0.002	High_AboveMedian	TNFRSF13B.BIN	dichotomous	FALSE	level	FALSE	313	164	313	prop_hazard	HR	TNFRSF13B.BINHigh_AboveMedian	factor	2	contr.treatment	treatment	156	69	101,234	0.159	-3.14	164	0.44	0.83
TNFSF14	1.64	0.45, 0.84	0.002	0.562	0.002	0.002	0.002	0.002	0.002	0.002	High_AboveMedian	TNFSF14.BIN	dichotomous	FALSE	level	FALSE	313	164	313	prop_hazard	HR	TNFSF14.BINHigh_AboveMedian	factor	2	contr.treatment	treatment	156	70	102,262	0.159	-3.09	164	0.45	0.84
TPRG1	1.64	0.45, 0.84	0.002	0.559	0.002	0.002	0.002	0.002	0.002	0.002	High_AboveMedian	TPRG1.BIN	dichotomous	FALSE	level	FALSE	313	164	313	prop_hazard	HR	TPRG1.BINHigh_AboveMedian	factor	2	contr.treatment	treatment	156	68	100,130	0.159	-3.05	164	0.45	0.84
UBASH3A	1.61	0.45, 0.84	0.002	0.56	0.002	0.002	0.002	0.002	0.002	0.002	High_AboveMedian	UBASH3A.BIN	dichotomous	FALSE	level	FALSE	313	164	313	prop_hazard	HR	UBASH3A.BINHigh_AboveMedian	factor	2	contr.treatment	treatment	156	71	102,681	0.159	-3.05	164	0.45	0.84
UTS2R	1.64	0.45, 0.83	0.002	0.555	0.002	0.002	0.002	0.002	0.002	0.002	High_AboveMedian	UTS2R.BIN	dichotomous	FALSE	level	FALSE	313	164	313	prop_hazard	HR	UTS2R.BINHigh_AboveMedian	factor	2	contr.treatment	treatment	156	70	102,503	0.159	-3.11	164	0.45	0.83
WHAMM	1.64	0.45, 0.84	0.002	0.558	0.002	0.002	0.002	0.002	0.002	0.002	High_AboveMedian	WHAMM.BIN	dichotomous	FALSE	level	FALSE	313	164	313	prop_hazard	HR	WHAMM.BINHigh_AboveMedian	factor	2	contr.treatment	treatment	156	71	103,314	0.159	-3.07	164	0.45	0.84
XIRP1	1.61	0.45, 0.84	0.002	0.563	0.002	0.002	0.002	0.002	0.002	0.002	High_AboveMedian	XIRP1.BIN	dichotomous	FALSE	level	FALSE	313	164	313	prop_hazard	HR	XIRP1.BINHigh_AboveMedian	factor	2	contr.treatment	treatment	156	69	100,336	0.159	-3.05	164	0.45	0.84
YAP1	0.61	1.20, 2.23	0.002	0.557	0.002	0.002	0.002	0.002	0.002	0.002	High_AboveMedian	YAP1.BIN	dichotomous	FALSE	level	FALSE	313	164	313	prop_hazard	HR	YAP1.BINHigh_AboveMedian	factor	2	contr.treatment	treatment	156	95	81,228	0.159	3.08	164	1.2	2.23
ZCCHC2	1.61	0.45, 0.84	0.002	0.555	0.002	0.002	0.002	0.002	0.002	0.002	High_AboveMedian	ZCCHC2.BIN	dichotomous	FALSE	level	FALSE	313	164	313	prop_hazard	HR	ZCCHC2.BINHigh_AboveMedian	factor	2	contr.treatment	treatment	156	72	105,060	0.159	-3.03	164	0.45	0.84
ZNF300	0.61	1.20, 2.24	0.002	0.552	0.002	0.002	0.002	0.002	0.002	0.002	High_AboveMedian	ZNF300.BIN	dichotomous	FALSE	level	FALSE	313	164	313	prop_hazard	HR	ZNF300.BINHigh_AboveMedian	factor	2	contr.treatment	treatment	156	96	82,763	0.159	3.11	164	1.2	2.24
ABCB1	1.61	0.45, 0.85	0.003	0.558	0.002	0.003	0.002	0.003	0.003	0.003	High_AboveMedian	ABCB1.BIN	dichotomous	FALSE	level	FALSE	313	164	313	prop_hazard	HR	ABCB1.BINHigh_AboveMedian	factor	2	contr.treatment	treatment	156	70	101,551	0.159	-3.02	164	0.45	0.85
ABCB6	0.62	1.17, 2.18	0.003	0.559	0.003	0.003	0.003	0.003	0.003	0.003	High_AboveMedian	ABCB6.BIN	dichotomous	FALSE	level	FALSE	313	164	313	prop_hazard	HR	ABCB6.BINHigh_AboveMedian	factor	2	contr.treatment	treatment	156	96	84,796	0.159	2.97	164	1.17	2.18
ABCC1	1.61	0.45, 0.84	0.003	0.55	0.002	0.003	0.002	0.003	0.003	0.003	High_AboveMedian	ABCC1.BIN	dichotomous	FALSE	level	FALSE	313	164	313	prop_hazard	HR	ABCC1.BINHigh_AboveMedian	factor	2	contr.treatment	treatment	156	69	101,134	0.16	-3.02	164	0.45	0.84
AC240274.1	1.61	0.46, 0.85	0.003	0.539	0.003	0.003	0.003	0.003	0.003	0.003	High_AboveMedian	AC240274.1.BIN	dichotomous	FALSE	level	FALSE	313	164	313	prop_hazard	HR	AC240274.1.BINHigh_AboveMedian	factor	2	contr.treatment	treatment	156	67	98,809	0.16	-2.94	164	0.46	0.85
ADAMTS2	1.61	0.46, 0.85	0.003	0.553	0.003	0.003	0.003	0.003	0.003	0.003	High_AboveMedian	ADAMTS2.BIN	dichotomous	FALSE	level	FALSE	313	164	313	prop_hazard	HR	ADAMTS2.BINHigh_AboveMedian	factor	2	contr.treatment	treatment	156	70	102,180	0.159	-2.98	164	0.46	0.85
APOL4	1.61	0.45, 0.85	0.003	0.552	0.002	0.003	0.002	0.003	0.003	0.003	High_AboveMedian	APOL4.BIN	dichotomous	FALSE	level	FALSE	313	164	313	prop_hazard	HR	APOL4.BINHigh_AboveMedian	factor	2	contr.treatment	treatment	156	70	101,130	0.159	-3.01	164	0.45	0.85
ARHGAP8	1.61	0.46, 0.85	0.003	0.557	0.002	0.003	0.003	0.003	0.003	0.003	High_AboveMedian	ARHGAP8.BIN	dichotomous	FALSE	level	FALSE	313	164	313	prop_hazard	HR	ARHGAP8.BINHigh_AboveMedian	factor	2	contr.treatment	treatment	156	67	95,779	0.159	-2.99	164	0.46	0.85
ASGR2	1.59	0.46, 0.86	0.003	0.556	0.003	0.003	0.003	0.003	0.003	0.003	High_AboveMedian	ASGR2.BIN	dichotomous	FALSE	level	FALSE	313	164	313	prop_hazard	HR	ASGR2.BINHigh_AboveMedian	factor	2	contr.treatment	treatment	156	70	99,884	0.158	-2.94	164	0.46	0.86
B4GALNT4	0.62	1.18, 2.20	0.003	0.546	0.002	0.003	0.002	0.003	0.003	0.003	High_AboveMedian	B4GALNT4.BIN	dichotomous	FALSE	level	FALSE	313	164	313	prop_hazard	HR	B4GALNT4.BINHigh_AboveMedian	factor	2	contr.treatment	treatment	156	96	82,454	0.159	3.01	164	1.18	2.2
BMS1	1.59	0.46, 0.85	0.003	0.555	0.003	0.003	0.003	0.003	0.003	0.003	High_AboveMedian	BMS1.BIN	dichotomous	FALSE	level	FALSE	313	164	313	prop_hazard	HR	BMS1.BINHigh_AboveMedian	factor	2	contr.treatment	treatment	156	70	101,040	0.159	-2.95	164	0.46	0.85
C1D	0.63	1.17, 2.17	0.003	0.554	0.003	0.003	0.003	0.003	0.003	0.003	High_AboveMedian	C1D.BIN	dichotomous	FALSE	level	FALSE	313	164	313	prop_hazard	HR	C1D.BINHigh_AboveMedian	factor	2	contr.treatment	treatment	156	94	81,244	0.159	2.93	164	1.17	2.17
C1QB	1.59	0.46, 0.85	0.003	0.561	0.003	0.003	0.003	0.003	0.003	0.003	High_AboveMedian	C1QB.BIN	dichotomous	FALSE	level	FALSE	313	164	313	prop_hazard	HR	C1QB.BINHigh_AboveMedian	factor	2	contr.treatment	treatment	156	73	104,052	0.158	-2.97	164	0.46	0.85
C1S	1.61	0.46, 0.85	0.003	0.557	0.003	0.003	0.003	0.003	0.003	0.003	High_AboveMedian	C1S.BIN	dichotomous	FALSE	level	FALSE	313	164	313	prop_hazard	HR	C1S.BINHigh_AboveMedian	factor	2	contr.treatment	treatment	156	71	103,256	0.159	-2.97	164	0.46	0.85
CARD11	1.59	0.46, 0.86	0.003	0.556	0.003	0.003	0.003	0.003	0.003	0.003	High_AboveMedian	CARD11.BIN	dichotomous	FALSE	level	FALSE	313	164	313	prop_hazard	HR	CARD11.BINHigh_AboveMedian	factor	2	contr.treatment	treatment	156	71	102,323	0.159	-2.94	164	0.46	0.86
CARD17	1.59	0.46, 0.85	0.003	0.564	0.003	0.003	0.003	0.003	0.003	0.003	High_AboveMedian	CARD17.BIN	dichotomous	FALSE	level	FALSE	313	164	313	prop_hazard	HR	CARD17.BINHigh_AboveMedian	factor	2	contr.treatment	treatment	156	72	102,438	0.158	-2.95	164	0.46	0.85
CBFA2T3	1.61	0.46, 0.85	0.003	0.562	0.003	0.003	0.002	0.003	0.003	0.003	High_AboveMedian	CBFA2T3.BIN	dichotomous	FALSE	level	FALSE	313	164	313	prop_hazard	HR	CBFA2T3.BINHigh_AboveMedian	factor	2	contr.treatment	treatment	156	71	102,850	0.158	-3	164	0.46	0.85
CD52	1.61	0.46, 0.85	0.003	0.564	0.002	0.003	0.002	0.003	0.003	0.003	High_AboveMedian	CD52.BIN	dichotomous	FALSE	level	FALSE	313	164	313	prop_hazard	HR	CD52.BINHigh_AboveMedian	factor	2	contr.treatment	treatment	156	71	102,214	0.158	-3.02	164	0.46	0.85
CELF6	1.61	0.46, 0.85	0.003	0.563	0.003	0.003	0.003	0.003	0.003	0.003	High_AboveMedian	CELF6.BIN	dichotomous	FALSE	level	FALSE	313	164	313	prop_hazard	HR	CELF6.BINHigh_AboveMedian	factor	2	contr.treatment	treatment	156	70	100,432	0.158	-3	164	0.46	0.85
CFP	1.61	0.46, 0.85	0.003	0.558	0.003	0.003	0.003	0.003	0.003	0.003	High_AboveMedian	CFP.BIN	dichotomous	FALSE	level	FALSE	313	164	313	prop_hazard	HR	CFP.BINHigh_AboveMedian	factor	2	contr.treatment	treatment	156	70	101,240	0.158	-2.99	164	0.46	0.85
CLIC6	1.59	0.46, 0.86	0.003	0.562	0.003	0.003	0.003	0.003	0.003	0.003	High_AboveMedian	CLIC6.BIN	dichotomous	FALSE	level	FALSE	313	164	313	prop_hazard	HR	CLIC6.BINHigh_AboveMedian	factor	2	contr.treatment	treatment	156	67	95,980	0.159	-2.94	164	0.46	0.86
COL6A3	1.61	0.46, 0.85	0.003	0.545	0.003	0.003	0.003	0.003	0.003	0.003	High_AboveMedian	COL6A3.BIN	dichotomous	FALSE	level	FALSE	313	164	313	prop_hazard	HR	COL6A3.BINHigh_AboveMedian	factor	2	contr.treatment	treatment	156	69	101,315	0.16	-2.96	164	0.46	0.85
COPS4	0.62	1.18, 2.20	0.003	0.556	0.002	0.003	0.002	0.003	0.003	0.003	High_AboveMedian	COPS4.BIN	dichotomous	FALSE	level	FALSE	313	164	313	prop_hazard	HR	COPS4.BINHigh_AboveMedian	factor	2	contr.treatment	treatment	156	94	80,995	0.159	3.01	164	1.18	2.2
CORO1A	1.61	0.46, 0.85	0.003	0.564	0.003	0.003	0.002	0.003	0.003	0.003	High_AboveMedian	CORO1A.BIN	dichotomous	FALSE	level	FALSE	313	164	313	prop_hazard	HR	CORO1A.BINHigh_AboveMedian	factor	2	contr.treatment	treatment	156	72	103,747	0.158	-3.01	164	0.46	0.85
CORO2B	0.62	1.18, 2.19	0.003	0.553	0.003	0.003	0.003	0.003	0.003	0.003	High_AboveMedian	CORO2B.BIN	dichotomous	FALSE	level	FALSE	313	164	313	prop_hazard	HR	CORO2B.BINHigh_AboveMedian	factor	2	contr.treatment	treatment	156	94	81,052	0.158	2.99	164	1.18	2.19
CR1	1.61	0.46, 0.85	0.003	0.552	0.003	0.003	0.003	0.003	0.003	0.003	High_AboveMedian	CR1.BIN	dichotomous	FALSE	level	FALSE	313	164	313	prop_hazard	HR	CR1.BINHigh_AboveMedian	factor	2	contr.treatment	treatment	156	69	100,254	0.159	-2.96	164	0.46	0.85
CSF2RB	1.59	0.46, 0.86	0.003	0.55	0.003	0.003	0.003	0.003	0.003	0.003	High_AboveMedian	CSF2RB.BIN	dichotomous	FALSE	level	FALSE	313	164	313	prop_hazard	HR	CSF2RB.BINHigh_AboveMedian	factor	2	contr.treatment	treatment	156	70	101,588	0.159	-2.92	164	0.46	0.86
DDIT3	0.63	1.17, 2.17	0.003	0.555	0.003	0.003	0.003	0.003	0.003	0.003	High_AboveMedian	DDIT3.BIN	dichotomous	FALSE	level	FALSE	313	164	313	prop_hazard	HR	DDIT3.BINHigh_AboveMedian	factor	2	contr.treatment	treatment	156	97	85,975	0.159	2.92	164	1.17	2.17
DENND1A	1.59	0.46, 0.86	0.003	0.551	0.003	0.003	0.003	0.003	0.003	0.003	High_AboveMedian	DENND1A.BIN	dichotomous	FALSE	level	FALSE	313	164	313	prop_hazard	HR	DENND1A.BINHigh_AboveMedian	factor	2	contr.treatment	treatment	156	68	98,702	0.159	-2.93	164	0.46	0.86
DNAJC12	0.62	1.17, 2.18	0.003	0.565	0.003	0.003	0.003	0.003	0.003	0.003	High_AboveMedian	DNAJC12.BIN	dichotomous	FALSE	level	FALSE	313	164	313	prop_hazard	HR	DNAJC12.BINHigh_AboveMedian	factor	2	contr.treatment	treatment	156	93	81,907	0.158	2.98	164	1.17	2.18
DNM2	1.61	0.45, 0.85	0.003	0.554	0.003	0.003	0.002	0.003	0.003	0.003	High_AboveMedian	DNM2.BIN	dichotomous	FALSE	level	FALSE	313	164	313	prop_hazard	HR	DNM2.BINHigh_AboveMedian	factor	2	contr.treatment	treatment	156	71	103,994	0.16	-3	164	0.45	0.85
ECEL1	1.59	0.46, 0.85	0.003	0.561	0.003	0.003	0.003	0.003	0.003	0.003	High_AboveMedian	ECEL1.BIN	dichotomous	FALSE	level	FALSE	313	164	313	prop_hazard	HR	ECEL1.BINHigh_AboveMedian	factor	2	contr.treatment	treatment	156	71	101,830	0.159	-2.96	164	0.46	0.85
EIF3E	0.63	1.17, 2.17	0.003	0.549	0.003	0.003	0.003	0.003	0.003	0.003	High_AboveMedian	EIF3E.BIN	dichotomous	FALSE	level	FALSE	313	164	313	prop_hazard	HR	EIF3E.BINHigh_AboveMedian	factor	2	contr.treatment	treatment	156	93	79,193	0.158	2.93	164	1.17	2.17
ENTPD6	0.62	1.17, 2.18	0.003	0.535	0.003	0.003	0.003	0.003	0.003	0.003	High_AboveMedian	ENTPD6.BIN	dichotomous	FALSE	level	FALSE	313	164	313	prop_hazard	HR	ENTPD6.BINHigh_AboveMedian	factor	2	contr.treatment	treatment	156	98	84,979	0.16	2.92	164	1.17	2.18
EPHA1	1.59	0.46, 0.86	0.003	0.556	0.003	0.003	0.003	0.003	0.003	0.003	High_AboveMedian	EPHA1.BIN	dichotomous	FALSE	level	FALSE	313	164	313	prop_hazard	HR	EPHA1.BINHigh_AboveMedian	factor	2	contr.treatment	treatment	156	70	101,199	0.159	-2.94	164	0.46	0.86
FAM171B	0.63	1.17, 2.17	0.003	0.559	0.003	0.003	0.003	0.003	0.003	0.003	High_AboveMedian	FAM171B.BIN	dichotomous	FALSE	level	FALSE	313	164	313	prop_hazard	HR	FAM171B.BINHigh_AboveMedian	factor	2	contr.treatment	treatment	156	93	80,818	0.158	2.94	164	1.17	2.17
FCN1	1.61	0.46, 0.85	0.003	0.552	0.003	0.003	0.003	0.003	0.003	0.003	High_AboveMedian	FCN1.BIN	dichotomous	FALSE	level	FALSE	313	164	313	prop_hazard	HR	FCN1.BINHigh_AboveMedian	factor	2	contr.treatment	treatment	156	69	99,096	0.159	-2.97	164	0.46	0.85
FOLR2	1.59	0.46, 0.86	0.003	0.557	0.003	0.003	0.003	0.003	0.003	0.003	High_AboveMedian	FOLR2.BIN	dichotomous	FALSE	level	FALSE	313	164	313	prop_hazard	HR	FOLR2.BINHigh_AboveMedian	factor	2	contr.treatment	treatment	156	70	100,428	0.158	-2.92	164	0.46	0.86
GBP1	1.61	0.46, 0.85	0.003	0.558	0.003	0.003	0.002	0.003	0.003	0.003	High_AboveMedian	GBP1.BIN	dichotomous	FALSE	level	FALSE	313	164	313	prop_hazard	HR	GBP1.BINHigh_AboveMedian	factor	2	contr.treatment	treatment	156	70	101,096	0.158	-3	164	0.46	0.85
GOLGA7	0.62	1.17, 2.18	0.003	0.551	0.003	0.003	0.003	0.003	0.003	0.003	High_AboveMedian	GOLGA7.BIN	dichotomous	FALSE	level	FALSE	313	164	313	prop_hazard	HR	GOLGA7.BINHigh_AboveMedian	factor	2	contr.treatment	treatment	156	93	79,000	0.159	2.94	164	1.17	2.18
GPR68	1.61	0.45, 0.85	0.003	0.552	0.003	0.003	0.003	0.003	0.003	0.003	High_AboveMedian	GPR68.BIN	dichotomous	FALSE	level	FALSE	313	164	313	prop_hazard	HR	GPR68.BINHigh_AboveMedian	factor	2	contr.treatment	treatment	156	72	104,558	0.16	-2.99	164	0.45	0.85
GSTA4	0.62	1.18, 2.20	0.003	0.548	0.003	0.003	0.003	0.003	0.003	0.003	High_AboveMedian	GSTA4.BIN	dichotomous	FALSE	level	FALSE	313	164	313	prop_hazard	HR	GSTA4.BINHigh_AboveMedian	factor	2	contr.treatment	treatment	156	95	81,019	0.159	2.98	164	1.18	2.2
GTF2H4	0.63	1.17, 2.18	0.003	0.55	0.003	0.003	0.003	0.003	0.003	0.003	High_AboveMedian	GTF2H4.BIN	dichotomous	FALSE	level	FALSE	313	164	313	prop_hazard	HR	GTF2H4.BINHigh_AboveMedian	factor	2	contr.treatment	treatment	156	97	85,220	0.159	2.93	164	1.17	2.18
HLA.F	1.61	0.46, 0.85	0.003	0.564	0.002	0.003	0.002	0.003	0.003	0.003	High_AboveMedian	HLA.F.BIN	dichotomous	FALSE	level	FALSE	313	164	313	prop_hazard	HR	HLA.F.BINHigh_AboveMedian	factor	2	contr.treatment	treatment	156	72	103,487	0.158	-3.02	164	0.46	0.85
HSH2D	1.61	0.45, 0.85	0.003	0.562	0.002	0.003	0.002	0.003	0.003	0.003	High_AboveMedian	HSH2D.BIN	dichotomous	FALSE	level	FALSE	313	164	313	prop_hazard	HR	HSH2D.BINHigh_AboveMedian	factor	2	contr.treatment	treatment	156	71	102,210	0.158	-3.02	164	0.45	0.85
IFIH1	1.59	0.46, 0.85	0.003	0.556	0.003	0.003	0.003	0.003	0.003	0.003	High_AboveMedian	IFIH1.BIN	dichotomous	FALSE	level	FALSE	313	164	313	prop_hazard	HR	IFIH1.BINHigh_AboveMedian	factor	2	contr.treatment	treatment	156	71	102,436	0.159	-2.95	164	0.46	0.85
IFT20	0.63	1.17, 2.17	0.003	0.555	0.003	0.003	0.003	0.003	0.003	0.003	High_AboveMedian	IFT20.BIN	dichotomous	FALSE	level	FALSE	313	164	313	prop_hazard	HR	IFT20.BINHigh_AboveMedian	factor	2	contr.treatment	treatment	156	94	81,309	0.158	2.95	164	1.17	2.17
IQGAP1	1.59	0.46, 0.86	0.003	0.547	0.003	0.003	0.003	0.003	0.003	0.003	High_AboveMedian	IQGAP1.BIN	dichotomous	FALSE	level	FALSE	313	164	313	prop_hazard	HR	IQGAP1.BINHigh_AboveMedian	factor	2	contr.treatment	treatment	156	68	98,210	0.159	-2.94	164	0.46	0.86
IRF5	1.59	0.46, 0.86	0.003	0.562	0.003	0.003	0.003	0.003	0.003	0.003	High_AboveMedian	IRF5.BIN	dichotomous	FALSE	level	FALSE	313	164	313	prop_hazard	HR	IRF5.BINHigh_AboveMedian	factor	2	contr.treatment	treatment	156	72	103,028	0.159	-2.93	164	0.46	0.86
ITK	1.61	0.46, 0.85	0.003	0.555	0.003	0.003	0.003	0.003	0.003	0.003	High_AboveMedian	ITK.BIN	dichotomous	FALSE	level	FALSE	313	164	313	prop_hazard	HR	ITK.BINHigh_AboveMedian	factor	2	contr.treatment	treatment	156	70	101,516	0.159	-2.96	164	0.46	0.85
KCNJ13	0.63	1.17, 2.17	0.003	0.561	0.003	0.003	0.003	0.003	0.003	0.003	High_AboveMedian	KCNJ13.BIN	dichotomous	FALSE	level	FALSE	313	164	313	prop_hazard	HR	KCNJ13.BINHigh_AboveMedian	factor	2	contr.treatment	treatment	156	95	83,850	0.158	2.94	164	1.17	2.17
LCA5L	0.62	1.18, 2.19	0.003	0.564	0.003	0.003	0.003	0.003	0.003	0.003	High_AboveMedian	LCA5L.BIN	dichotomous	FALSE	level	FALSE	313	164	313	prop_hazard	HR	LCA5L.BINHigh_AboveMedian	factor	2	contr.treatment	treatment	156	95	83,445	0.158	2.98	164	1.18	2.19
MALT1	1.61	0.46, 0.85	0.003	0.551	0.003	0.003	0.003	0.003	0.003	0.003	High_AboveMedian	MALT1.BIN	dichotomous	FALSE	level	FALSE	313	164	313	prop_hazard	HR	MALT1.BINHigh_AboveMedian	factor	2	contr.treatment	treatment	156	67	96,257	0.159	-2.96	164	0.46	0.85
MEFV	1.59	0.46, 0.86	0.003	0.553	0.003	0.003	0.003	0.003	0.003	0.003	High_AboveMedian	MEFV.BIN	dichotomous	FALSE	level	FALSE	313	164	313	prop_hazard	HR	MEFV.BINHigh_AboveMedian	factor	2	contr.treatment	treatment	156	70	100,860	0.159	-2.93	164	0.46	0.86
MLLT11	0.63	1.17, 2.17	0.003	0.553	0.003	0.003	0.003	0.003	0.003	0.003	High_AboveMedian	MLLT11.BIN	dichotomous	FALSE	level	FALSE	313	164	313	prop_hazard	HR	MLLT11.BINHigh_AboveMedian	factor	2	contr.treatment	treatment	156	95	83,426	0.159	2.94	164	1.17	2.17
MORN2	0.63	1.17, 2.18	0.003	0.552	0.003	0.003	0.003	0.003	0.003	0.003	High_AboveMedian	MORN2.BIN	dichotomous	FALSE	level	FALSE	313	164	313	prop_hazard	HR	MORN2.BINHigh_AboveMedian	factor	2	contr.treatment	treatment	156	92	77,973	0.159	2.92	164	1.17	2.18
MRPL50	0.63	1.17, 2.17	0.003	0.555	0.003	0.003	0.003	0.003	0.003	0.003	High_AboveMedian	MRPL50.BIN	dichotomous	FALSE	level	FALSE	313	164	313	prop_hazard	HR	MRPL50.BINHigh_AboveMedian	factor	2	contr.treatment	treatment	156	92	78,572	0.158	2.94	164	1.17	2.17
MVP	1.59	0.46, 0.86	0.003	0.561	0.003	0.003	0.003	0.003	0.003	0.003	High_AboveMedian	MVP.BIN	dichotomous	FALSE	level	FALSE	313	164	313	prop_hazard	HR	MVP.BINHigh_AboveMedian	factor	2	contr.treatment	treatment	156	72	103,801	0.158	-2.94	164	0.46	0.86
NCF2	1.61	0.46, 0.85	0.003	0.548	0.003	0.003	0.003	0.003	0.003	0.003	High_AboveMedian	NCF2.BIN	dichotomous	FALSE	level	FALSE	313	164	313	prop_hazard	HR	NCF2.BINHigh_AboveMedian	factor	2	contr.treatment	treatment	156	68	98,799	0.159	-2.97	164	0.46	0.85
NFE2L2	0.62	1.18, 2.20	0.003	0.556	0.003	0.003	0.002	0.003	0.003	0.003	High_AboveMedian	NFE2L2.BIN	dichotomous	FALSE	level	FALSE	313	164	313	prop_hazard	HR	NFE2L2.BINHigh_AboveMedian	factor	2	contr.treatment	treatment	156	93	79,550	0.159	3	164	1.18	2.2
NFKBIA	1.61	0.45, 0.85	0.003	0.549	0.003	0.003	0.003	0.003	0.003	0.003	High_AboveMedian	NFKBIA.BIN	dichotomous	FALSE	level	FALSE	313	164	313	prop_hazard	HR	NFKBIA.BINHigh_AboveMedian	factor	2	contr.treatment	treatment	156	69	100,391	0.16	-2.98	164	0.45	0.85
NHSL2	1.59	0.46, 0.86	0.003	0.558	0.003	0.003	0.003	0.003	0.003	0.003	High_AboveMedian	NHSL2.BIN	dichotomous	FALSE	level	FALSE	313	164	313	prop_hazard	HR	NHSL2.BINHigh_AboveMedian	factor	2	contr.treatment	treatment	156	69	99,722	0.159	-2.93	164	0.46	0.86
OSGEPL1	0.63	1.17, 2.18	0.003	0.548	0.003	0.003	0.003	0.003	0.003	0.003	High_AboveMedian	OSGEPL1.BIN	dichotomous	FALSE	level	FALSE	313	164	313	prop_hazard	HR	OSGEPL1.BINHigh_AboveMedian	factor	2	contr.treatment	treatment	156	95	81,969	0.159	2.94	164	1.17	2.18
P2RX1	1.61	0.46, 0.85	0.003	0.567	0.003	0.003	0.002	0.003	0.003	0.003	High_AboveMedian	P2RX1.BIN	dichotomous	FALSE	level	FALSE	313	164	313	prop_hazard	HR	P2RX1.BINHigh_AboveMedian	factor	2	contr.treatment	treatment	156	73	105,238	0.158	-3.01	164	0.46	0.85
PARP15	1.61	0.45, 0.84	0.003	0.558	0.002	0.003	0.002	0.003	0.003	0.003	High_AboveMedian	PARP15.BIN	dichotomous	FALSE	level	FALSE	313	164	313	prop_hazard	HR	PARP15.BINHigh_AboveMedian	factor	2	contr.treatment	treatment	156	71	103,242	0.159	-3.02	164	0.45	0.84
PHRF1	1.59	0.46, 0.86	0.003	0.556	0.003	0.003	0.003	0.003	0.003	0.003	High_AboveMedian	PHRF1.BIN	dichotomous	FALSE	level	FALSE	313	164	313	prop_hazard	HR	PHRF1.BINHigh_AboveMedian	factor	2	contr.treatment	treatment	156	69	99,588	0.159	-2.93	164	0.46	0.86
PIWIL2	1.59	0.46, 0.86	0.003	0.549	0.003	0.003	0.003	0.003	0.003	0.003	High_AboveMedian	PIWIL2.BIN	dichotomous	FALSE	level	FALSE	313	164	313	prop_hazard	HR	PIWIL2.BINHigh_AboveMedian	factor	2	contr.treatment	treatment	156	68	98,256	0.159	-2.94	164	0.46	0.86
PLEKHA8	0.62	1.18, 2.20	0.003	0.557	0.002	0.003	0.002	0.003	0.003	0.003	High_AboveMedian	PLEKHA8.BIN	dichotomous	FALSE	level	FALSE	313	164	313	prop_hazard	HR	PLEKHA8.BINHigh_AboveMedian	factor	2	contr.treatment	treatment	156	94	81,214	0.158	3.02	164	1.18	2.2
PLIN4	1.61	0.45, 0.85	0.003	0.552	0.003	0.003	0.003	0.003	0.003	0.003	High_AboveMedian	PLIN4.BIN	dichotomous	FALSE	level	FALSE	313	164	313	prop_hazard	HR	PLIN4.BINHigh_AboveMedian	factor	2	contr.treatment	treatment	156	70	102,043	0.159	-2.99	164	0.45	0.85
POGLUT2	0.62	1.17, 2.18	0.003	0.561	0.003	0.003	0.003	0.003	0.003	0.003	High_AboveMedian	POGLUT2.BIN	dichotomous	FALSE	level	FALSE	313	164	313	prop_hazard	HR	POGLUT2.BINHigh_AboveMedian	factor	2	contr.treatment	treatment	156	95	83,241	0.158	2.96	164	1.17	2.18
PSTPIP1	1.59	0.46, 0.86	0.003	0.557	0.003	0.003	0.003	0.003	0.003	0.003	High_AboveMedian	PSTPIP1.BIN	dichotomous	FALSE	level	FALSE	313	164	313	prop_hazard	HR	PSTPIP1.BINHigh_AboveMedian	factor	2	contr.treatment	treatment	156	72	103,829	0.158	-2.93	164	0.46	0.86
RCOR2	0.62	1.17, 2.17	0.003	0.567	0.003	0.003	0.003	0.003	0.003	0.003	High_AboveMedian	RCOR2.BIN	dichotomous	FALSE	level	FALSE	313	164	313	prop_hazard	HR	RCOR2.BINHigh_AboveMedian	factor	2	contr.treatment	treatment	156	94	83,699	0.158	2.96	164	1.17	2.17
RCSD1	1.61	0.46, 0.85	0.003	0.562	0.003	0.003	0.003	0.003	0.003	0.003	High_AboveMedian	RCSD1.BIN	dichotomous	FALSE	level	FALSE	313	164	313	prop_hazard	HR	RCSD1.BINHigh_AboveMedian	factor	2	contr.treatment	treatment	156	71	102,668	0.159	-3	164	0.46	0.85
RGPD1	1.61	0.46, 0.85	0.003	0.551	0.003	0.003	0.003	0.003	0.003	0.003	High_AboveMedian	RGPD1.BIN	dichotomous	FALSE	level	FALSE	313	164	313	prop_hazard	HR	RGPD1.BINHigh_AboveMedian	factor	2	contr.treatment	treatment	156	69	100,628	0.159	-2.96	164	0.46	0.85
RPS21	0.62	1.18, 2.21	0.003	0.544	0.002	0.003	0.002	0.003	0.003	0.003	High_AboveMedian	RPS21.BIN	dichotomous	FALSE	level	FALSE	313	164	313	prop_hazard	HR	RPS21.BINHigh_AboveMedian	factor	2	contr.treatment	treatment	156	96	81,816	0.159	3.01	164	1.18	2.21
RTL8B	0.62	1.17, 2.18	0.003	0.563	0.003	0.003	0.003	0.003	0.003	0.003	High_AboveMedian	RTL8B.BIN	dichotomous	FALSE	level	FALSE	313	164	313	prop_hazard	HR	RTL8B.BINHigh_AboveMedian	factor	2	contr.treatment	treatment	156	94	82,502	0.158	2.96	164	1.17	2.18
SAMSN1	1.59	0.46, 0.85	0.003	0.553	0.003	0.003	0.003	0.003	0.003	0.003	High_AboveMedian	SAMSN1.BIN	dichotomous	FALSE	level	FALSE	313	164	313	prop_hazard	HR	SAMSN1.BINHigh_AboveMedian	factor	2	contr.treatment	treatment	156	70	101,050	0.159	-2.95	164	0.46	0.85
SCAMP1	0.62	1.17, 2.19	0.003	0.546	0.003	0.003	0.003	0.003	0.003	0.003	High_AboveMedian	SCAMP1.BIN	dichotomous	FALSE	level	FALSE	313	164	313	prop_hazard	HR	SCAMP1.BINHigh_AboveMedian	factor	2	contr.treatment	treatment	156	95	81,162	0.159	2.96	164	1.17	2.19
SDR42E1	1.61	0.46, 0.85	0.003	0.559	0.003	0.003	0.002	0.003	0.003	0.003	High_AboveMedian	SDR42E1.BIN	dichotomous	FALSE	level	FALSE	313	164	313	prop_hazard	HR	SDR42E1.BINHigh_AboveMedian	factor	2	contr.treatment	treatment	156	69	99,720	0.158	-3	164	0.46	0.85
SELL	1.59	0.46, 0.86	0.003	0.565	0.003	0.003	0.003	0.003	0.003	0.003	High_AboveMedian	SELL.BIN	dichotomous	FALSE	level	FALSE	313	164	313	prop_hazard	HR	SELL.BINHigh_AboveMedian	factor	2	contr.treatment	treatment	156	72	102,829	0.158	-2.93	164	0.46	0.86
SERINC3	0.62	1.17, 2.18	0.003	0.552	0.003	0.003	0.003	0.003	0.003	0.003	High_AboveMedian	SERINC3.BIN	dichotomous	FALSE	level	FALSE	313	164	313	prop_hazard	HR	SERINC3.BINHigh_AboveMedian	factor	2	contr.treatment	treatment	156	95	83,046	0.158	2.95	164	1.17	2.18
SF3B4	0.62	1.18, 2.19	0.003	0.562	0.003	0.003	0.003	0.003	0.003	0.003	High_AboveMedian	SF3B4.BIN	dichotomous	FALSE	level	FALSE	313	164	313	prop_hazard	HR	SF3B4.BINHigh_AboveMedian	factor	2	contr.treatment	treatment	156	92	78,040	0.158	2.99	164	1.18	2.19
SKAP1	1.59	0.46, 0.86	0.003	0.564	0.003	0.003	0.003	0.003	0.003	0.003	High_AboveMedian	SKAP1.BIN	dichotomous	FALSE	level	FALSE	313	164	313	prop_hazard	HR	SKAP1.BINHigh_AboveMedian	factor	2	contr.treatment	treatment	156	70	100,092	0.158	-2.95	164	0.46	0.86
SLA2	1.61	0.46, 0.85	0.003	0.57	0.002	0.003	0.002	0.003	0.003	0.003	High_AboveMedian	SLA2.BIN	dichotomous	FALSE	level	FALSE	313	164	313	prop_hazard	HR	SLA2.BINHigh_AboveMedian	factor	2	contr.treatment	treatment	156	71	101,932	0.158	-3.02	164	0.46	0.85
SLAMF6	1.61	0.46, 0.85	0.003	0.567	0.002	0.003	0.002	0.003	0.003	0.003	High_AboveMedian	SLAMF6.BIN	dichotomous	FALSE	level	FALSE	313	164	313	prop_hazard	HR	SLAMF6.BINHigh_AboveMedian	factor	2	contr.treatment	treatment	156	72	103,185	0.158	-3.01	164	0.46	0.85
SLC22A7	0.54	1.22, 2.76	0.003	0.543	0.006	0.003	0.003	0.006	0.0045	0.0045	High_AboveMedian	SLC22A7.BIN	dichotomous	FALSE	level	FALSE	313	164	313	prop_hazard	HR	SLC22A7.BINHigh_AboveMedian	factor	2	contr.treatment	treatment	38	28	17,689	0.208	2.93	164	1.22	2.76
SLC29A3	1.61	0.46, 0.85	0.003	0.552	0.003	0.003	0.003	0.003	0.003	0.003	High_AboveMedian	SLC29A3.BIN	dichotomous	FALSE	level	FALSE	313	164	313	prop_hazard	HR	SLC29A3.BINHigh_AboveMedian	factor	2	contr.treatment	treatment	156	70	102,039	0.16	-2.97	164	0.46	0.85
SLFN5	1.61	0.46, 0.85	0.003	0.558	0.002	0.003	0.002	0.003	0.003	0.003	High_AboveMedian	SLFN5.BIN	dichotomous	FALSE	level	FALSE	313	164	313	prop_hazard	HR	SLFN5.BINHigh_AboveMedian	factor	2	contr.treatment	treatment	156	70	101,147	0.158	-3.01	164	0.46	0.85
SMARCD1	0.62	1.18, 2.20	0.003	0.557	0.002	0.003	0.002	0.003	0.003	0.003	High_AboveMedian	SMARCD1.BIN	dichotomous	FALSE	level	FALSE	313	164	313	prop_hazard	HR	SMARCD1.BINHigh_AboveMedian	factor	2	contr.treatment	treatment	156	94	80,394	0.158	3.01	164	1.18	2.2
SMIM29	0.62	1.18, 2.20	0.003	0.552	0.002	0.003	0.002	0.003	0.003	0.003	High_AboveMedian	SMIM29.BIN	dichotomous	FALSE	level	FALSE	313	164	313	prop_hazard	HR	SMIM29.BINHigh_AboveMedian	factor	2	contr.treatment	treatment	156	96	83,444	0.159	3	164	1.18	2.2
SOX17	1.59	0.46, 0.86	0.003	0.549	0.003	0.003	0.003	0.003	0.003	0.003	High_AboveMedian	SOX17.BIN	dichotomous	FALSE	level	FALSE	313	164	313	prop_hazard	HR	SOX17.BINHigh_AboveMedian	factor	2	contr.treatment	treatment	156	69	100,906	0.159	-2.92	164	0.46	0.86
SP140L	1.59	0.46, 0.86	0.003	0.551	0.003	0.003	0.003	0.003	0.003	0.003	High_AboveMedian	SP140L.BIN	dichotomous	FALSE	level	FALSE	313	164	313	prop_hazard	HR	SP140L.BINHigh_AboveMedian	factor	2	contr.treatment	treatment	156	69	99,948	0.159	-2.94	164	0.46	0.86
SULT1A3	1.61	0.45, 0.85	0.003	0.546	0.003	0.003	0.003	0.003	0.003	0.003	High_AboveMedian	SULT1A3.BIN	dichotomous	FALSE	level	FALSE	313	164	313	prop_hazard	HR	SULT1A3.BINHigh_AboveMedian	factor	2	contr.treatment	treatment	156	69	101,120	0.16	-2.96	164	0.45	0.85
SYTL3	1.61	0.45, 0.85	0.003	0.554	0.003	0.003	0.003	0.003	0.003	0.003	High_AboveMedian	SYTL3.BIN	dichotomous	FALSE	level	FALSE	313	164	313	prop_hazard	HR	SYTL3.BINHigh_AboveMedian	factor	2	contr.treatment	treatment	156	69	100,851	0.159	-2.99	164	0.45	0.85
TBL1XR1	0.62	1.18, 2.19	0.003	0.551	0.003	0.003	0.003	0.003	0.003	0.003	High_AboveMedian	TBL1XR1.BIN	dichotomous	FALSE	level	FALSE	313	164	313	prop_hazard	HR	TBL1XR1.BINHigh_AboveMedian	factor	2	contr.treatment	treatment	156	94	80,922	0.159	2.99	164	1.18	2.19
THEMIS2	1.59	0.46, 0.85	0.003	0.552	0.003	0.003	0.003	0.003	0.003	0.003	High_AboveMedian	THEMIS2.BIN	dichotomous	FALSE	level	FALSE	313	164	313	prop_hazard	HR	THEMIS2.BINHigh_AboveMedian	factor	2	contr.treatment	treatment	156	70	101,516	0.159	-2.95	164	0.46	0.85
TNIK	1.61	0.46, 0.85	0.003	0.552	0.003	0.003	0.003	0.003	0.003	0.003	High_AboveMedian	TNIK.BIN	dichotomous	FALSE	level	FALSE	313	164	313	prop_hazard	HR	TNIK.BINHigh_AboveMedian	factor	2	contr.treatment	treatment	156	67	97,873	0.159	-2.96	164	0.46	0.85
TRABD2A	1.59	0.46, 0.86	0.003	0.557	0.003	0.003	0.003	0.003	0.003	0.003	High_AboveMedian	TRABD2A.BIN	dichotomous	FALSE	level	FALSE	313	164	313	prop_hazard	HR	TRABD2A.BINHigh_AboveMedian	factor	2	contr.treatment	treatment	156	70	100,317	0.158	-2.92	164	0.46	0.86
TRAFD1	1.59	0.46, 0.86	0.003	0.561	0.003	0.003	0.003	0.003	0.003	0.003	High_AboveMedian	TRAFD1.BIN	dichotomous	FALSE	level	FALSE	313	164	313	prop_hazard	HR	TRAFD1.BINHigh_AboveMedian	factor	2	contr.treatment	treatment	156	69	98,008	0.158	-2.95	164	0.46	0.86
UGT2B17	1.59	0.46, 0.86	0.003	0.559	0.003	0.003	0.003	0.003	0.003	0.003	High_AboveMedian	UGT2B17.BIN	dichotomous	FALSE	level	FALSE	313	164	313	prop_hazard	HR	UGT2B17.BINHigh_AboveMedian	factor	2	contr.treatment	treatment	156	73	103,257	0.158	-2.92	164	0.46	0.86
WIPI1	1.59	0.46, 0.86	0.003	0.562	0.003	0.003	0.003	0.003	0.003	0.003	High_AboveMedian	WIPI1.BIN	dichotomous	FALSE	level	FALSE	313	164	313	prop_hazard	HR	WIPI1.BINHigh_AboveMedian	factor	2	contr.treatment	treatment	156	70	100,312	0.158	-2.94	164	0.46	0.86
YWHAE	0.62	1.17, 2.18	0.003	0.554	0.003	0.003	0.003	0.003	0.003	0.003	High_AboveMedian	YWHAE.BIN	dichotomous	FALSE	level	FALSE	313	164	313	prop_hazard	HR	YWHAE.BINHigh_AboveMedian	factor	2	contr.treatment	treatment	156	95	82,275	0.158	2.95	164	1.17	2.18
ZNF74	0.63	1.17, 2.17	0.003	0.552	0.003	0.003	0.003	0.003	0.003	0.003	High_AboveMedian	ZNF74.BIN	dichotomous	FALSE	level	FALSE	313	164	313	prop_hazard	HR	ZNF74.BINHigh_AboveMedian	factor	2	contr.treatment	treatment	156	93	79,815	0.158	2.95	164	1.17	2.17
ZXDB	1.61	0.46, 0.85	0.003	0.557	0.003	0.003	0.003	0.003	0.003	0.003	High_AboveMedian	ZXDB.BIN	dichotomous	FALSE	level	FALSE	313	164	313	prop_hazard	HR	ZXDB.BINHigh_AboveMedian	factor	2	contr.treatment	treatment	156	70	101,193	0.159	-2.99	164	0.46	0.85
AC002996.1	1.59	0.46, 0.87	0.004	0.544	0.004	0.004	0.004	0.004	0.004	0.004	High_AboveMedian	AC002996.1.BIN	dichotomous	FALSE	level	FALSE	313	164	313	prop_hazard	HR	AC002996.1.BINHigh_AboveMedian	factor	2	contr.treatment	treatment	156	70	101,594	0.16	-2.85	164	0.46	0.87
AKAP13	1.56	0.47, 0.87	0.004	0.545	0.004	0.004	0.004	0.004	0.004	0.004	High_AboveMedian	AKAP13.BIN	dichotomous	FALSE	level	FALSE	313	164	313	prop_hazard	HR	AKAP13.BINHigh_AboveMedian	factor	2	contr.treatment	treatment	156	71	102,126	0.159	-2.85	164	0.47	0.87
ALPK2	1.59	0.46, 0.87	0.004	0.544	0.004	0.004	0.004	0.004	0.004	0.004	High_AboveMedian	ALPK2.BIN	dichotomous	FALSE	level	FALSE	313	164	313	prop_hazard	HR	ALPK2.BINHigh_AboveMedian	factor	2	contr.treatment	treatment	156	66	95,932	0.16	-2.87	164	0.46	0.87
AOAH	1.59	0.46, 0.86	0.004	0.553	0.004	0.004	0.004	0.004	0.004	0.004	High_AboveMedian	AOAH.BIN	dichotomous	FALSE	level	FALSE	313	164	313	prop_hazard	HR	AOAH.BINHigh_AboveMedian	factor	2	contr.treatment	treatment	156	71	101,577	0.159	-2.88	164	0.46	0.86
APOL6	1.56	0.47, 0.87	0.004	0.563	0.004	0.004	0.004	0.004	0.004	0.004	High_AboveMedian	APOL6.BIN	dichotomous	FALSE	level	FALSE	313	164	313	prop_hazard	HR	APOL6.BINHigh_AboveMedian	factor	2	contr.treatment	treatment	156	73	103,640	0.158	-2.85	164	0.47	0.87
ATG10	0.63	1.16, 2.16	0.004	0.545	0.004	0.004	0.004	0.004	0.004	0.004	High_AboveMedian	ATG10.BIN	dichotomous	FALSE	level	FALSE	313	164	313	prop_hazard	HR	ATG10.BINHigh_AboveMedian	factor	2	contr.treatment	treatment	156	93	80,523	0.159	2.89	164	1.16	2.16
BACH2	1.59	0.46, 0.86	0.004	0.551	0.004	0.004	0.003	0.004	0.004	0.004	High_AboveMedian	BACH2.BIN	dichotomous	FALSE	level	FALSE	313	164	313	prop_hazard	HR	BACH2.BINHigh_AboveMedian	factor	2	contr.treatment	treatment	156	70	100,781	0.159	-2.9	164	0.46	0.86
CASZ1	1.56	0.47, 0.87	0.004	0.557	0.004	0.004	0.004	0.004	0.004	0.004	High_AboveMedian	CASZ1.BIN	dichotomous	FALSE	level	FALSE	313	164	313	prop_hazard	HR	CASZ1.BINHigh_AboveMedian	factor	2	contr.treatment	treatment	156	71	101,991	0.159	-2.84	164	0.47	0.87
CD27	1.56	0.47, 0.87	0.004	0.563	0.004	0.004	0.004	0.004	0.004	0.004	High_AboveMedian	CD27.BIN	dichotomous	FALSE	level	FALSE	313	164	313	prop_hazard	HR	CD27.BINHigh_AboveMedian	factor	2	contr.treatment	treatment	156	71	100,479	0.158	-2.87	164	0.47	0.87
CD302	0.64	1.15, 2.14	0.004	0.561	0.004	0.004	0.004	0.004	0.004	0.004	High_AboveMedian	CD302.BIN	dichotomous	FALSE	level	FALSE	313	164	313	prop_hazard	HR	CD302.BINHigh_AboveMedian	factor	2	contr.treatment	treatment	156	92	79,558	0.158	2.86	164	1.15	2.14
CD3E	1.59	0.46, 0.86	0.004	0.559	0.004	0.004	0.003	0.004	0.004	0.004	High_AboveMedian	CD3E.BIN	dichotomous	FALSE	level	FALSE	313	164	313	prop_hazard	HR	CD3E.BINHigh_AboveMedian	factor	2	contr.treatment	treatment	156	72	103,082	0.159	-2.9	164	0.46	0.86
CD5	1.56	0.47, 0.87	0.004	0.562	0.004	0.004	0.004	0.004	0.004	0.004	High_AboveMedian	CD5.BIN	dichotomous	FALSE	level	FALSE	313	164	313	prop_hazard	HR	CD5.BINHigh_AboveMedian	factor	2	contr.treatment	treatment	156	73	103,609	0.158	-2.86	164	0.47	0.87
CD74	1.59	0.46, 0.86	0.004	0.557	0.003	0.004	0.003	0.004	0.004	0.004	High_AboveMedian	CD74.BIN	dichotomous	FALSE	level	FALSE	313	164	313	prop_hazard	HR	CD74.BINHigh_AboveMedian	factor	2	contr.treatment	treatment	156	71	101,495	0.158	-2.92	164	0.46	0.86
CFAP20	0.63	1.16, 2.16	0.004	0.548	0.003	0.004	0.003	0.004	0.004	0.004	High_AboveMedian	CFAP20.BIN	dichotomous	FALSE	level	FALSE	313	164	313	prop_hazard	HR	CFAP20.BINHigh_AboveMedian	factor	2	contr.treatment	treatment	156	95	82,350	0.159	2.9	164	1.16	2.16
CLDN7	0.63	1.16, 2.15	0.004	0.556	0.004	0.004	0.004	0.004	0.004	0.004	High_AboveMedian	CLDN7.BIN	dichotomous	FALSE	level	FALSE	313	164	313	prop_hazard	HR	CLDN7.BINHigh_AboveMedian	factor	2	contr.treatment	treatment	156	94	82,694	0.158	2.89	164	1.16	2.15
CMTM4	0.64	1.15, 2.15	0.004	0.545	0.004	0.004	0.004	0.004	0.004	0.004	High_AboveMedian	CMTM4.BIN	dichotomous	FALSE	level	FALSE	313	164	313	prop_hazard	HR	CMTM4.BINHigh_AboveMedian	factor	2	contr.treatment	treatment	156	95	82,251	0.159	2.85	164	1.15	2.15
CNIH1	0.63	1.16, 2.15	0.004	0.559	0.004	0.004	0.004	0.004	0.004	0.004	High_AboveMedian	CNIH1.BIN	dichotomous	FALSE	level	FALSE	313	164	313	prop_hazard	HR	CNIH1.BINHigh_AboveMedian	factor	2	contr.treatment	treatment	156	92	78,796	0.158	2.89	164	1.16	2.15
CNTNAP5	0.63	1.16, 2.16	0.004	0.562	0.003	0.004	0.003	0.004	0.004	0.004	High_AboveMedian	CNTNAP5.BIN	dichotomous	FALSE	level	FALSE	313	164	313	prop_hazard	HR	CNTNAP5.BINHigh_AboveMedian	factor	2	contr.treatment	treatment	156	95	83,729	0.158	2.91	164	1.16	2.16
COL20A1	0.64	1.15, 2.13	0.004	0.558	0.004	0.004	0.004	0.004	0.004	0.004	High_AboveMedian	COL20A1.BIN	dichotomous	FALSE	level	FALSE	313	164	313	prop_hazard	HR	COL20A1.BINHigh_AboveMedian	factor	2	contr.treatment	treatment	156	93	83,167	0.158	2.84	164	1.15	2.13
COPS5	0.64	1.15, 2.14	0.004	0.553	0.004	0.004	0.004	0.004	0.004	0.004	High_AboveMedian	COPS5.BIN	dichotomous	FALSE	level	FALSE	313	164	313	prop_hazard	HR	COPS5.BINHigh_AboveMedian	factor	2	contr.treatment	treatment	156	95	83,838	0.158	2.85	164	1.15	2.14
CSF3R	1.59	0.46, 0.86	0.004	0.551	0.004	0.004	0.004	0.004	0.004	0.004	High_AboveMedian	CSF3R.BIN	dichotomous	FALSE	level	FALSE	313	164	313	prop_hazard	HR	CSF3R.BINHigh_AboveMedian	factor	2	contr.treatment	treatment	156	72	102,945	0.159	-2.89	164	0.46	0.86
CTSS	1.56	0.47, 0.87	0.004	0.553	0.004	0.004	0.004	0.004	0.004	0.004	High_AboveMedian	CTSS.BIN	dichotomous	FALSE	level	FALSE	313	164	313	prop_hazard	HR	CTSS.BINHigh_AboveMedian	factor	2	contr.treatment	treatment	156	70	100,125	0.158	-2.86	164	0.47	0.87
CXCL13	1.56	0.47, 0.87	0.004	0.565	0.004	0.004	0.004	0.004	0.004	0.004	High_AboveMedian	CXCL13.BIN	dichotomous	FALSE	level	FALSE	313	164	313	prop_hazard	HR	CXCL13.BINHigh_AboveMedian	factor	2	contr.treatment	treatment	156	71	101,005	0.158	-2.86	164	0.47	0.87
CYP27C1	0.63	1.16, 2.16	0.004	0.55	0.003	0.004	0.003	0.004	0.004	0.004	High_AboveMedian	CYP27C1.BIN	dichotomous	FALSE	level	FALSE	313	164	313	prop_hazard	HR	CYP27C1.BINHigh_AboveMedian	factor	2	contr.treatment	treatment	156	96	84,263	0.159	2.9	164	1.16	2.16
DMGDH	1.56	0.47, 0.87	0.004	0.546	0.004	0.004	0.004	0.004	0.004	0.004	High_AboveMedian	DMGDH.BIN	dichotomous	FALSE	level	FALSE	313	164	313	prop_hazard	HR	DMGDH.BINHigh_AboveMedian	factor	2	contr.treatment	treatment	156	69	99,779	0.159	-2.85	164	0.47	0.87
DTHD1	1.59	0.46, 0.86	0.004	0.564	0.004	0.004	0.004	0.004	0.004	0.004	High_AboveMedian	DTHD1.BIN	dichotomous	FALSE	level	FALSE	313	164	313	prop_hazard	HR	DTHD1.BINHigh_AboveMedian	factor	2	contr.treatment	treatment	156	73	104,286	0.158	-2.89	164	0.46	0.86
DTX3L	1.56	0.47, 0.87	0.004	0.561	0.004	0.004	0.004	0.004	0.004	0.004	High_AboveMedian	DTX3L.BIN	dichotomous	FALSE	level	FALSE	313	164	313	prop_hazard	HR	DTX3L.BINHigh_AboveMedian	factor	2	contr.treatment	treatment	156	69	97,996	0.158	-2.84	164	0.47	0.87
EPHB6	1.59	0.46, 0.87	0.004	0.553	0.004	0.004	0.004	0.004	0.004	0.004	High_AboveMedian	EPHB6.BIN	dichotomous	FALSE	level	FALSE	313	164	313	prop_hazard	HR	EPHB6.BINHigh_AboveMedian	factor	2	contr.treatment	treatment	156	71	102,222	0.159	-2.86	164	0.46	0.87
ERH	0.63	1.16, 2.16	0.004	0.552	0.003	0.004	0.003	0.004	0.004	0.004	High_AboveMedian	ERH.BIN	dichotomous	FALSE	level	FALSE	313	164	313	prop_hazard	HR	ERH.BINHigh_AboveMedian	factor	2	contr.treatment	treatment	156	93	79,749	0.158	2.9	164	1.16	2.16
EXOC3L4	1.59	0.46, 0.86	0.004	0.561	0.004	0.004	0.004	0.004	0.004	0.004	High_AboveMedian	EXOC3L4.BIN	dichotomous	FALSE	level	FALSE	313	164	313	prop_hazard	HR	EXOC3L4.BINHigh_AboveMedian	factor	2	contr.treatment	treatment	156	72	102,986	0.158	-2.89	164	0.46	0.86
FADS1	0.63	1.16, 2.15	0.004	0.554	0.004	0.004	0.004	0.004	0.004	0.004	High_AboveMedian	FADS1.BIN	dichotomous	FALSE	level	FALSE	313	164	313	prop_hazard	HR	FADS1.BINHigh_AboveMedian	factor	2	contr.treatment	treatment	156	95	84,072	0.158	2.87	164	1.16	2.15
FAM217B	0.63	1.16, 2.17	0.004	0.542	0.004	0.004	0.004	0.004	0.004	0.004	High_AboveMedian	FAM217B.BIN	dichotomous	FALSE	level	FALSE	313	164	313	prop_hazard	HR	FAM217B.BINHigh_AboveMedian	factor	2	contr.treatment	treatment	156	98	85,902	0.16	2.89	164	1.16	2.17
GADD45G	1.59	0.46, 0.86	0.004	0.556	0.003	0.004	0.003	0.004	0.004	0.004	High_AboveMedian	GADD45G.BIN	dichotomous	FALSE	level	FALSE	313	164	313	prop_hazard	HR	GADD45G.BINHigh_AboveMedian	factor	2	contr.treatment	treatment	156	71	102,324	0.158	-2.91	164	0.46	0.86
GOLGA8A	1.59	0.46, 0.86	0.004	0.549	0.003	0.004	0.003	0.004	0.004	0.004	High_AboveMedian	GOLGA8A.BIN	dichotomous	FALSE	level	FALSE	313	164	313	prop_hazard	HR	GOLGA8A.BINHigh_AboveMedian	factor	2	contr.treatment	treatment	156	70	101,637	0.159	-2.91	164	0.46	0.86
GRIK3	0.63	1.16, 2.16	0.004	0.551	0.003	0.004	0.003	0.004	0.004	0.004	High_AboveMedian	GRIK3.BIN	dichotomous	FALSE	level	FALSE	313	164	313	prop_hazard	HR	GRIK3.BINHigh_AboveMedian	factor	2	contr.treatment	treatment	156	95	83,020	0.158	2.9	164	1.16	2.16
HLA.DPB1	1.59	0.46, 0.87	0.004	0.555	0.004	0.004	0.004	0.004	0.004	0.004	High_AboveMedian	HLA.DPB1.BIN	dichotomous	FALSE	level	FALSE	313	164	313	prop_hazard	HR	HLA.DPB1.BINHigh_AboveMedian	factor	2	contr.treatment	treatment	156	71	101,747	0.159	-2.87	164	0.46	0.87
HLA.DQA1	1.56	0.47, 0.87	0.004	0.555	0.004	0.004	0.004	0.004	0.004	0.004	High_AboveMedian	HLA.DQA1.BIN	dichotomous	FALSE	level	FALSE	313	164	313	prop_hazard	HR	HLA.DQA1.BINHigh_AboveMedian	factor	2	contr.treatment	treatment	156	70	99,635	0.158	-2.84	164	0.47	0.87
HM13	0.64	1.15, 2.14	0.004	0.553	0.004	0.004	0.004	0.004	0.004	0.004	High_AboveMedian	HM13.BIN	dichotomous	FALSE	level	FALSE	313	164	313	prop_hazard	HR	HM13.BINHigh_AboveMedian	factor	2	contr.treatment	treatment	156	94	82,751	0.158	2.86	164	1.15	2.14
HOXB13	0.63	1.16, 2.15	0.004	0.555	0.004	0.004	0.004	0.004	0.004	0.004	High_AboveMedian	HOXB13.BIN	dichotomous	FALSE	level	FALSE	313	164	313	prop_hazard	HR	HOXB13.BINHigh_AboveMedian	factor	2	contr.treatment	treatment	156	94	82,711	0.158	2.88	164	1.16	2.15
HOXD8	0.63	1.16, 2.15	0.004	0.551	0.004	0.004	0.004	0.004	0.004	0.004	High_AboveMedian	HOXD8.BIN	dichotomous	FALSE	level	FALSE	313	164	313	prop_hazard	HR	HOXD8.BINHigh_AboveMedian	factor	2	contr.treatment	treatment	156	92	78,884	0.158	2.88	164	1.16	2.15
HSPG2	1.59	0.46, 0.87	0.004	0.546	0.004	0.004	0.004	0.004	0.004	0.004	High_AboveMedian	HSPG2.BIN	dichotomous	FALSE	level	FALSE	313	164	313	prop_hazard	HR	HSPG2.BINHigh_AboveMedian	factor	2	contr.treatment	treatment	156	70	101,035	0.159	-2.87	164	0.46	0.87
IGFBP3	0.63	1.16, 2.15	0.004	0.558	0.004	0.004	0.003	0.004	0.004	0.004	High_AboveMedian	IGFBP3.BIN	dichotomous	FALSE	level	FALSE	313	164	313	prop_hazard	HR	IGFBP3.BINHigh_AboveMedian	factor	2	contr.treatment	treatment	156	93	82,348	0.158	2.9	164	1.16	2.15
IL12B	1.59	0.46, 0.86	0.004	0.559	0.003	0.004	0.003	0.004	0.004	0.004	High_AboveMedian	IL12B.BIN	dichotomous	FALSE	level	FALSE	313	164	313	prop_hazard	HR	IL12B.BINHigh_AboveMedian	factor	2	contr.treatment	treatment	156	69	98,193	0.158	-2.9	164	0.46	0.86
JCHAIN	1.59	0.47, 0.86	0.004	0.568	0.004	0.004	0.003	0.004	0.004	0.004	High_AboveMedian	JCHAIN.BIN	dichotomous	FALSE	level	FALSE	313	164	313	prop_hazard	HR	JCHAIN.BINHigh_AboveMedian	factor	2	contr.treatment	treatment	156	73	102,576	0.158	-2.9	164	0.47	0.86
KLHDC3	0.63	1.16, 2.16	0.004	0.559	0.003	0.004	0.003	0.004	0.004	0.004	High_AboveMedian	KLHDC3.BIN	dichotomous	FALSE	level	FALSE	313	164	313	prop_hazard	HR	KLHDC3.BINHigh_AboveMedian	factor	2	contr.treatment	treatment	156	94	82,246	0.158	2.91	164	1.16	2.16
MDK	0.64	1.15, 2.14	0.004	0.56	0.004	0.004	0.004	0.004	0.004	0.004	High_AboveMedian	MDK.BIN	dichotomous	FALSE	level	FALSE	313	164	313	prop_hazard	HR	MDK.BINHigh_AboveMedian	factor	2	contr.treatment	treatment	156	95	85,344	0.158	2.86	164	1.15	2.14
MRPS10	0.64	1.15, 2.14	0.004	0.55	0.004	0.004	0.004	0.004	0.004	0.004	High_AboveMedian	MRPS10.BIN	dichotomous	FALSE	level	FALSE	313	164	313	prop_hazard	HR	MRPS10.BINHigh_AboveMedian	factor	2	contr.treatment	treatment	156	92	79,051	0.158	2.85	164	1.15	2.14
MSI1	0.63	1.16, 2.15	0.004	0.558	0.004	0.004	0.004	0.004	0.004	0.004	High_AboveMedian	MSI1.BIN	dichotomous	FALSE	level	FALSE	313	164	313	prop_hazard	HR	MSI1.BINHigh_AboveMedian	factor	2	contr.treatment	treatment	156	94	81,926	0.158	2.87	164	1.16	2.15
N6AMT1	0.63	1.16, 2.16	0.004	0.553	0.004	0.004	0.004	0.004	0.004	0.004	High_AboveMedian	N6AMT1.BIN	dichotomous	FALSE	level	FALSE	313	164	313	prop_hazard	HR	N6AMT1.BINHigh_AboveMedian	factor	2	contr.treatment	treatment	156	92	78,657	0.159	2.88	164	1.16	2.16
NBPF10	1.59	0.46, 0.86	0.004	0.55	0.003	0.004	0.003	0.004	0.004	0.004	High_AboveMedian	NBPF10.BIN	dichotomous	FALSE	level	FALSE	313	164	313	prop_hazard	HR	NBPF10.BINHigh_AboveMedian	factor	2	contr.treatment	treatment	156	70	101,734	0.159	-2.9	164	0.46	0.86
NFAM1	1.59	0.47, 0.87	0.004	0.56	0.004	0.004	0.004	0.004	0.004	0.004	High_AboveMedian	NFAM1.BIN	dichotomous	FALSE	level	FALSE	313	164	313	prop_hazard	HR	NFAM1.BINHigh_AboveMedian	factor	2	contr.treatment	treatment	156	72	102,944	0.158	-2.88	164	0.47	0.87
NSUN7	0.63	1.16, 2.16	0.004	0.562	0.004	0.004	0.004	0.004	0.004	0.004	High_AboveMedian	NSUN7.BIN	dichotomous	FALSE	level	FALSE	313	164	313	prop_hazard	HR	NSUN7.BINHigh_AboveMedian	factor	2	contr.treatment	treatment	156	95	83,849	0.158	2.89	164	1.16	2.16
OR10H5	0.43	1.30, 4.07	0.004	0.522	0.01	0.004	0.003	0.01	0.006	0.006	High_AboveMedian	OR10H5.BIN	dichotomous	FALSE	level	FALSE	313	164	313	prop_hazard	HR	OR10H5.BINHigh_AboveMedian	factor	2	contr.treatment	treatment	16	13	6,015	0.29	2.87	164	1.3	4.07
OR5AN1	2.17	0.27, 0.78	0.004	0.537	0.001	0.004	0.003	0.003	0.004	0.004	High_AboveMedian	OR5AN1.BIN	dichotomous	FALSE	level	FALSE	313	164	313	prop_hazard	HR	OR5AN1.BINHigh_AboveMedian	factor	2	contr.treatment	treatment	51	15	33,558	0.271	-2.88	164	0.27	0.78
PANK4	1.59	0.46, 0.87	0.004	0.541	0.004	0.004	0.004	0.004	0.004	0.004	High_AboveMedian	PANK4.BIN	dichotomous	FALSE	level	FALSE	313	164	313	prop_hazard	HR	PANK4.BINHigh_AboveMedian	factor	2	contr.treatment	treatment	156	70	101,615	0.16	-2.85	164	0.46	0.87
PAPSS1	0.63	1.16, 2.15	0.004	0.554	0.004	0.004	0.004	0.004	0.004	0.004	High_AboveMedian	PAPSS1.BIN	dichotomous	FALSE	level	FALSE	313	164	313	prop_hazard	HR	PAPSS1.BINHigh_AboveMedian	factor	2	contr.treatment	treatment	156	93	80,522	0.158	2.88	164	1.16	2.15
PCDHAC2	0.63	1.16, 2.16	0.004	0.553	0.004	0.004	0.004	0.004	0.004	0.004	High_AboveMedian	PCDHAC2.BIN	dichotomous	FALSE	level	FALSE	313	164	313	prop_hazard	HR	PCDHAC2.BINHigh_AboveMedian	factor	2	contr.treatment	treatment	156	96	85,330	0.159	2.89	164	1.16	2.16
PCMTD2	0.63	1.16, 2.16	0.004	0.546	0.004	0.004	0.004	0.004	0.004	0.004	High_AboveMedian	PCMTD2.BIN	dichotomous	FALSE	level	FALSE	313	164	313	prop_hazard	HR	PCMTD2.BINHigh_AboveMedian	factor	2	contr.treatment	treatment	156	96	83,488	0.159	2.88	164	1.16	2.16
PDCD1LG2	1.59	0.46, 0.86	0.004	0.561	0.004	0.004	0.003	0.004	0.004	0.004	High_AboveMedian	PDCD1LG2.BIN	dichotomous	FALSE	level	FALSE	313	164	313	prop_hazard	HR	PDCD1LG2.BINHigh_AboveMedian	factor	2	contr.treatment	treatment	156	72	103,440	0.158	-2.9	164	0.46	0.86
PEX2	0.64	1.15, 2.15	0.004	0.547	0.004	0.004	0.004	0.004	0.004	0.004	High_AboveMedian	PEX2.BIN	dichotomous	FALSE	level	FALSE	313	164	313	prop_hazard	HR	PEX2.BINHigh_AboveMedian	factor	2	contr.treatment	treatment	156	94	81,404	0.159	2.86	164	1.15	2.15
PRAM1	1.56	0.47, 0.87	0.004	0.551	0.004	0.004	0.004	0.004	0.004	0.004	High_AboveMedian	PRAM1.BIN	dichotomous	FALSE	level	FALSE	313	164	313	prop_hazard	HR	PRAM1.BINHigh_AboveMedian	factor	2	contr.treatment	treatment	156	71	101,311	0.158	-2.84	164	0.47	0.87
PSG11	0.58	1.19, 2.52	0.004	0.547	0.006	0.004	0.004	0.006	0.006	0.006	High_AboveMedian	PSG11.BIN	dichotomous	FALSE	level	FALSE	313	164	313	prop_hazard	HR	PSG11.BINHigh_AboveMedian	factor	2	contr.treatment	treatment	52	35	24,101	0.191	2.88	164	1.19	2.52
PTPRT	1.59	0.46, 0.86	0.004	0.562	0.004	0.004	0.003	0.004	0.004	0.004	High_AboveMedian	PTPRT.BIN	dichotomous	FALSE	level	FALSE	313	164	313	prop_hazard	HR	PTPRT.BINHigh_AboveMedian	factor	2	contr.treatment	treatment	156	71	100,940	0.158	-2.9	164	0.46	0.86
RANGRF	0.64	1.15, 2.15	0.004	0.548	0.004	0.004	0.004	0.004	0.004	0.004	High_AboveMedian	RANGRF.BIN	dichotomous	FALSE	level	FALSE	313	164	313	prop_hazard	HR	RANGRF.BINHigh_AboveMedian	factor	2	contr.treatment	treatment	156	96	84,437	0.159	2.85	164	1.15	2.15
RASL10B	0.63	1.16, 2.15	0.004	0.554	0.004	0.004	0.004	0.004	0.004	0.004	High_AboveMedian	RASL10B.BIN	dichotomous	FALSE	level	FALSE	313	164	313	prop_hazard	HR	RASL10B.BINHigh_AboveMedian	factor	2	contr.treatment	treatment	156	95	84,136	0.158	2.87	164	1.16	2.15
RBIS	0.64	1.15, 2.15	0.004	0.538	0.004	0.004	0.004	0.004	0.004	0.004	High_AboveMedian	RBIS.BIN	dichotomous	FALSE	level	FALSE	313	164	313	prop_hazard	HR	RBIS.BINHigh_AboveMedian	factor	2	contr.treatment	treatment	156	93	79,820	0.159	2.84	164	1.15	2.15
RCBTB1	0.63	1.16, 2.17	0.004	0.55	0.003	0.004	0.003	0.004	0.004	0.004	High_AboveMedian	RCBTB1.BIN	dichotomous	FALSE	level	FALSE	313	164	313	prop_hazard	HR	RCBTB1.BINHigh_AboveMedian	factor	2	contr.treatment	treatment	156	97	85,653	0.159	2.9	164	1.16	2.17
RNF144B	1.59	0.46, 0.86	0.004	0.568	0.003	0.004	0.003	0.004	0.004	0.004	High_AboveMedian	RNF144B.BIN	dichotomous	FALSE	level	FALSE	313	164	313	prop_hazard	HR	RNF144B.BINHigh_AboveMedian	factor	2	contr.treatment	treatment	156	71	101,157	0.158	-2.9	164	0.46	0.86
RPL23	0.63	1.16, 2.16	0.004	0.55	0.004	0.004	0.003	0.004	0.004	0.004	High_AboveMedian	RPL23.BIN	dichotomous	FALSE	level	FALSE	313	164	313	prop_hazard	HR	RPL23.BINHigh_AboveMedian	factor	2	contr.treatment	treatment	156	91	77,566	0.158	2.9	164	1.16	2.16
SEMA4G	0.63	1.16, 2.16	0.004	0.555	0.004	0.004	0.004	0.004	0.004	0.004	High_AboveMedian	SEMA4G.BIN	dichotomous	FALSE	level	FALSE	313	164	313	prop_hazard	HR	SEMA4G.BINHigh_AboveMedian	factor	2	contr.treatment	treatment	156	96	84,432	0.159	2.89	164	1.16	2.16
SLAMF1	1.59	0.46, 0.86	0.004	0.552	0.003	0.004	0.003	0.004	0.004	0.004	High_AboveMedian	SLAMF1.BIN	dichotomous	FALSE	level	FALSE	313	164	313	prop_hazard	HR	SLAMF1.BINHigh_AboveMedian	factor	2	contr.treatment	treatment	156	70	100,979	0.158	-2.9	164	0.46	0.86
SLC25A32	0.63	1.16, 2.15	0.004	0.551	0.004	0.004	0.004	0.004	0.004	0.004	High_AboveMedian	SLC25A32.BIN	dichotomous	FALSE	level	FALSE	313	164	313	prop_hazard	HR	SLC25A32.BINHigh_AboveMedian	factor	2	contr.treatment	treatment	156	95	82,859	0.158	2.87	164	1.16	2.15
SLC7A7	1.59	0.46, 0.86	0.004	0.55	0.004	0.004	0.004	0.004	0.004	0.004	High_AboveMedian	SLC7A7.BIN	dichotomous	FALSE	level	FALSE	313	164	313	prop_hazard	HR	SLC7A7.BINHigh_AboveMedian	factor	2	contr.treatment	treatment	156	71	101,787	0.159	-2.88	164	0.46	0.86
SLFN12L	1.59	0.46, 0.86	0.004	0.558	0.004	0.004	0.003	0.004	0.004	0.004	High_AboveMedian	SLFN12L.BIN	dichotomous	FALSE	level	FALSE	313	164	313	prop_hazard	HR	SLFN12L.BINHigh_AboveMedian	factor	2	contr.treatment	treatment	156	72	102,923	0.159	-2.9	164	0.46	0.86
SNTB2	0.63	1.16, 2.16	0.004	0.541	0.004	0.004	0.004	0.004	0.004	0.004	High_AboveMedian	SNTB2.BIN	dichotomous	FALSE	level	FALSE	313	164	313	prop_hazard	HR	SNTB2.BINHigh_AboveMedian	factor	2	contr.treatment	treatment	156	97	85,321	0.159	2.87	164	1.16	2.16
TCF24	0.6	1.18, 2.39	0.004	0.536	0.006	0.004	0.004	0.006	0.006	0.006	High_AboveMedian	TCF24.BIN	dichotomous	FALSE	level	FALSE	313	164	313	prop_hazard	HR	TCF24.BINHigh_AboveMedian	factor	2	contr.treatment	treatment	56	41	29,685	0.181	2.86	164	1.18	2.39
TESPA1	1.59	0.46, 0.86	0.004	0.557	0.004	0.004	0.004	0.004	0.004	0.004	High_AboveMedian	TESPA1.BIN	dichotomous	FALSE	level	FALSE	313	164	313	prop_hazard	HR	TESPA1.BINHigh_AboveMedian	factor	2	contr.treatment	treatment	156	72	102,948	0.158	-2.88	164	0.46	0.86
TMEM121	0.63	1.16, 2.16	0.004	0.548	0.004	0.004	0.004	0.004	0.004	0.004	High_AboveMedian	TMEM121.BIN	dichotomous	FALSE	level	FALSE	313	164	313	prop_hazard	HR	TMEM121.BINHigh_AboveMedian	factor	2	contr.treatment	treatment	156	97	85,898	0.159	2.89	164	1.16	2.16
TOMM5	0.64	1.15, 2.14	0.004	0.547	0.004	0.004	0.004	0.004	0.004	0.004	High_AboveMedian	TOMM5.BIN	dichotomous	FALSE	level	FALSE	313	164	313	prop_hazard	HR	TOMM5.BINHigh_AboveMedian	factor	2	contr.treatment	treatment	156	93	80,308	0.158	2.84	164	1.15	2.14
TRAF3IP3	1.59	0.46, 0.86	0.004	0.558	0.004	0.004	0.003	0.004	0.004	0.004	High_AboveMedian	TRAF3IP3.BIN	dichotomous	FALSE	level	FALSE	313	164	313	prop_hazard	HR	TRAF3IP3.BINHigh_AboveMedian	factor	2	contr.treatment	treatment	156	73	104,345	0.158	-2.9	164	0.46	0.86
TRMT61B	0.63	1.16, 2.16	0.004	0.551	0.004	0.004	0.003	0.004	0.004	0.004	High_AboveMedian	TRMT61B.BIN	dichotomous	FALSE	level	FALSE	313	164	313	prop_hazard	HR	TRMT61B.BINHigh_AboveMedian	factor	2	contr.treatment	treatment	156	92	79,035	0.159	2.9	164	1.16	2.16
TSR1	0.63	1.16, 2.16	0.004	0.559	0.003	0.004	0.003	0.004	0.004	0.004	High_AboveMedian	TSR1.BIN	dichotomous	FALSE	level	FALSE	313	164	313	prop_hazard	HR	TSR1.BINHigh_AboveMedian	factor	2	contr.treatment	treatment	156	95	83,348	0.158	2.92	164	1.16	2.16
TTC7A	1.59	0.46, 0.86	0.004	0.555	0.003	0.004	0.003	0.004	0.004	0.004	High_AboveMedian	TTC7A.BIN	dichotomous	FALSE	level	FALSE	313	164	313	prop_hazard	HR	TTC7A.BINHigh_AboveMedian	factor	2	contr.treatment	treatment	156	70	101,192	0.159	-2.91	164	0.46	0.86
TUSC3	0.64	1.15, 2.14	0.004	0.559	0.004	0.004	0.004	0.004	0.004	0.004	High_AboveMedian	TUSC3.BIN	dichotomous	FALSE	level	FALSE	313	164	313	prop_hazard	HR	TUSC3.BINHigh_AboveMedian	factor	2	contr.treatment	treatment	156	92	79,765	0.158	2.86	164	1.15	2.14
TVP23A	1.59	0.46, 0.86	0.004	0.549	0.004	0.004	0.004	0.004	0.004	0.004	High_AboveMedian	TVP23A.BIN	dichotomous	FALSE	level	FALSE	313	164	313	prop_hazard	HR	TVP23A.BINHigh_AboveMedian	factor	2	contr.treatment	treatment	156	69	99,767	0.159	-2.88	164	0.46	0.86
TXNL4B	0.63	1.16, 2.15	0.004	0.557	0.004	0.004	0.004	0.004	0.004	0.004	High_AboveMedian	TXNL4B.BIN	dichotomous	FALSE	level	FALSE	313	164	313	prop_hazard	HR	TXNL4B.BINHigh_AboveMedian	factor	2	contr.treatment	treatment	156	94	81,549	0.158	2.89	164	1.16	2.15
UBE2G2	0.63	1.16, 2.15	0.004	0.553	0.004	0.004	0.004	0.004	0.004	0.004	High_AboveMedian	UBE2G2.BIN	dichotomous	FALSE	level	FALSE	313	164	313	prop_hazard	HR	UBE2G2.BINHigh_AboveMedian	factor	2	contr.treatment	treatment	156	94	81,854	0.158	2.89	164	1.16	2.15
UBE2H	0.63	1.16, 2.16	0.004	0.56	0.003	0.004	0.003	0.004	0.004	0.004	High_AboveMedian	UBE2H.BIN	dichotomous	FALSE	level	FALSE	313	164	313	prop_hazard	HR	UBE2H.BINHigh_AboveMedian	factor	2	contr.treatment	treatment	156	95	82,958	0.158	2.91	164	1.16	2.16
UCP2	1.59	0.46, 0.86	0.004	0.554	0.003	0.004	0.003	0.004	0.004	0.004	High_AboveMedian	UCP2.BIN	dichotomous	FALSE	level	FALSE	313	164	313	prop_hazard	HR	UCP2.BINHigh_AboveMedian	factor	2	contr.treatment	treatment	156	70	101,048	0.159	-2.92	164	0.46	0.86
UNC50	0.63	1.16, 2.16	0.004	0.55	0.004	0.004	0.004	0.004	0.004	0.004	High_AboveMedian	UNC50.BIN	dichotomous	FALSE	level	FALSE	313	164	313	prop_hazard	HR	UNC50.BINHigh_AboveMedian	factor	2	contr.treatment	treatment	156	94	81,316	0.159	2.89	164	1.16	2.16
UTS2	1.56	0.47, 0.87	0.004	0.564	0.004	0.004	0.004	0.004	0.004	0.004	High_AboveMedian	UTS2.BIN	dichotomous	FALSE	level	FALSE	313	164	313	prop_hazard	HR	UTS2.BINHigh_AboveMedian	factor	2	contr.treatment	treatment	156	70	98,500	0.158	-2.85	164	0.47	0.87
XAF1	1.56	0.47, 0.87	0.004	0.558	0.004	0.004	0.004	0.004	0.004	0.004	High_AboveMedian	XAF1.BIN	dichotomous	FALSE	level	FALSE	313	164	313	prop_hazard	HR	XAF1.BINHigh_AboveMedian	factor	2	contr.treatment	treatment	156	71	100,951	0.158	-2.87	164	0.47	0.87
XKR5	0.63	1.16, 2.16	0.004	0.554	0.003	0.004	0.003	0.004	0.004	0.004	High_AboveMedian	XKR5.BIN	dichotomous	FALSE	level	FALSE	313	164	313	prop_hazard	HR	XKR5.BINHigh_AboveMedian	factor	2	contr.treatment	treatment	156	95	83,291	0.158	2.9	164	1.16	2.16
ZC2HC1A	0.63	1.16, 2.16	0.004	0.556	0.003	0.004	0.003	0.004	0.004	0.004	High_AboveMedian	ZC2HC1A.BIN	dichotomous	FALSE	level	FALSE	313	164	313	prop_hazard	HR	ZC2HC1A.BINHigh_AboveMedian	factor	2	contr.treatment	treatment	156	94	81,847	0.158	2.91	164	1.16	2.16
ZDHHC20	0.64	1.15, 2.14	0.004	0.55	0.004	0.004	0.004	0.004	0.004	0.004	High_AboveMedian	ZDHHC20.BIN	dichotomous	FALSE	level	FALSE	313	164	313	prop_hazard	HR	ZDHHC20.BINHigh_AboveMedian	factor	2	contr.treatment	treatment	156	92	79,407	0.158	2.84	164	1.15	2.14
ZNF140	0.63	1.16, 2.15	0.004	0.555	0.004	0.004	0.004	0.004	0.004	0.004	High_AboveMedian	ZNF140.BIN	dichotomous	FALSE	level	FALSE	313	164	313	prop_hazard	HR	ZNF140.BINHigh_AboveMedian	factor	2	contr.treatment	treatment	156	93	80,722	0.158	2.89	164	1.16	2.15
ZNF404	0.63	1.16, 2.15	0.004	0.567	0.004	0.004	0.004	0.004	0.004	0.004	High_AboveMedian	ZNF404.BIN	dichotomous	FALSE	level	FALSE	313	164	313	prop_hazard	HR	ZNF404.BINHigh_AboveMedian	factor	2	contr.treatment	treatment	156	94	83,709	0.158	2.88	164	1.16	2.15
ZNF469	1.59	0.46, 0.86	0.004	0.55	0.003	0.004	0.003	0.004	0.004	0.004	High_AboveMedian	ZNF469.BIN	dichotomous	FALSE	level	FALSE	313	164	313	prop_hazard	HR	ZNF469.BINHigh_AboveMedian	factor	2	contr.treatment	treatment	156	70	101,773	0.159	-2.91	164	0.46	0.86
ZNF529	0.64	1.16, 2.15	0.004	0.558	0.004	0.004	0.004	0.004	0.004	0.004	High_AboveMedian	ZNF529.BIN	dichotomous	FALSE	level	FALSE	313	164	313	prop_hazard	HR	ZNF529.BINHigh_AboveMedian	factor	2	contr.treatment	treatment	156	93	81,682	0.158	2.88	164	1.16	2.15
AC073508.2	1.56	0.47, 0.88	0.005	0.554	0.005	0.005	0.005	0.005	0.005	0.005	High_AboveMedian	AC073508.2.BIN	dichotomous	FALSE	level	FALSE	313	164	313	prop_hazard	HR	AC073508.2.BINHigh_AboveMedian	factor	2	contr.treatment	treatment	156	70	98,941	0.158	-2.78	164	0.47	0.88
AC097634.4	1.56	0.47, 0.88	0.005	0.552	0.005	0.005	0.005	0.005	0.005	0.005	High_AboveMedian	AC097634.4.BIN	dichotomous	FALSE	level	FALSE	313	164	313	prop_hazard	HR	AC097634.4.BINHigh_AboveMedian	factor	2	contr.treatment	treatment	156	70	99,549	0.159	-2.79	164	0.47	0.88
ADK	1.56	0.47, 0.87	0.005	0.552	0.005	0.005	0.005	0.005	0.005	0.005	High_AboveMedian	ADK.BIN	dichotomous	FALSE	level	FALSE	313	164	313	prop_hazard	HR	ADK.BINHigh_AboveMedian	factor	2	contr.treatment	treatment	156	69	99,198	0.159	-2.81	164	0.47	0.87
AL590132.1	1.56	0.47, 0.87	0.005	0.56	0.004	0.005	0.004	0.005	0.005	0.005	High_AboveMedian	AL590132.1.BIN	dichotomous	FALSE	level	FALSE	313	164	313	prop_hazard	HR	AL590132.1.BINHigh_AboveMedian	factor	2	contr.treatment	treatment	156	71	100,758	0.158	-2.84	164	0.47	0.87
APOC3	0.6	1.17, 2.40	0.005	0.54	0.007	0.005	0.004	0.007	0.007	0.007	High_AboveMedian	APOC3.BIN	dichotomous	FALSE	level	FALSE	313	164	313	prop_hazard	HR	APOC3.BINHigh_AboveMedian	factor	2	contr.treatment	treatment	57	40	27,914	0.182	2.84	164	1.17	2.4
ARFIP1	0.64	1.14, 2.13	0.005	0.55	0.005	0.005	0.005	0.005	0.005	0.005	High_AboveMedian	ARFIP1.BIN	dichotomous	FALSE	level	FALSE	313	164	313	prop_hazard	HR	ARFIP1.BINHigh_AboveMedian	factor	2	contr.treatment	treatment	156	91	78,141	0.159	2.79	164	1.14	2.13
ATG12	0.64	1.15, 2.13	0.005	0.55	0.005	0.005	0.004	0.005	0.005	0.005	High_AboveMedian	ATG12.BIN	dichotomous	FALSE	level	FALSE	313	164	313	prop_hazard	HR	ATG12.BINHigh_AboveMedian	factor	2	contr.treatment	treatment	156	93	81,077	0.158	2.82	164	1.15	2.13
ATXN7	1.56	0.47, 0.88	0.005	0.552	0.005	0.005	0.005	0.005	0.005	0.005	High_AboveMedian	ATXN7.BIN	dichotomous	FALSE	level	FALSE	313	164	313	prop_hazard	HR	ATXN7.BINHigh_AboveMedian	factor	2	contr.treatment	treatment	156	71	101,719	0.159	-2.78	164	0.47	0.88
AZIN2	1.56	0.47, 0.88	0.005	0.559	0.005	0.005	0.005	0.005	0.005	0.005	High_AboveMedian	AZIN2.BIN	dichotomous	FALSE	level	FALSE	313	164	313	prop_hazard	HR	AZIN2.BINHigh_AboveMedian	factor	2	contr.treatment	treatment	156	72	100,604	0.158	-2.8	164	0.47	0.88
BIVM	0.64	1.14, 2.13	0.005	0.545	0.005	0.005	0.005	0.005	0.005	0.005	High_AboveMedian	BIVM.BIN	dichotomous	FALSE	level	FALSE	313	164	313	prop_hazard	HR	BIVM.BINHigh_AboveMedian	factor	2	contr.treatment	treatment	156	95	83,474	0.159	2.8	164	1.14	2.13
BTK	1.56	0.47, 0.87	0.005	0.55	0.004	0.005	0.004	0.005	0.005	0.005	High_AboveMedian	BTK.BIN	dichotomous	FALSE	level	FALSE	313	164	313	prop_hazard	HR	BTK.BINHigh_AboveMedian	factor	2	contr.treatment	treatment	156	70	100,081	0.159	-2.84	164	0.47	0.87
BZW2	0.64	1.14, 2.13	0.005	0.549	0.005	0.005	0.005	0.005	0.005	0.005	High_AboveMedian	BZW2.BIN	dichotomous	FALSE	level	FALSE	313	164	313	prop_hazard	HR	BZW2.BINHigh_AboveMedian	factor	2	contr.treatment	treatment	156	93	81,208	0.158	2.81	164	1.14	2.13
C1QBP	0.64	1.15, 2.13	0.005	0.553	0.004	0.005	0.004	0.005	0.005	0.005	High_AboveMedian	C1QBP.BIN	dichotomous	FALSE	level	FALSE	313	164	313	prop_hazard	HR	C1QBP.BINHigh_AboveMedian	factor	2	contr.treatment	treatment	156	92	79,203	0.158	2.83	164	1.15	2.13
CCDC117	0.64	1.14, 2.12	0.005	0.55	0.005	0.005	0.005	0.005	0.005	0.005	High_AboveMedian	CCDC117.BIN	dichotomous	FALSE	level	FALSE	313	164	313	prop_hazard	HR	CCDC117.BINHigh_AboveMedian	factor	2	contr.treatment	treatment	156	95	84,554	0.158	2.79	164	1.14	2.12
CCR3	1.56	0.47, 0.87	0.005	0.55	0.004	0.005	0.004	0.005	0.005	0.005	High_AboveMedian	CCR3.BIN	dichotomous	FALSE	level	FALSE	313	164	313	prop_hazard	HR	CCR3.BINHigh_AboveMedian	factor	2	contr.treatment	treatment	156	71	101,199	0.159	-2.83	164	0.47	0.87
CCT2	0.64	1.14, 2.13	0.005	0.543	0.005	0.005	0.005	0.005	0.005	0.005	High_AboveMedian	CCT2.BIN	dichotomous	FALSE	level	FALSE	313	164	313	prop_hazard	HR	CCT2.BINHigh_AboveMedian	factor	2	contr.treatment	treatment	156	93	80,299	0.158	2.81	164	1.14	2.13
CDH24	0.64	1.14, 2.12	0.005	0.562	0.005	0.005	0.005	0.005	0.005	0.005	High_AboveMedian	CDH24.BIN	dichotomous	FALSE	level	FALSE	313	164	313	prop_hazard	HR	CDH24.BINHigh_AboveMedian	factor	2	contr.treatment	treatment	156	93	83,150	0.158	2.82	164	1.14	2.12
CDK11B	1.56	0.47, 0.88	0.005	0.539	0.005	0.005	0.005	0.005	0.005	0.005	High_AboveMedian	CDK11B.BIN	dichotomous	FALSE	level	FALSE	313	164	313	prop_hazard	HR	CDK11B.BINHigh_AboveMedian	factor	2	contr.treatment	treatment	156	68	97,970	0.159	-2.78	164	0.47	0.88
CDKN2A	1.56	0.47, 0.88	0.005	0.56	0.005	0.005	0.005	0.005	0.005	0.005	High_AboveMedian	CDKN2A.BIN	dichotomous	FALSE	level	FALSE	313	164	313	prop_hazard	HR	CDKN2A.BINHigh_AboveMedian	factor	2	contr.treatment	treatment	156	71	100,346	0.158	-2.78	164	0.47	0.88
CRISPLD1	0.64	1.15, 2.14	0.005	0.544	0.004	0.005	0.004	0.005	0.005	0.005	High_AboveMedian	CRISPLD1.BIN	dichotomous	FALSE	level	FALSE	313	164	313	prop_hazard	HR	CRISPLD1.BINHigh_AboveMedian	factor	2	contr.treatment	treatment	156	95	83,313	0.159	2.82	164	1.15	2.14
CSMD3	0.64	1.14, 2.12	0.005	0.572	0.005	0.005	0.005	0.005	0.005	0.005	High_AboveMedian	CSMD3.BIN	dichotomous	FALSE	level	FALSE	313	164	313	prop_hazard	HR	CSMD3.BINHigh_AboveMedian	factor	2	contr.treatment	treatment	156	89	78,044	0.157	2.82	164	1.14	2.12
CYLD	1.56	0.47, 0.88	0.005	0.555	0.005	0.005	0.005	0.005	0.005	0.005	High_AboveMedian	CYLD.BIN	dichotomous	FALSE	level	FALSE	313	164	313	prop_hazard	HR	CYLD.BINHigh_AboveMedian	factor	2	contr.treatment	treatment	156	71	100,532	0.158	-2.78	164	0.47	0.88
DGLUCY	1.56	0.47, 0.87	0.005	0.543	0.004	0.005	0.004	0.005	0.005	0.005	High_AboveMedian	DGLUCY.BIN	dichotomous	FALSE	level	FALSE	313	164	313	prop_hazard	HR	DGLUCY.BINHigh_AboveMedian	factor	2	contr.treatment	treatment	156	69	99,514	0.159	-2.82	164	0.47	0.87
DOK2	1.56	0.47, 0.88	0.005	0.557	0.005	0.005	0.005	0.005	0.005	0.005	High_AboveMedian	DOK2.BIN	dichotomous	FALSE	level	FALSE	313	164	313	prop_hazard	HR	DOK2.BINHigh_AboveMedian	factor	2	contr.treatment	treatment	156	72	101,824	0.158	-2.79	164	0.47	0.88
DPM2	0.64	1.14, 2.13	0.005	0.56	0.005	0.005	0.005	0.005	0.005	0.005	High_AboveMedian	DPM2.BIN	dichotomous	FALSE	level	FALSE	313	164	313	prop_hazard	HR	DPM2.BINHigh_AboveMedian	factor	2	contr.treatment	treatment	156	95	83,753	0.158	2.81	164	1.14	2.13
ERCC5	1.56	0.47, 0.87	0.005	0.541	0.004	0.005	0.004	0.005	0.005	0.005	High_AboveMedian	ERCC5.BIN	dichotomous	FALSE	level	FALSE	313	164	313	prop_hazard	HR	ERCC5.BINHigh_AboveMedian	factor	2	contr.treatment	treatment	156	69	100,314	0.159	-2.82	164	0.47	0.87
ERMN	1.56	0.47, 0.87	0.005	0.545	0.005	0.005	0.004	0.005	0.005	0.005	High_AboveMedian	ERMN.BIN	dichotomous	FALSE	level	FALSE	313	164	313	prop_hazard	HR	ERMN.BINHigh_AboveMedian	factor	2	contr.treatment	treatment	156	69	98,586	0.159	-2.82	164	0.47	0.87
FDCSP	1.56	0.47, 0.87	0.005	0.562	0.004	0.005	0.004	0.005	0.005	0.005	High_AboveMedian	FDCSP.BIN	dichotomous	FALSE	level	FALSE	313	164	313	prop_hazard	HR	FDCSP.BINHigh_AboveMedian	factor	2	contr.treatment	treatment	156	71	100,524	0.158	-2.83	164	0.47	0.87
GTF2IRD2B	1.56	0.47, 0.87	0.005	0.549	0.004	0.005	0.004	0.005	0.005	0.005	High_AboveMedian	GTF2IRD2B.BIN	dichotomous	FALSE	level	FALSE	313	164	313	prop_hazard	HR	GTF2IRD2B.BINHigh_AboveMedian	factor	2	contr.treatment	treatment	156	68	97,597	0.159	-2.82	164	0.47	0.87
GZMB	1.56	0.47, 0.88	0.005	0.554	0.005	0.005	0.005	0.005	0.005	0.005	High_AboveMedian	GZMB.BIN	dichotomous	FALSE	level	FALSE	313	164	313	prop_hazard	HR	GZMB.BINHigh_AboveMedian	factor	2	contr.treatment	treatment	156	71	101,038	0.159	-2.79	164	0.47	0.88
HAS1	1.56	0.47, 0.88	0.005	0.547	0.005	0.005	0.005	0.005	0.005	0.005	High_AboveMedian	HAS1.BIN	dichotomous	FALSE	level	FALSE	313	164	313	prop_hazard	HR	HAS1.BINHigh_AboveMedian	factor	2	contr.treatment	treatment	156	68	97,452	0.159	-2.8	164	0.47	0.88
HERC3	1.56	0.47, 0.88	0.005	0.548	0.005	0.005	0.005	0.005	0.005	0.005	High_AboveMedian	HERC3.BIN	dichotomous	FALSE	level	FALSE	313	164	313	prop_hazard	HR	HERC3.BINHigh_AboveMedian	factor	2	contr.treatment	treatment	156	70	100,323	0.158	-2.78	164	0.47	0.88
HOXB6	0.64	1.15, 2.13	0.005	0.566	0.005	0.005	0.004	0.005	0.005	0.005	High_AboveMedian	HOXB6.BIN	dichotomous	FALSE	level	FALSE	313	164	313	prop_hazard	HR	HOXB6.BINHigh_AboveMedian	factor	2	contr.treatment	treatment	156	93	83,146	0.158	2.82	164	1.15	2.13
HOXC8	0.65	1.14, 2.12	0.005	0.551	0.005	0.005	0.005	0.005	0.005	0.005	High_AboveMedian	HOXC8.BIN	dichotomous	FALSE	level	FALSE	313	164	313	prop_hazard	HR	HOXC8.BINHigh_AboveMedian	factor	2	contr.treatment	treatment	156	96	86,293	0.159	2.78	164	1.14	2.12
IL1R2	1.56	0.47, 0.87	0.005	0.552	0.004	0.005	0.004	0.005	0.005	0.005	High_AboveMedian	IL1R2.BIN	dichotomous	FALSE	level	FALSE	313	164	313	prop_hazard	HR	IL1R2.BINHigh_AboveMedian	factor	2	contr.treatment	treatment	156	69	97,948	0.159	-2.83	164	0.47	0.87
IL4R	1.56	0.47, 0.88	0.005	0.537	0.005	0.005	0.005	0.005	0.005	0.005	High_AboveMedian	IL4R.BIN	dichotomous	FALSE	level	FALSE	313	164	313	prop_hazard	HR	IL4R.BINHigh_AboveMedian	factor	2	contr.treatment	treatment	156	69	99,382	0.159	-2.79	164	0.47	0.88
JAKMIP1	1.56	0.47, 0.87	0.005	0.559	0.005	0.005	0.004	0.005	0.005	0.005	High_AboveMedian	JAKMIP1.BIN	dichotomous	FALSE	level	FALSE	313	164	313	prop_hazard	HR	JAKMIP1.BINHigh_AboveMedian	factor	2	contr.treatment	treatment	156	73	103,822	0.159	-2.82	164	0.47	0.87
KCNMA1	1.56	0.47, 0.87	0.005	0.552	0.004	0.005	0.004	0.005	0.005	0.005	High_AboveMedian	KCNMA1.BIN	dichotomous	FALSE	level	FALSE	313	164	313	prop_hazard	HR	KCNMA1.BINHigh_AboveMedian	factor	2	contr.treatment	treatment	156	71	102,498	0.159	-2.84	164	0.47	0.87
KCTD4	0.64	1.15, 2.13	0.005	0.558	0.004	0.005	0.004	0.005	0.005	0.005	High_AboveMedian	KCTD4.BIN	dichotomous	FALSE	level	FALSE	313	164	313	prop_hazard	HR	KCTD4.BINHigh_AboveMedian	factor	2	contr.treatment	treatment	151	93	82,419	0.158	2.83	164	1.15	2.13
KLRC1	1.56	0.47, 0.87	0.005	0.565	0.004	0.005	0.004	0.005	0.005	0.005	High_AboveMedian	KLRC1.BIN	dichotomous	FALSE	level	FALSE	313	164	313	prop_hazard	HR	KLRC1.BINHigh_AboveMedian	factor	2	contr.treatment	treatment	156	71	100,078	0.158	-2.83	164	0.47	0.87
LRRC4	0.65	1.14, 2.11	0.005	0.56	0.005	0.005	0.005	0.005	0.005	0.005	High_AboveMedian	LRRC4.BIN	dichotomous	FALSE	level	FALSE	313	164	313	prop_hazard	HR	LRRC4.BINHigh_AboveMedian	factor	2	contr.treatment	treatment	156	93	82,702	0.158	2.78	164	1.14	2.11
LSM5	0.65	1.14, 2.12	0.005	0.556	0.005	0.005	0.005	0.005	0.005	0.005	High_AboveMedian	LSM5.BIN	dichotomous	FALSE	level	FALSE	313	164	313	prop_hazard	HR	LSM5.BINHigh_AboveMedian	factor	2	contr.treatment	treatment	156	91	78,994	0.158	2.79	164	1.14	2.12
MIER3	0.64	1.15, 2.14	0.005	0.555	0.004	0.005	0.004	0.005	0.005	0.005	High_AboveMedian	MIER3.BIN	dichotomous	FALSE	level	FALSE	313	164	313	prop_hazard	HR	MIER3.BINHigh_AboveMedian	factor	2	contr.treatment	treatment	156	96	85,511	0.159	2.84	164	1.15	2.14
MTCL1	1.56	0.47, 0.87	0.005	0.559	0.005	0.005	0.005	0.005	0.005	0.005	High_AboveMedian	MTCL1.BIN	dichotomous	FALSE	level	FALSE	313	164	313	prop_hazard	HR	MTCL1.BINHigh_AboveMedian	factor	2	contr.treatment	treatment	156	71	100,942	0.158	-2.81	164	0.47	0.87
MTERF2	0.64	1.14, 2.12	0.005	0.55	0.005	0.005	0.005	0.005	0.005	0.005	High_AboveMedian	MTERF2.BIN	dichotomous	FALSE	level	FALSE	313	164	313	prop_hazard	HR	MTERF2.BINHigh_AboveMedian	factor	2	contr.treatment	treatment	156	95	84,504	0.158	2.79	164	1.14	2.12
MYD88	1.56	0.47, 0.87	0.005	0.556	0.005	0.005	0.005	0.005	0.005	0.005	High_AboveMedian	MYD88.BIN	dichotomous	FALSE	level	FALSE	313	164	313	prop_hazard	HR	MYD88.BINHigh_AboveMedian	factor	2	contr.treatment	treatment	156	73	103,541	0.158	-2.81	164	0.47	0.87
NDFIP2	0.64	1.15, 2.14	0.005	0.547	0.004	0.005	0.004	0.005	0.005	0.005	High_AboveMedian	NDFIP2.BIN	dichotomous	FALSE	level	FALSE	313	164	313	prop_hazard	HR	NDFIP2.BINHigh_AboveMedian	factor	2	contr.treatment	treatment	156	93	80,348	0.159	2.84	164	1.15	2.14
NDRG1	0.64	1.15, 2.13	0.005	0.555	0.005	0.005	0.004	0.005	0.005	0.005	High_AboveMedian	NDRG1.BIN	dichotomous	FALSE	level	FALSE	313	164	313	prop_hazard	HR	NDRG1.BINHigh_AboveMedian	factor	2	contr.treatment	treatment	156	94	83,073	0.158	2.82	164	1.15	2.13
NEXN	1.56	0.47, 0.88	0.005	0.538	0.005	0.005	0.005	0.005	0.005	0.005	High_AboveMedian	NEXN.BIN	dichotomous	FALSE	level	FALSE	313	164	313	prop_hazard	HR	NEXN.BINHigh_AboveMedian	factor	2	contr.treatment	treatment	156	67	96,845	0.159	-2.8	164	0.47	0.88
NID2	1.56	0.47, 0.88	0.005	0.538	0.005	0.005	0.005	0.005	0.005	0.005	High_AboveMedian	NID2.BIN	dichotomous	FALSE	level	FALSE	313	164	313	prop_hazard	HR	NID2.BINHigh_AboveMedian	factor	2	contr.treatment	treatment	156	68	98,206	0.159	-2.79	164	0.47	0.88
NLRC3	1.56	0.47, 0.88	0.005	0.557	0.005	0.005	0.005	0.005	0.005	0.005	High_AboveMedian	NLRC3.BIN	dichotomous	FALSE	level	FALSE	313	164	313	prop_hazard	HR	NLRC3.BINHigh_AboveMedian	factor	2	contr.treatment	treatment	156	73	103,423	0.158	-2.79	164	0.47	0.88
NPAS1	0.64	1.15, 2.13	0.005	0.552	0.004	0.005	0.004	0.005	0.005	0.005	High_AboveMedian	NPAS1.BIN	dichotomous	FALSE	level	FALSE	313	164	313	prop_hazard	HR	NPAS1.BINHigh_AboveMedian	factor	2	contr.treatment	treatment	156	94	83,118	0.158	2.82	164	1.15	2.13
NREP	0.64	1.15, 2.13	0.005	0.566	0.004	0.005	0.004	0.005	0.005	0.005	High_AboveMedian	NREP.BIN	dichotomous	FALSE	level	FALSE	313	164	313	prop_hazard	HR	NREP.BINHigh_AboveMedian	factor	2	contr.treatment	treatment	156	92	81,765	0.158	2.84	164	1.15	2.13
NUDCD1	0.65	1.14, 2.12	0.005	0.554	0.005	0.005	0.005	0.005	0.005	0.005	High_AboveMedian	NUDCD1.BIN	dichotomous	FALSE	level	FALSE	313	164	313	prop_hazard	HR	NUDCD1.BINHigh_AboveMedian	factor	2	contr.treatment	treatment	156	93	82,322	0.158	2.79	164	1.14	2.12
OR2I1P	1.56	0.47, 0.87	0.005	0.566	0.005	0.005	0.005	0.005	0.005	0.005	High_AboveMedian	OR2I1P.BIN	dichotomous	FALSE	level	FALSE	313	164	313	prop_hazard	HR	OR2I1P.BINHigh_AboveMedian	factor	2	contr.treatment	treatment	145	67	95,239	0.16	-2.8	164	0.47	0.87
P2RY8	1.56	0.47, 0.87	0.005	0.558	0.004	0.005	0.004	0.005	0.005	0.005	High_AboveMedian	P2RY8.BIN	dichotomous	FALSE	level	FALSE	313	164	313	prop_hazard	HR	P2RY8.BINHigh_AboveMedian	factor	2	contr.treatment	treatment	156	72	102,561	0.158	-2.83	164	0.47	0.87
PARP14	1.56	0.47, 0.88	0.005	0.551	0.005	0.005	0.005	0.005	0.005	0.005	High_AboveMedian	PARP14.BIN	dichotomous	FALSE	level	FALSE	313	164	313	prop_hazard	HR	PARP14.BINHigh_AboveMedian	factor	2	contr.treatment	treatment	156	71	100,506	0.158	-2.8	164	0.47	0.88
PGM5	1.56	0.47, 0.87	0.005	0.555	0.004	0.005	0.004	0.005	0.005	0.005	High_AboveMedian	PGM5.BIN	dichotomous	FALSE	level	FALSE	313	164	313	prop_hazard	HR	PGM5.BINHigh_AboveMedian	factor	2	contr.treatment	treatment	156	69	97,795	0.158	-2.83	164	0.47	0.87
PHYHIPL	0.64	1.15, 2.13	0.005	0.559	0.004	0.005	0.004	0.005	0.005	0.005	High_AboveMedian	PHYHIPL.BIN	dichotomous	FALSE	level	FALSE	313	164	313	prop_hazard	HR	PHYHIPL.BINHigh_AboveMedian	factor	2	contr.treatment	treatment	156	93	81,441	0.158	2.83	164	1.15	2.13
PKNOX1	0.64	1.14, 2.12	0.005	0.549	0.005	0.005	0.005	0.005	0.005	0.005	High_AboveMedian	PKNOX1.BIN	dichotomous	FALSE	level	FALSE	313	164	313	prop_hazard	HR	PKNOX1.BINHigh_AboveMedian	factor	2	contr.treatment	treatment	156	94	82,787	0.158	2.79	164	1.14	2.12
PRKAG2	1.56	0.47, 0.88	0.005	0.541	0.005	0.005	0.005	0.005	0.005	0.005	High_AboveMedian	PRKAG2.BIN	dichotomous	FALSE	level	FALSE	313	164	313	prop_hazard	HR	PRKAG2.BINHigh_AboveMedian	factor	2	contr.treatment	treatment	156	70	100,175	0.159	-2.78	164	0.47	0.88
PRPF31	1.56	0.47, 0.88	0.005	0.554	0.005	0.005	0.005	0.005	0.005	0.005	High_AboveMedian	PRPF31.BIN	dichotomous	FALSE	level	FALSE	313	164	313	prop_hazard	HR	PRPF31.BINHigh_AboveMedian	factor	2	contr.treatment	treatment	156	71	100,582	0.158	-2.79	164	0.47	0.88
PRR3	0.64	1.14, 2.13	0.005	0.54	0.005	0.005	0.005	0.005	0.005	0.005	High_AboveMedian	PRR3.BIN	dichotomous	FALSE	level	FALSE	313	164	313	prop_hazard	HR	PRR3.BINHigh_AboveMedian	factor	2	contr.treatment	treatment	156	94	81,210	0.159	2.79	164	1.14	2.13
PRR7	0.64	1.14, 2.12	0.005	0.549	0.005	0.005	0.005	0.005	0.005	0.005	High_AboveMedian	PRR7.BIN	dichotomous	FALSE	level	FALSE	313	164	313	prop_hazard	HR	PRR7.BINHigh_AboveMedian	factor	2	contr.treatment	treatment	156	92	79,390	0.158	2.79	164	1.14	2.12
RAPGEF1	1.56	0.47, 0.88	0.005	0.559	0.005	0.005	0.005	0.005	0.005	0.005	High_AboveMedian	RAPGEF1.BIN	dichotomous	FALSE	level	FALSE	313	164	313	prop_hazard	HR	RAPGEF1.BINHigh_AboveMedian	factor	2	contr.treatment	treatment	156	71	100,925	0.158	-2.79	164	0.47	0.88
RASA4	1.56	0.47, 0.87	0.005	0.544	0.005	0.005	0.005	0.005	0.005	0.005	High_AboveMedian	RASA4.BIN	dichotomous	FALSE	level	FALSE	313	164	313	prop_hazard	HR	RASA4.BINHigh_AboveMedian	factor	2	contr.treatment	treatment	156	70	100,868	0.16	-2.8	164	0.47	0.87
RCHY1	0.64	1.15, 2.13	0.005	0.547	0.005	0.005	0.005	0.005	0.005	0.005	High_AboveMedian	RCHY1.BIN	dichotomous	FALSE	level	FALSE	313	164	313	prop_hazard	HR	RCHY1.BINHigh_AboveMedian	factor	2	contr.treatment	treatment	156	93	80,781	0.159	2.82	164	1.15	2.13
RCN2	0.64	1.14, 2.13	0.005	0.549	0.005	0.005	0.005	0.005	0.005	0.005	High_AboveMedian	RCN2.BIN	dichotomous	FALSE	level	FALSE	313	164	313	prop_hazard	HR	RCN2.BINHigh_AboveMedian	factor	2	contr.treatment	treatment	156	93	80,822	0.159	2.8	164	1.14	2.13
RIMBP3	1.56	0.47, 0.87	0.005	0.547	0.004	0.005	0.004	0.005	0.005	0.005	High_AboveMedian	RIMBP3.BIN	dichotomous	FALSE	level	FALSE	313	164	313	prop_hazard	HR	RIMBP3.BINHigh_AboveMedian	factor	2	contr.treatment	treatment	156	70	100,495	0.159	-2.83	164	0.47	0.87
RNASEK	0.64	1.14, 2.13	0.005	0.541	0.005	0.005	0.005	0.005	0.005	0.005	High_AboveMedian	RNASEK.BIN	dichotomous	FALSE	level	FALSE	313	164	313	prop_hazard	HR	RNASEK.BINHigh_AboveMedian	factor	2	contr.treatment	treatment	156	93	80,539	0.158	2.8	164	1.14	2.13
RPGRIP1	1.56	0.47, 0.88	0.005	0.553	0.005	0.005	0.005	0.005	0.005	0.005	High_AboveMedian	RPGRIP1.BIN	dichotomous	FALSE	level	FALSE	313	164	313	prop_hazard	HR	RPGRIP1.BINHigh_AboveMedian	factor	2	contr.treatment	treatment	156	71	100,484	0.158	-2.79	164	0.47	0.88
S1PR1	1.56	0.47, 0.87	0.005	0.555	0.005	0.005	0.005	0.005	0.005	0.005	High_AboveMedian	S1PR1.BIN	dichotomous	FALSE	level	FALSE	313	164	313	prop_hazard	HR	S1PR1.BINHigh_AboveMedian	factor	2	contr.treatment	treatment	156	69	97,878	0.158	-2.81	164	0.47	0.87
SAMD3	1.56	0.47, 0.88	0.005	0.551	0.005	0.005	0.005	0.005	0.005	0.005	High_AboveMedian	SAMD3.BIN	dichotomous	FALSE	level	FALSE	313	164	313	prop_hazard	HR	SAMD3.BINHigh_AboveMedian	factor	2	contr.treatment	treatment	156	70	99,702	0.159	-2.79	164	0.47	0.88
SCOC	0.64	1.15, 2.14	0.005	0.542	0.004	0.005	0.004	0.005	0.005	0.005	High_AboveMedian	SCOC.BIN	dichotomous	FALSE	level	FALSE	313	164	313	prop_hazard	HR	SCOC.BINHigh_AboveMedian	factor	2	contr.treatment	treatment	156	93	79,606	0.159	2.83	164	1.15	2.14
SENP3.EIF4A1	0.65	1.14, 2.12	0.005	0.553	0.005	0.005	0.005	0.005	0.005	0.005	High_AboveMedian	SENP3.EIF4A1.BIN	dichotomous	FALSE	level	FALSE	313	164	313	prop_hazard	HR	SENP3.EIF4A1.BINHigh_AboveMedian	factor	2	contr.treatment	treatment	156	94	83,024	0.158	2.78	164	1.14	2.12
SLC30A5	0.65	1.14, 2.11	0.005	0.555	0.005	0.005	0.005	0.005	0.005	0.005	High_AboveMedian	SLC30A5.BIN	dichotomous	FALSE	level	FALSE	313	164	313	prop_hazard	HR	SLC30A5.BINHigh_AboveMedian	factor	2	contr.treatment	treatment	156	92	81,013	0.158	2.78	164	1.14	2.11
SLC35F3	1.56	0.47, 0.87	0.005	0.557	0.005	0.005	0.005	0.005	0.005	0.005	High_AboveMedian	SLC35F3.BIN	dichotomous	FALSE	level	FALSE	313	164	313	prop_hazard	HR	SLC35F3.BINHigh_AboveMedian	factor	2	contr.treatment	treatment	156	72	101,052	0.158	-2.81	164	0.47	0.87
SLC35F5	0.64	1.14, 2.13	0.005	0.545	0.005	0.005	0.005	0.005	0.005	0.005	High_AboveMedian	SLC35F5.BIN	dichotomous	FALSE	level	FALSE	313	164	313	prop_hazard	HR	SLC35F5.BINHigh_AboveMedian	factor	2	contr.treatment	treatment	156	96	85,158	0.159	2.8	164	1.14	2.13
SLC4A8	1.56	0.47, 0.87	0.005	0.547	0.005	0.005	0.005	0.005	0.005	0.005	High_AboveMedian	SLC4A8.BIN	dichotomous	FALSE	level	FALSE	313	164	313	prop_hazard	HR	SLC4A8.BINHigh_AboveMedian	factor	2	contr.treatment	treatment	156	71	100,942	0.159	-2.81	164	0.47	0.87
SMAD3	1.56	0.47, 0.88	0.005	0.541	0.005	0.005	0.005	0.005	0.005	0.005	High_AboveMedian	SMAD3.BIN	dichotomous	FALSE	level	FALSE	313	164	313	prop_hazard	HR	SMAD3.BINHigh_AboveMedian	factor	2	contr.treatment	treatment	156	70	100,428	0.159	-2.78	164	0.47	0.88
SRM	0.65	1.14, 2.12	0.005	0.556	0.005	0.005	0.005	0.005	0.005	0.005	High_AboveMedian	SRM.BIN	dichotomous	FALSE	level	FALSE	313	164	313	prop_hazard	HR	SRM.BINHigh_AboveMedian	factor	2	contr.treatment	treatment	156	93	81,211	0.158	2.78	164	1.14	2.12
TAF12	0.64	1.15, 2.14	0.005	0.552	0.004	0.005	0.004	0.005	0.005	0.005	High_AboveMedian	TAF12.BIN	dichotomous	FALSE	level	FALSE	313	164	313	prop_hazard	HR	TAF12.BINHigh_AboveMedian	factor	2	contr.treatment	treatment	156	92	78,845	0.159	2.84	164	1.15	2.14
TATDN1	0.65	1.14, 2.12	0.005	0.545	0.005	0.005	0.005	0.005	0.005	0.005	High_AboveMedian	TATDN1.BIN	dichotomous	FALSE	level	FALSE	313	164	313	prop_hazard	HR	TATDN1.BINHigh_AboveMedian	factor	2	contr.treatment	treatment	156	93	81,525	0.158	2.79	164	1.14	2.12
TERF1	0.64	1.14, 2.12	0.005	0.554	0.005	0.005	0.005	0.005	0.005	0.005	High_AboveMedian	TERF1.BIN	dichotomous	FALSE	level	FALSE	313	164	313	prop_hazard	HR	TERF1.BINHigh_AboveMedian	factor	2	contr.treatment	treatment	156	93	80,734	0.158	2.79	164	1.14	2.12
TEX45	0.64	1.14, 2.12	0.005	0.555	0.005	0.005	0.005	0.005	0.005	0.005	High_AboveMedian	TEX45.BIN	dichotomous	FALSE	level	FALSE	313	164	313	prop_hazard	HR	TEX45.BINHigh_AboveMedian	factor	2	contr.treatment	treatment	156	92	79,835	0.158	2.82	164	1.14	2.12
THEMIS	1.56	0.47, 0.88	0.005	0.556	0.005	0.005	0.005	0.005	0.005	0.005	High_AboveMedian	THEMIS.BIN	dichotomous	FALSE	level	FALSE	313	164	313	prop_hazard	HR	THEMIS.BINHigh_AboveMedian	factor	2	contr.treatment	treatment	156	72	102,316	0.159	-2.8	164	0.47	0.88
TRIM54	0.64	1.15, 2.12	0.005	0.56	0.005	0.005	0.004	0.005	0.005	0.005	High_AboveMedian	TRIM54.BIN	dichotomous	FALSE	level	FALSE	313	164	313	prop_hazard	HR	TRIM54.BINHigh_AboveMedian	factor	2	contr.treatment	treatment	132	80	68,118	0.157	2.83	164	1.15	2.12
ULK2	0.64	1.14, 2.13	0.005	0.552	0.005	0.005	0.005	0.005	0.005	0.005	High_AboveMedian	ULK2.BIN	dichotomous	FALSE	level	FALSE	313	164	313	prop_hazard	HR	ULK2.BINHigh_AboveMedian	factor	2	contr.treatment	treatment	156	97	87,474	0.159	2.81	164	1.14	2.13
WNK2	1.56	0.47, 0.87	0.005	0.551	0.004	0.005	0.004	0.005	0.005	0.005	High_AboveMedian	WNK2.BIN	dichotomous	FALSE	level	FALSE	313	164	313	prop_hazard	HR	WNK2.BINHigh_AboveMedian	factor	2	contr.treatment	treatment	156	70	98,621	0.158	-2.83	164	0.47	0.87
ZFP37	0.64	1.15, 2.13	0.005	0.557	0.004	0.005	0.004	0.005	0.005	0.005	High_AboveMedian	ZFP37.BIN	dichotomous	FALSE	level	FALSE	313	164	313	prop_hazard	HR	ZFP37.BINHigh_AboveMedian	factor	2	contr.treatment	treatment	156	92	80,974	0.158	2.84	164	1.15	2.13
ZHX1	0.65	1.14, 2.12	0.005	0.557	0.005	0.005	0.005	0.005	0.005	0.005	High_AboveMedian	ZHX1.BIN	dichotomous	FALSE	level	FALSE	313	164	313	prop_hazard	HR	ZHX1.BINHigh_AboveMedian	factor	2	contr.treatment	treatment	156	94	83,105	0.158	2.79	164	1.14	2.12
ZNF536	0.64	1.14, 2.12	0.005	0.56	0.005	0.005	0.005	0.005	0.005	0.005	High_AboveMedian	ZNF536.BIN	dichotomous	FALSE	level	FALSE	313	164	313	prop_hazard	HR	ZNF536.BINHigh_AboveMedian	factor	2	contr.treatment	treatment	156	92	81,318	0.158	2.82	164	1.14	2.12
ZNF623	0.64	1.14, 2.12	0.005	0.546	0.005	0.005	0.005	0.005	0.005	0.005	High_AboveMedian	ZNF623.BIN	dichotomous	FALSE	level	FALSE	313	164	313	prop_hazard	HR	ZNF623.BINHigh_AboveMedian	factor	2	contr.treatment	treatment	156	93	80,109	0.159	2.79	164	1.14	2.12
ZNF781	0.64	1.15, 2.13	0.005	0.56	0.004	0.005	0.004	0.005	0.005	0.005	High_AboveMedian	ZNF781.BIN	dichotomous	FALSE	level	FALSE	313	164	313	prop_hazard	HR	ZNF781.BINHigh_AboveMedian	factor	2	contr.treatment	treatment	156	92	80,154	0.158	2.83	164	1.15	2.13
ADAM19	1.54	0.47, 0.88	0.006	0.554	0.006	0.006	0.005	0.006	0.006	0.006	High_AboveMedian	ADAM19.BIN	dichotomous	FALSE	level	FALSE	313	164	313	prop_hazard	HR	ADAM19.BINHigh_AboveMedian	factor	2	contr.treatment	treatment	156	71	101,032	0.158	-2.76	164	0.47	0.88
ADORA2B	0.65	1.14, 2.11	0.006	0.545	0.005	0.006	0.005	0.006	0.006	0.006	High_AboveMedian	ADORA2B.BIN	dichotomous	FALSE	level	FALSE	313	164	313	prop_hazard	HR	ADORA2B.BINHigh_AboveMedian	factor	2	contr.treatment	treatment	156	94	82,672	0.158	2.76	164	1.14	2.11
AL136295.3	1.56	0.46, 0.88	0.006	0.56	0.006	0.006	0.006	0.006	0.006	0.006	High_AboveMedian	AL136295.3.BIN	dichotomous	FALSE	level	FALSE	313	164	313	prop_hazard	HR	AL136295.3.BINHigh_AboveMedian	factor	2	contr.treatment	treatment	129	58	85,477	0.164	-2.72	164	0.46	0.88
AL159163.1	1.54	0.47, 0.88	0.006	0.545	0.005	0.006	0.005	0.006	0.006	0.006	High_AboveMedian	AL159163.1.BIN	dichotomous	FALSE	level	FALSE	313	164	313	prop_hazard	HR	AL159163.1.BINHigh_AboveMedian	factor	2	contr.treatment	treatment	156	68	96,079	0.159	-2.76	164	0.47	0.88
ARHGAP18	1.54	0.47, 0.88	0.006	0.554	0.006	0.006	0.005	0.006	0.006	0.006	High_AboveMedian	ARHGAP18.BIN	dichotomous	FALSE	level	FALSE	313	164	313	prop_hazard	HR	ARHGAP18.BINHigh_AboveMedian	factor	2	contr.treatment	treatment	156	70	99,783	0.158	-2.76	164	0.47	0.88
ARHGAP25	1.54	0.47, 0.88	0.006	0.547	0.006	0.006	0.006	0.006	0.006	0.006	High_AboveMedian	ARHGAP25.BIN	dichotomous	FALSE	level	FALSE	313	164	313	prop_hazard	HR	ARHGAP25.BINHigh_AboveMedian	factor	2	contr.treatment	treatment	156	70	99,835	0.159	-2.75	164	0.47	0.88
ARHGAP30	1.54	0.48, 0.89	0.006	0.545	0.006	0.006	0.006	0.006	0.006	0.006	High_AboveMedian	ARHGAP30.BIN	dichotomous	FALSE	level	FALSE	313	164	313	prop_hazard	HR	ARHGAP30.BINHigh_AboveMedian	factor	2	contr.treatment	treatment	156	71	100,648	0.158	-2.73	164	0.48	0.89
ARL16	0.65	1.14, 2.11	0.006	0.552	0.005	0.006	0.005	0.006	0.006	0.006	High_AboveMedian	ARL16.BIN	dichotomous	FALSE	level	FALSE	313	164	313	prop_hazard	HR	ARL16.BINHigh_AboveMedian	factor	2	contr.treatment	treatment	156	94	83,163	0.158	2.77	164	1.14	2.11
BLCAP	0.65	1.13, 2.10	0.006	0.553	0.006	0.006	0.006	0.006	0.006	0.006	High_AboveMedian	BLCAP.BIN	dichotomous	FALSE	level	FALSE	313	164	313	prop_hazard	HR	BLCAP.BINHigh_AboveMedian	factor	2	contr.treatment	treatment	156	94	83,970	0.158	2.74	164	1.13	2.1
BMI1	0.65	1.13, 2.12	0.006	0.543	0.006	0.006	0.006	0.006	0.006	0.006	High_AboveMedian	BMI1.BIN	dichotomous	FALSE	level	FALSE	313	164	313	prop_hazard	HR	BMI1.BINHigh_AboveMedian	factor	2	contr.treatment	treatment	156	93	80,670	0.16	2.74	164	1.13	2.12
C17orf58	0.65	1.13, 2.11	0.006	0.559	0.006	0.006	0.006	0.006	0.006	0.006	High_AboveMedian	C17orf58.BIN	dichotomous	FALSE	level	FALSE	313	164	313	prop_hazard	HR	C17orf58.BINHigh_AboveMedian	factor	2	contr.treatment	treatment	156	94	84,391	0.158	2.75	164	1.13	2.11
CACNA1E	1.56	0.47, 0.88	0.006	0.538	0.005	0.006	0.005	0.006	0.006	0.006	High_AboveMedian	CACNA1E.BIN	dichotomous	FALSE	level	FALSE	313	164	313	prop_hazard	HR	CACNA1E.BINHigh_AboveMedian	factor	2	contr.treatment	treatment	156	70	100,680	0.159	-2.77	164	0.47	0.88
CAMK1D	1.54	0.48, 0.88	0.006	0.55	0.006	0.006	0.006	0.006	0.006	0.006	High_AboveMedian	CAMK1D.BIN	dichotomous	FALSE	level	FALSE	313	164	313	prop_hazard	HR	CAMK1D.BINHigh_AboveMedian	factor	2	contr.treatment	treatment	156	70	99,329	0.158	-2.74	164	0.48	0.88
CCNO	0.65	1.14, 2.12	0.006	0.539	0.005	0.006	0.005	0.006	0.006	0.006	High_AboveMedian	CCNO.BIN	dichotomous	FALSE	level	FALSE	313	164	313	prop_hazard	HR	CCNO.BINHigh_AboveMedian	factor	2	contr.treatment	treatment	156	96	84,425	0.159	2.76	164	1.14	2.12
CD37	1.54	0.48, 0.89	0.006	0.546	0.006	0.006	0.006	0.006	0.006	0.006	High_AboveMedian	CD37.BIN	dichotomous	FALSE	level	FALSE	313	164	313	prop_hazard	HR	CD37.BINHigh_AboveMedian	factor	2	contr.treatment	treatment	156	70	98,788	0.158	-2.73	164	0.48	0.89
CD96	1.54	0.47, 0.88	0.006	0.554	0.005	0.006	0.005	0.006	0.006	0.006	High_AboveMedian	CD96.BIN	dichotomous	FALSE	level	FALSE	313	164	313	prop_hazard	HR	CD96.BINHigh_AboveMedian	factor	2	contr.treatment	treatment	156	71	100,893	0.159	-2.76	164	0.47	0.88
CFAP299	1.67	0.42, 0.86	0.006	0.551	0.004	0.006	0.006	0.006	0.006	0.006	High_AboveMedian	CFAP299.BIN	dichotomous	FALSE	level	FALSE	313	164	313	prop_hazard	HR	CFAP299.BINHigh_AboveMedian	factor	2	contr.treatment	treatment	93	37	60,560	0.187	-2.74	164	0.42	0.86
CLEC12A	1.54	0.48, 0.89	0.006	0.557	0.006	0.006	0.006	0.006	0.006	0.006	High_AboveMedian	CLEC12A.BIN	dichotomous	FALSE	level	FALSE	313	164	313	prop_hazard	HR	CLEC12A.BINHigh_AboveMedian	factor	2	contr.treatment	treatment	156	71	99,351	0.158	-2.73	164	0.48	0.89
CMTR2	0.65	1.14, 2.12	0.006	0.545	0.005	0.006	0.005	0.006	0.006	0.006	High_AboveMedian	CMTR2.BIN	dichotomous	FALSE	level	FALSE	313	164	313	prop_hazard	HR	CMTR2.BINHigh_AboveMedian	factor	2	contr.treatment	treatment	156	95	83,329	0.159	2.77	164	1.14	2.12
CYBA	1.56	0.47, 0.88	0.006	0.537	0.005	0.006	0.005	0.006	0.006	0.006	High_AboveMedian	CYBA.BIN	dichotomous	FALSE	level	FALSE	313	164	313	prop_hazard	HR	CYBA.BINHigh_AboveMedian	factor	2	contr.treatment	treatment	156	68	97,721	0.16	-2.76	164	0.47	0.88
CYP2J2	0.65	1.14, 2.11	0.006	0.551	0.005	0.006	0.005	0.006	0.006	0.006	High_AboveMedian	CYP2J2.BIN	dichotomous	FALSE	level	FALSE	313	164	313	prop_hazard	HR	CYP2J2.BINHigh_AboveMedian	factor	2	contr.treatment	treatment	156	93	81,097	0.158	2.77	164	1.14	2.11
CYP7B1	0.65	1.14, 2.11	0.006	0.562	0.005	0.006	0.005	0.006	0.006	0.006	High_AboveMedian	CYP7B1.BIN	dichotomous	FALSE	level	FALSE	313	164	313	prop_hazard	HR	CYP7B1.BINHigh_AboveMedian	factor	2	contr.treatment	treatment	156	92	81,626	0.158	2.77	164	1.14	2.11
DEPDC4	0.65	1.14, 2.11	0.006	0.557	0.005	0.006	0.005	0.006	0.006	0.006	High_AboveMedian	DEPDC4.BIN	dichotomous	FALSE	level	FALSE	313	164	313	prop_hazard	HR	DEPDC4.BINHigh_AboveMedian	factor	2	contr.treatment	treatment	156	92	81,749	0.158	2.76	164	1.14	2.11
DHX33	0.65	1.14, 2.11	0.006	0.551	0.005	0.006	0.005	0.006	0.006	0.006	High_AboveMedian	DHX33.BIN	dichotomous	FALSE	level	FALSE	313	164	313	prop_hazard	HR	DHX33.BINHigh_AboveMedian	factor	2	contr.treatment	treatment	156	94	82,325	0.158	2.77	164	1.14	2.11
DSCAML1	1.54	0.48, 0.89	0.006	0.543	0.006	0.006	0.006	0.006	0.006	0.006	High_AboveMedian	DSCAML1.BIN	dichotomous	FALSE	level	FALSE	313	164	313	prop_hazard	HR	DSCAML1.BINHigh_AboveMedian	factor	2	contr.treatment	treatment	156	70	99,335	0.159	-2.72	164	0.48	0.89
DUSP15	0.65	1.13, 2.11	0.006	0.547	0.006	0.006	0.005	0.006	0.006	0.006	High_AboveMedian	DUSP15.BIN	dichotomous	FALSE	level	FALSE	313	164	313	prop_hazard	HR	DUSP15.BINHigh_AboveMedian	factor	2	contr.treatment	treatment	156	94	82,887	0.158	2.76	164	1.13	2.11
FAM181B	0.65	1.14, 2.11	0.006	0.555	0.005	0.006	0.005	0.006	0.006	0.006	High_AboveMedian	FAM181B.BIN	dichotomous	FALSE	level	FALSE	313	164	313	prop_hazard	HR	FAM181B.BINHigh_AboveMedian	factor	2	contr.treatment	treatment	156	93	82,485	0.158	2.78	164	1.14	2.11
FAM8A1	0.65	1.13, 2.10	0.006	0.548	0.006	0.006	0.006	0.006	0.006	0.006	High_AboveMedian	FAM8A1.BIN	dichotomous	FALSE	level	FALSE	313	164	313	prop_hazard	HR	FAM8A1.BINHigh_AboveMedian	factor	2	contr.treatment	treatment	156	93	81,629	0.158	2.73	164	1.13	2.1
HMGN1	0.65	1.13, 2.09	0.006	0.558	0.006	0.006	0.006	0.006	0.006	0.006	High_AboveMedian	HMGN1.BIN	dichotomous	FALSE	level	FALSE	313	164	313	prop_hazard	HR	HMGN1.BINHigh_AboveMedian	factor	2	contr.treatment	treatment	156	92	81,546	0.158	2.73	164	1.13	2.09
HP1BP3	0.65	1.13, 2.09	0.006	0.562	0.006	0.006	0.006	0.006	0.006	0.006	High_AboveMedian	HP1BP3.BIN	dichotomous	FALSE	level	FALSE	313	164	313	prop_hazard	HR	HP1BP3.BINHigh_AboveMedian	factor	2	contr.treatment	treatment	156	92	81,521	0.158	2.72	164	1.13	2.09
IL18BP	1.54	0.48, 0.88	0.006	0.559	0.006	0.006	0.006	0.006	0.006	0.006	High_AboveMedian	IL18BP.BIN	dichotomous	FALSE	level	FALSE	313	164	313	prop_hazard	HR	IL18BP.BINHigh_AboveMedian	factor	2	contr.treatment	treatment	156	72	101,184	0.158	-2.75	164	0.48	0.88
IMPA1	0.65	1.14, 2.11	0.006	0.543	0.005	0.006	0.005	0.006	0.006	0.006	High_AboveMedian	IMPA1.BIN	dichotomous	FALSE	level	FALSE	313	164	313	prop_hazard	HR	IMPA1.BINHigh_AboveMedian	factor	2	contr.treatment	treatment	156	96	84,759	0.159	2.76	164	1.14	2.11
ISX	0.55	1.19, 2.80	0.006	0.534	0.01	0.006	0.005	0.01	0.009	0.009	High_AboveMedian	ISX.BIN	dichotomous	FALSE	level	FALSE	313	164	313	prop_hazard	HR	ISX.BINHigh_AboveMedian	factor	2	contr.treatment	treatment	32	25	16,342	0.218	2.77	164	1.19	2.8
ITGB7	1.54	0.47, 0.88	0.006	0.558	0.006	0.006	0.005	0.006	0.006	0.006	High_AboveMedian	ITGB7.BIN	dichotomous	FALSE	level	FALSE	313	164	313	prop_hazard	HR	ITGB7.BINHigh_AboveMedian	factor	2	contr.treatment	treatment	156	74	104,599	0.158	-2.76	164	0.47	0.88
KRT86	1.54	0.47, 0.88	0.006	0.561	0.005	0.006	0.005	0.006	0.006	0.006	High_AboveMedian	KRT86.BIN	dichotomous	FALSE	level	FALSE	313	164	313	prop_hazard	HR	KRT86.BINHigh_AboveMedian	factor	2	contr.treatment	treatment	156	71	101,061	0.158	-2.76	164	0.47	0.88
LAMP5	1.54	0.47, 0.88	0.006	0.559	0.005	0.006	0.005	0.006	0.006	0.006	High_AboveMedian	LAMP5.BIN	dichotomous	FALSE	level	FALSE	313	164	313	prop_hazard	HR	LAMP5.BINHigh_AboveMedian	factor	2	contr.treatment	treatment	156	70	98,390	0.158	-2.77	164	0.47	0.88
LILRB2	1.54	0.47, 0.88	0.006	0.549	0.006	0.006	0.006	0.006	0.006	0.006	High_AboveMedian	LILRB2.BIN	dichotomous	FALSE	level	FALSE	313	164	313	prop_hazard	HR	LILRB2.BINHigh_AboveMedian	factor	2	contr.treatment	treatment	156	71	100,505	0.159	-2.74	164	0.47	0.88
LIN52	0.65	1.13, 2.10	0.006	0.546	0.006	0.006	0.006	0.006	0.006	0.006	High_AboveMedian	LIN52.BIN	dichotomous	FALSE	level	FALSE	313	164	313	prop_hazard	HR	LIN52.BINHigh_AboveMedian	factor	2	contr.treatment	treatment	156	93	81,251	0.158	2.75	164	1.13	2.1
LYPLA1	0.65	1.14, 2.12	0.006	0.546	0.005	0.006	0.005	0.006	0.006	0.006	High_AboveMedian	LYPLA1.BIN	dichotomous	FALSE	level	FALSE	313	164	313	prop_hazard	HR	LYPLA1.BINHigh_AboveMedian	factor	2	contr.treatment	treatment	156	95	83,452	0.158	2.77	164	1.14	2.12
MAP3K12	0.65	1.13, 2.11	0.006	0.555	0.006	0.006	0.006	0.006	0.006	0.006	High_AboveMedian	MAP3K12.BIN	dichotomous	FALSE	level	FALSE	313	164	313	prop_hazard	HR	MAP3K12.BINHigh_AboveMedian	factor	2	contr.treatment	treatment	156	97	88,595	0.159	2.72	164	1.13	2.11
MCOLN2	1.54	0.48, 0.89	0.006	0.559	0.006	0.006	0.006	0.006	0.006	0.006	High_AboveMedian	MCOLN2.BIN	dichotomous	FALSE	level	FALSE	313	164	313	prop_hazard	HR	MCOLN2.BINHigh_AboveMedian	factor	2	contr.treatment	treatment	156	71	99,244	0.158	-2.73	164	0.48	0.89
MPP1	1.54	0.48, 0.89	0.006	0.55	0.006	0.006	0.006	0.006	0.006	0.006	High_AboveMedian	MPP1.BIN	dichotomous	FALSE	level	FALSE	313	164	313	prop_hazard	HR	MPP1.BINHigh_AboveMedian	factor	2	contr.treatment	treatment	156	71	99,620	0.158	-2.73	164	0.48	0.89
MSANTD3.TMEFF1	0.65	1.14, 2.11	0.006	0.563	0.005	0.006	0.005	0.006	0.006	0.006	High_AboveMedian	MSANTD3.TMEFF1.BIN	dichotomous	FALSE	level	FALSE	313	164	313	prop_hazard	HR	MSANTD3.TMEFF1.BINHigh_AboveMedian	factor	2	contr.treatment	treatment	156	91	79,339	0.158	2.77	164	1.14	2.11
MTPN	0.65	1.14, 2.11	0.006	0.55	0.005	0.006	0.005	0.006	0.006	0.006	High_AboveMedian	MTPN.BIN	dichotomous	FALSE	level	FALSE	313	164	313	prop_hazard	HR	MTPN.BINHigh_AboveMedian	factor	2	contr.treatment	treatment	156	92	79,662	0.158	2.77	164	1.14	2.11
MYO18B	1.54	0.47, 0.88	0.006	0.548	0.006	0.006	0.006	0.006	0.006	0.006	High_AboveMedian	MYO18B.BIN	dichotomous	FALSE	level	FALSE	313	164	313	prop_hazard	HR	MYO18B.BINHigh_AboveMedian	factor	2	contr.treatment	treatment	156	71	100,964	0.159	-2.74	164	0.47	0.88
MYT1	0.65	1.13, 2.10	0.006	0.543	0.006	0.006	0.006	0.006	0.006	0.006	High_AboveMedian	MYT1.BIN	dichotomous	FALSE	level	FALSE	313	164	313	prop_hazard	HR	MYT1.BINHigh_AboveMedian	factor	2	contr.treatment	treatment	156	95	84,735	0.158	2.73	164	1.13	2.1
NAPEPLD	0.65	1.13, 2.10	0.006	0.547	0.006	0.006	0.006	0.006	0.006	0.006	High_AboveMedian	NAPEPLD.BIN	dichotomous	FALSE	level	FALSE	313	164	313	prop_hazard	HR	NAPEPLD.BINHigh_AboveMedian	factor	2	contr.treatment	treatment	156	94	82,638	0.158	2.72	164	1.13	2.1
NIPSNAP2	0.65	1.13, 2.10	0.006	0.548	0.006	0.006	0.006	0.006	0.006	0.006	High_AboveMedian	NIPSNAP2.BIN	dichotomous	FALSE	level	FALSE	313	164	313	prop_hazard	HR	NIPSNAP2.BINHigh_AboveMedian	factor	2	contr.treatment	treatment	156	93	81,294	0.158	2.73	164	1.13	2.1
PAFAH1B2	0.65	1.13, 2.11	0.006	0.543	0.006	0.006	0.006	0.006	0.006	0.006	High_AboveMedian	PAFAH1B2.BIN	dichotomous	FALSE	level	FALSE	313	164	313	prop_hazard	HR	PAFAH1B2.BINHigh_AboveMedian	factor	2	contr.treatment	treatment	156	94	81,725	0.159	2.75	164	1.13	2.11
PCDHB2	0.65	1.13, 2.10	0.006	0.553	0.006	0.006	0.006	0.006	0.006	0.006	High_AboveMedian	PCDHB2.BIN	dichotomous	FALSE	level	FALSE	313	164	313	prop_hazard	HR	PCDHB2.BINHigh_AboveMedian	factor	2	contr.treatment	treatment	156	94	84,309	0.158	2.74	164	1.13	2.1
PCLAF	0.65	1.13, 2.11	0.006	0.546	0.006	0.006	0.005	0.006	0.006	0.006	High_AboveMedian	PCLAF.BIN	dichotomous	FALSE	level	FALSE	313	164	313	prop_hazard	HR	PCLAF.BINHigh_AboveMedian	factor	2	contr.treatment	treatment	156	91	78,821	0.158	2.76	164	1.13	2.11
PCNP	0.65	1.13, 2.11	0.006	0.541	0.006	0.006	0.006	0.006	0.006	0.006	High_AboveMedian	PCNP.BIN	dichotomous	FALSE	level	FALSE	313	164	313	prop_hazard	HR	PCNP.BINHigh_AboveMedian	factor	2	contr.treatment	treatment	156	92	79,282	0.159	2.73	164	1.13	2.11
PFDN1	0.65	1.13, 2.10	0.006	0.546	0.006	0.006	0.006	0.006	0.006	0.006	High_AboveMedian	PFDN1.BIN	dichotomous	FALSE	level	FALSE	313	164	313	prop_hazard	HR	PFDN1.BINHigh_AboveMedian	factor	2	contr.treatment	treatment	156	94	83,235	0.158	2.74	164	1.13	2.1
PRKCQ	1.54	0.47, 0.88	0.006	0.558	0.006	0.006	0.006	0.006	0.006	0.006	High_AboveMedian	PRKCQ.BIN	dichotomous	FALSE	level	FALSE	313	164	313	prop_hazard	HR	PRKCQ.BINHigh_AboveMedian	factor	2	contr.treatment	treatment	156	74	104,568	0.159	-2.75	164	0.47	0.88
PSMB8	1.54	0.48, 0.89	0.006	0.559	0.006	0.006	0.006	0.006	0.006	0.006	High_AboveMedian	PSMB8.BIN	dichotomous	FALSE	level	FALSE	313	164	313	prop_hazard	HR	PSMB8.BINHigh_AboveMedian	factor	2	contr.treatment	treatment	156	73	102,171	0.158	-2.73	164	0.48	0.89
PTDSS1	0.65	1.14, 2.11	0.006	0.551	0.005	0.006	0.005	0.006	0.006	0.006	High_AboveMedian	PTDSS1.BIN	dichotomous	FALSE	level	FALSE	313	164	313	prop_hazard	HR	PTDSS1.BINHigh_AboveMedian	factor	2	contr.treatment	treatment	156	93	81,377	0.158	2.77	164	1.14	2.11
RAC1	0.65	1.14, 2.12	0.006	0.55	0.005	0.006	0.005	0.006	0.006	0.006	High_AboveMedian	RAC1.BIN	dichotomous	FALSE	level	FALSE	313	164	313	prop_hazard	HR	RAC1.BINHigh_AboveMedian	factor	2	contr.treatment	treatment	156	92	79,744	0.159	2.77	164	1.14	2.12
RBM33	1.56	0.47, 0.88	0.006	0.545	0.005	0.006	0.005	0.006	0.006	0.006	High_AboveMedian	RBM33.BIN	dichotomous	FALSE	level	FALSE	313	164	313	prop_hazard	HR	RBM33.BINHigh_AboveMedian	factor	2	contr.treatment	treatment	156	69	98,749	0.159	-2.77	164	0.47	0.88
RBM7	0.65	1.14, 2.12	0.006	0.546	0.005	0.006	0.005	0.006	0.006	0.006	High_AboveMedian	RBM7.BIN	dichotomous	FALSE	level	FALSE	313	164	313	prop_hazard	HR	RBM7.BINHigh_AboveMedian	factor	2	contr.treatment	treatment	156	92	79,159	0.159	2.77	164	1.14	2.12
RPAIN	0.65	1.13, 2.10	0.006	0.548	0.006	0.006	0.006	0.006	0.006	0.006	High_AboveMedian	RPAIN.BIN	dichotomous	FALSE	level	FALSE	313	164	313	prop_hazard	HR	RPAIN.BINHigh_AboveMedian	factor	2	contr.treatment	treatment	156	93	81,201	0.158	2.73	164	1.13	2.1
RYBP	0.65	1.13, 2.10	0.006	0.544	0.006	0.006	0.006	0.006	0.006	0.006	High_AboveMedian	RYBP.BIN	dichotomous	FALSE	level	FALSE	313	164	313	prop_hazard	HR	RYBP.BINHigh_AboveMedian	factor	2	contr.treatment	treatment	156	94	82,173	0.159	2.72	164	1.13	2.1
SERPING1	1.54	0.47, 0.88	0.006	0.547	0.006	0.006	0.005	0.006	0.006	0.006	High_AboveMedian	SERPING1.BIN	dichotomous	FALSE	level	FALSE	313	164	313	prop_hazard	HR	SERPING1.BINHigh_AboveMedian	factor	2	contr.treatment	treatment	156	71	101,145	0.159	-2.76	164	0.47	0.88
SIGLEC14	1.54	0.47, 0.89	0.006	0.547	0.006	0.006	0.006	0.006	0.006	0.006	High_AboveMedian	SIGLEC14.BIN	dichotomous	FALSE	level	FALSE	313	164	313	prop_hazard	HR	SIGLEC14.BINHigh_AboveMedian	factor	2	contr.treatment	treatment	156	70	99,788	0.159	-2.72	164	0.47	0.89
SNRNP48	0.65	1.13, 2.11	0.006	0.547	0.006	0.006	0.006	0.006	0.006	0.006	High_AboveMedian	SNRNP48.BIN	dichotomous	FALSE	level	FALSE	313	164	313	prop_hazard	HR	SNRNP48.BINHigh_AboveMedian	factor	2	contr.treatment	treatment	156	94	82,409	0.158	2.75	164	1.13	2.11
SNX20	1.54	0.48, 0.89	0.006	0.56	0.006	0.006	0.006	0.006	0.006	0.006	High_AboveMedian	SNX20.BIN	dichotomous	FALSE	level	FALSE	313	164	313	prop_hazard	HR	SNX20.BINHigh_AboveMedian	factor	2	contr.treatment	treatment	156	73	102,622	0.158	-2.73	164	0.48	0.89
SOCS7	0.65	1.13, 2.11	0.006	0.549	0.006	0.006	0.006	0.006	0.006	0.006	High_AboveMedian	SOCS7.BIN	dichotomous	FALSE	level	FALSE	313	164	313	prop_hazard	HR	SOCS7.BINHigh_AboveMedian	factor	2	contr.treatment	treatment	156	94	82,523	0.158	2.75	164	1.13	2.11
SPATA31A6	0.65	1.13, 2.09	0.006	0.555	0.006	0.006	0.006	0.006	0.006	0.006	High_AboveMedian	SPATA31A6.BIN	dichotomous	FALSE	level	FALSE	313	164	313	prop_hazard	HR	SPATA31A6.BINHigh_AboveMedian	factor	2	contr.treatment	treatment	154	91	80,677	0.157	2.73	164	1.13	2.09
TAF1D	0.65	1.13, 2.10	0.006	0.548	0.006	0.006	0.006	0.006	0.006	0.006	High_AboveMedian	TAF1D.BIN	dichotomous	FALSE	level	FALSE	313	164	313	prop_hazard	HR	TAF1D.BINHigh_AboveMedian	factor	2	contr.treatment	treatment	156	93	81,557	0.158	2.75	164	1.13	2.1
TDG	0.65	1.13, 2.10	0.006	0.554	0.006	0.006	0.006	0.006	0.006	0.006	High_AboveMedian	TDG.BIN	dichotomous	FALSE	level	FALSE	313	164	313	prop_hazard	HR	TDG.BINHigh_AboveMedian	factor	2	contr.treatment	treatment	156	92	80,462	0.158	2.73	164	1.13	2.1
TMEM33	0.65	1.13, 2.10	0.006	0.544	0.006	0.006	0.006	0.006	0.006	0.006	High_AboveMedian	TMEM33.BIN	dichotomous	FALSE	level	FALSE	313	164	313	prop_hazard	HR	TMEM33.BINHigh_AboveMedian	factor	2	contr.treatment	treatment	156	92	80,091	0.158	2.74	164	1.13	2.1
TOX2	1.54	0.48, 0.88	0.006	0.554	0.006	0.006	0.006	0.006	0.006	0.006	High_AboveMedian	TOX2.BIN	dichotomous	FALSE	level	FALSE	313	164	313	prop_hazard	HR	TOX2.BINHigh_AboveMedian	factor	2	contr.treatment	treatment	156	72	101,783	0.158	-2.74	164	0.48	0.88
TSHZ2	1.56	0.47, 0.88	0.006	0.539	0.005	0.006	0.005	0.006	0.006	0.006	High_AboveMedian	TSHZ2.BIN	dichotomous	FALSE	level	FALSE	313	164	313	prop_hazard	HR	TSHZ2.BINHigh_AboveMedian	factor	2	contr.treatment	treatment	156	68	97,539	0.159	-2.76	164	0.47	0.88
UPK3BL1	0.65	1.13, 2.10	0.006	0.544	0.006	0.006	0.006	0.006	0.006	0.006	High_AboveMedian	UPK3BL1.BIN	dichotomous	FALSE	level	FALSE	313	164	313	prop_hazard	HR	UPK3BL1.BINHigh_AboveMedian	factor	2	contr.treatment	treatment	156	96	85,963	0.159	2.73	164	1.13	2.1
VAV1	1.54	0.47, 0.88	0.006	0.549	0.006	0.006	0.006	0.006	0.006	0.006	High_AboveMedian	VAV1.BIN	dichotomous	FALSE	level	FALSE	313	164	313	prop_hazard	HR	VAV1.BINHigh_AboveMedian	factor	2	contr.treatment	treatment	156	71	100,729	0.158	-2.74	164	0.47	0.88
XPOT	0.65	1.13, 2.11	0.006	0.553	0.005	0.006	0.005	0.006	0.006	0.006	High_AboveMedian	XPOT.BIN	dichotomous	FALSE	level	FALSE	313	164	313	prop_hazard	HR	XPOT.BINHigh_AboveMedian	factor	2	contr.treatment	treatment	156	94	84,218	0.158	2.76	164	1.13	2.11
ZIC3	0.62	1.15, 2.25	0.006	0.541	0.008	0.006	0.005	0.008	0.008	0.008	High_AboveMedian	ZIC3.BIN	dichotomous	FALSE	level	FALSE	313	164	313	prop_hazard	HR	ZIC3.BINHigh_AboveMedian	factor	2	contr.treatment	treatment	77	49	36,645	0.171	2.77	164	1.15	2.25
ZNF511.PRAP1	0.6	1.16, 2.41	0.006	0.544	0.009	0.006	0.005	0.009	0.009	0.009	High_AboveMedian	ZNF511.PRAP1.BIN	dichotomous	FALSE	level	FALSE	313	164	313	prop_hazard	HR	ZNF511.PRAP1.BINHigh_AboveMedian	factor	2	contr.treatment	treatment	51	37	27,281	0.187	2.75	164	1.16	2.41
ABCD2	1.54	0.48, 0.89	0.007	0.55	0.007	0.007	0.007	0.007	0.007	0.007	High_AboveMedian	ABCD2.BIN	dichotomous	FALSE	level	FALSE	313	164	313	prop_hazard	HR	ABCD2.BINHigh_AboveMedian	factor	2	contr.treatment	treatment	156	72	101,876	0.159	-2.69	164	0.48	0.89
ABI2	0.65	1.12, 2.09	0.007	0.547	0.007	0.007	0.007	0.007	0.007	0.007	High_AboveMedian	ABI2.BIN	dichotomous	FALSE	level	FALSE	313	164	313	prop_hazard	HR	ABI2.BINHigh_AboveMedian	factor	2	contr.treatment	treatment	156	93	81,280	0.159	2.69	164	1.12	2.09
AC138894.1	1.54	0.48, 0.89	0.007	0.553	0.007	0.007	0.007	0.007	0.007	0.007	High_AboveMedian	AC138894.1.BIN	dichotomous	FALSE	level	FALSE	313	164	313	prop_hazard	HR	AC138894.1.BINHigh_AboveMedian	factor	2	contr.treatment	treatment	156	72	100,968	0.158	-2.69	164	0.48	0.89
ADCY4	1.54	0.48, 0.89	0.007	0.547	0.007	0.007	0.007	0.007	0.007	0.007	High_AboveMedian	ADCY4.BIN	dichotomous	FALSE	level	FALSE	313	164	313	prop_hazard	HR	ADCY4.BINHigh_AboveMedian	factor	2	contr.treatment	treatment	156	69	97,786	0.159	-2.68	164	0.48	0.89
ADGRL1	0.65	1.12, 2.09	0.007	0.547	0.007	0.007	0.007	0.007	0.007	0.007	High_AboveMedian	ADGRL1.BIN	dichotomous	FALSE	level	FALSE	313	164	313	prop_hazard	HR	ADGRL1.BINHigh_AboveMedian	factor	2	contr.treatment	treatment	156	96	87,704	0.159	2.69	164	1.12	2.09
AMY1B	2.22	0.26, 0.80	0.007	0.534	0.002	0.007	0.005	0.006	0.007	0.007	High_AboveMedian	AMY1B.BIN	dichotomous	FALSE	level	FALSE	313	164	313	prop_hazard	HR	AMY1B.BINHigh_AboveMedian	factor	2	contr.treatment	treatment	40	13	30,721	0.291	-2.72	164	0.26	0.8
APOBEC3A	1.54	0.48, 0.89	0.007	0.551	0.006	0.007	0.006	0.007	0.007	0.007	High_AboveMedian	APOBEC3A.BIN	dichotomous	FALSE	level	FALSE	313	164	313	prop_hazard	HR	APOBEC3A.BINHigh_AboveMedian	factor	2	contr.treatment	treatment	156	70	98,030	0.158	-2.7	164	0.48	0.89
ARHGAP9	1.54	0.48, 0.89	0.007	0.552	0.007	0.007	0.006	0.007	0.007	0.007	High_AboveMedian	ARHGAP9.BIN	dichotomous	FALSE	level	FALSE	313	164	313	prop_hazard	HR	ARHGAP9.BINHigh_AboveMedian	factor	2	contr.treatment	treatment	156	73	102,701	0.158	-2.71	164	0.48	0.89
ARMC10	0.65	1.13, 2.10	0.007	0.54	0.006	0.007	0.006	0.007	0.007	0.007	High_AboveMedian	ARMC10.BIN	dichotomous	FALSE	level	FALSE	313	164	313	prop_hazard	HR	ARMC10.BINHigh_AboveMedian	factor	2	contr.treatment	treatment	156	93	81,162	0.158	2.72	164	1.13	2.1
ARRDC5	1.54	0.48, 0.89	0.007	0.55	0.007	0.007	0.007	0.007	0.007	0.007	High_AboveMedian	ARRDC5.BIN	dichotomous	FALSE	level	FALSE	313	164	313	prop_hazard	HR	ARRDC5.BINHigh_AboveMedian	factor	2	contr.treatment	treatment	156	71	100,675	0.159	-2.67	164	0.48	0.89
B2M	1.52	0.48, 0.89	0.007	0.563	0.007	0.007	0.007	0.007	0.007	0.007	High_AboveMedian	B2M.BIN	dichotomous	FALSE	level	FALSE	313	164	313	prop_hazard	HR	B2M.BINHigh_AboveMedian	factor	2	contr.treatment	treatment	156	73	99,854	0.157	-2.68	164	0.48	0.89
BRDT	1.82	0.36, 0.85	0.007	0.542	0.004	0.007	0.006	0.007	0.007	0.007	High_AboveMedian	BRDT.BIN	dichotomous	FALSE	level	FALSE	313	164	313	prop_hazard	HR	BRDT.BINHigh_AboveMedian	factor	2	contr.treatment	treatment	65	24	44,480	0.221	-2.72	164	0.36	0.85
C17orf99	1.59	0.45, 0.88	0.007	0.565	0.006	0.007	0.007	0.007	0.007	0.007	High_AboveMedian	C17orf99.BIN	dichotomous	FALSE	level	FALSE	313	164	313	prop_hazard	HR	C17orf99.BINHigh_AboveMedian	factor	2	contr.treatment	treatment	115	50	75,423	0.17	-2.69	164	0.45	0.88
C8orf76	0.65	1.12, 2.09	0.007	0.541	0.007	0.007	0.007	0.007	0.007	0.007	High_AboveMedian	C8orf76.BIN	dichotomous	FALSE	level	FALSE	313	164	313	prop_hazard	HR	C8orf76.BINHigh_AboveMedian	factor	2	contr.treatment	treatment	156	93	81,383	0.158	2.7	164	1.12	2.09
CCL4L2	1.54	0.48, 0.89	0.007	0.558	0.007	0.007	0.007	0.007	0.007	0.007	High_AboveMedian	CCL4L2.BIN	dichotomous	FALSE	level	FALSE	313	164	313	prop_hazard	HR	CCL4L2.BINHigh_AboveMedian	factor	2	contr.treatment	treatment	156	72	100,973	0.158	-2.7	164	0.48	0.89
CLDN12	0.65	1.12, 2.09	0.007	0.546	0.007	0.007	0.007	0.007	0.007	0.007	High_AboveMedian	CLDN12.BIN	dichotomous	FALSE	level	FALSE	313	164	313	prop_hazard	HR	CLDN12.BINHigh_AboveMedian	factor	2	contr.treatment	treatment	156	92	80,461	0.159	2.68	164	1.12	2.09
CSF2RA	1.52	0.48, 0.89	0.007	0.549	0.007	0.007	0.007	0.007	0.007	0.007	High_AboveMedian	CSF2RA.BIN	dichotomous	FALSE	level	FALSE	313	164	313	prop_hazard	HR	CSF2RA.BINHigh_AboveMedian	factor	2	contr.treatment	treatment	156	70	98,898	0.158	-2.68	164	0.48	0.89
CTLA4	1.54	0.48, 0.89	0.007	0.557	0.007	0.007	0.007	0.007	0.007	0.007	High_AboveMedian	CTLA4.BIN	dichotomous	FALSE	level	FALSE	313	164	313	prop_hazard	HR	CTLA4.BINHigh_AboveMedian	factor	2	contr.treatment	treatment	156	71	99,499	0.158	-2.7	164	0.48	0.89
CYP26A1	0.65	1.12, 2.08	0.007	0.544	0.007	0.007	0.007	0.007	0.007	0.007	High_AboveMedian	CYP26A1.BIN	dichotomous	FALSE	level	FALSE	313	164	313	prop_hazard	HR	CYP26A1.BINHigh_AboveMedian	factor	2	contr.treatment	treatment	156	95	85,309	0.158	2.68	164	1.12	2.08
DMRTC1	2	0.30, 0.83	0.007	0.541	0.003	0.007	0.006	0.007	0.007	0.007	High_AboveMedian	DMRTC1.BIN	dichotomous	FALSE	level	FALSE	313	164	313	prop_hazard	HR	DMRTC1.BINHigh_AboveMedian	factor	2	contr.treatment	treatment	48	17	34,744	0.256	-2.69	164	0.3	0.83
EFEMP1	1.54	0.48, 0.89	0.007	0.553	0.007	0.007	0.007	0.007	0.007	0.007	High_AboveMedian	EFEMP1.BIN	dichotomous	FALSE	level	FALSE	313	164	313	prop_hazard	HR	EFEMP1.BINHigh_AboveMedian	factor	2	contr.treatment	treatment	156	70	98,334	0.158	-2.68	164	0.48	0.89
ENTPD7	0.65	1.12, 2.08	0.007	0.555	0.007	0.007	0.007	0.007	0.007	0.007	High_AboveMedian	ENTPD7.BIN	dichotomous	FALSE	level	FALSE	313	164	313	prop_hazard	HR	ENTPD7.BINHigh_AboveMedian	factor	2	contr.treatment	treatment	156	93	82,168	0.158	2.69	164	1.12	2.08
GOLGA6L4	1.54	0.48, 0.89	0.007	0.539	0.007	0.007	0.007	0.007	0.007	0.007	High_AboveMedian	GOLGA6L4.BIN	dichotomous	FALSE	level	FALSE	313	164	313	prop_hazard	HR	GOLGA6L4.BINHigh_AboveMedian	factor	2	contr.treatment	treatment	156	70	99,958	0.159	-2.69	164	0.48	0.89
GOLGA8K	1.54	0.48, 0.89	0.007	0.539	0.007	0.007	0.007	0.007	0.007	0.007	High_AboveMedian	GOLGA8K.BIN	dichotomous	FALSE	level	FALSE	313	164	313	prop_hazard	HR	GOLGA8K.BINHigh_AboveMedian	factor	2	contr.treatment	treatment	156	70	100,410	0.159	-2.67	164	0.48	0.89
HDC	1.54	0.48, 0.89	0.007	0.552	0.007	0.007	0.007	0.007	0.007	0.007	High_AboveMedian	HDC.BIN	dichotomous	FALSE	level	FALSE	313	164	313	prop_hazard	HR	HDC.BINHigh_AboveMedian	factor	2	contr.treatment	treatment	156	70	99,152	0.159	-2.67	164	0.48	0.89
HEMGN	1.54	0.48, 0.89	0.007	0.546	0.006	0.007	0.006	0.007	0.007	0.007	High_AboveMedian	HEMGN.BIN	dichotomous	FALSE	level	FALSE	313	164	313	prop_hazard	HR	HEMGN.BINHigh_AboveMedian	factor	2	contr.treatment	treatment	156	68	96,512	0.159	-2.71	164	0.48	0.89
HILPDA	0.65	1.12, 2.09	0.007	0.552	0.007	0.007	0.007	0.007	0.007	0.007	High_AboveMedian	HILPDA.BIN	dichotomous	FALSE	level	FALSE	313	164	313	prop_hazard	HR	HILPDA.BINHigh_AboveMedian	factor	2	contr.treatment	treatment	156	94	83,763	0.158	2.7	164	1.12	2.09
HLA.DOB	1.52	0.48, 0.89	0.007	0.559	0.007	0.007	0.007	0.007	0.007	0.007	High_AboveMedian	HLA.DOB.BIN	dichotomous	FALSE	level	FALSE	313	164	313	prop_hazard	HR	HLA.DOB.BINHigh_AboveMedian	factor	2	contr.treatment	treatment	156	74	102,831	0.158	-2.68	164	0.48	0.89
IGFBP2	0.65	1.12, 2.08	0.007	0.547	0.007	0.007	0.007	0.007	0.007	0.007	High_AboveMedian	IGFBP2.BIN	dichotomous	FALSE	level	FALSE	313	164	313	prop_hazard	HR	IGFBP2.BINHigh_AboveMedian	factor	2	contr.treatment	treatment	156	93	81,953	0.158	2.68	164	1.12	2.08
IL2	1.59	0.45, 0.88	0.007	0.554	0.006	0.007	0.007	0.007	0.007	0.007	High_AboveMedian	IL2.BIN	dichotomous	FALSE	level	FALSE	313	164	313	prop_hazard	HR	IL2.BINHigh_AboveMedian	factor	2	contr.treatment	treatment	110	46	71,378	0.174	-2.68	164	0.45	0.88
JAM3	0.66	1.12, 2.07	0.007	0.556	0.007	0.007	0.007	0.007	0.007	0.007	High_AboveMedian	JAM3.BIN	dichotomous	FALSE	level	FALSE	313	164	313	prop_hazard	HR	JAM3.BINHigh_AboveMedian	factor	2	contr.treatment	treatment	156	91	81,110	0.157	2.68	164	1.12	2.07
KCND3	1.54	0.48, 0.89	0.007	0.548	0.006	0.007	0.006	0.007	0.007	0.007	High_AboveMedian	KCND3.BIN	dichotomous	FALSE	level	FALSE	313	164	313	prop_hazard	HR	KCND3.BINHigh_AboveMedian	factor	2	contr.treatment	treatment	156	69	97,229	0.159	-2.71	164	0.48	0.89
KCNK10	1.54	0.48, 0.89	0.007	0.541	0.007	0.007	0.007	0.007	0.007	0.007	High_AboveMedian	KCNK10.BIN	dichotomous	FALSE	level	FALSE	313	164	313	prop_hazard	HR	KCNK10.BINHigh_AboveMedian	factor	2	contr.treatment	treatment	156	69	97,416	0.158	-2.69	164	0.48	0.89
LFNG	1.54	0.48, 0.89	0.007	0.541	0.007	0.007	0.007	0.007	0.007	0.007	High_AboveMedian	LFNG.BIN	dichotomous	FALSE	level	FALSE	313	164	313	prop_hazard	HR	LFNG.BINHigh_AboveMedian	factor	2	contr.treatment	treatment	156	71	101,124	0.159	-2.68	164	0.48	0.89
LGALS9C	1.54	0.48, 0.89	0.007	0.554	0.006	0.007	0.006	0.007	0.007	0.007	High_AboveMedian	LGALS9C.BIN	dichotomous	FALSE	level	FALSE	313	164	313	prop_hazard	HR	LGALS9C.BINHigh_AboveMedian	factor	2	contr.treatment	treatment	156	71	99,814	0.158	-2.71	164	0.48	0.89
LILRA5	1.54	0.48, 0.89	0.007	0.555	0.006	0.007	0.006	0.007	0.007	0.007	High_AboveMedian	LILRA5.BIN	dichotomous	FALSE	level	FALSE	313	164	313	prop_hazard	HR	LILRA5.BINHigh_AboveMedian	factor	2	contr.treatment	treatment	156	71	99,899	0.158	-2.72	164	0.48	0.89
LILRB3	1.54	0.48, 0.89	0.007	0.545	0.007	0.007	0.007	0.007	0.007	0.007	High_AboveMedian	LILRB3.BIN	dichotomous	FALSE	level	FALSE	313	164	313	prop_hazard	HR	LILRB3.BINHigh_AboveMedian	factor	2	contr.treatment	treatment	156	70	99,698	0.159	-2.68	164	0.48	0.89
LTB	1.54	0.48, 0.89	0.007	0.56	0.007	0.007	0.006	0.007	0.007	0.007	High_AboveMedian	LTB.BIN	dichotomous	FALSE	level	FALSE	313	164	313	prop_hazard	HR	LTB.BINHigh_AboveMedian	factor	2	contr.treatment	treatment	156	72	101,059	0.158	-2.7	164	0.48	0.89
MAP3K13	0.65	1.13, 2.09	0.007	0.546	0.006	0.007	0.006	0.007	0.007	0.007	High_AboveMedian	MAP3K13.BIN	dichotomous	FALSE	level	FALSE	313	164	313	prop_hazard	HR	MAP3K13.BINHigh_AboveMedian	factor	2	contr.treatment	treatment	156	93	81,940	0.158	2.71	164	1.13	2.09
MEGF10	0.65	1.13, 2.09	0.007	0.557	0.006	0.007	0.006	0.007	0.007	0.007	High_AboveMedian	MEGF10.BIN	dichotomous	FALSE	level	FALSE	313	164	313	prop_hazard	HR	MEGF10.BINHigh_AboveMedian	factor	2	contr.treatment	treatment	156	91	80,739	0.157	2.71	164	1.13	2.09
MRPS36	0.65	1.12, 2.09	0.007	0.54	0.007	0.007	0.007	0.007	0.007	0.007	High_AboveMedian	MRPS36.BIN	dichotomous	FALSE	level	FALSE	313	164	313	prop_hazard	HR	MRPS36.BINHigh_AboveMedian	factor	2	contr.treatment	treatment	156	92	79,863	0.159	2.69	164	1.12	2.09
NIFK	0.65	1.12, 2.09	0.007	0.536	0.007	0.007	0.007	0.007	0.007	0.007	High_AboveMedian	NIFK.BIN	dichotomous	FALSE	level	FALSE	313	164	313	prop_hazard	HR	NIFK.BINHigh_AboveMedian	factor	2	contr.treatment	treatment	156	94	83,008	0.159	2.7	164	1.12	2.09
NKAIN4	0.65	1.12, 2.09	0.007	0.543	0.007	0.007	0.007	0.007	0.007	0.007	High_AboveMedian	NKAIN4.BIN	dichotomous	FALSE	level	FALSE	313	164	313	prop_hazard	HR	NKAIN4.BINHigh_AboveMedian	factor	2	contr.treatment	treatment	156	96	85,513	0.159	2.69	164	1.12	2.09
NLRP2	1.54	0.48, 0.89	0.007	0.551	0.006	0.007	0.006	0.007	0.007	0.007	High_AboveMedian	NLRP2.BIN	dichotomous	FALSE	level	FALSE	313	164	313	prop_hazard	HR	NLRP2.BINHigh_AboveMedian	factor	2	contr.treatment	treatment	156	70	99,408	0.159	-2.72	164	0.48	0.89
OR2J3	0.62	1.14, 2.26	0.007	0.545	0.009	0.007	0.007	0.009	0.009	0.009	High_AboveMedian	OR2J3.BIN	dichotomous	FALSE	level	FALSE	313	164	313	prop_hazard	HR	OR2J3.BINHigh_AboveMedian	factor	2	contr.treatment	treatment	66	45	35,196	0.175	2.69	164	1.14	2.26
OXNAD1	1.52	0.48, 0.89	0.007	0.553	0.007	0.007	0.007	0.007	0.007	0.007	High_AboveMedian	OXNAD1.BIN	dichotomous	FALSE	level	FALSE	313	164	313	prop_hazard	HR	OXNAD1.BINHigh_AboveMedian	factor	2	contr.treatment	treatment	156	70	97,652	0.158	-2.67	164	0.48	0.89
PAFAH1B3	0.65	1.13, 2.10	0.007	0.55	0.006	0.007	0.006	0.007	0.007	0.007	High_AboveMedian	PAFAH1B3.BIN	dichotomous	FALSE	level	FALSE	313	164	313	prop_hazard	HR	PAFAH1B3.BINHigh_AboveMedian	factor	2	contr.treatment	treatment	156	96	86,328	0.159	2.71	164	1.13	2.1
PCDHB6	0.65	1.12, 2.09	0.007	0.543	0.007	0.007	0.007	0.007	0.007	0.007	High_AboveMedian	PCDHB6.BIN	dichotomous	FALSE	level	FALSE	313	164	313	prop_hazard	HR	PCDHB6.BINHigh_AboveMedian	factor	2	contr.treatment	treatment	156	94	84,310	0.158	2.69	164	1.12	2.09
PLIN1	1.54	0.48, 0.89	0.007	0.547	0.007	0.007	0.007	0.007	0.007	0.007	High_AboveMedian	PLIN1.BIN	dichotomous	FALSE	level	FALSE	313	164	313	prop_hazard	HR	PLIN1.BINHigh_AboveMedian	factor	2	contr.treatment	treatment	156	70	99,029	0.159	-2.68	164	0.48	0.89
PM20D2	0.65	1.12, 2.09	0.007	0.546	0.007	0.007	0.007	0.007	0.007	0.007	High_AboveMedian	PM20D2.BIN	dichotomous	FALSE	level	FALSE	313	164	313	prop_hazard	HR	PM20D2.BINHigh_AboveMedian	factor	2	contr.treatment	treatment	156	92	80,179	0.158	2.68	164	1.12	2.09
PSMG1	0.65	1.12, 2.08	0.007	0.548	0.007	0.007	0.007	0.007	0.007	0.007	High_AboveMedian	PSMG1.BIN	dichotomous	FALSE	level	FALSE	313	164	313	prop_hazard	HR	PSMG1.BINHigh_AboveMedian	factor	2	contr.treatment	treatment	156	92	81,350	0.158	2.69	164	1.12	2.08
RAB9B	0.65	1.12, 2.09	0.007	0.553	0.007	0.007	0.007	0.007	0.007	0.007	High_AboveMedian	RAB9B.BIN	dichotomous	FALSE	level	FALSE	313	164	313	prop_hazard	HR	RAB9B.BINHigh_AboveMedian	factor	2	contr.treatment	treatment	156	94	83,351	0.158	2.7	164	1.12	2.09
RCN1	0.65	1.12, 2.09	0.007	0.542	0.007	0.007	0.007	0.007	0.007	0.007	High_AboveMedian	RCN1.BIN	dichotomous	FALSE	level	FALSE	313	164	313	prop_hazard	HR	RCN1.BINHigh_AboveMedian	factor	2	contr.treatment	treatment	156	94	82,748	0.158	2.7	164	1.12	2.09
RHOBTB1	0.65	1.12, 2.08	0.007	0.563	0.007	0.007	0.007	0.007	0.007	0.007	High_AboveMedian	RHOBTB1.BIN	dichotomous	FALSE	level	FALSE	313	164	313	prop_hazard	HR	RHOBTB1.BINHigh_AboveMedian	factor	2	contr.treatment	treatment	156	92	82,750	0.158	2.7	164	1.12	2.08
RIPK3	1.54	0.48, 0.89	0.007	0.547	0.007	0.007	0.006	0.007	0.007	0.007	High_AboveMedian	RIPK3.BIN	dichotomous	FALSE	level	FALSE	313	164	313	prop_hazard	HR	RIPK3.BINHigh_AboveMedian	factor	2	contr.treatment	treatment	156	72	102,149	0.159	-2.7	164	0.48	0.89
RPS15A	0.65	1.12, 2.09	0.007	0.542	0.007	0.007	0.007	0.007	0.007	0.007	High_AboveMedian	RPS15A.BIN	dichotomous	FALSE	level	FALSE	313	164	313	prop_hazard	HR	RPS15A.BINHigh_AboveMedian	factor	2	contr.treatment	treatment	156	91	78,260	0.159	2.69	164	1.12	2.09
RYK	0.65	1.12, 2.08	0.007	0.554	0.007	0.007	0.007	0.007	0.007	0.007	High_AboveMedian	RYK.BIN	dichotomous	FALSE	level	FALSE	313	164	313	prop_hazard	HR	RYK.BINHigh_AboveMedian	factor	2	contr.treatment	treatment	156	90	79,221	0.157	2.68	164	1.12	2.08
SELE	1.54	0.48, 0.89	0.007	0.541	0.007	0.007	0.007	0.007	0.007	0.007	High_AboveMedian	SELE.BIN	dichotomous	FALSE	level	FALSE	313	164	313	prop_hazard	HR	SELE.BINHigh_AboveMedian	factor	2	contr.treatment	treatment	156	69	99,007	0.159	-2.68	164	0.48	0.89
SELP	1.54	0.48, 0.89	0.007	0.555	0.007	0.007	0.007	0.007	0.007	0.007	High_AboveMedian	SELP.BIN	dichotomous	FALSE	level	FALSE	313	164	313	prop_hazard	HR	SELP.BINHigh_AboveMedian	factor	2	contr.treatment	treatment	156	71	99,904	0.158	-2.68	164	0.48	0.89
SHC1	0.65	1.12, 2.09	0.007	0.556	0.007	0.007	0.007	0.007	0.007	0.007	High_AboveMedian	SHC1.BIN	dichotomous	FALSE	level	FALSE	313	164	313	prop_hazard	HR	SHC1.BINHigh_AboveMedian	factor	2	contr.treatment	treatment	156	94	84,065	0.158	2.69	164	1.12	2.09
SMOC1	1.54	0.48, 0.89	0.007	0.553	0.007	0.007	0.007	0.007	0.007	0.007	High_AboveMedian	SMOC1.BIN	dichotomous	FALSE	level	FALSE	313	164	313	prop_hazard	HR	SMOC1.BINHigh_AboveMedian	factor	2	contr.treatment	treatment	156	70	98,106	0.158	-2.69	164	0.48	0.89
SPINK6	0.62	1.14, 2.31	0.007	0.543	0.01	0.007	0.007	0.01	0.01	0.01	High_AboveMedian	SPINK6.BIN	dichotomous	FALSE	level	FALSE	313	164	313	prop_hazard	HR	SPINK6.BINHigh_AboveMedian	factor	2	contr.treatment	treatment	61	41	30,617	0.181	2.68	164	1.14	2.31
SRSF3	0.65	1.13, 2.09	0.007	0.555	0.006	0.007	0.006	0.007	0.007	0.007	High_AboveMedian	SRSF3.BIN	dichotomous	FALSE	level	FALSE	313	164	313	prop_hazard	HR	SRSF3.BINHigh_AboveMedian	factor	2	contr.treatment	treatment	156	94	83,542	0.158	2.71	164	1.13	2.09
STK25	0.65	1.12, 2.09	0.007	0.55	0.007	0.007	0.007	0.007	0.007	0.007	High_AboveMedian	STK25.BIN	dichotomous	FALSE	level	FALSE	313	164	313	prop_hazard	HR	STK25.BINHigh_AboveMedian	factor	2	contr.treatment	treatment	156	97	88,594	0.159	2.68	164	1.12	2.09
STK3	0.65	1.12, 2.09	0.007	0.557	0.006	0.007	0.006	0.007	0.007	0.007	High_AboveMedian	STK3.BIN	dichotomous	FALSE	level	FALSE	313	164	313	prop_hazard	HR	STK3.BINHigh_AboveMedian	factor	2	contr.treatment	treatment	156	95	85,769	0.158	2.7	164	1.12	2.09
TAZ	1.54	0.47, 0.89	0.007	0.541	0.006	0.007	0.006	0.007	0.007	0.007	High_AboveMedian	TAZ.BIN	dichotomous	FALSE	level	FALSE	313	164	313	prop_hazard	HR	TAZ.BINHigh_AboveMedian	factor	2	contr.treatment	treatment	156	70	100,490	0.16	-2.72	164	0.47	0.89
TMEM117	0.65	1.12, 2.08	0.007	0.547	0.007	0.007	0.007	0.007	0.007	0.007	High_AboveMedian	TMEM117.BIN	dichotomous	FALSE	level	FALSE	313	164	313	prop_hazard	HR	TMEM117.BINHigh_AboveMedian	factor	2	contr.treatment	treatment	156	94	83,715	0.158	2.68	164	1.12	2.08
TMEM128	0.65	1.12, 2.08	0.007	0.544	0.007	0.007	0.007	0.007	0.007	0.007	High_AboveMedian	TMEM128.BIN	dichotomous	FALSE	level	FALSE	313	164	313	prop_hazard	HR	TMEM128.BINHigh_AboveMedian	factor	2	contr.treatment	treatment	156	93	81,997	0.158	2.69	164	1.12	2.08
TMEM41B	0.65	1.13, 2.09	0.007	0.551	0.007	0.007	0.006	0.007	0.007	0.007	High_AboveMedian	TMEM41B.BIN	dichotomous	FALSE	level	FALSE	313	164	313	prop_hazard	HR	TMEM41B.BINHigh_AboveMedian	factor	2	contr.treatment	treatment	156	92	80,485	0.158	2.71	164	1.13	2.09
TP53RK	0.65	1.12, 2.09	0.007	0.549	0.007	0.007	0.007	0.007	0.007	0.007	High_AboveMedian	TP53RK.BIN	dichotomous	FALSE	level	FALSE	313	164	313	prop_hazard	HR	TP53RK.BINHigh_AboveMedian	factor	2	contr.treatment	treatment	156	93	81,644	0.158	2.7	164	1.12	2.09
TRAT1	1.54	0.48, 0.89	0.007	0.562	0.007	0.007	0.006	0.007	0.007	0.007	High_AboveMedian	TRAT1.BIN	dichotomous	FALSE	level	FALSE	313	164	313	prop_hazard	HR	TRAT1.BINHigh_AboveMedian	factor	2	contr.treatment	treatment	156	73	101,509	0.158	-2.71	164	0.48	0.89
TRIM71	0.65	1.12, 2.08	0.007	0.562	0.007	0.007	0.007	0.007	0.007	0.007	High_AboveMedian	TRIM71.BIN	dichotomous	FALSE	level	FALSE	313	164	313	prop_hazard	HR	TRIM71.BINHigh_AboveMedian	factor	2	contr.treatment	treatment	156	92	81,326	0.158	2.7	164	1.12	2.08
USP15	1.54	0.48, 0.89	0.007	0.555	0.007	0.007	0.007	0.007	0.007	0.007	High_AboveMedian	USP15.BIN	dichotomous	FALSE	level	FALSE	313	164	313	prop_hazard	HR	USP15.BINHigh_AboveMedian	factor	2	contr.treatment	treatment	156	70	98,844	0.158	-2.7	164	0.48	0.89
VTI1A	1.54	0.48, 0.89	0.007	0.551	0.007	0.007	0.007	0.007	0.007	0.007	High_AboveMedian	VTI1A.BIN	dichotomous	FALSE	level	FALSE	313	164	313	prop_hazard	HR	VTI1A.BINHigh_AboveMedian	factor	2	contr.treatment	treatment	156	73	103,066	0.158	-2.68	164	0.48	0.89
XCR1	1.52	0.48, 0.89	0.007	0.557	0.007	0.007	0.007	0.007	0.007	0.007	High_AboveMedian	XCR1.BIN	dichotomous	FALSE	level	FALSE	313	164	313	prop_hazard	HR	XCR1.BINHigh_AboveMedian	factor	2	contr.treatment	treatment	156	72	100,244	0.158	-2.67	164	0.48	0.89
ZBP1	1.54	0.48, 0.89	0.007	0.556	0.007	0.007	0.007	0.007	0.007	0.007	High_AboveMedian	ZBP1.BIN	dichotomous	FALSE	level	FALSE	313	164	313	prop_hazard	HR	ZBP1.BINHigh_AboveMedian	factor	2	contr.treatment	treatment	156	71	99,979	0.158	-2.68	164	0.48	0.89
ZBTB26	0.65	1.12, 2.09	0.007	0.552	0.007	0.007	0.007	0.007	0.007	0.007	High_AboveMedian	ZBTB26.BIN	dichotomous	FALSE	level	FALSE	313	164	313	prop_hazard	HR	ZBTB26.BINHigh_AboveMedian	factor	2	contr.treatment	treatment	156	93	82,471	0.158	2.7	164	1.12	2.09
ZIC1	0.65	1.12, 2.09	0.007	0.547	0.007	0.007	0.007	0.007	0.007	0.007	High_AboveMedian	ZIC1.BIN	dichotomous	FALSE	level	FALSE	313	164	313	prop_hazard	HR	ZIC1.BINHigh_AboveMedian	factor	2	contr.treatment	treatment	156	94	83,790	0.158	2.69	164	1.12	2.09
ZNF10	0.65	1.13, 2.09	0.007	0.55	0.006	0.007	0.006	0.007	0.007	0.007	High_AboveMedian	ZNF10.BIN	dichotomous	FALSE	level	FALSE	313	164	313	prop_hazard	HR	ZNF10.BINHigh_AboveMedian	factor	2	contr.treatment	treatment	156	92	80,175	0.158	2.71	164	1.13	2.09
ZNF569	0.65	1.12, 2.08	0.007	0.554	0.007	0.007	0.007	0.007	0.007	0.007	High_AboveMedian	ZNF569.BIN	dichotomous	FALSE	level	FALSE	313	164	313	prop_hazard	HR	ZNF569.BINHigh_AboveMedian	factor	2	contr.treatment	treatment	156	93	83,283	0.158	2.68	164	1.12	2.08
AC134669.1	1.52	0.48, 0.90	0.008	0.55	0.008	0.008	0.008	0.008	0.008	0.008	High_AboveMedian	AC134669.1.BIN	dichotomous	FALSE	level	FALSE	313	164	313	prop_hazard	HR	AC134669.1.BINHigh_AboveMedian	factor	2	contr.treatment	treatment	156	71	100,120	0.159	-2.63	164	0.48	0.9
AC233755.1	1.52	0.48, 0.89	0.008	0.552	0.007	0.008	0.007	0.008	0.008	0.008	High_AboveMedian	AC233755.1.BIN	dichotomous	FALSE	level	FALSE	313	164	313	prop_hazard	HR	AC233755.1.BINHigh_AboveMedian	factor	2	contr.treatment	treatment	156	69	96,492	0.158	-2.67	164	0.48	0.89
AL360181.3	1.54	0.48, 0.89	0.008	0.546	0.008	0.008	0.007	0.008	0.008	0.008	High_AboveMedian	AL360181.3.BIN	dichotomous	FALSE	level	FALSE	313	164	313	prop_hazard	HR	AL360181.3.BINHigh_AboveMedian	factor	2	contr.treatment	treatment	156	73	103,541	0.159	-2.66	164	0.48	0.89
ARHGAP26	1.52	0.48, 0.89	0.008	0.543	0.007	0.008	0.007	0.008	0.008	0.008	High_AboveMedian	ARHGAP26.BIN	dichotomous	FALSE	level	FALSE	313	164	313	prop_hazard	HR	ARHGAP26.BINHigh_AboveMedian	factor	2	contr.treatment	treatment	156	70	99,308	0.159	-2.67	164	0.48	0.89
ARHGEF16	0.66	1.12, 2.07	0.008	0.552	0.007	0.008	0.007	0.008	0.008	0.008	High_AboveMedian	ARHGEF16.BIN	dichotomous	FALSE	level	FALSE	313	164	313	prop_hazard	HR	ARHGEF16.BINHigh_AboveMedian	factor	2	contr.treatment	treatment	156	92	81,587	0.158	2.67	164	1.12	2.07
ARMCX3	0.65	1.12, 2.08	0.008	0.546	0.007	0.008	0.007	0.008	0.008	0.008	High_AboveMedian	ARMCX3.BIN	dichotomous	FALSE	level	FALSE	313	164	313	prop_hazard	HR	ARMCX3.BINHigh_AboveMedian	factor	2	contr.treatment	treatment	156	93	82,136	0.158	2.67	164	1.12	2.08
ATP10B	0.66	1.11, 2.07	0.008	0.551	0.008	0.008	0.008	0.008	0.008	0.008	High_AboveMedian	ATP10B.BIN	dichotomous	FALSE	level	FALSE	313	164	313	prop_hazard	HR	ATP10B.BINHigh_AboveMedian	factor	2	contr.treatment	treatment	156	92	81,768	0.158	2.64	164	1.11	2.07
ATP1A3	1.52	0.48, 0.89	0.008	0.548	0.007	0.008	0.007	0.008	0.008	0.008	High_AboveMedian	ATP1A3.BIN	dichotomous	FALSE	level	FALSE	313	164	313	prop_hazard	HR	ATP1A3.BINHigh_AboveMedian	factor	2	contr.treatment	treatment	156	72	101,741	0.159	-2.66	164	0.48	0.89
C17orf64	1.54	0.47, 0.89	0.008	0.569	0.007	0.008	0.008	0.008	0.008	0.008	High_AboveMedian	C17orf64.BIN	dichotomous	FALSE	level	FALSE	313	164	313	prop_hazard	HR	C17orf64.BINHigh_AboveMedian	factor	2	contr.treatment	treatment	127	56	81,621	0.165	-2.65	164	0.47	0.89
CD84	1.52	0.48, 0.89	0.008	0.549	0.007	0.008	0.007	0.008	0.008	0.008	High_AboveMedian	CD84.BIN	dichotomous	FALSE	level	FALSE	313	164	313	prop_hazard	HR	CD84.BINHigh_AboveMedian	factor	2	contr.treatment	treatment	156	72	101,365	0.158	-2.67	164	0.48	0.89
CMC2	0.66	1.11, 2.07	0.008	0.541	0.008	0.008	0.008	0.008	0.008	0.008	High_AboveMedian	CMC2.BIN	dichotomous	FALSE	level	FALSE	313	164	313	prop_hazard	HR	CMC2.BINHigh_AboveMedian	factor	2	contr.treatment	treatment	156	93	82,337	0.158	2.64	164	1.11	2.07
COL1A1	1.54	0.48, 0.89	0.008	0.536	0.007	0.008	0.007	0.008	0.008	0.008	High_AboveMedian	COL1A1.BIN	dichotomous	FALSE	level	FALSE	313	164	313	prop_hazard	HR	COL1A1.BINHigh_AboveMedian	factor	2	contr.treatment	treatment	156	69	99,002	0.159	-2.67	164	0.48	0.89
CYBB	1.52	0.48, 0.90	0.008	0.543	0.008	0.008	0.008	0.008	0.008	0.008	High_AboveMedian	CYBB.BIN	dichotomous	FALSE	level	FALSE	313	164	313	prop_hazard	HR	CYBB.BINHigh_AboveMedian	factor	2	contr.treatment	treatment	156	71	100,464	0.159	-2.64	164	0.48	0.9
DMRTC1B	1.54	0.47, 0.89	0.008	0.552	0.007	0.008	0.007	0.008	0.008	0.008	High_AboveMedian	DMRTC1B.BIN	dichotomous	FALSE	level	FALSE	313	164	313	prop_hazard	HR	DMRTC1B.BINHigh_AboveMedian	factor	2	contr.treatment	treatment	131	58	84,659	0.164	-2.66	164	0.47	0.89
DOP1B	1.52	0.48, 0.90	0.008	0.553	0.007	0.008	0.007	0.008	0.008	0.008	High_AboveMedian	DOP1B.BIN	dichotomous	FALSE	level	FALSE	313	164	313	prop_hazard	HR	DOP1B.BINHigh_AboveMedian	factor	2	contr.treatment	treatment	156	71	99,675	0.158	-2.66	164	0.48	0.9
EYA1	0.66	1.12, 2.07	0.008	0.564	0.008	0.008	0.007	0.008	0.008	0.008	High_AboveMedian	EYA1.BIN	dichotomous	FALSE	level	FALSE	313	164	313	prop_hazard	HR	EYA1.BINHigh_AboveMedian	factor	2	contr.treatment	treatment	156	92	83,329	0.158	2.66	164	1.12	2.07
FHOD3	1.52	0.48, 0.90	0.008	0.542	0.008	0.008	0.008	0.008	0.008	0.008	High_AboveMedian	FHOD3.BIN	dichotomous	FALSE	level	FALSE	313	164	313	prop_hazard	HR	FHOD3.BINHigh_AboveMedian	factor	2	contr.treatment	treatment	156	68	95,993	0.159	-2.65	164	0.48	0.9
FZD9	0.66	1.12, 2.08	0.008	0.546	0.008	0.008	0.008	0.008	0.008	0.008	High_AboveMedian	FZD9.BIN	dichotomous	FALSE	level	FALSE	313	164	313	prop_hazard	HR	FZD9.BINHigh_AboveMedian	factor	2	contr.treatment	treatment	156	96	86,490	0.159	2.65	164	1.12	2.08
HOXD1	0.66	1.12, 2.08	0.008	0.557	0.007	0.008	0.007	0.008	0.008	0.008	High_AboveMedian	HOXD1.BIN	dichotomous	FALSE	level	FALSE	313	164	313	prop_hazard	HR	HOXD1.BINHigh_AboveMedian	factor	2	contr.treatment	treatment	156	91	80,643	0.158	2.67	164	1.12	2.08
HS3ST3A1	1.52	0.48, 0.90	0.008	0.544	0.008	0.008	0.008	0.008	0.008	0.008	High_AboveMedian	HS3ST3A1.BIN	dichotomous	FALSE	level	FALSE	313	164	313	prop_hazard	HR	HS3ST3A1.BINHigh_AboveMedian	factor	2	contr.treatment	treatment	156	71	100,405	0.158	-2.64	164	0.48	0.9
KHDC3L	0.49	1.21, 3.50	0.008	0.532	0.02	0.008	0.007	0.02	0.012	0.012	High_AboveMedian	KHDC3L.BIN	dichotomous	FALSE	level	FALSE	313	164	313	prop_hazard	HR	KHDC3L.BINHigh_AboveMedian	factor	2	contr.treatment	treatment	23	15	8,118	0.272	2.65	164	1.21	3.5
LAIR1	1.52	0.48, 0.89	0.008	0.552	0.007	0.008	0.007	0.008	0.008	0.008	High_AboveMedian	LAIR1.BIN	dichotomous	FALSE	level	FALSE	313	164	313	prop_hazard	HR	LAIR1.BINHigh_AboveMedian	factor	2	contr.treatment	treatment	156	73	102,325	0.158	-2.67	164	0.48	0.89
MFAP3L	0.65	1.12, 2.10	0.008	0.532	0.007	0.008	0.007	0.008	0.008	0.008	High_AboveMedian	MFAP3L.BIN	dichotomous	FALSE	level	FALSE	313	164	313	prop_hazard	HR	MFAP3L.BINHigh_AboveMedian	factor	2	contr.treatment	treatment	156	97	85,920	0.16	2.67	164	1.12	2.1
MTFR1	0.66	1.12, 2.08	0.008	0.543	0.007	0.008	0.007	0.008	0.008	0.008	High_AboveMedian	MTFR1.BIN	dichotomous	FALSE	level	FALSE	313	164	313	prop_hazard	HR	MTFR1.BINHigh_AboveMedian	factor	2	contr.treatment	treatment	156	95	84,988	0.158	2.66	164	1.12	2.08
MYO1A	1.52	0.48, 0.89	0.008	0.546	0.007	0.008	0.007	0.008	0.008	0.008	High_AboveMedian	MYO1A.BIN	dichotomous	FALSE	level	FALSE	313	164	313	prop_hazard	HR	MYO1A.BINHigh_AboveMedian	factor	2	contr.treatment	treatment	156	70	98,536	0.158	-2.67	164	0.48	0.89
NDUFAF6	0.66	1.11, 2.07	0.008	0.545	0.008	0.008	0.008	0.008	0.008	0.008	High_AboveMedian	NDUFAF6.BIN	dichotomous	FALSE	level	FALSE	313	164	313	prop_hazard	HR	NDUFAF6.BINHigh_AboveMedian	factor	2	contr.treatment	treatment	156	94	84,707	0.158	2.63	164	1.11	2.07
NOTCH2NLC	1.52	0.48, 0.90	0.008	0.547	0.008	0.008	0.008	0.008	0.008	0.008	High_AboveMedian	NOTCH2NLC.BIN	dichotomous	FALSE	level	FALSE	313	164	313	prop_hazard	HR	NOTCH2NLC.BINHigh_AboveMedian	factor	2	contr.treatment	treatment	156	72	101,930	0.158	-2.64	164	0.48	0.9
NRXN3	1.52	0.48, 0.90	0.008	0.552	0.008	0.008	0.008	0.008	0.008	0.008	High_AboveMedian	NRXN3.BIN	dichotomous	FALSE	level	FALSE	313	164	313	prop_hazard	HR	NRXN3.BINHigh_AboveMedian	factor	2	contr.treatment	treatment	156	69	96,234	0.158	-2.65	164	0.48	0.9
OR52N4	1.52	0.48, 0.89	0.008	0.553	0.007	0.008	0.007	0.008	0.008	0.008	High_AboveMedian	OR52N4.BIN	dichotomous	FALSE	level	FALSE	313	164	313	prop_hazard	HR	OR52N4.BINHigh_AboveMedian	factor	2	contr.treatment	treatment	156	70	98,121	0.158	-2.66	164	0.48	0.89
PDRG1	0.66	1.12, 2.07	0.008	0.554	0.007	0.008	0.007	0.008	0.008	0.008	High_AboveMedian	PDRG1.BIN	dichotomous	FALSE	level	FALSE	313	164	313	prop_hazard	HR	PDRG1.BINHigh_AboveMedian	factor	2	contr.treatment	treatment	156	92	81,473	0.158	2.66	164	1.12	2.07
PIM1	1.52	0.48, 0.90	0.008	0.55	0.008	0.008	0.008	0.008	0.008	0.008	High_AboveMedian	PIM1.BIN	dichotomous	FALSE	level	FALSE	313	164	313	prop_hazard	HR	PIM1.BINHigh_AboveMedian	factor	2	contr.treatment	treatment	156	71	99,725	0.158	-2.63	164	0.48	0.9
PLA2G2A	1.52	0.48, 0.90	0.008	0.547	0.008	0.008	0.008	0.008	0.008	0.008	High_AboveMedian	PLA2G2A.BIN	dichotomous	FALSE	level	FALSE	313	164	313	prop_hazard	HR	PLA2G2A.BINHigh_AboveMedian	factor	2	contr.treatment	treatment	156	70	98,987	0.159	-2.65	164	0.48	0.9
POLD2	0.65	1.12, 2.08	0.008	0.548	0.007	0.008	0.007	0.008	0.008	0.008	High_AboveMedian	POLD2.BIN	dichotomous	FALSE	level	FALSE	313	164	313	prop_hazard	HR	POLD2.BINHigh_AboveMedian	factor	2	contr.treatment	treatment	156	94	84,205	0.158	2.67	164	1.12	2.08
PPARG	1.54	0.48, 0.89	0.008	0.546	0.007	0.008	0.007	0.008	0.008	0.008	High_AboveMedian	PPARG.BIN	dichotomous	FALSE	level	FALSE	313	164	313	prop_hazard	HR	PPARG.BINHigh_AboveMedian	factor	2	contr.treatment	treatment	156	70	98,963	0.159	-2.67	164	0.48	0.89
PPP2R1B	1.52	0.48, 0.90	0.008	0.546	0.008	0.008	0.007	0.008	0.008	0.008	High_AboveMedian	PPP2R1B.BIN	dichotomous	FALSE	level	FALSE	313	164	313	prop_hazard	HR	PPP2R1B.BINHigh_AboveMedian	factor	2	contr.treatment	treatment	156	71	99,248	0.159	-2.66	164	0.48	0.9
PRAMEF6	0.58	1.16, 2.58	0.008	0.533	0.01	0.008	0.007	0.01	0.01	0.01	High_AboveMedian	PRAMEF6.BIN	dichotomous	FALSE	level	FALSE	313	164	313	prop_hazard	HR	PRAMEF6.BINHigh_AboveMedian	factor	2	contr.treatment	treatment	40	29	19,882	0.205	2.67	164	1.16	2.58
PTCHD4	0.65	1.12, 2.08	0.008	0.538	0.007	0.008	0.007	0.008	0.008	0.008	High_AboveMedian	PTCHD4.BIN	dichotomous	FALSE	level	FALSE	313	164	313	prop_hazard	HR	PTCHD4.BINHigh_AboveMedian	factor	2	contr.treatment	treatment	156	93	81,198	0.159	2.67	164	1.12	2.08
RAB37	1.52	0.48, 0.90	0.008	0.558	0.008	0.008	0.008	0.008	0.008	0.008	High_AboveMedian	RAB37.BIN	dichotomous	FALSE	level	FALSE	313	164	313	prop_hazard	HR	RAB37.BINHigh_AboveMedian	factor	2	contr.treatment	treatment	156	73	101,252	0.158	-2.63	164	0.48	0.9
RNASET2	1.52	0.48, 0.89	0.008	0.549	0.007	0.008	0.007	0.008	0.008	0.008	High_AboveMedian	RNASET2.BIN	dichotomous	FALSE	level	FALSE	313	164	313	prop_hazard	HR	RNASET2.BINHigh_AboveMedian	factor	2	contr.treatment	treatment	156	72	100,812	0.158	-2.66	164	0.48	0.89
RNF34	1.52	0.48, 0.90	0.008	0.551	0.008	0.008	0.008	0.008	0.008	0.008	High_AboveMedian	RNF34.BIN	dichotomous	FALSE	level	FALSE	313	164	313	prop_hazard	HR	RNF34.BINHigh_AboveMedian	factor	2	contr.treatment	treatment	156	70	98,842	0.158	-2.64	164	0.48	0.9
SASH3	1.52	0.48, 0.89	0.008	0.56	0.007	0.008	0.007	0.008	0.008	0.008	High_AboveMedian	SASH3.BIN	dichotomous	FALSE	level	FALSE	313	164	313	prop_hazard	HR	SASH3.BINHigh_AboveMedian	factor	2	contr.treatment	treatment	156	73	101,599	0.158	-2.67	164	0.48	0.89
SCARF2	0.66	1.12, 2.07	0.008	0.555	0.007	0.008	0.007	0.008	0.008	0.008	High_AboveMedian	SCARF2.BIN	dichotomous	FALSE	level	FALSE	313	164	313	prop_hazard	HR	SCARF2.BINHigh_AboveMedian	factor	2	contr.treatment	treatment	156	93	83,996	0.158	2.67	164	1.12	2.07
SLC27A2	1.52	0.48, 0.90	0.008	0.557	0.008	0.008	0.007	0.008	0.008	0.008	High_AboveMedian	SLC27A2.BIN	dichotomous	FALSE	level	FALSE	313	164	313	prop_hazard	HR	SLC27A2.BINHigh_AboveMedian	factor	2	contr.treatment	treatment	156	71	98,720	0.158	-2.66	164	0.48	0.9
SRSF12	0.66	1.12, 2.08	0.008	0.555	0.007	0.008	0.007	0.008	0.008	0.008	High_AboveMedian	SRSF12.BIN	dichotomous	FALSE	level	FALSE	313	164	313	prop_hazard	HR	SRSF12.BINHigh_AboveMedian	factor	2	contr.treatment	treatment	156	95	85,491	0.158	2.66	164	1.12	2.08
TBC1D10C	1.52	0.48, 0.90	0.008	0.563	0.008	0.008	0.007	0.008	0.008	0.008	High_AboveMedian	TBC1D10C.BIN	dichotomous	FALSE	level	FALSE	313	164	313	prop_hazard	HR	TBC1D10C.BINHigh_AboveMedian	factor	2	contr.treatment	treatment	156	72	99,899	0.158	-2.66	164	0.48	0.9
TNFSF8	1.52	0.48, 0.90	0.008	0.557	0.008	0.008	0.007	0.008	0.008	0.008	High_AboveMedian	TNFSF8.BIN	dichotomous	FALSE	level	FALSE	313	164	313	prop_hazard	HR	TNFSF8.BINHigh_AboveMedian	factor	2	contr.treatment	treatment	156	73	102,014	0.158	-2.66	164	0.48	0.9
TTN	1.52	0.48, 0.90	0.008	0.542	0.008	0.008	0.007	0.008	0.008	0.008	High_AboveMedian	TTN.BIN	dichotomous	FALSE	level	FALSE	313	164	313	prop_hazard	HR	TTN.BINHigh_AboveMedian	factor	2	contr.treatment	treatment	156	71	101,031	0.159	-2.65	164	0.48	0.9
UBFD1	0.66	1.12, 2.08	0.008	0.546	0.007	0.008	0.007	0.008	0.008	0.008	High_AboveMedian	UBFD1.BIN	dichotomous	FALSE	level	FALSE	313	164	313	prop_hazard	HR	UBFD1.BINHigh_AboveMedian	factor	2	contr.treatment	treatment	156	93	82,485	0.158	2.67	164	1.12	2.08
UBXN2B	0.66	1.11, 2.07	0.008	0.544	0.008	0.008	0.008	0.008	0.008	0.008	High_AboveMedian	UBXN2B.BIN	dichotomous	FALSE	level	FALSE	313	164	313	prop_hazard	HR	UBXN2B.BINHigh_AboveMedian	factor	2	contr.treatment	treatment	156	92	80,640	0.158	2.64	164	1.11	2.07
USP51	0.66	1.11, 2.07	0.008	0.551	0.008	0.008	0.008	0.008	0.008	0.008	High_AboveMedian	USP51.BIN	dichotomous	FALSE	level	FALSE	313	164	313	prop_hazard	HR	USP51.BINHigh_AboveMedian	factor	2	contr.treatment	treatment	156	94	83,102	0.158	2.63	164	1.11	2.07
WASL	0.66	1.12, 2.07	0.008	0.554	0.008	0.008	0.008	0.008	0.008	0.008	High_AboveMedian	WASL.BIN	dichotomous	FALSE	level	FALSE	313	164	313	prop_hazard	HR	WASL.BINHigh_AboveMedian	factor	2	contr.treatment	treatment	156	92	81,071	0.158	2.65	164	1.12	2.07
ZFP36	1.52	0.48, 0.90	0.008	0.558	0.008	0.008	0.008	0.008	0.008	0.008	High_AboveMedian	ZFP36.BIN	dichotomous	FALSE	level	FALSE	313	164	313	prop_hazard	HR	ZFP36.BINHigh_AboveMedian	factor	2	contr.treatment	treatment	156	71	99,800	0.158	-2.63	164	0.48	0.9
ZNF514	0.66	1.11, 2.07	0.008	0.55	0.008	0.008	0.008	0.008	0.008	0.008	High_AboveMedian	ZNF514.BIN	dichotomous	FALSE	level	FALSE	313	164	313	prop_hazard	HR	ZNF514.BINHigh_AboveMedian	factor	2	contr.treatment	treatment	156	94	84,473	0.158	2.65	164	1.11	2.07
APOL1	1.52	0.49, 0.90	0.009	0.559	0.009	0.009	0.008	0.009	0.009	0.009	High_AboveMedian	APOL1.BIN	dichotomous	FALSE	level	FALSE	313	164	313	prop_hazard	HR	APOL1.BINHigh_AboveMedian	factor	2	contr.treatment	treatment	156	74	103,274	0.158	-2.62	164	0.49	0.9
BZW1	0.66	1.11, 2.06	0.009	0.548	0.008	0.009	0.008	0.009	0.009	0.009	High_AboveMedian	BZW1.BIN	dichotomous	FALSE	level	FALSE	313	164	313	prop_hazard	HR	BZW1.BINHigh_AboveMedian	factor	2	contr.treatment	treatment	156	91	79,867	0.158	2.62	164	1.11	2.06
C17orf100	0.66	1.11, 2.06	0.009	0.546	0.009	0.009	0.008	0.009	0.009	0.009	High_AboveMedian	C17orf100.BIN	dichotomous	FALSE	level	FALSE	313	164	313	prop_hazard	HR	C17orf100.BINHigh_AboveMedian	factor	2	contr.treatment	treatment	156	93	82,173	0.158	2.62	164	1.11	2.06
CCN5	1.52	0.49, 0.90	0.009	0.559	0.009	0.009	0.009	0.009	0.009	0.009	High_AboveMedian	CCN5.BIN	dichotomous	FALSE	level	FALSE	313	164	313	prop_hazard	HR	CCN5.BINHigh_AboveMedian	factor	2	contr.treatment	treatment	156	70	97,735	0.158	-2.61	164	0.49	0.9
CD40	1.52	0.49, 0.90	0.009	0.549	0.009	0.009	0.009	0.009	0.009	0.009	High_AboveMedian	CD40.BIN	dichotomous	FALSE	level	FALSE	313	164	313	prop_hazard	HR	CD40.BINHigh_AboveMedian	factor	2	contr.treatment	treatment	156	71	99,427	0.158	-2.6	164	0.49	0.9
CD7	1.52	0.49, 0.90	0.009	0.556	0.009	0.009	0.009	0.009	0.009	0.009	High_AboveMedian	CD7.BIN	dichotomous	FALSE	level	FALSE	313	164	313	prop_hazard	HR	CD7.BINHigh_AboveMedian	factor	2	contr.treatment	treatment	156	73	101,586	0.158	-2.61	164	0.49	0.9
CDH7	0.66	1.11, 2.05	0.009	0.554	0.009	0.009	0.008	0.009	0.009	0.009	High_AboveMedian	CDH7.BIN	dichotomous	FALSE	level	FALSE	313	164	313	prop_hazard	HR	CDH7.BINHigh_AboveMedian	factor	2	contr.treatment	treatment	156	91	80,298	0.157	2.61	164	1.11	2.05
CDKL3	0.66	1.11, 2.05	0.009	0.556	0.009	0.009	0.009	0.009	0.009	0.009	High_AboveMedian	CDKL3.BIN	dichotomous	FALSE	level	FALSE	313	164	313	prop_hazard	HR	CDKL3.BINHigh_AboveMedian	factor	2	contr.treatment	treatment	156	91	81,212	0.157	2.6	164	1.11	2.05
CEACAM4	1.52	0.49, 0.90	0.009	0.555	0.009	0.009	0.009	0.009	0.009	0.009	High_AboveMedian	CEACAM4.BIN	dichotomous	FALSE	level	FALSE	313	164	313	prop_hazard	HR	CEACAM4.BINHigh_AboveMedian	factor	2	contr.treatment	treatment	156	70	96,719	0.158	-2.61	164	0.49	0.9
CLCNKB	0.66	1.11, 2.06	0.009	0.549	0.009	0.009	0.008	0.009	0.009	0.009	High_AboveMedian	CLCNKB.BIN	dichotomous	FALSE	level	FALSE	313	164	313	prop_hazard	HR	CLCNKB.BINHigh_AboveMedian	factor	2	contr.treatment	treatment	156	93	83,973	0.158	2.62	164	1.11	2.06
CNNM2	1.52	0.49, 0.90	0.009	0.548	0.009	0.009	0.009	0.009	0.009	0.009	High_AboveMedian	CNNM2.BIN	dichotomous	FALSE	level	FALSE	313	164	313	prop_hazard	HR	CNNM2.BINHigh_AboveMedian	factor	2	contr.treatment	treatment	156	72	101,071	0.158	-2.59	164	0.49	0.9
CORO7	1.52	0.48, 0.90	0.009	0.546	0.009	0.009	0.009	0.009	0.009	0.009	High_AboveMedian	CORO7.BIN	dichotomous	FALSE	level	FALSE	313	164	313	prop_hazard	HR	CORO7.BINHigh_AboveMedian	factor	2	contr.treatment	treatment	156	73	102,628	0.159	-2.6	164	0.48	0.9
CYTH1	1.52	0.49, 0.90	0.009	0.554	0.008	0.009	0.008	0.009	0.009	0.009	High_AboveMedian	CYTH1.BIN	dichotomous	FALSE	level	FALSE	313	164	313	prop_hazard	HR	CYTH1.BINHigh_AboveMedian	factor	2	contr.treatment	treatment	156	73	101,540	0.158	-2.63	164	0.49	0.9
DAPP1	1.52	0.49, 0.90	0.009	0.557	0.009	0.009	0.009	0.009	0.009	0.009	High_AboveMedian	DAPP1.BIN	dichotomous	FALSE	level	FALSE	313	164	313	prop_hazard	HR	DAPP1.BINHigh_AboveMedian	factor	2	contr.treatment	treatment	156	72	100,432	0.158	-2.61	164	0.49	0.9
DESI1	0.66	1.11, 2.06	0.009	0.551	0.009	0.009	0.009	0.009	0.009	0.009	High_AboveMedian	DESI1.BIN	dichotomous	FALSE	level	FALSE	313	164	313	prop_hazard	HR	DESI1.BINHigh_AboveMedian	factor	2	contr.treatment	treatment	156	92	81,387	0.158	2.61	164	1.11	2.06
DLG4	0.66	1.11, 2.06	0.009	0.556	0.008	0.009	0.008	0.009	0.009	0.009	High_AboveMedian	DLG4.BIN	dichotomous	FALSE	level	FALSE	313	164	313	prop_hazard	HR	DLG4.BINHigh_AboveMedian	factor	2	contr.treatment	treatment	156	94	86,469	0.158	2.61	164	1.11	2.06
DNAH2	0.66	1.11, 2.06	0.009	0.555	0.009	0.009	0.009	0.009	0.009	0.009	High_AboveMedian	DNAH2.BIN	dichotomous	FALSE	level	FALSE	313	164	313	prop_hazard	HR	DNAH2.BINHigh_AboveMedian	factor	2	contr.treatment	treatment	156	94	85,559	0.158	2.6	164	1.11	2.06
DSC2	1.52	0.49, 0.90	0.009	0.546	0.009	0.009	0.009	0.009	0.009	0.009	High_AboveMedian	DSC2.BIN	dichotomous	FALSE	level	FALSE	313	164	313	prop_hazard	HR	DSC2.BINHigh_AboveMedian	factor	2	contr.treatment	treatment	156	70	98,327	0.158	-2.6	164	0.49	0.9
GAPDH	0.66	1.11, 2.05	0.009	0.55	0.009	0.009	0.009	0.009	0.009	0.009	High_AboveMedian	GAPDH.BIN	dichotomous	FALSE	level	FALSE	313	164	313	prop_hazard	HR	GAPDH.BINHigh_AboveMedian	factor	2	contr.treatment	treatment	156	92	81,970	0.158	2.61	164	1.11	2.05
GPRASP2	0.66	1.11, 2.05	0.009	0.561	0.009	0.009	0.009	0.009	0.009	0.009	High_AboveMedian	GPRASP2.BIN	dichotomous	FALSE	level	FALSE	313	164	313	prop_hazard	HR	GPRASP2.BINHigh_AboveMedian	factor	2	contr.treatment	treatment	156	92	82,563	0.158	2.6	164	1.11	2.05
GPS2	0.66	1.11, 2.05	0.009	0.555	0.009	0.009	0.009	0.009	0.009	0.009	High_AboveMedian	GPS2.BIN	dichotomous	FALSE	level	FALSE	313	164	313	prop_hazard	HR	GPS2.BINHigh_AboveMedian	factor	2	contr.treatment	treatment	156	94	85,399	0.158	2.6	164	1.11	2.05
GRAPL	1.52	0.48, 0.90	0.009	0.538	0.009	0.009	0.009	0.009	0.009	0.009	High_AboveMedian	GRAPL.BIN	dichotomous	FALSE	level	FALSE	313	164	313	prop_hazard	HR	GRAPL.BINHigh_AboveMedian	factor	2	contr.treatment	treatment	156	69	97,993	0.159	-2.6	164	0.48	0.9
HAPLN4	0.66	1.11, 2.06	0.009	0.546	0.01	0.009	0.008	0.01	0.01	0.01	High_AboveMedian	HAPLN4.BIN	dichotomous	FALSE	level	FALSE	313	164	313	prop_hazard	HR	HAPLN4.BINHigh_AboveMedian	factor	2	contr.treatment	treatment	112	71	60,270	0.158	2.61	164	1.11	2.06
HOXD13	0.66	1.11, 2.06	0.009	0.545	0.009	0.009	0.009	0.009	0.009	0.009	High_AboveMedian	HOXD13.BIN	dichotomous	FALSE	level	FALSE	313	164	313	prop_hazard	HR	HOXD13.BINHigh_AboveMedian	factor	2	contr.treatment	treatment	156	92	81,569	0.158	2.61	164	1.11	2.06
HSD17B7	1.52	0.49, 0.90	0.009	0.561	0.009	0.009	0.008	0.009	0.009	0.009	High_AboveMedian	HSD17B7.BIN	dichotomous	FALSE	level	FALSE	313	164	313	prop_hazard	HR	HSD17B7.BINHigh_AboveMedian	factor	2	contr.treatment	treatment	156	72	98,997	0.158	-2.62	164	0.49	0.9
IRF6	1.52	0.49, 0.90	0.009	0.549	0.009	0.009	0.009	0.009	0.009	0.009	High_AboveMedian	IRF6.BIN	dichotomous	FALSE	level	FALSE	313	164	313	prop_hazard	HR	IRF6.BINHigh_AboveMedian	factor	2	contr.treatment	treatment	156	71	99,045	0.158	-2.61	164	0.49	0.9
KBTBD6	0.66	1.11, 2.06	0.009	0.551	0.009	0.009	0.009	0.009	0.009	0.009	High_AboveMedian	KBTBD6.BIN	dichotomous	FALSE	level	FALSE	313	164	313	prop_hazard	HR	KBTBD6.BINHigh_AboveMedian	factor	2	contr.treatment	treatment	156	95	85,696	0.158	2.6	164	1.11	2.06
KLRG1	1.52	0.48, 0.90	0.009	0.547	0.008	0.009	0.008	0.009	0.009	0.009	High_AboveMedian	KLRG1.BIN	dichotomous	FALSE	level	FALSE	313	164	313	prop_hazard	HR	KLRG1.BINHigh_AboveMedian	factor	2	contr.treatment	treatment	156	71	99,230	0.158	-2.63	164	0.48	0.9
LCP2	1.52	0.48, 0.90	0.009	0.548	0.008	0.009	0.008	0.009	0.009	0.009	High_AboveMedian	LCP2.BIN	dichotomous	FALSE	level	FALSE	313	164	313	prop_hazard	HR	LCP2.BINHigh_AboveMedian	factor	2	contr.treatment	treatment	156	73	102,556	0.158	-2.63	164	0.48	0.9
LETMD1	0.66	1.11, 2.05	0.009	0.546	0.009	0.009	0.009	0.009	0.009	0.009	High_AboveMedian	LETMD1.BIN	dichotomous	FALSE	level	FALSE	313	164	313	prop_hazard	HR	LETMD1.BINHigh_AboveMedian	factor	2	contr.treatment	treatment	156	92	81,904	0.158	2.6	164	1.11	2.05
MAN2B1	1.52	0.49, 0.90	0.009	0.55	0.009	0.009	0.009	0.009	0.009	0.009	High_AboveMedian	MAN2B1.BIN	dichotomous	FALSE	level	FALSE	313	164	313	prop_hazard	HR	MAN2B1.BINHigh_AboveMedian	factor	2	contr.treatment	treatment	156	72	100,819	0.158	-2.61	164	0.49	0.9
MEDAG	1.52	0.49, 0.90	0.009	0.548	0.009	0.009	0.009	0.009	0.009	0.009	High_AboveMedian	MEDAG.BIN	dichotomous	FALSE	level	FALSE	313	164	313	prop_hazard	HR	MEDAG.BINHigh_AboveMedian	factor	2	contr.treatment	treatment	156	69	95,979	0.158	-2.59	164	0.49	0.9
MTDH	0.66	1.11, 2.06	0.009	0.545	0.008	0.009	0.008	0.009	0.009	0.009	High_AboveMedian	MTDH.BIN	dichotomous	FALSE	level	FALSE	313	164	313	prop_hazard	HR	MTDH.BINHigh_AboveMedian	factor	2	contr.treatment	treatment	156	93	82,603	0.158	2.63	164	1.11	2.06
NBPF1	1.52	0.48, 0.90	0.009	0.541	0.009	0.009	0.009	0.009	0.009	0.009	High_AboveMedian	NBPF1.BIN	dichotomous	FALSE	level	FALSE	313	164	313	prop_hazard	HR	NBPF1.BINHigh_AboveMedian	factor	2	contr.treatment	treatment	156	69	97,893	0.159	-2.61	164	0.48	0.9
NPTXR	0.66	1.11, 2.07	0.009	0.536	0.009	0.009	0.009	0.009	0.009	0.009	High_AboveMedian	NPTXR.BIN	dichotomous	FALSE	level	FALSE	313	164	313	prop_hazard	HR	NPTXR.BINHigh_AboveMedian	factor	2	contr.treatment	treatment	156	97	87,633	0.159	2.61	164	1.11	2.07
PADI3	0.66	1.11, 2.06	0.009	0.553	0.009	0.009	0.008	0.009	0.009	0.009	High_AboveMedian	PADI3.BIN	dichotomous	FALSE	level	FALSE	313	164	313	prop_hazard	HR	PADI3.BINHigh_AboveMedian	factor	2	contr.treatment	treatment	123	75	64,475	0.157	2.63	164	1.11	2.06
PARM1	1.52	0.49, 0.90	0.009	0.545	0.009	0.009	0.009	0.009	0.009	0.009	High_AboveMedian	PARM1.BIN	dichotomous	FALSE	level	FALSE	313	164	313	prop_hazard	HR	PARM1.BINHigh_AboveMedian	factor	2	contr.treatment	treatment	156	71	99,532	0.158	-2.59	164	0.49	0.9
PEX14	1.52	0.49, 0.90	0.009	0.542	0.009	0.009	0.009	0.009	0.009	0.009	High_AboveMedian	PEX14.BIN	dichotomous	FALSE	level	FALSE	313	164	313	prop_hazard	HR	PEX14.BINHigh_AboveMedian	factor	2	contr.treatment	treatment	156	69	97,198	0.159	-2.59	164	0.49	0.9
PIWIL4	1.52	0.48, 0.90	0.009	0.539	0.009	0.009	0.009	0.009	0.009	0.009	High_AboveMedian	PIWIL4.BIN	dichotomous	FALSE	level	FALSE	313	164	313	prop_hazard	HR	PIWIL4.BINHigh_AboveMedian	factor	2	contr.treatment	treatment	156	70	98,398	0.159	-2.6	164	0.48	0.9
PLEKHG7	1.52	0.49, 0.90	0.009	0.555	0.009	0.009	0.009	0.009	0.009	0.009	High_AboveMedian	PLEKHG7.BIN	dichotomous	FALSE	level	FALSE	313	164	313	prop_hazard	HR	PLEKHG7.BINHigh_AboveMedian	factor	2	contr.treatment	treatment	156	73	101,160	0.158	-2.6	164	0.49	0.9
PRTN3	0.61	1.14, 2.38	0.009	0.535	0.01	0.009	0.008	0.01	0.01	0.01	High_AboveMedian	PRTN3.BIN	dichotomous	FALSE	level	FALSE	313	164	313	prop_hazard	HR	PRTN3.BINHigh_AboveMedian	factor	2	contr.treatment	treatment	52	36	26,048	0.189	2.63	164	1.14	2.38
RASGRP2	1.52	0.49, 0.90	0.009	0.552	0.009	0.009	0.009	0.009	0.009	0.009	High_AboveMedian	RASGRP2.BIN	dichotomous	FALSE	level	FALSE	313	164	313	prop_hazard	HR	RASGRP2.BINHigh_AboveMedian	factor	2	contr.treatment	treatment	156	73	101,805	0.158	-2.59	164	0.49	0.9
RFLNB	0.66	1.11, 2.05	0.009	0.546	0.009	0.009	0.009	0.009	0.009	0.009	High_AboveMedian	RFLNB.BIN	dichotomous	FALSE	level	FALSE	313	164	313	prop_hazard	HR	RFLNB.BINHigh_AboveMedian	factor	2	contr.treatment	treatment	156	94	84,450	0.158	2.59	164	1.11	2.05
RMDN1	0.66	1.11, 2.06	0.009	0.544	0.009	0.009	0.009	0.009	0.009	0.009	High_AboveMedian	RMDN1.BIN	dichotomous	FALSE	level	FALSE	313	164	313	prop_hazard	HR	RMDN1.BINHigh_AboveMedian	factor	2	contr.treatment	treatment	156	94	83,452	0.158	2.6	164	1.11	2.06
SHQ1	0.66	1.11, 2.05	0.009	0.549	0.009	0.009	0.009	0.009	0.009	0.009	High_AboveMedian	SHQ1.BIN	dichotomous	FALSE	level	FALSE	313	164	313	prop_hazard	HR	SHQ1.BINHigh_AboveMedian	factor	2	contr.treatment	treatment	156	92	82,267	0.158	2.6	164	1.11	2.05
SLC16A6	1.52	0.49, 0.90	0.009	0.547	0.009	0.009	0.009	0.009	0.009	0.009	High_AboveMedian	SLC16A6.BIN	dichotomous	FALSE	level	FALSE	313	164	313	prop_hazard	HR	SLC16A6.BINHigh_AboveMedian	factor	2	contr.treatment	treatment	156	70	98,089	0.158	-2.6	164	0.49	0.9
SMARCA4	1.52	0.48, 0.90	0.009	0.547	0.008	0.009	0.008	0.009	0.009	0.009	High_AboveMedian	SMARCA4.BIN	dichotomous	FALSE	level	FALSE	313	164	313	prop_hazard	HR	SMARCA4.BINHigh_AboveMedian	factor	2	contr.treatment	treatment	156	72	100,759	0.158	-2.62	164	0.48	0.9
SPECC1	1.52	0.48, 0.90	0.009	0.54	0.008	0.009	0.008	0.009	0.009	0.009	High_AboveMedian	SPECC1.BIN	dichotomous	FALSE	level	FALSE	313	164	313	prop_hazard	HR	SPECC1.BINHigh_AboveMedian	factor	2	contr.treatment	treatment	156	69	97,527	0.158	-2.63	164	0.48	0.9
STK17B	1.52	0.49, 0.90	0.009	0.553	0.009	0.009	0.009	0.009	0.009	0.009	High_AboveMedian	STK17B.BIN	dichotomous	FALSE	level	FALSE	313	164	313	prop_hazard	HR	STK17B.BINHigh_AboveMedian	factor	2	contr.treatment	treatment	156	71	99,012	0.158	-2.6	164	0.49	0.9
SYT1	0.66	1.11, 2.06	0.009	0.566	0.008	0.009	0.008	0.009	0.009	0.009	High_AboveMedian	SYT1.BIN	dichotomous	FALSE	level	FALSE	313	164	313	prop_hazard	HR	SYT1.BINHigh_AboveMedian	factor	2	contr.treatment	treatment	156	90	80,049	0.157	2.63	164	1.11	2.06
TIGD6	0.66	1.11, 2.06	0.009	0.545	0.009	0.009	0.009	0.009	0.009	0.009	High_AboveMedian	TIGD6.BIN	dichotomous	FALSE	level	FALSE	313	164	313	prop_hazard	HR	TIGD6.BINHigh_AboveMedian	factor	2	contr.treatment	treatment	156	94	83,510	0.158	2.61	164	1.11	2.06
TLCD5	0.66	1.11, 2.06	0.009	0.549	0.009	0.009	0.009	0.009	0.009	0.009	High_AboveMedian	TLCD5.BIN	dichotomous	FALSE	level	FALSE	313	164	313	prop_hazard	HR	TLCD5.BINHigh_AboveMedian	factor	2	contr.treatment	treatment	156	95	86,732	0.158	2.61	164	1.11	2.06
TLN1	1.52	0.49, 0.90	0.009	0.55	0.009	0.009	0.009	0.009	0.009	0.009	High_AboveMedian	TLN1.BIN	dichotomous	FALSE	level	FALSE	313	164	313	prop_hazard	HR	TLN1.BINHigh_AboveMedian	factor	2	contr.treatment	treatment	156	72	101,238	0.158	-2.61	164	0.49	0.9
TLR8	1.52	0.49, 0.90	0.009	0.55	0.009	0.009	0.009	0.009	0.009	0.009	High_AboveMedian	TLR8.BIN	dichotomous	FALSE	level	FALSE	313	164	313	prop_hazard	HR	TLR8.BINHigh_AboveMedian	factor	2	contr.treatment	treatment	156	70	97,734	0.158	-2.6	164	0.49	0.9
TMEM101	0.66	1.11, 2.07	0.009	0.542	0.008	0.009	0.008	0.009	0.009	0.009	High_AboveMedian	TMEM101.BIN	dichotomous	FALSE	level	FALSE	313	164	313	prop_hazard	HR	TMEM101.BINHigh_AboveMedian	factor	2	contr.treatment	treatment	156	94	83,198	0.158	2.63	164	1.11	2.07
TMEM216	0.66	1.11, 2.06	0.009	0.548	0.008	0.009	0.008	0.009	0.009	0.009	High_AboveMedian	TMEM216.BIN	dichotomous	FALSE	level	FALSE	313	164	313	prop_hazard	HR	TMEM216.BINHigh_AboveMedian	factor	2	contr.treatment	treatment	156	93	83,069	0.158	2.63	164	1.11	2.06
TMEM30A	0.66	1.11, 2.05	0.009	0.553	0.009	0.009	0.009	0.009	0.009	0.009	High_AboveMedian	TMEM30A.BIN	dichotomous	FALSE	level	FALSE	313	164	313	prop_hazard	HR	TMEM30A.BINHigh_AboveMedian	factor	2	contr.treatment	treatment	156	92	82,251	0.158	2.6	164	1.11	2.05
TMEM63A	1.52	0.49, 0.90	0.009	0.555	0.009	0.009	0.009	0.009	0.009	0.009	High_AboveMedian	TMEM63A.BIN	dichotomous	FALSE	level	FALSE	313	164	313	prop_hazard	HR	TMEM63A.BINHigh_AboveMedian	factor	2	contr.treatment	treatment	156	74	103,197	0.158	-2.61	164	0.49	0.9
TMEM71	1.52	0.49, 0.90	0.009	0.541	0.009	0.009	0.009	0.009	0.009	0.009	High_AboveMedian	TMEM71.BIN	dichotomous	FALSE	level	FALSE	313	164	313	prop_hazard	HR	TMEM71.BINHigh_AboveMedian	factor	2	contr.treatment	treatment	156	69	96,550	0.158	-2.6	164	0.49	0.9
TNFSF11	1.52	0.48, 0.90	0.009	0.547	0.008	0.009	0.008	0.009	0.009	0.009	High_AboveMedian	TNFSF11.BIN	dichotomous	FALSE	level	FALSE	313	164	313	prop_hazard	HR	TNFSF11.BINHigh_AboveMedian	factor	2	contr.treatment	treatment	156	68	95,107	0.159	-2.63	164	0.48	0.9
TRIM6	0.66	1.11, 2.06	0.009	0.547	0.009	0.009	0.009	0.009	0.009	0.009	High_AboveMedian	TRIM6.BIN	dichotomous	FALSE	level	FALSE	313	164	313	prop_hazard	HR	TRIM6.BINHigh_AboveMedian	factor	2	contr.treatment	treatment	156	94	84,215	0.158	2.61	164	1.11	2.06
TTC22	1.52	0.49, 0.90	0.009	0.567	0.008	0.009	0.008	0.009	0.009	0.009	High_AboveMedian	TTC22.BIN	dichotomous	FALSE	level	FALSE	313	164	313	prop_hazard	HR	TTC22.BINHigh_AboveMedian	factor	2	contr.treatment	treatment	156	75	104,082	0.158	-2.63	164	0.49	0.9
TWIST1	0.66	1.11, 2.07	0.009	0.549	0.008	0.009	0.008	0.009	0.009	0.009	High_AboveMedian	TWIST1.BIN	dichotomous	FALSE	level	FALSE	313	164	313	prop_hazard	HR	TWIST1.BINHigh_AboveMedian	factor	2	contr.treatment	treatment	156	94	85,197	0.158	2.63	164	1.11	2.07
VMA21	0.66	1.11, 2.06	0.009	0.548	0.008	0.009	0.008	0.009	0.009	0.009	High_AboveMedian	VMA21.BIN	dichotomous	FALSE	level	FALSE	313	164	313	prop_hazard	HR	VMA21.BINHigh_AboveMedian	factor	2	contr.treatment	treatment	156	92	81,176	0.158	2.63	164	1.11	2.06
YIPF6	0.66	1.11, 2.07	0.009	0.542	0.008	0.009	0.008	0.009	0.009	0.009	High_AboveMedian	YIPF6.BIN	dichotomous	FALSE	level	FALSE	313	164	313	prop_hazard	HR	YIPF6.BINHigh_AboveMedian	factor	2	contr.treatment	treatment	156	92	80,486	0.159	2.62	164	1.11	2.07
ZNF90	1.52	0.48, 0.90	0.009	0.542	0.009	0.009	0.009	0.009	0.009	0.009	High_AboveMedian	ZNF90.BIN	dichotomous	FALSE	level	FALSE	313	164	313	prop_hazard	HR	ZNF90.BINHigh_AboveMedian	factor	2	contr.treatment	treatment	156	69	97,369	0.159	-2.6	164	0.48	0.9
ABHD10	0.66	1.10, 2.05	0.01	0.547	0.009	0.01	0.009	0.01	0.01	0.01	High_AboveMedian	ABHD10.BIN	dichotomous	FALSE	level	FALSE	313	164	313	prop_hazard	HR	ABHD10.BINHigh_AboveMedian	factor	2	contr.treatment	treatment	156	91	79,902	0.158	2.59	164	1.1	2.05
AC026464.6	0.66	1.10, 2.05	0.01	0.552	0.009	0.01	0.009	0.01	0.01	0.01	High_AboveMedian	AC026464.6.BIN	dichotomous	FALSE	level	FALSE	313	164	313	prop_hazard	HR	AC026464.6.BINHigh_AboveMedian	factor	2	contr.treatment	treatment	156	93	83,790	0.158	2.59	164	1.1	2.05
ADAMTS15	1.49	0.49, 0.91	0.01	0.543	0.01	0.01	0.01	0.01	0.01	0.01	High_AboveMedian	ADAMTS15.BIN	dichotomous	FALSE	level	FALSE	313	164	313	prop_hazard	HR	ADAMTS15.BINHigh_AboveMedian	factor	2	contr.treatment	treatment	156	70	98,315	0.159	-2.56	164	0.49	0.91
AL451136.1	1.49	0.49, 0.91	0.01	0.547	0.01	0.01	0.01	0.01	0.01	0.01	High_AboveMedian	AL451136.1.BIN	dichotomous	FALSE	level	FALSE	313	164	313	prop_hazard	HR	AL451136.1.BINHigh_AboveMedian	factor	2	contr.treatment	treatment	152	68	95,145	0.159	-2.56	164	0.49	0.91
AL669918.1	1.49	0.49, 0.91	0.01	0.556	0.01	0.01	0.01	0.01	0.01	0.01	High_AboveMedian	AL669918.1.BIN	dichotomous	FALSE	level	FALSE	313	164	313	prop_hazard	HR	AL669918.1.BINHigh_AboveMedian	factor	2	contr.treatment	treatment	156	73	101,144	0.158	-2.56	164	0.49	0.91
ARHGAP15	1.49	0.49, 0.91	0.01	0.542	0.01	0.01	0.01	0.01	0.01	0.01	High_AboveMedian	ARHGAP15.BIN	dichotomous	FALSE	level	FALSE	313	164	313	prop_hazard	HR	ARHGAP15.BINHigh_AboveMedian	factor	2	contr.treatment	treatment	156	69	96,857	0.159	-2.56	164	0.49	0.91
BBS10	0.67	1.10, 2.05	0.01	0.542	0.009	0.01	0.009	0.01	0.01	0.01	High_AboveMedian	BBS10.BIN	dichotomous	FALSE	level	FALSE	313	164	313	prop_hazard	HR	BBS10.BINHigh_AboveMedian	factor	2	contr.treatment	treatment	156	93	82,715	0.158	2.58	164	1.1	2.05
BMP10	1.72	0.38, 0.88	0.01	0.541	0.006	0.01	0.009	0.01	0.01	0.01	High_AboveMedian	BMP10.BIN	dichotomous	FALSE	level	FALSE	313	164	313	prop_hazard	HR	BMP10.BINHigh_AboveMedian	factor	2	contr.treatment	treatment	67	27	47,672	0.211	-2.57	164	0.38	0.88
C12orf45	0.67	1.10, 2.05	0.01	0.545	0.01	0.01	0.01	0.01	0.01	0.01	High_AboveMedian	C12orf45.BIN	dichotomous	FALSE	level	FALSE	313	164	313	prop_hazard	HR	C12orf45.BINHigh_AboveMedian	factor	2	contr.treatment	treatment	156	91	80,169	0.158	2.57	164	1.1	2.05
C6orf62	0.67	1.10, 2.05	0.01	0.551	0.01	0.01	0.01	0.01	0.01	0.01	High_AboveMedian	C6orf62.BIN	dichotomous	FALSE	level	FALSE	313	164	313	prop_hazard	HR	C6orf62.BINHigh_AboveMedian	factor	2	contr.treatment	treatment	156	95	86,964	0.158	2.57	164	1.1	2.05
CATSPERB	1.49	0.49, 0.91	0.01	0.541	0.01	0.01	0.01	0.01	0.01	0.01	High_AboveMedian	CATSPERB.BIN	dichotomous	FALSE	level	FALSE	313	164	313	prop_hazard	HR	CATSPERB.BINHigh_AboveMedian	factor	2	contr.treatment	treatment	156	69	96,471	0.158	-2.57	164	0.49	0.91
CD28	1.49	0.49, 0.91	0.01	0.557	0.01	0.01	0.01	0.01	0.01	0.01	High_AboveMedian	CD28.BIN	dichotomous	FALSE	level	FALSE	313	164	313	prop_hazard	HR	CD28.BINHigh_AboveMedian	factor	2	contr.treatment	treatment	156	73	101,263	0.158	-2.57	164	0.49	0.91
CEP164	1.49	0.49, 0.91	0.01	0.552	0.01	0.01	0.01	0.01	0.01	0.01	High_AboveMedian	CEP164.BIN	dichotomous	FALSE	level	FALSE	313	164	313	prop_hazard	HR	CEP164.BINHigh_AboveMedian	factor	2	contr.treatment	treatment	156	72	100,193	0.158	-2.56	164	0.49	0.91
CFLAR	1.52	0.49, 0.91	0.01	0.544	0.009	0.01	0.009	0.01	0.01	0.01	High_AboveMedian	CFLAR.BIN	dichotomous	FALSE	level	FALSE	313	164	313	prop_hazard	HR	CFLAR.BINHigh_AboveMedian	factor	2	contr.treatment	treatment	156	72	100,969	0.158	-2.59	164	0.49	0.91
CNKSR1	1.52	0.49, 0.91	0.01	0.552	0.009	0.01	0.009	0.01	0.01	0.01	High_AboveMedian	CNKSR1.BIN	dichotomous	FALSE	level	FALSE	313	164	313	prop_hazard	HR	CNKSR1.BINHigh_AboveMedian	factor	2	contr.treatment	treatment	156	72	100,835	0.158	-2.59	164	0.49	0.91
CST7	1.52	0.49, 0.91	0.01	0.558	0.009	0.01	0.009	0.01	0.01	0.01	High_AboveMedian	CST7.BIN	dichotomous	FALSE	level	FALSE	313	164	313	prop_hazard	HR	CST7.BINHigh_AboveMedian	factor	2	contr.treatment	treatment	156	71	97,610	0.158	-2.59	164	0.49	0.91
DLX1	0.66	1.11, 2.05	0.01	0.54	0.009	0.01	0.009	0.01	0.01	0.01	High_AboveMedian	DLX1.BIN	dichotomous	FALSE	level	FALSE	313	164	313	prop_hazard	HR	DLX1.BINHigh_AboveMedian	factor	2	contr.treatment	treatment	156	93	82,350	0.158	2.59	164	1.11	2.05
EMB	1.49	0.49, 0.91	0.01	0.548	0.01	0.01	0.01	0.01	0.01	0.01	High_AboveMedian	EMB.BIN	dichotomous	FALSE	level	FALSE	313	164	313	prop_hazard	HR	EMB.BINHigh_AboveMedian	factor	2	contr.treatment	treatment	156	70	97,003	0.158	-2.57	164	0.49	0.91
EVI2B	1.52	0.49, 0.91	0.01	0.541	0.009	0.01	0.009	0.01	0.01	0.01	High_AboveMedian	EVI2B.BIN	dichotomous	FALSE	level	FALSE	313	164	313	prop_hazard	HR	EVI2B.BINHigh_AboveMedian	factor	2	contr.treatment	treatment	156	71	99,399	0.158	-2.59	164	0.49	0.91
FNDC1	1.52	0.49, 0.91	0.01	0.55	0.009	0.01	0.009	0.01	0.01	0.01	High_AboveMedian	FNDC1.BIN	dichotomous	FALSE	level	FALSE	313	164	313	prop_hazard	HR	FNDC1.BINHigh_AboveMedian	factor	2	contr.treatment	treatment	156	70	98,867	0.158	-2.58	164	0.49	0.91
GALNT11	0.67	1.10, 2.05	0.01	0.545	0.01	0.01	0.01	0.01	0.01	0.01	High_AboveMedian	GALNT11.BIN	dichotomous	FALSE	level	FALSE	313	164	313	prop_hazard	HR	GALNT11.BINHigh_AboveMedian	factor	2	contr.treatment	treatment	156	96	87,188	0.159	2.57	164	1.1	2.05
GAMT	0.67	1.10, 2.05	0.01	0.551	0.009	0.01	0.009	0.01	0.01	0.01	High_AboveMedian	GAMT.BIN	dichotomous	FALSE	level	FALSE	313	164	313	prop_hazard	HR	GAMT.BINHigh_AboveMedian	factor	2	contr.treatment	treatment	156	94	84,895	0.158	2.58	164	1.1	2.05
GZMH	1.49	0.49, 0.91	0.01	0.549	0.01	0.01	0.01	0.01	0.01	0.01	High_AboveMedian	GZMH.BIN	dichotomous	FALSE	level	FALSE	313	164	313	prop_hazard	HR	GZMH.BINHigh_AboveMedian	factor	2	contr.treatment	treatment	156	73	101,431	0.158	-2.56	164	0.49	0.91
H4C11	1.49	0.49, 0.91	0.01	0.541	0.01	0.01	0.01	0.01	0.01	0.01	High_AboveMedian	H4C11.BIN	dichotomous	FALSE	level	FALSE	313	164	313	prop_hazard	HR	H4C11.BINHigh_AboveMedian	factor	2	contr.treatment	treatment	156	68	94,802	0.159	-2.57	164	0.49	0.91
IFNLR1	1.49	0.49, 0.91	0.01	0.561	0.01	0.01	0.01	0.01	0.01	0.01	High_AboveMedian	IFNLR1.BIN	dichotomous	FALSE	level	FALSE	313	164	313	prop_hazard	HR	IFNLR1.BINHigh_AboveMedian	factor	2	contr.treatment	treatment	156	74	101,124	0.157	-2.57	164	0.49	0.91
ITGB3BP	0.66	1.10, 2.05	0.01	0.55	0.009	0.01	0.009	0.01	0.01	0.01	High_AboveMedian	ITGB3BP.BIN	dichotomous	FALSE	level	FALSE	313	164	313	prop_hazard	HR	ITGB3BP.BINHigh_AboveMedian	factor	2	contr.treatment	treatment	156	90	79,353	0.158	2.59	164	1.1	2.05
KLHL6	1.52	0.49, 0.91	0.01	0.551	0.009	0.01	0.009	0.01	0.01	0.01	High_AboveMedian	KLHL6.BIN	dichotomous	FALSE	level	FALSE	313	164	313	prop_hazard	HR	KLHL6.BINHigh_AboveMedian	factor	2	contr.treatment	treatment	156	72	101,086	0.158	-2.59	164	0.49	0.91
KLK13	0.67	1.10, 2.05	0.01	0.547	0.009	0.01	0.009	0.01	0.01	0.01	High_AboveMedian	KLK13.BIN	dichotomous	FALSE	level	FALSE	313	164	313	prop_hazard	HR	KLK13.BINHigh_AboveMedian	factor	2	contr.treatment	treatment	156	93	83,707	0.158	2.58	164	1.1	2.05
LILRA6	1.52	0.49, 0.90	0.01	0.547	0.009	0.01	0.009	0.01	0.01	0.01	High_AboveMedian	LILRA6.BIN	dichotomous	FALSE	level	FALSE	313	164	313	prop_hazard	HR	LILRA6.BINHigh_AboveMedian	factor	2	contr.treatment	treatment	156	71	99,092	0.159	-2.59	164	0.49	0.9
MRPS14	0.67	1.10, 2.04	0.01	0.545	0.01	0.01	0.01	0.01	0.01	0.01	High_AboveMedian	MRPS14.BIN	dichotomous	FALSE	level	FALSE	313	164	313	prop_hazard	HR	MRPS14.BINHigh_AboveMedian	factor	2	contr.treatment	treatment	156	94	84,503	0.158	2.56	164	1.1	2.04
MYOF	1.49	0.49, 0.91	0.01	0.547	0.01	0.01	0.01	0.01	0.01	0.01	High_AboveMedian	MYOF.BIN	dichotomous	FALSE	level	FALSE	313	164	313	prop_hazard	HR	MYOF.BINHigh_AboveMedian	factor	2	contr.treatment	treatment	156	71	100,200	0.159	-2.57	164	0.49	0.91
NCOA4	1.49	0.49, 0.91	0.01	0.556	0.01	0.01	0.01	0.01	0.01	0.01	High_AboveMedian	NCOA4.BIN	dichotomous	FALSE	level	FALSE	313	164	313	prop_hazard	HR	NCOA4.BINHigh_AboveMedian	factor	2	contr.treatment	treatment	156	72	98,985	0.158	-2.57	164	0.49	0.91
NYAP2	1.49	0.49, 0.91	0.01	0.55	0.01	0.01	0.01	0.01	0.01	0.01	High_AboveMedian	NYAP2.BIN	dichotomous	FALSE	level	FALSE	313	164	313	prop_hazard	HR	NYAP2.BINHigh_AboveMedian	factor	2	contr.treatment	treatment	156	71	99,002	0.158	-2.57	164	0.49	0.91
OGFR	1.49	0.49, 0.91	0.01	0.556	0.01	0.01	0.009	0.01	0.01	0.01	High_AboveMedian	OGFR.BIN	dichotomous	FALSE	level	FALSE	313	164	313	prop_hazard	HR	OGFR.BINHigh_AboveMedian	factor	2	contr.treatment	treatment	156	72	99,945	0.158	-2.58	164	0.49	0.91
OSER1	0.66	1.10, 2.05	0.01	0.545	0.009	0.01	0.009	0.01	0.01	0.01	High_AboveMedian	OSER1.BIN	dichotomous	FALSE	level	FALSE	313	164	313	prop_hazard	HR	OSER1.BINHigh_AboveMedian	factor	2	contr.treatment	treatment	156	95	85,588	0.158	2.59	164	1.1	2.05
PARD3B	1.49	0.49, 0.91	0.01	0.552	0.01	0.01	0.01	0.01	0.01	0.01	High_AboveMedian	PARD3B.BIN	dichotomous	FALSE	level	FALSE	313	164	313	prop_hazard	HR	PARD3B.BINHigh_AboveMedian	factor	2	contr.treatment	treatment	156	70	97,201	0.158	-2.56	164	0.49	0.91
PDXP	0.67	1.10, 2.05	0.01	0.543	0.01	0.01	0.01	0.01	0.01	0.01	High_AboveMedian	PDXP.BIN	dichotomous	FALSE	level	FALSE	313	164	313	prop_hazard	HR	PDXP.BINHigh_AboveMedian	factor	2	contr.treatment	treatment	156	93	81,870	0.159	2.57	164	1.1	2.05
PFKFB1	1.52	0.49, 0.91	0.01	0.545	0.009	0.01	0.009	0.01	0.01	0.01	High_AboveMedian	PFKFB1.BIN	dichotomous	FALSE	level	FALSE	313	164	313	prop_hazard	HR	PFKFB1.BINHigh_AboveMedian	factor	2	contr.treatment	treatment	156	70	98,223	0.159	-2.58	164	0.49	0.91
PIGF	0.67	1.10, 2.04	0.01	0.541	0.01	0.01	0.01	0.01	0.01	0.01	High_AboveMedian	PIGF.BIN	dichotomous	FALSE	level	FALSE	313	164	313	prop_hazard	HR	PIGF.BINHigh_AboveMedian	factor	2	contr.treatment	treatment	156	93	83,262	0.158	2.56	164	1.1	2.04
PLK2	0.67	1.10, 2.05	0.01	0.544	0.009	0.01	0.009	0.01	0.01	0.01	High_AboveMedian	PLK2.BIN	dichotomous	FALSE	level	FALSE	313	164	313	prop_hazard	HR	PLK2.BINHigh_AboveMedian	factor	2	contr.treatment	treatment	156	93	82,482	0.158	2.58	164	1.1	2.05
PPP3CC	1.49	0.49, 0.91	0.01	0.548	0.01	0.01	0.01	0.01	0.01	0.01	High_AboveMedian	PPP3CC.BIN	dichotomous	FALSE	level	FALSE	313	164	313	prop_hazard	HR	PPP3CC.BINHigh_AboveMedian	factor	2	contr.treatment	treatment	156	72	100,235	0.158	-2.56	164	0.49	0.91
RAG2	1.64	0.42, 0.89	0.01	0.549	0.007	0.01	0.009	0.01	0.01	0.01	High_AboveMedian	RAG2.BIN	dichotomous	FALSE	level	FALSE	313	164	313	prop_hazard	HR	RAG2.BINHigh_AboveMedian	factor	2	contr.treatment	treatment	81	34	55,748	0.193	-2.59	164	0.42	0.89
RBMS2	0.67	1.10, 2.04	0.01	0.551	0.01	0.01	0.01	0.01	0.01	0.01	High_AboveMedian	RBMS2.BIN	dichotomous	FALSE	level	FALSE	313	164	313	prop_hazard	HR	RBMS2.BINHigh_AboveMedian	factor	2	contr.treatment	treatment	156	91	81,822	0.157	2.56	164	1.1	2.04
RGS18	1.52	0.49, 0.91	0.01	0.548	0.009	0.01	0.009	0.01	0.01	0.01	High_AboveMedian	RGS18.BIN	dichotomous	FALSE	level	FALSE	313	164	313	prop_hazard	HR	RGS18.BINHigh_AboveMedian	factor	2	contr.treatment	treatment	156	70	96,800	0.158	-2.59	164	0.49	0.91
RGS9	1.49	0.49, 0.91	0.01	0.541	0.01	0.01	0.01	0.01	0.01	0.01	High_AboveMedian	RGS9.BIN	dichotomous	FALSE	level	FALSE	313	164	313	prop_hazard	HR	RGS9.BINHigh_AboveMedian	factor	2	contr.treatment	treatment	156	71	98,851	0.158	-2.57	164	0.49	0.91
RXYLT1	0.67	1.10, 2.05	0.01	0.539	0.01	0.01	0.009	0.01	0.01	0.01	High_AboveMedian	RXYLT1.BIN	dichotomous	FALSE	level	FALSE	313	164	313	prop_hazard	HR	RXYLT1.BINHigh_AboveMedian	factor	2	contr.treatment	treatment	156	91	80,078	0.158	2.58	164	1.1	2.05
SCN11A	1.49	0.49, 0.91	0.01	0.541	0.01	0.01	0.01	0.01	0.01	0.01	High_AboveMedian	SCN11A.BIN	dichotomous	FALSE	level	FALSE	313	164	313	prop_hazard	HR	SCN11A.BINHigh_AboveMedian	factor	2	contr.treatment	treatment	156	70	98,456	0.159	-2.57	164	0.49	0.91
SECTM1	1.49	0.49, 0.91	0.01	0.557	0.01	0.01	0.01	0.01	0.01	0.01	High_AboveMedian	SECTM1.BIN	dichotomous	FALSE	level	FALSE	313	164	313	prop_hazard	HR	SECTM1.BINHigh_AboveMedian	factor	2	contr.treatment	treatment	156	74	101,400	0.157	-2.56	164	0.49	0.91
SETBP1	1.49	0.49, 0.91	0.01	0.538	0.01	0.01	0.01	0.01	0.01	0.01	High_AboveMedian	SETBP1.BIN	dichotomous	FALSE	level	FALSE	313	164	313	prop_hazard	HR	SETBP1.BINHigh_AboveMedian	factor	2	contr.treatment	treatment	156	71	99,843	0.159	-2.57	164	0.49	0.91
SFT2D1	0.67	1.10, 2.05	0.01	0.541	0.01	0.01	0.01	0.01	0.01	0.01	High_AboveMedian	SFT2D1.BIN	dichotomous	FALSE	level	FALSE	313	164	313	prop_hazard	HR	SFT2D1.BINHigh_AboveMedian	factor	2	contr.treatment	treatment	156	91	80,421	0.158	2.57	164	1.1	2.05
SLC26A5	1.52	0.49, 0.91	0.01	0.546	0.009	0.01	0.009	0.01	0.01	0.01	High_AboveMedian	SLC26A5.BIN	dichotomous	FALSE	level	FALSE	313	164	313	prop_hazard	HR	SLC26A5.BINHigh_AboveMedian	factor	2	contr.treatment	treatment	156	70	97,613	0.158	-2.59	164	0.49	0.91
SPN	1.52	0.49, 0.91	0.01	0.557	0.009	0.01	0.009	0.01	0.01	0.01	High_AboveMedian	SPN.BIN	dichotomous	FALSE	level	FALSE	313	164	313	prop_hazard	HR	SPN.BINHigh_AboveMedian	factor	2	contr.treatment	treatment	156	72	99,837	0.158	-2.59	164	0.49	0.91
SQOR	1.49	0.49, 0.91	0.01	0.545	0.01	0.01	0.01	0.01	0.01	0.01	High_AboveMedian	SQOR.BIN	dichotomous	FALSE	level	FALSE	313	164	313	prop_hazard	HR	SQOR.BINHigh_AboveMedian	factor	2	contr.treatment	treatment	156	70	97,506	0.158	-2.57	164	0.49	0.91
STK33	1.52	0.49, 0.90	0.01	0.545	0.009	0.01	0.009	0.01	0.01	0.01	High_AboveMedian	STK33.BIN	dichotomous	FALSE	level	FALSE	313	164	313	prop_hazard	HR	STK33.BINHigh_AboveMedian	factor	2	contr.treatment	treatment	156	69	96,801	0.158	-2.59	164	0.49	0.9
TAP1	1.49	0.49, 0.91	0.01	0.552	0.01	0.01	0.01	0.01	0.01	0.01	High_AboveMedian	TAP1.BIN	dichotomous	FALSE	level	FALSE	313	164	313	prop_hazard	HR	TAP1.BINHigh_AboveMedian	factor	2	contr.treatment	treatment	156	73	101,058	0.158	-2.57	164	0.49	0.91
TERF2IP	0.66	1.10, 2.06	0.01	0.54	0.009	0.01	0.009	0.01	0.01	0.01	High_AboveMedian	TERF2IP.BIN	dichotomous	FALSE	level	FALSE	313	164	313	prop_hazard	HR	TERF2IP.BINHigh_AboveMedian	factor	2	contr.treatment	treatment	156	96	86,448	0.159	2.59	164	1.1	2.06
TMEM182	0.66	1.10, 2.05	0.01	0.537	0.009	0.01	0.009	0.01	0.01	0.01	High_AboveMedian	TMEM182.BIN	dichotomous	FALSE	level	FALSE	313	164	313	prop_hazard	HR	TMEM182.BINHigh_AboveMedian	factor	2	contr.treatment	treatment	156	94	84,182	0.159	2.58	164	1.1	2.05
TMEM267	0.67	1.10, 2.05	0.01	0.54	0.01	0.01	0.009	0.01	0.01	0.01	High_AboveMedian	TMEM267.BIN	dichotomous	FALSE	level	FALSE	313	164	313	prop_hazard	HR	TMEM267.BINHigh_AboveMedian	factor	2	contr.treatment	treatment	156	94	83,890	0.158	2.58	164	1.1	2.05
TNFRSF18	1.52	0.49, 0.91	0.01	0.549	0.009	0.01	0.009	0.01	0.01	0.01	High_AboveMedian	TNFRSF18.BIN	dichotomous	FALSE	level	FALSE	313	164	313	prop_hazard	HR	TNFRSF18.BINHigh_AboveMedian	factor	2	contr.treatment	treatment	156	72	100,597	0.158	-2.59	164	0.49	0.91
TNS2	0.67	1.10, 2.05	0.01	0.556	0.009	0.01	0.009	0.01	0.01	0.01	High_AboveMedian	TNS2.BIN	dichotomous	FALSE	level	FALSE	313	164	313	prop_hazard	HR	TNS2.BINHigh_AboveMedian	factor	2	contr.treatment	treatment	156	93	85,149	0.158	2.59	164	1.1	2.05
UBE2E3	0.67	1.10, 2.05	0.01	0.543	0.01	0.01	0.01	0.01	0.01	0.01	High_AboveMedian	UBE2E3.BIN	dichotomous	FALSE	level	FALSE	313	164	313	prop_hazard	HR	UBE2E3.BINHigh_AboveMedian	factor	2	contr.treatment	treatment	156	91	80,277	0.158	2.57	164	1.1	2.05
UBE2V1	0.67	1.10, 2.04	0.01	0.547	0.01	0.01	0.01	0.01	0.01	0.01	High_AboveMedian	UBE2V1.BIN	dichotomous	FALSE	level	FALSE	313	164	313	prop_hazard	HR	UBE2V1.BINHigh_AboveMedian	factor	2	contr.treatment	treatment	156	90	78,876	0.158	2.56	164	1.1	2.04
VIRMA	0.67	1.10, 2.04	0.01	0.562	0.01	0.01	0.009	0.01	0.01	0.01	High_AboveMedian	VIRMA.BIN	dichotomous	FALSE	level	FALSE	313	164	313	prop_hazard	HR	VIRMA.BINHigh_AboveMedian	factor	2	contr.treatment	treatment	156	91	81,987	0.157	2.58	164	1.1	2.04
WAPL	1.52	0.49, 0.91	0.01	0.541	0.01	0.01	0.009	0.01	0.01	0.01	High_AboveMedian	WAPL.BIN	dichotomous	FALSE	level	FALSE	313	164	313	prop_hazard	HR	WAPL.BINHigh_AboveMedian	factor	2	contr.treatment	treatment	156	72	101,092	0.159	-2.58	164	0.49	0.91
WDR93	0.66	1.10, 2.05	0.01	0.55	0.009	0.01	0.009	0.01	0.01	0.01	High_AboveMedian	WDR93.BIN	dichotomous	FALSE	level	FALSE	313	164	313	prop_hazard	HR	WDR93.BINHigh_AboveMedian	factor	2	contr.treatment	treatment	156	94	84,261	0.158	2.59	164	1.1	2.05
WNK4	0.67	1.10, 2.05	0.01	0.55	0.01	0.01	0.009	0.01	0.01	0.01	High_AboveMedian	WNK4.BIN	dichotomous	FALSE	level	FALSE	313	164	313	prop_hazard	HR	WNK4.BINHigh_AboveMedian	factor	2	contr.treatment	treatment	156	89	77,658	0.158	2.58	164	1.1	2.05
ZAR1	0.66	1.10, 2.07	0.01	0.539	0.01	0.01	0.009	0.01	0.01	0.01	High_AboveMedian	ZAR1.BIN	dichotomous	FALSE	level	FALSE	313	164	313	prop_hazard	HR	ZAR1.BINHigh_AboveMedian	factor	2	contr.treatment	treatment	101	63	51,723	0.161	2.58	164	1.1	2.07
ZHX1.C8orf76	0.67	1.10, 2.05	0.01	0.548	0.009	0.01	0.009	0.01	0.01	0.01	High_AboveMedian	ZHX1.C8orf76.BIN	dichotomous	FALSE	level	FALSE	313	164	313	prop_hazard	HR	ZHX1.C8orf76.BINHigh_AboveMedian	factor	2	contr.treatment	treatment	156	93	83,753	0.158	2.58	164	1.1	2.05
ZNF648	0.67	1.10, 2.04	0.01	0.542	0.01	0.01	0.01	0.01	0.01	0.01	High_AboveMedian	ZNF648.BIN	dichotomous	FALSE	level	FALSE	313	164	313	prop_hazard	HR	ZNF648.BINHigh_AboveMedian	factor	2	contr.treatment	treatment	156	92	82,056	0.158	2.56	164	1.1	2.04
ADNP	0.67	1.09, 2.03	0.011	0.546	0.01	0.01	0.01	0.01	0.01	0.01	High_AboveMedian	ADNP.BIN	dichotomous	FALSE	level	FALSE	313	164	313	prop_hazard	HR	ADNP.BINHigh_AboveMedian	factor	2	contr.treatment	treatment	156	90	79,738	0.157	2.53	164	1.09	2.03
AP000781.2	1.49	0.49, 0.91	0.011	0.543	0.01	0.01	0.01	0.01	0.01	0.01	High_AboveMedian	AP000781.2.BIN	dichotomous	FALSE	level	FALSE	313	164	313	prop_hazard	HR	AP000781.2.BINHigh_AboveMedian	factor	2	contr.treatment	treatment	156	70	98,361	0.158	-2.56	164	0.49	0.91
ARID1B	1.49	0.49, 0.91	0.011	0.54	0.01	0.01	0.01	0.01	0.01	0.01	High_AboveMedian	ARID1B.BIN	dichotomous	FALSE	level	FALSE	313	164	313	prop_hazard	HR	ARID1B.BINHigh_AboveMedian	factor	2	contr.treatment	treatment	156	71	99,718	0.159	-2.54	164	0.49	0.91
B3GLCT	0.67	1.10, 2.04	0.011	0.544	0.01	0.01	0.01	0.01	0.01	0.01	High_AboveMedian	B3GLCT.BIN	dichotomous	FALSE	level	FALSE	313	164	313	prop_hazard	HR	B3GLCT.BINHigh_AboveMedian	factor	2	contr.treatment	treatment	156	94	84,765	0.158	2.55	164	1.1	2.04
CCL14	1.49	0.49, 0.91	0.011	0.549	0.01	0.01	0.01	0.01	0.01	0.01	High_AboveMedian	CCL14.BIN	dichotomous	FALSE	level	FALSE	313	164	313	prop_hazard	HR	CCL14.BINHigh_AboveMedian	factor	2	contr.treatment	treatment	156	69	95,690	0.158	-2.55	164	0.49	0.91
CD99	1.49	0.49, 0.91	0.011	0.544	0.01	0.01	0.01	0.01	0.01	0.01	High_AboveMedian	CD99.BIN	dichotomous	FALSE	level	FALSE	313	164	313	prop_hazard	HR	CD99.BINHigh_AboveMedian	factor	2	contr.treatment	treatment	156	69	96,143	0.158	-2.54	164	0.49	0.91
CNPY2	0.67	1.10, 2.04	0.011	0.535	0.01	0.01	0.01	0.01	0.01	0.01	High_AboveMedian	CNPY2.BIN	dichotomous	FALSE	level	FALSE	313	164	313	prop_hazard	HR	CNPY2.BINHigh_AboveMedian	factor	2	contr.treatment	treatment	156	94	84,564	0.158	2.54	164	1.1	2.04
CRYM	1.49	0.49, 0.91	0.011	0.558	0.01	0.01	0.01	0.01	0.01	0.01	High_AboveMedian	CRYM.BIN	dichotomous	FALSE	level	FALSE	313	164	313	prop_hazard	HR	CRYM.BINHigh_AboveMedian	factor	2	contr.treatment	treatment	156	73	100,769	0.157	-2.54	164	0.49	0.91
DNASE1L3	1.49	0.49, 0.91	0.011	0.553	0.01	0.01	0.01	0.01	0.01	0.01	High_AboveMedian	DNASE1L3.BIN	dichotomous	FALSE	level	FALSE	313	164	313	prop_hazard	HR	DNASE1L3.BINHigh_AboveMedian	factor	2	contr.treatment	treatment	156	72	99,005	0.158	-2.55	164	0.49	0.91
DYNLRB1	0.67	1.10, 2.05	0.011	0.533	0.01	0.01	0.01	0.01	0.01	0.01	High_AboveMedian	DYNLRB1.BIN	dichotomous	FALSE	level	FALSE	313	164	313	prop_hazard	HR	DYNLRB1.BINHigh_AboveMedian	factor	2	contr.treatment	treatment	156	94	82,803	0.159	2.56	164	1.1	2.05
EIF3H	0.67	1.10, 2.04	0.011	0.535	0.01	0.01	0.01	0.01	0.01	0.01	High_AboveMedian	EIF3H.BIN	dichotomous	FALSE	level	FALSE	313	164	313	prop_hazard	HR	EIF3H.BINHigh_AboveMedian	factor	2	contr.treatment	treatment	156	91	79,459	0.158	2.55	164	1.1	2.04
EPHB3	0.67	1.10, 2.03	0.011	0.558	0.01	0.01	0.01	0.01	0.01	0.01	High_AboveMedian	EPHB3.BIN	dichotomous	FALSE	level	FALSE	313	164	313	prop_hazard	HR	EPHB3.BINHigh_AboveMedian	factor	2	contr.treatment	treatment	156	91	82,032	0.157	2.56	164	1.1	2.03
FAM219B	0.67	1.10, 2.04	0.011	0.556	0.01	0.01	0.01	0.01	0.01	0.01	High_AboveMedian	FAM219B.BIN	dichotomous	FALSE	level	FALSE	313	164	313	prop_hazard	HR	FAM219B.BINHigh_AboveMedian	factor	2	contr.treatment	treatment	156	95	87,537	0.158	2.54	164	1.1	2.04
FNTA	0.67	1.09, 2.03	0.011	0.538	0.01	0.01	0.01	0.01	0.01	0.01	High_AboveMedian	FNTA.BIN	dichotomous	FALSE	level	FALSE	313	164	313	prop_hazard	HR	FNTA.BINHigh_AboveMedian	factor	2	contr.treatment	treatment	156	92	80,922	0.158	2.53	164	1.09	2.03
GABARAP	0.67	1.10, 2.04	0.011	0.548	0.01	0.01	0.01	0.01	0.01	0.01	High_AboveMedian	GABARAP.BIN	dichotomous	FALSE	level	FALSE	313	164	313	prop_hazard	HR	GABARAP.BINHigh_AboveMedian	factor	2	contr.treatment	treatment	156	94	85,612	0.158	2.54	164	1.1	2.04
GIPR	1.49	0.49, 0.91	0.011	0.548	0.01	0.01	0.01	0.01	0.01	0.01	High_AboveMedian	GIPR.BIN	dichotomous	FALSE	level	FALSE	313	164	313	prop_hazard	HR	GIPR.BINHigh_AboveMedian	factor	2	contr.treatment	treatment	156	72	100,146	0.158	-2.55	164	0.49	0.91
GTF2H3	0.67	1.09, 2.03	0.011	0.544	0.01	0.01	0.01	0.01	0.01	0.01	High_AboveMedian	GTF2H3.BIN	dichotomous	FALSE	level	FALSE	313	164	313	prop_hazard	HR	GTF2H3.BINHigh_AboveMedian	factor	2	contr.treatment	treatment	156	91	80,815	0.158	2.53	164	1.09	2.03
HERPUD1	1.49	0.49, 0.91	0.011	0.555	0.01	0.01	0.01	0.01	0.01	0.01	High_AboveMedian	HERPUD1.BIN	dichotomous	FALSE	level	FALSE	313	164	313	prop_hazard	HR	HERPUD1.BINHigh_AboveMedian	factor	2	contr.treatment	treatment	156	73	102,137	0.158	-2.55	164	0.49	0.91
IGLON5	0.67	1.09, 2.03	0.011	0.547	0.01	0.01	0.01	0.01	0.01	0.01	High_AboveMedian	IGLON5.BIN	dichotomous	FALSE	level	FALSE	313	164	313	prop_hazard	HR	IGLON5.BINHigh_AboveMedian	factor	2	contr.treatment	treatment	156	95	86,964	0.158	2.53	164	1.09	2.03
KCNA7	0.67	1.09, 2.02	0.011	0.551	0.01	0.01	0.01	0.01	0.01	0.01	High_AboveMedian	KCNA7.BIN	dichotomous	FALSE	level	FALSE	313	164	313	prop_hazard	HR	KCNA7.BINHigh_AboveMedian	factor	2	contr.treatment	treatment	136	85	76,999	0.156	2.54	164	1.09	2.02
KLRK1	1.49	0.49, 0.91	0.011	0.553	0.01	0.01	0.01	0.01	0.01	0.01	High_AboveMedian	KLRK1.BIN	dichotomous	FALSE	level	FALSE	313	164	313	prop_hazard	HR	KLRK1.BINHigh_AboveMedian	factor	2	contr.treatment	treatment	156	72	99,538	0.158	-2.56	164	0.49	0.91
LCOR	1.49	0.49, 0.91	0.011	0.543	0.01	0.01	0.01	0.01	0.01	0.01	High_AboveMedian	LCOR.BIN	dichotomous	FALSE	level	FALSE	313	164	313	prop_hazard	HR	LCOR.BINHigh_AboveMedian	factor	2	contr.treatment	treatment	156	71	98,996	0.158	-2.53	164	0.49	0.91
LTF	1.49	0.49, 0.91	0.011	0.552	0.01	0.01	0.01	0.01	0.01	0.01	High_AboveMedian	LTF.BIN	dichotomous	FALSE	level	FALSE	313	164	313	prop_hazard	HR	LTF.BINHigh_AboveMedian	factor	2	contr.treatment	treatment	156	71	97,615	0.158	-2.55	164	0.49	0.91
MAGEL2	0.67	1.09, 2.03	0.011	0.546	0.01	0.01	0.01	0.01	0.01	0.01	High_AboveMedian	MAGEL2.BIN	dichotomous	FALSE	level	FALSE	313	164	313	prop_hazard	HR	MAGEL2.BINHigh_AboveMedian	factor	2	contr.treatment	treatment	156	93	84,337	0.158	2.53	164	1.09	2.03
MATK	1.49	0.49, 0.91	0.011	0.539	0.01	0.01	0.01	0.01	0.01	0.01	High_AboveMedian	MATK.BIN	dichotomous	FALSE	level	FALSE	313	164	313	prop_hazard	HR	MATK.BINHigh_AboveMedian	factor	2	contr.treatment	treatment	156	70	98,064	0.158	-2.55	164	0.49	0.91
MEIS3	0.67	1.10, 2.04	0.011	0.551	0.01	0.01	0.01	0.01	0.01	0.01	High_AboveMedian	MEIS3.BIN	dichotomous	FALSE	level	FALSE	313	164	313	prop_hazard	HR	MEIS3.BINHigh_AboveMedian	factor	2	contr.treatment	treatment	156	93	84,087	0.158	2.55	164	1.1	2.04
MIS18A	0.67	1.09, 2.03	0.011	0.561	0.01	0.01	0.01	0.01	0.01	0.01	High_AboveMedian	MIS18A.BIN	dichotomous	FALSE	level	FALSE	313	164	313	prop_hazard	HR	MIS18A.BINHigh_AboveMedian	factor	2	contr.treatment	treatment	156	90	80,890	0.157	2.54	164	1.09	2.03
MRPL17	0.67	1.10, 2.04	0.011	0.539	0.01	0.01	0.01	0.01	0.01	0.01	High_AboveMedian	MRPL17.BIN	dichotomous	FALSE	level	FALSE	313	164	313	prop_hazard	HR	MRPL17.BINHigh_AboveMedian	factor	2	contr.treatment	treatment	156	95	85,179	0.159	2.55	164	1.1	2.04
MRPL36	0.67	1.10, 2.03	0.011	0.55	0.01	0.01	0.01	0.01	0.01	0.01	High_AboveMedian	MRPL36.BIN	dichotomous	FALSE	level	FALSE	313	164	313	prop_hazard	HR	MRPL36.BINHigh_AboveMedian	factor	2	contr.treatment	treatment	156	93	83,842	0.158	2.54	164	1.1	2.03
MSR1	1.49	0.49, 0.91	0.011	0.553	0.01	0.01	0.01	0.01	0.01	0.01	High_AboveMedian	MSR1.BIN	dichotomous	FALSE	level	FALSE	313	164	313	prop_hazard	HR	MSR1.BINHigh_AboveMedian	factor	2	contr.treatment	treatment	156	73	100,657	0.158	-2.54	164	0.49	0.91
MTMR14	1.49	0.49, 0.91	0.011	0.556	0.01	0.01	0.01	0.01	0.01	0.01	High_AboveMedian	MTMR14.BIN	dichotomous	FALSE	level	FALSE	313	164	313	prop_hazard	HR	MTMR14.BINHigh_AboveMedian	factor	2	contr.treatment	treatment	156	72	99,836	0.158	-2.55	164	0.49	0.91
NEK7	0.67	1.10, 2.04	0.011	0.544	0.01	0.01	0.01	0.01	0.01	0.01	High_AboveMedian	NEK7.BIN	dichotomous	FALSE	level	FALSE	313	164	313	prop_hazard	HR	NEK7.BINHigh_AboveMedian	factor	2	contr.treatment	treatment	156	92	82,190	0.158	2.55	164	1.1	2.04
NKRF	0.67	1.10, 2.05	0.011	0.539	0.01	0.01	0.01	0.01	0.01	0.01	High_AboveMedian	NKRF.BIN	dichotomous	FALSE	level	FALSE	313	164	313	prop_hazard	HR	NKRF.BINHigh_AboveMedian	factor	2	contr.treatment	treatment	156	97	88,598	0.159	2.55	164	1.1	2.05
OR10Q1	0.55	1.15, 2.88	0.011	0.536	0.02	0.01	0.01	0.02	0.015	0.015	High_AboveMedian	OR10Q1.BIN	dichotomous	FALSE	level	FALSE	313	164	313	prop_hazard	HR	OR10Q1.BINHigh_AboveMedian	factor	2	contr.treatment	treatment	31	21	13,678	0.234	2.55	164	1.15	2.88
P3H4	0.67	1.10, 2.03	0.011	0.549	0.01	0.01	0.01	0.01	0.01	0.01	High_AboveMedian	P3H4.BIN	dichotomous	FALSE	level	FALSE	313	164	313	prop_hazard	HR	P3H4.BINHigh_AboveMedian	factor	2	contr.treatment	treatment	156	94	85,605	0.158	2.54	164	1.1	2.03
PARVG	1.49	0.49, 0.91	0.011	0.553	0.01	0.01	0.01	0.01	0.01	0.01	High_AboveMedian	PARVG.BIN	dichotomous	FALSE	level	FALSE	313	164	313	prop_hazard	HR	PARVG.BINHigh_AboveMedian	factor	2	contr.treatment	treatment	156	74	102,028	0.158	-2.54	164	0.49	0.91
PDGFRA	1.49	0.49, 0.91	0.011	0.546	0.01	0.01	0.01	0.01	0.01	0.01	High_AboveMedian	PDGFRA.BIN	dichotomous	FALSE	level	FALSE	313	164	313	prop_hazard	HR	PDGFRA.BINHigh_AboveMedian	factor	2	contr.treatment	treatment	156	69	96,468	0.158	-2.53	164	0.49	0.91
PRKCB	1.49	0.49, 0.91	0.011	0.552	0.01	0.01	0.01	0.01	0.01	0.01	High_AboveMedian	PRKCB.BIN	dichotomous	FALSE	level	FALSE	313	164	313	prop_hazard	HR	PRKCB.BINHigh_AboveMedian	factor	2	contr.treatment	treatment	156	72	99,509	0.158	-2.53	164	0.49	0.91
PRRG4	1.49	0.49, 0.91	0.011	0.556	0.01	0.01	0.01	0.01	0.01	0.01	High_AboveMedian	PRRG4.BIN	dichotomous	FALSE	level	FALSE	313	164	313	prop_hazard	HR	PRRG4.BINHigh_AboveMedian	factor	2	contr.treatment	treatment	156	70	95,618	0.158	-2.56	164	0.49	0.91
RAI14	0.67	1.10, 2.04	0.011	0.55	0.01	0.01	0.01	0.01	0.01	0.01	High_AboveMedian	RAI14.BIN	dichotomous	FALSE	level	FALSE	313	164	313	prop_hazard	HR	RAI14.BINHigh_AboveMedian	factor	2	contr.treatment	treatment	156	92	82,154	0.158	2.56	164	1.1	2.04
REN	0.66	1.10, 2.08	0.011	0.554	0.01	0.01	0.01	0.01	0.01	0.01	High_AboveMedian	REN.BIN	dichotomous	FALSE	level	FALSE	313	164	313	prop_hazard	HR	REN.BINHigh_AboveMedian	factor	2	contr.treatment	treatment	97	60	49,198	0.162	2.55	164	1.1	2.08
S1PR2	0.67	1.10, 2.05	0.011	0.537	0.01	0.01	0.01	0.01	0.01	0.01	High_AboveMedian	S1PR2.BIN	dichotomous	FALSE	level	FALSE	313	164	313	prop_hazard	HR	S1PR2.BINHigh_AboveMedian	factor	2	contr.treatment	treatment	156	97	88,592	0.159	2.56	164	1.1	2.05
SEPTIN2	0.67	1.10, 2.04	0.011	0.545	0.01	0.01	0.01	0.01	0.01	0.01	High_AboveMedian	SEPTIN2.BIN	dichotomous	FALSE	level	FALSE	313	164	313	prop_hazard	HR	SEPTIN2.BINHigh_AboveMedian	factor	2	contr.treatment	treatment	156	92	81,419	0.158	2.55	164	1.1	2.04
SESTD1	0.67	1.10, 2.03	0.011	0.562	0.01	0.01	0.01	0.01	0.01	0.01	High_AboveMedian	SESTD1.BIN	dichotomous	FALSE	level	FALSE	313	164	313	prop_hazard	HR	SESTD1.BINHigh_AboveMedian	factor	2	contr.treatment	treatment	156	90	82,108	0.157	2.55	164	1.1	2.03
SLC16A13	1.49	0.49, 0.91	0.011	0.543	0.01	0.01	0.01	0.01	0.01	0.01	High_AboveMedian	SLC16A13.BIN	dichotomous	FALSE	level	FALSE	313	164	313	prop_hazard	HR	SLC16A13.BINHigh_AboveMedian	factor	2	contr.treatment	treatment	156	70	97,296	0.158	-2.54	164	0.49	0.91
SNAPC3	0.67	1.10, 2.04	0.011	0.546	0.01	0.01	0.01	0.01	0.01	0.01	High_AboveMedian	SNAPC3.BIN	dichotomous	FALSE	level	FALSE	313	164	313	prop_hazard	HR	SNAPC3.BINHigh_AboveMedian	factor	2	contr.treatment	treatment	156	93	83,561	0.158	2.55	164	1.1	2.04
SRRM1	1.49	0.49, 0.91	0.011	0.541	0.01	0.01	0.01	0.01	0.01	0.01	High_AboveMedian	SRRM1.BIN	dichotomous	FALSE	level	FALSE	313	164	313	prop_hazard	HR	SRRM1.BINHigh_AboveMedian	factor	2	contr.treatment	treatment	156	71	99,203	0.158	-2.54	164	0.49	0.91
STAT1	1.49	0.49, 0.91	0.011	0.548	0.01	0.01	0.01	0.01	0.01	0.01	High_AboveMedian	STAT1.BIN	dichotomous	FALSE	level	FALSE	313	164	313	prop_hazard	HR	STAT1.BINHigh_AboveMedian	factor	2	contr.treatment	treatment	156	72	99,682	0.158	-2.53	164	0.49	0.91
SYNPO2	1.49	0.49, 0.91	0.011	0.544	0.01	0.01	0.01	0.01	0.01	0.01	High_AboveMedian	SYNPO2.BIN	dichotomous	FALSE	level	FALSE	313	164	313	prop_hazard	HR	SYNPO2.BINHigh_AboveMedian	factor	2	contr.treatment	treatment	156	71	98,856	0.158	-2.55	164	0.49	0.91
TAF9B	0.67	1.10, 2.04	0.011	0.554	0.01	0.01	0.01	0.01	0.01	0.01	High_AboveMedian	TAF9B.BIN	dichotomous	FALSE	level	FALSE	313	164	313	prop_hazard	HR	TAF9B.BINHigh_AboveMedian	factor	2	contr.treatment	treatment	156	91	81,459	0.158	2.56	164	1.1	2.04
TAS2R60	1.49	0.49, 0.91	0.011	0.553	0.01	0.01	0.01	0.01	0.01	0.01	High_AboveMedian	TAS2R60.BIN	dichotomous	FALSE	level	FALSE	313	164	313	prop_hazard	HR	TAS2R60.BINHigh_AboveMedian	factor	2	contr.treatment	treatment	156	71	98,955	0.158	-2.55	164	0.49	0.91
THAP12	0.67	1.09, 2.03	0.011	0.553	0.01	0.01	0.01	0.01	0.01	0.01	High_AboveMedian	THAP12.BIN	dichotomous	FALSE	level	FALSE	313	164	313	prop_hazard	HR	THAP12.BINHigh_AboveMedian	factor	2	contr.treatment	treatment	156	89	79,019	0.157	2.53	164	1.09	2.03
TINAGL1	1.49	0.49, 0.91	0.011	0.552	0.01	0.01	0.01	0.01	0.01	0.01	High_AboveMedian	TINAGL1.BIN	dichotomous	FALSE	level	FALSE	313	164	313	prop_hazard	HR	TINAGL1.BINHigh_AboveMedian	factor	2	contr.treatment	treatment	156	71	98,287	0.158	-2.54	164	0.49	0.91
TMA16	0.67	1.10, 2.04	0.011	0.54	0.01	0.01	0.01	0.01	0.01	0.01	High_AboveMedian	TMA16.BIN	dichotomous	FALSE	level	FALSE	313	164	313	prop_hazard	HR	TMA16.BINHigh_AboveMedian	factor	2	contr.treatment	treatment	156	91	80,387	0.158	2.54	164	1.1	2.04
TMEM98	0.67	1.10, 2.05	0.011	0.543	0.01	0.01	0.01	0.01	0.01	0.01	High_AboveMedian	TMEM98.BIN	dichotomous	FALSE	level	FALSE	313	164	313	prop_hazard	HR	TMEM98.BINHigh_AboveMedian	factor	2	contr.treatment	treatment	156	95	85,203	0.159	2.56	164	1.1	2.05
TNFRSF10C	1.49	0.49, 0.91	0.011	0.544	0.01	0.01	0.01	0.01	0.01	0.01	High_AboveMedian	TNFRSF10C.BIN	dichotomous	FALSE	level	FALSE	313	164	313	prop_hazard	HR	TNFRSF10C.BINHigh_AboveMedian	factor	2	contr.treatment	treatment	156	69	96,424	0.158	-2.54	164	0.49	0.91
TRAF4	0.67	1.10, 2.04	0.011	0.552	0.01	0.01	0.01	0.01	0.01	0.01	High_AboveMedian	TRAF4.BIN	dichotomous	FALSE	level	FALSE	313	164	313	prop_hazard	HR	TRAF4.BINHigh_AboveMedian	factor	2	contr.treatment	treatment	156	93	82,917	0.158	2.55	164	1.1	2.04
TRAM2	0.67	1.10, 2.04	0.011	0.549	0.01	0.01	0.01	0.01	0.01	0.01	High_AboveMedian	TRAM2.BIN	dichotomous	FALSE	level	FALSE	313	164	313	prop_hazard	HR	TRAM2.BINHigh_AboveMedian	factor	2	contr.treatment	treatment	156	94	85,135	0.158	2.55	164	1.1	2.04
TRIML1	0.54	1.15, 2.94	0.011	0.525	0.02	0.01	0.009	0.02	0.015	0.015	High_AboveMedian	TRIML1.BIN	dichotomous	FALSE	level	FALSE	313	164	313	prop_hazard	HR	TRIML1.BINHigh_AboveMedian	factor	2	contr.treatment	treatment	27	20	12,331	0.239	2.56	164	1.15	2.94
TUBA4A	1.49	0.49, 0.91	0.011	0.551	0.01	0.01	0.01	0.01	0.01	0.01	High_AboveMedian	TUBA4A.BIN	dichotomous	FALSE	level	FALSE	313	164	313	prop_hazard	HR	TUBA4A.BINHigh_AboveMedian	factor	2	contr.treatment	treatment	156	71	98,705	0.158	-2.53	164	0.49	0.91
WDR7	1.49	0.49, 0.91	0.011	0.543	0.01	0.01	0.01	0.01	0.01	0.01	High_AboveMedian	WDR7.BIN	dichotomous	FALSE	level	FALSE	313	164	313	prop_hazard	HR	WDR7.BINHigh_AboveMedian	factor	2	contr.treatment	treatment	156	72	101,081	0.158	-2.53	164	0.49	0.91
WDR83OS	0.67	1.09, 2.03	0.011	0.543	0.01	0.01	0.01	0.01	0.01	0.01	High_AboveMedian	WDR83OS.BIN	dichotomous	FALSE	level	FALSE	313	164	313	prop_hazard	HR	WDR83OS.BINHigh_AboveMedian	factor	2	contr.treatment	treatment	156	94	84,420	0.158	2.53	164	1.09	2.03
ZBTB16	1.49	0.49, 0.91	0.011	0.549	0.01	0.01	0.01	0.01	0.01	0.01	High_AboveMedian	ZBTB16.BIN	dichotomous	FALSE	level	FALSE	313	164	313	prop_hazard	HR	ZBTB16.BINHigh_AboveMedian	factor	2	contr.treatment	treatment	156	71	98,767	0.158	-2.54	164	0.49	0.91
ZC3H4	1.49	0.49, 0.91	0.011	0.539	0.01	0.01	0.01	0.01	0.01	0.01	High_AboveMedian	ZC3H4.BIN	dichotomous	FALSE	level	FALSE	313	164	313	prop_hazard	HR	ZC3H4.BINHigh_AboveMedian	factor	2	contr.treatment	treatment	156	71	99,307	0.158	-2.56	164	0.49	0.91
ZNF385B	1.49	0.49, 0.91	0.011	0.553	0.01	0.01	0.01	0.01	0.01	0.01	High_AboveMedian	ZNF385B.BIN	dichotomous	FALSE	level	FALSE	313	164	313	prop_hazard	HR	ZNF385B.BINHigh_AboveMedian	factor	2	contr.treatment	treatment	156	71	98,392	0.158	-2.55	164	0.49	0.91
ZPBP2	1.72	0.38, 0.88	0.011	0.544	0.007	0.01	0.01	0.01	0.01	0.01	High_AboveMedian	ZPBP2.BIN	dichotomous	FALSE	level	FALSE	313	164	313	prop_hazard	HR	ZPBP2.BINHigh_AboveMedian	factor	2	contr.treatment	treatment	62	25	44,427	0.218	-2.54	164	0.38	0.88
AC010132.3	0.67	1.09, 2.03	0.012	0.543	0.01	0.01	0.01	0.01	0.01	0.01	High_AboveMedian	AC010132.3.BIN	dichotomous	FALSE	level	FALSE	313	164	313	prop_hazard	HR	AC010132.3.BINHigh_AboveMedian	factor	2	contr.treatment	treatment	156	93	83,324	0.158	2.52	164	1.09	2.03
ATP1B2	0.67	1.09, 2.02	0.012	0.553	0.01	0.01	0.01	0.01	0.01	0.01	High_AboveMedian	ATP1B2.BIN	dichotomous	FALSE	level	FALSE	313	164	313	prop_hazard	HR	ATP1B2.BINHigh_AboveMedian	factor	2	contr.treatment	treatment	156	93	85,496	0.158	2.51	164	1.09	2.02
BAG4	0.68	1.09, 2.02	0.012	0.55	0.01	0.01	0.01	0.01	0.01	0.01	High_AboveMedian	BAG4.BIN	dichotomous	FALSE	level	FALSE	313	164	313	prop_hazard	HR	BAG4.BINHigh_AboveMedian	factor	2	contr.treatment	treatment	156	91	81,565	0.157	2.51	164	1.09	2.02
BRPF1	1.49	0.49, 0.92	0.012	0.549	0.01	0.01	0.01	0.01	0.01	0.01	High_AboveMedian	BRPF1.BIN	dichotomous	FALSE	level	FALSE	313	164	313	prop_hazard	HR	BRPF1.BINHigh_AboveMedian	factor	2	contr.treatment	treatment	156	73	101,414	0.158	-2.51	164	0.49	0.92
C8orf37	0.67	1.09, 2.03	0.012	0.54	0.01	0.01	0.01	0.01	0.01	0.01	High_AboveMedian	C8orf37.BIN	dichotomous	FALSE	level	FALSE	313	164	313	prop_hazard	HR	C8orf37.BINHigh_AboveMedian	factor	2	contr.treatment	treatment	156	92	81,785	0.158	2.52	164	1.09	2.03
CARTPT	0.52	1.16, 3.26	0.012	0.526	0.02	0.01	0.01	0.02	0.015	0.015	High_AboveMedian	CARTPT.BIN	dichotomous	FALSE	level	FALSE	313	164	313	prop_hazard	HR	CARTPT.BINHigh_AboveMedian	factor	2	contr.treatment	treatment	21	16	9,182	0.264	2.52	164	1.16	3.26
CD22	1.49	0.50, 0.92	0.012	0.551	0.01	0.01	0.01	0.01	0.01	0.01	High_AboveMedian	CD22.BIN	dichotomous	FALSE	level	FALSE	313	164	313	prop_hazard	HR	CD22.BINHigh_AboveMedian	factor	2	contr.treatment	treatment	156	72	99,164	0.158	-2.5	164	0.5	0.92
CRISPLD2	1.49	0.49, 0.92	0.012	0.544	0.01	0.01	0.01	0.01	0.01	0.01	High_AboveMedian	CRISPLD2.BIN	dichotomous	FALSE	level	FALSE	313	164	313	prop_hazard	HR	CRISPLD2.BINHigh_AboveMedian	factor	2	contr.treatment	treatment	156	69	96,296	0.158	-2.51	164	0.49	0.92
CTDNEP1	0.68	1.09, 2.02	0.012	0.548	0.01	0.01	0.01	0.01	0.01	0.01	High_AboveMedian	CTDNEP1.BIN	dichotomous	FALSE	level	FALSE	313	164	313	prop_hazard	HR	CTDNEP1.BINHigh_AboveMedian	factor	2	contr.treatment	treatment	156	93	84,780	0.158	2.5	164	1.09	2.02
CXCL9	1.49	0.50, 0.92	0.012	0.56	0.01	0.01	0.01	0.01	0.01	0.01	High_AboveMedian	CXCL9.BIN	dichotomous	FALSE	level	FALSE	313	164	313	prop_hazard	HR	CXCL9.BINHigh_AboveMedian	factor	2	contr.treatment	treatment	156	73	99,527	0.157	-2.5	164	0.5	0.92
DCAF4L2	0.68	1.09, 2.02	0.012	0.55	0.01	0.01	0.01	0.01	0.01	0.01	High_AboveMedian	DCAF4L2.BIN	dichotomous	FALSE	level	FALSE	313	164	313	prop_hazard	HR	DCAF4L2.BINHigh_AboveMedian	factor	2	contr.treatment	treatment	156	92	83,867	0.157	2.51	164	1.09	2.02
EBF1	1.49	0.49, 0.91	0.012	0.537	0.01	0.01	0.01	0.01	0.01	0.01	High_AboveMedian	EBF1.BIN	dichotomous	FALSE	level	FALSE	313	164	313	prop_hazard	HR	EBF1.BINHigh_AboveMedian	factor	2	contr.treatment	treatment	156	69	97,080	0.159	-2.52	164	0.49	0.91
FAM126A	0.67	1.09, 2.03	0.012	0.54	0.01	0.01	0.01	0.01	0.01	0.01	High_AboveMedian	FAM126A.BIN	dichotomous	FALSE	level	FALSE	313	164	313	prop_hazard	HR	FAM126A.BINHigh_AboveMedian	factor	2	contr.treatment	treatment	156	93	83,702	0.158	2.51	164	1.09	2.03
FAM53C	0.67	1.09, 2.04	0.012	0.539	0.01	0.01	0.01	0.01	0.01	0.01	High_AboveMedian	FAM53C.BIN	dichotomous	FALSE	level	FALSE	313	164	313	prop_hazard	HR	FAM53C.BINHigh_AboveMedian	factor	2	contr.treatment	treatment	156	96	87,193	0.159	2.52	164	1.09	2.04
FBP1	1.49	0.49, 0.92	0.012	0.54	0.01	0.01	0.01	0.01	0.01	0.01	High_AboveMedian	FBP1.BIN	dichotomous	FALSE	level	FALSE	313	164	313	prop_hazard	HR	FBP1.BINHigh_AboveMedian	factor	2	contr.treatment	treatment	156	70	97,948	0.158	-2.51	164	0.49	0.92
FDX2	0.67	1.09, 2.03	0.012	0.542	0.01	0.01	0.01	0.01	0.01	0.01	High_AboveMedian	FDX2.BIN	dichotomous	FALSE	level	FALSE	313	164	313	prop_hazard	HR	FDX2.BINHigh_AboveMedian	factor	2	contr.treatment	treatment	156	95	86,365	0.158	2.5	164	1.09	2.03
FNDC5	0.67	1.09, 2.03	0.012	0.56	0.01	0.01	0.01	0.01	0.01	0.01	High_AboveMedian	FNDC5.BIN	dichotomous	FALSE	level	FALSE	313	164	313	prop_hazard	HR	FNDC5.BINHigh_AboveMedian	factor	2	contr.treatment	treatment	156	93	85,780	0.158	2.51	164	1.09	2.03
GALNT12	1.49	0.49, 0.92	0.012	0.547	0.01	0.01	0.01	0.01	0.01	0.01	High_AboveMedian	GALNT12.BIN	dichotomous	FALSE	level	FALSE	313	164	313	prop_hazard	HR	GALNT12.BINHigh_AboveMedian	factor	2	contr.treatment	treatment	156	70	97,098	0.158	-2.51	164	0.49	0.92
GATC	0.67	1.09, 2.03	0.012	0.54	0.01	0.01	0.01	0.01	0.01	0.01	High_AboveMedian	GATC.BIN	dichotomous	FALSE	level	FALSE	313	164	313	prop_hazard	HR	GATC.BINHigh_AboveMedian	factor	2	contr.treatment	treatment	156	93	83,257	0.158	2.52	164	1.09	2.03
GLB1L3	1.49	0.49, 0.92	0.012	0.556	0.01	0.01	0.01	0.01	0.01	0.01	High_AboveMedian	GLB1L3.BIN	dichotomous	FALSE	level	FALSE	313	164	313	prop_hazard	HR	GLB1L3.BINHigh_AboveMedian	factor	2	contr.treatment	treatment	156	72	98,302	0.158	-2.52	164	0.49	0.92
GNG7	0.67	1.09, 2.03	0.012	0.537	0.01	0.01	0.01	0.01	0.01	0.01	High_AboveMedian	GNG7.BIN	dichotomous	FALSE	level	FALSE	313	164	313	prop_hazard	HR	GNG7.BINHigh_AboveMedian	factor	2	contr.treatment	treatment	156	94	83,565	0.159	2.5	164	1.09	2.03
GPR180	0.67	1.09, 2.04	0.012	0.532	0.01	0.01	0.01	0.01	0.01	0.01	High_AboveMedian	GPR180.BIN	dichotomous	FALSE	level	FALSE	313	164	313	prop_hazard	HR	GPR180.BINHigh_AboveMedian	factor	2	contr.treatment	treatment	156	93	82,681	0.159	2.52	164	1.09	2.04
IL1RL2	1.49	0.49, 0.92	0.012	0.54	0.01	0.01	0.01	0.01	0.01	0.01	High_AboveMedian	IL1RL2.BIN	dichotomous	FALSE	level	FALSE	313	164	313	prop_hazard	HR	IL1RL2.BINHigh_AboveMedian	factor	2	contr.treatment	treatment	156	69	96,240	0.159	-2.5	164	0.49	0.92
KNL1	1.49	0.49, 0.92	0.012	0.545	0.01	0.01	0.01	0.01	0.01	0.01	High_AboveMedian	KNL1.BIN	dichotomous	FALSE	level	FALSE	313	164	313	prop_hazard	HR	KNL1.BINHigh_AboveMedian	factor	2	contr.treatment	treatment	156	70	96,900	0.158	-2.5	164	0.49	0.92
LRP3	0.67	1.09, 2.02	0.012	0.551	0.01	0.01	0.01	0.01	0.01	0.01	High_AboveMedian	LRP3.BIN	dichotomous	FALSE	level	FALSE	313	164	313	prop_hazard	HR	LRP3.BINHigh_AboveMedian	factor	2	contr.treatment	treatment	156	93	84,435	0.158	2.51	164	1.09	2.02
MOGAT3	0.64	1.10, 2.22	0.012	0.53	0.02	0.01	0.01	0.02	0.015	0.015	High_AboveMedian	MOGAT3.BIN	dichotomous	FALSE	level	FALSE	313	164	313	prop_hazard	HR	MOGAT3.BINHigh_AboveMedian	factor	2	contr.treatment	treatment	61	42	31,725	0.179	2.5	164	1.1	2.22
MORF4L2	0.67	1.09, 2.03	0.012	0.549	0.01	0.01	0.01	0.01	0.01	0.01	High_AboveMedian	MORF4L2.BIN	dichotomous	FALSE	level	FALSE	313	164	313	prop_hazard	HR	MORF4L2.BINHigh_AboveMedian	factor	2	contr.treatment	treatment	156	92	82,202	0.158	2.53	164	1.09	2.03
MYO16	1.49	0.49, 0.91	0.012	0.545	0.01	0.01	0.01	0.01	0.01	0.01	High_AboveMedian	MYO16.BIN	dichotomous	FALSE	level	FALSE	313	164	313	prop_hazard	HR	MYO16.BINHigh_AboveMedian	factor	2	contr.treatment	treatment	156	70	97,749	0.158	-2.52	164	0.49	0.91
OR2T11	1.56	0.46, 0.91	0.012	0.541	0.01	0.01	0.01	0.01	0.01	0.01	High_AboveMedian	OR2T11.BIN	dichotomous	FALSE	level	FALSE	313	164	313	prop_hazard	HR	OR2T11.BINHigh_AboveMedian	factor	2	contr.treatment	treatment	106	45	69,272	0.176	-2.52	164	0.46	0.91
POLR2H	0.67	1.09, 2.03	0.012	0.536	0.01	0.01	0.01	0.01	0.01	0.01	High_AboveMedian	POLR2H.BIN	dichotomous	FALSE	level	FALSE	313	164	313	prop_hazard	HR	POLR2H.BINHigh_AboveMedian	factor	2	contr.treatment	treatment	156	91	79,761	0.159	2.52	164	1.09	2.03
PRG4	1.49	0.49, 0.92	0.012	0.528	0.01	0.01	0.01	0.01	0.01	0.01	High_AboveMedian	PRG4.BIN	dichotomous	FALSE	level	FALSE	313	164	313	prop_hazard	HR	PRG4.BINHigh_AboveMedian	factor	2	contr.treatment	treatment	156	68	95,631	0.159	-2.51	164	0.49	0.92
PSMC5	0.67	1.09, 2.03	0.012	0.543	0.01	0.01	0.01	0.01	0.01	0.01	High_AboveMedian	PSMC5.BIN	dichotomous	FALSE	level	FALSE	313	164	313	prop_hazard	HR	PSMC5.BINHigh_AboveMedian	factor	2	contr.treatment	treatment	156	93	83,748	0.158	2.53	164	1.09	2.03
PTTG2	1.49	0.49, 0.92	0.012	0.54	0.01	0.01	0.01	0.01	0.01	0.01	High_AboveMedian	PTTG2.BIN	dichotomous	FALSE	level	FALSE	313	164	313	prop_hazard	HR	PTTG2.BINHigh_AboveMedian	factor	2	contr.treatment	treatment	156	72	100,597	0.158	-2.51	164	0.49	0.92
RBPMS2	0.67	1.09, 2.03	0.012	0.55	0.01	0.01	0.01	0.01	0.01	0.01	High_AboveMedian	RBPMS2.BIN	dichotomous	FALSE	level	FALSE	313	164	313	prop_hazard	HR	RBPMS2.BINHigh_AboveMedian	factor	2	contr.treatment	treatment	156	93	84,281	0.158	2.53	164	1.09	2.03
RNFT1	0.67	1.09, 2.03	0.012	0.548	0.01	0.01	0.01	0.01	0.01	0.01	High_AboveMedian	RNFT1.BIN	dichotomous	FALSE	level	FALSE	313	164	313	prop_hazard	HR	RNFT1.BINHigh_AboveMedian	factor	2	contr.treatment	treatment	156	95	86,657	0.158	2.51	164	1.09	2.03
RPL24	0.67	1.09, 2.04	0.012	0.54	0.01	0.01	0.01	0.01	0.01	0.01	High_AboveMedian	RPL24.BIN	dichotomous	FALSE	level	FALSE	313	164	313	prop_hazard	HR	RPL24.BINHigh_AboveMedian	factor	2	contr.treatment	treatment	156	90	78,724	0.159	2.52	164	1.09	2.04
SESN1	0.67	1.09, 2.03	0.012	0.539	0.01	0.01	0.01	0.01	0.01	0.01	High_AboveMedian	SESN1.BIN	dichotomous	FALSE	level	FALSE	313	164	313	prop_hazard	HR	SESN1.BINHigh_AboveMedian	factor	2	contr.treatment	treatment	156	94	85,407	0.158	2.5	164	1.09	2.03
SH3BP1	1.49	0.49, 0.92	0.012	0.551	0.01	0.01	0.01	0.01	0.01	0.01	High_AboveMedian	SH3BP1.BIN	dichotomous	FALSE	level	FALSE	313	164	313	prop_hazard	HR	SH3BP1.BINHigh_AboveMedian	factor	2	contr.treatment	treatment	156	71	98,493	0.158	-2.52	164	0.49	0.92
SLC39A9	0.67	1.09, 2.03	0.012	0.543	0.01	0.01	0.01	0.01	0.01	0.01	High_AboveMedian	SLC39A9.BIN	dichotomous	FALSE	level	FALSE	313	164	313	prop_hazard	HR	SLC39A9.BINHigh_AboveMedian	factor	2	contr.treatment	treatment	156	93	82,805	0.158	2.51	164	1.09	2.03
TBKBP1	0.67	1.09, 2.03	0.012	0.548	0.01	0.01	0.01	0.01	0.01	0.01	High_AboveMedian	TBKBP1.BIN	dichotomous	FALSE	level	FALSE	313	164	313	prop_hazard	HR	TBKBP1.BINHigh_AboveMedian	factor	2	contr.treatment	treatment	156	95	86,538	0.158	2.52	164	1.09	2.03
TMEM59	0.67	1.09, 2.03	0.012	0.544	0.01	0.01	0.01	0.01	0.01	0.01	High_AboveMedian	TMEM59.BIN	dichotomous	FALSE	level	FALSE	313	164	313	prop_hazard	HR	TMEM59.BINHigh_AboveMedian	factor	2	contr.treatment	treatment	156	90	79,022	0.158	2.5	164	1.09	2.03
TNFAIP8	1.49	0.49, 0.92	0.012	0.553	0.01	0.01	0.01	0.01	0.01	0.01	High_AboveMedian	TNFAIP8.BIN	dichotomous	FALSE	level	FALSE	313	164	313	prop_hazard	HR	TNFAIP8.BINHigh_AboveMedian	factor	2	contr.treatment	treatment	156	73	100,097	0.157	-2.52	164	0.49	0.92
TXNDC17	0.68	1.09, 2.02	0.012	0.541	0.01	0.01	0.01	0.01	0.01	0.01	High_AboveMedian	TXNDC17.BIN	dichotomous	FALSE	level	FALSE	313	164	313	prop_hazard	HR	TXNDC17.BINHigh_AboveMedian	factor	2	contr.treatment	treatment	156	91	80,392	0.158	2.5	164	1.09	2.02
VAMP2	0.67	1.09, 2.04	0.012	0.547	0.01	0.01	0.01	0.01	0.01	0.01	High_AboveMedian	VAMP2.BIN	dichotomous	FALSE	level	FALSE	313	164	313	prop_hazard	HR	VAMP2.BINHigh_AboveMedian	factor	2	contr.treatment	treatment	156	95	85,891	0.158	2.53	164	1.09	2.04
ZCWPW1	1.49	0.49, 0.92	0.012	0.55	0.01	0.01	0.01	0.01	0.01	0.01	High_AboveMedian	ZCWPW1.BIN	dichotomous	FALSE	level	FALSE	313	164	313	prop_hazard	HR	ZCWPW1.BINHigh_AboveMedian	factor	2	contr.treatment	treatment	156	71	97,882	0.158	-2.5	164	0.49	0.92
ZFAND6	0.67	1.09, 2.03	0.012	0.543	0.01	0.01	0.01	0.01	0.01	0.01	High_AboveMedian	ZFAND6.BIN	dichotomous	FALSE	level	FALSE	313	164	313	prop_hazard	HR	ZFAND6.BINHigh_AboveMedian	factor	2	contr.treatment	treatment	156	93	83,213	0.158	2.51	164	1.09	2.03
ZNF619	1.49	0.49, 0.91	0.012	0.547	0.01	0.01	0.01	0.01	0.01	0.01	High_AboveMedian	ZNF619.BIN	dichotomous	FALSE	level	FALSE	313	164	313	prop_hazard	HR	ZNF619.BINHigh_AboveMedian	factor	2	contr.treatment	treatment	156	71	98,213	0.158	-2.53	164	0.49	0.91
ZNF639	0.67	1.09, 2.02	0.012	0.542	0.01	0.01	0.01	0.01	0.01	0.01	High_AboveMedian	ZNF639.BIN	dichotomous	FALSE	level	FALSE	313	164	313	prop_hazard	HR	ZNF639.BINHigh_AboveMedian	factor	2	contr.treatment	treatment	156	90	80,051	0.158	2.5	164	1.09	2.02
ZNF80	1.49	0.49, 0.92	0.012	0.549	0.01	0.01	0.01	0.01	0.01	0.01	High_AboveMedian	ZNF80.BIN	dichotomous	FALSE	level	FALSE	313	164	313	prop_hazard	HR	ZNF80.BINHigh_AboveMedian	factor	2	contr.treatment	treatment	156	72	99,691	0.158	-2.52	164	0.49	0.92
A4GALT	1.49	0.49, 0.92	0.013	0.535	0.01	0.01	0.01	0.01	0.01	0.01	High_AboveMedian	A4GALT.BIN	dichotomous	FALSE	level	FALSE	313	164	313	prop_hazard	HR	A4GALT.BINHigh_AboveMedian	factor	2	contr.treatment	treatment	156	70	98,321	0.159	-2.49	164	0.49	0.92
AASDHPPT	0.68	1.09, 2.02	0.013	0.538	0.01	0.01	0.01	0.01	0.01	0.01	High_AboveMedian	AASDHPPT.BIN	dichotomous	FALSE	level	FALSE	313	164	313	prop_hazard	HR	AASDHPPT.BINHigh_AboveMedian	factor	2	contr.treatment	treatment	156	90	78,641	0.158	2.48	164	1.09	2.02
AC008763.3	0.63	1.10, 2.28	0.013	0.543	0.02	0.01	0.01	0.02	0.015	0.015	High_AboveMedian	AC008763.3.BIN	dichotomous	FALSE	level	FALSE	313	164	313	prop_hazard	HR	AC008763.3.BINHigh_AboveMedian	factor	2	contr.treatment	treatment	64	38	28,981	0.186	2.47	164	1.1	2.28
ACSF2	1.49	0.49, 0.92	0.013	0.541	0.01	0.01	0.01	0.01	0.01	0.01	High_AboveMedian	ACSF2.BIN	dichotomous	FALSE	level	FALSE	313	164	313	prop_hazard	HR	ACSF2.BINHigh_AboveMedian	factor	2	contr.treatment	treatment	156	72	99,945	0.158	-2.49	164	0.49	0.92
ADAM8	1.47	0.50, 0.92	0.013	0.545	0.01	0.01	0.01	0.01	0.01	0.01	High_AboveMedian	ADAM8.BIN	dichotomous	FALSE	level	FALSE	313	164	313	prop_hazard	HR	ADAM8.BINHigh_AboveMedian	factor	2	contr.treatment	treatment	156	73	100,891	0.158	-2.47	164	0.5	0.92
ALPK1	1.49	0.49, 0.92	0.013	0.543	0.01	0.01	0.01	0.01	0.01	0.01	High_AboveMedian	ALPK1.BIN	dichotomous	FALSE	level	FALSE	313	164	313	prop_hazard	HR	ALPK1.BINHigh_AboveMedian	factor	2	contr.treatment	treatment	156	71	98,713	0.158	-2.49	164	0.49	0.92
ARID3B	1.49	0.49, 0.92	0.013	0.541	0.01	0.01	0.01	0.01	0.01	0.01	High_AboveMedian	ARID3B.BIN	dichotomous	FALSE	level	FALSE	313	164	313	prop_hazard	HR	ARID3B.BINHigh_AboveMedian	factor	2	contr.treatment	treatment	156	70	97,277	0.158	-2.49	164	0.49	0.92
ATP5MGL	1.49	0.49, 0.92	0.013	0.54	0.01	0.01	0.01	0.01	0.01	0.01	High_AboveMedian	ATP5MGL.BIN	dichotomous	FALSE	level	FALSE	313	164	313	prop_hazard	HR	ATP5MGL.BINHigh_AboveMedian	factor	2	contr.treatment	treatment	156	71	99,456	0.159	-2.49	164	0.49	0.92
BCAS1	1.47	0.50, 0.92	0.013	0.553	0.01	0.01	0.01	0.01	0.01	0.01	High_AboveMedian	BCAS1.BIN	dichotomous	FALSE	level	FALSE	313	164	313	prop_hazard	HR	BCAS1.BINHigh_AboveMedian	factor	2	contr.treatment	treatment	156	72	98,921	0.158	-2.48	164	0.5	0.92
BFAR	0.68	1.09, 2.02	0.013	0.536	0.01	0.01	0.01	0.01	0.01	0.01	High_AboveMedian	BFAR.BIN	dichotomous	FALSE	level	FALSE	313	164	313	prop_hazard	HR	BFAR.BINHigh_AboveMedian	factor	2	contr.treatment	treatment	156	93	83,394	0.158	2.49	164	1.09	2.02
C12orf57	0.68	1.09, 2.02	0.013	0.557	0.01	0.01	0.01	0.01	0.01	0.01	High_AboveMedian	C12orf57.BIN	dichotomous	FALSE	level	FALSE	313	164	313	prop_hazard	HR	C12orf57.BINHigh_AboveMedian	factor	2	contr.treatment	treatment	156	92	82,984	0.158	2.5	164	1.09	2.02
CAPN2	1.47	0.50, 0.92	0.013	0.55	0.01	0.01	0.01	0.01	0.01	0.01	High_AboveMedian	CAPN2.BIN	dichotomous	FALSE	level	FALSE	313	164	313	prop_hazard	HR	CAPN2.BINHigh_AboveMedian	factor	2	contr.treatment	treatment	156	73	101,007	0.158	-2.48	164	0.5	0.92
CASP10	1.49	0.50, 0.92	0.013	0.548	0.01	0.01	0.01	0.01	0.01	0.01	High_AboveMedian	CASP10.BIN	dichotomous	FALSE	level	FALSE	313	164	313	prop_hazard	HR	CASP10.BINHigh_AboveMedian	factor	2	contr.treatment	treatment	156	74	102,424	0.158	-2.49	164	0.5	0.92
CBFB	0.68	1.09, 2.02	0.013	0.538	0.01	0.01	0.01	0.01	0.01	0.01	High_AboveMedian	CBFB.BIN	dichotomous	FALSE	level	FALSE	313	164	313	prop_hazard	HR	CBFB.BINHigh_AboveMedian	factor	2	contr.treatment	treatment	156	94	85,279	0.158	2.48	164	1.09	2.02
CCDC17	1.49	0.49, 0.92	0.013	0.537	0.01	0.01	0.01	0.01	0.01	0.01	High_AboveMedian	CCDC17.BIN	dichotomous	FALSE	level	FALSE	313	164	313	prop_hazard	HR	CCDC17.BINHigh_AboveMedian	factor	2	contr.treatment	treatment	156	72	101,135	0.159	-2.49	164	0.49	0.92
CCDC90B	0.67	1.09, 2.03	0.013	0.542	0.01	0.01	0.01	0.01	0.01	0.01	High_AboveMedian	CCDC90B.BIN	dichotomous	FALSE	level	FALSE	313	164	313	prop_hazard	HR	CCDC90B.BINHigh_AboveMedian	factor	2	contr.treatment	treatment	156	90	78,900	0.159	2.5	164	1.09	2.03
CDHR1	1.47	0.50, 0.92	0.013	0.55	0.01	0.01	0.01	0.01	0.01	0.01	High_AboveMedian	CDHR1.BIN	dichotomous	FALSE	level	FALSE	313	164	313	prop_hazard	HR	CDHR1.BINHigh_AboveMedian	factor	2	contr.treatment	treatment	156	73	100,914	0.158	-2.48	164	0.5	0.92
CKLF.CMTM1	0.68	1.09, 2.02	0.013	0.544	0.01	0.01	0.01	0.01	0.01	0.01	High_AboveMedian	CKLF.CMTM1.BIN	dichotomous	FALSE	level	FALSE	313	164	313	prop_hazard	HR	CKLF.CMTM1.BINHigh_AboveMedian	factor	2	contr.treatment	treatment	156	93	83,764	0.158	2.49	164	1.09	2.02
CLU	1.47	0.50, 0.92	0.013	0.537	0.01	0.01	0.01	0.01	0.01	0.01	High_AboveMedian	CLU.BIN	dichotomous	FALSE	level	FALSE	313	164	313	prop_hazard	HR	CLU.BINHigh_AboveMedian	factor	2	contr.treatment	treatment	156	70	97,776	0.158	-2.47	164	0.5	0.92
COL9A3	0.68	1.09, 2.02	0.013	0.546	0.01	0.01	0.01	0.01	0.01	0.01	High_AboveMedian	COL9A3.BIN	dichotomous	FALSE	level	FALSE	313	164	313	prop_hazard	HR	COL9A3.BINHigh_AboveMedian	factor	2	contr.treatment	treatment	156	93	84,944	0.158	2.49	164	1.09	2.02
DAGLA	0.68	1.09, 2.02	0.013	0.552	0.01	0.01	0.01	0.01	0.01	0.01	High_AboveMedian	DAGLA.BIN	dichotomous	FALSE	level	FALSE	313	164	313	prop_hazard	HR	DAGLA.BINHigh_AboveMedian	factor	2	contr.treatment	treatment	156	92	84,505	0.158	2.49	164	1.09	2.02
DNAL4	0.68	1.09, 2.02	0.013	0.545	0.01	0.01	0.01	0.01	0.01	0.01	High_AboveMedian	DNAL4.BIN	dichotomous	FALSE	level	FALSE	313	164	313	prop_hazard	HR	DNAL4.BINHigh_AboveMedian	factor	2	contr.treatment	treatment	156	93	83,517	0.158	2.48	164	1.09	2.02
DONSON	0.68	1.09, 2.01	0.013	0.553	0.01	0.01	0.01	0.01	0.01	0.01	High_AboveMedian	DONSON.BIN	dichotomous	FALSE	level	FALSE	313	164	313	prop_hazard	HR	DONSON.BINHigh_AboveMedian	factor	2	contr.treatment	treatment	156	91	82,657	0.157	2.48	164	1.09	2.01
DPP9	1.47	0.50, 0.92	0.013	0.55	0.01	0.01	0.01	0.01	0.01	0.01	High_AboveMedian	DPP9.BIN	dichotomous	FALSE	level	FALSE	313	164	313	prop_hazard	HR	DPP9.BINHigh_AboveMedian	factor	2	contr.treatment	treatment	156	73	101,004	0.158	-2.47	164	0.5	0.92
FAM168B	0.68	1.08, 2.01	0.013	0.543	0.01	0.01	0.01	0.01	0.01	0.01	High_AboveMedian	FAM168B.BIN	dichotomous	FALSE	level	FALSE	313	164	313	prop_hazard	HR	FAM168B.BINHigh_AboveMedian	factor	2	contr.treatment	treatment	156	93	83,333	0.158	2.48	164	1.08	2.01
FAM189B	0.68	1.09, 2.02	0.013	0.544	0.01	0.01	0.01	0.01	0.01	0.01	High_AboveMedian	FAM189B.BIN	dichotomous	FALSE	level	FALSE	313	164	313	prop_hazard	HR	FAM189B.BINHigh_AboveMedian	factor	2	contr.treatment	treatment	156	94	85,831	0.158	2.48	164	1.09	2.02
FOXL2NB	0.68	1.09, 2.02	0.013	0.552	0.01	0.01	0.01	0.01	0.01	0.01	High_AboveMedian	FOXL2NB.BIN	dichotomous	FALSE	level	FALSE	313	164	313	prop_hazard	HR	FOXL2NB.BINHigh_AboveMedian	factor	2	contr.treatment	treatment	156	93	84,419	0.158	2.5	164	1.09	2.02
FPGT.TNNI3K	1.47	0.50, 0.92	0.013	0.54	0.01	0.01	0.01	0.01	0.01	0.01	High_AboveMedian	FPGT.TNNI3K.BIN	dichotomous	FALSE	level	FALSE	313	164	313	prop_hazard	HR	FPGT.TNNI3K.BINHigh_AboveMedian	factor	2	contr.treatment	treatment	156	72	99,747	0.158	-2.48	164	0.5	0.92
GPAT2	1.47	0.50, 0.92	0.013	0.53	0.01	0.01	0.01	0.01	0.01	0.01	High_AboveMedian	GPAT2.BIN	dichotomous	FALSE	level	FALSE	313	164	313	prop_hazard	HR	GPAT2.BINHigh_AboveMedian	factor	2	contr.treatment	treatment	156	72	99,880	0.159	-2.47	164	0.5	0.92
HCK	1.47	0.50, 0.92	0.013	0.549	0.01	0.01	0.01	0.01	0.01	0.01	High_AboveMedian	HCK.BIN	dichotomous	FALSE	level	FALSE	313	164	313	prop_hazard	HR	HCK.BINHigh_AboveMedian	factor	2	contr.treatment	treatment	156	72	98,949	0.158	-2.47	164	0.5	0.92
HMGA2	0.68	1.09, 2.02	0.013	0.536	0.01	0.01	0.01	0.01	0.01	0.01	High_AboveMedian	HMGA2.BIN	dichotomous	FALSE	level	FALSE	313	164	313	prop_hazard	HR	HMGA2.BINHigh_AboveMedian	factor	2	contr.treatment	treatment	156	93	82,853	0.158	2.49	164	1.09	2.02
IFNG	1.47	0.50, 0.92	0.013	0.561	0.01	0.01	0.01	0.01	0.01	0.01	High_AboveMedian	IFNG.BIN	dichotomous	FALSE	level	FALSE	313	164	313	prop_hazard	HR	IFNG.BINHigh_AboveMedian	factor	2	contr.treatment	treatment	156	73	99,443	0.157	-2.47	164	0.5	0.92
IKZF1	1.47	0.50, 0.92	0.013	0.552	0.01	0.01	0.01	0.01	0.01	0.01	High_AboveMedian	IKZF1.BIN	dichotomous	FALSE	level	FALSE	313	164	313	prop_hazard	HR	IKZF1.BINHigh_AboveMedian	factor	2	contr.treatment	treatment	156	74	102,446	0.158	-2.48	164	0.5	0.92
IL11	0.68	1.09, 2.02	0.013	0.55	0.01	0.01	0.01	0.01	0.01	0.01	High_AboveMedian	IL11.BIN	dichotomous	FALSE	level	FALSE	313	164	313	prop_hazard	HR	IL11.BINHigh_AboveMedian	factor	2	contr.treatment	treatment	156	92	82,587	0.158	2.5	164	1.09	2.02
KCNJ5	1.47	0.50, 0.92	0.013	0.552	0.01	0.01	0.01	0.01	0.01	0.01	High_AboveMedian	KCNJ5.BIN	dichotomous	FALSE	level	FALSE	313	164	313	prop_hazard	HR	KCNJ5.BINHigh_AboveMedian	factor	2	contr.treatment	treatment	156	72	99,422	0.158	-2.49	164	0.5	0.92
LAMA2	1.49	0.49, 0.92	0.013	0.541	0.01	0.01	0.01	0.01	0.01	0.01	High_AboveMedian	LAMA2.BIN	dichotomous	FALSE	level	FALSE	313	164	313	prop_hazard	HR	LAMA2.BINHigh_AboveMedian	factor	2	contr.treatment	treatment	156	70	97,612	0.158	-2.5	164	0.49	0.92
LRRFIP1	1.47	0.50, 0.92	0.013	0.546	0.01	0.01	0.01	0.01	0.01	0.01	High_AboveMedian	LRRFIP1.BIN	dichotomous	FALSE	level	FALSE	313	164	313	prop_hazard	HR	LRRFIP1.BINHigh_AboveMedian	factor	2	contr.treatment	treatment	156	72	99,720	0.158	-2.48	164	0.5	0.92
MEGF9	0.68	1.08, 2.02	0.013	0.539	0.01	0.01	0.01	0.01	0.01	0.01	High_AboveMedian	MEGF9.BIN	dichotomous	FALSE	level	FALSE	313	164	313	prop_hazard	HR	MEGF9.BINHigh_AboveMedian	factor	2	contr.treatment	treatment	156	95	86,329	0.158	2.47	164	1.08	2.02
MFAP5	1.47	0.49, 0.92	0.013	0.54	0.01	0.01	0.01	0.01	0.01	0.01	High_AboveMedian	MFAP5.BIN	dichotomous	FALSE	level	FALSE	313	164	313	prop_hazard	HR	MFAP5.BINHigh_AboveMedian	factor	2	contr.treatment	treatment	156	69	96,066	0.158	-2.48	164	0.49	0.92
MLYCD	1.47	0.50, 0.92	0.013	0.551	0.01	0.01	0.01	0.01	0.01	0.01	High_AboveMedian	MLYCD.BIN	dichotomous	FALSE	level	FALSE	313	164	313	prop_hazard	HR	MLYCD.BINHigh_AboveMedian	factor	2	contr.treatment	treatment	156	74	102,163	0.158	-2.49	164	0.5	0.92
MRPL47	0.68	1.09, 2.02	0.013	0.534	0.01	0.01	0.01	0.01	0.01	0.01	High_AboveMedian	MRPL47.BIN	dichotomous	FALSE	level	FALSE	313	164	313	prop_hazard	HR	MRPL47.BINHigh_AboveMedian	factor	2	contr.treatment	treatment	156	92	82,321	0.158	2.5	164	1.09	2.02
MZT1	0.68	1.09, 2.02	0.013	0.541	0.01	0.01	0.01	0.01	0.01	0.01	High_AboveMedian	MZT1.BIN	dichotomous	FALSE	level	FALSE	313	164	313	prop_hazard	HR	MZT1.BINHigh_AboveMedian	factor	2	contr.treatment	treatment	156	90	79,429	0.158	2.49	164	1.09	2.02
NCR1	1.49	0.49, 0.92	0.013	0.553	0.01	0.01	0.01	0.01	0.01	0.01	High_AboveMedian	NCR1.BIN	dichotomous	FALSE	level	FALSE	313	164	313	prop_hazard	HR	NCR1.BINHigh_AboveMedian	factor	2	contr.treatment	treatment	156	72	99,750	0.158	-2.5	164	0.49	0.92
NKAIN3	0.68	1.09, 2.02	0.013	0.539	0.01	0.01	0.01	0.01	0.01	0.01	High_AboveMedian	NKAIN3.BIN	dichotomous	FALSE	level	FALSE	313	164	313	prop_hazard	HR	NKAIN3.BINHigh_AboveMedian	factor	2	contr.treatment	treatment	156	94	83,802	0.159	2.49	164	1.09	2.02
ORMDL1	0.68	1.09, 2.02	0.013	0.542	0.01	0.01	0.01	0.01	0.01	0.01	High_AboveMedian	ORMDL1.BIN	dichotomous	FALSE	level	FALSE	313	164	313	prop_hazard	HR	ORMDL1.BINHigh_AboveMedian	factor	2	contr.treatment	treatment	156	91	81,025	0.158	2.48	164	1.09	2.02
P2RX6	0.68	1.08, 2.01	0.013	0.551	0.01	0.01	0.01	0.01	0.01	0.01	High_AboveMedian	P2RX6.BIN	dichotomous	FALSE	level	FALSE	313	164	313	prop_hazard	HR	P2RX6.BINHigh_AboveMedian	factor	2	contr.treatment	treatment	156	93	84,630	0.158	2.47	164	1.08	2.01
PACRGL	0.68	1.09, 2.02	0.013	0.536	0.01	0.01	0.01	0.01	0.01	0.01	High_AboveMedian	PACRGL.BIN	dichotomous	FALSE	level	FALSE	313	164	313	prop_hazard	HR	PACRGL.BINHigh_AboveMedian	factor	2	contr.treatment	treatment	156	93	83,631	0.158	2.48	164	1.09	2.02
PCDHA2	0.68	1.09, 2.02	0.013	0.535	0.01	0.01	0.01	0.01	0.01	0.01	High_AboveMedian	PCDHA2.BIN	dichotomous	FALSE	level	FALSE	313	164	313	prop_hazard	HR	PCDHA2.BINHigh_AboveMedian	factor	2	contr.treatment	treatment	156	96	88,282	0.159	2.48	164	1.09	2.02
PDPN	1.47	0.50, 0.92	0.013	0.544	0.01	0.01	0.01	0.01	0.01	0.01	High_AboveMedian	PDPN.BIN	dichotomous	FALSE	level	FALSE	313	164	313	prop_hazard	HR	PDPN.BINHigh_AboveMedian	factor	2	contr.treatment	treatment	156	70	96,839	0.158	-2.47	164	0.5	0.92
PGM2	0.68	1.09, 2.02	0.013	0.54	0.01	0.01	0.01	0.01	0.01	0.01	High_AboveMedian	PGM2.BIN	dichotomous	FALSE	level	FALSE	313	164	313	prop_hazard	HR	PGM2.BINHigh_AboveMedian	factor	2	contr.treatment	treatment	156	93	83,547	0.158	2.48	164	1.09	2.02
PGRMC1	0.68	1.09, 2.01	0.013	0.556	0.01	0.01	0.01	0.01	0.01	0.01	High_AboveMedian	PGRMC1.BIN	dichotomous	FALSE	level	FALSE	313	164	313	prop_hazard	HR	PGRMC1.BINHigh_AboveMedian	factor	2	contr.treatment	treatment	156	92	83,736	0.158	2.48	164	1.09	2.01
PKD2L1	1.49	0.50, 0.92	0.013	0.549	0.01	0.01	0.01	0.01	0.01	0.01	High_AboveMedian	PKD2L1.BIN	dichotomous	FALSE	level	FALSE	313	164	313	prop_hazard	HR	PKD2L1.BINHigh_AboveMedian	factor	2	contr.treatment	treatment	156	72	99,049	0.158	-2.49	164	0.5	0.92
PNMA8A	0.68	1.09, 2.02	0.013	0.545	0.01	0.01	0.01	0.01	0.01	0.01	High_AboveMedian	PNMA8A.BIN	dichotomous	FALSE	level	FALSE	313	164	313	prop_hazard	HR	PNMA8A.BINHigh_AboveMedian	factor	2	contr.treatment	treatment	156	94	85,101	0.158	2.48	164	1.09	2.02
RAB6D	0.67	1.09, 2.03	0.013	0.543	0.01	0.01	0.01	0.01	0.01	0.01	High_AboveMedian	RAB6D.BIN	dichotomous	FALSE	level	FALSE	313	164	313	prop_hazard	HR	RAB6D.BINHigh_AboveMedian	factor	2	contr.treatment	treatment	156	95	86,730	0.159	2.5	164	1.09	2.03
RGL4	1.47	0.50, 0.92	0.013	0.546	0.01	0.01	0.01	0.01	0.01	0.01	High_AboveMedian	RGL4.BIN	dichotomous	FALSE	level	FALSE	313	164	313	prop_hazard	HR	RGL4.BINHigh_AboveMedian	factor	2	contr.treatment	treatment	156	72	99,880	0.158	-2.47	164	0.5	0.92
RPA2	0.68	1.08, 2.01	0.013	0.556	0.01	0.01	0.01	0.01	0.01	0.01	High_AboveMedian	RPA2.BIN	dichotomous	FALSE	level	FALSE	313	164	313	prop_hazard	HR	RPA2.BINHigh_AboveMedian	factor	2	contr.treatment	treatment	156	92	83,585	0.157	2.47	164	1.08	2.01
SEMA4D	1.49	0.49, 0.92	0.013	0.546	0.01	0.01	0.01	0.01	0.01	0.01	High_AboveMedian	SEMA4D.BIN	dichotomous	FALSE	level	FALSE	313	164	313	prop_hazard	HR	SEMA4D.BINHigh_AboveMedian	factor	2	contr.treatment	treatment	156	72	100,370	0.158	-2.5	164	0.49	0.92
SERPINA9	1.56	0.45, 0.91	0.013	0.54	0.01	0.01	0.01	0.01	0.01	0.01	High_AboveMedian	SERPINA9.BIN	dichotomous	FALSE	level	FALSE	313	164	313	prop_hazard	HR	SERPINA9.BINHigh_AboveMedian	factor	2	contr.treatment	treatment	104	42	64,271	0.179	-2.48	164	0.45	0.91
SETD3	1.47	0.50, 0.92	0.013	0.547	0.01	0.01	0.01	0.01	0.01	0.01	High_AboveMedian	SETD3.BIN	dichotomous	FALSE	level	FALSE	313	164	313	prop_hazard	HR	SETD3.BINHigh_AboveMedian	factor	2	contr.treatment	treatment	156	72	99,610	0.158	-2.48	164	0.5	0.92
SNX1	0.68	1.09, 2.02	0.013	0.538	0.01	0.01	0.01	0.01	0.01	0.01	High_AboveMedian	SNX1.BIN	dichotomous	FALSE	level	FALSE	313	164	313	prop_hazard	HR	SNX1.BINHigh_AboveMedian	factor	2	contr.treatment	treatment	156	92	82,051	0.158	2.49	164	1.09	2.02
SQLE	0.68	1.08, 2.01	0.013	0.543	0.01	0.01	0.01	0.01	0.01	0.01	High_AboveMedian	SQLE.BIN	dichotomous	FALSE	level	FALSE	313	164	313	prop_hazard	HR	SQLE.BINHigh_AboveMedian	factor	2	contr.treatment	treatment	156	91	80,942	0.158	2.47	164	1.08	2.01
STAP1	1.47	0.50, 0.92	0.013	0.55	0.01	0.01	0.01	0.01	0.01	0.01	High_AboveMedian	STAP1.BIN	dichotomous	FALSE	level	FALSE	313	164	313	prop_hazard	HR	STAP1.BINHigh_AboveMedian	factor	2	contr.treatment	treatment	156	72	99,398	0.158	-2.48	164	0.5	0.92
STX11	1.47	0.50, 0.92	0.013	0.555	0.01	0.01	0.01	0.01	0.01	0.01	High_AboveMedian	STX11.BIN	dichotomous	FALSE	level	FALSE	313	164	313	prop_hazard	HR	STX11.BINHigh_AboveMedian	factor	2	contr.treatment	treatment	156	74	102,277	0.158	-2.47	164	0.5	0.92
SV2A	0.68	1.09, 2.01	0.013	0.552	0.01	0.01	0.01	0.01	0.01	0.01	High_AboveMedian	SV2A.BIN	dichotomous	FALSE	level	FALSE	313	164	313	prop_hazard	HR	SV2A.BINHigh_AboveMedian	factor	2	contr.treatment	treatment	156	93	84,989	0.158	2.48	164	1.09	2.01
TREX1	1.47	0.50, 0.92	0.013	0.541	0.01	0.01	0.01	0.01	0.01	0.01	High_AboveMedian	TREX1.BIN	dichotomous	FALSE	level	FALSE	313	164	313	prop_hazard	HR	TREX1.BINHigh_AboveMedian	factor	2	contr.treatment	treatment	156	74	102,968	0.158	-2.48	164	0.5	0.92
TUBB8B	0.68	1.09, 2.01	0.013	0.548	0.01	0.01	0.01	0.01	0.01	0.01	High_AboveMedian	TUBB8B.BIN	dichotomous	FALSE	level	FALSE	313	164	313	prop_hazard	HR	TUBB8B.BINHigh_AboveMedian	factor	2	contr.treatment	treatment	156	92	83,535	0.158	2.49	164	1.09	2.01
UBD	1.47	0.50, 0.92	0.013	0.55	0.01	0.01	0.01	0.01	0.01	0.01	High_AboveMedian	UBD.BIN	dichotomous	FALSE	level	FALSE	313	164	313	prop_hazard	HR	UBD.BINHigh_AboveMedian	factor	2	contr.treatment	treatment	156	73	100,215	0.158	-2.49	164	0.5	0.92
VBP1	0.67	1.09, 2.03	0.013	0.536	0.01	0.01	0.01	0.01	0.01	0.01	High_AboveMedian	VBP1.BIN	dichotomous	FALSE	level	FALSE	313	164	313	prop_hazard	HR	VBP1.BINHigh_AboveMedian	factor	2	contr.treatment	treatment	156	91	79,944	0.159	2.5	164	1.09	2.03
VPS39	1.47	0.50, 0.92	0.013	0.542	0.01	0.01	0.01	0.01	0.01	0.01	High_AboveMedian	VPS39.BIN	dichotomous	FALSE	level	FALSE	313	164	313	prop_hazard	HR	VPS39.BINHigh_AboveMedian	factor	2	contr.treatment	treatment	156	72	99,197	0.158	-2.47	164	0.5	0.92
WASHC2C	1.49	0.49, 0.92	0.013	0.547	0.01	0.01	0.01	0.01	0.01	0.01	High_AboveMedian	WASHC2C.BIN	dichotomous	FALSE	level	FALSE	313	164	313	prop_hazard	HR	WASHC2C.BINHigh_AboveMedian	factor	2	contr.treatment	treatment	156	72	100,166	0.158	-2.49	164	0.49	0.92
ZNF146	0.68	1.09, 2.02	0.013	0.538	0.01	0.01	0.01	0.01	0.01	0.01	High_AboveMedian	ZNF146.BIN	dichotomous	FALSE	level	FALSE	313	164	313	prop_hazard	HR	ZNF146.BINHigh_AboveMedian	factor	2	contr.treatment	treatment	156	90	78,927	0.158	2.48	164	1.09	2.02
AARD	0.68	1.08, 2.00	0.014	0.545	0.01	0.01	0.01	0.01	0.01	0.01	High_AboveMedian	AARD.BIN	dichotomous	FALSE	level	FALSE	313	164	313	prop_hazard	HR	AARD.BINHigh_AboveMedian	factor	2	contr.treatment	treatment	156	91	81,575	0.158	2.45	164	1.08	2
AC090517.4	1.47	0.50, 0.92	0.014	0.553	0.01	0.01	0.01	0.01	0.01	0.01	High_AboveMedian	AC090517.4.BIN	dichotomous	FALSE	level	FALSE	313	164	313	prop_hazard	HR	AC090517.4.BINHigh_AboveMedian	factor	2	contr.treatment	treatment	156	70	96,278	0.158	-2.46	164	0.5	0.92
AKAP6	0.68	1.08, 2.00	0.014	0.55	0.01	0.01	0.01	0.01	0.01	0.01	High_AboveMedian	AKAP6.BIN	dichotomous	FALSE	level	FALSE	313	164	313	prop_hazard	HR	AKAP6.BINHigh_AboveMedian	factor	2	contr.treatment	treatment	156	91	82,688	0.157	2.45	164	1.08	2
ANXA9	0.68	1.08, 2.01	0.014	0.536	0.01	0.01	0.01	0.01	0.01	0.01	High_AboveMedian	ANXA9.BIN	dichotomous	FALSE	level	FALSE	313	164	313	prop_hazard	HR	ANXA9.BINHigh_AboveMedian	factor	2	contr.treatment	treatment	156	94	86,327	0.158	2.46	164	1.08	2.01
ARL5C	1.54	0.46, 0.92	0.014	0.539	0.01	0.01	0.01	0.01	0.01	0.01	High_AboveMedian	ARL5C.BIN	dichotomous	FALSE	level	FALSE	313	164	313	prop_hazard	HR	ARL5C.BINHigh_AboveMedian	factor	2	contr.treatment	treatment	100	44	68,180	0.177	-2.45	164	0.46	0.92
CCT8	0.68	1.08, 2.00	0.014	0.547	0.01	0.01	0.01	0.01	0.01	0.01	High_AboveMedian	CCT8.BIN	dichotomous	FALSE	level	FALSE	313	164	313	prop_hazard	HR	CCT8.BINHigh_AboveMedian	factor	2	contr.treatment	treatment	156	92	83,381	0.157	2.45	164	1.08	2
CHEK2	0.68	1.08, 2.00	0.014	0.563	0.01	0.01	0.01	0.01	0.01	0.01	High_AboveMedian	CHEK2.BIN	dichotomous	FALSE	level	FALSE	313	164	313	prop_hazard	HR	CHEK2.BINHigh_AboveMedian	factor	2	contr.treatment	treatment	156	90	82,635	0.157	2.45	164	1.08	2
CHN2	1.47	0.50, 0.92	0.014	0.539	0.01	0.01	0.01	0.01	0.01	0.01	High_AboveMedian	CHN2.BIN	dichotomous	FALSE	level	FALSE	313	164	313	prop_hazard	HR	CHN2.BINHigh_AboveMedian	factor	2	contr.treatment	treatment	156	72	100,163	0.158	-2.46	164	0.5	0.92
CILK1	0.68	1.08, 2.00	0.014	0.552	0.01	0.01	0.01	0.01	0.01	0.01	High_AboveMedian	CILK1.BIN	dichotomous	FALSE	level	FALSE	313	164	313	prop_hazard	HR	CILK1.BINHigh_AboveMedian	factor	2	contr.treatment	treatment	156	91	81,620	0.157	2.46	164	1.08	2
COMMD10	0.68	1.08, 2.01	0.014	0.536	0.01	0.01	0.01	0.01	0.01	0.01	High_AboveMedian	COMMD10.BIN	dichotomous	FALSE	level	FALSE	313	164	313	prop_hazard	HR	COMMD10.BINHigh_AboveMedian	factor	2	contr.treatment	treatment	156	94	85,534	0.158	2.46	164	1.08	2.01
CRB2	1.47	0.50, 0.92	0.014	0.544	0.01	0.01	0.01	0.01	0.01	0.01	High_AboveMedian	CRB2.BIN	dichotomous	FALSE	level	FALSE	313	164	313	prop_hazard	HR	CRB2.BINHigh_AboveMedian	factor	2	contr.treatment	treatment	156	70	96,539	0.158	-2.46	164	0.5	0.92
CRK	0.68	1.08, 2.01	0.014	0.542	0.01	0.01	0.01	0.01	0.01	0.01	High_AboveMedian	CRK.BIN	dichotomous	FALSE	level	FALSE	313	164	313	prop_hazard	HR	CRK.BINHigh_AboveMedian	factor	2	contr.treatment	treatment	156	92	82,347	0.158	2.45	164	1.08	2.01
CSRP1	0.68	1.08, 2.01	0.014	0.535	0.01	0.01	0.01	0.01	0.01	0.01	High_AboveMedian	CSRP1.BIN	dichotomous	FALSE	level	FALSE	313	164	313	prop_hazard	HR	CSRP1.BINHigh_AboveMedian	factor	2	contr.treatment	treatment	156	94	84,442	0.158	2.45	164	1.08	2.01
DDIAS	0.68	1.08, 2.01	0.014	0.544	0.01	0.01	0.01	0.01	0.01	0.01	High_AboveMedian	DDIAS.BIN	dichotomous	FALSE	level	FALSE	313	164	313	prop_hazard	HR	DDIAS.BINHigh_AboveMedian	factor	2	contr.treatment	treatment	156	89	79,156	0.158	2.46	164	1.08	2.01
EIF4A1	0.68	1.08, 2.01	0.014	0.538	0.01	0.01	0.01	0.01	0.01	0.01	High_AboveMedian	EIF4A1.BIN	dichotomous	FALSE	level	FALSE	313	164	313	prop_hazard	HR	EIF4A1.BINHigh_AboveMedian	factor	2	contr.treatment	treatment	156	94	84,483	0.158	2.45	164	1.08	2.01
ELOVL4	0.68	1.08, 2.00	0.014	0.557	0.01	0.01	0.01	0.01	0.01	0.01	High_AboveMedian	ELOVL4.BIN	dichotomous	FALSE	level	FALSE	313	164	313	prop_hazard	HR	ELOVL4.BINHigh_AboveMedian	factor	2	contr.treatment	treatment	156	91	82,846	0.157	2.45	164	1.08	2
FOXE1	0.68	1.08, 2.00	0.014	0.555	0.01	0.01	0.01	0.01	0.01	0.01	High_AboveMedian	FOXE1.BIN	dichotomous	FALSE	level	FALSE	313	164	313	prop_hazard	HR	FOXE1.BINHigh_AboveMedian	factor	2	contr.treatment	treatment	148	89	80,774	0.157	2.45	164	1.08	2
GABPA	0.68	1.08, 2.01	0.014	0.544	0.01	0.01	0.01	0.01	0.01	0.01	High_AboveMedian	GABPA.BIN	dichotomous	FALSE	level	FALSE	313	164	313	prop_hazard	HR	GABPA.BINHigh_AboveMedian	factor	2	contr.treatment	treatment	156	93	84,669	0.158	2.46	164	1.08	2.01
GANC	1.47	0.50, 0.92	0.014	0.535	0.01	0.01	0.01	0.01	0.01	0.01	High_AboveMedian	GANC.BIN	dichotomous	FALSE	level	FALSE	313	164	313	prop_hazard	HR	GANC.BINHigh_AboveMedian	factor	2	contr.treatment	treatment	156	72	100,846	0.158	-2.47	164	0.5	0.92
GGCT	0.68	1.08, 2.01	0.014	0.547	0.01	0.01	0.01	0.01	0.01	0.01	High_AboveMedian	GGCT.BIN	dichotomous	FALSE	level	FALSE	313	164	313	prop_hazard	HR	GGCT.BINHigh_AboveMedian	factor	2	contr.treatment	treatment	156	91	81,389	0.158	2.46	164	1.08	2.01
GID8	0.68	1.08, 2.02	0.014	0.536	0.01	0.01	0.01	0.01	0.01	0.01	High_AboveMedian	GID8.BIN	dichotomous	FALSE	level	FALSE	313	164	313	prop_hazard	HR	GID8.BINHigh_AboveMedian	factor	2	contr.treatment	treatment	156	95	85,219	0.159	2.47	164	1.08	2.02
HSBP1	0.68	1.08, 2.02	0.014	0.533	0.01	0.01	0.01	0.01	0.01	0.01	High_AboveMedian	HSBP1.BIN	dichotomous	FALSE	level	FALSE	313	164	313	prop_hazard	HR	HSBP1.BINHigh_AboveMedian	factor	2	contr.treatment	treatment	156	94	84,648	0.158	2.47	164	1.08	2.02
IL10	1.47	0.50, 0.93	0.014	0.54	0.01	0.01	0.01	0.01	0.01	0.01	High_AboveMedian	IL10.BIN	dichotomous	FALSE	level	FALSE	313	164	313	prop_hazard	HR	IL10.BINHigh_AboveMedian	factor	2	contr.treatment	treatment	156	71	98,594	0.158	-2.45	164	0.5	0.93
INO80B	1.47	0.50, 0.92	0.014	0.556	0.01	0.01	0.01	0.01	0.01	0.01	High_AboveMedian	INO80B.BIN	dichotomous	FALSE	level	FALSE	313	164	313	prop_hazard	HR	INO80B.BINHigh_AboveMedian	factor	2	contr.treatment	treatment	156	71	96,225	0.158	-2.47	164	0.5	0.92
IPCEF1	1.47	0.50, 0.92	0.014	0.552	0.01	0.01	0.01	0.01	0.01	0.01	High_AboveMedian	IPCEF1.BIN	dichotomous	FALSE	level	FALSE	313	164	313	prop_hazard	HR	IPCEF1.BINHigh_AboveMedian	factor	2	contr.treatment	treatment	156	72	98,661	0.158	-2.47	164	0.5	0.92
ITM2C	0.68	1.08, 2.01	0.014	0.544	0.01	0.01	0.01	0.01	0.01	0.01	High_AboveMedian	ITM2C.BIN	dichotomous	FALSE	level	FALSE	313	164	313	prop_hazard	HR	ITM2C.BINHigh_AboveMedian	factor	2	contr.treatment	treatment	156	93	83,314	0.158	2.46	164	1.08	2.01
LDLRAD3	0.68	1.08, 2.01	0.014	0.536	0.01	0.01	0.01	0.01	0.01	0.01	High_AboveMedian	LDLRAD3.BIN	dichotomous	FALSE	level	FALSE	313	164	313	prop_hazard	HR	LDLRAD3.BINHigh_AboveMedian	factor	2	contr.treatment	treatment	156	95	86,209	0.158	2.45	164	1.08	2.01
MICOS10.NBL1	0.68	1.08, 2.01	0.014	0.545	0.01	0.01	0.01	0.01	0.01	0.01	High_AboveMedian	MICOS10.NBL1.BIN	dichotomous	FALSE	level	FALSE	313	164	313	prop_hazard	HR	MICOS10.NBL1.BINHigh_AboveMedian	factor	2	contr.treatment	treatment	156	91	81,983	0.158	2.46	164	1.08	2.01
MSI2	0.68	1.08, 2.01	0.014	0.532	0.01	0.01	0.01	0.01	0.01	0.01	High_AboveMedian	MSI2.BIN	dichotomous	FALSE	level	FALSE	313	164	313	prop_hazard	HR	MSI2.BINHigh_AboveMedian	factor	2	contr.treatment	treatment	156	95	86,361	0.159	2.44	164	1.08	2.01
MYH9	1.47	0.50, 0.93	0.014	0.54	0.01	0.01	0.01	0.01	0.01	0.01	High_AboveMedian	MYH9.BIN	dichotomous	FALSE	level	FALSE	313	164	313	prop_hazard	HR	MYH9.BINHigh_AboveMedian	factor	2	contr.treatment	treatment	156	71	98,498	0.158	-2.45	164	0.5	0.93
MYO7A	1.47	0.50, 0.92	0.014	0.542	0.01	0.01	0.01	0.01	0.01	0.01	High_AboveMedian	MYO7A.BIN	dichotomous	FALSE	level	FALSE	313	164	313	prop_hazard	HR	MYO7A.BINHigh_AboveMedian	factor	2	contr.treatment	treatment	156	74	102,711	0.158	-2.46	164	0.5	0.92
OR2T29	1.52	0.47, 0.92	0.014	0.542	0.01	0.01	0.01	0.01	0.01	0.01	High_AboveMedian	OR2T29.BIN	dichotomous	FALSE	level	FALSE	313	164	313	prop_hazard	HR	OR2T29.BINHigh_AboveMedian	factor	2	contr.treatment	treatment	117	51	76,258	0.169	-2.46	164	0.47	0.92
PLAU	1.47	0.50, 0.92	0.014	0.547	0.01	0.01	0.01	0.01	0.01	0.01	High_AboveMedian	PLAU.BIN	dichotomous	FALSE	level	FALSE	313	164	313	prop_hazard	HR	PLAU.BINHigh_AboveMedian	factor	2	contr.treatment	treatment	156	70	97,075	0.158	-2.46	164	0.5	0.92
PRDM1	1.47	0.50, 0.92	0.014	0.546	0.01	0.01	0.01	0.01	0.01	0.01	High_AboveMedian	PRDM1.BIN	dichotomous	FALSE	level	FALSE	313	164	313	prop_hazard	HR	PRDM1.BINHigh_AboveMedian	factor	2	contr.treatment	treatment	156	70	96,582	0.158	-2.47	164	0.5	0.92
PRSS35	0.68	1.08, 2.01	0.014	0.547	0.01	0.01	0.01	0.01	0.01	0.01	High_AboveMedian	PRSS35.BIN	dichotomous	FALSE	level	FALSE	313	164	313	prop_hazard	HR	PRSS35.BINHigh_AboveMedian	factor	2	contr.treatment	treatment	156	93	85,665	0.158	2.46	164	1.08	2.01
PYCR3	0.68	1.08, 2.01	0.014	0.545	0.01	0.01	0.01	0.01	0.01	0.01	High_AboveMedian	PYCR3.BIN	dichotomous	FALSE	level	FALSE	313	164	313	prop_hazard	HR	PYCR3.BINHigh_AboveMedian	factor	2	contr.treatment	treatment	156	94	85,039	0.158	2.46	164	1.08	2.01
RGPD2	1.47	0.50, 0.92	0.014	0.548	0.01	0.01	0.01	0.01	0.01	0.01	High_AboveMedian	RGPD2.BIN	dichotomous	FALSE	level	FALSE	313	164	313	prop_hazard	HR	RGPD2.BINHigh_AboveMedian	factor	2	contr.treatment	treatment	156	71	97,965	0.158	-2.46	164	0.5	0.92
SAT2	0.68	1.08, 2.01	0.014	0.546	0.01	0.01	0.01	0.01	0.01	0.01	High_AboveMedian	SAT2.BIN	dichotomous	FALSE	level	FALSE	313	164	313	prop_hazard	HR	SAT2.BINHigh_AboveMedian	factor	2	contr.treatment	treatment	156	93	84,240	0.158	2.45	164	1.08	2.01
SLC6A12	1.47	0.50, 0.92	0.014	0.551	0.01	0.01	0.01	0.01	0.01	0.01	High_AboveMedian	SLC6A12.BIN	dichotomous	FALSE	level	FALSE	313	164	313	prop_hazard	HR	SLC6A12.BINHigh_AboveMedian	factor	2	contr.treatment	treatment	156	73	100,452	0.158	-2.46	164	0.5	0.92
SNCA	1.47	0.50, 0.92	0.014	0.559	0.01	0.01	0.01	0.01	0.01	0.01	High_AboveMedian	SNCA.BIN	dichotomous	FALSE	level	FALSE	313	164	313	prop_hazard	HR	SNCA.BINHigh_AboveMedian	factor	2	contr.treatment	treatment	156	74	100,568	0.157	-2.46	164	0.5	0.92
SPIN3	0.68	1.08, 2.01	0.014	0.549	0.01	0.01	0.01	0.01	0.01	0.01	High_AboveMedian	SPIN3.BIN	dichotomous	FALSE	level	FALSE	313	164	313	prop_hazard	HR	SPIN3.BINHigh_AboveMedian	factor	2	contr.treatment	treatment	156	92	82,756	0.158	2.47	164	1.08	2.01
TAF4B	1.47	0.50, 0.92	0.014	0.556	0.01	0.01	0.01	0.01	0.01	0.01	High_AboveMedian	TAF4B.BIN	dichotomous	FALSE	level	FALSE	313	164	313	prop_hazard	HR	TAF4B.BINHigh_AboveMedian	factor	2	contr.treatment	treatment	156	72	97,924	0.158	-2.46	164	0.5	0.92
TBXAS1	1.47	0.50, 0.92	0.014	0.535	0.01	0.01	0.01	0.01	0.01	0.01	High_AboveMedian	TBXAS1.BIN	dichotomous	FALSE	level	FALSE	313	164	313	prop_hazard	HR	TBXAS1.BINHigh_AboveMedian	factor	2	contr.treatment	treatment	156	69	96,839	0.159	-2.47	164	0.5	0.92
TTYH1	0.68	1.08, 2.01	0.014	0.54	0.01	0.01	0.01	0.01	0.01	0.01	High_AboveMedian	TTYH1.BIN	dichotomous	FALSE	level	FALSE	313	164	313	prop_hazard	HR	TTYH1.BINHigh_AboveMedian	factor	2	contr.treatment	treatment	156	92	82,783	0.158	2.47	164	1.08	2.01
UBA7	1.47	0.50, 0.92	0.014	0.542	0.01	0.01	0.01	0.01	0.01	0.01	High_AboveMedian	UBA7.BIN	dichotomous	FALSE	level	FALSE	313	164	313	prop_hazard	HR	UBA7.BINHigh_AboveMedian	factor	2	contr.treatment	treatment	156	74	102,260	0.158	-2.46	164	0.5	0.92
UBE2V2	0.68	1.08, 2.01	0.014	0.541	0.01	0.01	0.01	0.01	0.01	0.01	High_AboveMedian	UBE2V2.BIN	dichotomous	FALSE	level	FALSE	313	164	313	prop_hazard	HR	UBE2V2.BINHigh_AboveMedian	factor	2	contr.treatment	treatment	156	91	81,174	0.158	2.46	164	1.08	2.01
WDR49	1.47	0.50, 0.93	0.014	0.539	0.01	0.01	0.01	0.01	0.01	0.01	High_AboveMedian	WDR49.BIN	dichotomous	FALSE	level	FALSE	313	164	313	prop_hazard	HR	WDR49.BINHigh_AboveMedian	factor	2	contr.treatment	treatment	156	70	97,202	0.158	-2.45	164	0.5	0.93
ZNF763	1.47	0.50, 0.92	0.014	0.54	0.01	0.01	0.01	0.01	0.01	0.01	High_AboveMedian	ZNF763.BIN	dichotomous	FALSE	level	FALSE	313	164	313	prop_hazard	HR	ZNF763.BINHigh_AboveMedian	factor	2	contr.treatment	treatment	156	72	100,296	0.158	-2.47	164	0.5	0.92
AC068831.6	0.68	1.08, 2.00	0.015	0.552	0.01	0.01	0.01	0.01	0.01	0.01	High_AboveMedian	AC068831.6.BIN	dichotomous	FALSE	level	FALSE	313	164	313	prop_hazard	HR	AC068831.6.BINHigh_AboveMedian	factor	2	contr.treatment	treatment	156	92	84,253	0.157	2.44	164	1.08	2
AKR1C1	1.47	0.50, 0.93	0.015	0.543	0.01	0.01	0.01	0.01	0.01	0.01	High_AboveMedian	AKR1C1.BIN	dichotomous	FALSE	level	FALSE	313	164	313	prop_hazard	HR	AKR1C1.BINHigh_AboveMedian	factor	2	contr.treatment	treatment	156	70	97,255	0.158	-2.44	164	0.5	0.93
AL160272.2	1.47	0.50, 0.93	0.015	0.534	0.01	0.02	0.01	0.015	0.02	0.015	High_AboveMedian	AL160272.2.BIN	dichotomous	FALSE	level	FALSE	313	164	313	prop_hazard	HR	AL160272.2.BINHigh_AboveMedian	factor	2	contr.treatment	treatment	156	70	97,946	0.159	-2.43	164	0.5	0.93
ARID5A	1.47	0.50, 0.93	0.015	0.557	0.01	0.02	0.01	0.015	0.02	0.015	High_AboveMedian	ARID5A.BIN	dichotomous	FALSE	level	FALSE	313	164	313	prop_hazard	HR	ARID5A.BINHigh_AboveMedian	factor	2	contr.treatment	treatment	156	73	99,943	0.157	-2.43	164	0.5	0.93
ARSG	1.47	0.50, 0.93	0.015	0.549	0.02	0.02	0.01	0.02	0.02	0.02	High_AboveMedian	ARSG.BIN	dichotomous	FALSE	level	FALSE	313	164	313	prop_hazard	HR	ARSG.BINHigh_AboveMedian	factor	2	contr.treatment	treatment	156	72	98,839	0.158	-2.42	164	0.5	0.93
ATP9B	1.47	0.50, 0.93	0.015	0.539	0.01	0.01	0.01	0.01	0.01	0.01	High_AboveMedian	ATP9B.BIN	dichotomous	FALSE	level	FALSE	313	164	313	prop_hazard	HR	ATP9B.BINHigh_AboveMedian	factor	2	contr.treatment	treatment	156	71	98,134	0.158	-2.44	164	0.5	0.93
BCL2L2	0.68	1.08, 2.01	0.015	0.537	0.01	0.01	0.01	0.01	0.01	0.01	High_AboveMedian	BCL2L2.BIN	dichotomous	FALSE	level	FALSE	313	164	313	prop_hazard	HR	BCL2L2.BINHigh_AboveMedian	factor	2	contr.treatment	treatment	156	95	86,616	0.158	2.44	164	1.08	2.01
BUD23	0.68	1.08, 2.00	0.015	0.532	0.01	0.02	0.01	0.015	0.02	0.015	High_AboveMedian	BUD23.BIN	dichotomous	FALSE	level	FALSE	313	164	313	prop_hazard	HR	BUD23.BINHigh_AboveMedian	factor	2	contr.treatment	treatment	156	94	85,579	0.158	2.42	164	1.08	2
CCNI	0.68	1.08, 2.00	0.015	0.543	0.01	0.01	0.01	0.01	0.01	0.01	High_AboveMedian	CCNI.BIN	dichotomous	FALSE	level	FALSE	313	164	313	prop_hazard	HR	CCNI.BINHigh_AboveMedian	factor	2	contr.treatment	treatment	156	91	82,314	0.158	2.44	164	1.08	2
CD163	1.47	0.50, 0.93	0.015	0.541	0.01	0.02	0.01	0.015	0.02	0.015	High_AboveMedian	CD163.BIN	dichotomous	FALSE	level	FALSE	313	164	313	prop_hazard	HR	CD163.BINHigh_AboveMedian	factor	2	contr.treatment	treatment	156	71	97,772	0.158	-2.43	164	0.5	0.93
CEP250	1.47	0.50, 0.93	0.015	0.555	0.02	0.02	0.01	0.02	0.02	0.02	High_AboveMedian	CEP250.BIN	dichotomous	FALSE	level	FALSE	313	164	313	prop_hazard	HR	CEP250.BINHigh_AboveMedian	factor	2	contr.treatment	treatment	156	73	99,168	0.157	-2.42	164	0.5	0.93
CERS2	0.68	1.08, 2.00	0.015	0.539	0.01	0.02	0.01	0.015	0.02	0.015	High_AboveMedian	CERS2.BIN	dichotomous	FALSE	level	FALSE	313	164	313	prop_hazard	HR	CERS2.BINHigh_AboveMedian	factor	2	contr.treatment	treatment	156	93	84,068	0.158	2.43	164	1.08	2
CES4A	1.47	0.50, 0.93	0.015	0.545	0.01	0.01	0.01	0.01	0.01	0.01	High_AboveMedian	CES4A.BIN	dichotomous	FALSE	level	FALSE	313	164	313	prop_hazard	HR	CES4A.BINHigh_AboveMedian	factor	2	contr.treatment	treatment	156	71	97,668	0.158	-2.44	164	0.5	0.93
CLEC3B	1.47	0.50, 0.93	0.015	0.542	0.01	0.01	0.01	0.01	0.01	0.01	High_AboveMedian	CLEC3B.BIN	dichotomous	FALSE	level	FALSE	313	164	313	prop_hazard	HR	CLEC3B.BINHigh_AboveMedian	factor	2	contr.treatment	treatment	156	68	93,688	0.159	-2.44	164	0.5	0.93
CRYBG1	1.47	0.50, 0.93	0.015	0.552	0.01	0.01	0.01	0.01	0.01	0.01	High_AboveMedian	CRYBG1.BIN	dichotomous	FALSE	level	FALSE	313	164	313	prop_hazard	HR	CRYBG1.BINHigh_AboveMedian	factor	2	contr.treatment	treatment	156	73	100,684	0.158	-2.44	164	0.5	0.93
DSCC1	0.68	1.08, 1.99	0.015	0.547	0.01	0.02	0.01	0.015	0.02	0.015	High_AboveMedian	DSCC1.BIN	dichotomous	FALSE	level	FALSE	313	164	313	prop_hazard	HR	DSCC1.BINHigh_AboveMedian	factor	2	contr.treatment	treatment	156	91	82,816	0.157	2.43	164	1.08	1.99
EEF1AKMT3	0.68	1.08, 2.00	0.015	0.541	0.01	0.01	0.01	0.01	0.01	0.01	High_AboveMedian	EEF1AKMT3.BIN	dichotomous	FALSE	level	FALSE	313	164	313	prop_hazard	HR	EEF1AKMT3.BINHigh_AboveMedian	factor	2	contr.treatment	treatment	156	93	83,894	0.158	2.44	164	1.08	2
EXOSC9	1.47	0.50, 0.93	0.015	0.547	0.01	0.01	0.01	0.01	0.01	0.01	High_AboveMedian	EXOSC9.BIN	dichotomous	FALSE	level	FALSE	313	164	313	prop_hazard	HR	EXOSC9.BINHigh_AboveMedian	factor	2	contr.treatment	treatment	156	71	97,756	0.158	-2.44	164	0.5	0.93
FKBP10	0.68	1.08, 2.00	0.015	0.541	0.01	0.02	0.01	0.015	0.02	0.015	High_AboveMedian	FKBP10.BIN	dichotomous	FALSE	level	FALSE	313	164	313	prop_hazard	HR	FKBP10.BINHigh_AboveMedian	factor	2	contr.treatment	treatment	156	93	85,102	0.158	2.43	164	1.08	2
FYCO1	1.47	0.50, 0.93	0.015	0.544	0.02	0.02	0.01	0.02	0.02	0.02	High_AboveMedian	FYCO1.BIN	dichotomous	FALSE	level	FALSE	313	164	313	prop_hazard	HR	FYCO1.BINHigh_AboveMedian	factor	2	contr.treatment	treatment	156	74	102,494	0.158	-2.42	164	0.5	0.93
GABRA3	0.68	1.08, 2.00	0.015	0.545	0.01	0.01	0.01	0.01	0.01	0.01	High_AboveMedian	GABRA3.BIN	dichotomous	FALSE	level	FALSE	313	164	313	prop_hazard	HR	GABRA3.BINHigh_AboveMedian	factor	2	contr.treatment	treatment	156	89	79,163	0.158	2.44	164	1.08	2
GSTM4	1.47	0.50, 0.93	0.015	0.553	0.02	0.02	0.01	0.02	0.02	0.02	High_AboveMedian	GSTM4.BIN	dichotomous	FALSE	level	FALSE	313	164	313	prop_hazard	HR	GSTM4.BINHigh_AboveMedian	factor	2	contr.treatment	treatment	156	73	100,251	0.157	-2.42	164	0.5	0.93
HS3ST1	0.68	1.08, 2.00	0.015	0.546	0.01	0.01	0.01	0.01	0.01	0.01	High_AboveMedian	HS3ST1.BIN	dichotomous	FALSE	level	FALSE	313	164	313	prop_hazard	HR	HS3ST1.BINHigh_AboveMedian	factor	2	contr.treatment	treatment	156	93	85,126	0.158	2.44	164	1.08	2
KCNA3	1.47	0.50, 0.93	0.015	0.556	0.01	0.01	0.01	0.01	0.01	0.01	High_AboveMedian	KCNA3.BIN	dichotomous	FALSE	level	FALSE	313	164	313	prop_hazard	HR	KCNA3.BINHigh_AboveMedian	factor	2	contr.treatment	treatment	156	74	101,374	0.158	-2.44	164	0.5	0.93
KLF6	1.47	0.50, 0.93	0.015	0.547	0.01	0.01	0.01	0.01	0.01	0.01	High_AboveMedian	KLF6.BIN	dichotomous	FALSE	level	FALSE	313	164	313	prop_hazard	HR	KLF6.BINHigh_AboveMedian	factor	2	contr.treatment	treatment	156	71	97,660	0.158	-2.44	164	0.5	0.93
LUZP2	0.68	1.08, 1.99	0.015	0.55	0.01	0.02	0.01	0.015	0.02	0.015	High_AboveMedian	LUZP2.BIN	dichotomous	FALSE	level	FALSE	313	164	313	prop_hazard	HR	LUZP2.BINHigh_AboveMedian	factor	2	contr.treatment	treatment	156	90	82,006	0.157	2.43	164	1.08	1.99
MAP1A	1.47	0.50, 0.93	0.015	0.531	0.01	0.02	0.01	0.015	0.02	0.015	High_AboveMedian	MAP1A.BIN	dichotomous	FALSE	level	FALSE	313	164	313	prop_hazard	HR	MAP1A.BINHigh_AboveMedian	factor	2	contr.treatment	treatment	156	69	95,856	0.159	-2.42	164	0.5	0.93
MBD2	1.47	0.50, 0.93	0.015	0.547	0.01	0.01	0.01	0.01	0.01	0.01	High_AboveMedian	MBD2.BIN	dichotomous	FALSE	level	FALSE	313	164	313	prop_hazard	HR	MBD2.BINHigh_AboveMedian	factor	2	contr.treatment	treatment	156	70	95,895	0.158	-2.43	164	0.5	0.93
MGP	0.68	1.08, 2.00	0.015	0.55	0.01	0.01	0.01	0.01	0.01	0.01	High_AboveMedian	MGP.BIN	dichotomous	FALSE	level	FALSE	313	164	313	prop_hazard	HR	MGP.BINHigh_AboveMedian	factor	2	contr.treatment	treatment	156	91	83,415	0.157	2.44	164	1.08	2
MMP15	0.68	1.08, 2.01	0.015	0.534	0.01	0.02	0.01	0.015	0.02	0.015	High_AboveMedian	MMP15.BIN	dichotomous	FALSE	level	FALSE	313	164	313	prop_hazard	HR	MMP15.BINHigh_AboveMedian	factor	2	contr.treatment	treatment	156	93	83,480	0.159	2.43	164	1.08	2.01
MUC16	1.47	0.50, 0.93	0.015	0.546	0.01	0.02	0.01	0.015	0.02	0.015	High_AboveMedian	MUC16.BIN	dichotomous	FALSE	level	FALSE	313	164	313	prop_hazard	HR	MUC16.BINHigh_AboveMedian	factor	2	contr.treatment	treatment	156	71	98,186	0.158	-2.42	164	0.5	0.93
NBPF11	1.47	0.50, 0.93	0.015	0.539	0.01	0.01	0.01	0.01	0.01	0.01	High_AboveMedian	NBPF11.BIN	dichotomous	FALSE	level	FALSE	313	164	313	prop_hazard	HR	NBPF11.BINHigh_AboveMedian	factor	2	contr.treatment	treatment	156	71	98,493	0.158	-2.44	164	0.5	0.93
NDUFB6	0.68	1.08, 2.01	0.015	0.537	0.01	0.01	0.01	0.01	0.01	0.01	High_AboveMedian	NDUFB6.BIN	dichotomous	FALSE	level	FALSE	313	164	313	prop_hazard	HR	NDUFB6.BINHigh_AboveMedian	factor	2	contr.treatment	treatment	156	92	82,102	0.158	2.44	164	1.08	2.01
OCIAD1	0.68	1.08, 2.00	0.015	0.541	0.01	0.02	0.01	0.015	0.02	0.015	High_AboveMedian	OCIAD1.BIN	dichotomous	FALSE	level	FALSE	313	164	313	prop_hazard	HR	OCIAD1.BINHigh_AboveMedian	factor	2	contr.treatment	treatment	156	91	81,148	0.158	2.43	164	1.08	2
OR6S1	1.72	0.37, 0.90	0.015	0.536	0.009	0.01	0.01	0.01	0.01	0.01	High_AboveMedian	OR6S1.BIN	dichotomous	FALSE	level	FALSE	313	164	313	prop_hazard	HR	OR6S1.BINHigh_AboveMedian	factor	2	contr.treatment	treatment	59	23	41,486	0.226	-2.44	164	0.37	0.9
PAGE2B	1.47	0.50, 0.93	0.015	0.54	0.01	0.02	0.01	0.015	0.02	0.015	High_AboveMedian	PAGE2B.BIN	dichotomous	FALSE	level	FALSE	313	164	313	prop_hazard	HR	PAGE2B.BINHigh_AboveMedian	factor	2	contr.treatment	treatment	156	71	98,391	0.158	-2.43	164	0.5	0.93
PTGER2	1.47	0.50, 0.93	0.015	0.539	0.01	0.01	0.01	0.01	0.01	0.01	High_AboveMedian	PTGER2.BIN	dichotomous	FALSE	level	FALSE	313	164	313	prop_hazard	HR	PTGER2.BINHigh_AboveMedian	factor	2	contr.treatment	treatment	156	71	98,229	0.158	-2.44	164	0.5	0.93
RBM17	1.47	0.50, 0.93	0.015	0.536	0.01	0.01	0.01	0.01	0.01	0.01	High_AboveMedian	RBM17.BIN	dichotomous	FALSE	level	FALSE	313	164	313	prop_hazard	HR	RBM17.BINHigh_AboveMedian	factor	2	contr.treatment	treatment	156	70	96,853	0.158	-2.43	164	0.5	0.93
RBM18	0.68	1.08, 2.00	0.015	0.541	0.01	0.02	0.01	0.015	0.02	0.015	High_AboveMedian	RBM18.BIN	dichotomous	FALSE	level	FALSE	313	164	313	prop_hazard	HR	RBM18.BINHigh_AboveMedian	factor	2	contr.treatment	treatment	156	93	84,507	0.158	2.42	164	1.08	2
RHCG	0.68	1.08, 2.00	0.015	0.539	0.01	0.02	0.01	0.015	0.02	0.015	High_AboveMedian	RHCG.BIN	dichotomous	FALSE	level	FALSE	313	164	313	prop_hazard	HR	RHCG.BINHigh_AboveMedian	factor	2	contr.treatment	treatment	156	95	87,441	0.158	2.42	164	1.08	2
RPL15	0.68	1.08, 2.00	0.015	0.534	0.01	0.01	0.01	0.01	0.01	0.01	High_AboveMedian	RPL15.BIN	dichotomous	FALSE	level	FALSE	313	164	313	prop_hazard	HR	RPL15.BINHigh_AboveMedian	factor	2	contr.treatment	treatment	156	92	81,999	0.158	2.44	164	1.08	2
RPS13	0.68	1.08, 2.01	0.015	0.538	0.01	0.01	0.01	0.01	0.01	0.01	High_AboveMedian	RPS13.BIN	dichotomous	FALSE	level	FALSE	313	164	313	prop_hazard	HR	RPS13.BINHigh_AboveMedian	factor	2	contr.treatment	treatment	156	91	80,558	0.158	2.44	164	1.08	2.01
RTN2	0.68	1.08, 2.01	0.015	0.54	0.01	0.02	0.01	0.015	0.02	0.015	High_AboveMedian	RTN2.BIN	dichotomous	FALSE	level	FALSE	313	164	313	prop_hazard	HR	RTN2.BINHigh_AboveMedian	factor	2	contr.treatment	treatment	156	96	87,912	0.159	2.43	164	1.08	2.01
RTP5	1.47	0.50, 0.93	0.015	0.555	0.01	0.01	0.01	0.01	0.01	0.01	High_AboveMedian	RTP5.BIN	dichotomous	FALSE	level	FALSE	313	164	313	prop_hazard	HR	RTP5.BINHigh_AboveMedian	factor	2	contr.treatment	treatment	156	74	101,713	0.158	-2.44	164	0.5	0.93
SCAMP5	0.68	1.08, 2.00	0.015	0.537	0.01	0.02	0.01	0.015	0.02	0.015	High_AboveMedian	SCAMP5.BIN	dichotomous	FALSE	level	FALSE	313	164	313	prop_hazard	HR	SCAMP5.BINHigh_AboveMedian	factor	2	contr.treatment	treatment	156	94	85,507	0.158	2.43	164	1.08	2
SEMA4C	0.68	1.08, 2.00	0.015	0.546	0.01	0.01	0.01	0.01	0.01	0.01	High_AboveMedian	SEMA4C.BIN	dichotomous	FALSE	level	FALSE	313	164	313	prop_hazard	HR	SEMA4C.BINHigh_AboveMedian	factor	2	contr.treatment	treatment	156	93	84,775	0.158	2.43	164	1.08	2
SERINC1	0.68	1.08, 2.00	0.015	0.539	0.01	0.01	0.01	0.01	0.01	0.01	High_AboveMedian	SERINC1.BIN	dichotomous	FALSE	level	FALSE	313	164	313	prop_hazard	HR	SERINC1.BINHigh_AboveMedian	factor	2	contr.treatment	treatment	156	93	84,066	0.158	2.44	164	1.08	2
SNRPE	0.68	1.08, 2.00	0.015	0.536	0.01	0.02	0.01	0.015	0.02	0.015	High_AboveMedian	SNRPE.BIN	dichotomous	FALSE	level	FALSE	313	164	313	prop_hazard	HR	SNRPE.BINHigh_AboveMedian	factor	2	contr.treatment	treatment	156	90	79,320	0.158	2.43	164	1.08	2
TEN1	0.68	1.08, 2.01	0.015	0.545	0.01	0.01	0.01	0.01	0.01	0.01	High_AboveMedian	TEN1.BIN	dichotomous	FALSE	level	FALSE	313	164	313	prop_hazard	HR	TEN1.BINHigh_AboveMedian	factor	2	contr.treatment	treatment	156	95	86,810	0.158	2.44	164	1.08	2.01
TLCD1	0.68	1.08, 2.00	0.015	0.542	0.01	0.02	0.01	0.015	0.02	0.015	High_AboveMedian	TLCD1.BIN	dichotomous	FALSE	level	FALSE	313	164	313	prop_hazard	HR	TLCD1.BINHigh_AboveMedian	factor	2	contr.treatment	treatment	156	93	84,176	0.158	2.42	164	1.08	2
TMEM60	0.68	1.08, 2.00	0.015	0.545	0.01	0.01	0.01	0.01	0.01	0.01	High_AboveMedian	TMEM60.BIN	dichotomous	FALSE	level	FALSE	313	164	313	prop_hazard	HR	TMEM60.BINHigh_AboveMedian	factor	2	contr.treatment	treatment	156	91	81,527	0.158	2.44	164	1.08	2
TP53	0.68	1.08, 2.00	0.015	0.545	0.01	0.01	0.01	0.01	0.01	0.01	High_AboveMedian	TP53.BIN	dichotomous	FALSE	level	FALSE	313	164	313	prop_hazard	HR	TP53.BINHigh_AboveMedian	factor	2	contr.treatment	treatment	156	92	82,799	0.158	2.44	164	1.08	2
TPST1	0.68	1.08, 1.99	0.015	0.55	0.02	0.02	0.01	0.02	0.02	0.02	High_AboveMedian	TPST1.BIN	dichotomous	FALSE	level	FALSE	313	164	313	prop_hazard	HR	TPST1.BINHigh_AboveMedian	factor	2	contr.treatment	treatment	156	89	81,101	0.157	2.42	164	1.08	1.99
TREML2	1.47	0.50, 0.93	0.015	0.55	0.01	0.02	0.01	0.015	0.02	0.015	High_AboveMedian	TREML2.BIN	dichotomous	FALSE	level	FALSE	313	164	313	prop_hazard	HR	TREML2.BINHigh_AboveMedian	factor	2	contr.treatment	treatment	156	73	99,563	0.157	-2.43	164	0.5	0.93
TYROBP	1.47	0.50, 0.93	0.015	0.542	0.01	0.02	0.01	0.015	0.02	0.015	High_AboveMedian	TYROBP.BIN	dichotomous	FALSE	level	FALSE	313	164	313	prop_hazard	HR	TYROBP.BINHigh_AboveMedian	factor	2	contr.treatment	treatment	156	72	99,162	0.158	-2.43	164	0.5	0.93
XPO1	0.68	1.08, 1.99	0.015	0.55	0.01	0.02	0.01	0.015	0.02	0.015	High_AboveMedian	XPO1.BIN	dichotomous	FALSE	level	FALSE	313	164	313	prop_hazard	HR	XPO1.BINHigh_AboveMedian	factor	2	contr.treatment	treatment	156	90	81,713	0.157	2.43	164	1.08	1.99
ADAMTSL1	1.47	0.50, 0.93	0.016	0.532	0.02	0.02	0.02	0.02	0.02	0.02	High_AboveMedian	ADAMTSL1.BIN	dichotomous	FALSE	level	FALSE	313	164	313	prop_hazard	HR	ADAMTSL1.BINHigh_AboveMedian	factor	2	contr.treatment	treatment	156	70	96,508	0.159	-2.41	164	0.5	0.93
ADGRG5	1.47	0.50, 0.93	0.016	0.545	0.02	0.02	0.01	0.02	0.02	0.02	High_AboveMedian	ADGRG5.BIN	dichotomous	FALSE	level	FALSE	313	164	313	prop_hazard	HR	ADGRG5.BINHigh_AboveMedian	factor	2	contr.treatment	treatment	156	74	101,887	0.158	-2.42	164	0.5	0.93
ALOX5	1.47	0.50, 0.93	0.016	0.545	0.02	0.02	0.02	0.02	0.02	0.02	High_AboveMedian	ALOX5.BIN	dichotomous	FALSE	level	FALSE	313	164	313	prop_hazard	HR	ALOX5.BINHigh_AboveMedian	factor	2	contr.treatment	treatment	156	72	98,911	0.158	-2.4	164	0.5	0.93
BIK	1.45	0.50, 0.93	0.016	0.558	0.02	0.02	0.02	0.02	0.02	0.02	High_AboveMedian	BIK.BIN	dichotomous	FALSE	level	FALSE	313	164	313	prop_hazard	HR	BIK.BINHigh_AboveMedian	factor	2	contr.treatment	treatment	156	74	98,695	0.157	-2.41	164	0.5	0.93
BTN3A1	1.47	0.50, 0.93	0.016	0.549	0.02	0.02	0.02	0.02	0.02	0.02	High_AboveMedian	BTN3A1.BIN	dichotomous	FALSE	level	FALSE	313	164	313	prop_hazard	HR	BTN3A1.BINHigh_AboveMedian	factor	2	contr.treatment	treatment	156	73	99,347	0.157	-2.41	164	0.5	0.93
CCDC127	0.68	1.07, 1.99	0.016	0.547	0.02	0.02	0.02	0.02	0.02	0.02	High_AboveMedian	CCDC127.BIN	dichotomous	FALSE	level	FALSE	313	164	313	prop_hazard	HR	CCDC127.BINHigh_AboveMedian	factor	2	contr.treatment	treatment	156	93	84,419	0.158	2.4	164	1.07	1.99
CD274	1.45	0.50, 0.93	0.016	0.547	0.02	0.02	0.02	0.02	0.02	0.02	High_AboveMedian	CD274.BIN	dichotomous	FALSE	level	FALSE	313	164	313	prop_hazard	HR	CD274.BINHigh_AboveMedian	factor	2	contr.treatment	treatment	156	73	99,740	0.158	-2.4	164	0.5	0.93
CDH5	1.47	0.50, 0.93	0.016	0.547	0.02	0.02	0.02	0.02	0.02	0.02	High_AboveMedian	CDH5.BIN	dichotomous	FALSE	level	FALSE	313	164	313	prop_hazard	HR	CDH5.BINHigh_AboveMedian	factor	2	contr.treatment	treatment	156	70	96,305	0.158	-2.42	164	0.5	0.93
CHMP4B	1.47	0.50, 0.93	0.016	0.551	0.02	0.02	0.02	0.02	0.02	0.02	High_AboveMedian	CHMP4B.BIN	dichotomous	FALSE	level	FALSE	313	164	313	prop_hazard	HR	CHMP4B.BINHigh_AboveMedian	factor	2	contr.treatment	treatment	156	72	97,879	0.158	-2.4	164	0.5	0.93
DDX59	0.68	1.07, 2.00	0.016	0.546	0.02	0.02	0.02	0.02	0.02	0.02	High_AboveMedian	DDX59.BIN	dichotomous	FALSE	level	FALSE	313	164	313	prop_hazard	HR	DDX59.BINHigh_AboveMedian	factor	2	contr.treatment	treatment	156	94	85,723	0.158	2.41	164	1.07	2
DRG2	0.68	1.07, 1.99	0.016	0.552	0.02	0.02	0.02	0.02	0.02	0.02	High_AboveMedian	DRG2.BIN	dichotomous	FALSE	level	FALSE	313	164	313	prop_hazard	HR	DRG2.BINHigh_AboveMedian	factor	2	contr.treatment	treatment	156	93	85,677	0.158	2.41	164	1.07	1.99
EEF1A2	0.68	1.07, 1.99	0.016	0.547	0.02	0.02	0.02	0.02	0.02	0.02	High_AboveMedian	EEF1A2.BIN	dichotomous	FALSE	level	FALSE	313	164	313	prop_hazard	HR	EEF1A2.BINHigh_AboveMedian	factor	2	contr.treatment	treatment	156	92	83,652	0.158	2.41	164	1.07	1.99
ENC1	0.68	1.07, 1.99	0.016	0.539	0.02	0.02	0.02	0.02	0.02	0.02	High_AboveMedian	ENC1.BIN	dichotomous	FALSE	level	FALSE	313	164	313	prop_hazard	HR	ENC1.BINHigh_AboveMedian	factor	2	contr.treatment	treatment	156	94	86,319	0.158	2.4	164	1.07	1.99
ESM1	0.68	1.07, 1.99	0.016	0.543	0.02	0.02	0.02	0.02	0.02	0.02	High_AboveMedian	ESM1.BIN	dichotomous	FALSE	level	FALSE	313	164	313	prop_hazard	HR	ESM1.BINHigh_AboveMedian	factor	2	contr.treatment	treatment	156	92	83,196	0.158	2.42	164	1.07	1.99
ETV1	0.68	1.07, 1.99	0.016	0.543	0.02	0.02	0.02	0.02	0.02	0.02	High_AboveMedian	ETV1.BIN	dichotomous	FALSE	level	FALSE	313	164	313	prop_hazard	HR	ETV1.BINHigh_AboveMedian	factor	2	contr.treatment	treatment	156	93	84,133	0.158	2.4	164	1.07	1.99
FAM171A2	0.68	1.08, 1.99	0.016	0.551	0.02	0.02	0.01	0.02	0.02	0.02	High_AboveMedian	FAM171A2.BIN	dichotomous	FALSE	level	FALSE	313	164	313	prop_hazard	HR	FAM171A2.BINHigh_AboveMedian	factor	2	contr.treatment	treatment	156	92	84,320	0.157	2.42	164	1.08	1.99
FBXL6	0.68	1.07, 2.00	0.016	0.546	0.02	0.02	0.02	0.02	0.02	0.02	High_AboveMedian	FBXL6.BIN	dichotomous	FALSE	level	FALSE	313	164	313	prop_hazard	HR	FBXL6.BINHigh_AboveMedian	factor	2	contr.treatment	treatment	156	94	86,728	0.158	2.41	164	1.07	2
FCHO1	1.47	0.50, 0.93	0.016	0.552	0.02	0.02	0.02	0.02	0.02	0.02	High_AboveMedian	FCHO1.BIN	dichotomous	FALSE	level	FALSE	313	164	313	prop_hazard	HR	FCHO1.BINHigh_AboveMedian	factor	2	contr.treatment	treatment	156	74	101,933	0.158	-2.4	164	0.5	0.93
FGD6	1.47	0.50, 0.93	0.016	0.541	0.02	0.02	0.02	0.02	0.02	0.02	High_AboveMedian	FGD6.BIN	dichotomous	FALSE	level	FALSE	313	164	313	prop_hazard	HR	FGD6.BINHigh_AboveMedian	factor	2	contr.treatment	treatment	156	71	98,334	0.158	-2.41	164	0.5	0.93
FLVCR2	1.47	0.50, 0.93	0.016	0.541	0.02	0.02	0.02	0.02	0.02	0.02	High_AboveMedian	FLVCR2.BIN	dichotomous	FALSE	level	FALSE	313	164	313	prop_hazard	HR	FLVCR2.BINHigh_AboveMedian	factor	2	contr.treatment	treatment	156	72	99,704	0.159	-2.4	164	0.5	0.93
GAPT	1.45	0.50, 0.93	0.016	0.548	0.02	0.02	0.02	0.02	0.02	0.02	High_AboveMedian	GAPT.BIN	dichotomous	FALSE	level	FALSE	313	164	313	prop_hazard	HR	GAPT.BINHigh_AboveMedian	factor	2	contr.treatment	treatment	156	75	102,158	0.157	-2.4	164	0.5	0.93
GLT8D2	1.47	0.50, 0.93	0.016	0.54	0.02	0.02	0.02	0.02	0.02	0.02	High_AboveMedian	GLT8D2.BIN	dichotomous	FALSE	level	FALSE	313	164	313	prop_hazard	HR	GLT8D2.BINHigh_AboveMedian	factor	2	contr.treatment	treatment	156	71	98,731	0.158	-2.41	164	0.5	0.93
GPR37	0.68	1.07, 1.99	0.016	0.549	0.02	0.02	0.02	0.02	0.02	0.02	High_AboveMedian	GPR37.BIN	dichotomous	FALSE	level	FALSE	313	164	313	prop_hazard	HR	GPR37.BINHigh_AboveMedian	factor	2	contr.treatment	treatment	156	91	82,055	0.158	2.41	164	1.07	1.99
GPX8	0.68	1.07, 1.99	0.016	0.534	0.02	0.02	0.02	0.02	0.02	0.02	High_AboveMedian	GPX8.BIN	dichotomous	FALSE	level	FALSE	313	164	313	prop_hazard	HR	GPX8.BINHigh_AboveMedian	factor	2	contr.treatment	treatment	156	91	81,133	0.158	2.4	164	1.07	1.99
GXYLT1	0.68	1.07, 1.99	0.016	0.542	0.02	0.02	0.02	0.02	0.02	0.02	High_AboveMedian	GXYLT1.BIN	dichotomous	FALSE	level	FALSE	313	164	313	prop_hazard	HR	GXYLT1.BINHigh_AboveMedian	factor	2	contr.treatment	treatment	156	90	80,077	0.158	2.41	164	1.07	1.99
HEPHL1	0.68	1.07, 1.98	0.016	0.548	0.02	0.02	0.02	0.02	0.02	0.02	High_AboveMedian	HEPHL1.BIN	dichotomous	FALSE	level	FALSE	313	164	313	prop_hazard	HR	HEPHL1.BINHigh_AboveMedian	factor	2	contr.treatment	treatment	143	84	75,009	0.156	2.41	164	1.07	1.98
HNF4A	0.68	1.07, 1.98	0.016	0.538	0.02	0.02	0.02	0.02	0.02	0.02	High_AboveMedian	HNF4A.BIN	dichotomous	FALSE	level	FALSE	313	164	313	prop_hazard	HR	HNF4A.BINHigh_AboveMedian	factor	2	contr.treatment	treatment	126	77	66,669	0.157	2.41	164	1.07	1.98
HTR3B	0.68	1.07, 1.98	0.016	0.546	0.02	0.02	0.02	0.02	0.02	0.02	High_AboveMedian	HTR3B.BIN	dichotomous	FALSE	level	FALSE	313	164	313	prop_hazard	HR	HTR3B.BINHigh_AboveMedian	factor	2	contr.treatment	treatment	126	77	67,685	0.157	2.41	164	1.07	1.98
IL2RG	1.47	0.50, 0.93	0.016	0.546	0.02	0.02	0.02	0.02	0.02	0.02	High_AboveMedian	IL2RG.BIN	dichotomous	FALSE	level	FALSE	313	164	313	prop_hazard	HR	IL2RG.BINHigh_AboveMedian	factor	2	contr.treatment	treatment	156	74	101,587	0.158	-2.41	164	0.5	0.93
ITPR1	1.47	0.50, 0.93	0.016	0.54	0.02	0.02	0.02	0.02	0.02	0.02	High_AboveMedian	ITPR1.BIN	dichotomous	FALSE	level	FALSE	313	164	313	prop_hazard	HR	ITPR1.BINHigh_AboveMedian	factor	2	contr.treatment	treatment	156	72	99,696	0.158	-2.4	164	0.5	0.93
LTA	1.47	0.50, 0.93	0.016	0.553	0.02	0.02	0.02	0.02	0.02	0.02	High_AboveMedian	LTA.BIN	dichotomous	FALSE	level	FALSE	313	164	313	prop_hazard	HR	LTA.BINHigh_AboveMedian	factor	2	contr.treatment	treatment	156	72	98,499	0.158	-2.42	164	0.5	0.93
LYRM2	0.68	1.07, 2.00	0.016	0.54	0.02	0.02	0.02	0.02	0.02	0.02	High_AboveMedian	LYRM2.BIN	dichotomous	FALSE	level	FALSE	313	164	313	prop_hazard	HR	LYRM2.BINHigh_AboveMedian	factor	2	contr.treatment	treatment	156	91	81,028	0.158	2.42	164	1.07	2
MFN2	1.47	0.50, 0.93	0.016	0.545	0.02	0.02	0.02	0.02	0.02	0.02	High_AboveMedian	MFN2.BIN	dichotomous	FALSE	level	FALSE	313	164	313	prop_hazard	HR	MFN2.BINHigh_AboveMedian	factor	2	contr.treatment	treatment	156	72	98,351	0.158	-2.41	164	0.5	0.93
MRGBP	0.68	1.07, 1.99	0.016	0.542	0.02	0.02	0.02	0.02	0.02	0.02	High_AboveMedian	MRGBP.BIN	dichotomous	FALSE	level	FALSE	313	164	313	prop_hazard	HR	MRGBP.BINHigh_AboveMedian	factor	2	contr.treatment	treatment	156	92	82,642	0.158	2.4	164	1.07	1.99
MYH4	0.67	1.08, 2.09	0.016	0.557	0.02	0.02	0.02	0.02	0.02	0.02	High_AboveMedian	MYH4.BIN	dichotomous	FALSE	level	FALSE	313	164	313	prop_hazard	HR	MYH4.BINHigh_AboveMedian	factor	2	contr.treatment	treatment	79	51	43,582	0.169	2.4	164	1.08	2.09
NAGK	1.47	0.50, 0.93	0.016	0.541	0.02	0.02	0.02	0.02	0.02	0.02	High_AboveMedian	NAGK.BIN	dichotomous	FALSE	level	FALSE	313	164	313	prop_hazard	HR	NAGK.BINHigh_AboveMedian	factor	2	contr.treatment	treatment	156	76	104,846	0.159	-2.41	164	0.5	0.93
NELL2	1.47	0.50, 0.93	0.016	0.544	0.02	0.02	0.02	0.02	0.02	0.02	High_AboveMedian	NELL2.BIN	dichotomous	FALSE	level	FALSE	313	164	313	prop_hazard	HR	NELL2.BINHigh_AboveMedian	factor	2	contr.treatment	treatment	156	72	99,591	0.158	-2.42	164	0.5	0.93
NKX2.2	0.68	1.08, 2.00	0.016	0.543	0.02	0.02	0.01	0.02	0.02	0.02	High_AboveMedian	NKX2.2.BIN	dichotomous	FALSE	level	FALSE	313	164	313	prop_hazard	HR	NKX2.2.BINHigh_AboveMedian	factor	2	contr.treatment	treatment	156	92	83,102	0.158	2.42	164	1.08	2
NPIPB4	1.47	0.50, 0.93	0.016	0.535	0.01	0.02	0.01	0.015	0.02	0.015	High_AboveMedian	NPIPB4.BIN	dichotomous	FALSE	level	FALSE	313	164	313	prop_hazard	HR	NPIPB4.BINHigh_AboveMedian	factor	2	contr.treatment	treatment	156	71	99,094	0.159	-2.42	164	0.5	0.93
PI4K2B	1.47	0.50, 0.93	0.016	0.557	0.02	0.02	0.01	0.02	0.02	0.02	High_AboveMedian	PI4K2B.BIN	dichotomous	FALSE	level	FALSE	313	164	313	prop_hazard	HR	PI4K2B.BINHigh_AboveMedian	factor	2	contr.treatment	treatment	156	73	98,145	0.157	-2.42	164	0.5	0.93
PRR22	0.68	1.07, 2.00	0.016	0.54	0.02	0.02	0.02	0.02	0.02	0.02	High_AboveMedian	PRR22.BIN	dichotomous	FALSE	level	FALSE	313	164	313	prop_hazard	HR	PRR22.BINHigh_AboveMedian	factor	2	contr.treatment	treatment	156	94	86,430	0.158	2.42	164	1.07	2
PTPN22	1.47	0.50, 0.93	0.016	0.547	0.02	0.02	0.02	0.02	0.02	0.02	High_AboveMedian	PTPN22.BIN	dichotomous	FALSE	level	FALSE	313	164	313	prop_hazard	HR	PTPN22.BINHigh_AboveMedian	factor	2	contr.treatment	treatment	156	72	98,861	0.158	-2.41	164	0.5	0.93
PTPRE	1.47	0.50, 0.93	0.016	0.543	0.02	0.02	0.02	0.02	0.02	0.02	High_AboveMedian	PTPRE.BIN	dichotomous	FALSE	level	FALSE	313	164	313	prop_hazard	HR	PTPRE.BINHigh_AboveMedian	factor	2	contr.treatment	treatment	156	71	97,654	0.158	-2.4	164	0.5	0.93
RAB33A	1.47	0.50, 0.93	0.016	0.543	0.02	0.02	0.02	0.02	0.02	0.02	High_AboveMedian	RAB33A.BIN	dichotomous	FALSE	level	FALSE	313	164	313	prop_hazard	HR	RAB33A.BINHigh_AboveMedian	factor	2	contr.treatment	treatment	156	73	101,568	0.159	-2.4	164	0.5	0.93
RPL28	0.68	1.07, 1.99	0.016	0.539	0.02	0.02	0.02	0.02	0.02	0.02	High_AboveMedian	RPL28.BIN	dichotomous	FALSE	level	FALSE	313	164	313	prop_hazard	HR	RPL28.BINHigh_AboveMedian	factor	2	contr.treatment	treatment	156	91	80,946	0.158	2.4	164	1.07	1.99
SAP30	0.68	1.07, 1.99	0.016	0.55	0.02	0.02	0.02	0.02	0.02	0.02	High_AboveMedian	SAP30.BIN	dichotomous	FALSE	level	FALSE	313	164	313	prop_hazard	HR	SAP30.BINHigh_AboveMedian	factor	2	contr.treatment	treatment	156	88	78,132	0.158	2.4	164	1.07	1.99
SDC4	0.68	1.07, 1.99	0.016	0.537	0.02	0.02	0.02	0.02	0.02	0.02	High_AboveMedian	SDC4.BIN	dichotomous	FALSE	level	FALSE	313	164	313	prop_hazard	HR	SDC4.BINHigh_AboveMedian	factor	2	contr.treatment	treatment	156	92	82,446	0.158	2.4	164	1.07	1.99
SEC61B	0.68	1.07, 1.99	0.016	0.543	0.02	0.02	0.02	0.02	0.02	0.02	High_AboveMedian	SEC61B.BIN	dichotomous	FALSE	level	FALSE	313	164	313	prop_hazard	HR	SEC61B.BINHigh_AboveMedian	factor	2	contr.treatment	treatment	156	92	83,362	0.158	2.41	164	1.07	1.99
SELENOW	0.68	1.08, 2.00	0.016	0.535	0.01	0.02	0.01	0.015	0.02	0.015	High_AboveMedian	SELENOW.BIN	dichotomous	FALSE	level	FALSE	313	164	313	prop_hazard	HR	SELENOW.BINHigh_AboveMedian	factor	2	contr.treatment	treatment	156	94	84,649	0.158	2.42	164	1.08	2
SFRP4	1.47	0.50, 0.93	0.016	0.547	0.01	0.02	0.01	0.015	0.02	0.015	High_AboveMedian	SFRP4.BIN	dichotomous	FALSE	level	FALSE	313	164	313	prop_hazard	HR	SFRP4.BINHigh_AboveMedian	factor	2	contr.treatment	treatment	156	71	97,843	0.158	-2.42	164	0.5	0.93
SGIP1	1.47	0.50, 0.93	0.016	0.544	0.02	0.02	0.02	0.02	0.02	0.02	High_AboveMedian	SGIP1.BIN	dichotomous	FALSE	level	FALSE	313	164	313	prop_hazard	HR	SGIP1.BINHigh_AboveMedian	factor	2	contr.treatment	treatment	156	71	98,702	0.158	-2.42	164	0.5	0.93
SH3BGR	0.68	1.08, 2.00	0.016	0.542	0.02	0.02	0.01	0.02	0.02	0.02	High_AboveMedian	SH3BGR.BIN	dichotomous	FALSE	level	FALSE	313	164	313	prop_hazard	HR	SH3BGR.BINHigh_AboveMedian	factor	2	contr.treatment	treatment	156	91	81,918	0.158	2.42	164	1.08	2
SIGLEC8	1.47	0.50, 0.93	0.016	0.546	0.02	0.02	0.02	0.02	0.02	0.02	High_AboveMedian	SIGLEC8.BIN	dichotomous	FALSE	level	FALSE	313	164	313	prop_hazard	HR	SIGLEC8.BINHigh_AboveMedian	factor	2	contr.treatment	treatment	156	72	98,809	0.158	-2.4	164	0.5	0.93
SLC19A1	0.68	1.07, 1.99	0.016	0.55	0.02	0.02	0.02	0.02	0.02	0.02	High_AboveMedian	SLC19A1.BIN	dichotomous	FALSE	level	FALSE	313	164	313	prop_hazard	HR	SLC19A1.BINHigh_AboveMedian	factor	2	contr.treatment	treatment	156	94	86,911	0.158	2.41	164	1.07	1.99
SLC44A4	0.68	1.07, 1.99	0.016	0.556	0.02	0.02	0.02	0.02	0.02	0.02	High_AboveMedian	SLC44A4.BIN	dichotomous	FALSE	level	FALSE	313	164	313	prop_hazard	HR	SLC44A4.BINHigh_AboveMedian	factor	2	contr.treatment	treatment	156	89	81,088	0.157	2.41	164	1.07	1.99
SPATS2	0.68	1.07, 1.99	0.016	0.553	0.02	0.02	0.01	0.02	0.02	0.02	High_AboveMedian	SPATS2.BIN	dichotomous	FALSE	level	FALSE	313	164	313	prop_hazard	HR	SPATS2.BINHigh_AboveMedian	factor	2	contr.treatment	treatment	156	91	82,906	0.157	2.42	164	1.07	1.99
SRD5A3	0.68	1.07, 1.99	0.016	0.544	0.02	0.02	0.02	0.02	0.02	0.02	High_AboveMedian	SRD5A3.BIN	dichotomous	FALSE	level	FALSE	313	164	313	prop_hazard	HR	SRD5A3.BINHigh_AboveMedian	factor	2	contr.treatment	treatment	156	93	85,228	0.158	2.4	164	1.07	1.99
SSR2	0.68	1.07, 1.99	0.016	0.55	0.02	0.02	0.02	0.02	0.02	0.02	High_AboveMedian	SSR2.BIN	dichotomous	FALSE	level	FALSE	313	164	313	prop_hazard	HR	SSR2.BINHigh_AboveMedian	factor	2	contr.treatment	treatment	156	92	83,788	0.158	2.41	164	1.07	1.99
SUPT4H1	0.68	1.07, 1.99	0.016	0.541	0.02	0.02	0.02	0.02	0.02	0.02	High_AboveMedian	SUPT4H1.BIN	dichotomous	FALSE	level	FALSE	313	164	313	prop_hazard	HR	SUPT4H1.BINHigh_AboveMedian	factor	2	contr.treatment	treatment	156	93	84,269	0.158	2.4	164	1.07	1.99
TC2N	1.47	0.50, 0.93	0.016	0.54	0.02	0.02	0.02	0.02	0.02	0.02	High_AboveMedian	TC2N.BIN	dichotomous	FALSE	level	FALSE	313	164	313	prop_hazard	HR	TC2N.BINHigh_AboveMedian	factor	2	contr.treatment	treatment	156	70	96,196	0.158	-2.42	164	0.5	0.93
TMC8	1.47	0.50, 0.93	0.016	0.545	0.02	0.02	0.02	0.02	0.02	0.02	High_AboveMedian	TMC8.BIN	dichotomous	FALSE	level	FALSE	313	164	313	prop_hazard	HR	TMC8.BINHigh_AboveMedian	factor	2	contr.treatment	treatment	156	71	98,052	0.158	-2.41	164	0.5	0.93
TRIM55	1.47	0.50, 0.93	0.016	0.537	0.02	0.02	0.02	0.02	0.02	0.02	High_AboveMedian	TRIM55.BIN	dichotomous	FALSE	level	FALSE	313	164	313	prop_hazard	HR	TRIM55.BINHigh_AboveMedian	factor	2	contr.treatment	treatment	156	72	98,922	0.158	-2.4	164	0.5	0.93
TSPAN9	0.68	1.07, 1.99	0.016	0.547	0.02	0.02	0.02	0.02	0.02	0.02	High_AboveMedian	TSPAN9.BIN	dichotomous	FALSE	level	FALSE	313	164	313	prop_hazard	HR	TSPAN9.BINHigh_AboveMedian	factor	2	contr.treatment	treatment	156	92	83,240	0.158	2.4	164	1.07	1.99
TTC26	0.68	1.07, 1.99	0.016	0.542	0.02	0.02	0.02	0.02	0.02	0.02	High_AboveMedian	TTC26.BIN	dichotomous	FALSE	level	FALSE	313	164	313	prop_hazard	HR	TTC26.BINHigh_AboveMedian	factor	2	contr.treatment	treatment	156	92	83,598	0.158	2.41	164	1.07	1.99
UBE2L3	0.68	1.07, 1.99	0.016	0.537	0.02	0.02	0.02	0.02	0.02	0.02	High_AboveMedian	UBE2L3.BIN	dichotomous	FALSE	level	FALSE	313	164	313	prop_hazard	HR	UBE2L3.BINHigh_AboveMedian	factor	2	contr.treatment	treatment	156	92	82,397	0.158	2.4	164	1.07	1.99
UGDH	0.68	1.07, 1.99	0.016	0.562	0.02	0.02	0.02	0.02	0.02	0.02	High_AboveMedian	UGDH.BIN	dichotomous	FALSE	level	FALSE	313	164	313	prop_hazard	HR	UGDH.BINHigh_AboveMedian	factor	2	contr.treatment	treatment	156	91	84,443	0.158	2.41	164	1.07	1.99
UGT2B10	0.6	1.10, 2.56	0.016	0.531	0.02	0.02	0.01	0.02	0.02	0.02	High_AboveMedian	UGT2B10.BIN	dichotomous	FALSE	level	FALSE	313	164	313	prop_hazard	HR	UGT2B10.BINHigh_AboveMedian	factor	2	contr.treatment	treatment	38	26	17,206	0.215	2.42	164	1.1	2.56
VMP1	0.68	1.07, 2.00	0.016	0.531	0.02	0.02	0.02	0.02	0.02	0.02	High_AboveMedian	VMP1.BIN	dichotomous	FALSE	level	FALSE	313	164	313	prop_hazard	HR	VMP1.BINHigh_AboveMedian	factor	2	contr.treatment	treatment	156	94	85,503	0.158	2.41	164	1.07	2
ZNF232	0.68	1.07, 1.99	0.016	0.544	0.02	0.02	0.02	0.02	0.02	0.02	High_AboveMedian	ZNF232.BIN	dichotomous	FALSE	level	FALSE	313	164	313	prop_hazard	HR	ZNF232.BINHigh_AboveMedian	factor	2	contr.treatment	treatment	156	92	83,424	0.158	2.42	164	1.07	1.99
ABCC11	0.68	1.07, 1.99	0.017	0.541	0.02	0.02	0.02	0.02	0.02	0.02	High_AboveMedian	ABCC11.BIN	dichotomous	FALSE	level	FALSE	313	164	313	prop_hazard	HR	ABCC11.BINHigh_AboveMedian	factor	2	contr.treatment	treatment	156	95	87,130	0.158	2.39	164	1.07	1.99
AK5	1.45	0.50, 0.94	0.017	0.548	0.02	0.02	0.02	0.02	0.02	0.02	High_AboveMedian	AK5.BIN	dichotomous	FALSE	level	FALSE	313	164	313	prop_hazard	HR	AK5.BINHigh_AboveMedian	factor	2	contr.treatment	treatment	156	70	94,463	0.158	-2.38	164	0.5	0.94
APIP	0.69	1.07, 1.98	0.017	0.542	0.02	0.02	0.02	0.02	0.02	0.02	High_AboveMedian	APIP.BIN	dichotomous	FALSE	level	FALSE	313	164	313	prop_hazard	HR	APIP.BINHigh_AboveMedian	factor	2	contr.treatment	treatment	156	91	82,265	0.158	2.38	164	1.07	1.98
BORCS7.ASMT	1.45	0.50, 0.94	0.017	0.536	0.02	0.02	0.02	0.02	0.02	0.02	High_AboveMedian	BORCS7.ASMT.BIN	dichotomous	FALSE	level	FALSE	313	164	313	prop_hazard	HR	BORCS7.ASMT.BINHigh_AboveMedian	factor	2	contr.treatment	treatment	156	69	95,855	0.158	-2.38	164	0.5	0.94
BPI	1.45	0.50, 0.94	0.017	0.548	0.02	0.02	0.02	0.02	0.02	0.02	High_AboveMedian	BPI.BIN	dichotomous	FALSE	level	FALSE	313	164	313	prop_hazard	HR	BPI.BINHigh_AboveMedian	factor	2	contr.treatment	treatment	156	70	95,846	0.158	-2.38	164	0.5	0.94
C1R	1.45	0.50, 0.93	0.017	0.545	0.02	0.02	0.02	0.02	0.02	0.02	High_AboveMedian	C1R.BIN	dichotomous	FALSE	level	FALSE	313	164	313	prop_hazard	HR	C1R.BINHigh_AboveMedian	factor	2	contr.treatment	treatment	156	73	100,572	0.158	-2.39	164	0.5	0.93
CENPS	0.68	1.07, 1.99	0.017	0.548	0.02	0.02	0.02	0.02	0.02	0.02	High_AboveMedian	CENPS.BIN	dichotomous	FALSE	level	FALSE	313	164	313	prop_hazard	HR	CENPS.BINHigh_AboveMedian	factor	2	contr.treatment	treatment	156	90	80,251	0.158	2.39	164	1.07	1.99
CITED2	1.45	0.50, 0.94	0.017	0.55	0.02	0.02	0.02	0.02	0.02	0.02	High_AboveMedian	CITED2.BIN	dichotomous	FALSE	level	FALSE	313	164	313	prop_hazard	HR	CITED2.BINHigh_AboveMedian	factor	2	contr.treatment	treatment	156	74	101,685	0.158	-2.38	164	0.5	0.94
COX16	0.68	1.07, 1.98	0.017	0.546	0.02	0.02	0.02	0.02	0.02	0.02	High_AboveMedian	COX16.BIN	dichotomous	FALSE	level	FALSE	313	164	313	prop_hazard	HR	COX16.BINHigh_AboveMedian	factor	2	contr.treatment	treatment	156	90	80,330	0.157	2.4	164	1.07	1.98
DCAF13	0.68	1.07, 1.98	0.017	0.54	0.02	0.02	0.02	0.02	0.02	0.02	High_AboveMedian	DCAF13.BIN	dichotomous	FALSE	level	FALSE	313	164	313	prop_hazard	HR	DCAF13.BINHigh_AboveMedian	factor	2	contr.treatment	treatment	156	92	83,011	0.158	2.39	164	1.07	1.98
DNAJC7	0.68	1.07, 1.98	0.017	0.546	0.02	0.02	0.02	0.02	0.02	0.02	High_AboveMedian	DNAJC7.BIN	dichotomous	FALSE	level	FALSE	313	164	313	prop_hazard	HR	DNAJC7.BINHigh_AboveMedian	factor	2	contr.treatment	treatment	156	91	82,247	0.157	2.39	164	1.07	1.98
EMILIN1	0.68	1.07, 1.98	0.017	0.546	0.02	0.02	0.02	0.02	0.02	0.02	High_AboveMedian	EMILIN1.BIN	dichotomous	FALSE	level	FALSE	313	164	313	prop_hazard	HR	EMILIN1.BINHigh_AboveMedian	factor	2	contr.treatment	treatment	156	91	83,693	0.157	2.38	164	1.07	1.98
EPSTI1	1.47	0.50, 0.93	0.017	0.545	0.02	0.02	0.02	0.02	0.02	0.02	High_AboveMedian	EPSTI1.BIN	dichotomous	FALSE	level	FALSE	313	164	313	prop_hazard	HR	EPSTI1.BINHigh_AboveMedian	factor	2	contr.treatment	treatment	156	72	99,089	0.158	-2.4	164	0.5	0.93
GJD3	1.45	0.50, 0.94	0.017	0.548	0.02	0.02	0.02	0.02	0.02	0.02	High_AboveMedian	GJD3.BIN	dichotomous	FALSE	level	FALSE	313	164	313	prop_hazard	HR	GJD3.BINHigh_AboveMedian	factor	2	contr.treatment	treatment	156	72	97,184	0.158	-2.38	164	0.5	0.94
GMFG	1.45	0.50, 0.94	0.017	0.547	0.02	0.02	0.02	0.02	0.02	0.02	High_AboveMedian	GMFG.BIN	dichotomous	FALSE	level	FALSE	313	164	313	prop_hazard	HR	GMFG.BINHigh_AboveMedian	factor	2	contr.treatment	treatment	156	73	99,540	0.158	-2.38	164	0.5	0.94
GOLGA8H	1.45	0.50, 0.93	0.017	0.543	0.02	0.02	0.02	0.02	0.02	0.02	High_AboveMedian	GOLGA8H.BIN	dichotomous	FALSE	level	FALSE	313	164	313	prop_hazard	HR	GOLGA8H.BINHigh_AboveMedian	factor	2	contr.treatment	treatment	156	72	99,404	0.158	-2.39	164	0.5	0.93
KHDRBS3	0.68	1.07, 1.99	0.017	0.535	0.02	0.02	0.02	0.02	0.02	0.02	High_AboveMedian	KHDRBS3.BIN	dichotomous	FALSE	level	FALSE	313	164	313	prop_hazard	HR	KHDRBS3.BINHigh_AboveMedian	factor	2	contr.treatment	treatment	156	93	84,831	0.158	2.4	164	1.07	1.99
LGR6	1.45	0.50, 0.94	0.017	0.545	0.02	0.02	0.02	0.02	0.02	0.02	High_AboveMedian	LGR6.BIN	dichotomous	FALSE	level	FALSE	313	164	313	prop_hazard	HR	LGR6.BINHigh_AboveMedian	factor	2	contr.treatment	treatment	156	73	100,408	0.158	-2.38	164	0.5	0.94
MAP7D3	1.45	0.50, 0.93	0.017	0.537	0.02	0.02	0.02	0.02	0.02	0.02	High_AboveMedian	MAP7D3.BIN	dichotomous	FALSE	level	FALSE	313	164	313	prop_hazard	HR	MAP7D3.BINHigh_AboveMedian	factor	2	contr.treatment	treatment	156	70	97,187	0.158	-2.39	164	0.5	0.93
MARCHF11	0.62	1.09, 2.36	0.017	0.527	0.02	0.02	0.02	0.02	0.02	0.02	High_AboveMedian	MARCHF11.BIN	dichotomous	FALSE	level	FALSE	313	164	313	prop_hazard	HR	MARCHF11.BINHigh_AboveMedian	factor	2	contr.treatment	treatment	46	32	23,237	0.197	2.39	164	1.09	2.36
NRIP1	0.68	1.07, 1.99	0.017	0.546	0.02	0.02	0.02	0.02	0.02	0.02	High_AboveMedian	NRIP1.BIN	dichotomous	FALSE	level	FALSE	313	164	313	prop_hazard	HR	NRIP1.BINHigh_AboveMedian	factor	2	contr.treatment	treatment	156	93	85,641	0.158	2.39	164	1.07	1.99
NTN5	1.45	0.50, 0.93	0.017	0.549	0.02	0.02	0.02	0.02	0.02	0.02	High_AboveMedian	NTN5.BIN	dichotomous	FALSE	level	FALSE	313	164	313	prop_hazard	HR	NTN5.BINHigh_AboveMedian	factor	2	contr.treatment	treatment	156	74	101,741	0.157	-2.39	164	0.5	0.93
NUDC	1.45	0.50, 0.93	0.017	0.545	0.02	0.02	0.02	0.02	0.02	0.02	High_AboveMedian	NUDC.BIN	dichotomous	FALSE	level	FALSE	313	164	313	prop_hazard	HR	NUDC.BINHigh_AboveMedian	factor	2	contr.treatment	treatment	156	71	96,807	0.158	-2.39	164	0.5	0.93
OAS2	1.45	0.50, 0.94	0.017	0.554	0.02	0.02	0.02	0.02	0.02	0.02	High_AboveMedian	OAS2.BIN	dichotomous	FALSE	level	FALSE	313	164	313	prop_hazard	HR	OAS2.BINHigh_AboveMedian	factor	2	contr.treatment	treatment	156	72	97,859	0.158	-2.39	164	0.5	0.94
PPAT	0.68	1.07, 1.98	0.017	0.547	0.02	0.02	0.02	0.02	0.02	0.02	High_AboveMedian	PPAT.BIN	dichotomous	FALSE	level	FALSE	313	164	313	prop_hazard	HR	PPAT.BINHigh_AboveMedian	factor	2	contr.treatment	treatment	156	91	82,795	0.157	2.39	164	1.07	1.98
PSD	0.68	1.07, 1.99	0.017	0.551	0.02	0.02	0.02	0.02	0.02	0.02	High_AboveMedian	PSD.BIN	dichotomous	FALSE	level	FALSE	313	164	313	prop_hazard	HR	PSD.BINHigh_AboveMedian	factor	2	contr.treatment	treatment	156	91	82,489	0.157	2.4	164	1.07	1.99
PTAFR	1.45	0.50, 0.93	0.017	0.549	0.02	0.02	0.02	0.02	0.02	0.02	High_AboveMedian	PTAFR.BIN	dichotomous	FALSE	level	FALSE	313	164	313	prop_hazard	HR	PTAFR.BINHigh_AboveMedian	factor	2	contr.treatment	treatment	156	74	100,949	0.158	-2.4	164	0.5	0.93
SERPINA4	0.63	1.09, 2.29	0.017	0.54	0.02	0.02	0.02	0.02	0.02	0.02	High_AboveMedian	SERPINA4.BIN	dichotomous	FALSE	level	FALSE	313	164	313	prop_hazard	HR	SERPINA4.BINHigh_AboveMedian	factor	2	contr.treatment	treatment	52	35	26,283	0.191	2.4	164	1.09	2.29
SMOX	0.68	1.07, 1.98	0.017	0.54	0.02	0.02	0.02	0.02	0.02	0.02	High_AboveMedian	SMOX.BIN	dichotomous	FALSE	level	FALSE	313	164	313	prop_hazard	HR	SMOX.BINHigh_AboveMedian	factor	2	contr.treatment	treatment	156	93	84,946	0.158	2.38	164	1.07	1.98
TCOF1	1.45	0.50, 0.94	0.017	0.552	0.02	0.02	0.02	0.02	0.02	0.02	High_AboveMedian	TCOF1.BIN	dichotomous	FALSE	level	FALSE	313	164	313	prop_hazard	HR	TCOF1.BINHigh_AboveMedian	factor	2	contr.treatment	treatment	156	72	97,585	0.158	-2.38	164	0.5	0.94
TEX15	0.68	1.07, 1.99	0.017	0.55	0.02	0.02	0.02	0.02	0.02	0.02	High_AboveMedian	TEX15.BIN	dichotomous	FALSE	level	FALSE	313	164	313	prop_hazard	HR	TEX15.BINHigh_AboveMedian	factor	2	contr.treatment	treatment	156	93	85,164	0.158	2.39	164	1.07	1.99
TFPI2	0.69	1.07, 1.98	0.017	0.553	0.02	0.02	0.02	0.02	0.02	0.02	High_AboveMedian	TFPI2.BIN	dichotomous	FALSE	level	FALSE	313	164	313	prop_hazard	HR	TFPI2.BINHigh_AboveMedian	factor	2	contr.treatment	treatment	156	91	83,540	0.157	2.38	164	1.07	1.98
TMEM176A	1.45	0.50, 0.93	0.017	0.545	0.02	0.02	0.02	0.02	0.02	0.02	High_AboveMedian	TMEM176A.BIN	dichotomous	FALSE	level	FALSE	313	164	313	prop_hazard	HR	TMEM176A.BINHigh_AboveMedian	factor	2	contr.treatment	treatment	156	71	97,177	0.158	-2.4	164	0.5	0.93
TRIB3	0.68	1.07, 1.98	0.017	0.541	0.02	0.02	0.02	0.02	0.02	0.02	High_AboveMedian	TRIB3.BIN	dichotomous	FALSE	level	FALSE	313	164	313	prop_hazard	HR	TRIB3.BINHigh_AboveMedian	factor	2	contr.treatment	treatment	156	93	84,598	0.158	2.38	164	1.07	1.98
TRPM4	1.45	0.50, 0.93	0.017	0.541	0.02	0.02	0.02	0.02	0.02	0.02	High_AboveMedian	TRPM4.BIN	dichotomous	FALSE	level	FALSE	313	164	313	prop_hazard	HR	TRPM4.BINHigh_AboveMedian	factor	2	contr.treatment	treatment	156	73	100,830	0.158	-2.39	164	0.5	0.93
TRPV6	1.45	0.50, 0.94	0.017	0.549	0.02	0.02	0.02	0.02	0.02	0.02	High_AboveMedian	TRPV6.BIN	dichotomous	FALSE	level	FALSE	313	164	313	prop_hazard	HR	TRPV6.BINHigh_AboveMedian	factor	2	contr.treatment	treatment	156	73	100,766	0.158	-2.38	164	0.5	0.94
TXK	1.45	0.50, 0.94	0.017	0.54	0.02	0.02	0.02	0.02	0.02	0.02	High_AboveMedian	TXK.BIN	dichotomous	FALSE	level	FALSE	313	164	313	prop_hazard	HR	TXK.BINHigh_AboveMedian	factor	2	contr.treatment	treatment	156	73	100,093	0.158	-2.38	164	0.5	0.94
ZFAND2A	0.68	1.07, 1.99	0.017	0.547	0.02	0.02	0.02	0.02	0.02	0.02	High_AboveMedian	ZFAND2A.BIN	dichotomous	FALSE	level	FALSE	313	164	313	prop_hazard	HR	ZFAND2A.BINHigh_AboveMedian	factor	2	contr.treatment	treatment	156	92	83,020	0.158	2.4	164	1.07	1.99
ZNF613	0.68	1.07, 1.98	0.017	0.548	0.02	0.02	0.02	0.02	0.02	0.02	High_AboveMedian	ZNF613.BIN	dichotomous	FALSE	level	FALSE	313	164	313	prop_hazard	HR	ZNF613.BINHigh_AboveMedian	factor	2	contr.treatment	treatment	156	90	80,782	0.157	2.39	164	1.07	1.98
ZNF660	0.69	1.07, 1.98	0.017	0.551	0.02	0.02	0.02	0.02	0.02	0.02	High_AboveMedian	ZNF660.BIN	dichotomous	FALSE	level	FALSE	313	164	313	prop_hazard	HR	ZNF660.BINHigh_AboveMedian	factor	2	contr.treatment	treatment	156	92	84,782	0.158	2.38	164	1.07	1.98
ZNF683	1.45	0.50, 0.93	0.017	0.545	0.02	0.02	0.02	0.02	0.02	0.02	High_AboveMedian	ZNF683.BIN	dichotomous	FALSE	level	FALSE	313	164	313	prop_hazard	HR	ZNF683.BINHigh_AboveMedian	factor	2	contr.treatment	treatment	156	72	99,175	0.158	-2.39	164	0.5	0.93
ALG3	0.69	1.07, 1.98	0.018	0.539	0.02	0.02	0.02	0.02	0.02	0.02	High_AboveMedian	ALG3.BIN	dichotomous	FALSE	level	FALSE	313	164	313	prop_hazard	HR	ALG3.BINHigh_AboveMedian	factor	2	contr.treatment	treatment	156	93	85,809	0.158	2.37	164	1.07	1.98
ARL6IP1	0.68	1.07, 1.98	0.018	0.546	0.02	0.02	0.02	0.02	0.02	0.02	High_AboveMedian	ARL6IP1.BIN	dichotomous	FALSE	level	FALSE	313	164	313	prop_hazard	HR	ARL6IP1.BINHigh_AboveMedian	factor	2	contr.treatment	treatment	156	92	82,997	0.158	2.38	164	1.07	1.98
CA9	0.69	1.07, 1.98	0.018	0.547	0.02	0.02	0.02	0.02	0.02	0.02	High_AboveMedian	CA9.BIN	dichotomous	FALSE	level	FALSE	313	164	313	prop_hazard	HR	CA9.BINHigh_AboveMedian	factor	2	contr.treatment	treatment	156	90	81,113	0.158	2.38	164	1.07	1.98
CLYBL	1.45	0.51, 0.94	0.018	0.55	0.02	0.02	0.02	0.02	0.02	0.02	High_AboveMedian	CLYBL.BIN	dichotomous	FALSE	level	FALSE	313	164	313	prop_hazard	HR	CLYBL.BINHigh_AboveMedian	factor	2	contr.treatment	treatment	156	71	94,871	0.158	-2.37	164	0.51	0.94
CRY2	1.45	0.50, 0.94	0.018	0.548	0.02	0.02	0.02	0.02	0.02	0.02	High_AboveMedian	CRY2.BIN	dichotomous	FALSE	level	FALSE	313	164	313	prop_hazard	HR	CRY2.BINHigh_AboveMedian	factor	2	contr.treatment	treatment	156	73	100,281	0.158	-2.38	164	0.5	0.94
DNAJC14	0.69	1.07, 1.98	0.018	0.537	0.02	0.02	0.02	0.02	0.02	0.02	High_AboveMedian	DNAJC14.BIN	dichotomous	FALSE	level	FALSE	313	164	313	prop_hazard	HR	DNAJC14.BINHigh_AboveMedian	factor	2	contr.treatment	treatment	156	96	88,972	0.159	2.36	164	1.07	1.98
ESYT1	1.45	0.51, 0.94	0.018	0.559	0.02	0.02	0.02	0.02	0.02	0.02	High_AboveMedian	ESYT1.BIN	dichotomous	FALSE	level	FALSE	313	164	313	prop_hazard	HR	ESYT1.BINHigh_AboveMedian	factor	2	contr.treatment	treatment	156	76	102,624	0.157	-2.36	164	0.51	0.94
EZR	1.45	0.51, 0.94	0.018	0.548	0.02	0.02	0.02	0.02	0.02	0.02	High_AboveMedian	EZR.BIN	dichotomous	FALSE	level	FALSE	313	164	313	prop_hazard	HR	EZR.BINHigh_AboveMedian	factor	2	contr.treatment	treatment	156	72	98,045	0.158	-2.36	164	0.51	0.94
GIMAP5	1.45	0.51, 0.94	0.018	0.551	0.02	0.02	0.02	0.02	0.02	0.02	High_AboveMedian	GIMAP5.BIN	dichotomous	FALSE	level	FALSE	313	164	313	prop_hazard	HR	GIMAP5.BINHigh_AboveMedian	factor	2	contr.treatment	treatment	156	73	99,347	0.157	-2.37	164	0.51	0.94
GLO1	0.69	1.06, 1.98	0.018	0.535	0.02	0.02	0.02	0.02	0.02	0.02	High_AboveMedian	GLO1.BIN	dichotomous	FALSE	level	FALSE	313	164	313	prop_hazard	HR	GLO1.BINHigh_AboveMedian	factor	2	contr.treatment	treatment	156	91	81,478	0.158	2.36	164	1.06	1.98
GOLPH3	0.69	1.07, 1.98	0.018	0.544	0.02	0.02	0.02	0.02	0.02	0.02	High_AboveMedian	GOLPH3.BIN	dichotomous	FALSE	level	FALSE	313	164	313	prop_hazard	HR	GOLPH3.BINHigh_AboveMedian	factor	2	contr.treatment	treatment	156	92	83,522	0.158	2.37	164	1.07	1.98
GPER1	0.69	1.07, 1.98	0.018	0.552	0.02	0.02	0.02	0.02	0.02	0.02	High_AboveMedian	GPER1.BIN	dichotomous	FALSE	level	FALSE	313	164	313	prop_hazard	HR	GPER1.BINHigh_AboveMedian	factor	2	contr.treatment	treatment	156	94	88,238	0.158	2.36	164	1.07	1.98
HOXB9	0.69	1.07, 1.98	0.018	0.541	0.02	0.02	0.02	0.02	0.02	0.02	High_AboveMedian	HOXB9.BIN	dichotomous	FALSE	level	FALSE	313	164	313	prop_hazard	HR	HOXB9.BINHigh_AboveMedian	factor	2	contr.treatment	treatment	156	93	85,659	0.158	2.37	164	1.07	1.98
HOXC4	0.69	1.07, 1.98	0.018	0.545	0.02	0.02	0.02	0.02	0.02	0.02	High_AboveMedian	HOXC4.BIN	dichotomous	FALSE	level	FALSE	313	164	313	prop_hazard	HR	HOXC4.BINHigh_AboveMedian	factor	2	contr.treatment	treatment	156	94	86,584	0.158	2.36	164	1.07	1.98
IDO1	1.45	0.51, 0.94	0.018	0.548	0.02	0.02	0.02	0.02	0.02	0.02	High_AboveMedian	IDO1.BIN	dichotomous	FALSE	level	FALSE	313	164	313	prop_hazard	HR	IDO1.BINHigh_AboveMedian	factor	2	contr.treatment	treatment	156	72	98,070	0.158	-2.37	164	0.51	0.94
IGF2R	1.45	0.51, 0.94	0.018	0.535	0.02	0.02	0.02	0.02	0.02	0.02	High_AboveMedian	IGF2R.BIN	dichotomous	FALSE	level	FALSE	313	164	313	prop_hazard	HR	IGF2R.BINHigh_AboveMedian	factor	2	contr.treatment	treatment	156	70	97,023	0.158	-2.36	164	0.51	0.94
KDELR1	0.69	1.07, 1.97	0.018	0.544	0.02	0.02	0.02	0.02	0.02	0.02	High_AboveMedian	KDELR1.BIN	dichotomous	FALSE	level	FALSE	313	164	313	prop_hazard	HR	KDELR1.BINHigh_AboveMedian	factor	2	contr.treatment	treatment	156	91	82,433	0.157	2.36	164	1.07	1.97
MAP4K1	1.45	0.51, 0.94	0.018	0.549	0.02	0.02	0.02	0.02	0.02	0.02	High_AboveMedian	MAP4K1.BIN	dichotomous	FALSE	level	FALSE	313	164	313	prop_hazard	HR	MAP4K1.BINHigh_AboveMedian	factor	2	contr.treatment	treatment	156	74	101,220	0.158	-2.37	164	0.51	0.94
MAPK13	1.45	0.51, 0.94	0.018	0.539	0.02	0.02	0.02	0.02	0.02	0.02	High_AboveMedian	MAPK13.BIN	dichotomous	FALSE	level	FALSE	313	164	313	prop_hazard	HR	MAPK13.BINHigh_AboveMedian	factor	2	contr.treatment	treatment	156	71	98,113	0.158	-2.36	164	0.51	0.94
MIF	0.69	1.07, 1.98	0.018	0.539	0.02	0.02	0.02	0.02	0.02	0.02	High_AboveMedian	MIF.BIN	dichotomous	FALSE	level	FALSE	313	164	313	prop_hazard	HR	MIF.BINHigh_AboveMedian	factor	2	contr.treatment	treatment	156	91	82,542	0.158	2.37	164	1.07	1.98
NDST2	1.45	0.51, 0.94	0.018	0.544	0.02	0.02	0.02	0.02	0.02	0.02	High_AboveMedian	NDST2.BIN	dichotomous	FALSE	level	FALSE	313	164	313	prop_hazard	HR	NDST2.BINHigh_AboveMedian	factor	2	contr.treatment	treatment	156	75	102,624	0.158	-2.37	164	0.51	0.94
NKX2.5	0.69	1.06, 1.96	0.018	0.54	0.02	0.02	0.02	0.02	0.02	0.02	High_AboveMedian	NKX2.5.BIN	dichotomous	FALSE	level	FALSE	313	164	313	prop_hazard	HR	NKX2.5.BINHigh_AboveMedian	factor	2	contr.treatment	treatment	134	82	73,180	0.156	2.36	164	1.06	1.96
NUDT21	0.69	1.07, 1.98	0.018	0.541	0.02	0.02	0.02	0.02	0.02	0.02	High_AboveMedian	NUDT21.BIN	dichotomous	FALSE	level	FALSE	313	164	313	prop_hazard	HR	NUDT21.BINHigh_AboveMedian	factor	2	contr.treatment	treatment	156	93	85,320	0.158	2.36	164	1.07	1.98
NXN	0.69	1.07, 1.98	0.018	0.549	0.02	0.02	0.02	0.02	0.02	0.02	High_AboveMedian	NXN.BIN	dichotomous	FALSE	level	FALSE	313	164	313	prop_hazard	HR	NXN.BINHigh_AboveMedian	factor	2	contr.treatment	treatment	156	92	84,580	0.158	2.36	164	1.07	1.98
OAS3	1.45	0.50, 0.94	0.018	0.548	0.02	0.02	0.02	0.02	0.02	0.02	High_AboveMedian	OAS3.BIN	dichotomous	FALSE	level	FALSE	313	164	313	prop_hazard	HR	OAS3.BINHigh_AboveMedian	factor	2	contr.treatment	treatment	156	75	102,852	0.158	-2.37	164	0.5	0.94
PCDHGA3	0.69	1.07, 1.98	0.018	0.555	0.02	0.02	0.02	0.02	0.02	0.02	High_AboveMedian	PCDHGA3.BIN	dichotomous	FALSE	level	FALSE	313	164	313	prop_hazard	HR	PCDHGA3.BINHigh_AboveMedian	factor	2	contr.treatment	treatment	156	93	87,123	0.158	2.36	164	1.07	1.98
PHACTR2	1.45	0.51, 0.94	0.018	0.548	0.02	0.02	0.02	0.02	0.02	0.02	High_AboveMedian	PHACTR2.BIN	dichotomous	FALSE	level	FALSE	313	164	313	prop_hazard	HR	PHACTR2.BINHigh_AboveMedian	factor	2	contr.treatment	treatment	156	72	98,910	0.158	-2.37	164	0.51	0.94
PLAG1	0.69	1.07, 1.98	0.018	0.537	0.02	0.02	0.02	0.02	0.02	0.02	High_AboveMedian	PLAG1.BIN	dichotomous	FALSE	level	FALSE	313	164	313	prop_hazard	HR	PLAG1.BINHigh_AboveMedian	factor	2	contr.treatment	treatment	156	94	85,964	0.158	2.37	164	1.07	1.98
RAC2	1.45	0.51, 0.94	0.018	0.546	0.02	0.02	0.02	0.02	0.02	0.02	High_AboveMedian	RAC2.BIN	dichotomous	FALSE	level	FALSE	313	164	313	prop_hazard	HR	RAC2.BINHigh_AboveMedian	factor	2	contr.treatment	treatment	156	73	99,572	0.158	-2.36	164	0.51	0.94
RAD1	0.69	1.07, 1.98	0.018	0.535	0.02	0.02	0.02	0.02	0.02	0.02	High_AboveMedian	RAD1.BIN	dichotomous	FALSE	level	FALSE	313	164	313	prop_hazard	HR	RAD1.BINHigh_AboveMedian	factor	2	contr.treatment	treatment	156	90	80,560	0.158	2.37	164	1.07	1.98
RIPOR3	1.45	0.51, 0.94	0.018	0.54	0.02	0.02	0.02	0.02	0.02	0.02	High_AboveMedian	RIPOR3.BIN	dichotomous	FALSE	level	FALSE	313	164	313	prop_hazard	HR	RIPOR3.BINHigh_AboveMedian	factor	2	contr.treatment	treatment	156	73	99,955	0.158	-2.36	164	0.51	0.94
RNF25	0.69	1.07, 1.98	0.018	0.542	0.02	0.02	0.02	0.02	0.02	0.02	High_AboveMedian	RNF25.BIN	dichotomous	FALSE	level	FALSE	313	164	313	prop_hazard	HR	RNF25.BINHigh_AboveMedian	factor	2	contr.treatment	treatment	156	94	86,091	0.158	2.37	164	1.07	1.98
RPL27A	0.69	1.07, 1.98	0.018	0.546	0.02	0.02	0.02	0.02	0.02	0.02	High_AboveMedian	RPL27A.BIN	dichotomous	FALSE	level	FALSE	313	164	313	prop_hazard	HR	RPL27A.BINHigh_AboveMedian	factor	2	contr.treatment	treatment	156	88	78,169	0.157	2.37	164	1.07	1.98
RPS27	0.68	1.07, 1.98	0.018	0.533	0.02	0.02	0.02	0.02	0.02	0.02	High_AboveMedian	RPS27.BIN	dichotomous	FALSE	level	FALSE	313	164	313	prop_hazard	HR	RPS27.BINHigh_AboveMedian	factor	2	contr.treatment	treatment	156	93	83,262	0.158	2.37	164	1.07	1.98
SCN10A	1.54	0.46, 0.93	0.018	0.54	0.01	0.02	0.02	0.02	0.02	0.02	High_AboveMedian	SCN10A.BIN	dichotomous	FALSE	level	FALSE	313	164	313	prop_hazard	HR	SCN10A.BINHigh_AboveMedian	factor	2	contr.treatment	treatment	96	41	63,510	0.181	-2.36	164	0.46	0.93
SEPTIN1	1.45	0.50, 0.94	0.018	0.542	0.02	0.02	0.02	0.02	0.02	0.02	High_AboveMedian	SEPTIN1.BIN	dichotomous	FALSE	level	FALSE	313	164	313	prop_hazard	HR	SEPTIN1.BINHigh_AboveMedian	factor	2	contr.treatment	treatment	156	73	100,212	0.158	-2.38	164	0.5	0.94
SLC12A6	1.45	0.50, 0.94	0.018	0.539	0.02	0.02	0.02	0.02	0.02	0.02	High_AboveMedian	SLC12A6.BIN	dichotomous	FALSE	level	FALSE	313	164	313	prop_hazard	HR	SLC12A6.BINHigh_AboveMedian	factor	2	contr.treatment	treatment	156	72	99,570	0.158	-2.37	164	0.5	0.94
SLC25A11	0.69	1.07, 1.98	0.018	0.543	0.02	0.02	0.02	0.02	0.02	0.02	High_AboveMedian	SLC25A11.BIN	dichotomous	FALSE	level	FALSE	313	164	313	prop_hazard	HR	SLC25A11.BINHigh_AboveMedian	factor	2	contr.treatment	treatment	156	93	85,292	0.158	2.37	164	1.07	1.98
TPR	1.45	0.50, 0.94	0.018	0.539	0.02	0.02	0.02	0.02	0.02	0.02	High_AboveMedian	TPR.BIN	dichotomous	FALSE	level	FALSE	313	164	313	prop_hazard	HR	TPR.BINHigh_AboveMedian	factor	2	contr.treatment	treatment	156	72	98,430	0.158	-2.36	164	0.5	0.94
TWF1	0.69	1.07, 1.98	0.018	0.547	0.02	0.02	0.02	0.02	0.02	0.02	High_AboveMedian	TWF1.BIN	dichotomous	FALSE	level	FALSE	313	164	313	prop_hazard	HR	TWF1.BINHigh_AboveMedian	factor	2	contr.treatment	treatment	156	91	82,938	0.157	2.36	164	1.07	1.98
VKORC1L1	0.69	1.07, 1.98	0.018	0.538	0.02	0.02	0.02	0.02	0.02	0.02	High_AboveMedian	VKORC1L1.BIN	dichotomous	FALSE	level	FALSE	313	164	313	prop_hazard	HR	VKORC1L1.BINHigh_AboveMedian	factor	2	contr.treatment	treatment	156	91	81,387	0.158	2.36	164	1.07	1.98
ZNF664	0.69	1.07, 1.98	0.018	0.531	0.02	0.02	0.02	0.02	0.02	0.02	High_AboveMedian	ZNF664.BIN	dichotomous	FALSE	level	FALSE	313	164	313	prop_hazard	HR	ZNF664.BINHigh_AboveMedian	factor	2	contr.treatment	treatment	156	91	80,612	0.158	2.36	164	1.07	1.98
AMER1	1.45	0.51, 0.94	0.019	0.534	0.02	0.02	0.02	0.02	0.02	0.02	High_AboveMedian	AMER1.BIN	dichotomous	FALSE	level	FALSE	313	164	313	prop_hazard	HR	AMER1.BINHigh_AboveMedian	factor	2	contr.treatment	treatment	156	74	101,977	0.159	-2.34	164	0.51	0.94
[truncated: 17,214 more rows]
