# Supplementary material for: PATH-SURVEYOR: pathway level survival enquiry for immuno-oncology and drug repurposing
Source: BMC Bioinformatics. 2023 Jun 28;24:266. doi: 10.1186/s12859-023-05393-y (PMC10303868; doi:10.1186/s12859-023-05393-y)
Supplement: Supplementary file 10 — Additional file 10. PATH-SURVEYOR-Suite-main.zip. [file 12859_2023_5393_MOESM10_ESM.zip › PATH-SURVEYOR-Suite-main/7-PATH-SURVEYOR-Docker/Docker_PATH-SURVEYOR-App/step3_access_shiny_app_thru_a_webbrowser.sh]

echo
echo "On a MAC or Linux machine: Open Browser and type 'http://0.0.0.0:3838' in the url"
echo "On a Windows machine: Open Browser and type 'http://127.0.0.1:3838' in the url"
echo
