# Supplementary material for: PATH-SURVEYOR: pathway level survival enquiry for immuno-oncology and drug repurposing
Source: BMC Bioinformatics. 2023 Jun 28;24:266. doi: 10.1186/s12859-023-05393-y (PMC10303868; doi:10.1186/s12859-023-05393-y)
Supplement: Supplementary file 10 — Additional file 10. PATH-SURVEYOR-Suite-main.zip. [file 12859_2023_5393_MOESM10_ESM.zip › PATH-SURVEYOR-Suite-main/7-PATH-SURVEYOR-Docker/Docker_Pathway-Connectivity-App/step5_load_and_run_the_tar_image.sh]

docker load -i docker_image_jaccard_pathway_connectivity.tar
docker run -it --rm -p 3838:3838 network_analysis:latest
