# Supplementary material for: PATH-SURVEYOR: pathway level survival enquiry for immuno-oncology and drug repurposing
Source: BMC Bioinformatics. 2023 Jun 28;24:266. doi: 10.1186/s12859-023-05393-y (PMC10303868; doi:10.1186/s12859-023-05393-y)
Supplement: Supplementary file 10 — Additional file 10. PATH-SURVEYOR-Suite-main.zip. [file 12859_2023_5393_MOESM10_ESM.zip › PATH-SURVEYOR-Suite-main/7-PATH-SURVEYOR-Docker/README.md]

# PATH-SURVEYOR Docker Setup

Within this repository we have provided Dockerfiles and setup scripts for users to deploy the R shiny apps locally. Each of the folders represents a different R Shiny application from the PATH-SURVEYOR suite of tools that includes the Dockerfile, app files, and shell scripts users can follow to build, run, and save the Docker images of each application.

## Build

When the Dockerfile and app folder are in the users desired directory, the image can be built with the `step1_build_the_docker.sh` script, this will run the build function in the current directory. For this example the app will be called "ShinyApp", users can change the name to go with the specific application.

```
docker build -t ShinyApp .
```

## Run

When the image build is completed, the app can then be run with the `step2_run_the_docker_image.sh` script

```
docker run -it --rm -p 3838:3838 ShinyApp
```

### Use

The app will then be accessible through a local instance. In your browser you can type http://127.0.0.1:3838 (Windows) or http://0.0.0.0:3838 (Mac and Linux) and the application will load.

## Save

The image that was generated can then be saved for easy access in the future. Users can save the image by running the `step4_saving_the_docker_image.sh` script.

```
docker save -o DockerImage_ShinyApp.tar ShinyApp
```

### Load app from save

In the future the app can then be loaded with the `step5_load_and_run_the_tar_image.sh` script.

```
docker load -i DockerImage_ShinyApp.tar
docker run -it --rm -p 3838:3838 ShinyApp:latest
```

#### Use

The loaded application can then be accessed locally through typing the address [http://127.0.0.1:3838](http://127.0.0.1:3838 (Windows) or http://0.0.0.0:3838 (Mac and Linux) in your browser.
